# Supplementary material for: Rare variant contribution to human disease in 281,104 UK Biobank exomes
Source: Nature. 2021 Aug 10;597(7877):527–32. doi: 10.1038/s41586-021-03855-y (PMC8458098; doi:10.1038/s41586-021-03855-y)
Supplement: Supplementary file 3 — This file contains Supplementary Tables 1, 2, 4, 5, 7, 8, 10, 12, 14, 15-17, 19, 20, 22, 24, 26, 28 and 29. [file 41586_2021_3855_MOESM3_ESM.zip]

Archive with 20 entries (20 files):
- Supp table 26 - Variant-level cautions.xlsx
- Supp table 28 - Cross-study 50k comparison.xlsx
- Supp table 29 - Correlated Chapter IX phenotypes.xlsx
- Supp table 1 - Studied phenotypes.xlsx
- Supp table 2 - ExWAS Top hits.xlsx
- Supp table 4 - Missense GWAS annotated.xlsx
- Supp table 5 - PTVs GWAS annotated.xlsx
- Supp table 7 - Lambda autosomes comparison.xlsx
- Supp Table 8 - Collapsing analysis top hits.xlsx
- Supp table 10 - Collapsing binary OMIM.xlsx
- Supp table 12 - Oncology aligned collapsing analyses full.xlsx
- Supp table 14 - Non-intersecting PTV signals.xlsx
- Supp table 15 - Non-european binary collapsing.xlsx
- Supp table 16 - Pan-ancestry binary collapsing.xlsx
- Supp table 17 - Pan-ancestry quantitative collapsing.xlsx
- Supp table 19 - ExWAS dom n-of-1 perm.xlsx
- Supp table 20 - null distribution.xlsx
- Supp table 22 - lambda distributions.xlsx
- Supp table 24 - Gene Informativeness.xlsx
- Supplementary Table Guide.pdf
