# Supplementary material for: Rare variant contribution to human disease in 281,104 UK Biobank exomes
Source: Nature. 2021 Aug 10;597(7877):527–32. doi: 10.1038/s41586-021-03855-y (PMC8458098; doi:10.1038/s41586-021-03855-y)
Supplement: Supplementary file 3 — This file contains Supplementary Tables 1, 2, 4, 5, 7, 8, 10, 12, 14, 15-17, 19, 20, 22, 24, 26, 28 and 29. [file 41586_2021_3855_MOESM3_ESM.zip › Supp table 26 - Variant-level cautions.xlsx]

## Sheet: Table S26
phenotype	model	genotype	Gene	Most Damaging Effect	CaseGT	CtrlGT	p-value
Batch2	allelic	1-186307151-ACTC-A	'PRG4'	disruptive inframe deletion	'40553/1452/100'	'222534/796/283'	0
Batch2	allelic	10-122424173-T-TTC	'PLEKHA1'	non coding transcript exon	'36065/4493/207'	'208145/9866/129'	0
Batch2	allelic	10-122424174-T-TC	'PLEKHA1'	non coding transcript exon	'38951/2453/73'	'214966/4640/47'	0
Batch2	allelic	11-71527629-C-CCTGCTGCCAGTCCAGCTGCTGTAAGCCCTG	'KRTAP5-7'	disruptive inframe insertion	'23315/420/16908'	'109567/2343/107186'	0
Batch2	allelic	11-71565863-G-GGGCTGTGGCTCCTGTGGGGGCTCCAAGGGA	'KRTAP5-10'	disruptive inframe insertion	'35090/4816/2358'	'152871/41724/18158'	0
Batch2	allelic	11-100949932-G-A	'ARHGAP42'	missense	'31803/2377/69'	'180342/31470/1812'	0
Batch2	allelic	12-11267441-G-A	'PRB3'	missense	'29573/79/14319'	'130588/530/93460'	0
Batch2	allelic	12-11308536-A-G	'PRB4'	synonymous	'13898/9911/19671'	'152648/33735/37960'	0
Batch2	allelic	12-11308636-G-T	'PRB4'	missense	'38149/3145/0'	'215772/3070/0'	0
Batch2	allelic	12-11308646-T-G	'PRB4'	missense	'41073/749/0'	'222460/286/0'	0
Batch2	allelic	12-11308599-GCCTCCTTGTGGGGGTGGTCTTTCTGGCTTTCCTGGAGGAGGTGGGGTACCTTGGGACTGGTTT-G	'PRB4'	frameshift	'33977/8810/0'	'201311/13988/0'	0
Batch2	allelic	12-75506616-C-CAAAAAAAA	'KRR1'	splice region	'37496/3935/446'	'174975/38863/1725'	0
Batch3	allelic	12-11308536-A-G	'PRB4'	synonymous	'30167/6272/7411'	'136379/37374/50220'	0
Batch4	allelic	12-11308536-A-G	'PRB4'	synonymous	'66087/13151/11790'	'97229/29493/44348'	0
Batch4	allelic	12-11308599-GCCTCCTTGTGGGGGTGGTCTTTCTGGCTTTCCTGGAGGAGGTGGGGTACCTTGGGACTGGTTT-G	'PRB4'	frameshift	'85180/3410/0'	'145247/18761/0'	0
Batch2	allelic	14-77768453-C-T	'C14orf178'	missense	'26639/8737/845'	'137210/68774/10070'	0
Batch2	allelic	16-1397277-A-G	'UNKL'	synonymous	'15471/8446/19525'	'100048/40630/81871'	0
Batch2	allelic	16-89233739-A-G	'ZNF778'	3 prime UTR	'1925/84/41537'	'4118/407/217456'	0
Batch3	allelic	16-1397277-A-G	'UNKL'	synonymous	'21765/7763/14074'	'93754/41313/87322'	0
Batch1	allelic	17-4933876-GGAGCCCACCTCAGAGCCCGCCCCCAGCCCGACCACCCCA-G	'GP1BA'	splice acceptor	'71896/970/13054'	'149073/1397/17278'	0
Batch2	allelic	17-1007161-G-A	'ABR'	splice region	'38753/4014/1089'	'211665/11031/2110'	0
Batch2	allelic	17-4933876-GGAGCCCACCTCAGAGCCCGCCCCCAGCCCGACCACCCCA-G	'GP1BA'	splice acceptor	'35093/562/6810'	'190037/1852/24042'	0
Batch4	allelic	17-4933876-GGAGCCCACCTCAGAGCCCGCCCCCAGCCCGACCACCCCA-G	'GP1BA'	splice acceptor	'81255/500/5908'	'139194/1850/24150'	0
Batch2	allelic	19-501743-T-TCTCCCGACACCACCTCCCAGGAGCCTCCCGACACCACCTCCCAGGAGC	'MADCAM1'	disruptive inframe insertion	'29196/2365/10825'	'112787/19537/83740'	0
Batch2	allelic	19-43258992-C-T	'PSG9'	missense	'41245/2133/221'	'210930/2301/1052'	0
Batch3	allelic	19-501743-T-TCTCCCGACACCACCTCCCAGGAGCCTCCCGACACCACCTCCCAGGAGC	'MADCAM1'	disruptive inframe insertion	'19837/4402/17993'	'122146/17500/76572'	0
Batch2	allelic	2-74528984-G-GA	'AUP1'	non coding transcript exon	'31742/5247/737'	'163274/51645/4823'	0
Batch2	allelic	2-206738497-T-C	'MDH1B'	missense	'38621/1522/30'	'187048/24707/1373'	0
Batch2	allelic	2-206738510-T-G	'MDH1B'	missense	'34903/4534/274'	'168324/40548/3485'	0
Batch2	allelic	22-50064040-A-AGCACCCCCACCCCACAGGCCACTCACCTCCCCG	'MLC1'	disruptive inframe insertion	'35429/4871/868'	'168986/45803/4969'	0
Batch2	allelic	3-108958974-C-A	'MORC1'	synonymous	'18269/12881/2639'	'94803/96285/26819'	0
Batch2	allelic	3-195783909-G-C	'MUC4'	missense	'37407/1416/99'	'220964/1788/153'	0
Batch2	allelic	4-48163740-G-A	'TEC'	synonymous	'35469/433/5'	'194550/13814/379'	0
Batch2	allelic	4-87615920-TAGCAGTGAC-T	'DSPP'	disruptive inframe deletion	'38115/94/5077'	'181603/289/39797'	0
Batch4	allelic	4-87615920-TAGCAGTGAC-T	'DSPP'	disruptive inframe deletion	'71583/146/17947'	'143314/231/26079'	0
Batch2	allelic	6-31029059-G-A	'MUC22'	missense	'39828/1638/0'	'214801/2155/0'	0
Batch2	allelic	6-31029062-G-A	'MUC22'	missense	'39894/1771/0'	'215139/2605/0'	0
Batch2	allelic	6-33086236-TA-T	'HLA-DPB1'	frameshift	'40117/176/2'	'207520/6980/156'	0
Batch2	allelic	9-111592986-CAAA-C	'PTGR1'	splice region	'41510/1692/51'	'196070/21893/392'	0
Batch2	dominant	1-240207613-TGCCCCCTCTACCCGGAGCGGGAATACCTCCTCC-T	'FMN2'	disruptive inframe deletion	'37879/1686/630'	'188221/22058/3620'	0
Batch1	dominant	11-6616508-ATTT-A	'TPP1'	splice region	'76611/9687/3'	'158290/11290/5'	0
Batch2	dominant	17-79834118-T-TGCCGCC	'CBX4'	disruptive inframe insertion	'36682/2783/348'	'187135/30697/1795'	0
Batch2	dominant	6-26372893-G-A	'BTN3A2'	splice region	'33721/4257/828'	'170274/43208/3826'	0
Batch2	dominant	6-33069174-A-G	'HLA-DPA1'	missense	'30329/5746/1440'	'152156/58681/7128'	0
Batch3	dominant	7-100959720-A-T	'MUC3A'	synonymous	'1163/40761/0'	'1011/213275/0'	0
Batch4	dominant	9-111592986-CAAA-C	'PTGR1'	splice region	'77725/10797/137'	'154675/12379/294'	0
Batch4	dominant	12-75506616-C-CAAAAAAAA	'KRR1'	splice region	'68539/17980/835'	'139261/23991/1297'	0
Batch2	dominant	19-55159766-GAGGAGGGGCTGGGGGCCTGGACCCCTGGGTCTAAGCA-G	'AC010327.3'	non coding transcript exon	'34697/5727/940'	'167150/47586/6254'	0
Batch2	dominant	6-31029060-C-T	'MUC22'	missense	'40198/1574/0'	'215814/2185/0'	0
Batch2	dominant	18-3075748-G-A	'MYOM1'	synonymous	'32144/6059/977'	'157771/51491/6007'	0
Batch4	allelic	3-195783909-G-C	'MUC4'	missense	'90585/294/12'	'162360/2819/234'	6.669e-305
Batch2	dominant	1-156932430-G-A	'LRRC71'	missense	'32108/5705/983'	'161457/50625/5283'	3.08e-299
Batch2	allelic	18-45988751-T-C	'PSTPIP2'	missense	'17077/2495/144'	'169825/50081/3977'	2.157e-290
Batch2	dominant	6-33069173-C-T	'HLA-DPA1'	synonymous	'36223/3690/401'	'183503/35469/2150'	1.112e-288
Batch2	dominant	5-7757592-T-C	'ADCY2'	splice region	'19060/14981/8209'	'78836/99423/42016'	3.707e-283
Batch3	allelic	17-1007161-G-A	'ABR'	splice region	'42434/1371/193'	'207984/13674/3006'	2.031e-281
Batch4	allelic	6-33086236-TA-T	'HLA-DPB1'	frameshift	'83919/3902/97'	'158431/3156/60'	4.206e-281
Batch1	dominant	10-30349279-T-TAA	'MTPAP'	5 prime UTR	'66307/18317/1'	'140416/26625/3'	9.768e-267
Batch2	dominant	1-62209972-ACCTCAGGGCTGGAGGAGGAGGAGGAAGAGC-A	'L1TD1'	disruptive inframe deletion	'42044/346/72'	'207769/7991/491'	6.045e-265
Batch2	allelic	3-193491389-T-C	'ATP13A4'	missense	'14725/13749/3859'	'79525/104044/36540'	3.094e-261
Batch2	allelic	8-109401533-T-C	'PKHD1L1'	missense	'20483/13273/2746'	'103078/93419/23663'	1.336e-258
Batch2	allelic	6-123377874-A-C	'TRDN'	missense	'29797/6113/355'	'158207/50260/4411'	2.277e-255
Batch4	dominant	11-6616508-ATTT-A	'TPP1'	splice region	'83841/5064/3'	'150487/15703/5'	6.114e-252
Batch2	allelic	11-111766393-T-TCCCGCCCCGCGCCCAGGCCCCGCCCCGCGCCCAGGC	'PPP2R1B'	5 prime UTR	'39239/1402/3043'	'189199/12994/21386'	3.683e-251
Batch2	dominant	1-26364795-CCCACCGAGCGCTGGGGTGCCCCAG-C	'ZNF683'	conservative inframe deletion	'36103/3697/426'	'183606/34240/2144'	2.487e-245
Batch1	allelic	19-501743-T-TCTCCCGACACCACCTCCCAGGAGCCTCCCGACACCACCTCCCAGGAGC	'MADCAM1'	disruptive inframe insertion	'44227/7874/34029'	'95061/13631/58880'	1.529e-244
Batch2	dominant	11-1244812-T-C	'MUC5B'	synonymous	'41199/1210/0'	'210590/1582/0'	3.256e-243
Batch4	dominant	10-30349279-T-TAA	'MTPAP'	5 prime UTR	'75075/12604/2'	'131153/32048/2'	4.806e-243
Batch1	allelic	11-71565863-G-GGGCTGTGGCTCCTGTGGGGGCTCCAAGGGA	'KRTAP5-10'	disruptive inframe insertion	'58821/18173/7571'	'125591/27561/12607'	4.115e-242
Batch2	recessive	10-26068818-C-T	'MYO3A'	synonymous	'10410/15719/9498'	'46202/104637/67457'	2.684e-238
Batch2	dominant	9-132897613-G-A	'TSC1'	splice region	'39937/1871/1'	'215768/3659/2'	8.299e-238
Batch2	allelic	21-41179138-G-GTGAGGAGTGAGGGAGTCCAGGA	'PLAC4'	non coding transcript exon	'42100/7/0'	'220299/3270/41'	4.712e-237
Batch4	dominant	19-43258992-C-T	'PSG9'	missense	'85626/397/434'	'161147/3908/811'	3.101e-235
Batch4	dominant	6-31029062-G-A	'MUC22'	missense	'88552/561/0'	'161094/3697/0'	5.878e-234
Batch2	dominant	4-68830733-A-G	'UGT2B10'	missense	'42185/798/29'	'215367/644/121'	7.117e-231
Batch2	dominant	14-104953214-C-G	'AHNAK2'	missense	'41441/1618/42'	'211741/2697/211'	1.096e-227
Batch2	allelic	2-240007349-T-C	'NDUFA10'	missense	'15515/15278/4649'	'77466/103400/37672'	3.827e-219
Batch1	allelic	17-80436207-GTCCTCGTCTCGTTCCTGATCGAACGCGGTGGTGAGAGCACACA-G	'ENDOV'	3 prime UTR	'84522/135/1714'	'157813/490/5713'	6.138e-218
Batch2	dominant	6-159239747-GCCACCACCCGCCGCACGA-G	'FNDC1'	disruptive inframe deletion	'546/4636/34811'	'2851/39774/177781'	7.356e-217
Batch2	allelic	3-29488422-TTC-T	'RBMS3'	splice region	'8424/14942/8914'	'41334/105957/73559'	1.698e-213
Batch4	dominant	1-62209972-ACCTCAGGGCTGGAGGAGGAGGAGGAAGAGC-A	'L1TD1'	disruptive inframe deletion	'83537/4239/202'	'160867/3977/346'	3.177e-212
Batch4	dominant	6-31029060-C-T	'MUC22'	missense	'88807/463/0'	'161797/3198/0'	4.15e-212
Batch2	allelic	15-90275099-G-T	'NGRN'	3 prime UTR	'14314/15110/3902'	'78677/106101/37176'	4.801e-212
Batch2	dominant	22-50064062-T-C	'MLC1'	missense	'31697/6725/1124'	'160943/54496/5349'	2.162e-211
Batch2	recessive	X-47803573-T-G	'WASF4P'	non coding transcript exon	'3367/10109/7487/2471/5897'	'21796/58984/40002/39470/56617'	7.002e-211
Batch2	dominant	12-1955436-T-C	'DCP1B'	missense	'41555/896/48'	'209375/11778/281'	1.136e-208
Batch4	dominant	6-31029059-G-A	'MUC22'	missense	'88435/477/0'	'160810/3206/0'	8.419e-208
Batch3	allelic	19-16324906-T-C	'KLF2'	5 prime UTR	'131/1/43889'	'0/0/224853'	1.475e-207
Batch3	allelic	19-17636138-A-G	'UNC13A'	missense	'131/0/43896'	'0/0/225138'	7.052e-207
Batch3	allelic	19-16749294-G-A	'NWD1'	missense	'131/0/43898'	'0/0/225142'	7.095e-207
Batch3	allelic	19-18929503-G-C	'HOMER3'	missense	'131/0/43898'	'0/0/225142'	7.095e-207
Batch3	allelic	19-16789027-A-T	'NWD1'	missense	'131/0/43892'	'0/0/225102'	7.159e-207
Batch2	allelic	19-43205549-T-C	'PSG4'	5 prime UTR	'36873/417/15'	'207110/7527/603'	2.956e-206
Batch2	recessive	10-26068819-G-A	'MYO3A'	missense	'5716/14007/16050'	'22398/90133/106022'	1.66e-205
Batch2	allelic	17-35478161-G-C	'SLFN12L'	missense	'32954/6012/462'	'166007/44903/4469'	7.925e-205
Batch3	allelic	19-58471017-A-G	'ZNF324'	synonymous	'131/0/43896'	'0/1/225131'	1.562e-204
Batch3	allelic	19-19624448-G-T	'LPAR2'	synonymous	'131/0/43898'	'0/1/225141'	1.563e-204
Batch3	allelic	19-35995543-G-C	'SDHAF1'	missense	'131/0/43897'	'0/1/225135'	1.564e-204
Batch3	allelic	22-24365499-G-A	'SPECC1L'	missense	'129/0/43898'	'0/0/225134'	9.988e-204
Batch3	allelic	22-46281710-T-C	'TTC38'	missense	'129/0/43900'	'0/0/225142'	1.001e-203
Batch3	allelic	7-130498314-A-G	'AC007938.2'	non coding transcript exon	'129/0/43868'	'0/0/224591'	1.452e-203
Batch2	dominant	18-57436280-C-T	'ONECUT2'	synonymous	'39291/3663/124'	'200925/9655/677'	1.877e-202
Batch4	dominant	17-4933822-AAGCCCGACCACCCCAGAGCCCACCTCAGAGCCCGCCCCCAGCCCGACCACCCCGGAGCCCACCTCAGAGCCCGCCCCC-A	'GP1BA'	splice acceptor	'90060/1038/62'	'166310/5006/136'	8.204e-202
Batch2	dominant	9-81991336-T-G	'SPATA31D1'	missense	'42617/822/0'	'217377/887/0'	3.473e-201
Batch3	allelic	19-37711615-A-C	'ZNF607'	missense	'131/0/43860'	'0/3/225115'	1.083e-200
Batch3	allelic	21-34095173-AG-A	'SLC5A3'	5 prime UTR	'127/0/43841'	'0/0/225018'	1.182e-200
Batch3	allelic	3-133766289-A-G	'TF'	missense	'127/0/43899'	'0/0/225131'	1.406e-200
Batch3	allelic	3-14156487-A-T	'XPC'	synonymous	'127/0/43901'	'0/0/225137'	1.412e-200
Batch3	allelic	3-123732926-G-C	'MYLK'	missense	'127/0/43902'	'0/0/225142'	1.412e-200
Batch3	allelic	17-61966523-G-A	'MED13'	synonymous	'126/2/43901'	'0/0/225136'	1.42e-200
Batch3	allelic	21-37227633-TG-T	'VPS26C'	non coding transcript exon	'127/0/43902'	'0/0/225125'	1.435e-200
Batch3	allelic	22-35610876-G-GC	'MB'	splice region	'127/0/43899'	'0/0/225109'	1.436e-200
Batch3	allelic	7-150858968-G-C	'AOC1'	synonymous	'129/1/43898'	'0/2/225136'	3.882e-200
Batch3	allelic	14-92711846-A-G	'LGMN'	synonymous	'129/1/43894'	'0/2/224901'	4.772e-200
Batch2	dominant	14-104952167-G-T	'AHNAK2'	missense	'40378/3290/95'	'206496/8506/429'	6.488e-200
Batch4	dominant	12-11308636-G-T	'PRB4'	missense	'87612/1056/0'	'160939/4973/0'	7.243e-200
Batch3	allelic	2-178663311-A-C	'TTN'	missense	'41971/0/672'	'214752/1/1127'	9.515e-200
Batch3	allelic	14-103928498-T-C	'TDRD9'	5 prime UTR	'129/2/43898'	'0/3/225136'	4.705e-199
Batch3	allelic	17-43953375-G-C	'PYY'	missense	'126/0/43903'	'0/0/225140'	5.312e-199
Batch3	allelic	19-8976939-T-A	'MUC16'	missense	'131/0/43898'	'0/4/225138'	7.117e-199
Batch2	allelic	22-32039524-G-A	'Z74021.1'	non coding transcript exon	'34396/3454/188'	'178907/29786/1994'	2.652e-198
Batch3	allelic	3-38698083-T-C	'SCN10A'	missense	'127/0/43901'	'0/1/225140'	3.003e-198
Batch3	allelic	7-149809123-G-GC	'SSPO'	splice acceptor	'127/0/43881'	'0/1/225004'	3.1e-198
Batch3	allelic	17-18979678-T-A	'FAM83G'	splice region	'126/1/43901'	'0/1/225137'	1.838e-197
Batch3	allelic	17-45241412-C-G	'FMNL1'	missense	'126/0/43899'	'0/1/225123'	1.121e-196
Batch3	allelic	14-75766055-T-C	'TTLL5'	splice region	'129/1/43882'	'0/4/224949'	1.726e-196
Batch3	allelic	4-75888233-A-G	'PPEF2'	synonymous	'124/1/43890'	'0/0/224599'	1.888e-196
Batch3	allelic	12-15902992-G-GT	'STRAP'	3 prime UTR	'127/0/43897'	'1/0/225083'	3.332e-196
Batch3	allelic	19-39877859-A-C	'FCGBP'	synonymous	'124/0/40830'	'0/0/209641'	5.866e-196
Batch3	allelic	19-39877858-A-C	'FCGBP'	missense	'124/0/40832'	'0/0/209648'	5.885e-196
Batch3	allelic	4-75873192-T-G	'PPEF2'	missense	'124/0/43905'	'0/0/225080'	7.917e-196
Batch2	allelic	3-149163886-C-T	'HPS3'	synonymous	'28171/8602/820'	'143836/61022/7707'	8.308e-196
Batch3	allelic	14-85621712-T-C	'FLRT2'	synonymous	'129/1/43899'	'0/5/225134'	6.941e-195
Batch3	allelic	7-100174675-A-C	'GPC2'	non coding transcript exon	'128/3/43671'	'0/5/223866'	7.684e-195
Batch2	allelic	14-57288846-G-A	'AP5M1'	missense	'34736/2472/49'	'194525/24643/906'	1.303e-194
Batch3	allelic	3-108684239-T-C	'DZIP3'	synonymous	'127/0/43839'	'0/3/225117'	1.747e-194
Batch3	allelic	3-112471290-G-T	'BTLA'	missense	'127/0/43902'	'0/3/225135'	2.327e-194
Batch3	allelic	7-76515138-A-C	'UPK3B'	missense	'129/2/43898'	'0/6/225132'	4.29e-194
Batch3	allelic	17-82920513-A-G	'TBCD'	non coding transcript exon	'126/0/43428'	'0/2/220956'	6.291e-194
Batch3	allelic	17-50190862-A-G	'COL1A1'	synonymous	'126/1/43902'	'0/3/225134'	1.411e-193
Batch3	allelic	4-56977154-A-G	'NOA1'	synonymous	'124/0/43904'	'0/1/225138'	1.556e-193
Batch3	allelic	4-54100663-G-A	'GSX2'	missense	'124/0/43905'	'0/1/225140'	1.561e-193
Batch2	allelic	6-32822312-G-A	'TAP2'	missense	'35055/1088/12'	'200650/14050/405'	1.562e-193
Batch3	allelic	4-21948636-A-G	'KCNIP4'	5 prime UTR	'124/0/43904'	'0/1/225112'	1.594e-193
Batch3	allelic	17-45241411-G-C	'FMNL1'	synonymous	'126/0/43896'	'0/3/225121'	8.365e-193
Batch3	allelic	11-33339340-AT-A	'HIPK3'	splice region	'122/0/43772'	'0/0/224511'	9.98e-193
Batch3	allelic	11-46672763-GTC-G	'ATG13'	3 prime UTR	'122/0/43906'	'0/0/225141'	1.05e-192
Batch3	allelic	19-43873205-C-T	'ZNF404'	missense	'131/0/43898'	'0/8/225126'	1.091e-192
Batch3	allelic	21-44369128-A-AG	'TRPM2'	non coding transcript exon	'127/0/43897'	'0/4/224982'	1.416e-192
Batch3	allelic	4-106247274-G-C	'TBCK'	missense	'123/0/43590'	'0/1/225008'	1.487e-192
Batch3	allelic	17-80998526-A-G	'CHMP6'	missense	'126/1/43902'	'0/4/225137'	7.564e-192
Batch3	allelic	1-40067675-T-G	'CAP1'	missense	'121/0/43642'	'0/0/224789'	1.591e-191
Batch3	allelic	4-81046034-C-T	'BMP3'	missense	'124/0/43905'	'0/2/225139'	1.634e-191
Batch3	allelic	4-82867191-A-T	'SEC31A'	synonymous	'124/0/43895'	'0/2/225052'	1.688e-191
Batch3	allelic	7-76515243-T-C	'UPK3B'	missense	'129/2/43897'	'0/8/225127'	3.836e-191
Batch3	allelic	1-54786016-T-C	'TTC22'	synonymous	'121/0/43907'	'0/0/225140'	3.947e-191
Batch3	allelic	1-64142646-G-T	'ROR1'	synonymous	'121/0/43908'	'0/0/225142'	3.959e-191
Batch3	allelic	1-247532310-G-A	'OR2C3'	missense	'121/0/43908'	'0/0/225138'	3.973e-191
Batch3	allelic	1-11059842-T-C	'SRM'	synonymous	'121/0/43908'	'0/0/225126'	4.016e-191
Batch3	allelic	1-156657128-T-C	'BCAN'	non coding transcript exon	'121/0/43908'	'0/0/225114'	4.059e-191
Batch3	allelic	1-247815017-A-G	'OR14A16'	missense	'121/0/43908'	'0/0/225099'	4.115e-191
Batch3	allelic	17-49707702-C-A	'SLC35B1'	non coding transcript exon	'126/0/43889'	'0/4/224788'	5.912e-191
Batch3	allelic	7-16873770-A-G	'AGR3'	non coding transcript exon	'126/1/43437'	'0/4/219456'	1.757e-190
Batch3	allelic	7-150858967-C-G	'AOC1'	missense	'129/1/43898'	'0/8/225129'	2.277e-190
Batch3	allelic	1-228256864-T-A	'OBSCN'	missense	'121/1/43907'	'0/1/225139'	1.322e-189
Batch3	allelic	14-74286575-T-C	'ABCD4'	3 prime UTR	'129/0/43900'	'0/8/225134'	1.354e-189
Batch3	allelic	17-61878065-T-G	'INTS2'	missense	'126/2/43645'	'0/6/224165'	1.43e-189
Batch3	allelic	4-1953218-A-G	'NSD2'	missense	'124/2/43903'	'0/4/225138'	1.659e-189
Batch3	allelic	4-75872075-A-G	'PPEF2'	synonymous	'124/2/43903'	'0/4/224947'	1.98e-189
Batch4	allelic	2-206738497-T-C	'MDH1B'	missense	'75391/11038/642'	'145455/14671/736'	4.675e-189
Batch3	allelic	1-91385696-T-C	'HFM1'	synonymous	'121/0/43762'	'0/1/224842'	5.378e-189
Batch3	allelic	14-88385935-TG-T	'SPATA7'	frameshift	'129/1/43898'	'0/9/225129'	5.672e-189
Batch3	allelic	1-158649938-A-C	'SPTA1'	missense	'121/0/43871'	'0/1/224963'	7.973e-189
Batch3	allelic	1-165203979-A-G	'LMX1A'	synonymous	'121/0/43906'	'0/1/225138'	8.004e-189
Batch3	allelic	1-109161996-A-G	'KIAA1324'	missense	'121/0/43908'	'0/1/225140'	8.063e-189
Batch3	allelic	1-37998967-C-G	'FHL3'	splice region	'121/0/43908'	'0/1/225139'	8.07e-189
Batch3	allelic	14-58450736-G-A	'KIAA0586'	synonymous	'119/1/42158'	'0/1/221961'	9.245e-189
Batch3	allelic	14-75047180-T-C	'MLH3'	missense	'129/4/43895'	'0/11/225122'	1.298e-188
Batch3	allelic	1-40067594-T-G	'CAP1'	missense	'121/2/43838'	'0/2/224986'	1.869e-188
Batch3	allelic	11-119027725-AC-A	'SLC37A4'	frameshift	'122/0/43907'	'0/2/225129'	2.251e-188
Batch3	allelic	1-155562550-T-C	'ASH1L'	5 prime UTR	'119/0/43493'	'0/0/223857'	2.615e-188
Batch3	allelic	4-54295224-T-C	'PDGFRA'	synonymous	'124/0/43894'	'0/4/225080'	6.043e-188
Batch3	allelic	4-83455590-A-T	'HELQ'	missense	'124/0/43905'	'0/4/225136'	6.045e-188
Batch3	allelic	17-82716767-C-G	'FN3KRP'	synonymous	'126/2/43901'	'0/7/225133'	6.168e-188
Batch3	allelic	17-77194764-A-C	'SEC14L1'	missense	'126/0/43897'	'0/6/225115'	7.003e-188
Batch2	dominant	6-31029054-T-C	'MUC22'	missense	'39860/574/0'	'215827/467/0'	7.015e-188
Batch3	allelic	1-40067643-T-G	'CAP1'	missense	'119/0/43422'	'0/0/222358'	7.203e-188
Batch3	allelic	4-139704169-A-G	'MGST2'	3 prime UTR	'124/0/43811'	'0/4/224457'	7.252e-188
Batch3	allelic	14-67587260-A-C	'PLEKHH1'	3 prime UTR	'129/1/43734'	'0/10/224827'	7.626e-188
Batch2	dominant	7-158743643-G-A	'ESYT2'	synonymous	'39923/2104/130'	'200592/20177/753'	8.524e-188
Batch3	allelic	1-81955912-C-T	'ADGRL2'	synonymous	'121/1/43840'	'0/2/225061'	1.067e-187
Batch3	allelic	7-64831613-T-A	'ZNF138'	missense	'129/4/43895'	'0/12/225125'	2.472e-187
Batch3	allelic	3-134604314-A-G	'KY'	synonymous	'127/1/43900'	'0/8/225134'	2.828e-187
Batch3	allelic	17-4789875-T-C	'GLTPD2'	missense	'126/1/43902'	'0/7/225130'	3.689e-187
Batch3	allelic	4-125448717-G-C	'FAT4'	synonymous	'124/1/43904'	'0/5/225137'	4.256e-187
Batch3	allelic	3-44827534-A-T	'KIF15'	splice region	'119/0/42272'	'0/1/219931'	6.155e-187
Batch3	allelic	3-121519902-G-A	'POLQ'	synonymous	'124/3/42946'	'0/7/223428'	6.465e-187
Batch3	allelic	1-156676876-A-G	'NES'	missense	'121/0/43907'	'0/2/225138'	8.208e-187
Batch3	allelic	1-151847822-G-C	'THEM5'	missense	'121/0/43908'	'0/2/225139'	8.238e-187
Batch3	allelic	1-91262496-G-A	'HFM1'	synonymous	'120/0/43585'	'0/1/221737'	1.444e-186
Batch3	allelic	4-8614452-T-C	'CPZ'	missense	'124/2/43902'	'0/6/225135'	2.522e-186
Batch3	allelic	1-40067648-T-G	'CAP1'	missense	'119/0/43409'	'0/1/222815'	9.019e-186
Batch3	allelic	1-41512895-T-G	'HIVEP3'	missense	'121/1/43907'	'0/3/225133'	9.351e-186
Batch3	allelic	7-113879664-A-T	'PPP1R3A'	missense	'129/0/43890'	'0/11/225068'	1.563e-185
Batch2	dominant	12-11308619-T-C	'PRB4'	missense	'40527/1271/0'	'218576/2283/0'	1.753e-185
Batch3	allelic	1-40067654-T-G	'CAP1'	missense	'120/0/43550'	'0/2/223699'	2.129e-185
Batch3	allelic	1-31682970-A-G	'COL16A1'	synonymous	'121/0/43908'	'0/3/225138'	5.634e-185
Batch3	allelic	1-154602564-C-T	'ADAR'	synonymous	'121/0/43908'	'0/3/225134'	5.655e-185
Batch3	allelic	1-151055758-G-T	'CDC42SE1'	5 prime UTR	'121/0/43646'	'0/3/223604'	6.703e-185
Batch2	dominant	11-5343292-G-T	'OR51B5'	missense	'40009/1537/113'	'203270/16326/572'	9.927e-185
Batch3	allelic	3-121544873-C-A	'POLQ'	missense	'127/5/43460'	'0/13/224343'	2.162e-184
Batch2	allelic	17-18872587-A-G	'PRPSAP2'	missense	'8710/14502/7429'	'47591/108627/65975'	4.667e-184
Batch3	allelic	1-222628664-A-G	'MIA3'	missense	'121/1/43907'	'0/4/225137'	4.814e-184
Batch2	allelic	10-89727892-A-T	'KIF20B'	missense	'28366/9675/1112'	'136167/63114/9081'	6.519e-184
Batch3	allelic	1-155562525-T-C	'ASH1L'	5 prime UTR	'118/0/43219'	'0/1/220139'	1.529e-183
Batch3	allelic	14-64469002-C-T	'AKAP5'	missense	'129/2/43898'	'0/14/225126'	2.452e-183
Batch3	allelic	4-10444761-C-T	'ZNF518B'	missense	'124/0/43905'	'0/7/225135'	2.766e-183
Batch3	allelic	18-10454963-C-G	'APCDD1'	5 prime UTR	'116/0/43913'	'0/0/225138'	2.963e-183
Batch3	allelic	18-57650444-C-T	'ATP8B1'	missense	'116/0/43913'	'0/0/225135'	2.97e-183
Batch2	dominant	12-1955450-A-G	'DCP1B'	synonymous	'41377/1039/53'	'209237/12359/282'	3.939e-183
Batch3	allelic	14-100381186-T-C	'WDR25'	missense	'129/3/43897'	'0/15/225127'	6.482e-183
Batch2	allelic	1-240207641-T-C	'FMN2'	synonymous	'41381/51/38'	'210500/568/1847'	1.211e-182
Batch2	dominant	1-234393794-G-A	'TARBP1'	synonymous	'38404/2400/246'	'193173/22316/1315'	1.594e-182
Batch3	allelic	1-3480624-T-C	'ARHGEF16'	3 prime UTR	'121/3/43904'	'0/6/225130'	1.943e-182
Batch3	allelic	1-55057360-A-G	'PCSK9'	synonymous	'121/3/43905'	'0/6/225118'	1.973e-182
Batch3	allelic	1-180944461-A-G	'KIAA1614'	missense	'121/1/43903'	'0/5/225123'	1.986e-182
Batch3	allelic	1-41513154-C-G	'HIVEP3'	missense	'121/1/43907'	'0/5/225136'	2e-182
Batch3	allelic	1-155562534-T-C	'ASH1L'	5 prime UTR	'117/0/43373'	'0/1/222020'	2.127e-182
Batch3	allelic	1-91394238-T-C	'HFM1'	missense	'117/0/42130'	'0/2/220637'	2.425e-182
Batch3	allelic	3-112109576-G-A	'C3orf52'	missense	'124/0/42568'	'0/9/222571'	3.211e-182
Batch3	allelic	4-71752579-T-C	'GC'	missense	'124/2/43813'	'0/9/224669'	5.081e-182
Batch3	allelic	3-32886017-G-T	'TRIM71'	synonymous	'127/1/43901'	'0/12/225129'	5.852e-182
Batch2	allelic	2-33534328-C-T	'RASGRP3'	synonymous	'18758/4147/263'	'161973/55659/5153'	8.173e-182
Batch2	allelic	12-122204697-C-T	'B3GNT4'	5 prime UTR	'21182/13755/2843'	'105666/89573/22372'	1.138e-181
Batch3	allelic	17-82738534-A-C	'FN3K'	synonymous	'126/4/43897'	'0/13/225127'	1.717e-181
Batch3	allelic	17-75629398-T-C	'RECQL5'	synonymous	'126/4/43899'	'0/13/225128'	1.732e-181
Batch3	allelic	7-50544037-T-C	'DDC'	missense	'129/1/43893'	'0/15/225122'	2.124e-181
Batch3	allelic	14-100732080-A-G	'DLK1'	missense	'129/1/43899'	'0/15/225127'	2.177e-181
Batch2	dominant	3-195788551-G-GGAAGAGGGGTGGCGTGACCTGTGGATTCTGAGGAAGTGTCGGTGACAGGAAGAGGGGTGGCGTGACCTGTGGATACTGAGGAAGCATCGGTGACAGGAAGAGGGGTGGTGTGACCTGTGGATACTGAGGAAGCATCGGTGACAT	'MUC4'	conservative inframe insertion	'43766/141/10'	'217843/4340/93'	4.762e-181
Batch3	allelic	7-135619525-G-C	'NUP205'	missense	'129/2/43898'	'0/16/225126'	5.427e-181
Batch3	allelic	7-128815713-C-G	'CCDC136'	missense	'129/2/43898'	'0/16/225124'	5.437e-181
Batch3	allelic	10-49612299-C-A	'SLC18A3'	missense	'116/0/43913'	'0/1/225141'	5.761e-181
Batch3	allelic	10-17617132-C-A	'HACD1'	missense	'116/0/43913'	'0/1/225140'	5.766e-181
Batch3	allelic	10-16901372-G-C	'CUBN'	missense	'116/0/43912'	'0/1/225132'	5.781e-181
Batch3	allelic	1-182881592-T-C	'DHX9'	synonymous	'121/1/43907'	'0/6/225135'	6.95e-181
Batch3	allelic	1-109924087-T-C	'CSF1'	missense	'121/0/43908'	'0/6/225136'	4.152e-180
Batch3	allelic	1-154602344-T-C	'ADAR'	missense	'121/0/43908'	'0/6/225135'	4.156e-180
Batch3	allelic	1-196905226-G-T	'CFHR4'	missense	'121/5/43811'	'0/9/225113'	6.944e-180
Batch3	allelic	10-16925402-C-T	'CUBN'	missense	'116/1/43881'	'0/2/225132'	8.157e-180
Batch3	allelic	14-20641011-T-A	'OR6S1'	synonymous	'129/3/43896'	'0/18/225113'	1.68e-179
Batch3	allelic	14-75084551-C-T	'NEK9'	3 prime UTR	'129/7/43875'	'0/21/225115'	2.417e-179
Batch3	allelic	17-75631485-A-G	'RECQL5'	synonymous	'126/4/43899'	'0/15/225127'	4.229e-179
Batch3	allelic	14-20989972-G-A	'METTL17'	5 prime UTR	'129/5/43895'	'0/20/225122'	7.48e-179
Batch3	allelic	17-39742290-T-C	'GRB7'	missense	'126/2/43890'	'0/14/225099'	9.198e-179
Batch3	allelic	11-46320530-TG-T	'CREB3L1'	splice region	'122/0/43906'	'0/8/225125'	9.23e-179
Batch3	allelic	1-203039046-G-C	'PPFIA4'	missense	'121/2/43883'	'0/8/224950'	9.763e-179
Batch3	allelic	4-166091328-T-C	'TLL1'	synonymous	'124/4/43897'	'0/13/225119'	1.981e-178
Batch3	allelic	4-185458217-G-A	'CCDC110'	synonymous	'124/4/43887'	'0/13/225033'	2.046e-178
Batch3	allelic	7-142047858-A-G	'MGAM'	missense	'129/0/43561'	'0/17/223236'	2.835e-178
Batch3	allelic	18-36199858-C-A	'MOCOS'	synonymous	'116/1/43912'	'0/3/225139'	6.122e-178
Batch3	allelic	7-135362951-T-C	'CNOT4'	missense	'129/2/43896'	'0/19/224989'	1.325e-177
Batch3	allelic	17-4783045-T-G	'TM4SF5'	splice region	'126/2/43901'	'0/15/225126'	1.418e-177
Batch3	allelic	1-89713184-A-G	'LRRC8C'	missense	'121/2/43904'	'0/9/225116'	2.178e-177
Batch3	allelic	18-31917610-A-G	'TRAPPC8'	missense	'116/0/43860'	'0/3/225115'	2.993e-177
Batch3	allelic	18-58534827-A-G	'ALPK2'	splice region	'116/0/43913'	'0/3/225139'	3.704e-177
Batch2	allelic	10-23008323-G-A	'ARMC3'	missense	'25965/7955/723'	'149208/63824/7409'	4.129e-177
Batch2	recessive	19-54735264-A-C	'KIR3DL3'	missense	'14059/16280/6986'	'92970/97753/28589'	1.265e-176
Batch3	allelic	1-54141378-A-G	'CDCP2'	synonymous	'121/1/43907'	'0/9/225132'	1.281e-176
Batch3	allelic	19-55361198-A-G	'FAM71E2'	synonymous	'131/2/43895'	'0/23/225115'	1.696e-176
Batch3	allelic	3-126056385-T-C	'SLC41A3'	synonymous	'127/3/43899'	'0/18/225120'	1.809e-176
Batch3	allelic	4-143545951-T-C	'SMARCA5'	synonymous	'124/4/43722'	'0/15/224704'	3e-176
Batch3	allelic	18-36199933-A-G	'MOCOS'	missense	'116/1/43910'	'0/4/225134'	3.022e-176
Batch2	allelic	3-195785335-A-G	'MUC4'	missense	'39247/164/8'	'203470/4571/149'	3.876e-176
Batch3	allelic	4-68228857-T-G	'TMPRSS11B'	missense	'124/1/43899'	'0/13/225125'	3.878e-176
Batch3	allelic	1-162374600-A-G	'SPATA46'	synonymous	'121/2/43906'	'0/10/225131'	4.61e-176
Batch3	allelic	14-74946205-A-G	'PGF'	splice region	'129/5/43869'	'0/23/224984'	9.588e-176
Batch3	allelic	4-73125289-T-C	'ANKRD17'	synonymous	'124/2/43889'	'0/14/224893'	1.246e-175
Batch3	allelic	18-33224792-C-T	'CCDC178'	missense	'116/0/43762'	'0/4/224794'	1.264e-175
Batch3	allelic	1-155562541-T-C	'ASH1L'	5 prime UTR	'118/0/43410'	'0/6/222718'	1.664e-175
Batch3	allelic	18-57697620-A-G	'ATP8B1'	synonymous	'116/4/43905'	'0/6/225072'	1.968e-175
Batch3	allelic	10-69897516-A-G	'COL13A1'	synonymous	'116/2/43911'	'0/5/225135'	2.022e-175
Batch3	allelic	10-69898756-G-A	'COL13A1'	synonymous	'116/2/43909'	'0/5/225087'	2.09e-175
Batch3	allelic	1-61864408-T-G	'PATJ'	missense	'121/6/43876'	'0/13/225066'	2.161e-175
Batch3	allelic	17-3554778-T-C	'TRPV3'	missense	'126/2/43867'	'0/17/225108'	2.309e-175
Batch3	allelic	1-40067615-T-G	'CAP1'	missense	'121/1/43648'	'1/8/223556'	3.399e-175
Batch3	allelic	17-81914365-A-G	'SIRT7'	synonymous	'126/6/43897'	'0/20/225122'	4.471e-175
Batch3	dominant	17-21298879-C-A	'MAP2K3'	missense	'438/42727/0'	'234/217358/0'	1.066e-174
Batch3	allelic	10-133420037-A-G	'MTG1'	missense	'116/1/43912'	'0/5/225133'	1.215e-174
Batch3	allelic	17-41586647-C-T	'KRT14'	missense	'126/10/43890'	'0/24/225077'	5.517e-174
Batch3	allelic	4-73452613-A-G	'AFP'	synonymous	'124/9/43842'	'0/20/223613'	8.139e-174
Batch3	allelic	4-125452634-G-A	'FAT4'	missense	'124/4/43901'	'0/17/225124'	8.827e-174
Batch2	dominant	6-26422159-C-CCTTCCTCCTCCTCCT	'BTN2A3P'	non coding transcript exon	'41780/501/11'	'208986/7612/95'	1.77e-173
Batch3	allelic	3-122467341-C-T	'KPNA1'	missense	'120/0/41882'	'0/11/218927'	2.274e-173
Batch3	allelic	1-160208566-A-G	'PEA15'	5 prime UTR	'118/2/42806'	'0/9/220740'	2.981e-173
Batch3	allelic	10-99784690-A-T	'ABCC2'	missense	'116/3/43910'	'0/7/225129'	3.295e-173
Batch4	dominant	7-100959720-A-T	'MUC3A'	synonymous	'187/87337/0'	'1922/161275/0'	1.19e-172
Batch2	dominant	12-31132280-A-G	'AC024940.2'	non coding transcript exon	'35985/3994/288'	'181680/32283/1992'	1.196e-172
Batch2	dominant	12-71611104-G-A	'ZFC3H1'	splice region	'42067/618/0'	'221509/600/0'	2.034e-172
Batch3	allelic	17-42951921-T-C	'AARSD1'	non coding transcript exon	'126/1/43890'	'0/19/224876'	2.757e-172
Batch3	allelic	12-6868160-G-GC	'TPI1'	5 prime UTR	'127/3/43892'	'0/22/225100'	2.95e-172
Batch3	allelic	17-41524544-T-A	'KRT19'	splice region	'126/6/43895'	'0/23/225105'	5.445e-172
Batch3	allelic	18-27990264-G-C	'CDH2'	synonymous	'116/3/43910'	'0/8/225129'	8.373e-172
Batch3	allelic	22-46663095-T-C	'GRAMD4'	synonymous	'129/1/43891'	'0/24/225043'	9.83e-172
Batch3	allelic	10-63207685-A-T	'JMJD1C'	synonymous	'116/1/43912'	'0/7/225135'	1.16e-171
Batch3	allelic	10-96318370-C-T	'DNTT'	synonymous	'116/1/43912'	'0/7/225134'	1.161e-171
Batch3	allelic	18-57695300-T-G	'ATP8B1'	synonymous	'116/2/43776'	'0/7/222330'	1.228e-171
Batch4	dominant	11-19170375-CTTT-C	'ZDHHC13'	non coding transcript exon	'88507/1323/0'	'163268/5452/0'	2.349e-171
Batch3	allelic	4-2460161-A-G	'CFAP99'	missense	'124/2/43901'	'0/18/225116'	3.616e-171
Batch3	allelic	1-156907665-T-C	'PEAR1'	missense	'121/2/43906'	'0/14/225128'	4.082e-171
Batch3	allelic	10-122512073-G-A	'HTRA1'	splice region	'110/1/42484'	'0/2/219389'	6.103e-171
Batch3	allelic	21-10592359-A-G	'TPTE'	missense	'108/0/43797'	'0/0/225140'	6.993e-171
Batch3	allelic	3-108090951-C-T	'CD47'	5 prime UTR	'124/4/42925'	'0/19/218219'	8.048e-171
Batch3	allelic	3-134561553-T-A	'CEP63'	3 prime UTR	'127/7/43891'	'0/27/225065'	2.459e-170
Batch3	allelic	10-96318482-A-G	'DNTT'	missense	'116/1/43912'	'0/8/225134'	2.927e-170
Batch3	allelic	4-153788704-A-C	'SFRP2'	synonymous	'124/6/43899'	'0/22/225120'	5.382e-170
Batch3	allelic	1-236719003-T-C	'ACTN2'	synonymous	'121/5/43903'	'0/17/225125'	5.485e-170
Batch2	dominant	6-33069745-T-C	'HLA-DPA1'	missense	'30588/7606/1381'	'152996/56804/7015'	5.485e-170
Batch3	allelic	1-160171406-C-T	'ATP1A4'	synonymous	'121/9/43899'	'0/20/225121'	8.565e-170
Batch3	allelic	4-154335053-G-A	'DCHS2'	missense	'124/0/43837'	'0/18/225044'	9.275e-170
Batch3	allelic	10-102376712-T-C	'GBF1'	synonymous	'116/2/43906'	'0/9/225101'	1.123e-169
Batch3	allelic	1-159439944-G-T	'OR10J1'	missense	'121/0/43908'	'0/14/225127'	1.372e-169
Batch3	allelic	3-42875555-A-G	'CYP8B1'	missense	'127/8/43894'	'0/29/225110'	3.146e-169
Batch3	allelic	1-94112992-T-C	'ABCA4'	synonymous	'121/1/43892'	'0/15/224932'	3.787e-169
Batch3	allelic	12-122173836-A-G	'IL31'	splice region	'107/0/43877'	'0/0/224709'	5.129e-169
Batch2	allelic	6-123375621-G-T	'TRDN'	missense	'34873/5672/368'	'174215/41463/3247'	9.242e-169
Batch3	allelic	1-41583074-T-C	'HIVEP3'	missense	'121/3/43904'	'0/17/225124'	1.796e-168
Batch3	allelic	1-27380011-A-G	'CD164L2'	3 prime UTR	'121/3/43905'	'0/17/225123'	1.806e-168
Batch3	allelic	1-64647885-T-C	'CACHD1'	missense	'121/0/43908'	'0/15/225115'	1.988e-168
Batch3	allelic	4-56315466-G-C	'KIAA1211'	missense	'124/1/43899'	'0/20/225093'	2.765e-168
Batch3	allelic	4-8619467-A-G	'CPZ'	synonymous	'124/5/43900'	'0/23/225117'	3.056e-168
Batch2	dominant	X-141906633-T-C	'MAGEC1'	missense	'19457/1849/103/18095/734'	'98959/17447/539/91358/5595'	4.808e-168
Batch3	allelic	17-11619765-A-G	'DNAH9'	missense	'126/2/43645'	'0/24/223223'	9.081e-168
Batch3	allelic	18-74447220-C-T	'FAM69C'	missense	'116/2/43911'	'0/11/225131'	4.258e-167
Batch3	allelic	12-7398426-A-T	'CD163L1'	missense	'107/0/43920'	'0/1/225139'	7.808e-167
Batch3	allelic	12-53973277-T-G	'HOXC11'	synonymous	'107/0/43922'	'0/1/225141'	7.859e-167
Batch3	allelic	12-111348278-G-C	'CUX2'	missense	'107/0/43922'	'0/1/225139'	7.872e-167
Batch3	allelic	12-8773415-T-C	'RIMKLB'	synonymous	'107/0/43921'	'0/1/225129'	7.902e-167
Batch3	allelic	12-16216894-A-T	'SLC15A5'	missense	'107/2/43913'	'0/2/225138'	1.878e-166
Batch3	allelic	12-64193853-C-A	'C12orf66'	missense	'107/2/43920'	'0/2/225140'	1.93e-166
Batch3	allelic	17-8520952-G-A	'MYH10'	synonymous	'126/7/43895'	'0/30/225110'	4.235e-166
Batch3	allelic	17-49811490-A-G	'KAT7'	synonymous	'119/2/42169'	'1/14/216879'	4.81e-166
Batch3	allelic	17-49164242-T-C	'B4GALNT2'	synonymous	'126/8/43891'	'0/31/224877'	7.434e-166
Batch3	allelic	3-43372826-A-G	'ANO10'	missense	'127/8/43889'	'0/33/225087'	1.162e-165
Batch3	allelic	12-9095637-T-C	'A2M'	missense	'107/1/43878'	'0/2/224663'	1.438e-165
Batch3	allelic	1-158685246-G-A	'SPTA1'	synonymous	'121/11/43897'	'0/26/225115'	2.47e-165
Batch3	allelic	1-150966140-G-A	'CERS2'	3 prime UTR	'121/3/43900'	'0/20/225111'	2.811e-165
Batch3	allelic	10-133352286-A-G	'ZNF511-PRAP1'	missense	'116/1/43910'	'0/12/225127'	4.234e-165
Batch3	allelic	12-7398454-A-C	'CD163L1'	synonymous	'107/0/43922'	'0/2/225139'	7.115e-165
Batch3	allelic	1-196258396-A-G	'KCNT2'	synonymous	'121/5/43903'	'0/22/225119'	9.711e-165
Batch3	allelic	18-36200057-A-G	'MOCOS'	missense	'116/8/43905'	'0/17/225121'	1.114e-164
Batch3	allelic	17-81933271-T-C	'PYCR1'	synonymous	'126/6/43897'	'0/31/225104'	1.833e-164
Batch3	allelic	21-46558408-G-GC	'DIP2A'	non coding transcript exon	'127/4/43897'	'0/31/225098'	1.835e-164
Batch3	allelic	3-125118840-T-C	'SLC12A8'	missense	'127/4/43886'	'0/31/224889'	2.117e-164
Batch3	allelic	4-143697457-G-C	'FREM3'	missense	'124/2/43903'	'0/25/225116'	4.763e-164
Batch3	allelic	12-10507365-C-G	'EIF2S3B'	3 prime UTR	'107/0/43246'	'0/3/224291'	5.305e-164
Batch3	allelic	10-70859448-C-T	'SGPL1'	synonymous	'116/4/43907'	'0/15/225114'	7.248e-164
Batch3	allelic	1-15485937-A-G	'CELA2B'	missense	'121/2/43906'	'0/21/225119'	1.708e-163
Batch3	allelic	18-74631052-T-C	'ZNF407'	synonymous	'116/2/43911'	'0/14/225127'	1.727e-163
Batch4	allelic	10-122424173-T-TTC	'PLEKHA1'	non coding transcript exon	'84998/3519/53'	'154047/10517/275'	1.889e-163
Batch3	allelic	3-126068036-T-C	'SLC41A3'	missense	'127/8/43894'	'0/36/225106'	4.187e-163
Batch3	allelic	12-57810500-T-C	'AVIL'	missense	'107/0/43922'	'0/3/225137'	4.313e-163
Batch3	allelic	3-52833699-G-C	'MUSTN1'	missense	'127/3/43899'	'0/32/225110'	7.537e-163
Batch3	allelic	17-64047912-A-G	'ERN1'	synonymous	'126/13/43883'	'0/39/225050'	8.084e-163
Batch3	allelic	1-156566459-T-C	'IQGAP3'	synonymous	'121/1/43904'	'0/21/225113'	9.559e-163
Batch3	allelic	1-156563185-T-C	'IQGAP3'	synonymous	'121/1/43907'	'0/21/225120'	9.63e-163
Batch2	allelic	18-2616458-G-C	'NDC80'	missense	'23088/10241/1284'	'128148/74969/12156'	1.039e-162
Batch2	allelic	6-29944571-A-G	'HLA-A'	missense	'32210/6873/624'	'158180/48169/4799'	1.108e-162
Batch3	allelic	14-49852781-G-T	'NEMF'	5 prime UTR	'129/9/43881'	'0/41/225021'	1.156e-162
Batch1	allelic	7-139572894-T-TACCAA	'HIPK2'	3 prime UTR	'82763/1629/34'	'157757/1132/8'	1.537e-162
Batch1	dominant	10-30349279-T-TAAAA	'MTPAP'	5 prime UTR	'59494/26547/25'	'122848/42496/102'	1.622e-162
Batch3	allelic	4-6617438-A-G	'MAN2B2'	synonymous	'124/6/43899'	'0/30/225111'	2.116e-162
Batch3	allelic	1-152113029-A-C	'TCHH'	missense	'121/3/43905'	'0/23/225119'	2.997e-162
Batch3	allelic	11-49952819-G-A	'OR4C13'	missense	'102/1/43926'	'0/0/225140'	5.309e-162
Batch3	allelic	1-156556652-T-C	'IQGAP3'	missense	'121/1/43907'	'0/22/225111'	9.784e-162
Batch3	allelic	12-10506839-T-C	'EIF2S3B'	missense	'107/0/43735'	'0/4/225044'	9.9e-162
Batch3	allelic	10-104037061-A-G	'COL17A1'	synonymous	'116/4/43909'	'0/17/225123'	1.191e-161
Batch4	dominant	12-75506616-CAA-C	'KRR1'	splice region	'85773/3043/0'	'155351/9580/0'	1.592e-161
Batch3	allelic	11-130910330-C-A	'SNX19'	missense	'102/0/43870'	'0/0/225126'	2.634e-161
Batch3	allelic	4-654854-G-A	'PDE6B'	missense	'101/1/40585'	'0/1/216919'	2.744e-161
Batch3	allelic	22-41141230-G-T	'EP300'	splice region	'129/6/43889'	'1/38/224899'	3.205e-161
Batch3	allelic	3-122284198-G-C	'CASR'	synonymous	'127/11/43885'	'0/41/225060'	3.205e-161
Batch3	allelic	11-45915716-C-T	'PEX16'	missense	'102/0/43926'	'0/0/225142'	3.234e-161
Batch3	allelic	11-62525410-G-T	'AHNAK'	missense	'102/0/43927'	'0/0/225142'	3.247e-161
Batch3	allelic	11-66495335-T-C	'DPP3'	non coding transcript exon	'102/0/43927'	'0/0/225142'	3.247e-161
Batch3	allelic	11-65580165-G-C	'EHBP1L1'	missense	'102/0/43927'	'0/0/225141'	3.249e-161
Batch3	allelic	10-48901857-G-A	'WDFY4'	missense	'116/6/43845'	'0/19/225100'	3.795e-161
Batch3	allelic	12-10418366-C-G	'KLRC3'	missense	'107/0/43138'	'0/5/224734'	4.005e-161
Batch3	allelic	11-77820764-T-G	'RSF1'	5 prime UTR	'102/0/43906'	'0/0/224669'	4.285e-161
Batch3	allelic	19-1094005-G-A	'POLR2E'	missense	'131/10/43888'	'0/48/225093'	6.607e-161
Batch2	allelic	3-195784223-T-C	'MUC4'	missense	'35157/78/166'	'215108/60/120'	6.701e-161
Batch3	allelic	17-73236665-C-A	'C17orf80'	missense	'126/8/43895'	'0/37/225098'	8.223e-161
Batch3	allelic	18-27985118-A-G	'CDH2'	synonymous	'116/7/43839'	'0/20/224736'	9.731e-161
Batch3	allelic	11-46681370-T-C	'ARHGAP1'	synonymous	'102/0/43919'	'0/0/223575'	1.036e-160
Batch3	allelic	11-63134700-A-C	'SLC22A24'	synonymous	'102/1/43402'	'0/1/224974'	1.33e-160
Batch3	allelic	17-64064095-A-G	'ERN1'	synonymous	'126/14/43889'	'0/43/225098'	2.211e-160
Batch3	allelic	1-26553429-T-C	'RPS6KA1'	stop lost	'121/3/43879'	'0/25/225082'	2.331e-160
Batch3	allelic	3-129574340-T-C	'PLXND1'	missense	'127/13/43885'	'0/44/225089'	2.45e-160
Batch3	allelic	3-398345-T-C	'CHL1'	synonymous	'124/8/42393'	'0/37/223056'	3.188e-160
Batch4	dominant	6-29944571-A-G	'HLA-A'	missense	'63084/21617/2102'	'123146/32372/3223'	3.984e-160
Batch3	allelic	11-34131392-T-C	'NAT10'	missense	'102/1/43926'	'0/1/225141'	9.145e-160
Batch3	allelic	11-47309565-T-C	'MADD'	synonymous	'102/1/43925'	'0/1/225129'	9.193e-160
Batch3	allelic	4-5015114-G-T	'CYTL1'	3 prime UTR	'120/6/42526'	'0/26/216664'	1.468e-159
Batch3	allelic	14-52054135-A-G	'NID2'	synonymous	'129/10/43890'	'0/46/225093'	1.571e-159
Batch3	allelic	11-48264290-A-G	'OR4X1'	missense	'102/3/43923'	'0/2/225134'	2.155e-159
Batch3	allelic	1-151343685-G-A	'RFX5'	synonymous	'121/3/43905'	'0/26/225115'	2.223e-159
Batch3	allelic	3-50571692-T-C	'HEMK1'	non coding transcript exon	'127/7/43870'	'0/40/224945'	4.184e-159
Batch3	allelic	11-55914018-G-A	'OR5W2'	missense	'102/0/43849'	'0/1/225002'	4.576e-159
Batch3	allelic	11-72821576-T-G	'ATG16L2'	missense	'102/0/43927'	'0/1/225139'	5.583e-159
Batch3	allelic	11-47166763-T-C	'ARFGAP2'	synonymous	'102/0/43927'	'0/1/225130'	5.621e-159
Batch3	allelic	11-27368542-T-C	'LGR4'	synonymous	'102/0/43927'	'0/1/225110'	5.707e-159
Batch3	allelic	7-42937596-G-A	'MRPL32'	3 prime UTR	'129/7/43860'	'0/44/224945'	6.75e-159
Batch3	allelic	3-129563137-C-T	'PLXND1'	missense	'127/1/43901'	'0/35/225102'	8.116e-159
Batch3	allelic	14-58487028-C-G	'KIAA0586'	missense	'129/8/43829'	'0/46/224875'	3.888e-158
Batch3	allelic	9-129923907-A-G	'FNBP1'	synonymous	'100/0/43928'	'0/0/225135'	4.577e-158
Batch3	allelic	9-127069380-T-A	'RALGPS1'	non coding transcript exon	'100/0/43903'	'0/0/224955'	4.757e-158
Batch3	allelic	10-123667049-G-C	'GPR26'	synonymous	'116/6/43907'	'0/22/225113'	5.451e-158
Batch3	allelic	1-85182937-C-T	'SYDE2'	missense	'121/13/43893'	'0/36/225099'	5.452e-158
Batch3	allelic	4-143534971-A-G	'SMARCA5'	splice region	'117/3/41580'	'0/22/214993'	5.917e-158
Batch3	allelic	4-6696979-A-C	'S100P'	synonymous	'124/12/43863'	'0/41/224996'	1.271e-157
Batch3	allelic	4-3217886-A-C	'HTT'	synonymous	'124/6/43898'	'0/36/225097'	2.947e-157
Batch3	allelic	11-10800803-C-T	'EIF4G2'	synonymous	'102/0/43926'	'0/2/225137'	4.801e-157
Batch3	allelic	11-71473632-A-C	'NADSYN1'	missense	'102/0/43926'	'0/2/225133'	4.816e-157
Batch3	allelic	12-10451071-T-C	'KLRC1'	missense	'107/0/43920'	'0/7/225126'	5.85e-157
Batch3	allelic	1-41581141-C-T	'HIVEP3'	synonymous	'121/2/43906'	'0/28/225114'	8.414e-157
Batch3	allelic	10-12898455-A-G	'CCDC3'	synonymous	'116/3/43909'	'0/21/225114'	9.777e-157
Batch3	allelic	9-37503127-G-A	'POLR1E'	synonymous	'100/1/43928'	'0/1/225141'	1.262e-156
Batch3	allelic	9-127868360-A-G	'AK1'	synonymous	'100/1/43928'	'0/1/225141'	1.262e-156
Batch3	allelic	12-131918616-A-G	'ULK1'	missense	'107/3/43919'	'0/9/225133'	1.388e-156
Batch3	allelic	11-56122781-C-T	'OR8H3'	missense	'102/4/43811'	'0/4/224003'	1.433e-156
Batch3	allelic	9-33395198-A-G	'AQP7'	synonymous	'100/1/43882'	'0/1/224657'	1.52e-156
Batch3	allelic	1-6526010-C-T	'NOL9'	splice region	'121/4/43856'	'0/30/224974'	1.545e-156
Batch2	dominant	3-195784375-G-A	'MUC4'	missense	'40858/623/2'	'223278/718/4'	1.62e-156
Batch3	allelic	1-151400724-T-C	'PSMB4'	non coding transcript exon	'121/3/43891'	'0/29/224564'	1.852e-156
Batch3	allelic	12-10420383-A-G	'KLRC3'	synonymous	'107/4/42861'	'0/11/223823'	2.765e-156
Batch3	allelic	11-64909821-G-C	'ATG2A'	missense	'102/1/43926'	'0/3/225135'	4.618e-156
Batch3	allelic	11-71538340-T-C	'KRTAP5-8'	synonymous	'102/1/43919'	'0/3/225082'	4.678e-156
Batch3	allelic	11-65089028-A-G	'TMEM262'	missense	'102/3/43910'	'0/4/225057'	5.619e-156
Batch3	allelic	7-100794022-T-C	'ZAN'	splice region	'129/15/43885'	'0/56/225085'	6.745e-156
Batch3	allelic	14-76491544-T-C	'ESRRB'	synonymous	'129/11/43889'	'0/52/225088'	7.366e-156
Batch3	allelic	9-128107220-A-T	'SLC25A25'	synonymous	'100/0/43929'	'0/1/225141'	7.694e-156
Batch3	allelic	9-123382479-T-C	'DENND1A'	synonymous	'100/0/43929'	'0/1/225140'	7.7e-156
Batch3	allelic	12-10220725-T-A	'GABARAPL1'	3 prime UTR	'107/2/43884'	'0/9/225004'	7.815e-156
Batch3	allelic	10-5453255-T-C	'NET1'	synonymous	'114/3/43153'	'0/18/218420'	9.579e-156
Batch3	allelic	12-14928963-A-C	'ERP27'	synonymous	'107/0/43898'	'0/8/225126'	1.243e-155
Batch2	dominant	7-158743654-A-G	'ESYT2'	missense	'32319/6999/1096'	'160505/51232/5614'	1.314e-155
Batch2	allelic	3-195784222-C-T	'MUC4'	missense	'34965/88/164'	'214633/66/133'	1.917e-155
Batch3	allelic	11-56105892-G-A	'OR8H2'	missense	'102/4/43701'	'0/5/224541'	2.182e-155
Batch3	allelic	17-48529659-T-C	'HOXB1'	missense	'126/6/43897'	'0/42/225100'	2.229e-155
Batch3	allelic	11-47813040-G-A	'NUP160'	synonymous	'101/3/42971'	'0/4/222781'	2.864e-155
Batch3	allelic	11-314207-C-G	'IFITM1'	missense	'102/0/43916'	'0/3/224964'	3.04e-155
Batch3	allelic	11-56105548-A-G	'OR8H2'	missense	'102/4/43921'	'0/5/225137'	3.286e-155
Batch3	allelic	18-24130357-C-T	'TTC39C'	synonymous	'116/4/43513'	'0/24/224766'	3.423e-155
Batch3	allelic	3-39188409-T-C	'XIRP1'	missense	'127/10/43886'	'0/48/225070'	3.505e-155
Batch3	allelic	4-114668146-A-G	'UGT8'	missense	'124/3/43889'	'0/36/225105'	4.273e-155
Batch3	allelic	1-151404772-T-C	'POGZ'	3 prime UTR	'121/3/43899'	'0/31/225099'	6.815e-155
Batch3	allelic	19-43914878-A-G	'ZNF45'	synonymous	'131/10/43888'	'0/57/225085'	1.657e-154
Batch3	allelic	7-130322520-A-G	'CPA4'	synonymous	'129/4/43891'	'0/47/225066'	1.759e-154
Batch3	allelic	11-57803760-C-T	'CTNND1'	synonymous	'102/3/43921'	'0/5/225136'	1.96e-154
Batch3	allelic	11-862652-T-C	'TSPAN4'	synonymous	'102/1/43926'	'0/4/225137'	2.016e-154
Batch3	allelic	11-43889815-T-C	'ALKBH3'	missense	'102/1/43920'	'0/4/224972'	2.232e-154
Batch3	allelic	1-156566429-G-C	'IQGAP3'	synonymous	'121/1/43907'	'0/30/225112'	2.769e-154
Batch3	allelic	12-123584666-T-C	'TMED2'	synonymous	'107/0/43912'	'0/9/225053'	2.889e-154
Batch3	allelic	17-41514660-G-C	'KRT15'	missense	'127/15/43733'	'0/55/225053'	4.472e-154
Batch3	allelic	3-111637236-G-C	'CD96'	synonymous	'112/6/41767'	'0/21/216961'	4.617e-154
Batch3	allelic	1-223712706-C-G	'CAPN2'	missense	'121/3/43904'	'0/32/225110'	5.001e-154
Batch3	allelic	9-128721470-T-A	'ZDHHC12'	missense	'100/0/43929'	'0/2/225138'	6.518e-154
Batch3	allelic	9-4118208-A-G	'GLIS3'	missense	'100/0/43929'	'0/2/225132'	6.547e-154
Batch3	allelic	17-4552205-T-C	'MYBBP1A'	synonymous	'126/6/43897'	'0/44/225098'	7.511e-154
Batch3	allelic	18-72750161-C-T	'NETO1'	missense	'116/3/43910'	'0/24/225117'	8.115e-154
Batch3	allelic	1-203818572-T-C	'ZC3H11A'	synonymous	'121/5/43903'	'0/34/225107'	8.406e-154
Batch3	allelic	11-48246037-A-G	'OR4X2'	3 prime UTR	'102/1/43489'	'0/4/220830'	9.913e-154
Batch3	allelic	11-69055271-T-C	'TPCN2'	synonymous	'102/2/43925'	'0/5/225132'	1.19e-153
Batch3	allelic	1-23691787-C-G	'RPL11'	5 prime UTR premature start codon gain	'121/7/43896'	'1/34/225087'	1.296e-153
Batch3	allelic	3-111940530-T-C	'PHLDB2'	splice region	'117/5/42530'	'0/27/216523'	2.106e-153
Batch3	allelic	12-64079023-A-T	'SRGAP1'	synonymous	'107/2/43920'	'0/11/225131'	2.672e-153
Batch3	allelic	12-4627329-C-T	'AKAP3'	missense	'107/2/43920'	'0/11/225129'	2.676e-153
Batch3	allelic	12-57475458-T-C	'MARS'	non coding transcript exon	'107/2/43919'	'0/11/225123'	2.678e-153
Batch3	allelic	11-55820035-A-G	'OR5D18'	missense	'102/5/43922'	'0/7/225134'	4.297e-153
Batch3	allelic	4-68337833-A-T	'YTHDC1'	synonymous	'124/13/43891'	'0/48/225087'	4.92e-153
Batch3	allelic	12-55842747-A-G	'MMP19'	synonymous	'107/0/43913'	'0/10/225093'	5.269e-153
Batch3	allelic	12-128697289-A-G	'TMEM132C'	synonymous	'107/0/43921'	'0/10/225128'	5.293e-153
Batch3	allelic	11-72821663-C-T	'ATG16L2'	splice region	'102/1/43924'	'0/5/225133'	7.053e-153
Batch3	allelic	11-20601610-C-G	'SLC6A5'	missense	'102/1/43926'	'0/5/225132'	7.114e-153
Batch2	allelic	10-89729222-A-T	'KIF20B'	missense	'27733/10394/1169'	'134335/66193/9244'	7.156e-153
Batch3	allelic	1-74571128-C-T	'ERICH3'	missense	'121/7/43901'	'0/37/225104'	8.437e-153
Batch3	allelic	4-109462891-G-GCTTTT	'SEC24B'	splice region	'101/1/43906'	'0/4/224742'	9.034e-153
Batch3	allelic	10-5213062-A-G	'AKR1C4'	missense	'116/4/43909'	'0/26/225115'	1.077e-152
Batch3	allelic	18-61503071-C-G	'CDH20'	synonymous	'116/5/43891'	'0/27/225109'	1.488e-152
Batch2	dominant	1-175118547-A-AT	'TNN'	splice region	'28974/8992/1794'	'142040/62923/9521'	2.21e-152
Batch3	allelic	14-104107353-A-G	'ASPG'	splice region	'129/10/43890'	'0/56/225075'	2.303e-152
Batch3	allelic	4-17515476-A-G	'CLRN2'	synonymous	'124/10/43895'	'0/46/225096'	2.344e-152
Batch3	allelic	19-17219251-T-C	'USE1'	missense	'131/4/43894'	'0/54/225088'	2.487e-152
Batch3	allelic	3-49510575-C-G	'DAG1'	missense	'127/8/43892'	'0/50/225085'	2.626e-152
Batch3	allelic	11-58439731-A-G	'OR5B12'	missense	'102/0/43925'	'0/5/225135'	4.211e-152
Batch3	allelic	4-145124986-T-C	'ABCE1'	splice region	'124/5/43728'	'0/40/221119'	4.431e-152
Batch3	allelic	1-26374304-T-C	'ZNF683'	5 prime UTR	'121/7/43900'	'0/38/225098'	5.336e-152
Batch3	allelic	10-122579816-T-C	'DMBT1'	synonymous	'116/9/43900'	'0/31/225068'	6.17e-152
Batch3	allelic	8-30751459-C-T	'UBXN8'	missense	'96/0/43866'	'0/0/225028'	7.686e-152
Batch2	dominant	12-75506616-C-CAAAAAAA	'KRR1'	splice region	'40702/1904/158'	'200857/17890/366'	1.572e-151
Batch3	allelic	3-69196303-T-C	'FRMD4B'	missense	'127/19/43786'	'0/63/224609'	3.088e-151
Batch3	allelic	1-74571099-T-C	'ERICH3'	splice region	'121/7/43901'	'0/39/225098'	3.312e-151
Batch3	allelic	9-130835432-T-TC	'ABL1'	5 prime UTR	'97/0/43920'	'0/1/224744'	5.019e-151
Batch3	allelic	14-50739303-A-G	'NIN'	splice region	'129/8/43890'	'0/56/225068'	5.898e-151
Batch3	allelic	11-61964062-G-T	'BEST1'	3 prime UTR	'102/2/43925'	'0/7/225134'	8.944e-151
Batch3	allelic	1-156735801-G-C	'RRNAD1'	missense	'121/5/43903'	'0/38/225102'	1.509e-150
Batch3	allelic	9-129136601-A-G	'PTPA'	splice region	'100/0/43927'	'0/4/225136'	1.566e-150
Batch3	allelic	9-129098622-G-T	'CRAT'	missense	'100/0/43929'	'0/4/225135'	1.579e-150
Batch2	allelic	1-56719667-T-C	'FYB2'	3 prime UTR	'31603/6259/383'	'171180/47896/3673'	1.737e-150
Batch3	allelic	11-7303244-T-C	'SYT9'	synonymous	'102/5/43922'	'0/9/225131'	1.982e-150
Batch3	allelic	10-7721698-A-G	'ITIH2'	missense	'116/8/43895'	'0/32/225047'	2.362e-150
Batch3	allelic	8-16120554-C-T	'MSR1'	synonymous	'96/1/43931'	'0/1/225132'	2.408e-150
Batch3	allelic	4-10501313-T-G	'CLNK'	synonymous	'124/3/43898'	'0/42/225089'	2.468e-150
Batch3	allelic	14-49785170-C-T	'KLHDC2'	3 prime UTR	'123/10/42651'	'0/48/220622'	3.033e-150
Batch3	allelic	12-57196001-A-C	'LRP1'	missense	'107/1/43921'	'0/13/225121'	3.647e-150
Batch3	allelic	10-32854468-G-A	'CCDC7'	missense	'109/2/42426'	'0/17/218951'	4.399e-150
Batch3	allelic	11-64243969-T-C	'FKBP2'	synonymous	'102/4/43923'	'0/9/225130'	1.165e-149
Batch3	allelic	14-103530059-G-A	'TRMT61A'	synonymous	'129/6/43894'	'0/56/225085'	1.501e-149
Batch2	dominant	2-218060803-G-C	'CXCR2P1'	non coding transcript exon	'36757/667/13'	'209949/9576/144'	2.424e-149
Batch3	allelic	10-24590352-A-G	'ARHGAP21'	synonymous	'116/10/43902'	'0/35/225104'	2.507e-149
Batch3	allelic	13-79342657-T-TA	'RBM26'	splice region	'117/0/43058'	'0/29/222854'	2.552e-149
Batch3	allelic	1-155324483-A-G	'RUSC1'	synonymous	'121/4/43903'	'1/37/225102'	4.883e-149
Batch3	allelic	9-37441811-A-G	'ZBTB5'	synonymous	'100/0/43929'	'0/5/225137'	5.411e-149
Batch3	allelic	9-123363039-C-A	'CRB2'	missense	'100/0/43929'	'0/5/225137'	5.411e-149
Batch3	allelic	4-1816867-C-T	'LETM1'	synonymous	'124/9/43879'	'0/50/225052'	9.052e-149
Batch3	allelic	11-111497322-G-T	'BTG4'	synonymous	'102/6/43920'	'0/11/225100'	1.066e-148
Batch2	allelic	19-501743-T-TCTCCCGACACCACCTCCCAGGAGC	'MADCAM1'	disruptive inframe insertion	'37683/3252/1085'	'199933/13030/2759'	1.075e-148
Batch3	allelic	9-33927901-G-A	'UBAP2'	missense	'100/5/43923'	'0/8/225134'	1.176e-148
Batch3	allelic	11-55994262-T-G	'OR5F1'	synonymous	'102/4/43922'	'0/10/225107'	2.155e-148
Batch2	allelic	17-69214851-T-C	'ABCA10'	missense	'12670/14000/4546'	'73928/105606/40593'	2.728e-148
Batch2	allelic	8-72023910-T-C	'TRPA1'	missense	'27979/7674/518'	'150778/55471/5478'	2.855e-148
Batch3	allelic	1-155868074-G-C	'SYT11'	missense	'121/4/43904'	'1/38/225102'	2.934e-148
Batch3	allelic	11-46893047-A-G	'LRP4'	synonymous	'102/2/43925'	'0/9/225128'	4.021e-148
Batch3	allelic	3-51874210-T-C	'IQCF5-AS1'	non coding transcript exon	'127/13/43827'	'0/61/224158'	4.365e-148
Batch3	allelic	18-21499892-A-G	'GREB1L'	synonymous	'116/8/43905'	'0/35/225106'	7.201e-148
Batch3	allelic	14-50772349-C-G	'NIN'	synonymous	'129/10/43890'	'0/63/225077'	9.661e-148
Batch2	dominant	1-16969184-T-C	'CROCC'	synonymous	'475/4830/35501'	'2507/37544/180957'	1.182e-147
Batch3	allelic	8-25377342-A-G	'DOCK5'	missense	'96/0/43933'	'0/2/225134'	1.194e-147
Batch2	dominant	6-158114688-T-TTATAAAATGAGATAATACATTCAAGGAA	'SERAC1'	3 prime UTR	'13628/16060/8900'	'62362/99399/55505'	2.328e-147
Batch3	allelic	17-75232006-T-C	'NUP85'	3 prime UTR	'126/19/43883'	'0/67/225068'	2.698e-147
Batch2	allelic	19-54829420-C-A	'KIR3DL1'	missense	'27274/9955/1308'	'138091/66820/10142'	2.904e-147
Batch2	dominant	19-55518189-C-G	'SSC5D'	missense	'42706/790/1'	'223432/1145/3'	3.227e-147
Batch2	allelic	8-51483681-T-C	'PXDNL'	synonymous	'29927/7273/498'	'157715/51945/4928'	7.368e-147
Batch2	dominant	6-170318607-A-ACCCTGAACCCAGGCAAGAAGTTCCCATGTGTACAGG	'FAM120B'	conservative inframe insertion	'37383/5648/769'	'179307/39870/4402'	7.575e-147
Batch3	allelic	8-141449714-C-T	'MROH5'	missense	'96/1/43931'	'0/3/225135'	1.072e-146
Batch3	allelic	12-5045296-T-C	'KCNA5'	synonymous	'107/10/43911'	'0/23/225118'	1.432e-146
Batch3	allelic	12-9154777-T-G	'PZP'	missense	'107/2/43920'	'0/17/225121'	1.557e-146
Batch3	allelic	1-32668367-T-C	'RBBP4'	synonymous	'121/6/43899'	'0/43/222370'	2.312e-146
Batch2	allelic	14-60150195-A-G	'DHRS7'	splice region	'41153/1835/26'	'218164/4599/32'	2.637e-146
Batch3	allelic	11-55819641-T-A	'OR5D18'	synonymous	'102/6/43718'	'0/13/223870'	2.757e-146
Batch3	allelic	10-102630175-T-G	'SUFU'	3 prime UTR	'116/7/43874'	'0/36/224561'	3.421e-146
Batch3	allelic	11-3639910-T-C	'ART5'	synonymous	'102/1/43926'	'0/10/225130'	4.24e-146
Batch3	allelic	1-202001434-T-C	'RNPEP'	synonymous	'121/5/43843'	'0/44/225081'	4.558e-146
Batch3	allelic	3-46617247-A-G	'FAM240A'	missense	'127/19/43842'	'0/72/224978'	1.157e-145
Batch3	allelic	9-128807904-C-G	'TBC1D13'	3 prime UTR	'100/1/43914'	'0/8/224992'	1.501e-145
Batch3	allelic	7-75987499-GGACA-G	'TMEM120A'	non coding transcript exon	'127/15/43884'	'0/68/225059'	2.697e-145
Batch3	allelic	8-144355665-C-T	'FBXL6'	missense	'96/1/43932'	'0/4/225138'	4.427e-145
Batch3	allelic	7-134183755-C-T	'LRGUK'	synonymous	'129/15/43885'	'0/73/225066'	5.158e-145
Batch3	allelic	12-40225280-G-A	'LRRK2'	missense	'107/4/43917'	'0/20/225121'	5.476e-145
Batch3	allelic	12-122207191-C-A	'B3GNT4'	synonymous	'107/4/43918'	'0/20/225121'	5.499e-145
Batch3	allelic	12-11267441-G-A	'PRB3'	missense	'24497/97/19347'	'135664/512/88432'	6.435e-145
Batch3	allelic	11-18446274-T-C	'LDHC'	synonymous	'95/1/43349'	'0/3/221153'	7.985e-145
Batch3	allelic	11-71565863-G-GGGCTGTGGCTCCTGTGGGGGCTCCAAGGGA	'KRTAP5-10'	disruptive inframe insertion	'28793/8998/3971'	'159168/37542/16545'	1.033e-144
Batch3	allelic	1-237638470-T-C	'RYR2'	synonymous	'121/17/43890'	'0/58/225076'	1.049e-144
Batch2	allelic	21-32687042-T-C	'SYNJ1'	missense	'22525/12731/2000'	'117467/83620/16671'	1.835e-144
Batch3	dominant	12-11308599-GCCTCCTTGTGGGGGTGGTCTTTCTGGCTTTCCTGGAGGAGGTGGGGTACCTTGGGACTGGTTT-G	'PRB4'	frameshift	'39702/2423/0'	'195586/20375/0'	1.837e-144
Batch3	allelic	1-77169263-G-A	'PIGK'	synonymous	'100/7/40408'	'0/17/220115'	2.831e-144
Batch3	allelic	3-121632119-C-G	'HCLS1'	missense	'127/9/43892'	'0/63/225074'	2.882e-144
Batch3	allelic	17-43013476-A-G	'IFI35'	missense	'126/9/43893'	'0/61/225076'	3.747e-144
Batch3	allelic	1-219210563-A-G	'LYPLAL1'	missense	'121/13/43799'	'0/55/224915'	5.085e-144
Batch3	allelic	7-128847812-T-C	'FLNC'	synonymous	'129/10/43889'	'0/69/225072'	5.377e-144
Batch3	allelic	3-53233117-G-C	'TKT'	non coding transcript exon	'126/16/43090'	'0/67/218036'	5.622e-144
Batch3	allelic	12-43944350-T-A	'TMEM117'	splice region	'107/6/43647'	'0/23/224644'	6.608e-144
Batch3	allelic	11-121567110-C-G	'SORL1'	missense	'102/4/43908'	'0/14/225115'	9.786e-144
Batch2	dominant	16-78278630-A-G	'WWOX'	missense	'38442/2254/252'	'192785/20049/1214'	1.242e-143
Batch3	allelic	4-17632590-A-G	'FAM184B'	missense	'124/12/43890'	'0/61/225049'	1.89e-143
Batch3	allelic	1-113881979-C-T	'BCL2L15'	missense	'121/17/43863'	'0/60/225045'	1.907e-143
Batch3	allelic	1-158686491-T-C	'SPTA1'	splice region	'103/11/40449'	'0/25/218112'	1.954e-143
Batch3	allelic	11-67665333-T-C	'ALDH3B2'	missense	'102/0/43927'	'0/12/225126'	6.121e-143
Batch3	allelic	8-25323840-C-T	'DOCK5'	splice region	'96/2/43928'	'0/6/225135'	6.795e-143
Batch3	allelic	8-6444897-A-G	'MCPH1'	missense	'96/2/43931'	'0/6/225134'	6.875e-143
Batch2	dominant	9-27524328-G-GA	'IFNK'	5 prime UTR	'43588/132/23'	'217928/3662/217'	1.137e-142
Batch3	allelic	16-57528892-G-A	'CCDC102A'	missense	'90/0/43939'	'0/0/225142'	2.52e-142
Batch3	allelic	16-4115431-T-C	'ADCY9'	synonymous	'90/0/43939'	'0/0/225133'	2.535e-142
Batch3	allelic	12-113940094-G-C	'RBM19'	missense	'107/3/43919'	'0/22/225119'	2.665e-142
Batch3	allelic	14-103963116-A-G	'TDRD9'	synonymous	'129/11/43673'	'0/74/224981'	4.133e-142
Batch4	allelic	6-81752010-A-ACCGCCGAAGTCGCCG	'FAM46A'	disruptive inframe insertion	'56458/18874/15447'	'114646/29884/26417'	4.136e-142
Batch3	allelic	12-64318731-A-G	'C12orf56'	synonymous	'107/5/43917'	'0/24/225110'	6.464e-142
Batch3	allelic	1-88857299-G-A	'GTF2B'	synonymous	'121/10/43872'	'0/55/224980'	8.493e-142
Batch3	allelic	10-68189087-T-C	'MYPN'	synonymous	'116/14/43898'	'0/49/225093'	1.187e-141
Batch3	allelic	1-219210525-T-C	'LYPLAL1'	splice region	'117/8/42474'	'2/41/217471'	1.568e-141
Batch3	allelic	19-23743906-A-G	'ZNF681'	synonymous	'131/20/43875'	'0/90/225049'	1.726e-141
Batch3	allelic	19-23744666-A-G	'ZNF681'	missense	'131/20/43878'	'0/90/225049'	1.752e-141
Batch3	allelic	11-20617854-A-G	'SLC6A5'	synonymous	'102/1/43881'	'0/14/225031'	1.755e-141
Batch2	allelic	2-151575797-T-C	'NEB'	synonymous	'22487/10731/1336'	'127784/77785/12850'	1.983e-141
Batch3	allelic	19-23745300-C-G	'ZNF681'	missense	'131/19/43854'	'0/89/225023'	2.136e-141
Batch3	allelic	8-13021128-A-G	'TRMT9B'	missense	'96/0/43930'	'0/6/225130'	2.407e-141
Batch1	dominant	1-115725557-GAAA-G	'CASQ2'	splice region	'73946/9951/13'	'151558/14333/26'	4.48e-141
Batch3	allelic	1-155438844-T-C	'ASH1L'	missense	'121/7/43901'	'1/51/225089'	5.082e-141
Batch3	allelic	17-76736425-A-G	'SRSF2'	synonymous	'126/16/43886'	'0/74/225065'	5.216e-141
Batch3	allelic	8-10672708-C-T	'C8orf74'	missense	'96/1/43796'	'0/7/225103'	6.077e-141
Batch3	allelic	10-102400677-A-G	'NFKB2'	synonymous	'116/9/43903'	'0/45/225096'	6.135e-141
Batch3	allelic	10-102399439-A-G	'NFKB2'	synonymous	'116/9/43904'	'0/45/225096'	6.162e-141
Batch3	allelic	16-29697029-A-G	'QPRT'	missense	'90/1/43938'	'0/1/225140'	6.277e-141
Batch3	allelic	4-185535463-A-G	'PDLIM3'	5 prime UTR	'123/15/43771'	'0/66/224228'	6.477e-141
Batch3	allelic	19-23744450-C-T	'ZNF681'	missense	'131/19/43877'	'0/90/225052'	8.038e-141
Batch3	allelic	14-35534869-A-G	'INSM2'	missense	'129/18/43881'	'0/84/225056'	9.754e-141
Batch3	allelic	12-753823-T-C	'WNK1'	synonymous	'107/2/43919'	'0/23/225118'	1.285e-140
Batch3	allelic	9-123371268-T-C	'CRB2'	missense	'100/5/43924'	'0/15/225126'	2.386e-140
Batch3	allelic	11-64805085-A-G	'MEN1'	synonymous	'102/1/43926'	'0/15/225125'	2.387e-140
Batch3	allelic	1-41583361-G-A	'HIVEP3'	synonymous	'121/6/43902'	'0/53/225088'	2.568e-140
Batch3	allelic	1-41583469-C-G	'HIVEP3'	synonymous	'121/6/43901'	'0/53/225083'	2.568e-140
Batch3	allelic	7-76048112-C-G	'MDH2'	5 prime UTR	'129/18/43881'	'0/85/225057'	3.463e-140
Batch3	allelic	8-144424239-A-G	'VPS28'	synonymous	'96/2/43931'	'0/8/225128'	3.507e-140
Batch3	allelic	14-105450083-C-T	'MTA1'	synonymous	'129/26/43874'	'0/95/225046'	3.644e-140
Batch3	allelic	16-3356387-C-G	'OR2C1'	missense	'90/0/43939'	'0/1/225139'	3.826e-140
Batch3	allelic	16-88430623-T-C	'ZNF469'	synonymous	'90/0/43939'	'0/1/225137'	3.831e-140
Batch3	allelic	16-28830990-A-G	'ATXN2L'	synonymous	'90/0/43938'	'0/1/225099'	3.916e-140
Batch2	dominant	22-49922304-C-T	'CRELD2'	synonymous	'36913/3751/342'	'188232/30179/1719'	4.455e-140
Batch3	allelic	3-129827886-T-C	'TMCC1'	missense	'127/16/43886'	'0/78/225063'	4.685e-140
Batch3	allelic	1-20840911-A-G	'EIF4G3'	synonymous	'121/21/43886'	'0/70/225071'	5.85e-140
Batch2	dominant	19-49971857-G-C	'SIGLEC16'	non coding transcript exon	'25208/10679/3330'	'125993/75592/17461'	5.878e-140
Batch2	allelic	11-7689976-T-C	'OVCH2'	synonymous	'32212/6890/477'	'168548/49899/4074'	6.855e-140
Batch2	dominant	4-15736099-C-T	'BST1'	missense	'37465/4001/291'	'188437/31107/1606'	7.893e-140
Batch3	allelic	16-88650978-T-C	'CYBA'	synonymous	'90/2/43937'	'0/2/225136'	7.958e-140
Batch3	allelic	3-3844896-A-G	'LRRN1'	synonymous	'127/13/43889'	'0/75/225065'	9.605e-140
Batch3	allelic	12-77831594-A-G	'NAV3'	missense	'107/9/43913'	'0/30/225111'	1.373e-139
Batch3	allelic	19-15087452-A-G	'OR1I1'	synonymous	'131/25/43871'	'0/100/225026'	1.449e-139
Batch2	allelic	1-118150594-T-C	'SPAG17'	synonymous	'26805/9631/986'	'140768/65352/8830'	3.306e-139
Batch3	allelic	4-168420284-A-G	'DDX60L'	missense	'123/15/43534'	'0/70/224074'	6.378e-139
Batch3	allelic	8-13567844-T-A	'C8orf48'	missense	'96/2/43931'	'0/9/225132'	6.601e-139
Batch3	allelic	12-9997252-C-T	'CLEC1B'	missense	'107/2/43872'	'0/25/224837'	8.954e-139
Batch3	allelic	7-114979543-C-A	'MDFIC'	synonymous	'129/9/43891'	'0/77/225064'	1.357e-138
Batch3	allelic	11-56743196-T-C	'OR9G4'	missense	'102/8/43918'	'0/22/225113'	1.414e-138
Batch3	allelic	9-17579200-T-G	'SH3GL2'	5 prime UTR	'96/2/42624'	'0/9/217105'	1.77e-138
Batch3	allelic	19-23654563-A-C	'ZNF675'	missense	'131/20/43864'	'0/96/225039'	2.375e-138
Batch3	allelic	21-43687637-A-G	'RRP1B'	synonymous	'108/4/43917'	'0/29/225112'	3.093e-138
Batch3	allelic	8-63066099-TA-T	'TTPA'	splice region	'91/0/43920'	'0/3/224978'	4.294e-138
Batch3	allelic	11-62617397-T-C	'B3GAT3'	non coding transcript exon	'102/2/43925'	'0/18/225118'	5.581e-138
Batch3	allelic	9-137080656-T-C	'UAP1L1'	non coding transcript exon	'100/3/43876'	'0/16/224818'	9.252e-138
Batch2	allelic	5-168506153-T-A	'RARS'	missense	'28821/9835/937'	'147896/65157/8130'	1.157e-137
Batch3	allelic	11-48216869-T-G	'OR4B1'	synonymous	'102/5/43919'	'0/21/225115'	2.721e-137
Batch3	allelic	11-61015663-A-G	'CD6'	non coding transcript exon	'102/5/43911'	'0/21/224892'	3.126e-137
Batch3	allelic	11-26681117-C-T	'SLC5A12'	synonymous	'102/1/43926'	'0/18/225124'	3.13e-137
Batch2	dominant	6-33069200-G-A	'HLA-DPA1'	synonymous	'42159/701/30'	'214166/8665/124'	5.081e-137
Batch3	allelic	11-64349371-A-C	'CCDC88B'	missense	'102/7/43920'	'0/23/225118'	6.682e-137
Batch3	allelic	19-57944013-C-T	'ZNF256'	synonymous	'131/12/43886'	'0/89/225050'	1.098e-136
Batch3	allelic	5-43509360-T-TC	'C5orf34'	5 prime UTR	'92/2/43795'	'0/6/224151'	1.276e-136
Batch3	allelic	16-18812057-T-C	'SMG1'	synonymous	'90/0/43939'	'0/3/225136'	1.491e-136
Batch3	allelic	10-32023041-A-G	'KIF5B'	splice region	'115/8/43680'	'0/48/223450'	1.681e-136
Batch4	allelic	9-20986266-A-ATTTTTTTTTTTTTTTTTTTTT	'FOCAD'	splice region	'85970/1425/2266'	'163162/1624/2796'	2.868e-136
Batch3	allelic	11-64118160-A-G	'FLRT1'	synonymous	'102/6/43921'	'0/23/225119'	3.688e-136
Batch3	allelic	11-9384802-T-C	'IPO7'	synonymous	'102/6/43921'	'0/23/225103'	3.733e-136
Batch3	allelic	17-48893474-A-G	'ATP5MC1'	non coding transcript exon	'126/13/43878'	'0/79/225015'	4.066e-136
Batch3	allelic	9-33386397-T-C	'AQP7'	splice region	'100/4/43803'	'0/18/222972'	5.535e-136
Batch3	allelic	11-121621073-G-A	'SORL1'	missense	'103/2/43678'	'0/22/224725'	6.926e-136
Batch2	allelic	2-151565573-A-G	'NEB'	synonymous	'21460/13725/2689'	'110298/89718/20364'	7.063e-136
Batch2	allelic	19-54829418-T-C	'KIR3DL1'	missense	'26905/9983/1318'	'137835/67109/10158'	7.355e-136
Batch4	allelic	3-195785335-A-G	'MUC4'	missense	'81869/2406/89'	'155625/2261/66'	9.479e-136
Batch3	allelic	17-1509161-GC-G	'INPP5K'	splice region	'100/3/43896'	'2/14/224973'	9.916e-136
Batch3	allelic	11-64244753-G-C	'PPP1R14B'	3 prime UTR	'102/9/43918'	'0/26/225062'	1.157e-135
Batch3	allelic	18-14105924-T-C	'ZNF519'	missense	'116/13/43826'	'0/57/224914'	1.164e-135
Batch3	allelic	4-157143886-T-C	'GLRB'	synonymous	'124/6/43898'	'0/67/225069'	1.382e-135
Batch2	dominant	2-186828276-A-T	'ZSWIM2'	missense	'34647/5521/579'	'176806/41625/2882'	1.476e-135
Batch3	allelic	10-98231651-A-G	'R3HCC1L'	missense	'116/15/43876'	'0/59/224561'	1.541e-135
Batch3	allelic	12-87985789-A-G	'C12orf50'	non coding transcript exon	'107/2/43422'	'0/25/212986'	2.003e-135
Batch4	dominant	1-234393794-G-A	'TARBP1'	synonymous	'78232/10384/542'	'148372/13857/991'	3.074e-135
Batch3	allelic	16-30953619-A-G	'ORAI3'	synonymous	'90/2/43937'	'0/5/225137'	5.002e-135
Batch3	allelic	1-248521952-T-C	'OR2G6'	synonymous	'121/18/43890'	'0/75/225056'	5.467e-135
Batch2	dominant	17-5536928-T-C	'NLRP1'	synonymous	'40523/1578/62'	'205061/14799/473'	5.856e-135
Batch2	dominant	4-15736109-G-A	'BST1'	missense	'37479/4069/274'	'188462/31197/1603'	6.12e-135
Batch3	allelic	1-156743720-C-T	'HDGF'	synonymous	'121/9/43815'	'0/65/225024'	7.032e-135
Batch3	allelic	12-42446034-A-C	'PPHLN1'	missense	'107/7/43907'	'0/34/225051'	7.393e-135
Batch3	allelic	17-18149553-T-C	'MYO15A'	synonymous	'126/16/43887'	'0/85/225055'	7.917e-135
Batch3	allelic	12-16277350-G-A	'SLC15A5'	synonymous	'107/8/43909'	'0/35/225063'	8.574e-135
Batch1	dominant	11-118630028-GTT-G	'PHLDB1'	non coding transcript exon	'81055/5513/2'	'163080/6986/0'	1.258e-134
Batch3	allelic	8-17413278-A-G	'MTMR7'	synonymous	'96/1/43923'	'0/12/225128'	1.414e-134
Batch3	allelic	11-6616287-A-G	'TPP1'	non coding transcript exon	'102/5/43922'	'0/24/225111'	1.665e-134
Batch3	allelic	15-68290837-T-C	'FEM1B'	synonymous	'85/0/43944'	'0/0/225141'	1.87e-134
Batch3	allelic	15-29716652-C-A	'TJP1'	synonymous	'85/0/43944'	'0/0/225140'	1.871e-134
Batch3	allelic	15-81308654-A-G	'IL16'	synonymous	'85/0/43942'	'0/0/225113'	1.891e-134
Batch3	allelic	19-51332638-T-TG	'VSIG10L'	frameshift	'85/0/43944'	'0/0/225101'	1.918e-134
Batch2	allelic	1-11080563-AACACAC-A	'EXOSC10'	non coding transcript exon	'42257/1126/209'	'220554/3026/280'	2.23e-134
Batch3	allelic	18-724612-A-G	'YES1'	synonymous	'116/11/43883'	'0/57/225073'	3.2e-134
Batch3	allelic	8-43199410-T-C	'HGSNAT'	synonymous	'96/6/43725'	'0/16/224691'	3.386e-134
Batch3	allelic	12-8863977-A-G	'A2ML1'	missense	'107/6/43915'	'0/34/225100'	3.885e-134
Batch4	dominant	5-171309327-T-TGCCCCCC	'TLX3'	5 prime UTR	'75180/4318/1'	'147564/13059/12'	8.967e-134
Batch3	allelic	9-116733418-T-C	'ASTN2'	synonymous	'100/3/43926'	'0/20/225120'	9.08e-134
Batch3	allelic	12-10064727-C-CTT	'CLEC9A'	splice region	'127/14/43885'	'0/87/225033'	9.367e-134
Batch3	allelic	15-41191438-C-T	'EXD1'	splice region	'84/0/43018'	'0/0/222655'	1.671e-133
Batch2	dominant	18-58537759-C-T	'ALPK2'	missense	'8737/13549/13840'	'44265/106329/69903'	3.779e-133
Batch3	allelic	11-64229866-T-C	'NUDT22'	missense	'102/9/43916'	'0/29/225105'	4.154e-133
Batch3	allelic	1-94173891-C-T	'ARHGAP29'	missense	'121/25/43883'	'0/87/225054'	4.312e-133
Batch3	allelic	3-49722606-T-C	'GMPPB'	missense	'127/12/43890'	'0/86/225053'	5.877e-133
Batch3	allelic	16-88428999-G-C	'ZNF469'	missense	'90/1/43923'	'0/6/225081'	7.67e-133
Batch3	allelic	16-88439326-C-T	'ZNF469'	synonymous	'90/1/43938'	'0/6/225136'	7.783e-133
Batch3	allelic	4-114623558-A-G	'UGT8'	synonymous	'124/16/43889'	'0/84/225056'	1.074e-132
Batch3	allelic	8-22221842-A-G	'PHYHIP'	synonymous	'96/0/43932'	'0/13/225115'	1.118e-132
Batch3	allelic	10-12069091-T-C	'DHTKD1'	missense	'116/16/43897'	'0/65/225073'	1.135e-132
Batch3	allelic	12-4627465-A-G	'AKAP3'	synonymous	'107/7/43915'	'0/37/225101'	1.566e-132
Batch2	dominant	7-99193076-G-A	'KPNA7'	synonymous	'38399/3442/185'	'194169/27196/1093'	2.019e-132
Batch3	allelic	11-7649209-A-G	'PPFIBP2'	missense	'102/7/43904'	'0/28/224783'	2.11e-132
Batch3	allelic	8-144415811-A-G	'SLC39A4'	missense	'96/1/43932'	'0/14/225128'	2.398e-132
Batch3	allelic	15-57439137-A-C	'CGNL1'	missense	'85/0/43944'	'0/1/225138'	2.681e-132
Batch3	allelic	9-128066760-A-G	'NAIF1'	synonymous	'100/6/43920'	'0/24/225109'	2.73e-132
Batch3	allelic	15-41183903-T-C	'EXD1'	3 prime UTR	'85/0/43937'	'0/1/225027'	2.812e-132
Batch2	allelic	8-89946194-T-C	'NBN'	synonymous	'20200/14674/3055'	'104062/95280/23119'	3.139e-132
Batch2	dominant	9-111592986-CAAAA-C	'PTGR1'	splice region	'42688/1108/3'	'211218/11186/26'	3.655e-132
Batch3	allelic	11-60853117-C-G	'PTGDR2'	synonymous	'102/5/43921'	'0/27/225113'	7.176e-132
Batch3	allelic	12-8852296-C-A	'A2ML1'	missense	'107/9/43913'	'0/40/225102'	1.008e-131
Batch3	allelic	3-187236497-A-G	'MASP1'	synonymous	'127/17/43885'	'1/93/225048'	1.375e-131
Batch3	allelic	16-46621298-A-G	'SHCBP1'	missense	'90/1/43938'	'0/7/225133'	1.753e-131
Batch3	allelic	14-59596754-A-G	'RTN1'	synonymous	'129/25/43421'	'0/113/224429'	2.281e-131
Batch3	allelic	19-55518098-G-A	'SSC5D'	missense	'131/17/43879'	'0/106/225011'	2.286e-131
Batch3	allelic	14-103998700-T-C	'TDRD9'	synonymous	'126/19/42940'	'0/98/223146'	2.695e-131
Batch3	allelic	16-85805047-T-C	'COX4I1'	synonymous	'90/4/43935'	'0/9/225133'	3.08e-131
Batch3	allelic	16-85804926-A-G	'COX4I1'	non coding transcript exon	'90/4/43924'	'0/9/225071'	3.092e-131
Batch3	allelic	16-11915422-A-G	'GSPT1'	missense	'90/4/43930'	'0/9/225078'	3.142e-131
Batch3	allelic	10-349326-T-C	'DIP2C'	splice region	'116/13/43900'	'0/64/225075'	3.241e-131
Batch2	allelic	12-116007645-C-CAA	'MED13L'	non coding transcript exon	'37650/271/49'	'204993/4679/732'	3.628e-131
Batch3	allelic	4-1806167-G-A	'FGFR3'	synonymous	'124/12/43892'	'0/82/225060'	4.179e-131
Batch3	allelic	11-1835943-T-C	'SYT8'	missense	'102/5/43921'	'0/28/225105'	5.114e-131
Batch3	allelic	11-6546665-C-CTGCCCTACTGCA	'DNHD1'	disruptive inframe insertion	'122/15/43862'	'0/81/224853'	5.901e-131
Batch3	allelic	16-46662372-G-A	'VPS35'	synonymous	'90/2/43937'	'0/8/225133'	5.91e-131
Batch2	dominant	16-15867512-G-A	'FOPNL'	synonymous	'39969/1855/88'	'201615/16554/603'	6.299e-131
Batch3	allelic	17-43013861-C-T	'IFI35'	synonymous	'126/24/43858'	'0/103/224955'	6.864e-131
Batch3	allelic	15-65156831-C-T	'CLPX'	3 prime UTR	'84/0/42730'	'0/1/219447'	7.086e-131
Batch4	dominant	22-32039524-G-A	'Z74021.1'	non coding transcript exon	'73613/13757/867'	'135188/18849/1271'	8.232e-131
Batch3	allelic	16-8642171-T-C	'METTL22'	synonymous	'90/0/43875'	'0/7/225068'	8.682e-131
Batch3	allelic	10-1096268-T-C	'WDR37'	stop lost	'116/8/43873'	'0/59/224753'	8.839e-131
Batch3	allelic	16-8644541-A-G	'METTL22'	synonymous	'90/0/43938'	'0/7/225104'	1.05e-130
Batch3	allelic	18-36205222-A-G	'MOCOS'	synonymous	'116/19/43894'	'0/72/225060'	1.325e-130
Batch3	allelic	19-49712861-T-TG	'CPT1C'	non coding transcript exon	'85/0/43887'	'0/2/224634'	2.207e-130
Batch3	allelic	12-8222174-G-A	'FAM90A1'	missense	'107/9/43913'	'0/42/225098'	2.878e-130
Batch3	allelic	16-85804897-T-C	'COX4I1'	non coding transcript exon	'90/3/43776'	'0/9/223562'	2.992e-130
Batch4	allelic	2-206738510-T-G	'MDH1B'	missense	'67746/17539/1550'	'131144/26598/2133'	3.457e-130
Batch3	allelic	16-81117517-A-C	'PKD1L2'	missense	'90/1/43938'	'0/8/225134'	3.465e-130
Batch3	allelic	11-865503-G-A	'TSPAN4'	non coding transcript exon	'102/5/43909'	'0/29/224980'	3.686e-130
Batch3	allelic	1-94202490-C-T	'ARHGAP29'	3 prime UTR	'121/24/43846'	'0/90/222933'	4.423e-130
Batch3	allelic	11-64254987-A-G	'PLCB3'	synonymous	'102/9/43915'	'0/33/225094'	7.447e-130
Batch3	allelic	16-81061155-A-G	'C16orf46'	3 prime UTR	'90/2/43936'	'0/9/225081'	1.083e-129
Batch2	dominant	6-32403209-C-A	'BTNL2'	synonymous	'39356/2518/169'	'198884/21225/853'	1.237e-129
Batch3	allelic	11-1163940-C-G	'MUC5AC'	missense	'102/3/43924'	'0/28/225114'	1.487e-129
Batch3	allelic	16-8644570-T-C	'METTL22'	missense	'90/0/43937'	'0/8/225132'	2.021e-129
Batch3	allelic	16-8644722-A-G	'METTL22'	synonymous	'90/0/43938'	'0/8/225134'	2.025e-129
Batch3	allelic	16-89232975-G-C	'ZNF778'	3 prime UTR	'90/0/43937'	'0/8/225126'	2.029e-129
Batch2	allelic	2-24135131-G-C	'AC008073.3'	missense	'30908/6383/352'	'162324/45151/3674'	6.985e-129
Batch3	allelic	1-46189486-T-C	'POMGNT1'	missense	'121/12/43896'	'0/79/225062'	1.02e-128
Batch3	allelic	9-137082743-T-C	'UAP1L1'	3 prime UTR	'100/1/43846'	'0/24/224749'	1.307e-128
Batch3	allelic	1-11767247-A-G	'C1orf167'	synonymous	'121/18/43890'	'0/87/225038'	1.936e-128
Batch3	allelic	4-8227491-A-G	'SH3TC1'	synonymous	'124/18/43887'	'0/95/225046'	2.625e-128
Batch2	dominant	14-61762455-G-GAGGCGTGCGGGCTTCGGAGGCGTGCGGGCTTCGGA	'SNAPC1'	5 prime UTR	'42636/834/0'	'213871/9245/0'	2.724e-128
Batch3	allelic	11-44275504-T-C	'ALX4'	synonymous	'102/11/43916'	'0/37/225103'	3.235e-128
Batch3	allelic	12-123605906-A-G	'DDX55'	3 prime UTR	'107/1/43921'	'0/37/225101'	3.24e-128
Batch2	dominant	6-33069849-C-G	'HLA-DPA1'	synonymous	'34609/5626/565'	'172707/40199/3486'	4.298e-128
Batch3	allelic	15-100132032-T-G	'ADAMTS17'	synonymous	'85/1/43943'	'0/4/225137'	5.675e-128
Batch3	allelic	15-48168730-C-T	'MYEF2'	missense	'85/1/43942'	'0/4/225070'	5.902e-128
Batch3	allelic	9-128473042-A-G	'ODF2'	synonymous	'100/0/43927'	'0/24/225094'	7.499e-128
Batch3	allelic	8-99962774-A-G	'RGS22'	splice region	'96/1/43815'	'0/18/223268'	7.536e-128
Batch3	allelic	9-122875369-T-C	'RC3H2'	splice acceptor	'100/8/43912'	'0/31/225111'	7.815e-128
Batch3	allelic	16-55871724-A-G	'CES5A'	synonymous	'90/1/43938'	'0/10/225131'	9.808e-128
Batch3	allelic	12-57197086-T-C	'LRP1'	synonymous	'107/3/43919'	'0/40/225100'	1.965e-127
Batch3	allelic	11-19949012-T-C	'NAV2'	synonymous	'102/15/43910'	'0/42/225095'	2.013e-127
Batch3	allelic	9-72360220-T-C	'ZFAND5'	synonymous	'100/20/43898'	'0/43/224970'	2.131e-127
Batch3	allelic	15-67475813-G-C	'IQCH'	missense	'85/0/43914'	'0/4/225118'	3.12e-127
Batch3	allelic	15-67400164-T-C	'IQCH'	synonymous	'85/0/43942'	'0/4/225129'	3.391e-127
Batch3	allelic	10-69408929-A-T	'TACR2'	missense	'116/7/43900'	'0/64/224992'	4.4e-127
Batch3	allelic	16-15502285-G-C	'C16orf45'	5 prime UTR premature start codon gain	'90/6/43931'	'0/14/225120'	4.707e-127
Batch3	allelic	9-122875192-A-T	'RC3H2'	missense	'100/8/43918'	'0/32/225108'	5.031e-127
Batch3	allelic	16-8646158-A-C	'METTL22'	3 prime UTR	'90/0/43931'	'0/10/225067'	5.779e-127
Batch3	allelic	11-60853112-A-G	'PTGDR2'	missense	'102/7/43919'	'0/35/225100'	7.453e-127
Batch3	allelic	12-908031-C-T	'WNK1'	synonymous	'107/11/43911'	'0/49/225092'	7.734e-127
Batch3	allelic	12-885321-G-C	'WNK1'	missense	'107/11/43911'	'0/49/225090'	7.747e-127
Batch3	allelic	14-92325911-G-A	'SLC24A4'	synonymous	'129/33/43852'	'0/133/225001'	7.899e-127
Batch3	allelic	4-8240739-A-G	'SH3TC1'	synonymous	'124/21/43883'	'0/102/225038'	8.005e-127
Batch3	allelic	11-71527629-C-CCTGCTGCCAGTCCAGCTGCTGTAAGCCCTG	'KRTAP5-7'	disruptive inframe insertion	'20407/463/22160'	'112475/2300/101934'	8.069e-127
Batch3	allelic	1-95244265-T-C	'RWDD3'	missense	'121/24/43884'	'0/98/225044'	8.075e-127
Batch3	allelic	4-8601089-A-G	'CPZ'	5 prime UTR	'124/18/43887'	'0/98/225037'	8.127e-127
Batch3	allelic	11-64318313-A-G	'PRDX5'	missense	'102/9/43918'	'0/37/225105'	8.818e-127
Batch3	allelic	3-105541752-T-C	'ALCAM'	synonymous	'127/30/43872'	'0/123/225019'	9.763e-127
Batch3	allelic	20-24543582-C-G	'SYNDIG1'	splice region	'80/0/43949'	'0/0/225142'	1.384e-126
Batch3	allelic	20-609899-G-C	'TCF15'	synonymous	'80/0/43949'	'0/0/225138'	1.387e-126
Batch3	allelic	20-609898-C-G	'TCF15'	missense	'80/0/43949'	'0/0/225137'	1.388e-126
Batch3	allelic	20-17624595-A-T	'RRBP1'	missense	'80/0/43945'	'0/0/225096'	1.405e-126
Batch3	allelic	16-8644765-C-T	'METTL22'	synonymous	'90/1/43935'	'0/11/225087'	1.46e-126
Batch3	allelic	16-29813805-T-C	'PRRT2'	synonymous	'90/2/43937'	'0/12/225129'	3.362e-126
Batch4	dominant	6-7910637-T-TCCG	'TXNDC5'	conservative inframe insertion	'83080/6474/191'	'157096/8043/327'	3.548e-126
Batch3	allelic	3-114139503-C-T	'DRD3'	synonymous	'127/19/43882'	'0/109/225032'	4.384e-126
Batch3	allelic	10-69258904-T-C	'HKDC1'	missense	'116/8/43903'	'0/67/225074'	5.044e-126
Batch3	allelic	11-134312481-G-A	'GLB1L3'	missense	'102/13/43913'	'0/42/225100'	5.318e-126
Batch1	dominant	18-57436280-C-T	'ONECUT2'	synonymous	'79996/3095/271'	'155818/9953/521'	5.551e-126
Batch3	allelic	10-46549429-T-C	'GPRIN2'	synonymous	'116/13/43885'	'0/73/224958'	5.681e-126
Batch3	allelic	12-4273992-T-C	'CCND2'	5 prime UTR	'107/4/43821'	'0/43/224106'	7.788e-126
Batch3	allelic	19-55513152-T-C	'SSC5D'	missense	'131/20/43875'	'0/123/225018'	1.76e-125
Batch3	allelic	10-118594398-T-C	'PRLHR'	missense	'116/21/43892'	'0/84/225043'	2.266e-125
Batch3	allelic	12-9999043-T-C	'CLEC1B'	missense	'101/6/42569'	'0/35/219908'	2.855e-125
Batch3	allelic	17-60747206-T-C	'BCAS3'	synonymous	'126/24/43844'	'0/115/224615'	3.793e-125
Batch3	allelic	1-162770537-T-C	'DDR2'	missense	'121/24/43852'	'0/101/224264'	4.081e-125
Batch2	dominant	7-158735578-C-G	'ESYT2'	synonymous	'34861/5398/612'	'176619/40046/2985'	4.385e-125
Batch3	allelic	1-24089569-T-C	'MYOM3'	missense	'121/39/43868'	'0/123/224996'	7.749e-125
Batch2	allelic	19-54829412-T-C	'KIR3DL1'	missense	'26064/9799/1293'	'137158/67063/10115'	8.918e-125
Batch3	allelic	16-84451967-C-A	'ATP2C2'	synonymous	'90/7/43932'	'0/17/225124'	9.975e-125
Batch3	allelic	11-72584862-A-G	'AP005019.1'	non coding transcript exon	'102/3/43913'	'0/34/224991'	1.021e-124
Batch3	allelic	12-120999579-A-G	'HNF1A'	missense	'107/7/43913'	'0/48/225023'	1.12e-124
Batch3	allelic	9-35107861-C-T	'FAM214B'	synonymous	'100/9/43920'	'0/36/225106'	1.17e-124
Batch3	allelic	18-57573223-T-C	'FECH'	non coding transcript exon	'116/20/43209'	'0/86/224080'	1.204e-124
Batch3	allelic	9-35089051-A-C	'PIGO'	3 prime UTR	'100/10/43919'	'0/37/225097'	1.259e-124
Batch4	dominant	5-146459072-TCAGGCCCAGGCC-T	'TCERG1'	disruptive inframe deletion	'85816/2769/74'	'161645/2662/150'	1.264e-124
Batch3	allelic	17-67992932-T-C	'C17orf58'	missense	'126/18/43884'	'0/108/225026'	1.27e-124
Batch3	allelic	17-1585794-C-G	'SLC43A2'	non coding transcript exon	'126/23/43880'	'0/115/225027'	1.318e-124
Batch2	allelic	3-195788543-T-C	'MUC4'	missense	'43467/249/1'	'224855/82/1'	1.395e-124
Batch3	allelic	1-112712767-C-T	'PPM1J'	missense	'121/19/43889'	'0/96/225043'	1.524e-124
Batch3	allelic	15-45099368-A-T	'DUOX2'	non coding transcript exon	'85/2/43932'	'0/7/224537'	2.117e-124
Batch3	allelic	15-40281515-A-G	'ANKRD63'	missense	'85/0/43943'	'0/6/225117'	2.466e-124
Batch3	allelic	1-227735380-G-A	'JMJD4'	missense	'121/17/43891'	'0/94/225048'	3.155e-124
Batch3	allelic	16-28592072-T-C	'SULT1A2'	missense	'90/2/42600'	'0/12/211549'	3.69e-124
Batch3	allelic	18-54888167-G-A	'AC098848.1'	splice region	'116/9/43808'	'0/71/223803'	4.014e-124
Batch3	allelic	16-8644784-A-G	'METTL22'	3 prime UTR	'90/1/43840'	'0/13/223777'	4.25e-124
Batch2	allelic	2-178663311-A-C	'TTN'	missense	'42002/0/69'	'214721/1/1730'	4.659e-124
Batch3	allelic	16-30723642-C-A	'SRCAP'	synonymous	'90/6/43933'	'0/17/225124'	5.6e-124
Batch3	allelic	16-30769507-A-G	'RNF40'	synonymous	'90/6/43933'	'0/17/225123'	5.604e-124
Batch3	allelic	16-30760719-A-G	'PHKG2'	3 prime UTR	'90/7/43300'	'0/16/215975'	6.271e-124
Batch2	dominant	6-7910637-T-TCCG	'TXNDC5'	conservative inframe insertion	'40335/1390/86'	'205095/13416/441'	6.725e-124
Batch3	allelic	9-70387732-C-G	'KLF9'	3 prime UTR	'100/7/43379'	'0/33/217343'	7.328e-124
Batch3	allelic	14-87945603-T-C	'GALC'	synonymous	'129/23/43766'	'0/125/223830'	1.025e-123
Batch2	allelic	16-80978410-TG-T	'CMC2'	frameshift	'36930/1800/22'	'200050/16726/417'	1.028e-123
Batch3	allelic	8-30069784-C-G	'SARAF'	synonymous	'96/9/43923'	'0/30/225112'	1.553e-123
Batch3	allelic	16-81017360-A-T	'CENPN'	missense	'85/2/41829'	'0/9/219461'	1.61e-123
Batch3	allelic	3-398280-A-G	'CHL1'	missense	'125/15/42957'	'0/106/223142'	1.678e-123
Batch3	allelic	12-50352565-A-G	'FAM186A'	missense	'107/8/43914'	'0/51/225088'	2.011e-123
Batch3	allelic	11-72580883-T-C	'PDE2A'	splice region	'100/3/42620'	'0/32/218415'	2.145e-123
Batch3	allelic	17-81198167-A-G	'CEP131'	missense	'126/28/43875'	'0/125/225012'	2.416e-123
Batch2	allelic	10-20845353-C-G	'NEBL'	missense	'31769/3606/125'	'188665/31851/1499'	3.289e-123
Batch3	allelic	11-66243162-T-C	'PACS1'	splice region	'102/12/43900'	'0/45/225031'	3.296e-123
Batch3	allelic	9-35100005-T-C	'STOML2'	3 prime UTR	'100/9/43920'	'0/38/225101'	3.556e-123
Batch3	allelic	16-22258546-A-G	'EEF2K'	missense	'90/2/43937'	'0/15/225127'	5.446e-123
Batch3	allelic	10-5429237-C-T	'NET1'	splice region	'114/22/42784'	'1/85/222164'	6.474e-123
Batch2	dominant	10-69887440-GT-G	'COL13A1'	splice region	'36570/4028/316'	'182320/30131/1843'	8.467e-123
Batch3	allelic	1-20661380-G-C	'DDOST'	missense	'121/14/43894'	'0/93/225041'	9.237e-123
Batch3	allelic	15-66513970-C-T	'ZWILCH'	non coding transcript exon	'81/0/43105'	'0/3/221560'	1.018e-122
Batch3	allelic	5-178120246-T-C	'N4BP3'	synonymous	'77/1/43951'	'0/0/225142'	1.191e-122
Batch3	allelic	1-154135911-G-A	'NUP210L'	synonymous	'120/14/43529'	'1/89/223306'	1.68e-122
Batch3	allelic	3-58430811-T-C	'PDHB'	synonymous	'127/38/43861'	'0/145/224985'	1.832e-122
Batch3	allelic	16-84459538-C-G	'ATP2C2'	missense	'90/9/43928'	'0/21/225094'	2.069e-122
Batch3	allelic	4-154489952-A-C	'DCHS2'	synonymous	'124/39/43866'	'0/138/225004'	3.157e-122
Batch1	dominant	17-50864056-C-CAAA	'TOB1'	5 prime UTR	'79242/8162/8'	'158702/11419/5'	3.84e-122
Batch3	allelic	5-177458177-A-G	'DBN1'	missense	'77/0/43952'	'0/0/225138'	7.308e-122
Batch3	allelic	5-150205462-A-C	'SLC6A7'	missense	'77/0/43950'	'0/0/225116'	7.357e-122
Batch3	allelic	10-49019740-T-C	'VSTM4'	synonymous	'116/18/43895'	'0/87/225055'	7.609e-122
Batch3	allelic	8-30073859-T-C	'SARAF'	non coding transcript exon	'96/10/43868'	'0/33/224650'	7.649e-122
Batch3	allelic	15-78925348-G-C	'CTSH'	synonymous	'85/7/43844'	'0/13/224706'	2.479e-121
Batch2	dominant	5-144474129-C-T	'KCTD16'	3 prime UTR	'38918/888/73'	'204184/9957/477'	4.83e-121
Batch3	allelic	9-69035836-A-G	'FXN'	synonymous	'100/6/43917'	'0/38/225070'	4.944e-121
Batch3	allelic	20-37402536-G-C	'SRC'	synonymous	'80/0/43949'	'0/3/225139'	5.765e-121
Batch2	dominant	7-101035539-T-C	'MUC17'	missense	'35250/7827/525'	'180714/28341/2579'	6.301e-121
Batch2	dominant	16-87755230-G-A	'KLHDC4'	missense	'35995/5483/365'	'179297/38368/2691'	8.777e-121
Batch3	allelic	16-84453261-A-G	'ATP2C2'	non coding transcript exon	'90/8/43928'	'0/22/225088'	9.115e-121
Batch3	allelic	4-527279-A-T	'PIGG'	non coding transcript exon	'124/37/43867'	'0/139/224997'	1.382e-120
Batch3	allelic	4-6621305-G-T	'MAN2B2'	3 prime UTR	'124/20/43785'	'0/111/220939'	1.577e-120
Batch3	allelic	10-70564387-A-G	'PALD1'	synonymous	'116/19/43892'	'0/91/225043'	1.72e-120
Batch2	allelic	3-109035367-T-C	'MORC1'	missense	'31444/7874/599'	'161308/52793/5179'	3.607e-120
Batch2	dominant	11-95067571-ACGGCGGAGCCGCAGCTACGGG-A	'SRSF8'	conservative inframe deletion	'42170/435/22'	'215196/6147/116'	3.686e-120
Batch4	dominant	1-175118547-A-AT	'TNN'	splice region	'56905/27644/4021'	'110355/42867/7074'	3.722e-120
Batch3	allelic	12-132856587-T-C	'CHFR'	synonymous	'107/13/43902'	'0/62/225076'	4.27e-120
Batch3	allelic	3-119715680-G-C	'MAATS1'	missense	'127/38/43857'	'1/149/224947'	4.36e-120
Batch2	allelic	7-149878840-T-TGTGGTTAGAGTTCTTGTTGGGATTCAGGCATCTA	'ATP6V0E2'	3 prime UTR	'32664/405/933'	'198440/3871/9377'	4.365e-120
Batch3	allelic	8-144519798-T-C	'LRRC14'	synonymous	'96/5/43923'	'0/31/225095'	7.669e-120
Batch3	allelic	5-177995875-T-C	'PROP1'	missense	'77/0/43948'	'0/1/225136'	9.384e-120
Batch3	allelic	12-13068672-T-C	'FAM234B'	synonymous	'107/13/43743'	'0/63/224789'	1.079e-119
Batch3	allelic	4-8227599-T-C	'SH3TC1'	synonymous	'124/22/43883'	'0/119/225021'	1.147e-119
Batch3	allelic	8-30069805-A-G	'SARAF'	synonymous	'96/10/43919'	'0/36/225099'	1.215e-119
Batch4	allelic	9-20986266-A-ATTTTTTTTTTTTTTTTTTTTTT	'FOCAD'	splice region	'86211/1328/2140'	'163482/1561/2675'	1.294e-119
Batch3	allelic	4-174677183-T-C	'GLRA3'	synonymous	'124/23/43785'	'0/121/224699'	1.694e-119
Batch3	allelic	20-35496586-C-G	'CEP250'	synonymous	'80/0/43949'	'0/4/225137'	1.981e-119
Batch3	allelic	3-119648543-T-C	'POPDC2'	synonymous	'128/15/43885'	'0/121/225016'	1.989e-119
Batch3	allelic	11-31632409-C-A	'ELP4'	splice region	'102/13/43896'	'0/52/224988'	2.666e-119
Batch3	allelic	10-5640678-C-T	'ASB13'	3 prime UTR	'116/20/43893'	'0/95/225044'	3.521e-119
Batch3	allelic	19-8580902-A-C	'ADAMTS10'	missense	'131/24/43872'	'0/144/224941'	3.588e-119
Batch3	allelic	1-31679408-C-T	'COL16A1'	3 prime UTR	'121/32/43875'	'0/126/225011'	3.644e-119
Batch2	allelic	12-40294893-T-C	'LRRK2'	synonymous	'28247/4831/267'	'166502/40141/2800'	4.494e-119
Batch3	allelic	13-59810926-A-ATTAC	'DIAPH3'	splice region	'124/19/43723'	'0/117/224882'	6.307e-119
Batch2	dominant	10-122424171-G-GTTT	'PLEKHA1'	splice region	'41578/1275/19'	'207066/12104/77'	8.721e-119
Batch1	allelic	16-89233739-A-G	'ZNF778'	3 prime UTR	'1446/132/87027'	'4487/351/167229'	9.371e-119
Batch3	allelic	10-110507065-C-T	'DUSP5'	missense	'116/23/43888'	'0/100/225040'	9.817e-119
Batch3	allelic	12-128705476-A-G	'TMEM132C'	synonymous	'107/10/43912'	'0/61/225081'	1.26e-118
Batch3	allelic	12-50843148-G-A	'TMPRSS12'	missense	'107/10/43912'	'0/61/225075'	1.266e-118
Batch3	allelic	7-103367502-A-C	'PSMC2'	synonymous	'129/29/43871'	'0/147/224982'	1.304e-118
Batch3	allelic	8-144474218-T-C	'FOXH1'	3 prime UTR	'96/8/43624'	'0/35/222481'	1.325e-118
Batch3	allelic	10-12106287-T-C	'DHTKD1'	synonymous	'116/30/43880'	'0/110/225026'	1.329e-118
Batch3	allelic	15-80695471-T-C	'ABHD17C'	synonymous	'85/6/43938'	'0/15/225127'	1.775e-118
Batch3	allelic	1-53088030-A-G	'SLC1A7'	synonymous	'121/21/43886'	'0/112/224966'	2.586e-118
Batch3	allelic	14-76866024-C-T	'LRRC74A'	synonymous	'129/28/43854'	'0/143/221820'	2.696e-118
Batch2	allelic	18-11609755-G-A	'SLC35G4'	missense	'36543/4320/86'	'185438/31176/1192'	2.87e-118
Batch3	allelic	8-17373135-G-C	'MTMR7'	missense	'96/7/43926'	'0/35/225088'	3.191e-118
Batch3	allelic	19-54361091-G-C	'LAIR1'	missense	'131/19/43879'	'0/139/225001'	3.962e-118
Batch3	allelic	11-47410177-A-G	'SLC39A13'	missense	'102/26/43901'	'0/69/225071'	4.14e-118
Batch3	allelic	10-46549613-A-G	'GPRIN2'	missense	'116/13/43888'	'0/88/225010'	4.568e-118
Batch3	allelic	1-155868476-T-C	'SYT11'	synonymous	'121/9/43898'	'1/94/225045'	4.719e-118
Batch3	allelic	15-65198563-T-C	'CILP'	missense	'85/4/43940'	'0/14/225127'	5.357e-118
Batch3	allelic	18-50036929-T-C	'MYO5B'	missense	'116/21/43891'	'0/99/225041'	6.458e-118
Batch3	allelic	14-87934869-T-C	'GALC'	missense	'129/30/43698'	'0/150/223557'	8.031e-118
Batch3	allelic	10-63465485-A-G	'JMJD1C-AS1'	non coding transcript exon	'116/22/43881'	'0/101/224961'	1.314e-117
Batch2	allelic	17-37386072-C-G	'C17orf78'	missense	'29324/9892/998'	'149130/64567/7765'	1.341e-117
Batch3	allelic	8-143693939-A-G	'ZNF707'	synonymous	'96/8/43925'	'0/37/225104'	1.78e-117
Batch3	allelic	8-11826144-T-C	'FDFT1'	synonymous	'96/11/43920'	'0/40/225095'	1.796e-117
Batch3	allelic	10-122572351-C-T	'DMBT1'	synonymous	'116/19/43782'	'1/96/225017'	2.647e-117
Batch2	allelic	7-65954366-T-TTTA	'VKORC1L1'	conservative inframe insertion	'33109/6623/489'	'165667/44840/3791'	2.835e-117
Batch3	allelic	1-237727137-C-T	'RYR2'	synonymous	'121/29/43407'	'0/128/224163'	4.347e-117
Batch2	allelic	2-97091610-G-A	'FAHD2B'	missense	'36172/4771/107'	'184592/34190/1325'	4.393e-117
Batch2	dominant	7-158735563-G-A	'ESYT2'	synonymous	'34760/5493/617'	'176557/40297/2988'	5.112e-117
Batch3	allelic	10-110507064-G-A	'DUSP5'	missense	'116/23/43888'	'0/104/225037'	7.142e-117
Batch3	allelic	8-31100837-CT-C	'WRN'	splice region	'91/4/43902'	'0/25/224792'	1.19e-116
Batch2	dominant	6-64591961-G-A	'EYS'	synonymous	'32828/7035/868'	'165458/49339/4574'	1.449e-116
Batch4	dominant	9-132897613-G-A	'TSC1'	splice region	'88319/1122/0'	'161981/4263/3'	1.665e-116
Batch2	allelic	19-54829406-T-A	'KIR3DL1'	missense	'25027/9450/1225'	'136312/66236/10029'	1.816e-116
Batch3	allelic	5-67184176-T-C	'CD180'	missense	'77/4/43948'	'0/5/225133'	1.934e-116
Batch2	allelic	19-54829407-C-A	'KIR3DL1'	synonymous	'25101/9517/1233'	'136337/66531/10035'	2.316e-116
Batch3	allelic	5-113104244-T-C	'MCC'	missense	'77/0/43952'	'0/3/225137'	2.715e-116
Batch3	allelic	1-237700418-T-G	'RYR2'	synonymous	'121/21/43769'	'0/117/224673'	3.095e-116
Batch3	allelic	19-43996326-A-T	'ZNF155'	missense	'131/45/43852'	'0/186/224952'	3.511e-116
Batch3	allelic	9-128613422-A-G	'SPTAN1'	synonymous	'100/4/43925'	'0/43/225096'	4.161e-116
Batch3	allelic	17-75706322-T-C	'SAP30BP'	non coding transcript exon	'126/44/43842'	'0/168/224790'	4.693e-116
Batch3	allelic	10-93503224-A-G	'CEP55'	missense	'116/12/43895'	'0/91/225021'	6.273e-116
Batch3	allelic	4-8227004-T-C	'SH3TC1'	missense	'124/24/43878'	'0/131/225010'	7.576e-116
Batch2	dominant	1-67206884-C-CTT	'IL23R'	splice region	'41326/1170/23'	'204479/11182/148'	7.926e-116
Batch2	recessive	X-16853849-GAGA-G	'RBBP7'	splice region	'19702/3431/174/13758/635'	'101222/19394/983/93103/9068'	9.302e-116
Batch3	allelic	15-34856807-C-T	'AQR'	synonymous	'85/1/43941'	'0/14/225123'	9.703e-116
Batch2	allelic	20-17725019-G-A	'BANF2'	splice region	'26892/11027/1232'	'140688/72669/9954'	1.325e-115
Batch3	allelic	16-5028840-T-C	'NAGPA'	non coding transcript exon	'90/1/43938'	'0/22/225113'	1.333e-115
Batch3	allelic	5-6378501-G-C	'MED10'	5 prime UTR	'77/1/43948'	'0/4/225121'	1.505e-115
Batch3	allelic	8-40153560-G-A	'TCIM'	missense	'96/13/43920'	'0/45/225094'	1.812e-115
Batch2	dominant	15-77984550-G-A	'ADAMTS7P3'	non coding transcript exon	'35348/4678/268'	'182272/34578/1933'	1.841e-115
Batch3	allelic	4-7433652-A-G	'PSAPL1'	synonymous	'124/26/43879'	'0/135/225007'	1.908e-115
Batch3	allelic	1-180916294-T-C	'KIAA1614'	missense	'121/17/43891'	'0/113/225028'	2.296e-115
Batch3	allelic	10-119159734-T-C	'SFXN4'	synonymous	'116/31/43879'	'0/119/224995'	2.852e-115
Batch2	dominant	17-5536901-T-C	'NLRP1'	synonymous	'40593/1831/68'	'205150/15868/483'	2.865e-115
Batch3	allelic	10-49515970-C-T	'ERCC6'	missense	'116/23/43890'	'0/108/225034'	4.703e-115
Batch3	allelic	14-70167370-A-G	'SLC8A3'	synonymous	'129/16/43882'	'0/136/224985'	4.866e-115
Batch3	allelic	14-24506229-G-T	'CMA1'	synonymous	'129/41/43859'	'0/176/224965'	5.345e-115
Batch3	allelic	20-46049709-G-A	'SLC12A5'	synonymous	'80/1/43948'	'0/8/225134'	7.646e-115
Batch3	allelic	5-176598937-T-C	'GPRIN1'	missense	'77/0/43951'	'0/4/225133'	8.974e-115
Batch3	allelic	21-44424868-A-G	'TRPM2'	missense	'108/23/43898'	'0/87/225053'	1.233e-114
Batch3	allelic	11-617967-C-G	'CDHR5'	missense	'102/8/43918'	'0/54/225084'	1.335e-114
Batch3	allelic	17-64003609-A-C	'PRR29'	3 prime UTR	'126/35/43821'	'0/157/224204'	1.449e-114
Batch3	allelic	12-50355444-T-G	'FAM186A'	missense	'107/9/43912'	'0/67/225068'	1.649e-114
Batch3	allelic	11-36462658-T-C	'PRR5L'	synonymous	'102/12/43915'	'0/59/225081'	2.425e-114
Batch3	allelic	11-64599853-A-G	'SLC22A12'	synonymous	'102/12/43915'	'0/59/225079'	2.428e-114
Batch3	allelic	14-49728961-A-G	'KLHDC1'	missense	'129/43/43794'	'0/182/224767'	3.988e-114
Batch3	allelic	17-7455484-G-A	'CHRNB1'	non coding transcript exon	'126/25/43841'	'0/143/224818'	4.15e-114
Batch3	allelic	16-30762501-T-C	'RNF40'	5 prime UTR premature start codon gain	'90/12/43919'	'0/34/225046'	6.023e-114
Batch3	allelic	8-28070332-C-G	'NUGGC'	missense	'92/13/42877'	'1/38/222064'	6.044e-114
Batch3	allelic	12-55901950-A-G	'PYM1'	synonymous	'107/13/43909'	'0/73/225067'	6.463e-114
Batch3	allelic	8-17628773-T-C	'PDGFRL'	synonymous	'96/5/43910'	'0/39/224980'	6.577e-114
Batch3	allelic	16-30751319-C-T	'AC106886.2'	non coding transcript exon	'90/13/43823'	'0/35/224035'	9.078e-114
Batch2	dominant	3-195788540-G-T	'MUC4'	missense	'43474/229/0'	'224857/77/0'	9.734e-114
Batch3	allelic	20-13049116-A-C	'SPTLC3'	synonymous	'80/1/43948'	'0/9/225116'	1.222e-113
Batch3	allelic	15-66352183-C-G	'TIPIN'	missense	'85/10/43619'	'0/24/225012'	1.423e-113
Batch3	allelic	14-24324394-G-A	'ADCY4'	splice region	'129/40/43860'	'0/178/224631'	1.437e-113
Batch2	dominant	1-152911235-G-C	'IVL'	missense	'36810/3551/322'	'188783/27748/1661'	1.666e-113
Batch3	allelic	15-90240975-A-G	'GDPGP1'	missense	'86/6/43927'	'0/22/225023'	2.221e-113
Batch2	dominant	2-232847552-CACAGCAGCCACA-C	'GIGYF2'	conservative inframe deletion	'43366/64/3'	'219878/2459/29'	2.326e-113
Batch3	allelic	15-56631516-G-A	'ZNF280D'	synonymous	'85/3/43941'	'0/18/225124'	2.623e-113
Batch3	allelic	8-144465013-A-C	'CYHR1'	5 prime UTR	'96/6/43927'	'0/41/225096'	3.07e-113
Batch3	allelic	12-50741492-T-C	'DIP2B'	synonymous	'107/11/43911'	'0/72/225069'	4.056e-113
Batch3	allelic	14-87941531-T-A	'GALC'	synonymous	'123/31/41182'	'2/148/216998'	4.071e-113
Batch3	allelic	4-177438806-G-C	'AGA'	missense	'125/37/43738'	'1/159/223834'	4.159e-113
Batch1	allelic	10-89727892-A-T	'KIF20B'	missense	'55474/27790/4039'	'106085/43785/5987'	4.287e-113
Batch1	dominant	12-11308619-T-C	'PRB4'	missense	'87251/589/0'	'167151/2874/0'	8.538e-113
Batch2	dominant	17-4901884-G-GCC	'C17orf107'	3 prime UTR	'39143/3475/186'	'194275/25852/1245'	1.56e-112
Batch3	allelic	9-128716744-T-C	'PKN3'	splice region	'100/7/43896'	'0/52/225014'	2.117e-112
Batch3	allelic	10-20852540-T-C	'NEBL'	splice region	'116/31/43638'	'0/126/223731'	2.523e-112
Batch3	allelic	11-64263472-T-C	'PLCB3'	non coding transcript exon	'100/9/42227'	'0/54/215583'	2.953e-112
Batch4	dominant	4-68830733-A-G	'UGT2B10'	missense	'87374/115/41'	'164655/1300/103'	3.46e-112
Batch3	allelic	17-46923181-G-C	'GOSR2'	5 prime UTR	'126/33/43370'	'0/160/221620'	3.733e-112
Batch3	allelic	9-131511288-T-G	'POMT1'	non coding transcript exon	'100/21/43904'	'0/67/221942'	4.101e-112
Batch3	allelic	1-150998101-G-T	'MINDY1'	missense	'121/38/43869'	'0/153/224988'	4.257e-112
Batch2	allelic	4-158715335-G-A	'PPID'	synonymous	'41683/853/6'	'211592/8840/182'	4.666e-112
Batch2	allelic	6-33409705-CTGTGTGTG-C	'KIFC1'	3 prime UTR	'40302/1397/520'	'200835/12504/3539'	5.051e-112
Batch4	dominant	18-3075748-G-A	'MYOM1'	synonymous	'63579/22325/2464'	'122273/34103/4367'	5.155e-112
Batch3	allelic	19-43966396-A-G	'ZNF221'	synonymous	'131/47/43851'	'0/202/224940'	5.738e-112
Batch3	allelic	16-51137264-C-T	'SALL1'	missense	'90/7/43932'	'0/32/225110'	7.392e-112
Batch3	allelic	15-77035767-G-GA	'PSTPIP1'	non coding transcript exon	'85/2/43940'	'0/19/225100'	1.235e-111
Batch3	allelic	9-131447853-A-C	'PRRC2B'	non coding transcript exon	'100/17/43810'	'0/65/224534'	1.413e-111
Batch4	allelic	17-80436207-GTCCTCGTCTCGTTCCTGATCGAACGCGGTGGTGAGAGCACACA-G	'ENDOV'	3 prime UTR	'82956/268/3213'	'158532/357/4220'	1.987e-111
Batch3	allelic	10-12106260-A-C	'DHTKD1'	synonymous	'116/36/43871'	'0/136/224991'	2.205e-111
Batch3	allelic	11-7038729-A-C	'NLRP14'	missense	'102/11/43910'	'0/63/225052'	2.337e-111
Batch3	allelic	12-53307076-A-G	'C12orf10'	missense	'107/18/43904'	'0/85/225037'	4.747e-111
Batch3	allelic	15-78487762-T-C	'IREB2'	missense	'85/10/43414'	'0/27/223633'	5.151e-111
Batch3	allelic	9-124856560-C-G	'WDR38'	missense	'100/11/43918'	'0/59/225082'	6.191e-111
Batch2	allelic	2-233719624-G-A	'UGT1A4'	synonymous	'39662/2166/11'	'202820/17917/265'	6.616e-111
Batch3	allelic	7-103027554-A-C	'FBXL13'	missense	'129/31/43165'	'0/169/219526'	7.894e-111
Batch4	dominant	10-30349279-T-TAAAA	'MTPAP'	5 prime UTR	'64906/21235/57'	'117008/47431/68'	1.04e-110
Batch3	allelic	8-3052498-A-G	'CSMD1'	synonymous	'96/8/43924'	'0/47/225095'	1.126e-110
Batch3	allelic	4-176151875-G-A	'WDR17'	missense	'124/40/43864'	'0/170/224951'	1.171e-110
Batch2	allelic	9-20986266-A-ATTTTTTTTTTTTTTTTTTTTTT	'FOCAD'	splice region	'43004/229/511'	'212150/2714/4397'	1.171e-110
Batch2	allelic	5-7757570-TGGCCGTGTTCAACATGGTAAGTCCCAGAGCAC-T	'ADCY2'	splice region	'43461/540/1'	'224245/717/0'	1.227e-110
Batch3	allelic	14-87941390-G-C	'GALC'	splice region	'116/19/41810'	'5/107/219484'	1.321e-110
Batch2	allelic	16-8645986-C-CGCCTGCTCCGTGGCTGACATGTTGTCTAACTACTCTCCTT	'METTL22'	3 prime UTR	'41944/1542/45'	'218992/3972/124'	1.557e-110
Batch2	allelic	15-78893535-A-G	'MORF4L1'	splice region	'33116/5919/259'	'172768/40713/2928'	1.675e-110
Batch3	allelic	3-97954424-A-C	'RIOX2'	synonymous	'127/34/43834'	'0/171/224959'	2.224e-110
Batch3	allelic	15-55860400-A-G	'NEDD4'	splice region	'85/5/43937'	'0/23/225103'	2.523e-110
Batch3	allelic	5-177509649-T-C	'DOK3'	synonymous	'77/1/43951'	'0/8/225132'	3.002e-110
Batch1	dominant	8-88186602-CAAAA-C	'MMP16'	splice region	'80027/7980/0'	'160173/11328/0'	3.019e-110
Batch3	allelic	1-21880742-T-C	'HSPG2'	missense	'121/33/43875'	'0/150/224991'	3.175e-110
Batch3	allelic	5-178988981-A-G	'GRM6'	synonymous	'77/4/43943'	'0/10/225118'	3.295e-110
Batch3	allelic	9-131475260-T-C	'PRRC2B'	missense	'100/23/43905'	'0/75/225062'	3.314e-110
Batch3	allelic	11-66704803-T-C	'SPTBN2'	missense	'102/15/43912'	'0/70/225071'	3.448e-110
Batch3	allelic	3-129977198-A-G	'TRH'	synonymous	'127/27/43875'	'0/160/224976'	4.116e-110
Batch2	allelic	17-4933822-AAGCCCGACCACCCCAGAGCCCACCTCAGAGCCCGCCCCCAGCCCGACCACCCCGGAGCCCACCTCAGAGCCCGCCCCC-A	'GP1BA'	splice acceptor	'42163/1694/51'	'219783/4506/153'	4.55e-110
Batch4	allelic	10-122424174-T-TC	'PLEKHA1'	non coding transcript exon	'87576/1603/12'	'160976/5293/104'	7.249e-110
Batch3	allelic	5-90473911-T-C	'MBLAC2'	missense	'77/5/43947'	'0/11/225127'	7.471e-110
Batch3	allelic	3-129976695-C-T	'TRH'	splice region	'127/27/43875'	'0/161/224981'	9.41e-110
Batch3	allelic	3-129977111-T-C	'TRH'	synonymous	'127/27/43875'	'0/161/224980'	9.419e-110
Batch2	allelic	18-63720155-G-A	'SERPINB11'	synonymous	'24133/13028/2196'	'120251/80083/15791'	1.12e-109
Batch3	allelic	11-65112618-G-C	'TM7SF2'	synonymous	'102/10/43917'	'0/65/225076'	1.454e-109
Batch3	allelic	12-53292919-G-A	'ESPL1'	missense	'107/14/43908'	'0/83/225058'	1.958e-109
Batch3	allelic	12-53299748-A-G	'C12orf10'	missense	'107/14/43905'	'0/83/225042'	1.959e-109
Batch3	allelic	8-143992718-A-G	'GRINA'	missense	'96/6/43920'	'0/47/225063'	2.771e-109
Batch2	dominant	11-5343263-T-C	'OR51B5'	missense	'39864/2278/117'	'202789/18904/597'	3.782e-109
Batch3	allelic	4-82917064-G-A	'THAP9'	missense	'124/38/43867'	'0/171/224968'	3.843e-109
Batch3	allelic	X-153884261-C-G	'L1CAM'	non coding transcript exon	'69/0/23952/60/19829'	'0/0/122127/0/102503'	5.113e-109
Batch3	allelic	X-139642566-G-A	'MCF2'	5 prime UTR premature start codon gain	'69/0/23962/60/19924'	'0/0/122127/0/102924'	5.365e-109
Batch3	allelic	X-153905526-T-G	'AVPR2'	splice region	'69/0/23962/60/19843'	'0/0/122122/0/100606'	5.39e-109
Batch3	allelic	9-123382467-T-C	'DENND1A'	synonymous	'100/18/43910'	'0/71/225065'	5.457e-109
Batch3	allelic	1-21890615-G-A	'HSPG2'	synonymous	'121/37/43859'	'0/160/224954'	6.048e-109
Batch3	allelic	16-4614832-T-G	'UBALD1'	5 prime UTR	'90/9/43914'	'0/38/224999'	6.089e-109
Batch3	allelic	12-53299749-A-C	'C12orf10'	missense	'107/13/43908'	'0/83/225044'	8.856e-109
Batch2	allelic	8-52624756-A-G	'RB1CC1'	synonymous	'28981/8683/757'	'156623/60970/6146'	1.026e-108
Batch3	allelic	4-82918646-A-G	'THAP9'	missense	'124/39/43864'	'0/174/224966'	1.093e-108
Batch3	allelic	11-75151346-A-G	'SLCO2B1'	5 prime UTR premature start codon gain	'103/17/43816'	'0/78/224653'	1.095e-108
Batch1	allelic	4-48163740-G-A	'TEC'	synonymous	'80261/6257/179'	'145647/7748/198'	1.156e-108
Batch3	allelic	15-54014728-G-A	'UNC13C'	missense	'85/5/43939'	'0/25/225117'	1.17e-108
Batch3	allelic	11-65618135-A-G	'PCNX3'	missense	'102/9/43917'	'0/66/225074'	2.411e-108
Batch3	allelic	16-88436097-A-G	'ZNF469'	missense	'90/0/43939'	'0/30/225112'	2.459e-108
Batch3	allelic	1-86125232-G-A	'COL24A1'	synonymous	'121/34/43873'	'2/153/224982'	3.055e-108
Batch3	allelic	8-144512253-A-G	'RECQL4'	synonymous	'96/8/43925'	'0/51/225091'	3.594e-108
Batch3	allelic	19-43966037-T-A	'ZNF221'	missense	'131/47/43851'	'0/214/224928'	3.737e-108
Batch3	allelic	3-45636143-C-CT	'LIMD1'	splice region	'69/1/43956'	'0/1/225111'	5.479e-108
Batch3	allelic	14-57478971-G-A	'CCDC198'	3 prime UTR	'129/40/43860'	'0/195/224942'	5.582e-108
Batch3	allelic	15-65197350-T-C	'CILP'	missense	'85/5/43938'	'0/26/225116'	7.552e-108
Batch3	allelic	13-38687920-G-A	'FREM2'	synonymous	'68/0/43961'	'0/0/225141'	1.064e-107
Batch3	allelic	18-68837222-A-T	'CCDC102B'	missense	'116/28/43885'	'1/131/225007'	1.099e-107
Batch3	allelic	14-57471542-T-C	'CCDC198'	missense	'129/41/43790'	'0/198/224834'	1.108e-107
Batch3	allelic	12-51890449-T-C	'ANKRD33'	non coding transcript exon	'107/13/43906'	'0/85/224609'	1.175e-107
Batch2	allelic	5-168506151-A-G	'RARS'	synonymous	'32868/6709/365'	'172433/46047/3513'	1.198e-107
Batch3	allelic	12-130791903-G-T	'STX2'	synonymous	'106/12/43412'	'0/83/224827'	1.298e-107
Batch3	allelic	16-77194732-A-G	'MON1B'	synonymous	'90/7/43932'	'0/38/225104'	1.558e-107
Batch3	allelic	16-77199497-A-G	'SYCE1L'	missense	'90/7/43929'	'0/38/225086'	1.561e-107
Batch3	allelic	18-68836856-A-C	'CCDC102B'	synonymous	'116/29/43884'	'1/133/225000'	1.649e-107
Batch3	allelic	1-109273554-A-C	'CELSR2'	synonymous	'121/35/43870'	'0/161/224939'	2.208e-107
Batch4	allelic	11-1249153-G-A	'MUC5B'	synonymous	'87047/1752/20'	'164043/1539/10'	2.348e-107
Batch3	allelic	12-50355438-G-C	'FAM186A'	missense	'107/13/43909'	'0/86/225048'	2.569e-107
Batch3	allelic	8-144517130-A-G	'RECQL4'	missense	'96/11/43922'	'0/56/225082'	3.105e-107
Batch3	allelic	12-39692104-A-T	'C12orf40'	missense	'28038/8439/806'	'153691/60281/6506'	3.867e-107
Batch3	allelic	9-135946294-T-C	'UBAC1'	synonymous	'100/12/43874'	'0/67/224829'	4.019e-107
Batch3	allelic	2-218828067-A-AG	'PRKAG3'	splice region	'71/0/43949'	'0/3/225039'	6.084e-107
Batch3	allelic	12-53039305-C-A	'EIF4B'	synonymous	'107/21/43633'	'0/99/225005'	7.228e-107
Batch3	allelic	5-138011809-G-A	'FAM13B'	synonymous	'77/1/43944'	'0/11/225087'	8.035e-107
Batch3	allelic	18-77268853-G-A	'GALR1'	missense	'116/19/43872'	'0/122/224924'	1.397e-106
Batch3	allelic	17-35353821-T-C	'SLFN11'	synonymous	'146/0/43802'	'93/2/223680'	1.87e-106
Batch2	dominant	5-95900711-G-A	'ELL2'	synonymous	'24820/12473/2505'	'122551/78714/15689'	2.574e-106
Batch2	allelic	10-113766418-A-G	'PLEKHS1'	synonymous	'12571/12930/3840'	'80612/103862/35664'	3.482e-106
Batch3	allelic	2-6865238-A-G	'CMPK2'	synonymous	'67/0/43962'	'0/0/225140'	3.989e-106
Batch3	allelic	2-69514722-T-G	'AAK1'	missense	'67/0/43957'	'0/0/225105'	4.008e-106
Batch3	allelic	2-215408177-T-G	'FN1'	missense	'67/0/43960'	'0/0/225118'	4.012e-106
Batch3	allelic	1-150558694-C-T	'ADAMTSL4'	synonymous	'121/40/43868'	'0/173/224967'	4.019e-106
Batch3	allelic	13-98460426-C-T	'STK24'	synonymous	'68/0/43734'	'0/1/225110'	6.888e-106
Batch3	allelic	18-2539017-C-G	'METTL4'	missense	'116/23/43884'	'0/130/224999'	7.894e-106
Batch3	allelic	13-28700965-T-C	'SLC46A3'	3 prime UTR	'68/1/43225'	'0/1/218447'	9.226e-106
Batch2	allelic	12-110436687-G-GAAA	'ARPC3'	splice region	'36222/594/76'	'209328/6992/1119'	9.525e-106
Batch3	allelic	13-52461790-A-G	'CKAP2'	missense	'68/0/43948'	'0/1/225118'	1.194e-105
Batch3	allelic	13-45534718-T-C	'COG3'	missense	'68/0/43960'	'0/1/225123'	1.229e-105
Batch3	allelic	11-55773622-G-A	'OR5D13'	missense	'102/18/43868'	'0/83/224962'	1.449e-105
Batch4	dominant	5-7757592-T-C	'ADCY2'	splice region	'30932/42127/16847'	'64723/69937/32339'	1.615e-105
Batch3	allelic	5-138381576-G-A	'KDM3B'	missense	'77/2/42995'	'0/13/220268'	1.758e-105
Batch3	allelic	5-177503134-G-A	'DOK3'	missense	'77/2/43949'	'0/13/225125'	1.785e-105
Batch2	allelic	3-122359830-T-TAA	'CCDC58'	splice region	'42940/19/2'	'217690/1350/221'	1.879e-105
Batch3	allelic	3-81761551-A-AG	'GBE1'	5 prime UTR	'69/0/43958'	'0/2/225124'	1.944e-105
Batch2	dominant	15-25681057-C-G	'ATP10A'	synonymous	'36571/5063/382'	'184605/36225/2000'	2.174e-105
Batch2	dominant	4-69214515-A-G	'UGT2B11'	missense	'36768/3953/206'	'187532/29220/1423'	2.311e-105
Batch3	allelic	8-38601141-C-T	'RNF5P1'	non coding transcript exon	'96/9/43878'	'0/57/224900'	2.609e-105
Batch1	dominant	12-75506616-CAA-C	'KRR1'	splice region	'80790/5475/0'	'160994/7273/0'	2.917e-105
Batch3	allelic	1-21880156-T-C	'HSPG2'	missense	'121/42/43860'	'0/179/224921'	3.044e-105
Batch3	allelic	16-30712749-G-T	'SRCAP'	synonymous	'90/13/43926'	'0/48/225094'	3.441e-105
Batch3	allelic	X-153549631-A-G	'ATP2B3'	synonymous	'69/0/23962/60/19934'	'0/2/122125/4/102921'	3.658e-105
Batch3	allelic	X-47198248-A-G	'UBA1'	missense	'69/0/23962/62/19926'	'0/2/122120/1/102900'	3.675e-105
Batch3	allelic	9-135626164-A-G	'GLT6D1'	synonymous	'100/13/43913'	'0/72/225046'	3.794e-105
Batch3	allelic	X-48975236-A-G	'GRIPAP1'	synonymous	'69/2/23960/60/19794'	'0/3/122118/3/102306'	4.064e-105
Batch3	allelic	1-21880449-G-A	'HSPG2'	synonymous	'121/40/43868'	'0/176/224965'	4.201e-105
Batch3	allelic	11-112217776-A-C	'BCO2'	missense	'102/12/43850'	'0/76/224605'	4.884e-105
Batch3	allelic	11-55796300-T-G	'OR5D14'	missense	'102/17/43908'	'0/83/225006'	7.277e-105
Batch3	allelic	19-6361834-G-GC	'CLPP'	5 prime UTR	'85/4/43895'	'0/29/224685'	1.01e-104
Batch2	allelic	5-41033829-C-CTATCTATT	'MROH2B'	splice region	'35167/1846/3485'	'179794/14454/22313'	1.07e-104
Batch3	allelic	15-52264232-A-G	'MYO5C'	synonymous	'85/7/43931'	'0/32/225095'	1.08e-104
Batch3	dominant	10-89727892-A-T	'KIF20B'	missense	'23893/8338/1122'	'140640/64451/9071'	1.187e-104
Batch3	allelic	11-56093304-G-A	'OR8I2'	5 prime UTR	'102/18/43813'	'0/85/224563'	1.461e-104
Batch2	allelic	13-95986397-C-T	'UGGT2'	missense	'31964/8051/718'	'160587/52335/5409'	2.005e-104
Batch3	allelic	11-56030676-G-A	'OR5AS1'	synonymous	'102/17/43901'	'0/84/225047'	2.086e-104
Batch3	allelic	20-62317470-A-G	'LAMA5'	synonymous	'80/1/43948'	'0/18/225123'	2.143e-104
Batch3	allelic	2-215346989-A-T	'ATIC'	non coding transcript exon	'67/0/43902'	'0/0/216788'	2.341e-104
Batch3	allelic	10-49648606-G-A	'CHAT'	missense	'117/30/43814'	'0/148/224372'	2.674e-104
Batch2	allelic	6-33409705-CTGTG-C	'KIFC1'	3 prime UTR	'41264/429/203'	'207204/5134/1763'	2.707e-104
Batch4	allelic	14-60150195-A-G	'DHRS7'	splice region	'89130/1421/4'	'164680/4846/51'	3.964e-104
Batch3	allelic	16-28497395-T-C	'APOBR'	missense	'90/5/43934'	'0/41/225101'	4.222e-104
Batch3	allelic	3-56593570-A-G	'CCDC66'	missense	'127/36/43863'	'0/193/224938'	4.358e-104
Batch3	allelic	2-215370366-C-T	'FN1'	missense	'67/0/43958'	'0/1/225122'	4.504e-104
Batch3	allelic	15-75361037-T-C	'MAN2C1'	non coding transcript exon	'85/3/43941'	'0/29/225111'	4.692e-104
Batch3	allelic	11-55993745-C-T	'OR5F1'	missense	'102/17/43759'	'1/83/224624'	4.988e-104
Batch2	dominant	1-16051504-C-T	'CLCNKB'	synonymous	'34220/6008/650'	'174472/42766/3237'	6.457e-104
Batch4	dominant	14-61762455-G-GAGGCGTGCGGGCTTCGGAGGCGTGCGGGCTTCGGA	'SNAPC1'	5 prime UTR	'86157/4453/0'	'164850/5423/0'	7.036e-104
Batch3	allelic	13-75362383-C-G	'TBC1D4'	synonymous	'68/0/43961'	'0/2/225140'	7.057e-104
Batch3	allelic	13-102732665-A-G	'CCDC168'	missense	'68/0/43961'	'0/2/225134'	7.078e-104
Batch3	recessive	7-92085597-C-T	'AKAP9'	missense	'131/183/43709'	'0/820/224298'	8.401e-104
Batch3	recessive	19-5214686-A-G	'PTPRS'	missense	'131/242/43655'	'0/1161/223978'	8.42e-104
Batch3	recessive	19-46008290-T-C	'CCDC61'	synonymous	'131/87/43807'	'0/390/224725'	8.455e-104
Batch1	allelic	11-100949932-G-A	'ARHGAP42'	missense	'73309/13657/813'	'134976/19663/1034'	1.017e-103
Batch3	allelic	11-111549639-A-G	'LAYN'	synonymous	'102/15/43909'	'0/83/225041'	1.399e-103
Batch3	allelic	1-186307151-ACTC-A	'PRG4'	disruptive inframe deletion	'43717/60/30'	'219370/2188/353'	1.658e-103
Batch2	dominant	17-39997622-T-A	'PSMD3'	3 prime UTR	'16790/15437/5139'	'86179/101522/33319'	2.368e-103
Batch3	allelic	5-41158761-G-A	'C6'	synonymous	'74/0/42605'	'0/10/221134'	2.583e-103
Batch2	dominant	19-54595892-C-T	'LILRA1'	synonymous	'40241/1105/164'	'201849/10733/895'	2.689e-103
Batch2	dominant	9-104794512-T-TAAAA	'ABCA1'	splice region	'38857/2019/91'	'196607/17182/147'	3.072e-103
Batch3	allelic	18-51196847-C-T	'MEX3C'	synonymous	'116/25/43887'	'0/140/224998'	3.423e-103
Batch2	dominant	1-234393773-C-T	'TARBP1'	synonymous	'37979/3320/251'	'192675/25361/1325'	4.463e-103
Batch4	dominant	6-158114688-T-TTATAAAATGAGATAATACATTCAAGGAA	'SERAC1'	3 prime UTR	'24278/42203/23270'	'50042/70859/39813'	4.493e-103
Batch4	dominant	17-50864056-C-CAAA	'TOB1'	5 prime UTR	'83480/5373/2'	'153800/14048/11'	5.235e-103
Batch2	dominant	6-33069222-T-C	'HLA-DPA1'	missense	'30028/8938/1445'	'152062/61124/7131'	5.418e-103
Batch3	allelic	16-16178813-T-C	'ABCC6'	synonymous	'90/8/43931'	'0/46/225095'	5.612e-103
Batch2	dominant	6-32403198-C-T	'BTNL2'	missense	'39272/2735/170'	'198716/21559/853'	5.909e-103
Batch3	allelic	15-59256276-C-T	'MYO1E'	splice region	'83/8/43615'	'0/27/211001'	7.926e-103
Batch2	allelic	16-80978406-C-A	'CMC2'	stop gained	'26469/10567/1348'	'136446/68402/10087'	9.415e-103
Batch3	allelic	6-100767347-TA-T	'ASCC3'	splice region	'127/44/43461'	'1/209/222188'	1.199e-102
Batch2	dominant	6-24564345-G-A	'KIAA0319'	splice region	'42053/1006/37'	'213567/9999/170'	1.602e-102
Batch4	dominant	3-50061560-CTTT-C	'RBM6'	disruptive inframe deletion	'77371/12823/0'	'139769/29574/1'	1.671e-102
Batch1	dominant	6-26373237-CTTT-C	'BTN3A2'	non coding transcript exon	'73958/11529/4'	'149699/17695/1'	1.97e-102
Batch3	allelic	12-71129354-A-C	'TSPAN8'	missense	'16439/16908/5633'	'79503/98525/37339'	1.984e-102
Batch3	allelic	3-47277257-T-G	'KIF9'	non coding transcript exon	'126/29/42456'	'0/178/214154'	2.173e-102
Batch3	allelic	2-26444747-T-C	'DRC1'	missense	'67/0/43962'	'0/2/225139'	2.569e-102
Batch3	allelic	1-156595257-A-AAC	'GPATCH4'	frameshift	'67/0/43962'	'0/2/225136'	2.573e-102
Batch3	allelic	2-201493226-A-C	'C2CD6'	missense	'67/0/43955'	'0/2/225091'	2.585e-102
Batch3	allelic	2-219172671-A-G	'CNPPD1'	missense	'67/0/43961'	'0/2/225091'	2.625e-102
Batch3	allelic	11-19949033-C-T	'NAV2'	synonymous	'102/21/43906'	'0/94/225046'	2.671e-102
Batch3	allelic	X-108175676-A-G	'COL4A6'	synonymous	'69/2/23954/58/19270'	'0/5/122081/3/99970'	2.986e-102
Batch3	recessive	7-64830955-T-A	'ZNF138'	missense	'129/60/43839'	'0/370/224771'	3.159e-102
Batch3	recessive	22-45527947-A-G	'FBLN1'	missense	'129/196/43702'	'0/908/224227'	3.161e-102
Batch3	recessive	7-135034800-C-G	'AGBL3'	synonymous	'129/89/43811'	'0/360/224782'	3.166e-102
Batch3	recessive	7-135164528-T-A	'TMEM140'	missense	'129/142/43758'	'0/633/224509'	3.166e-102
Batch3	allelic	2-186667690-G-A	'ITGAV'	missense	'67/0/43810'	'0/2/223941'	3.168e-102
Batch3	recessive	14-31483548-G-A	'GPR33'	stop gained	'129/71/43829'	'0/369/224771'	3.169e-102
Batch2	allelic	6-33069863-C-T	'HLA-DPA1'	missense	'42139/688/16'	'212673/7495/165'	4.214e-102
Batch3	allelic	8-30837710-C-T	'TEX15'	synonymous	'96/10/43923'	'0/64/225075'	4.557e-102
Batch3	allelic	18-36126651-C-G	'SLC39A6'	missense	'116/31/43881'	'0/153/224981'	5.289e-102
Batch3	allelic	11-57741957-A-G	'SELENOH'	splice region	'102/32/43895'	'0/111/225030'	7.774e-102
Batch3	allelic	15-100402757-T-C	'CERS3'	missense	'85/6/43937'	'0/35/225106'	7.825e-102
Batch2	allelic	6-33069862-G-A	'HLA-DPA1'	missense	'42123/694/18'	'212629/7552/169'	8.83e-102
Batch3	recessive	19-8131560-C-T	'FBN3'	missense	'131/44/43845'	'1/304/224798'	9.292e-102
Batch4	allelic	9-20986266-A-ATTTTTTTTTTTTTTTTTTTTTTTT	'FOCAD'	splice region	'88034/881/1266'	'165898/935/1454'	9.959e-102
Batch1	dominant	3-50061560-CTTT-C	'RBM6'	disruptive inframe deletion	'71894/16419/0'	'145733/26292/1'	1.203e-101
Batch3	allelic	1-197421238-A-G	'CRB1'	synonymous	'122/50/43852'	'0/208/224887'	1.25e-101
Batch4	allelic	17-50864056-C-CAA	'TOB1'	5 prime UTR	'88244/660/1'	'163856/2872/13'	1.397e-101
Batch3	allelic	1-59815077-GT-G	'HOOK1'	5 prime UTR	'67/1/43893'	'0/3/224627'	1.781e-101
Batch2	dominant	6-32403216-C-T	'BTNL2'	missense	'42274/642/26'	'214354/7282/142'	1.892e-101
Batch2	allelic	4-70196591-C-A	'ODAM'	synonymous	'33006/7238/435'	'166300/46921/3835'	2.322e-101
Batch1	dominant	11-119664967-C-CCCT	'NECTIN1'	conservative inframe insertion	'73754/9151/789'	'142946/23652/1519'	2.686e-101
Batch2	allelic	1-151692406-C-CTT	'SNX27'	splice acceptor	'43268/129/11'	'215740/2686/229'	2.808e-101
Batch3	dominant	12-11308636-G-T	'PRB4'	missense	'42585/465/0'	'211336/5750/0'	3.94e-101
Batch4	dominant	3-16598568-T-C	'DAZL'	missense	'68019/20457/1719'	'128838/30789/3222'	4.191e-101
Batch3	allelic	16-11937591-T-C	'NPIPB2'	synonymous	'90/7/43922'	'0/48/225028'	4.767e-101
Batch3	allelic	9-124911921-A-C	'GOLGA1'	missense	'100/17/43687'	'1/84/224438'	4.871e-101
Batch3	allelic	16-10909070-A-G	'CIITA'	missense	'90/13/43926'	'0/55/225080'	5.179e-101
Batch4	dominant	4-1739806-CCGTCCCCATCCCCCTCGCCATCCT-C	'TACC3'	non coding transcript exon	'41672/30061/18629'	'71338/63178/36278'	8.554e-101
Batch3	allelic	11-66020601-C-T	'CATSPER1'	missense	'102/20/43899'	'0/96/224989'	9.162e-101
Batch3	recessive	3-349417-A-G	'CHL1'	missense	'127/92/43790'	'0/502/224586'	1.162e-100
Batch3	recessive	3-45524062-A-G	'LARS2'	synonymous	'127/104/43778'	'0/562/224520'	1.165e-100
Batch3	recessive	3-46976724-T-C	'CCDC12'	synonymous	'127/40/43859'	'0/288/224854'	1.18e-100
Batch3	recessive	3-53189911-C-G	'PRKCD'	synonymous	'127/55/43845'	'0/271/224865'	1.187e-100
Batch3	recessive	3-123722120-G-A	'MYLK'	splice region	'127/76/43825'	'0/350/224791'	1.187e-100
Batch3	recessive	3-47420710-T-C	'SCAP'	synonymous	'127/42/43858'	'0/283/224849'	1.189e-100
Batch3	recessive	3-140682851-A-G	'TRIM42'	missense	'127/125/43777'	'0/703/224438'	1.189e-100
Batch3	recessive	3-53189986-T-C	'PRKCD'	synonymous	'127/46/43856'	'0/231/224907'	1.191e-100
Batch3	recessive	3-45086023-T-C	'CDCP1'	missense	'127/82/43820'	'0/408/224724'	1.195e-100
Batch3	recessive	7-151240291-C-CG	'SMARCD3'	non coding transcript exon	'127/40/43855'	'0/225/224857'	1.203e-100
Batch3	recessive	3-47410597-G-A	'PTPN23'	synonymous	'127/42/43860'	'0/282/224831'	1.205e-100
Batch3	recessive	3-52833272-A-T	'MUSTN1'	3 prime UTR	'127/32/43868'	'0/226/224853'	1.219e-100
Batch3	recessive	3-175447291-C-T	'NAALADL2'	missense	'127/68/43773'	'0/292/224457'	1.235e-100
Batch3	recessive	3-47407568-T-C	'PTPN23'	synonymous	'127/42/43860'	'0/286/224765'	1.241e-100
Batch4	dominant	1-240207613-TGCCCCCTCTACCCGGAGCGGGAATACCTCCTCC-T	'FMN2'	disruptive inframe deletion	'76183/9726/1526'	'145061/13556/2636'	1.845e-100
Batch3	allelic	15-42472321-G-C	'ZNF106'	5 prime UTR premature start codon gain	'85/9/43813'	'0/40/223988'	2.01e-100
Batch4	dominant	14-104952167-G-T	'AHNAK2'	missense	'83814/2884/182'	'157761/8634/333'	2.01e-100
Batch3	recessive	14-49832244-T-A	'NEMF'	missense	'126/49/43087'	'0/246/223557'	2.135e-100
Batch3	allelic	9-17342385-C-T	'CNTLN'	synonymous	'100/14/43906'	'0/83/224965'	2.473e-100
Batch3	recessive	3-47412909-G-A	'PTPN23'	synonymous	'127/64/43656'	'0/395/222133'	2.645e-100
Batch3	allelic	14-105487258-T-C	'CRIP1'	5 prime UTR	'129/47/43851'	'1/231/224901'	2.717e-100
Batch3	recessive	7-103103446-C-T	'NAPEPLD'	missense	'129/75/43736'	'1/417/224608'	2.931e-100
Batch4	allelic	9-20986266-A-ATTTTTTTTTTTTTTTTTTTTTTT	'FOCAD'	splice region	'87530/994/1518'	'165175/1091/1840'	2.97e-100
Batch3	recessive	7-135017105-G-C	'AGBL3'	missense	'129/85/43723'	'1/356/224565'	3.058e-100
Batch3	recessive	14-52029669-C-A	'NID2'	missense	'129/283/43572'	'1/1433/223651'	3.174e-100
Batch3	allelic	13-52461648-T-C	'CKAP2'	synonymous	'68/1/43960'	'0/5/225136'	3.215e-100
Batch3	recessive	14-105469487-G-A	'MTA1'	missense	'129/54/43838'	'1/249/224872'	3.415e-100
Batch3	recessive	14-20060200-G-T	'OR4L1'	missense	'126/40/43360'	'0/243/223900'	3.46e-100
Batch3	allelic	X-154766321-G-T	'DKC1'	synonymous	'69/1/23961/60/19868'	'0/6/122121/3/102570'	3.521e-100
Batch3	allelic	11-60867618-T-C	'ZP1'	synonymous	'102/14/43913'	'0/89/225050'	4.088e-100
Batch2	dominant	8-116852713-TA-T	'RAD21'	splice region	'41276/311/9'	'214846/4718/74'	4.351e-100
Batch3	allelic	17-76754133-C-CT	'MFSD11'	non coding transcript exon	'93/17/41629'	'2/65/213204'	4.781e-100
Batch3	recessive	19-4508933-A-G	'PLIN4'	synonymous	'131/209/43689'	'2/1067/224068'	5.209e-100
Batch3	recessive	19-8126354-C-T	'FBN3'	splice region	'131/44/43849'	'2/299/224758'	5.343e-100
Batch3	allelic	11-63490944-T-C	'HRASLS5'	missense	'102/13/43913'	'0/88/225041'	6.2e-100
Batch2	recessive	16-71977294-A-C	'PKD1L3'	synonymous	'2969/10723/22412'	'11533/70897/135769'	6.865e-100
Batch3	recessive	17-75283543-A-G	'SLC25A19'	synonymous	'126/108/43789'	'0/464/224667'	7.219e-100
Batch3	recessive	17-78437816-T-C	'DNAH17'	missense	'126/52/43850'	'0/248/224891'	7.279e-100
Batch3	recessive	17-7026605-T-C	'BCL6B'	synonymous	'126/51/43852'	'0/231/224910'	7.289e-100
Batch3	recessive	17-1635252-C-T	'SCARF1'	missense	'126/62/43841'	'0/352/224788'	7.293e-100
Batch3	recessive	17-1635334-C-G	'SCARF1'	missense	'126/63/43840'	'0/359/224781'	7.293e-100
Batch3	recessive	17-75225344-C-T	'NUP85'	synonymous	'126/90/43813'	'0/433/224706'	7.296e-100
Batch3	recessive	17-40822284-A-C	'KRT10'	missense	'126/132/43771'	'0/679/224459'	7.3e-100
Batch3	recessive	17-82237706-T-C	'SLC16A3'	synonymous	'126/60/43843'	'0/342/224795'	7.303e-100
Batch3	recessive	17-74370556-C-A	'GPR142'	missense	'126/110/43793'	'0/519/224616'	7.31e-100
Batch3	recessive	17-67959535-T-C	'BPTF'	splice region	'126/71/43822'	'0/401/224669'	7.357e-100
Batch3	allelic	12-131786568-T-C	'SFSWAP'	synonymous	'107/24/43897'	'0/119/225019'	8.303e-100
Batch2	allelic	6-32822282-T-C	'TAP2'	3 prime UTR	'34303/1582/21'	'201229/15585/361'	8.747e-100
Batch3	allelic	1-154544095-T-C	'TDRD10'	synonymous	'120/25/43882'	'0/163/224976'	1.096e-99
Batch3	allelic	18-252559-G-A	'THOC1'	synonymous	'116/24/43701'	'0/149/224945'	1.204e-99
Batch3	allelic	1-6575171-A-G	'TAS1R1'	missense	'121/27/43881'	'0/170/224972'	1.252e-99
Batch3	allelic	10-11755437-T-C	'ECHDC3'	synonymous	'116/22/43890'	'1/143/224991'	1.451e-99
Batch3	allelic	8-39223113-C-G	'ADAM32'	missense	'96/14/43918'	'0/74/225058'	1.579e-99
Batch3	allelic	5-163145-A-C	'PLEKHG4B'	missense	'77/5/43944'	'0/22/225115'	1.88e-99
Batch2	dominant	19-43258881-T-A	'PSG9'	missense	'40292/1400/163'	'208285/3164/956'	1.915e-99
Batch3	allelic	5-37364341-C-T	'NUP155'	synonymous	'76/3/43555'	'0/19/224362'	2.226e-99
Batch2	dominant	4-120798429-T-TA	'PRDM5'	splice region	'22076/12636/2527'	'117353/85351/17084'	2.392e-99
Batch3	recessive	14-58470698-T-C	'KIAA0586'	missense	'125/32/42739'	'0/214/220310'	2.542e-99
Batch3	allelic	11-66332681-T-C	'RIN1'	synonymous	'102/19/43907'	'0/98/225041'	2.938e-99
Batch3	allelic	13-25699247-G-C	'ATP8A2'	synonymous	'68/3/43948'	'0/7/225063'	3.292e-99
Batch2	dominant	1-16051505-A-G	'CLCNKB'	missense	'34220/6084/651'	'174467/42917/3236'	3.64e-99
Batch3	allelic	10-110602112-A-G	'SMC3'	synonymous	'116/35/43857'	'0/168/224912'	3.645e-99
Batch3	allelic	16-84486790-A-G	'TLDC1'	missense	'90/6/43933'	'0/50/225091'	3.657e-99
Batch3	allelic	11-1630122-C-T	'KRTAP5-5'	synonymous	'41620/2267/89'	'206489/17496/784'	3.834e-99
Batch2	recessive	20-33100454-C-T	'BPIFB4'	missense	'7907/16058/13684'	'35716/99506/81826'	3.992e-99
Batch2	dominant	5-141527699-T-TAA	'DIAPH1'	splice region	'40546/834/3'	'204137/8520/19'	5.103e-99
Batch3	allelic	1-107436774-A-C	'NTNG1'	synonymous	'121/45/43840'	'0/204/224856'	5.518e-99
Batch3	allelic	1-54653873-A-G	'MROH7'	missense	'121/51/43854'	'0/215/224912'	5.529e-99
Batch3	allelic	16-16177500-T-C	'ABCC6'	missense	'90/8/43931'	'0/53/225086'	9.049e-99
Batch2	dominant	3-58410136-A-G	'PXK'	missense	'16336/15205/4304'	'88521/103451/31254'	1.057e-98
Batch3	recessive	3-41954783-A-G	'ULK4'	5 prime UTR	'127/118/43649'	'1/664/224171'	1.063e-98
Batch3	recessive	3-38360348-T-C	'XYLB'	synonymous	'127/80/43815'	'1/384/224730'	1.27e-98
Batch3	recessive	3-3129108-C-T	'TRNT1'	missense	'127/84/43813'	'1/466/224657'	1.271e-98
Batch3	allelic	10-11747406-G-A	'ECHDC3'	synonymous	'116/24/43888'	'1/149/224985'	1.338e-98
Batch3	recessive	7-38774111-C-T	'VPS41'	splice region	'131/465/43271'	'3/2499/222449'	1.426e-98
Batch3	allelic	15-79322076-A-G	'TMED3'	synonymous	'85/8/43936'	'0/42/225097'	1.448e-98
Batch3	allelic	12-56434190-C-T	'TIMELESS'	5 prime UTR	'107/19/43344'	'0/111/218027'	1.549e-98
Batch3	recessive	7-56068567-C-A	'SUMF2'	missense	'129/309/43588'	'2/1517/223612'	1.889e-98
Batch3	recessive	7-113879741-C-T	'PPP1R3A'	missense	'129/29/43870'	'2/249/224891'	1.889e-98
Batch3	recessive	7-113878447-A-T	'PPP1R3A'	missense	'129/91/43809'	'2/537/224596'	1.9e-98
Batch3	recessive	7-5388089-A-G	'TNRC18'	missense	'129/300/43600'	'2/1516/223615'	1.902e-98
Batch2	dominant	1-159815623-C-T	'FCRL6'	stop gained	'32662/7524/866'	'166623/51743/4454'	1.988e-98
Batch3	allelic	8-38601034-G-GTCT	'RNF5P1'	non coding transcript exon	'91/8/43929'	'0/56/225080'	2.049e-98
Batch2	dominant	4-9388982-A-T	'AC116655.1'	non coding transcript exon	'38429/3268/184'	'192842/24312/1126'	2.135e-98
Batch2	dominant	11-71582738-TGGAGCCACAGCCCCCACAGCCAGAGCCACAGCCCCCACTGCC-T	'KRTAP5-11'	conservative inframe deletion	'42693/444/11'	'217379/5674/75'	2.387e-98
Batch2	dominant	1-161784012-T-C	'ATF6'	synonymous	'38666/3443/156'	'195509/25447/1087'	2.467e-98
Batch3	allelic	11-68033027-T-G	'NDUFS8'	non coding transcript exon	'102/14/43913'	'1/91/225050'	2.628e-98
Batch3	recessive	4-125408634-T-C	'FAT4'	synonymous	'124/71/43732'	'0/370/224307'	2.665e-98
Batch3	allelic	11-57379543-A-G	'PRG3'	missense	'102/9/43918'	'0/86/225055'	2.671e-98
Batch3	recessive	4-1171953-A-G	'SPON2'	missense	'124/56/43849'	'0/263/224874'	2.742e-98
Batch3	allelic	X-152134921-C-T	'MAGEA10'	missense	'69/0/23962/61/19876'	'0/7/122118/4/102452'	3.575e-98
Batch3	allelic	12-52703129-G-A	'KRT77'	synonymous	'107/22/43899'	'0/120/224954'	3.618e-98
Batch3	allelic	5-76832696-G-A	'F2RL1'	missense	'77/3/43900'	'0/22/225101'	4.793e-98
Batch2	allelic	12-21275373-G-A	'SLCO1A2'	synonymous	'41083/1321/16'	'204458/11582/208'	6.463e-98
Batch3	allelic	2-152625429-T-C	'FMNL2'	non coding transcript exon	'67/0/43960'	'0/5/225136'	6.585e-98
Batch3	allelic	2-20671430-A-C	'GDF7'	3 prime UTR	'67/0/43962'	'0/5/225117'	6.681e-98
Batch3	recessive	17-5181468-G-A	'ZNF594'	3 prime UTR	'126/41/43826'	'1/231/224904'	7.134e-98
Batch3	recessive	17-72947851-T-C	'SLC39A11'	missense	'126/165/43736'	'1/837/224302'	7.725e-98
Batch3	recessive	17-42964217-G-A	'PTGES3L-AARSD1'	synonymous	'126/53/43849'	'1/269/224868'	7.751e-98
Batch3	recessive	17-48593158-T-C	'HOXB5'	synonymous	'126/52/43848'	'1/296/224830'	7.754e-98
Batch3	recessive	17-42981054-T-C	'RUNDC1'	missense	'126/55/43848'	'1/272/224866'	7.766e-98
Batch3	recessive	17-4536206-C-G	'SPNS2'	non coding transcript exon	'126/50/43850'	'1/260/224847'	7.823e-98
Batch3	allelic	5-113143307-T-C	'MCC'	synonymous	'77/5/43945'	'0/24/225110'	7.997e-98
Batch3	allelic	1-155942695-T-C	'RXFP4'	missense	'121/25/43883'	'1/170/224970'	8.095e-98
Batch3	recessive	7-80749003-G-C	'SEMA3C'	synonymous	'132/459/43401'	'4/2276/222825'	8.586e-98
Batch2	allelic	19-42855633-T-C	'PSG8'	5 prime UTR	'30539/7178/890'	'160726/48627/6776'	1.028e-97
Batch3	allelic	5-120686124-G-A	'PRR16'	synonymous	'77/8/43944'	'0/27/225114'	1.178e-97
Batch3	allelic	5-138140727-T-C	'BRD8'	missense	'77/8/43944'	'0/27/225086'	1.197e-97
Batch3	recessive	12-124340175-C-CGCCGCTGCT	'NCOR2'	conservative inframe insertion	'128/212/43665'	'2/1128/223748'	1.222e-97
Batch4	dominant	13-49892744-C-T	'CTAGE10P'	non coding transcript exon	'87240/1785/1'	'158630/1556/2'	1.24e-97
Batch3	allelic	15-92655441-A-G	'FAM174B'	synonymous	'85/1/43939'	'0/36/225078'	1.308e-97
Batch3	allelic	16-8644642-G-A	'METTL22'	missense	'90/6/43932'	'0/53/225087'	2.055e-97
Batch3	allelic	2-27205427-A-G	'SLC5A6'	synonymous	'67/1/43960'	'0/6/225128'	2.21e-97
Batch2	allelic	3-112544110-T-C	'ATG3'	splice region	'34719/2355/45'	'202117/21117/583'	2.587e-97
Batch3	allelic	16-8936587-C-G	'USP7'	synonymous	'90/13/43926'	'0/62/225080'	3.881e-97
Batch3	allelic	12-27696863-A-G	'REP15'	missense	'107/34/43884'	'0/142/224988'	4.193e-97
Batch3	allelic	2-181534911-A-G	'ITGA4'	synonymous	'67/0/43536'	'0/6/225077'	4.513e-97
Batch3	recessive	19-55359651-A-G	'FAM71E2'	missense	'131/268/43630'	'4/1251/223885'	5.507e-97
Batch3	recessive	19-55358736-G-C	'FAM71E2'	missense	'131/269/43629'	'4/1241/223893'	5.513e-97
Batch3	recessive	19-55361029-A-G	'FAM71E2'	synonymous	'131/258/43639'	'4/1200/223928'	5.515e-97
Batch3	allelic	1-54652893-C-G	'MROH7'	5 prime UTR	'121/51/43837'	'0/222/224897'	5.667e-97
Batch3	recessive	3-33014229-A-G	'GLB1'	missense	'127/75/43827'	'2/394/224744'	6.901e-97
Batch3	allelic	2-20623964-T-C	'HS1BP3'	synonymous	'67/5/43957'	'0/9/225133'	6.909e-97
Batch3	allelic	3-122426963-T-A	'KPNA1'	3 prime UTR	'127/40/43708'	'3/217/223368'	6.941e-97
Batch3	recessive	14-105496032-A-G	'TEDC1'	synonymous	'129/282/43616'	'3/1428/223700'	6.984e-97
Batch3	recessive	14-105495897-T-C	'TEDC1'	synonymous	'129/273/43622'	'3/1319/223768'	7.07e-97
Batch3	recessive	14-31395279-G-C	'HEATR5A'	missense	'127/125/43627'	'2/690/223628'	7.072e-97
Batch2	dominant	11-1246458-T-C	'MUC5B'	missense	'41210/2612/62'	'210650/8024/289'	7.755e-97
Batch3	recessive	3-41897008-G-C	'ULK4'	splice region	'127/165/43690'	'2/913/223445'	8.899e-97
Batch3	allelic	11-67665383-T-C	'ALDH3B2'	missense	'102/15/43904'	'0/98/224852'	1.072e-96
Batch2	dominant	12-27714794-G-A	'MRPS35'	missense	'31383/8752/1033'	'156239/56737/6250'	1.151e-96
Batch4	dominant	12-1955436-T-C	'DCP1B'	missense	'84787/5472/113'	'160740/6986/211'	1.276e-96
Batch3	allelic	11-5151556-A-G	'OR52A1'	missense	'102/12/43914'	'0/94/225029'	1.351e-96
Batch3	allelic	11-94064453-A-G	'HEPHL1'	missense	'102/18/43832'	'1/101/224802'	1.536e-96
Batch2	dominant	X-151623031-A-G	'PASD1'	synonymous	'16320/5646/684/16424/2184'	'82944/35101/3728/84525/18109'	1.577e-96
Batch3	allelic	17-43180787-T-C	'NBR1'	splice region	'85/10/37548'	'0/65/224253'	1.722e-96
Batch3	allelic	11-66043278-T-C	'GAL3ST3'	synonymous	'102/22/43905'	'0/109/225033'	1.775e-96
Batch3	allelic	8-10428315-T-G	'MSRA'	3 prime UTR	'96/23/43910'	'0/93/225040'	2.088e-96
Batch3	recessive	7-80745026-A-G	'SEMA3C'	synonymous	'132/461/43435'	'5/2306/222817'	2.133e-96
Batch2	dominant	3-119613027-C-T	'PLA1A'	synonymous	'30664/8103/1335'	'155598/55756/6371'	2.333e-96
Batch2	dominant	6-32403192-TG-T	'BTNL2'	frameshift	'39191/2942/169'	'198651/22598/853'	2.632e-96
Batch3	recessive	4-78466310-A-G	'FRAS1'	missense	'124/126/43775'	'1/570/224568'	2.843e-96
Batch3	recessive	4-15962950-A-G	'FGFBP2'	synonymous	'124/99/43805'	'1/400/224739'	2.862e-96
Batch2	recessive	18-8387067-C-T	'PTPRM'	splice region	'3624/13090/17907'	'15846/84011/122037'	2.865e-96
Batch3	recessive	3-45518027-T-C	'LARS2'	synonymous	'130/251/43623'	'4/1270/223803'	3.175e-96
Batch4	allelic	6-33069863-C-T	'HLA-DPA1'	missense	'85956/3668/89'	'163389/4375/91'	3.284e-96
Batch3	recessive	22-20977661-C-G	'AIFM3'	non coding transcript exon	'130/397/43472'	'4/2013/222940'	3.322e-96
Batch3	allelic	20-44636286-C-T	'ADA'	synonymous	'80/10/43858'	'0/37/224526'	3.412e-96
Batch2	allelic	12-9162613-A-G	'PZP'	synonymous	'13304/15937/5676'	'72541/108152/42428'	3.424e-96
Batch3	allelic	20-46367543-A-G	'ELMO2'	synonymous	'80/5/43944'	'0/32/225103'	3.913e-96
Batch3	recessive	17-3650232-A-G	'CTNS'	missense	'126/92/43811'	'2/473/224664'	4.166e-96
Batch3	recessive	17-41502942-T-C	'KRT13'	missense	'126/298/43602'	'2/1410/223704'	4.18e-96
Batch3	recessive	3-40457442-A-G	'RPL14'	5 prime UTR	'128/339/43558'	'3/1925/223159'	4.251e-96
Batch3	recessive	1-24159028-T-C	'IFNLR1'	3 prime UTR	'121/60/43828'	'0/322/224748'	6.21e-96
Batch3	recessive	1-11794400-G-A	'MTHFR'	synonymous	'121/67/43839'	'0/394/224744'	6.278e-96
Batch3	recessive	1-247451391-C-T	'OR2B11'	missense	'121/95/43811'	'0/631/224506'	6.28e-96
Batch3	recessive	1-152220502-T-C	'HRNR'	missense	'121/35/43872'	'0/197/224944'	6.284e-96
Batch3	recessive	1-3477892-T-C	'ARHGEF16'	synonymous	'121/63/43843'	'0/327/224805'	6.295e-96
Batch3	recessive	1-48232061-T-G	'SLC5A9'	missense	'121/135/43772'	'0/715/224422'	6.295e-96
Batch3	recessive	1-1342153-T-C	'DVL1'	synonymous	'121/64/43843'	'0/332/224804'	6.298e-96
Batch3	recessive	1-109296811-A-G	'MYBPHL'	synonymous	'121/63/43844'	'0/303/224833'	6.298e-96
Batch3	recessive	1-152220211-T-C	'HRNR'	missense	'121/35/43873'	'0/204/224937'	6.298e-96
Batch3	recessive	1-152221071-G-A	'HRNR'	synonymous	'121/35/43873'	'0/196/224945'	6.298e-96
Batch3	recessive	1-205306293-A-G	'NUAK2'	synonymous	'121/76/43832'	'0/413/224728'	6.298e-96
Batch3	recessive	1-11789390-A-G	'C1orf167'	missense	'121/32/43876'	'0/204/224936'	6.301e-96
Batch3	recessive	1-41510657-T-C	'HIVEP3'	missense	'121/58/43850'	'0/249/224890'	6.304e-96
Batch3	recessive	1-201212095-A-G	'IGFN1'	missense	'121/76/43832'	'0/458/224680'	6.307e-96
Batch3	recessive	1-152220576-A-G	'HRNR'	synonymous	'121/41/43866'	'0/238/224893'	6.312e-96
Batch3	recessive	1-160681123-A-G	'CD48'	missense	'121/89/43819'	'0/478/224658'	6.312e-96
Batch3	recessive	1-71592869-G-A	'NEGR1'	synonymous	'121/117/43767'	'0/498/224515'	6.313e-96
Batch3	recessive	1-171208951-C-T	'FMO2'	stop gained	'121/35/43873'	'0/208/224927'	6.315e-96
Batch3	allelic	11-68032264-C-G	'NDUFS8'	non coding transcript exon	'102/13/43914'	'1/95/225046'	6.371e-96
Batch3	allelic	15-78264744-GC-G	'DNAJA4'	splice region	'85/3/43914'	'0/41/224920'	1.023e-95
Batch2	dominant	18-9887496-T-C	'TXNDC2'	synonymous	'41062/1819/0'	'209527/5059/0'	1.113e-95
Batch2	allelic	7-149878840-T-TGTGGTTAGAGTTCTTGTTGGGATTCAGGCATC	'ATP6V0E2'	3 prime UTR	'33169/293/546'	'202910/2924/5893'	1.222e-95
Batch3	recessive	19-55359232-C-G	'FAM71E2'	missense	'131/345/43553'	'5/1744/223391'	1.255e-95
Batch3	allelic	2-189666700-G-A	'ASNSD1'	missense	'67/2/43959'	'0/8/224611'	1.259e-95
Batch3	recessive	4-158973153-T-C	'C4orf45'	missense	'125/69/43578'	'2/404/224516'	1.508e-95
Batch3	allelic	20-62963327-A-G	'SLC17A9'	missense	'80/6/43943'	'0/34/225105'	1.893e-95
Batch3	allelic	10-122085807-T-C	'TACC2'	missense	'116/33/43880'	'0/176/224963'	2.228e-95
Batch3	allelic	12-69697652-T-C	'BEST3'	synonymous	'107/18/43540'	'0/121/223099'	2.378e-95
Batch3	recessive	4-54274888-A-G	'PDGFRA'	synonymous	'125/103/43760'	'2/514/224509'	2.404e-95
Batch3	allelic	15-37941668-T-C	'TMCO5A'	splice region	'84/12/43354'	'0/50/223115'	2.417e-95
Batch3	recessive	4-86888234-G-T	'C4orf36'	missense	'125/195/43705'	'2/1134/223992'	2.502e-95
Batch3	recessive	3-123700066-G-A	'MYLK'	synonymous	'127/167/43734'	'3/863/224251'	2.527e-95
Batch3	recessive	1-150799227-T-C	'CTSK'	synonymous	'120/62/43627'	'0/331/224614'	2.545e-95
Batch4	dominant	1-39331172-CTT-C	'MACF1'	splice region	'83388/5645/15'	'152691/14411/11'	3.29e-95
Batch2	allelic	7-139572894-T-TACCAA	'HIPK2'	3 prime UTR	'35858/88/0'	'209143/2709/43'	3.57e-95
Batch3	allelic	16-31130505-A-G	'KAT8'	synonymous	'90/17/43920'	'0/71/225039'	3.935e-95
Batch3	recessive	1-210588118-G-C	'HHAT'	missense	'120/52/43730'	'0/243/224187'	3.965e-95
Batch3	recessive	7-80745122-T-C	'SEMA3C'	synonymous	'132/484/43411'	'6/2416/222698'	4.117e-95
Batch3	allelic	2-215011442-A-T	'ABCA12'	missense	'65/1/43523'	'0/5/220130'	5.249e-95
Batch3	allelic	11-72582558-A-G	'PDE2A'	synonymous	'102/18/43825'	'0/107/224953'	6.085e-95
Batch3	allelic	9-128583939-A-C	'SPTAN1'	synonymous	'100/7/43921'	'0/85/225057'	6.314e-95
Batch3	allelic	15-25716817-A-G	'ATP10A'	synonymous	'85/7/43937'	'0/47/225094'	8.654e-95
Batch3	allelic	5-177512687-C-T	'DDX41'	non coding transcript exon	'77/6/43946'	'0/29/225112'	9.958e-95
Batch3	allelic	11-65376604-T-C	'SLC25A45'	missense	'102/25/43902'	'0/118/225024'	1.023e-94
Batch3	recessive	3-64147674-A-G	'PRICKLE2'	synonymous	'128/285/43615'	'4/1448/223671'	1.164e-94
Batch2	allelic	7-23772181-G-T	'STK31'	missense	'31474/8026/799'	'158228/52153/5569'	1.248e-94
Batch3	allelic	10-11755620-C-G	'ECHDC3'	non coding transcript exon	'116/27/43869'	'1/166/224820'	1.548e-94
Batch2	dominant	7-29112800-G-A	'CPVL'	synonymous	'34948/5574/554'	'178221/39333/2814'	1.798e-94
Batch3	allelic	11-68047512-G-C	'TCIRG1'	missense	'102/18/43909'	'1/106/225035'	2.021e-94
Batch3	recessive	22-21445753-T-C	'HIC2'	synonymous	'131/472/43424'	'6/2435/222690'	2.401e-94
Batch3	recessive	22-21446155-T-C	'HIC2'	synonymous	'131/474/43424'	'6/2445/222679'	2.414e-94
Batch3	allelic	9-124810431-C-G	'OLFML2A'	3 prime UTR	'100/11/43915'	'0/92/225042'	2.501e-94
Batch3	recessive	4-158973098-C-T	'C4orf45'	missense	'121/65/42157'	'1/382/217792'	2.965e-94
Batch3	recessive	14-23308165-A-G	'BCL2L2'	missense	'129/436/43462'	'5/2162/222972'	4.355e-94
Batch3	recessive	X-152115127-T-G	'MAGEA5'	non coding transcript exon	'69/4/23958/60/19938'	'0/20/122100/5/103000'	4.405e-94
Batch4	allelic	6-33069862-G-A	'HLA-DPA1'	missense	'85939/3681/91'	'163351/4420/95'	4.551e-94
Batch3	recessive	1-11824498-A-G	'CLCN6'	missense	'121/51/43832'	'1/331/224776'	6.171e-94
Batch3	recessive	1-170532244-A-C	'GORAB'	synonymous	'121/95/43804'	'1/545/224580'	6.351e-94
Batch2	dominant	16-15867499-C-T	'FOPNL'	missense	'39846/2240/110'	'201425/17823/657'	6.535e-94
Batch3	recessive	1-247532454-T-C	'OR2C3'	missense	'121/51/43849'	'1/300/224756'	6.566e-94
Batch3	recessive	1-180928385-C-T	'KIAA1614'	5 prime UTR	'121/47/43850'	'1/293/224675'	6.783e-94
Batch3	recessive	19-43997075-A-G	'ZNF155'	synonymous	'132/367/43468'	'7/1885/222941'	6.785e-94
Batch3	recessive	19-43996964-A-G	'ZNF155'	synonymous	'132/425/43472'	'7/2185/222946'	6.826e-94
Batch3	recessive	4-138179218-C-T	'SLC7A11'	synonymous	'121/53/42804'	'1/254/219338'	6.952e-94
Batch2	dominant	18-58537700-T-G	'ALPK2'	missense	'8628/14781/13823'	'44225/106520/69919'	8.987e-94
Batch3	recessive	11-3640355-A-ATGG	'ART5'	conservative inframe insertion	'125/259/43633'	'3/1342/223723'	9.025e-94
Batch4	dominant	11-95067571-ACGGCGGAGCCGCAGCTACGGG-A	'SRSF8'	conservative inframe deletion	'87260/3069/35'	'164611/3385/98'	9.071e-94
Batch3	recessive	1-33491552-T-G	'ZSCAN20'	missense	'123/301/43605'	'2/1659/223478'	9.14e-94
Batch2	dominant	5-140841513-C-G	'PCDHA8'	missense	'35422/5159/16'	'180190/36030/174'	9.19e-94
Batch3	allelic	11-32934698-A-G	'QSER1'	missense	'102/24/43901'	'0/119/225011'	1.011e-93
Batch3	allelic	8-144468337-A-G	'KIFC2'	synonymous	'96/18/43906'	'1/90/224996'	1.08e-93
Batch3	recessive	4-8950090-A-G	'AC073648.1'	non coding transcript exon	'125/303/43508'	'3/1668/222501'	1.128e-93
Batch3	allelic	11-32932798-G-A	'QSER1'	missense	'102/25/43901'	'0/121/225012'	1.482e-93
Batch3	allelic	16-88533671-C-G	'ZFPM1'	synonymous	'90/6/43923'	'0/60/225057'	1.505e-93
Batch3	allelic	2-169749471-C-T	'KLHL23'	synonymous	'67/2/43960'	'0/10/225131'	1.605e-93
Batch3	allelic	2-207768689-T-C	'FZD5'	synonymous	'67/2/43960'	'0/10/225125'	1.61e-93
Batch3	allelic	11-63914041-T-C	'RCOR2'	synonymous	'102/23/43904'	'0/118/225024'	1.67e-93
Batch3	allelic	11-63952614-T-G	'NAA40'	non coding transcript exon	'102/23/43902'	'0/118/224977'	1.717e-93
Batch3	allelic	11-66340203-A-G	'BRMS1'	synonymous	'102/26/43882'	'0/123/224937'	2.113e-93
Batch4	dominant	17-21298879-C-A	'MAP2K3'	missense	'18/90311/0'	'629/164288/0'	2.28e-93
Batch4	dominant	19-1619351-C-T	'TCF3'	missense	'78528/9849/471'	'148068/13779/921'	2.39e-93
Batch3	allelic	5-146060084-T-C	'SH3RF2'	missense	'77/6/43945'	'0/31/225109'	2.721e-93
Batch3	allelic	5-177524275-A-G	'FAM193B'	missense	'77/6/43944'	'0/31/225101'	2.725e-93
Batch3	allelic	8-101492746-C-G	'GRHL2'	5 prime UTR	'96/30/43822'	'0/111/224734'	2.99e-93
Batch4	dominant	8-88186602-CAAAA-C	'MMP16'	splice region	'84472/5380/0'	'155044/13792/0'	3.179e-93
Batch3	allelic	10-95432567-A-G	'SORBS1'	missense	'116/45/43865'	'0/205/224920'	3.677e-93
Batch3	recessive	4-55079914-A-G	'KDR'	3 prime UTR	'121/50/42928'	'1/269/216309'	3.726e-93
Batch2	dominant	19-55518185-G-GACTGCTGACCCCACCACT	'SSC5D'	conservative inframe insertion	'40228/3435/188'	'198415/24910/867'	3.75e-93
Batch3	allelic	15-56095733-C-T	'RFX7'	synonymous	'86/15/43928'	'0/62/225078'	3.787e-93
Batch3	allelic	9-131111673-G-A	'AIF1L'	non coding transcript exon	'100/27/43877'	'1/117/224963'	3.866e-93
Batch2	dominant	16-15867494-T-C	'FOPNL'	synonymous	'39816/2325/114'	'201393/18360/660'	5.081e-93
Batch3	recessive	19-44007071-T-G	'ZNF230'	5 prime UTR	'133/243/42777'	'9/1200/221740'	7.336e-93
Batch2	allelic	10-5218719-C-G	'AKR1C4'	missense	'28159/7633/558'	'161055/55069/5359'	7.714e-93
Batch3	recessive	3-184105788-T-C	'HTR3E'	synonymous	'129/450/43444'	'6/2413/222697'	8.222e-93
Batch3	recessive	14-23080170-C-G	'ACIN1'	missense	'129/372/43518'	'6/1817/223252'	8.302e-93
Batch3	allelic	8-25345506-A-G	'DOCK5'	synonymous	'96/20/43913'	'0/97/225044'	8.558e-93
Batch3	allelic	10-49324638-T-C	'C10orf71'	missense	'116/35/43878'	'0/188/224953'	9.701e-93
Batch3	recessive	X-101656920-C-G	'ARMCX2'	synonymous	'69/7/23955/63/19935'	'0/20/122107/8/103007'	9.992e-93
Batch4	dominant	3-195784375-G-A	'MUC4'	missense	'90975/137/1'	'167564/1163/5'	1.022e-92
Batch3	recessive	3-3129226-A-G	'TRNT1'	non coding transcript exon	'122/73/42778'	'2/414/217837'	1.095e-92
Batch3	allelic	10-49323559-T-C	'C10orf71'	synonymous	'116/36/43877'	'0/190/224952'	1.1e-92
Batch2	allelic	1-93207131-C-T	'CCDC18'	synonymous	'29881/7686/570'	'156039/50526/4970'	1.265e-92
Batch3	recessive	3-184319745-A-G	'EIF4G1'	missense	'127/376/43523'	'5/1890/223209'	1.537e-92
Batch3	allelic	16-81919476-T-C	'PLCG2'	splice region	'90/15/43906'	'0/74/224959'	2.31e-92
Batch3	allelic	15-40291675-T-G	'PLCB2'	non coding transcript exon	'85/10/43934'	'0/55/225084'	3.09e-92
Batch3	recessive	1-39251894-T-C	'MACF1'	missense	'121/269/43639'	'2/1407/223726'	3.328e-92
Batch3	allelic	12-49273320-A-T	'TUBA1C'	missense	'107/36/43848'	'0/159/224283'	3.358e-92
Batch3	allelic	X-50081733-A-G	'CLCN5'	synonymous	'69/3/23956/61/19796'	'0/15/122106/8/102232'	4.909e-92
Batch3	recessive	10-33263768-A-G	'NRP1'	missense	'116/39/43822'	'0/232/224708'	5.288e-92
Batch3	recessive	10-93792896-T-C	'LGI1'	synonymous	'116/46/43853'	'0/266/224854'	5.322e-92
Batch3	recessive	18-56672587-C-G	'WDR7'	synonymous	'116/115/43795'	'0/675/224465'	5.406e-92
Batch3	recessive	10-48459752-T-C	'ARHGAP22'	synonymous	'116/54/43857'	'0/265/224865'	5.441e-92
Batch3	recessive	10-97049109-C-G	'SLIT1'	synonymous	'116/87/43825'	'0/429/224705'	5.443e-92
Batch3	recessive	10-123746786-T-C	'CPXM2'	missense	'116/67/43845'	'0/361/224769'	5.453e-92
Batch3	recessive	10-133366926-A-G	'ECHS1'	synonymous	'116/30/43883'	'0/208/224927'	5.453e-92
Batch3	recessive	10-49614180-T-G	'CHAT'	5 prime UTR	'116/227/43664'	'0/1144/223737'	5.796e-92
Batch4	dominant	6-31029054-T-C	'MUC22'	missense	'88883/82/0'	'161405/930/0'	6.092e-92
Batch2	dominant	6-123260643-A-AT	'TRDN'	splice region	'40986/326/0'	'218164/322/0'	6.132e-92
Batch2	allelic	6-33409705-CTGTGTGTGTG-C	'KIFC1'	3 prime UTR	'39951/1824/550'	'199209/14637/3593'	7.422e-92
Batch3	recessive	22-50267037-A-G	'MAPK11'	synonymous	'135/670/43216'	'11/3440/221667'	9.281e-92
Batch3	allelic	2-156332499-G-C	'NR4A2'	5 prime UTR	'67/1/43957'	'0/11/225127'	1.009e-91
Batch2	allelic	9-20986266-A-ATTTTTTTTTTTTTTTTTTTTT	'FOCAD'	splice region	'42901/254/579'	'211702/2849/4570'	1.04e-91
Batch3	allelic	15-72774893-T-C	'ADPGK'	synonymous	'85/5/43937'	'0/50/225091'	1.13e-91
Batch1	dominant	10-89729222-A-T	'KIF20B'	missense	'55270/29154/4082'	'103899/46115/6155'	1.272e-91
Batch3	recessive	3-41883931-T-C	'ULK4'	synonymous	'127/108/43309'	'6/606/223597'	1.36e-91
Batch3	allelic	11-7049800-G-A	'NLRP14'	synonymous	'102/28/43685'	'0/132/224708'	1.62e-91
Batch2	dominant	13-49892744-C-T	'CTAGE10P'	non coding transcript exon	'39231/155/0'	'211943/3240/3'	1.748e-91
Batch3	allelic	15-72731596-T-C	'BBS4'	synonymous	'85/3/43941'	'0/48/225093'	1.818e-91
Batch3	recessive	1-158677705-A-T	'SPTA1'	synonymous	'122/210/43686'	'3/1183/223949'	1.88e-91
Batch3	recessive	1-158677841-T-A	'SPTA1'	splice region	'122/212/43689'	'3/1183/223951'	1.9e-91
Batch3	recessive	1-39347150-C-A	'MACF1'	synonymous	'122/277/43626'	'3/1426/223697'	1.918e-91
Batch2	allelic	3-8913705-C-T	'RAD18'	missense	'3661/13728/16840'	'16823/86432/119137'	2.532e-91
Batch3	allelic	15-41523318-G-C	'RPAP1'	missense	'85/21/43907'	'1/69/225032'	3.082e-91
Batch3	recessive	X-53536628-A-G	'HUWE1'	synonymous	'69/1/23952/61/19334'	'0/16/122076/8/100062'	3.096e-91
Batch3	allelic	11-18173504-T-C	'MRGPRX4'	missense	'102/23/43903'	'1/122/225019'	3.2e-91
Batch2	dominant	12-1955468-A-G	'DCP1B'	synonymous	'41102/1654/56'	'209048/14048/283'	3.324e-91
Batch4	dominant	6-26372893-G-A	'BTN3A2'	splice region	'68987/18554/1538'	'130699/27927/3002'	4.206e-91
Batch3	recessive	4-75882914-A-G	'PPEF2'	non coding transcript exon	'125/290/43563'	'5/1469/223521'	5.014e-91
Batch3	allelic	2-178837541-A-G	'CCDC141'	synonymous	'67/4/43957'	'0/14/225121'	5.187e-91
Batch3	allelic	16-31130559-A-G	'KAT8'	synonymous	'90/18/43921'	'0/81/225055'	5.226e-91
Batch3	recessive	4-88494245-T-C	'HERC5'	synonymous	'125/362/43522'	'5/1837/223182'	5.323e-91
Batch3	allelic	2-118014087-A-G	'CCDC93'	5 prime UTR	'67/0/43960'	'0/11/225118'	5.766e-91
Batch3	recessive	3-9928347-A-G	'IL17RC'	missense	'128/542/43358'	'7/2963/222163'	7.814e-91
Batch3	recessive	19-14450910-A-G	'PKN1'	synonymous	'135/715/43160'	'12/3480/221566'	9.546e-91
Batch3	recessive	1-203179505-A-G	'CHI3L1'	synonymous	'121/196/43712'	'3/1075/224057'	1.153e-90
Batch3	allelic	14-70459146-A-C	'ADAM21'	synonymous	'39857/2600/102'	'204153/8285/329'	1.209e-90
Batch2	recessive	1-16030006-G-A	'CLCNKA'	missense	'11369/17680/12985'	'48327/99025/68029'	1.232e-90
Batch2	allelic	11-32975259-C-T	'QSER1'	synonymous	'31920/7658/540'	'164129/49973/4402'	1.338e-90
Batch2	dominant	11-1246473-G-C	'MUC5B'	missense	'41210/2623/62'	'210651/8220/290'	1.387e-90
Batch3	allelic	11-61356493-A-G	'CYB561A3'	non coding transcript exon	'102/7/43918'	'0/101/225036'	1.672e-90
Batch3	dominant	13-32775097-C-T	'PDS5B'	3 prime UTR	'39006/509/4'	'197130/5938/36'	1.7e-90
Batch3	recessive	10-30700259-G-C	'SVILP1'	non coding transcript exon	'116/159/42544'	'1/954/220463'	1.795e-90
Batch3	recessive	X-1341724-G-C	'IL3RA'	splice region	'129/306/43572'	'8/1563/223406'	1.974e-90
Batch2	allelic	19-48714803-C-T	'MAMSTR'	splice region	'11592/18153/8323'	'56852/104265/55402'	2.105e-90
Batch1	dominant	11-1244812-T-C	'MUC5B'	synonymous	'84017/453/0'	'163189/2268/0'	2.322e-90
Batch2	allelic	1-214397908-A-C	'PTPN14'	splice region	'13726/13869/3763'	'85000/101350/33402'	2.58e-90
Batch2	dominant	15-77919003-A-G	'AC104758.3'	non coding transcript exon	'97/2524/38203'	'645/19682/195788'	2.585e-90
Batch3	allelic	13-102875499-G-C	'ERCC5'	missense	'68/1/43960'	'0/14/225128'	2.881e-90
Batch3	allelic	11-57380702-A-G	'PRG3'	missense	'102/11/43872'	'0/107/223866'	3.131e-90
Batch2	dominant	6-4715746-C-A	'CDYL'	5 prime UTR	'27521/9704/2049'	'140347/66020/9957'	3.806e-90
Batch3	recessive	3-69181650-G-A	'FRMD4B'	synonymous	'127/446/43454'	'7/2179/222903'	4.624e-90
Batch3	recessive	18-31475994-A-G	'DSG3'	missense	'116/178/43733'	'1/888/224248'	5.32e-90
Batch3	recessive	10-11755468-G-A	'ECHDC3'	missense	'116/29/43883'	'1/205/224929'	5.336e-90
Batch3	recessive	18-61490531-T-C	'CDH20'	5 prime UTR	'116/44/43858'	'1/244/224828'	5.361e-90
Batch3	recessive	10-117283250-C-T	'PDZD8'	3 prime UTR	'116/88/43822'	'1/394/224450'	6.019e-90
Batch3	recessive	10-49289-C-T	'TUBB8'	5 prime UTR	'116/194/43129'	'1/920/220885'	6.118e-90
Batch3	recessive	10-49286-A-T	'TUBB8'	5 prime UTR	'116/174/43113'	'1/836/220556'	6.762e-90
Batch3	allelic	8-143572416-G-C	'MROH6'	splice region	'96/27/43903'	'0/115/225003'	8.084e-90
Batch3	allelic	9-128102397-T-C	'SLC25A25'	synonymous	'100/30/43896'	'0/133/224999'	1.035e-89
Batch4	dominant	20-46128304-CTT-C	'CD40'	splice region	'84219/4389/0'	'153476/11450/0'	1.247e-89
Batch3	recessive	10-116471848-G-A	'PNLIPRP3'	missense	'116/48/43824'	'1/254/222020'	1.684e-89
Batch3	recessive	19-43996609-G-A	'ZNF155'	missense	'132/490/43403'	'11/2437/222660'	1.712e-89
Batch2	dominant	3-16323447-C-T	'RFTN1'	missense	'33095/7284/688'	'166837/47951/4411'	2.068e-89
Batch3	recessive	19-687142-G-A	'PRSS57'	missense	'137/773/43116'	'15/3712/221394'	2.253e-89
Batch3	allelic	2-179970862-A-G	'CWC22'	splice region	'67/3/43931'	'0/15/224777'	2.711e-89
Batch2	dominant	15-25681051-C-G	'ATP10A'	missense	'36513/5229/402'	'184551/36416/2002'	3.435e-89
Batch3	recessive	1-162375301-G-A	'SPATA46'	missense	'121/248/43651'	'4/1254/223542'	3.437e-89
Batch3	allelic	9-5557672-T-C	'PDCD1LG2'	missense	'100/26/43902'	'0/128/224889'	4.132e-89
Batch2	allelic	6-170561925-A-ACAG	'TBP'	disruptive inframe insertion	'40576/664/607'	'211534/2046/1747'	4.655e-89
Batch3	allelic	1-237718470-C-T	'RYR2'	synonymous	'97/26/39741'	'2/125/214861'	4.664e-89
Batch3	allelic	15-23439857-G-GCAT	'GOLGA6L2'	conservative inframe insertion	'88/16/43911'	'10/57/224981'	5.21e-89
Batch3	allelic	2-208320256-G-A	'PIKFYVE'	missense	'67/2/43602'	'0/15/225093'	5.522e-89
Batch3	recessive	3-69180910-G-A	'FRMD4B'	missense	'127/438/43326'	'8/2149/222363'	6.162e-89
Batch2	dominant	22-43928850-C-T	'PNPLA3'	synonymous	'27754/11691/1766'	'138634/73726/10485'	8.627e-89
Batch3	allelic	9-72360795-T-C	'ZFAND5'	splice region	'100/16/43908'	'0/113/225004'	8.87e-89
Batch3	allelic	11-5508635-G-A	'UBQLN3'	synonymous	'102/29/43898'	'0/141/224999'	1.186e-88
Batch3	recessive	1-39340938-C-T	'MACF1'	synonymous	'122/276/43615'	'5/1417/223377'	1.215e-88
Batch3	dominant	10-89729222-A-T	'KIF20B'	missense	'22552/8532/1149'	'139516/68055/9264'	1.281e-88
Batch2	dominant	4-56407674-C-G	'PPAT'	synonymous	'15387/17234/5802'	'77272/106460/38748'	1.313e-88
Batch3	recessive	10-34399359-G-A	'PARD3'	synonymous	'116/144/43416'	'2/810/223824'	1.503e-88
Batch2	allelic	10-54189391-G-A	'PCDH15'	splice region	'31773/7349/539'	'167482/50045/4088'	1.801e-88
Batch3	recessive	10-11747383-G-A	'ECHDC3'	missense	'116/118/43794'	'2/651/224482'	2.639e-88
Batch3	recessive	10-104057158-C-T	'COL17A1'	missense	'116/282/43629'	'2/1435/223690'	2.642e-88
Batch3	allelic	12-57225426-C-G	'NXPH4'	synonymous	'107/14/43908'	'1/132/225001'	3.562e-88
Batch2	allelic	6-33409705-CTGTGTG-C	'KIFC1'	3 prime UTR	'41560/729/200'	'209287/7186/1544'	3.936e-88
Batch4	dominant	1-248122604-G-A	'OR2M1P'	non coding transcript exon	'81024/7998/98'	'152083/10982/214'	4.074e-88
Batch3	allelic	11-18137622-A-G	'MRGPRX3'	synonymous	'102/31/43896'	'1/145/224996'	9.158e-88
Batch3	recessive	10-116471851-A-G	'PNLIPRP3'	missense	'116/45/43820'	'2/227/221581'	1.002e-87
Batch3	allelic	15-92655448-TTGGAGC-T	'FAM174B'	disruptive inframe deletion	'85/8/43927'	'0/61/225010'	1.041e-87
Batch3	recessive	4-94618116-G-A	'PDLIM5'	missense	'128/510/43386'	'10/2740/222337'	1.663e-87
Batch2	dominant	4-1394562-G-A	'UVSSA'	synonymous	'39591/261/1'	'218905/216/2'	1.776e-87
Batch1	dominant	1-62209972-ACCTCAGGGCTGGAGGAGGAGGAGGAAGAGC-A	'L1TD1'	disruptive inframe deletion	'83766/1917/190'	'161508/6232/368'	1.998e-87
Batch2	dominant	17-41315526-C-T	'KRTAP17-1'	missense	'29921/8755/1406'	'152554/58993/7009'	2.471e-87
Batch3	allelic	8-143792384-T-C	'SCRIB'	synonymous	'96/23/43851'	'0/116/224663'	5.178e-87
Batch3	allelic	2-33360729-T-C	'LTBP1'	missense	'67/1/43954'	'0/16/225109'	5.83e-87
Batch3	recessive	18-58535186-T-C	'ALPK2'	synonymous	'118/243/43668'	'4/1256/223877'	6.292e-87
Batch3	recessive	10-399121-C-T	'DIP2C'	synonymous	'116/165/43740'	'3/876/224230'	8.737e-87
Batch3	recessive	3-123739046-G-A	'MYLK'	missense	'127/251/43648'	'10/1379/223735'	9.333e-87
Batch2	allelic	8-109271124-T-G	'NUDCD1'	missense	'32565/4438/164'	'180009/33072/1721'	9.627e-87
Batch3	allelic	8-143560008-T-C	'GSDMD'	non coding transcript exon	'90/12/43333'	'0/80/218732'	1.098e-86
Batch3	recessive	4-186598052-C-G	'FAT1'	missense	'124/543/43361'	'8/2841/222271'	1.236e-86
Batch3	allelic	13-102875580-G-C	'ERCC5'	missense	'68/3/43958'	'0/20/225122'	1.696e-86
Batch2	dominant	11-124749870-C-CAA	'VSIG2'	splice region	'42004/303/0'	'208093/4157/0'	1.923e-86
Batch3	recessive	4-153710391-A-T	'RNF175'	missense	'125/389/43303'	'9/1852/222445'	2.369e-86
Batch3	recessive	1-21981045-C-T	'CELA3B'	missense	'122/521/43386'	'7/2664/222463'	2.994e-86
Batch3	recessive	1-21984331-T-C	'CELA3B'	synonymous	'122/520/43383'	'7/2619/222460'	3.031e-86
Batch2	allelic	5-75707853-T-C	'POC5'	missense	'16431/17282/5190'	'82592/105003/34822'	3.206e-86
Batch3	recessive	18-63503692-T-C	'SERPINB5'	synonymous	'117/306/43601'	'4/1664/223456'	3.708e-86
Batch4	dominant	18-45678954-C-CTTT	'SLC14A2'	splice region	'66060/20055/1808'	'128838/32109/2988'	4.087e-86
Batch3	allelic	8-40015347-A-C	'IDO2'	synonymous	'96/27/43894'	'1/123/224957'	4.31e-86
Batch3	allelic	15-75206207-A-G	'C15orf39'	synonymous	'85/25/43919'	'0/88/225052'	5.202e-86
Batch3	recessive	4-168394609-C-A	'DDX60L'	missense	'126/414/43461'	'10/1964/222982'	5.401e-86
Batch4	dominant	6-26422159-C-CCTTCCTCCTCCTCCT	'BTN2A3P'	non coding transcript exon	'84704/3615/35'	'160708/4341/66'	7.941e-86
Batch3	allelic	16-8858391-A-G	'CARHSP1'	missense	'90/22/43916'	'0/99/225039'	8.983e-86
Batch3	allelic	3-45636146-CA-C	'LIMD1'	splice acceptor	'69/0/43959'	'10/0/225124'	9.091e-86
Batch3	allelic	16-72016986-G-C	'DHODH'	non coding transcript exon	'90/15/43559'	'0/88/222308'	9.334e-86
Batch3	allelic	7-149878840-T-TGTGGTTAGAGTTCTTGTTGGGATTCAGGCATCTATTTA	'ATP6V0E2'	3 prime UTR	'42121/75/252'	'199948/862/2551'	9.677e-86
Batch3	recessive	19-8498572-C-G	'PRAM1'	synonymous	'139/787/43103'	'21/4077/221029'	1.001e-85
Batch3	recessive	21-33552836-C-T	'SON'	missense	'108/45/43875'	'0/251/224888'	1.078e-85
Batch3	recessive	12-4627524-A-G	'AKAP3'	synonymous	'108/123/43798'	'0/545/224593'	1.081e-85
Batch3	allelic	10-32686041-A-G	'CCDC7'	missense	'112/67/42545'	'2/257/218710'	1.124e-85
Batch3	recessive	X-75274635-T-G	'UPRT'	synonymous	'69/8/23954/64/19932'	'0/46/122081/16/102987'	1.628e-85
Batch3	recessive	19-9854147-A-G	'OLFM2'	3 prime UTR	'131/590/43192'	'14/2775/220146'	1.678e-85
Batch3	recessive	X-49077787-C-T	'WDR45'	non coding transcript exon	'69/3/23959/64/19901'	'0/26/122101/16/102599'	1.819e-85
Batch3	allelic	11-55885495-C-A	'TRIM51'	missense	'102/24/41844'	'0/141/213474'	2.048e-85
Batch3	allelic	11-60518102-A-G	'MS4A13'	missense	'100/39/42250'	'0/168/222696'	2.207e-85
Batch3	recessive	17-73205536-T-C	'COG1'	non coding transcript exon	'129/648/43235'	'13/3215/221849'	2.744e-85
Batch3	recessive	3-167359903-T-A	'ZBBX'	synonymous	'132/480/42829'	'16/2654/221439'	3.418e-85
Batch3	recessive	17-60709264-A-G	'BCAS3'	missense	'125/389/42703'	'10/1880/218789'	3.467e-85
Batch2	dominant	22-32360420-A-G	'RFPL3'	missense	'39604/1817/0'	'202111/14855/0'	4.27e-85
Batch3	allelic	2-218280092-T-C	'TMBIM1'	synonymous	'67/3/43940'	'0/20/225111'	4.652e-85
Batch3	allelic	2-171976274-T-C	'HAT1'	missense	'67/10/43625'	'0/27/224324'	5.892e-85
Batch3	recessive	12-27647813-G-T	'PPFIBP1'	missense	'107/139/43776'	'0/746/224376'	6.568e-85
Batch3	recessive	12-4445382-G-C	'FGF6'	synonymous	'107/41/43880'	'0/246/224893'	6.604e-85
Batch3	recessive	12-53309237-G-A	'AAAS'	synonymous	'107/58/43863'	'0/321/224818'	6.604e-85
Batch3	recessive	12-47751142-T-C	'RAPGEF3'	missense	'107/71/43851'	'0/406/224735'	6.613e-85
Batch3	recessive	12-53328314-A-G	'SP7'	synonymous	'107/36/43886'	'0/201/224939'	6.615e-85
Batch3	allelic	2-119681120-A-G	'TMEM177'	synonymous	'67/5/43957'	'0/22/225120'	6.639e-85
Batch3	recessive	12-4627511-G-C	'AKAP3'	missense	'107/169/43753'	'0/868/224245'	6.687e-85
Batch3	recessive	12-53320712-A-G	'AAAS'	non coding transcript exon	'107/39/43848'	'0/201/224639'	6.941e-85
Batch3	recessive	10-22209820-A-T	'EBLN1'	missense	'117/393/43518'	'5/1905/223230'	7.599e-85
Batch3	recessive	12-53320725-T-G	'AAAS'	non coding transcript exon	'107/35/43833'	'0/188/224249'	7.841e-85
Batch2	dominant	1-159815635-A-G	'FCRL6'	missense	'28820/9815/1683'	'147067/65393/8450'	8.953e-85
Batch3	allelic	15-74191074-T-C	'STRA6'	missense	'85/23/43921'	'0/88/225054'	9.243e-85
Batch3	allelic	16-89233607-A-G	'ZNF778'	3 prime UTR	'90/14/43922'	'0/90/225047'	1.533e-84
Batch3	recessive	7-142868021-A-G	'EPHB6'	synonymous	'134/890/43005'	'18/4480/220632'	1.574e-84
Batch3	allelic	17-48895777-TG-T	'ATP5MC1'	3 prime UTR	'100/25/43871'	'1/136/223256'	1.577e-84
Batch3	recessive	1-22520216-G-A	'ZBTB40'	missense	'124/564/43338'	'10/2875/222247'	1.702e-84
Batch4	allelic	19-43205549-T-C	'PSG4'	5 prime UTR	'84494/3533/282'	'154399/4239/321'	1.757e-84
Batch3	recessive	1-236720121-C-T	'ACTN2'	synonymous	'121/293/43398'	'8/1641/222936'	1.826e-84
Batch2	dominant	X-151623040-C-T	'PASD1'	synonymous	'16842/5282/592/16722/2123'	'85734/32926/3166/85917/16742'	2.464e-84
Batch3	recessive	X-53534126-T-C	'HUWE1'	synonymous	'69/13/23947/66/19670'	'0/50/122063/19/101124'	2.555e-84
Batch2	dominant	6-29792034-C-G	'HCG4'	non coding transcript exon	'18997/14735/5459'	'94662/96678/27959'	3.113e-84
Batch2	dominant	16-5095473-C-T	'EEF2KMT'	synonymous	'30370/8602/1343'	'154781/57725/6645'	4.036e-84
Batch4	dominant	12-11308646-T-G	'PRB4'	missense	'90322/87/0'	'167607/916/0'	4.077e-84
Batch3	recessive	14-62707898-T-C	'KCNH5'	synonymous	'131/681/43212'	'16/3639/221470'	4.845e-84
Batch3	allelic	1-114855423-GC-G	'SYCP1'	splice region	'67/2/42988'	'0/20/218415'	6.208e-84
Batch1	dominant	2-43710584-CTT-C	'PLEKHH2'	non coding transcript exon	'84854/1643/0'	'167760/1630/0'	6.723e-84
Batch3	recessive	X-152135124-C-T	'MAGEA10'	missense	'69/7/23955/63/19900'	'0/52/122068/17/102649'	7.114e-84
Batch3	recessive	12-21654498-T-C	'LDHB'	non coding transcript exon	'106/60/43267'	'0/360/219225'	1.106e-83
Batch2	allelic	2-115689701-G-A	'DPP10'	synonymous	'30206/5798/305'	'174356/43301/3018'	1.269e-83
Batch3	recessive	17-78974797-A-G	'LGALS3BP'	synonymous	'135/827/43063'	'20/4706/220405'	1.271e-83
Batch3	allelic	10-11314130-T-TTTTG	'CELF2'	splice region	'67/1/43945'	'0/20/224978'	1.427e-83
Batch4	dominant	3-101651685-TAA-T	'ZBTB11'	splice region	'83145/4879/2'	'152340/12450/0'	1.873e-83
Batch3	dominant	17-21296187-G-A	'MAP2K3'	5 prime UTR	'149/43212/0'	'34/221100/0'	2.048e-83
Batch4	dominant	6-33069849-C-G	'HLA-DPA1'	synonymous	'69559/17527/1514'	'133318/27367/2453'	2.212e-83
Batch3	allelic	2-207123889-C-T	'KLF7'	synonymous	'67/5/43957'	'0/24/225117'	2.23e-83
Batch2	allelic	10-73240940-T-C	'FAM149B1'	splice region	'36262/2598/45'	'194384/20195/658'	2.436e-83
Batch3	recessive	X-139692050-C-T	'MCF2'	5 prime UTR	'69/1/23961/61/19873'	'0/29/122096/16/102821'	2.478e-83
Batch3	allelic	1-85132844-TC-T	'WDR63'	splice region	'67/7/43948'	'0/26/225048'	2.48e-83
Batch4	allelic	1-151760903-C-CAAAAAAAAAAAAAAA	'MRPL9'	splice region	'88267/1776/92'	'165199/1837/58'	2.672e-83
Batch2	allelic	9-20986266-A-ATTTTTTTTTTTTTTTTTTTTTTT	'FOCAD'	splice region	'43284/174/342'	'214941/1946/3085'	2.923e-83
Batch4	dominant	6-26373237-CTTT-C	'BTN3A2'	non coding transcript exon	'79619/8705/0'	'143481/20314/4'	2.986e-83
Batch3	recessive	14-96305622-A-G	'ATG2B'	missense	'131/749/43090'	'17/3821/221176'	3.268e-83
Batch2	recessive	X-47803801-G-A	'WASF4P'	non coding transcript exon	'4055/11124/7772/4463/8265'	'21936/59095/40065/41226/57273'	3.455e-83
Batch3	allelic	15-65965070-T-C	'MEGF11'	missense	'85/12/43931'	'0/76/225065'	4.334e-83
Batch3	recessive	22-50218581-C-G	'TUBGCP6'	missense	'132/666/43228'	'18/3685/221432'	4.547e-83
Batch3	recessive	X-66602765-T-C	'EDA2R'	missense	'69/8/23954/63/19911'	'0/52/122070/18/102809'	4.721e-83
Batch2	allelic	14-73114303-A-G	'RBM25'	synonymous	'33504/4471/193'	'185944/33663/1678'	5.613e-83
Batch3	recessive	7-142867630-A-G	'EPHB6'	synonymous	'133/890/43000'	'19/4484/220626'	5.621e-83
Batch3	recessive	7-36299140-T-C	'EEPD1'	synonymous	'133/975/42921'	'19/4533/220580'	5.697e-83
Batch3	recessive	12-57625689-T-G	'SLC26A10'	splice donor	'107/21/43899'	'1/171/224968'	5.965e-83
Batch3	recessive	12-12465781-T-C	'BORCS5'	splice region	'107/67/43847'	'1/346/224754'	5.984e-83
Batch3	recessive	12-56231261-T-C	'SLC39A5'	5 prime UTR	'107/30/43891'	'1/200/224930'	5.998e-83
Batch3	recessive	12-57601306-T-C	'PIP4K2C'	synonymous	'107/46/43875'	'1/351/224775'	6.008e-83
Batch3	recessive	19-549678-A-G	'GZMM'	missense	'134/913/42969'	'20/4452/220603'	6.816e-83
Batch2	dominant	19-22759533-G-A	'ZNF99'	missense	'37081/4106/309'	'189255/29504/1505'	7.199e-83
Batch3	allelic	9-128826373-T-C	'SPOUT1'	non coding transcript exon	'100/11/43907'	'0/121/224938'	8.488e-83
Batch3	recessive	7-1444936-A-G	'MICALL2'	synonymous	'136/965/42924'	'22/5134/219947'	9.089e-83
Batch3	recessive	4-27002389-G-A	'STIM2'	synonymous	'128/784/43086'	'15/3942/221061'	1.032e-82
Batch2	dominant	16-20365433-T-C	'PDILT'	synonymous	'6772/14694/16909'	'32509/103535/86355'	1.038e-82
Batch2	dominant	1-248122604-G-A	'OR2M1P'	non coding transcript exon	'39482/2224/39'	'198739/17111/278'	1.187e-82
Batch2	dominant	5-179080047-C-G	'ZNF354C'	missense	'39583/2615/131'	'200830/19862/691'	1.279e-82
Batch2	dominant	5-73499230-G-GT	'BTF3'	non coding transcript exon	'39038/2020/118'	'199870/16211/667'	1.364e-82
Batch4	dominant	17-79834118-T-TGCCGCC	'CBX4'	disruptive inframe insertion	'76012/13310/679'	'143018/19523/1419'	1.593e-82
Batch3	allelic	11-11351961-T-C	'CSNK2A3'	missense	'104/37/43818'	'28/126/224266'	2.8e-82
Batch3	dominant	2-60782653-CTTT-C	'PAPOLG'	splice region	'42591/690/0'	'222036/1375/0'	3.248e-82
Batch2	allelic	3-195788132-T-C	'MUC4'	missense	'42663/34/88'	'222157/10/57'	3.299e-82
Batch3	recessive	7-142872464-T-C	'TRPV6'	synonymous	'133/916/42977'	'20/4574/220541'	3.62e-82
Batch3	recessive	14-95691361-A-G	'TCL1B'	non coding transcript exon	'132/676/43161'	'19/3431/220957'	3.731e-82
Batch3	allelic	16-50292750-A-G	'ADCY7'	synonymous	'90/18/43921'	'0/102/225040'	3.881e-82
Batch3	recessive	12-21644095-A-G	'LDHB'	synonymous	'108/120/43567'	'2/632/223668'	3.936e-82
Batch3	allelic	12-53307064-C-T	'C12orf10'	missense	'107/46/43876'	'2/208/224930'	4.878e-82
Batch2	allelic	1-151760903-C-CAAAAAAAAAAAAAAA	'MRPL9'	splice region	'42065/234/5'	'216931/3437/147'	6.39e-82
Batch3	recessive	19-41305825-T-C	'HNRNPUL1'	missense	'137/792/43016'	'24/4118/220207'	6.684e-82
Batch3	allelic	10-133527362-T-TC	'CYP2E1'	5 prime UTR	'67/6/43947'	'0/27/225023'	6.69e-82
Batch3	allelic	X-70554667-A-T	'TEX11'	synonymous	'69/17/23944/64/19776'	'0/43/122084/22/102251'	7.844e-82
Batch3	allelic	9-128098587-T-C	'SLC25A25'	synonymous	'100/33/43896'	'0/162/224980'	8.682e-82
Batch1	dominant	9-35906604-C-CCA	'HRCT1'	frameshift	'84018/4982/91'	'159300/13013/238'	8.954e-82
Batch1	allelic	19-34684171-TAAAAAAAAAAAAAAAA-T	'ZNF302'	frameshift	'85394/898/1405'	'164887/3135/3594'	1.22e-81
Batch4	dominant	1-186307151-ACTC-A	'PRG4'	disruptive inframe deletion	'90257/363/97'	'167216/1836/272'	1.385e-81
Batch2	dominant	7-72949909-C-G	'POM121'	3 prime UTR	'39126/253/0'	'217904/222/2'	1.454e-81
Batch3	recessive	1-197101771-A-G	'ASPM'	missense	'124/541/43359'	'13/2968/222135'	1.473e-81
Batch3	allelic	18-21520797-A-ATCT	'GREB1L'	conservative inframe insertion	'67/13/43381'	'0/36/224730'	2.006e-81
Batch3	recessive	7-142912583-T-C	'TRPV5'	missense	'133/894/43001'	'21/4532/220581'	2.237e-81
Batch3	recessive	7-142865498-G-T	'EPHB6'	missense	'133/940/42955'	'21/4791/220321'	2.238e-81
Batch3	allelic	15-72709694-G-A	'BBS4'	splice region	'85/12/43828'	'0/78/221349'	2.498e-81
Batch3	recessive	12-53288099-A-T	'ESPL1'	missense	'107/122/43800'	'2/595/224543'	2.736e-81
Batch3	recessive	12-56328276-T-G	'PAN2'	missense	'107/95/43827'	'2/519/224606'	2.75e-81
Batch2	dominant	19-55518192-G-GATCCCACCACAACCCCTC	'SSC5D'	disruptive inframe insertion	'40215/3414/197'	'198336/24180/930'	2.887e-81
Batch3	allelic	2-208172054-A-G	'C2orf80'	missense	'67/7/43936'	'0/29/224898'	3.353e-81
Batch3	allelic	16-31180161-A-G	'FUS'	5 prime UTR	'90/24/43909'	'0/114/224985'	3.373e-81
Batch2	allelic	4-139889942-C-T	'MAML3'	synonymous	'40337/1259/1336'	'210862/5013/4614'	3.725e-81
Batch3	recessive	11-7695624-T-A	'OVCH2'	missense	'102/41/43825'	'0/244/224895'	5.07e-81
Batch3	recessive	11-60306124-C-T	'MS4A4A'	synonymous	'102/64/43831'	'0/415/224634'	5.55e-81
Batch4	dominant	7-158743643-G-A	'ESYT2'	synonymous	'81068/8968/308'	'154261/12886/557'	5.553e-81
Batch3	recessive	11-104948600-T-C	'CASP4'	synonymous	'102/50/43873'	'0/241/224887'	5.687e-81
Batch3	recessive	11-5515307-A-C	'UBQLNL'	missense	'102/59/43867'	'0/348/224794'	5.69e-81
Batch3	recessive	11-8925474-A-G	'C11orf16'	missense	'102/75/43851'	'0/358/224784'	5.69e-81
Batch3	recessive	11-65582378-A-T	'EHBP1L1'	missense	'102/42/43885'	'0/232/224910'	5.701e-81
Batch3	recessive	11-47588315-G-A	'FAM180B'	missense	'102/164/43762'	'0/841/224295'	5.703e-81
Batch3	recessive	11-57387815-T-C	'PRG2'	synonymous	'102/21/43906'	'0/162/224979'	5.703e-81
Batch3	recessive	11-11352088-C-T	'CSNK2A3'	synonymous	'102/76/43851'	'0/458/224682'	5.705e-81
Batch3	recessive	11-11352378-A-C	'CSNK2A3'	missense	'102/76/43851'	'0/458/224682'	5.705e-81
Batch3	recessive	11-11352469-T-A	'CSNK2A3'	missense	'102/79/43848'	'0/460/224680'	5.705e-81
Batch3	recessive	11-11352261-T-G	'CSNK2A3'	missense	'102/75/43852'	'0/464/224675'	5.707e-81
Batch3	recessive	11-11352736-T-G	'CSNK2A3'	missense	'102/76/43851'	'0/453/224684'	5.712e-81
Batch3	recessive	11-11352040-A-G	'CSNK2A3'	synonymous	'102/75/43852'	'0/454/224680'	5.718e-81
Batch3	recessive	11-67496296-A-G	'PITPNM1'	synonymous	'102/93/43834'	'0/419/224704'	5.742e-81
Batch3	recessive	11-57387528-G-A	'PRG2'	missense	'102/35/43892'	'0/188/224834'	5.966e-81
Batch3	recessive	11-66335575-C-T	'RIN1'	non coding transcript exon	'102/29/43890'	'0/196/224782'	5.973e-81
Batch3	recessive	11-64735707-A-G	'RASGRP2'	non coding transcript exon	'102/51/43860'	'0/264/224598'	6.146e-81
Batch3	recessive	11-64740208-A-C	'RASGRP2'	non coding transcript exon	'102/51/43861'	'0/262/224564'	6.242e-81
Batch3	recessive	1-22893000-T-C	'EPHB2'	synonymous	'123/616/43288'	'13/3078/222043'	8.16e-81
Batch3	allelic	9-34635601-T-C	'SIGMAR1'	3 prime UTR	'100/29/43900'	'1/156/224978'	8.643e-81
Batch4	dominant	17-35478161-G-C	'SLFN12L'	missense	'67149/19398/1915'	'127500/30519/2925'	1.027e-80
Batch3	recessive	X-48962803-A-G	'KCND1'	synonymous	'69/10/23951/62/19623'	'0/52/122060/20/101188'	1.142e-80
Batch3	recessive	12-66392311-G-C	'GRIP1'	missense	'104/57/42672'	'1/267/219032'	1.197e-80
Batch3	recessive	1-21986668-T-C	'CELA3B'	synonymous	'124/568/43329'	'14/2894/222179'	1.224e-80
Batch3	allelic	2-151633944-A-G	'NEB'	missense	'67/9/43953'	'0/32/225098'	1.279e-80
Batch3	allelic	X-131286032-T-C	'IGSF1'	synonymous	'69/9/23937/63/19356'	'0/36/122069/22/100446'	1.363e-80
Batch2	dominant	X-55222616-T-C	'PAGE5'	splice region	'2534/9593/10575/4517/6903'	'12300/52258/57208/31677/68931'	1.393e-80
Batch2	dominant	19-42906951-A-C	'PSG6'	missense	'43777/258/4'	'223510/186/34'	1.541e-80
Batch3	recessive	1-46547692-T-C	'KNCN'	3 prime UTR	'115/347/41596'	'7/1724/211191'	1.668e-80
Batch3	allelic	2-189010695-T-G	'COL3A1'	missense	'67/4/43958'	'0/27/225111'	1.724e-80
Batch1	dominant	22-17548128-CTT-C	'CECR2'	splice region	'79279/5116/0'	'158936/7146/1'	2.488e-80
Batch3	recessive	X-72143565-C-T	'NHSL2'	synonymous	'69/7/23950/59/18030'	'0/58/122010/18/93869'	2.857e-80
Batch3	allelic	11-70108306-A-G	'ANO1'	5 prime UTR	'102/53/43801'	'1/206/220954'	2.902e-80
Batch3	recessive	17-42537437-T-C	'NAGLU'	synonymous	'127/694/43208'	'17/3473/221641'	3.074e-80
Batch4	dominant	12-70353913-TAA-T	'CNOT2'	splice region	'88334/2175/0'	'163037/6373/0'	3.494e-80
Batch3	recessive	13-72728019-CT-C	'BORA'	5 prime UTR	'128/597/43295'	'18/2951/222130'	3.838e-80
Batch4	dominant	1-234393773-C-T	'TARBP1'	synonymous	'78152/11394/544'	'147556/16706/1003'	3.982e-80
Batch3	recessive	9-133430170-A-C	'ADAMTS13'	3 prime UTR	'101/104/43771'	'0/471/223974'	4.098e-80
Batch3	allelic	X-48991032-A-G	'GRIPAP1'	missense	'69/11/23911/58/18000'	'0/39/121844/17/91982'	4.356e-80
Batch3	recessive	14-96315575-T-C	'ATG2B'	missense	'130/744/43102'	'20/3748/221100'	5.489e-80
Batch3	recessive	10-70301323-C-T	'LRRC20'	3 prime UTR	'118/86/43825'	'10/432/224697'	5.629e-80
Batch2	dominant	6-84174775-T-TTCCTGTTGTTTCTTTAGTTCTTCCAACTTATTTTCTAGTTCTTTC	'CEP162'	disruptive inframe insertion	'40523/720/44'	'212172/7448/332'	5.695e-80
Batch3	recessive	12-10418443-A-G	'KLRC3'	synonymous	'106/86/42651'	'3/463/223611'	6.799e-80
Batch3	recessive	12-121626865-GGCCCC-G	'ORAI1'	frameshift	'133/791/43060'	'23/3921/220970'	7.489e-80
Batch3	allelic	2-178751204-C-G	'TTN'	missense	'67/5/43955'	'0/29/225105'	8.131e-80
Batch3	recessive	12-10825803-G-A	'TAS2R10'	missense	'107/249/43659'	'3/1207/223828'	8.511e-80
Batch3	recessive	12-10806059-T-C	'TAS2R8'	missense	'107/265/43615'	'3/1323/223498'	8.753e-80
Batch2	dominant	19-43258871-A-G	'PSG9'	missense	'41305/243/7'	'212163/157/44'	8.811e-80
Batch4	dominant	11-119664967-C-CCCT	'NECTIN1'	conservative inframe insertion	'74895/13222/773'	'141118/19543/1525'	1.198e-79
Batch2	dominant	4-39505377-GA-G	'UGDH'	splice region	'33201/5133/352'	'180428/37426/2300'	1.61e-79
Batch1	dominant	20-46128304-CTT-C	'CD40'	splice region	'79544/6500/0'	'158879/9444/0'	1.965e-79
Batch3	recessive	9-137087175-A-G	'MAN1B1'	missense	'100/97/43830'	'0/519/224621'	2.132e-79
Batch3	recessive	9-35546738-A-G	'RUSC2'	missense	'100/60/43869'	'0/239/224903'	2.139e-79
Batch3	recessive	9-33264542-C-G	'BAG1'	missense	'100/33/43896'	'0/207/224934'	2.14e-79
Batch3	recessive	9-33798019-A-G	'PRSS3'	missense	'100/28/43901'	'0/184/224957'	2.14e-79
Batch3	recessive	9-128091848-A-G	'SLC25A25'	5 prime UTR	'100/42/43887'	'0/225/224914'	2.141e-79
Batch3	recessive	9-128121232-C-T	'PTGES2'	synonymous	'100/28/43901'	'0/225/224914'	2.141e-79
Batch3	recessive	9-128323094-G-C	'COQ4'	missense	'100/45/43884'	'0/216/224923'	2.141e-79
Batch3	recessive	17-4641683-G-GAGA	'ALOX15'	splice region	'100/96/43830'	'0/563/224539'	2.159e-79
Batch3	allelic	5-19721381-T-C	'CDH18'	synonymous	'77/9/43942'	'0/58/225077'	2.238e-79
Batch3	allelic	13-102732949-A-C	'CCDC168'	missense	'68/7/43954'	'0/34/225107'	2.478e-79
Batch3	allelic	13-102733448-T-C	'CCDC168'	missense	'68/7/43954'	'0/34/225105'	2.48e-79
Batch3	allelic	13-30906690-A-G	'MEDAG'	missense	'68/7/43954'	'0/34/225104'	2.482e-79
Batch3	recessive	9-117708780-G-A	'TLR4'	non coding transcript exon	'100/31/43862'	'0/169/224348'	2.52e-79
Batch4	allelic	1-151760903-C-CAAAAAAAAAAAAAAAA	'MRPL9'	splice region	'88478/1561/82'	'165543/1563/54'	2.84e-79
Batch3	recessive	14-96331387-G-A	'ATG2B'	synonymous	'131/822/43056'	'22/4251/220797'	3.594e-79
Batch3	allelic	2-178750225-A-G	'TTN'	synonymous	'67/5/43957'	'0/30/225112'	3.842e-79
Batch3	allelic	2-201395326-G-A	'TRAK2'	synonymous	'67/1/43887'	'0/26/225075'	3.89e-79
Batch3	recessive	12-41552651-T-C	'PDZRN4'	splice region	'106/250/43473'	'3/1308/223057'	4.539e-79
Batch3	recessive	4-139730430-TCTG-T	'MAML3'	conservative inframe deletion	'102/80/43768'	'1/372/224430'	4.802e-79
Batch3	recessive	11-62613634-G-C	'ROM1'	missense	'102/73/43853'	'1/408/224729'	4.92e-79
Batch3	recessive	11-7042524-C-T	'NLRP14'	synonymous	'102/118/43807'	'1/695/224436'	4.922e-79
Batch3	recessive	11-67490352-C-A	'AIP'	missense	'102/116/43811'	'1/585/224556'	4.923e-79
Batch3	recessive	11-62613260-T-C	'ROM1'	5 prime UTR	'102/73/43852'	'1/399/224730'	4.926e-79
Batch3	recessive	11-6892013-A-G	'OR2D2'	missense	'102/122/43804'	'1/606/224526'	4.93e-79
Batch3	recessive	11-8921452-G-A	'C11orf16'	missense	'102/74/43853'	'1/340/224793'	4.937e-79
Batch3	recessive	11-65917458-C-T	'C11orf68'	3 prime UTR	'102/56/43871'	'1/300/224832'	4.939e-79
Batch2	allelic	5-74697056-A-G	'HEXB'	missense	'29156/8467/739'	'151685/55254/5426'	6.074e-79
Batch4	dominant	16-1242253-T-G	'TPSAB1'	3 prime UTR	'82181/5629/259'	'156216/7525/472'	6.18e-79
Batch2	dominant	19-48874923-A-ATTT	'PPP1R15A'	disruptive inframe insertion	'32408/9641/598'	'157437/58896/3583'	6.695e-79
Batch3	allelic	8-143429825-A-G	'MAFA'	synonymous	'96/28/43790'	'0/148/224378'	7.201e-79
Batch2	dominant	1-12860108-T-G	'PRAMEF2'	missense	'34869/5371/815'	'175504/36349/4561'	7.227e-79
Batch2	dominant	3-113286906-T-TA	'BOC'	3 prime UTR	'33354/396/29'	'206326/5845/261'	8.061e-79
Batch2	dominant	11-67995753-G-A	'UNC93B1'	synonymous	'30007/8397/1318'	'152736/55481/6983'	9.282e-79
Batch3	recessive	12-28304685-A-C	'CCDC91'	3 prime UTR	'105/100/42745'	'3/485/221781'	1.045e-78
Batch3	allelic	15-65982352-T-C	'MEGF11'	synonymous	'85/19/43924'	'0/97/225042'	1.265e-78
Batch3	allelic	2-219614590-T-C	'STK11IP'	synonymous	'67/6/43786'	'0/31/221597'	1.328e-78
Batch3	allelic	16-85780357-C-T	'EMC8'	non coding transcript exon	'89/19/43643'	'0/109/222265'	1.72e-78
Batch4	dominant	19-43258881-T-A	'PSG9'	missense	'85109/906/379'	'158171/3532/716'	1.918e-78
Batch2	allelic	4-2193219-C-T	'POLN'	missense	'35264/4632/146'	'184379/31003/1931'	2.033e-78
Batch3	recessive	17-49219935-T-C	'ABI3'	missense	'132/952/42933'	'24/4862/220192'	2.137e-78
Batch3	recessive	7-4801839-T-C	'RADIL'	missense	'132/762/43134'	'24/3990/221114'	2.144e-78
Batch2	dominant	7-900661-C-CTGGGGTCCCCACAGAGGG	'ADAP1'	non coding transcript exon	'38390/1939/526'	'200677/16091/3072'	2.217e-78
Batch4	dominant	12-1955450-A-G	'DCP1B'	synonymous	'84773/5633/113'	'160451/7533/217'	3.009e-78
Batch2	dominant	3-130091285-G-A	'ALG1L2'	synonymous	'22879/13385/3442'	'115608/86485/17959'	3.047e-78
Batch3	recessive	11-64229857-A-G	'NUDT22'	missense	'103/252/43669'	'2/1334/223774'	3.58e-78
Batch1	dominant	9-104794512-T-TAAAA	'ABCA1'	splice region	'77372/7636/63'	'153750/11270/171'	3.674e-78
Batch3	recessive	10-12898377-T-C	'CCDC3'	3 prime UTR	'122/659/43212'	'15/3242/220741'	4.32e-78
Batch3	allelic	8-144095929-A-G	'CYC1'	missense	'96/19/43914'	'0/135/225007'	5.66e-78
Batch2	dominant	11-47743902-C-G	'FNBP4'	non coding transcript exon	'41831/100/0'	'206001/0/0'	5.993e-78
Batch3	allelic	2-178764636-T-C	'TTN'	synonymous	'67/5/43957'	'0/32/225110'	7.903e-78
Batch3	recessive	17-78141117-T-G	'TMC8'	3 prime UTR	'127/832/43067'	'20/4056/221030'	8.271e-78
Batch3	recessive	10-119173812-G-A	'PRDX3'	synonymous	'119/694/43206'	'13/3650/221193'	8.493e-78
Batch3	allelic	13-23333538-C-T	'SACS'	synonymous	'68/9/43925'	'0/39/224956'	1.208e-77
Batch3	allelic	2-219271433-T-C	'TUBA4B'	missense	'67/1/43952'	'0/28/224754'	1.306e-77
Batch3	allelic	5-141101254-C-G	'PCDHB3'	missense	'77/7/43945'	'1/57/225083'	1.424e-77
Batch2	allelic	7-23197178-C-G	'NUPL2'	missense	'41136/1336/13'	'209151/11300/151'	1.596e-77
Batch3	recessive	12-125856-C-T	'IQSEC3'	missense	'109/265/43654'	'6/1436/223692'	1.721e-77
Batch3	allelic	16-25125968-G-C	'LCMT1'	missense	'90/22/43907'	'1/119/224809'	1.794e-77
Batch3	recessive	9-131261290-A-G	'FAM78A'	synonymous	'100/230/43695'	'1/1092/224044'	1.801e-77
Batch3	recessive	9-127908373-A-G	'ST6GALNAC4'	3 prime UTR	'100/61/43864'	'1/304/224817'	1.811e-77
Batch3	recessive	17-75130651-GT-G	'NT5C'	3 prime UTR	'100/73/43853'	'1/332/224791'	1.813e-77
Batch3	recessive	9-131261128-A-G	'FAM78A'	synonymous	'100/234/43694'	'1/1097/224036'	1.813e-77
Batch2	dominant	5-95900750-G-C	'ELL2'	synonymous	'42789/500/9'	'217457/5580/69'	2.022e-77
Batch3	recessive	14-67767822-T-C	'ZFYVE26'	missense	'148/1126/42749'	'43/5905/219175'	2.062e-77
Batch3	recessive	11-65882303-A-G	'CTSW'	missense	'102/74/43852'	'2/376/224759'	2.146e-77
Batch3	recessive	11-65868582-T-C	'EFEMP2'	missense	'102/123/43804'	'2/552/224587'	2.147e-77
Batch3	recessive	11-64299387-G-A	'KCNK4'	missense	'102/106/43821'	'2/554/224582'	2.149e-77
Batch3	allelic	5-177512734-A-G	'DDX41'	non coding transcript exon	'77/19/43931'	'0/76/225007'	2.214e-77
Batch2	dominant	16-72787694-A-AGCC	'ZFHX3'	conservative inframe insertion	'41515/682/11'	'211086/6893/95'	2.271e-77
Batch3	allelic	15-53716648-T-C	'WDR72'	missense	'82/23/42918'	'1/98/223660'	2.703e-77
Batch3	recessive	18-79753721-T-C	'CTDP1'	synonymous	'117/302/43608'	'12/1307/223820'	2.783e-77
Batch3	recessive	11-20407908-T-C	'PRMT3'	splice region	'102/251/43639'	'2/1367/222316'	3.468e-77
Batch3	recessive	17-19328765-T-C	'EPN2'	missense	'128/794/43103'	'22/3898/221205'	5.244e-77
Batch2	dominant	17-34638256-A-AC	'TMEM132E'	3 prime UTR	'40381/2140/8'	'208078/6711/66'	5.447e-77
Batch3	recessive	19-35500540-T-G	'DMKN'	missense	'133/928/42966'	'27/4771/220335'	5.539e-77
Batch3	allelic	13-102733766-C-G	'CCDC168'	missense	'68/8/43953'	'0/39/225103'	5.802e-77
Batch3	allelic	2-20204033-A-T	'SDC1'	missense	'67/10/43952'	'0/39/225101'	5.808e-77
Batch3	recessive	X-48190230-C-T	'SSX5'	synonymous	'69/8/23951/62/19918'	'0/56/122063/25/102830'	5.957e-77
Batch4	dominant	11-100949932-G-A	'ARHGAP42'	missense	'74646/13658/754'	'133067/19520/1101'	6.343e-77
Batch3	allelic	2-178751267-T-C	'TTN'	synonymous	'67/8/43954'	'0/37/225103'	8.726e-77
Batch2	dominant	20-53941419-C-CGCGCGCGTGTGTGT	'BCAS1'	3 prime UTR	'35175/5231/469'	'178938/35878/2412'	9.022e-77
Batch3	allelic	5-141394721-T-C	'PCDHGA8'	synonymous	'77/8/43944'	'0/62/225068'	9.168e-77
Batch3	recessive	9-128630274-G-A	'SPTAN1'	non coding transcript exon	'99/44/43677'	'1/299/223435'	1.244e-76
Batch3	allelic	2-169362337-C-G	'LRP2'	synonymous	'67/5/43953'	'0/34/225089'	1.47e-76
Batch2	dominant	7-134579534-C-T	'AKR1B15'	synonymous	'19862/15871/4431'	'97264/95030/26567'	1.629e-76
Batch3	allelic	2-219539659-A-G	'CHPF'	synonymous	'67/11/43951'	'0/41/225098'	1.774e-76
Batch3	recessive	11-9295390-G-A	'TMEM41B'	splice region	'98/48/42147'	'1/243/218768'	2.36e-76
Batch3	recessive	12-130982017-T-C	'ADGRD1'	synonymous	'109/462/43449'	'7/2394/222716'	2.368e-76
Batch2	dominant	11-7796836-G-GATATGGTTACCAGGTAGATGC	'OR5P2'	conservative inframe insertion	'25732/13338/3185'	'123303/77814/18878'	2.449e-76
Batch2	allelic	15-78893556-C-A	'MORF4L1'	synonymous	'33849/6502/394'	'172980/41820/3265'	2.456e-76
Batch3	recessive	22-50108818-A-G	'MOV10L1'	synonymous	'133/885/43005'	'28/4897/220194'	2.661e-76
Batch3	recessive	1-27549313-C-T	'AHDC1'	missense	'127/744/43158'	'22/3873/221240'	2.756e-76
Batch3	recessive	3-51956299-A-G	'GPR62'	missense	'128/798/43103'	'23/4277/220835'	2.899e-76
Batch3	recessive	8-144168288-G-A	'MROH1'	splice region	'96/135/43796'	'0/762/224377'	3.002e-76
Batch3	recessive	8-9720430-T-C	'TNKS'	synonymous	'96/37/43895'	'0/201/224940'	3.006e-76
Batch3	recessive	8-10609697-C-A	'RP1L1'	missense	'96/23/43910'	'0/151/224991'	3.01e-76
Batch3	recessive	8-143589515-G-C	'EEF1D'	missense	'96/35/43898'	'0/192/224948'	3.012e-76
Batch3	recessive	8-144105743-T-C	'MAF1'	synonymous	'96/21/43911'	'0/149/224986'	3.012e-76
Batch3	recessive	8-28060540-T-C	'NUGGC'	missense	'96/58/43872'	'0/230/224894'	3.013e-76
Batch2	allelic	11-48975782-T-G	'TRIM51GP'	non coding transcript exon	'27346/8661/732'	'144801/55594/6188'	3.086e-76
Batch3	recessive	10-119136515-G-A	'FAM45A'	synonymous	'118/630/43232'	'14/3122/221869'	3.19e-76
Batch4	dominant	11-1244709-C-G	'MUC5B'	missense	'85520/2435/0'	'160988/2706/0'	3.409e-76
Batch2	dominant	7-900659-A-AGG	'ADAP1'	non coding transcript exon	'39273/1855/765'	'202395/15734/4037'	3.656e-76
Batch2	dominant	9-135786170-CG-C	'KCNT1'	non coding transcript exon	'43721/39/0'	'219629/1575/0'	3.803e-76
Batch2	dominant	10-133554985-A-AGCTGAGACGG	'CYP2E1'	non coding transcript exon	'35994/4534/457'	'182551/31583/2306'	4.519e-76
Batch3	recessive	X-48902688-A-C	'PQBP1'	non coding transcript exon	'69/11/23943/63/19412'	'0/53/121755/25/92794'	4.934e-76
Batch2	dominant	22-50255092-C-T	'MAPK12'	non coding transcript exon	'4849/13487/19903'	'24797/89915/101456'	5.436e-76
Batch3	recessive	11-69079051-A-C	'TPCN2'	non coding transcript exon	'102/170/43754'	'3/801/224338'	6.26e-76
Batch3	recessive	11-69067500-T-C	'TPCN2'	splice region	'102/171/43754'	'3/809/224305'	6.332e-76
Batch4	dominant	22-17548128-CTT-C	'CECR2'	splice region	'83970/3327/0'	'153569/8846/1'	6.461e-76
Batch3	recessive	9-124339645-C-T	'NEK6'	synonymous	'100/136/43769'	'2/720/224330'	7.65e-76
Batch3	recessive	3-113304023-T-C	'CFAP44'	missense	'144/1062/42817'	'41/5268/219813'	7.704e-76
Batch3	allelic	2-219554514-T-C	'OBSL1'	synonymous	'67/10/43952'	'0/41/225101'	8.454e-76
Batch2	dominant	3-122359830-T-TAAAAAAAAAA	'CCDC58'	splice region	'42650/257/0'	'221653/234/0'	8.484e-76
Batch3	recessive	9-137463520-A-G	'PNPLA7'	missense	'100/126/43794'	'2/597/224136'	8.851e-76
Batch2	allelic	17-7107762-CACACGT-C	'ASGR2'	non coding transcript exon	'37769/915/6'	'212518/2407/8'	9.863e-76
Batch3	allelic	13-30462544-A-G	'HMGB1'	synonymous	'68/11/43704'	'0/45/224108'	1.221e-75
Batch3	recessive	1-39632656-T-C	'HEYL'	missense	'125/765/43115'	'21/3894/221110'	1.334e-75
Batch1	dominant	12-70353913-TAA-T	'CNOT2'	splice region	'84548/3719/0'	'167564/4878/0'	1.462e-75
Batch3	allelic	2-181539124-G-A	'CERKL'	synonymous	'64/7/42733'	'0/33/224035'	1.635e-75
Batch2	dominant	6-26372922-C-T	'BTN3A2'	synonymous	'33237/7430/833'	'169991/49869/3831'	1.939e-75
Batch3	allelic	16-4765607-A-G	'ZNF500'	synonymous	'90/27/43906'	'0/136/224978'	2.302e-75
Batch3	recessive	11-17150586-T-C	'PIK3C2A'	synonymous	'103/405/43470'	'4/2052/222897'	2.308e-75
Batch3	allelic	2-17772760-G-A	'GEN1'	missense	'67/10/43861'	'0/42/225022'	2.578e-75
Batch3	recessive	4-94657437-G-A	'PDLIM5'	missense	'122/482/41420'	'20/2682/217431'	3.077e-75
Batch3	recessive	9-429719-T-C	'DOCK8'	synonymous	'101/463/43463'	'3/2401/222732'	3.741e-75
Batch3	allelic	2-178071887-C-T	'PDE11A'	missense	'67/14/43943'	'0/47/225026'	3.754e-75
Batch3	recessive	14-20386575-A-G	'TEP1'	synonymous	'136/1101/42791'	'33/5736/219362'	3.858e-75
Batch3	allelic	2-29193706-T-C	'ALK'	missense	'67/9/43953'	'1/39/225102'	4.03e-75
Batch3	recessive	8-144467002-C-T	'KIFC2'	synonymous	'97/38/43893'	'1/249/224890'	4.033e-75
Batch3	recessive	8-144464925-C-T	'CYHR1'	5 prime UTR	'97/39/43893'	'1/249/224892'	4.038e-75
Batch3	recessive	8-144464532-G-A	'CYHR1'	synonymous	'97/42/43890'	'1/258/224882'	4.039e-75
Batch3	recessive	8-144440133-T-C	'TONSL'	synonymous	'97/217/43713'	'1/1116/224010'	4.045e-75
Batch3	recessive	8-144464965-G-A	'CYHR1'	5 prime UTR	'97/40/43892'	'1/244/224891'	4.047e-75
Batch2	allelic	8-12014959-C-A	'AC107918.3'	non coding transcript exon	'40179/1023/13'	'204750/9104/169'	4.379e-75
Batch3	recessive	17-11679772-T-C	'DNAH9'	synonymous	'135/1098/42749'	'32/5352/219491'	4.505e-75
Batch3	recessive	4-102989912-C-A	'SLC9B1'	missense	'118/550/39137'	'20/3082/219441'	4.699e-75
Batch3	allelic	2-199308961-T-G	'SATB2'	splice region	'67/13/43921'	'0/46/225012'	4.785e-75
Batch3	recessive	9-120579981-C-A	'CDK5RAP2'	5 prime UTR	'99/64/43625'	'2/301/223418'	4.982e-75
Batch3	allelic	2-141059052-A-G	'LRP1B'	synonymous	'66/7/42538'	'2/33/219169'	5.113e-75
Batch2	allelic	4-139889931-TGCTGCTGCTGC-T	'MAML3'	frameshift	'6960/3097/31673'	'28668/18507/167229'	6.364e-75
Batch1	dominant	2-206738497-T-C	'MDH1B'	missense	'74590/10136/534'	'146964/15636/838'	6.448e-75
Batch3	allelic	2-208326375-T-C	'PIKFYVE'	synonymous	'67/12/43949'	'0/45/225090'	6.587e-75
Batch4	allelic	3-122359830-T-TAA	'CCDC58'	splice region	'88595/741/132'	'166449/609/90'	8.938e-75
Batch2	dominant	14-80895798-G-A	'CEP128'	splice region	'43611/181/0'	'222929/94/0'	9.421e-75
Batch2	allelic	1-151760903-C-CAAAAAAAAAAAAAAAA	'MRPL9'	splice region	'42108/200/2'	'217460/2971/135'	1.033e-74
Batch3	allelic	13-37663735-A-G	'TRPC4'	splice region	'68/8/43942'	'0/43/224908'	1.223e-74
Batch3	allelic	15-75899461-G-A	'UBE2Q2'	missense	'85/15/43357'	'0/103/224563'	1.342e-74
Batch3	recessive	22-25777694-T-C	'MYO18B'	missense	'137/1098/42793'	'35/5713/219380'	1.358e-74
Batch3	recessive	11-64804546-T-C	'MEN1'	missense	'102/185/43740'	'4/1173/223960'	1.396e-74
Batch2	allelic	9-111758806-C-T	'C9orf84'	missense	'35780/3384/83'	'191879/24825/944'	1.729e-74
Batch2	dominant	9-35906604-C-CCA	'HRCT1'	frameshift	'39513/3915/60'	'208275/14465/279'	1.804e-74
Batch3	recessive	9-124857643-T-C	'WDR38'	3 prime UTR	'100/321/43608'	'3/1591/223541'	2.235e-74
Batch3	recessive	9-124856497-A-G	'WDR38'	missense	'100/285/43644'	'3/1394/223736'	2.236e-74
Batch3	recessive	9-76394190-A-C	'RFK'	5 prime UTR premature start codon gain	'100/195/43720'	'3/997/224051'	2.245e-74
Batch3	recessive	8-144289233-T-C	'BOP1'	synonymous	'96/45/43888'	'1/257/224883'	2.449e-74
Batch3	recessive	14-24145152-T-G	'PSME2'	missense	'134/983/42907'	'32/4838/219974'	2.509e-74
Batch4	allelic	16-1397277-A-G	'UNKL'	synonymous	'41038/16300/33089'	'72060/31689/66127'	2.911e-74
Batch3	allelic	1-46934138-A-G	'CYP4A11'	splice region	'39711/2574/78'	'203283/8572/258'	2.924e-74
Batch2	dominant	1-12861255-A-G	'PRAMEF2'	missense	'34908/5536/825'	'175595/37011/4576'	2.934e-74
Batch3	recessive	3-66500332-G-C	'LRIG1'	missense	'131/902/42972'	'29/4556/220407'	3.203e-74
Batch3	recessive	3-66500338-G-C	'LRIG1'	missense	'131/906/42976'	'29/4582/220419'	3.208e-74
Batch3	recessive	9-120579997-A-G	'CDK5RAP2'	5 prime UTR	'98/86/42224'	'2/419/215434'	4.054e-74
Batch4	allelic	3-195784222-C-T	'MUC4'	missense	'88213/16/18'	'156191/132/270'	4.413e-74
Batch3	allelic	2-219248520-T-G	'STK16'	synonymous	'67/4/43958'	'0/37/225104'	4.814e-74
Batch3	allelic	2-32630548-A-G	'TTC27'	synonymous	'66/10/43796'	'0/42/224945'	5.095e-74
Batch3	allelic	2-108773007-G-A	'RANBP2'	synonymous	'67/9/43951'	'0/43/225097'	5.367e-74
Batch3	dominant	17-21298407-T-C	'MAP2K3'	splice region	'128/43397/0'	'26/221835/0'	5.401e-74
Batch3	recessive	22-25770933-G-C	'MYO18B'	missense	'137/1069/42816'	'36/5600/219480'	5.418e-74
Batch4	dominant	9-111592986-CAAAAAAAAAAAAA-C	'PTGR1'	splice region	'87798/2656/2'	'162949/7396/16'	6.221e-74
Batch3	dominant	5-133101839-C-T	'HSPA4'	synonymous	'25914/11975/1743'	'131498/74022/11552'	7.453e-74
Batch2	dominant	1-173547764-A-G	'SLC9C2'	synonymous	'27677/10719/1721'	'139527/67134/10274'	9.419e-74
Batch3	recessive	19-45297760-T-C	'MARK4'	synonymous	'149/1336/42529'	'51/7127/217786'	9.669e-74
Batch3	allelic	10-35137827-A-G	'CREM'	5 prime UTR premature start codon gain	'18164/15478/3559'	'96432/95121/25772'	1.099e-73
Batch2	recessive	7-152446659-A-G	'CCT8L1P'	non coding transcript exon	'18634/19311/2825'	'94792/100363/20900'	1.302e-73
Batch4	allelic	3-195784223-T-C	'MUC4'	missense	'88311/14/16'	'156739/119/263'	1.307e-73
Batch3	recessive	3-9934475-A-G	'CRELD1'	missense	'131/951/42928'	'30/4933/220082'	1.422e-73
Batch3	recessive	8-144442022-C-G	'TONSL'	non coding transcript exon	'97/198/43725'	'2/1031/223976'	1.729e-73
Batch2	allelic	3-195786597-G-A	'MUC4'	synonymous	'42980/364/2'	'223836/508/0'	1.978e-73
Batch3	recessive	10-46549538-A-G	'GPRIN2'	missense	'120/42857/126'	'19/219113/688'	2.058e-73
Batch3	recessive	12-10418492-T-G	'KLRC3'	missense	'95/112/40428'	'2/491/216287'	2.07e-73
Batch1	dominant	16-89233360-GCAACTCGCACTGCGTATGCAACTCAACTCGCACTGCGTATGCAACT-G	'ZNF778'	3 prime UTR	'87571/2162/1'	'171989/2461/1'	2.098e-73
Batch2	recessive	17-35478131-T-C	'SLFN12L'	missense	'5992/15196/18053'	'25987/93077/99072'	3.011e-73
Batch2	dominant	12-116007389-C-G	'MED13L'	non coding transcript exon	'35355/88/0'	'222988/2/0'	3.22e-73
Batch3	recessive	10-46550618-C-T	'GPRIN2'	missense	'122/42733/129'	'21/217639/699'	3.669e-73
Batch4	dominant	10-69887440-GT-G	'COL13A1'	splice region	'73645/13221/788'	'140545/20255/1327'	3.68e-73
Batch2	allelic	7-149878840-T-TGTGGTTAGAGTTCTTGTTGGGATTCAGGCA	'ATP6V0E2'	3 prime UTR	'33029/338/604'	'202217/3647/5711'	3.932e-73
Batch3	allelic	6-5085836-A-G	'PPP1R3G'	synonymous	'46/0/43982'	'0/0/225141'	4.4e-73
Batch3	allelic	16-53449-C-CG	'SNRNP25'	5 prime UTR	'46/0/43981'	'0/0/225135'	4.402e-73
Batch3	allelic	6-131950840-T-G	'CTGF'	synonymous	'46/0/43982'	'0/0/225133'	4.412e-73
Batch4	allelic	6-123377874-A-C	'TRDN'	missense	'64991/21611/1960'	'119042/33667/2721'	5.009e-73
Batch4	dominant	14-103574078-C-CTTTTTT	'APOPT1'	splice region	'90604/236/0'	'170591/33/0'	6.921e-73
Batch3	allelic	13-95887889-T-C	'UGGT2'	splice region	'65/27/42902'	'1/61/218937'	7.124e-73
Batch1	dominant	3-16598568-T-C	'DAZL'	missense	'67240/15175/1695'	'130244/36086/3255'	9.176e-73
Batch3	recessive	8-144052892-G-A	'OPLAH'	synonymous	'96/230/43702'	'2/1203/223936'	1.004e-72
Batch3	recessive	8-143729168-C-G	'FAM83H'	missense	'96/146/43787'	'2/677/224462'	1.006e-72
Batch3	recessive	8-10674845-T-C	'C8orf74'	splice region	'96/178/43743'	'2/892/224182'	1.007e-72
Batch3	recessive	8-144168385-C-T	'MROH1'	missense	'96/122/43811'	'2/744/224388'	1.008e-72
Batch4	dominant	6-33069745-T-C	'HLA-DPA1'	missense	'61691/24288/2951'	'117935/38861/5255'	1.023e-72
Batch3	allelic	13-109141126-T-C	'MYO16'	synonymous	'68/16/43945'	'0/57/225082'	1.077e-72
Batch2	dominant	7-23772176-T-G	'STK31'	missense	'28441/10272/1405'	'142582/63329/9067'	1.245e-72
Batch2	dominant	19-48918696-T-G	'NUCB1'	missense	'41831/139/0'	'220209/43/0'	1.397e-72
Batch3	recessive	9-111692300-A-G	'C9orf84'	missense	'101/375/43481'	'5/1946/222921'	1.413e-72
Batch3	allelic	2-27132586-A-C	'PREB'	non coding transcript exon	'67/6/43947'	'0/42/225018'	1.598e-72
Batch3	allelic	5-161692065-G-T	'GABRA6'	synonymous	'77/21/43931'	'0/91/225051'	1.827e-72
Batch2	dominant	8-54459698-A-ACACCAG	'SOX17'	disruptive inframe insertion	'42866/310/9'	'219069/4045/56'	2.213e-72
Batch2	dominant	19-22756188-A-C	'ZNF99'	3 prime UTR	'43063/139/21'	'217863/2621/122'	2.298e-72
Batch3	allelic	19-501743-T-TCTCCCGACACCACCTCCCAGGAGC	'MADCAM1'	disruptive inframe insertion	'39769/2291/339'	'197847/13991/3505'	2.368e-72
Batch2	dominant	12-132062548-A-G	'EP400'	synonymous	'38954/3126/164'	'203416/10985/761'	2.489e-72
Batch3	recessive	16-22149815-T-C	'VWA3A'	missense	'91/73/43864'	'0/424/224712'	2.594e-72
Batch3	recessive	16-88805737-T-C	'CDT1'	missense	'91/101/43837'	'0/503/224637'	2.595e-72
Batch3	recessive	3-9933563-C-G	'IL17RC'	synonymous	'131/971/42900'	'32/5006/219717'	2.986e-72
Batch2	dominant	1-219983387-C-T	'EPRS'	synonymous	'36298/4050/368'	'185278/28460/1944'	3.298e-72
Batch3	allelic	13-102733933-A-G	'CCDC168'	synonymous	'68/9/43951'	'0/49/225089'	4.096e-72
Batch3	recessive	8-144414297-C-G	'SLC39A4'	missense	'97/191/43740'	'3/1053/224081'	4.683e-72
Batch3	recessive	8-97941784-T-C	'MATN2'	synonymous	'97/116/43816'	'3/573/224564'	4.686e-72
Batch2	allelic	4-139889929-GC-G	'MAML3'	frameshift	'6957/3234/32047'	'28637/19265/168680'	5.849e-72
Batch4	dominant	1-12847643-T-C	'HNRNPCL1'	missense	'83802/2098/82'	'160777/2298/139'	6.091e-72
Batch3	recessive	9-93018183-A-G	'FGD3'	synonymous	'100/373/43554'	'5/1732/223369'	8.635e-72
Batch3	recessive	17-80039925-G-C	'CCDC40'	synonymous	'132/810/43075'	'34/4265/220748'	9.39e-72
Batch2	dominant	11-1249153-G-A	'MUC5B'	synonymous	'41927/204/3'	'214660/3148/28'	9.784e-72
Batch2	dominant	10-30349279-T-TAAAA	'MTPAP'	5 prime UTR	'31997/10058/18'	'153837/60199/109'	1.149e-71
Batch2	dominant	12-11308524-TTGGGACTGGTTACCTCCTTGTGGGGGTGGTCTTTCTGGCTTTCCTGGAGGAGGTGGGGGACGG-T	'PRB4'	disruptive inframe deletion	'43746/153/0'	'224937/61/0'	1.337e-71
Batch4	dominant	22-50064040-A-G	'MLC1'	synonymous	'87428/1613/178'	'165847/1502/358'	1.46e-71
Batch3	recessive	11-33751615-G-C	'FBXO3'	splice region	'92/23/41454'	'1/154/214606'	1.49e-71
Batch3	recessive	X-119147575-C-A	'KIAA1210'	missense	'69/14/23946/67/19569'	'0/95/122028/39/101111'	1.498e-71
Batch3	recessive	16-29780400-G-C	'ZG16'	missense	'90/41/43897'	'0/211/224928'	1.587e-71
Batch3	recessive	16-84486931-T-C	'TLDC1'	missense	'90/106/43832'	'0/547/224590'	1.588e-71
Batch3	recessive	16-4888159-T-G	'PPL'	missense	'90/45/43878'	'0/219/224840'	1.589e-71
Batch3	recessive	16-4890808-A-G	'PPL'	synonymous	'90/47/43892'	'0/251/224889'	1.589e-71
Batch3	recessive	16-27761580-G-A	'KIAA0556'	missense	'90/68/43853'	'0/313/224735'	1.589e-71
Batch3	recessive	16-84295150-G-C	'WFDC1'	missense	'90/33/43904'	'0/198/224932'	1.589e-71
Batch3	recessive	16-29799998-C-T	'KIF22'	synonymous	'90/47/43892'	'0/226/224912'	1.59e-71
Batch3	recessive	16-82639442-C-T	'CDH13'	missense	'90/24/43900'	'0/156/224906'	1.59e-71
Batch3	recessive	16-84295146-G-T	'WFDC1'	missense	'90/35/43902'	'0/193/224935'	1.59e-71
Batch3	recessive	16-29802913-G-A	'KIF22'	synonymous	'90/47/43892'	'0/227/224907'	1.592e-71
Batch3	recessive	16-81151811-A-G	'PKD1L2'	synonymous	'90/34/43904'	'0/162/224959'	1.597e-71
Batch3	recessive	16-89694144-T-C	'CDK10'	non coding transcript exon	'90/40/43831'	'0/243/224529'	1.6e-71
Batch4	allelic	5-41033829-C-CTATCTATT	'MROH2B'	splice region	'72772/6526/9544'	'137514/9462/15809'	1.747e-71
Batch4	dominant	17-5536928-T-C	'NLRP1'	synonymous	'82982/6680/207'	'157316/9410/318'	1.899e-71
Batch3	recessive	9-132230577-A-G	'NTNG2'	missense	'101/440/43462'	'6/2532/222545'	2.131e-71
Batch2	dominant	17-48804924-GCTTTCCAAAGTCGGGCA-G	'TTLL6'	frameshift	'41882/1069/33'	'213037/9428/184'	2.276e-71
Batch3	recessive	21-41801323-A-G	'PRDM15'	missense	'109/572/43347'	'12/2936/222163'	2.507e-71
Batch3	recessive	9-132388186-G-T	'TTF1'	synonymous	'102/383/43172'	'7/2009/222971'	2.561e-71
Batch2	dominant	11-10799116-TA-T	'EIF4G2'	splice region	'36626/3692/128'	'187084/25768/980'	2.605e-71
Batch1	dominant	19-1619351-C-T	'TCF3'	missense	'77298/6665/469'	'150014/16987/942'	2.666e-71
Batch2	allelic	8-89978251-C-G	'NBN'	missense	'20407/15520/3496'	'104114/94801/23011'	3.193e-71
Batch4	allelic	9-20986266-A-ATTTTTTTTTTTTTTTTTTTT	'FOCAD'	splice region	'86874/1325/1661'	'163986/1519/2308'	3.26e-71
Batch3	allelic	6-131950812-G-C	'CTGF'	missense	'46/0/43983'	'0/1/225139'	3.438e-71
Batch3	allelic	6-131950819-T-G	'CTGF'	synonymous	'46/0/43983'	'0/1/225139'	3.438e-71
Batch3	allelic	16-2009620-GC-G	'ZNF598'	5 prime UTR	'46/0/43981'	'0/1/225114'	3.455e-71
Batch2	dominant	16-53459434-AT-A	'RBL2'	splice region	'20880/13467/3339'	'110357/88450/19999'	3.533e-71
Batch2	allelic	5-141225521-G-T	'PCDHB14'	synonymous	'42411/226/0'	'214103/3268/9'	4.835e-71
Batch3	recessive	11-69083946-T-C	'TPCN2'	missense	'102/371/43549'	'7/1912/223172'	4.972e-71
Batch2	dominant	4-153355704-A-G	'MND1'	synonymous	'37518/1728/37'	'200623/14295/319'	5.835e-71
Batch3	recessive	X-57378730-T-C	'FAAH2'	synonymous	'69/10/23952/60/19919'	'0/65/122062/32/102876'	6.476e-71
Batch2	dominant	7-43987723-G-A	'AC004951.2'	non coding transcript exon	'34736/6485/496'	'176420/42377/3006'	6.846e-71
Batch2	allelic	14-55397428-G-A	'ATG14'	synonymous	'39852/2680/79'	'201694/19314/659'	7.325e-71
Batch3	recessive	7-106093173-G-A	'SYPL1'	non coding transcript exon	'144/1361/41799'	'50/7113/213646'	7.676e-71
Batch2	allelic	19-7163203-T-C	'INSR'	splice region	'37715/3930/196'	'190637/26732/1462'	8.332e-71
Batch2	allelic	4-39214620-G-A	'WDR19'	missense	'38133/1552/14'	'204974/12991/253'	8.363e-71
Batch3	allelic	2-115768384-G-A	'DPP10'	missense	'67/5/43955'	'0/44/225090'	9.128e-71
Batch2	dominant	11-55811515-C-T	'OR5L1'	synonymous	'36858/4679/213'	'188127/31782/1365'	9.31e-71
Batch2	allelic	17-35478153-A-G	'SLFN12L'	missense	'41894/250/0'	'219508/3525/38'	9.727e-71
Batch3	dominant	19-4511527-CTTGGCCACATTCGCAGCACCGGTCACCCCACTGCACACAGCATCCTTGGTACCAGTTAACACAGTCTTGGTGGTGTCCATGCCGGTCTGGACAGTCCCTTTGGCCAACTTCACAGCCCCTGTGAGCCCAGTGGACACAGCATCTTTAGTGCCAGTCAGGACAGACTTTGTAGTGTCCAGGCCCCCTTGGATGGCCCCT-C	'PLIN4'	disruptive inframe deletion	'43828/148/0'	'221695/2605/0'	1.265e-70
Batch2	allelic	8-12014978-T-C	'AC107918.3'	non coding transcript exon	'41369/455/5'	'207793/4989/60'	1.414e-70
Batch4	dominant	1-152911235-G-C	'IVL'	missense	'76604/12330/655'	'144130/18376/1287'	1.778e-70
Batch2	allelic	7-95406270-A-T	'PON2'	synonymous	'24578/12607/1738'	'130557/79429/12695'	1.804e-70
Batch3	allelic	15-44674191-T-C	'PATL2'	start lost	'85/17/43922'	'0/116/224741'	1.877e-70
Batch3	recessive	16-4894517-C-G	'PPL'	synonymous	'91/100/43838'	'1/531/224606'	2.003e-70
Batch3	recessive	19-47320227-T-C	'C5AR1'	synonymous	'140/1085/42802'	'46/5696/219387'	2.113e-70
Batch3	recessive	19-47320614-G-T	'C5AR1'	missense	'140/1080/42807'	'46/5692/219381'	2.123e-70
Batch2	dominant	16-89233716-GTATGCAACTCAACTCGCACTGCA-G	'ZNF778'	3 prime UTR	'43143/746/124'	'222687/1396/695'	2.358e-70
Batch3	recessive	10-46549870-A-G	'GPRIN2'	synonymous	'119/42838/126'	'22/218485/685'	2.388e-70
Batch2	dominant	11-1251466-T-C	'MUC5B'	synonymous	'43399/207/0'	'224396/154/0'	2.403e-70
Batch3	recessive	7-152121692-T-C	'GALNT11'	3 prime UTR	'135/1011/42882'	'40/5089/219994'	2.629e-70
Batch2	allelic	17-35478146-G-A	'SLFN12L'	missense	'42047/255/1'	'219562/3564/37'	2.761e-70
Batch2	dominant	18-14537950-A-G	'POTEC'	missense	'31645/8126/692'	'161221/52472/3905'	2.798e-70
Batch3	recessive	7-107773974-A-G	'SLC26A3'	synonymous	'139/1170/42701'	'45/5959/219073'	2.845e-70
Batch3	recessive	14-60982610-T-A	'SLC38A6'	missense	'139/1101/42777'	'45/5727/219318'	2.876e-70
Batch4	dominant	2-160318229-TAAA-T	'RBMS1'	splice region	'88136/1892/0'	'162221/5529/0'	3.128e-70
Batch3	recessive	1-16053701-T-C	'CLCNKB'	missense	'128/995/42897'	'32/5004/220045'	3.188e-70
Batch3	recessive	19-10154636-T-C	'DNMT1'	synonymous	'142/1218/42667'	'49/6165/218918'	3.599e-70
Batch3	allelic	13-95887887-T-C	'UGGT2'	splice region	'64/25/42631'	'1/61/216617'	4.187e-70
Batch2	dominant	7-99193046-G-C	'KPNA7'	synonymous	'38270/3981/206'	'194164/27588/1096'	4.684e-70
Batch2	allelic	5-73051396-A-G	'FCHO2'	synonymous	'21123/15142/3332'	'104541/89345/21282'	5.2e-70
Batch4	dominant	10-124613382-CCTCCTCCACCCCTGCCT-C	'LHPP'	3 prime UTR	'76535/8954/1291'	'144946/21649/2544'	5.358e-70
Batch2	dominant	14-37808794-C-T	'TTC6'	missense	'18578/15890/4547'	'92343/94921/28575'	6.075e-70
Batch2	dominant	1-19269630-C-T	'AKR7L'	missense	'5351/14087/18982'	'26274/95684/97922'	6.869e-70
[truncated: 15,232 more rows]
