# Supplementary material for: Rare variant contribution to human disease in 281,104 UK Biobank exomes
Source: Nature. 2021 Aug 10;597(7877):527–32. doi: 10.1038/s41586-021-03855-y (PMC8458098; doi:10.1038/s41586-021-03855-y)
Supplement: Supplementary file 3 — This file contains Supplementary Tables 1, 2, 4, 5, 7, 8, 10, 12, 14, 15-17, 19, 20, 22, 24, 26, 28 and 29. [file 41586_2021_3855_MOESM3_ESM.zip › Supp table 29 - Correlated Chapter IX phenotypes.xlsx]

## Sheet: Table S29
Pheno1	Pheno2	r2
Union#BlockI10-I15#I10-I15 Hypertensive diseases	Union#ChapterIX#Chapter IX Diseases of the circulatory system	0.528346
Union#I05#I05 Rheumatic mitral valve diseases	Union#I050#I05.0 Mitral stenosis	0.237081
Union#I05#I05 Rheumatic mitral valve diseases	Union#I059#I05.9 Mitral valve disease| unspecified	0.42366
Union#I07#I07 Rheumatic tricuspid valve diseases	Union#I071#I07.1 Tricuspid insufficiency	0.766735
Union#BlockI05-I09#I05-I09 Chronic rheumatic heart diseases	Union#I08#I08 Multiple valve diseases	0.527131
Union#BlockI05-I09#I05-I09 Chronic rheumatic heart diseases	Union#I080#I08.0 Disorders of both mitral and aortic valves	0.214251
Union#BlockI05-I09#I05-I09 Chronic rheumatic heart diseases	Union#I081#I08.1 Disorders of both mitral and tricuspid valves	0.357112
Union#I08#I08 Multiple valve diseases	Union#I081#I08.1 Disorders of both mitral and tricuspid valves	0.269481
Union#BlockI05-I09#I05-I09 Chronic rheumatic heart diseases	Union#I083#I08.3 Combined disorders of mitral| aortic and tricuspid valves	0.208224
Union#I09#I09 Other rheumatic heart diseases	Union#I099#I09.9 Rheumatic heart disease| unspecified	0.565989
Union#BlockI10-I15#I10-I15 Hypertensive diseases	Union#I10#I10 Essential (primary) hypertension	0.638378
Union#ChapterIX#Chapter IX Diseases of the circulatory system	Union#I10#I10 Essential (primary) hypertension	0.328876
Union#I11#I11 Hypertensive heart disease	Union#I119#I11.9 Hypertensive heart disease without (congestive) heart failure	0.83445
Union#I12#I12 Hypertensive renal disease	Union#I120#I12.0 Hypertensive renal disease with renal failure	0.901106
Union#I15#I15 Secondary hypertension	Union#I151#I15.1 Hypertension secondary to other renal disorders	0.496274
Union#I15#I15 Secondary hypertension	Union#I159#I15.9 Seconday hypertension| unspecified	0.222932
Union#BlockI20-I25#I20-I25 Ischaemic heart diseases	Union#I20#I20 Angina pectoris	0.51644
Union#I20#I20 Angina pectoris	Union#I200#I20.0 Unstable angina	0.200571
Union#BlockI20-I25#I20-I25 Ischaemic heart diseases	Union#I209#I20.9 Angina pectoris| unspecified	0.45653
Union#I20#I20 Angina pectoris	Union#I209#I20.9 Angina pectoris| unspecified	0.735999
Union#BlockI20-I25#I20-I25 Ischaemic heart diseases	Union#I21#I21 Acute myocardial infarction	0.319355
Union#I21#I21 Acute myocardial infarction	Union#I219#I21.9 Acute myocardial infarction| unspecified	0.284805
Union#I22#I22 Subsequent myocardial infarction	Union#I221#I22.1 Subsequent myocardial infarction of inferior wall	0.22566
Union#I22#I22 Subsequent myocardial infarction	Union#I229#I22.9 Subsequent myocardial infarction of unspecified site	0.614819
Union#I23#I23 Certain current complications following acute myocardial infarction	Union#I238#I23.8 Other current complications following acute myocardial infarction	0.612202
Union#I24#I24 Other acute ischaemic heart diseases	Union#I248#I24.8 Other forms of acute ischaemic heart disease	0.202854
Union#I24#I24 Other acute ischaemic heart diseases	Union#I249#I24.9 Acute ischaemic heart disease| unspecified	0.544578
Union#BlockI20-I25#I20-I25 Ischaemic heart diseases	Union#I25#I25 Chronic ischaemic heart disease	0.83797
Union#I20#I20 Angina pectoris	Union#I25#I25 Chronic ischaemic heart disease	0.378908
Union#I209#I20.9 Angina pectoris| unspecified	Union#I25#I25 Chronic ischaemic heart disease	0.332273
Union#I21#I21 Acute myocardial infarction	Union#I25#I25 Chronic ischaemic heart disease	0.319485
Union#BlockI20-I25#I20-I25 Ischaemic heart diseases	Union#I251#I25.1 Atherosclerotic heart disease	0.584152
Union#I20#I20 Angina pectoris	Union#I251#I25.1 Atherosclerotic heart disease	0.322345
Union#I209#I20.9 Angina pectoris| unspecified	Union#I251#I25.1 Atherosclerotic heart disease	0.283879
Union#I21#I21 Acute myocardial infarction	Union#I251#I25.1 Atherosclerotic heart disease	0.279051
Union#I25#I25 Chronic ischaemic heart disease	Union#I251#I25.1 Atherosclerotic heart disease	0.688623
Union#BlockI20-I25#I20-I25 Ischaemic heart diseases	Union#I252#I25.2 Old myocardial infarction	0.27329
Union#I21#I21 Acute myocardial infarction	Union#I252#I25.2 Old myocardial infarction	0.447315
Union#I25#I25 Chronic ischaemic heart disease	Union#I252#I25.2 Old myocardial infarction	0.322165
Union#I251#I25.1 Atherosclerotic heart disease	Union#I252#I25.2 Old myocardial infarction	0.221787
Union#I21#I21 Acute myocardial infarction	Union#I258#I25.8 Other forms of chronic ischaemic heart disease	0.232027
Union#I252#I25.2 Old myocardial infarction	Union#I258#I25.8 Other forms of chronic ischaemic heart disease	0.224782
Union#BlockI20-I25#I20-I25 Ischaemic heart diseases	Union#I259#I25.9 Chronic ischaemic heart disease| unspecified	0.451851
Union#I20#I20 Angina pectoris	Union#I259#I25.9 Chronic ischaemic heart disease| unspecified	0.279773
Union#I209#I20.9 Angina pectoris| unspecified	Union#I259#I25.9 Chronic ischaemic heart disease| unspecified	0.276292
Union#I25#I25 Chronic ischaemic heart disease	Union#I259#I25.9 Chronic ischaemic heart disease| unspecified	0.532661
Union#I251#I25.1 Atherosclerotic heart disease	Union#I259#I25.9 Chronic ischaemic heart disease| unspecified	0.264883
Union#I252#I25.2 Old myocardial infarction	Union#I259#I25.9 Chronic ischaemic heart disease| unspecified	0.221157
Union#BlockI26-I28#I26-I28 Pulmonary heart disease and diseases of pulmonary circulation	Union#I26#I26 Pulmonary embolism	0.598185
Union#BlockI26-I28#I26-I28 Pulmonary heart disease and diseases of pulmonary circulation	Union#I269#I26.9 Pulmonary embolism without mention of acute cor pulmonale	0.790777
Union#I26#I26 Pulmonary embolism	Union#I269#I26.9 Pulmonary embolism without mention of acute cor pulmonale	0.723635
Union#BlockI26-I28#I26-I28 Pulmonary heart disease and diseases of pulmonary circulation	Union#I27#I27 Other pulmonary heart diseases	0.20584
Union#I27#I27 Other pulmonary heart diseases	Union#I270#I27.0 Primary pulmonary hypertension	0.269808
Union#I27#I27 Other pulmonary heart diseases	Union#I272#I27.2 Other secondary pulmonary hypertension	0.619802
Union#I28#I28 Other diseases of pulmonary vessels	Union#I288#I28.8 Other specified diseases of pulmonary vessels	0.532201
Union#I30#I30 Acute pericarditis	Union#I309#I30.9 Acute pericarditis| unspecified	0.339422
Union#I31#I31 Other diseases of pericardium	Union#I313#I31.3 Pericardial effusion (noninflammatory)	0.554419
Union#I31#I31 Other diseases of pericardium	Union#I319#I31.9 Disease of pericardium| unspecified	0.273341
Union#I33#I33 Acute and subacute endocarditis	Union#I330#I33.0 Acute and subacute infective endocarditis	0.842394
Union#I34#I34 Nonrheumatic mitral valve disorders	Union#I340#I34.0 Mitral (valve) insufficiency	0.8152
Union#I35#I35 Nonrheumatic aortic valve disorders	Union#I350#I35.0 Aortic (valve) stenosis	0.640974
Union#I35#I35 Nonrheumatic aortic valve disorders	Union#I351#I35.1 Aortic (valve) insufficiency	0.240783
Union#I36#I36 Nonrheumatic tricuspid valve disorders	Union#I361#I36.1 Nonrheumatic tricuspid (valve) insufficiency	0.913963
Union#I37#I37 Pulmonary valve disorders	Union#I371#I37.1 Pulmonary valve insufficiency	0.789815
Union#I42#I42 Cardiomyopathy	Union#I420#I42.0 Dilated cardiomyopathy	0.416632
Union#I421#I42.1 Obstructive hypertrophic cardiomyopathy	Union#I422#I42.2 Other hypertrophic cardiomyopathy	0.249766
Union#I42#I42 Cardiomyopathy	Union#I429#I42.9 Cardiomyopathy| unspecified	0.35514
Union#I43#I43 Cardiomyopathy in diseases classified elsewhere	Union#I431#I43.1 Cardiomyopathy in metabolic diseases	0.749961
Union#I44#I44 Atrioventricular and left bundle-branch block	Union#I440#I44.0 Atrioventricular block| first degree	0.306688
Union#I44#I44 Atrioventricular and left bundle-branch block	Union#I447#I44.7 Left bundle-branch block| unspecified	0.436487
Union#I45#I45 Other conduction disorders	Union#I451#I45.1 Other and unspecified right bundle-branch block	0.69131
Union#I46#I46 Cardiac arrest	Union#I460#I46.0 Cardiac arrest with successful resuscitation	0.60846
Union#I46#I46 Cardiac arrest	Union#I469#I46.9 Cardiac arrest| unspecified	0.43027
Union#I47#I47 Paroxysmal tachycardia	Union#I471#I47.1 Supraventricular tachycardia	0.593045
Union#I47#I47 Paroxysmal tachycardia	Union#I472#I47.2 Ventricular tachycardia	0.227869
Union#BlockI30-I52#I30-I52 Other forms of heart disease	Union#I48#I48 Atrial fibrillation and flutter	0.465901
Union#BlockI30-I52#I30-I52 Other forms of heart disease	Union#I489#I48.9 Atrial fibrillation and atrial flutter| unspecified	0.247553
Union#I48#I48 Atrial fibrillation and flutter	Union#I489#I48.9 Atrial fibrillation and atrial flutter| unspecified	0.476314
Union#BlockI30-I52#I30-I52 Other forms of heart disease	Union#I50#I50 Heart failure	0.200954
Union#I50#I50 Heart failure	Union#I500#I50.0 Congestive heart failure	0.395545
Union#I50#I50 Heart failure	Union#I501#I50.1 Left ventricular failure	0.50477
Union#I50#I50 Heart failure	Union#I509#I50.9 Heart failure| unspecified	0.345455
Union#I51#I51 Complications and ill-defined descriptions of heart disease	Union#I517#I51.7 Cardiomegaly	0.5258
Union#I51#I51 Complications and ill-defined descriptions of heart disease	Union#I518#I51.8 Other ill-defined heart diseases	0.333987
Union#I60#I60 Subarachnoid haemorrhage	Union#I609#I60.9 Subarachnoid haemorrhage| unspecified	0.508095
Union#I61#I61 Intracerebral haemorrhage	Union#I619#I61.9 Intracerebral haemorrhage| unspecified	0.567924
Union#I62#I62 Other nontraumatic intracranial haemorrhage	Union#I620#I62.0 Subdural haemorrhage (acute) (nontraumatic)	0.479921
Union#I62#I62 Other nontraumatic intracranial haemorrhage	Union#I629#I62.9 Intracranial haemorrhage (nontraumatic)| unspecified	0.274768
Union#BlockI60-I69#I60-I69 Cerebrovascular diseases	Union#I63#I63 Cerebral infarction	0.384983
Union#BlockI60-I69#I60-I69 Cerebrovascular diseases	Union#I639#I63.9 Cerebral infarction| unspecified	0.27598
Union#I63#I63 Cerebral infarction	Union#I639#I63.9 Cerebral infarction| unspecified	0.639104
Union#I65#I65 Occlusion and stenosis of precerebral arteries| not resulting in cerebral infarction	Union#I652#I65.2 Occlusion and stenosis of carotid artery	0.887709
Union#BlockI60-I69#I60-I69 Cerebrovascular diseases	Union#I67#I67 Other cerebrovascular diseases	0.366725
Union#I67#I67 Other cerebrovascular diseases	Union#I678#I67.8 Other specified cerebrovascular diseases	0.431661
Union#I67#I67 Other cerebrovascular diseases	Union#I679#I67.9 Cerebrovascular disease| unspecified	0.352307
Union#I68#I68 Cerebrovascular disorders in diseases classified elsewhere	Union#I680#I68.0 Cerebral amyloid angiopathy	0.934412
Union#I69#I69 Sequelae of cerebrovascular disease	Union#I693#I69.3 Sequelae of cerebral infarction	0.250619
Union#I69#I69 Sequelae of cerebrovascular disease	Union#I694#I69.4 Sequelae of stroke| not specified as haemorrhage or infarction	0.73523
Union#I70#I70 Atherosclerosis	Union#I700#I70.0 Atherosclerosis of aorta	0.269585
Union#I700#I70.0 Atherosclerosis of aorta	Union#I7000#I70.00 Atherosclerosis of aorta (without gangrene)	0.717153
Union#I701#I70.1 Atherosclerosis of renal artery	Union#I7010#I70.10 Atherosclerosis of renal artery (without gangrene)	0.52621
Union#I70#I70 Atherosclerosis	Union#I702#I70.2 Atherosclerosis of arteries of the extremities	0.540674
Union#I70#I70 Atherosclerosis	Union#I7020#I70.20 Atherosclerosis of arteries of extremities (without gangrene)	0.3247
Union#I702#I70.2 Atherosclerosis of arteries of the extremities	Union#I7020#I70.20 Atherosclerosis of arteries of extremities (without gangrene)	0.600547
Union#I708#I70.8 Atherosclerosis of other arteries	Union#I7080#I70.80 Atherosclerosis of other arteries (without gangrene)	0.62845
Union#I709#I70.9 Generalised and unspecified atherosclerosis	Union#I7090#I70.90 Generalized and unspecified atherosclerosis (without gangrene)	0.279636
Union#I71#I71 Aortic aneurysm and dissection	Union#I714#I71.4 Abdominal aortic aneurysm| without mention of rupture	0.495429
Union#I72#I72 Other aneurysm	Union#I724#I72.4 Aneurysm of artery of lower extremity	0.247395
Union#BlockI70-I79#I70-I79 Diseases of arteries| arterioles and capillaries	Union#I73#I73 Other peripheral vascular diseases	0.327801
Union#I73#I73 Other peripheral vascular diseases	Union#I730#I73.0 Raynaud's syndrome	0.208655
Union#BlockI70-I79#I70-I79 Diseases of arteries| arterioles and capillaries	Union#I739#I73.9 Peripheral vascular disease| unspecified	0.326493
Union#I73#I73 Other peripheral vascular diseases	Union#I739#I73.9 Peripheral vascular disease| unspecified	0.417744
Union#I74#I74 Arterial embolism and thrombosis	Union#I743#I74.3 Embolism and thrombosis of arteries of the lower extremities	0.53033
Union#I77#I77 Other disorders of arteries and arterioles	Union#I771#I77.1 Stricture of artery	0.517277
Union#I78#I78 Diseases of capillaries	Union#I781#I78.1 Naevus| nonneoplastic	0.345666
Union#I79#I79 Disorders of arteries| arterioles and capillaries in diseases classified elsewhere	Union#I792#I79.2 Peripheral angiopathy in diseases classified elsewhere	0.888859
Union#I80#I80 Phlebitis and thrombophlebitis	Union#I802#I80.2 Phlebitis and thrombophlebitis of other deep vessels of lower extremities	0.285957
Union#I80#I80 Phlebitis and thrombophlebitis	Union#I82#I82 Other venous embolism and thrombosis	0.410287
Union#BlockI80-I89#I80-I89 Diseases of veins| lymphatic vessels and lymph nodes| not elsewhere classified	Union#I839#I83.9 Varicose veins of lower extremities without ulcer or inflammation	0.246008
Union#I83#I83 Varicose veins of lower extremities	Union#I839#I83.9 Varicose veins of lower extremities without ulcer or inflammation	0.604702
Union#BlockI80-I89#I80-I89 Diseases of veins| lymphatic vessels and lymph nodes| not elsewhere classified	Union#I84#I84 Haemorrhoids	0.527624
Union#BlockI80-I89#I80-I89 Diseases of veins| lymphatic vessels and lymph nodes| not elsewhere classified	Union#I849#I84.9 Unspecified haemorrhoids without complication	0.282938
Union#I84#I84 Haemorrhoids	Union#I849#I84.9 Unspecified haemorrhoids without complication	0.53625
Union#I85#I85 Oesophageal varices	Union#I859#I85.9 Oesophageal varices without bleeding	0.908125
Union#I87#I87 Other disorders of veins	Union#I872#I87.2 Venous insufficiency (chronic) (peripheral)	0.322697
Union#I88#I88 Nonspecific lymphadenitis	Union#I889#I88.9 Nonspecific lymphadenitis| unspecified	0.221155
Union#I89#I89 Other non-infective disorders of lymphatic vessels and lymph nodes	Union#I890#I89.0 Lymphoedema| not elsewhere classified	0.547056
Union#BlockI95-I99#I95-I99 Other and unspecified disorders of the circulatory system	Union#I95#I95 Hypotension	0.814073
Union#BlockI95-I99#I95-I99 Other and unspecified disorders of the circulatory system	Union#I951#I95.1 Orthostatic hypotension	0.274988
Union#I95#I95 Hypotension	Union#I951#I95.1 Orthostatic hypotension	0.257073
Union#BlockI95-I99#I95-I99 Other and unspecified disorders of the circulatory system	Union#I959#I95.9 Hypotension| unspecified	0.65138
Union#I95#I95 Hypotension	Union#I959#I95.9 Hypotension| unspecified	0.608944
Union#I97#I97 Postprocedural disorders of circulatory system| not elsewhere classified	Union#I971#I97.1 Other functional disturbances following cardiac surgery	0.256994
Union#I97#I97 Postprocedural disorders of circulatory system| not elsewhere classified	Union#I972#I97.2 Postmastectomy lymphoedema syndrome	0.328399
Union#I97#I97 Postprocedural disorders of circulatory system| not elsewhere classified	Union#I978#I97.8 Other postprocedural disorders of circulatory system| not elsewhere classified	0.280795
Union#I85#I85 Oesophageal varices	Union#I98#I98 Other disorders of circulatory system in diseases classified elsewhere	0.21617
Union#I859#I85.9 Oesophageal varices without bleeding	Union#I98#I98 Other disorders of circulatory system in diseases classified elsewhere	0.208273
Union#I85#I85 Oesophageal varices	Union#I982#I98.2 Oesophageal varices in diseases classified elsewhere	0.216496
Union#I859#I85.9 Oesophageal varices without bleeding	Union#I982#I98.2 Oesophageal varices in diseases classified elsewhere	0.210263
Union#I98#I98 Other disorders of circulatory system in diseases classified elsewhere	Union#I982#I98.2 Oesophageal varices in diseases classified elsewhere	0.945599
