# Supplementary material for: Rare variant contribution to human disease in 281,104 UK Biobank exomes
Source: Nature. 2021 Aug 10;597(7877):527–32. doi: 10.1038/s41586-021-03855-y (PMC8458098; doi:10.1038/s41586-021-03855-y)
Supplement: Supplementary file 3 — This file contains Supplementary Tables 1, 2, 4, 5, 7, 8, 10, 12, 14, 15-17, 19, 20, 22, 24, 26, 28 and 29. [file 41586_2021_3855_MOESM3_ESM.zip › Supp table 1 - Studied phenotypes.xlsx]

## Sheet: Binary
Phenotype	Path	Root	Field	N Cases_300Kv2	N Controls_300Kv2	Smart Controls	Sex Matching	Unique to Release 300Kv2
23050#HSV-1 seropositivity for Herpes Simplex virus-1	Biological samples > Assay results > Blood assays > Infectious Diseases	Chapter I Certain infectious and parasitic diseases	23050	3496	1628	NO	NO	YES
23051#HSV-2 seropositivity for Herpes Simplex virus-2	Biological samples > Assay results > Blood assays > Infectious Diseases	Chapter I Certain infectious and parasitic diseases	23051	805	4319	NO	NO	YES
23052#VZV seropositivity for Varicella Zoster Virus	Biological samples > Assay results > Blood assays > Infectious Diseases	Chapter I Certain infectious and parasitic diseases	23052	4738	327	NO	NO	YES
23053#EBV seropositivity for Epstein-Barr Virus	Biological samples > Assay results > Blood assays > Infectious Diseases	Chapter I Certain infectious and parasitic diseases	23053	4834	229	NO	NO	YES
23054#CMV seropositivity for Human Cytomegalovirus	Biological samples > Assay results > Blood assays > Infectious Diseases	Chapter I Certain infectious and parasitic diseases	23054	2877	2115	NO	NO	YES
23055#HHV-6 overall seropositivity for Human Herpesvirus-6	Biological samples > Assay results > Blood assays > Infectious Diseases	Chapter I Certain infectious and parasitic diseases	23055	4645	479	NO	NO	YES
23056#HHV-6A seropositivity for Human Herpesvirus-6	Biological samples > Assay results > Blood assays > Infectious Diseases	Chapter I Certain infectious and parasitic diseases	23056	3951	1053	NO	NO	YES
23057#HHV-6B seropositivity for Human Herpesvirus-6	Biological samples > Assay results > Blood assays > Infectious Diseases	Chapter I Certain infectious and parasitic diseases	23057	4034	1090	NO	NO	YES
23058#HHV-7 seropositivity for Human Herpesvirus-7	Biological samples > Assay results > Blood assays > Infectious Diseases	Chapter I Certain infectious and parasitic diseases	23058	4845	202	NO	NO	YES
23059#KSHV seropositivity for Kaposi's Sarcoma-Associated Herpesvirus	Biological samples > Assay results > Blood assays > Infectious Diseases	Chapter I Certain infectious and parasitic diseases	23059	385	4739	NO	NO	YES
23060#HBV seropositivity for Hepatitis B Virus	Biological samples > Assay results > Blood assays > Infectious Diseases	Chapter I Certain infectious and parasitic diseases	23060	88	3947	NO	NO	YES
23062#T. gondii seropositivity for Toxoplasma gondii	Biological samples > Assay results > Blood assays > Infectious Diseases	Chapter I Certain infectious and parasitic diseases	23062	1402	3722	NO	NO	YES
23063#HTLV-1 seropositivity for Human T-Lymphotropic Virus 1	Biological samples > Assay results > Blood assays > Infectious Diseases	Chapter I Certain infectious and parasitic diseases	23063	90	4037	NO	NO	YES
23065#BKV seropositivity for Human Polyomavirus BKV	Biological samples > Assay results > Blood assays > Infectious Diseases	Chapter I Certain infectious and parasitic diseases	23065	4872	252	NO	NO	YES
23066#JCV seropositivity for Human Polyomavirus JCV	Biological samples > Assay results > Blood assays > Infectious Diseases	Chapter I Certain infectious and parasitic diseases	23066	2924	1957	NO	NO	YES
23067#MCV seropositivity for Merkel Cell Polyomavirus	Biological samples > Assay results > Blood assays > Infectious Diseases	Chapter I Certain infectious and parasitic diseases	23067	3357	1767	NO	NO	YES
23068#HPV 16 Definition I seropositivity for Human Papillomavirus type-16	Biological samples > Assay results > Blood assays > Infectious Diseases	Chapter I Certain infectious and parasitic diseases	23068	234	3846	NO	NO	YES
23069#HPV 18 seropositivity for Human Papillomavirus type-18	Biological samples > Assay results > Blood assays > Infectious Diseases	Chapter I Certain infectious and parasitic diseases	23069	128	4010	NO	NO	YES
23070#C. trachomatis Definition I seropositivity for Chlamydia trachomatis	Biological samples > Assay results > Blood assays > Infectious Diseases	Chapter I Certain infectious and parasitic diseases	23070	1044	3163	NO	NO	YES
23071#C. trachomatis Definition II seropositivity for Chlamydia trachomatis	Biological samples > Assay results > Blood assays > Infectious Diseases	Chapter I Certain infectious and parasitic diseases	23071	125	2833	NO	NO	YES
23073#H. pylori Definition I seropositivity for Helicobacter pylori	Biological samples > Assay results > Blood assays > Infectious Diseases	Chapter I Certain infectious and parasitic diseases	23073	863	1485	NO	NO	YES
23074#H. pylori Definition II seropositivity for Helicobacter pylori	Biological samples > Assay results > Blood assays > Infectious Diseases	Chapter I Certain infectious and parasitic diseases	23074	1509	3233	NO	NO	YES
23075#HPV 16 Definition II seropositivity for Human Papillomavirus type-16	Biological samples > Assay results > Blood assays > Infectious Diseases	Chapter I Certain infectious and parasitic diseases	23075	238	4886	NO	NO	YES
40001#A41#A41 Other septicaemia	Health-related outcomes > Death register	Chapter I Certain infectious and parasitic diseases	40001	42	269014	YES	NO	YES
40001#A419#A41.9 Septicaemia| unspecified	Health-related outcomes > Death register	Chapter I Certain infectious and parasitic diseases	40001	40	269014	YES	NO	YES
40001#BlockA30-A49#A30-A49 Other bacterial diseases	Health-related outcomes > Death register	Chapter I Certain infectious and parasitic diseases	40001	66	269014	YES	NO	NO
40001#ChapterI#Chapter I Certain infectious and parasitic diseases	Health-related outcomes > Death register	Chapter I Certain infectious and parasitic diseases	40001	156	222984	NO	YES	NO
40002#A41#A41 Other septicaemia	Health-related outcomes > Death register	Chapter I Certain infectious and parasitic diseases	40002	511	208965	YES	YES	NO
40002#A419#A41.9 Septicaemia| unspecified	Health-related outcomes > Death register	Chapter I Certain infectious and parasitic diseases	40002	481	210747	YES	YES	NO
40002#A49#A49 Bacterial infection of unspecified site	Health-related outcomes > Death register	Chapter I Certain infectious and parasitic diseases	40002	31	152123	YES	YES	YES
40002#BlockA00-A09#A00-A09 Intestinal infectious diseases	Health-related outcomes > Death register	Chapter I Certain infectious and parasitic diseases	40002	30	268606	YES	NO	YES
40002#BlockA30-A49#A30-A49 Other bacterial diseases	Health-related outcomes > Death register	Chapter I Certain infectious and parasitic diseases	40002	547	206480	YES	YES	NO
40002#ChapterI#Chapter I Certain infectious and parasitic diseases	Health-related outcomes > Death register	Chapter I Certain infectious and parasitic diseases	40002	634	202996	NO	YES	NO
Source of report of A01 (typhoid and paratyphoid fevers)	Health-related outcomes > First occurrences > Certain infectious and parasitic diseases	Chapter I Certain infectious and parasitic diseases	130003	59	190935	NO	NO	YES
Source of report of A02 (other salmonella infections)	Health-related outcomes > First occurrences > Certain infectious and parasitic diseases	Chapter I Certain infectious and parasitic diseases	130005	400	268770	NO	NO	YES
Source of report of A03 (shigellosis)	Health-related outcomes > First occurrences > Certain infectious and parasitic diseases	Chapter I Certain infectious and parasitic diseases	130007	108	269062	NO	NO	YES
Source of report of A04 (other bacterial intestinal infections)	Health-related outcomes > First occurrences > Certain infectious and parasitic diseases	Chapter I Certain infectious and parasitic diseases	130009	3866	254174	NO	NO	YES
Source of report of A05 (other bacterial foodborne intoxications)	Health-related outcomes > First occurrences > Certain infectious and parasitic diseases	Chapter I Certain infectious and parasitic diseases	130011	191	268979	NO	NO	YES
Source of report of A06 (amoebiasis)	Health-related outcomes > First occurrences > Certain infectious and parasitic diseases	Chapter I Certain infectious and parasitic diseases	130013	58	269112	NO	NO	YES
Source of report of A07 (other protozoal intestinal diseases)	Health-related outcomes > First occurrences > Certain infectious and parasitic diseases	Chapter I Certain infectious and parasitic diseases	130015	274	233792	NO	NO	YES
Source of report of A08 (viral and other specified intestinal infections)	Health-related outcomes > First occurrences > Certain infectious and parasitic diseases	Chapter I Certain infectious and parasitic diseases	130017	2614	266556	NO	NO	YES
Source of report of A09 (diarrhoea and gastro-enteritis of presumed infectious origin)	Health-related outcomes > First occurrences > Certain infectious and parasitic diseases	Chapter I Certain infectious and parasitic diseases	130019	8071	249098	NO	NO	YES
Source of report of A15 (respiratory tuberculosis, bacteriologically and histologically confirmed)	Health-related outcomes > First occurrences > Certain infectious and parasitic diseases	Chapter I Certain infectious and parasitic diseases	130021	1355	267815	NO	NO	YES
Source of report of A16 (respiratory tuberculosis, not confirmed bacteriologically or histologically)	Health-related outcomes > First occurrences > Certain infectious and parasitic diseases	Chapter I Certain infectious and parasitic diseases	130023	303	220247	NO	NO	YES
Source of report of A18 (tuberculosis of other organs)	Health-related outcomes > First occurrences > Certain infectious and parasitic diseases	Chapter I Certain infectious and parasitic diseases	130027	65	269105	NO	NO	YES
Source of report of A31 (infection due to other mycobacteria)	Health-related outcomes > First occurrences > Certain infectious and parasitic diseases	Chapter I Certain infectious and parasitic diseases	130051	54	269116	NO	NO	YES
Source of report of A35 (other tetanus)	Health-related outcomes > First occurrences > Certain infectious and parasitic diseases	Chapter I Certain infectious and parasitic diseases	130059	59	269111	NO	NO	YES
Source of report of A36 (diphtheria)	Health-related outcomes > First occurrences > Certain infectious and parasitic diseases	Chapter I Certain infectious and parasitic diseases	130061	83	269087	NO	NO	YES
Source of report of A37 (whooping cough)	Health-related outcomes > First occurrences > Certain infectious and parasitic diseases	Chapter I Certain infectious and parasitic diseases	130063	1241	242223	NO	NO	YES
Source of report of A38 (scarlet fever)	Health-related outcomes > First occurrences > Certain infectious and parasitic diseases	Chapter I Certain infectious and parasitic diseases	130065	796	268374	NO	NO	YES
Source of report of A39 (meningococcal infection)	Health-related outcomes > First occurrences > Certain infectious and parasitic diseases	Chapter I Certain infectious and parasitic diseases	130067	58	269112	NO	NO	YES
Source of report of A40 (streptococcal septicaemia)	Health-related outcomes > First occurrences > Certain infectious and parasitic diseases	Chapter I Certain infectious and parasitic diseases	130069	214	205448	NO	NO	YES
Source of report of A41 (other septicaemia)	Health-related outcomes > First occurrences > Certain infectious and parasitic diseases	Chapter I Certain infectious and parasitic diseases	130071	3936	220950	NO	NO	YES
Source of report of A42 (actinomycosis)	Health-related outcomes > First occurrences > Certain infectious and parasitic diseases	Chapter I Certain infectious and parasitic diseases	130073	121	269049	NO	NO	YES
Source of report of A46 (erysipelas)	Health-related outcomes > First occurrences > Certain infectious and parasitic diseases	Chapter I Certain infectious and parasitic diseases	130079	165	223130	NO	NO	YES
Source of report of A48 (other bacterial diseases, not elsewhere classified)	Health-related outcomes > First occurrences > Certain infectious and parasitic diseases	Chapter I Certain infectious and parasitic diseases	130081	92	185436	NO	NO	YES
Source of report of A49 (bacterial infection of unspecified site)	Health-related outcomes > First occurrences > Certain infectious and parasitic diseases	Chapter I Certain infectious and parasitic diseases	130083	904	238759	NO	NO	YES
Source of report of A54 (gonococcal infection)	Health-related outcomes > First occurrences > Certain infectious and parasitic diseases	Chapter I Certain infectious and parasitic diseases	130093	146	192971	NO	NO	YES
Source of report of A56 (other sexually transmitted chlamydial diseases)	Health-related outcomes > First occurrences > Certain infectious and parasitic diseases	Chapter I Certain infectious and parasitic diseases	130097	41	157655	NO	NO	YES
Source of report of A59 (trichomoniasis)	Health-related outcomes > First occurrences > Certain infectious and parasitic diseases	Chapter I Certain infectious and parasitic diseases	130103	41	166416	NO	NO	YES
Source of report of A60 (anogenital herpesviral [herpes simplex] infections)	Health-related outcomes > First occurrences > Certain infectious and parasitic diseases	Chapter I Certain infectious and parasitic diseases	130105	256	206463	NO	NO	YES
Source of report of A63 (other predominantly sexually transmitted diseases, not elsewhere classified)	Health-related outcomes > First occurrences > Certain infectious and parasitic diseases	Chapter I Certain infectious and parasitic diseases	130107	1057	268113	NO	NO	YES
Source of report of A69 (other spirochaetal infections)	Health-related outcomes > First occurrences > Certain infectious and parasitic diseases	Chapter I Certain infectious and parasitic diseases	130119	164	269006	NO	NO	YES
Source of report of A80 (acute poliomyelitis)	Health-related outcomes > First occurrences > Certain infectious and parasitic diseases	Chapter I Certain infectious and parasitic diseases	130135	288	268882	NO	NO	YES
Source of report of A86 (unspecified viral encephalitis)	Health-related outcomes > First occurrences > Certain infectious and parasitic diseases	Chapter I Certain infectious and parasitic diseases	130147	44	186596	NO	NO	YES
Source of report of A87 (viral meningitis)	Health-related outcomes > First occurrences > Certain infectious and parasitic diseases	Chapter I Certain infectious and parasitic diseases	130149	287	268883	NO	NO	YES
Source of report of A95 (yellow fever)	Health-related outcomes > First occurrences > Certain infectious and parasitic diseases	Chapter I Certain infectious and parasitic diseases	130165	38	269132	NO	NO	YES
Source of report of B00 (herpesviral [herpes simplex] infections)	Health-related outcomes > First occurrences > Certain infectious and parasitic diseases	Chapter I Certain infectious and parasitic diseases	130175	2581	212366	NO	NO	YES
Source of report of B01 (varicella [chickenpox])	Health-related outcomes > First occurrences > Certain infectious and parasitic diseases	Chapter I Certain infectious and parasitic diseases	130177	6596	251892	NO	NO	YES
Source of report of B02 (zoster [herpes zoster])	Health-related outcomes > First occurrences > Certain infectious and parasitic diseases	Chapter I Certain infectious and parasitic diseases	130179	8818	238792	NO	NO	YES
Source of report of B05 (measles)	Health-related outcomes > First occurrences > Certain infectious and parasitic diseases	Chapter I Certain infectious and parasitic diseases	130185	4829	242580	NO	NO	YES
Source of report of B06 (rubella [german measles])	Health-related outcomes > First occurrences > Certain infectious and parasitic diseases	Chapter I Certain infectious and parasitic diseases	130187	1891	239914	NO	NO	YES
Source of report of B07 (viral warts)	Health-related outcomes > First occurrences > Certain infectious and parasitic diseases	Chapter I Certain infectious and parasitic diseases	130189	9737	249485	NO	NO	YES
Source of report of B08 (other viral infections characterised by skin and mucous membrane lesions, not elsewhere classified)	Health-related outcomes > First occurrences > Certain infectious and parasitic diseases	Chapter I Certain infectious and parasitic diseases	130191	590	245789	NO	NO	YES
Source of report of B15 (acute hepatitis a)	Health-related outcomes > First occurrences > Certain infectious and parasitic diseases	Chapter I Certain infectious and parasitic diseases	130195	595	268575	NO	NO	YES
Source of report of B16 (acute hepatitis b)	Health-related outcomes > First occurrences > Certain infectious and parasitic diseases	Chapter I Certain infectious and parasitic diseases	130197	111	194952	NO	NO	YES
Source of report of B17 (other acute viral hepatitis)	Health-related outcomes > First occurrences > Certain infectious and parasitic diseases	Chapter I Certain infectious and parasitic diseases	130199	125	216447	NO	NO	YES
Source of report of B18 (chronic viral hepatitis)	Health-related outcomes > First occurrences > Certain infectious and parasitic diseases	Chapter I Certain infectious and parasitic diseases	130201	279	181312	NO	NO	YES
Source of report of B19 (unspecified viral hepatitis)	Health-related outcomes > First occurrences > Certain infectious and parasitic diseases	Chapter I Certain infectious and parasitic diseases	130203	682	236981	NO	NO	YES
Source of report of B20 (human immunodeficiency virus [hiv] disease resulting in infectious and parasitic diseases)	Health-related outcomes > First occurrences > Certain infectious and parasitic diseases	Chapter I Certain infectious and parasitic diseases	130205	35	122978	NO	NO	YES
Source of report of B24 (unspecified human immunodeficiency virus [hiv] disease)	Health-related outcomes > First occurrences > Certain infectious and parasitic diseases	Chapter I Certain infectious and parasitic diseases	130213	209	127067	NO	NO	YES
Source of report of B25 (cytomegaloviral disease)	Health-related outcomes > First occurrences > Certain infectious and parasitic diseases	Chapter I Certain infectious and parasitic diseases	130215	108	269062	NO	NO	YES
Source of report of B26 (mumps)	Health-related outcomes > First occurrences > Certain infectious and parasitic diseases	Chapter I Certain infectious and parasitic diseases	130217	3069	239558	NO	NO	YES
Source of report of B27 (infectious mononucleosis)	Health-related outcomes > First occurrences > Certain infectious and parasitic diseases	Chapter I Certain infectious and parasitic diseases	130219	1914	267256	NO	NO	YES
Source of report of B30 (viral conjunctivitis)	Health-related outcomes > First occurrences > Certain infectious and parasitic diseases	Chapter I Certain infectious and parasitic diseases	130221	99	209605	NO	NO	YES
Source of report of B33 (other viral diseases, not elsewhere classified)	Health-related outcomes > First occurrences > Certain infectious and parasitic diseases	Chapter I Certain infectious and parasitic diseases	130223	134	230278	NO	NO	YES
Source of report of B34 (viral infection of unspecified site)	Health-related outcomes > First occurrences > Certain infectious and parasitic diseases	Chapter I Certain infectious and parasitic diseases	130225	6039	227464	NO	NO	YES
Source of report of B35 (dermatophytosis)	Health-related outcomes > First occurrences > Certain infectious and parasitic diseases	Chapter I Certain infectious and parasitic diseases	130227	17845	208999	NO	NO	YES
Source of report of B36 (other superficial mycoses)	Health-related outcomes > First occurrences > Certain infectious and parasitic diseases	Chapter I Certain infectious and parasitic diseases	130229	3069	236479	NO	NO	YES
Source of report of B37 (candidiasis)	Health-related outcomes > First occurrences > Certain infectious and parasitic diseases	Chapter I Certain infectious and parasitic diseases	130231	5140	208890	NO	NO	YES
Source of report of B44 (aspergillosis)	Health-related outcomes > First occurrences > Certain infectious and parasitic diseases	Chapter I Certain infectious and parasitic diseases	130245	177	268993	NO	NO	YES
Source of report of B49 (unspecified mycosis)	Health-related outcomes > First occurrences > Certain infectious and parasitic diseases	Chapter I Certain infectious and parasitic diseases	130255	249	233570	NO	NO	YES
Source of report of B50 (plasmodium falciparum malaria)	Health-related outcomes > First occurrences > Certain infectious and parasitic diseases	Chapter I Certain infectious and parasitic diseases	130257	46	269124	NO	NO	YES
Source of report of B54 (unspecified malaria)	Health-related outcomes > First occurrences > Certain infectious and parasitic diseases	Chapter I Certain infectious and parasitic diseases	130265	407	204783	NO	NO	YES
Source of report of B59 (pneumocystosis)	Health-related outcomes > First occurrences > Certain infectious and parasitic diseases	Chapter I Certain infectious and parasitic diseases	130275	50	161809	NO	NO	YES
Source of report of B65 (schistosomiasis [bilharziasis])	Health-related outcomes > First occurrences > Certain infectious and parasitic diseases	Chapter I Certain infectious and parasitic diseases	130281	57	184463	NO	NO	YES
Source of report of B80 (enterobiasis)	Health-related outcomes > First occurrences > Certain infectious and parasitic diseases	Chapter I Certain infectious and parasitic diseases	130311	388	220269	NO	NO	YES
Source of report of B82 (unspecified intestinal parasitism)	Health-related outcomes > First occurrences > Certain infectious and parasitic diseases	Chapter I Certain infectious and parasitic diseases	130315	43	269127	NO	NO	YES
Source of report of B83 (other helminthiases)	Health-related outcomes > First occurrences > Certain infectious and parasitic diseases	Chapter I Certain infectious and parasitic diseases	130317	52	269118	NO	NO	YES
Source of report of B85 (pediculosis and phthiriasis)	Health-related outcomes > First occurrences > Certain infectious and parasitic diseases	Chapter I Certain infectious and parasitic diseases	130319	175	207772	NO	NO	YES
Source of report of B86 (scabies)	Health-related outcomes > First occurrences > Certain infectious and parasitic diseases	Chapter I Certain infectious and parasitic diseases	130321	1293	248022	NO	NO	YES
Source of report of B88 (other infestations)	Health-related outcomes > First occurrences > Certain infectious and parasitic diseases	Chapter I Certain infectious and parasitic diseases	130325	109	224273	NO	NO	YES
Source of report of B91 (sequelae of poliomyelitis)	Health-related outcomes > First occurrences > Certain infectious and parasitic diseases	Chapter I Certain infectious and parasitic diseases	130331	95	269075	NO	NO	YES
Source of report of B94 (sequelae of other and unspecified infectious and parasitic diseases)	Health-related outcomes > First occurrences > Certain infectious and parasitic diseases	Chapter I Certain infectious and parasitic diseases	130335	37	269133	NO	NO	YES
Source of report of B95 (streptococcus and staphylococcus as the cause of diseases classified to other chapters)	Health-related outcomes > First occurrences > Certain infectious and parasitic diseases	Chapter I Certain infectious and parasitic diseases	130337	3159	213572	NO	NO	YES
Source of report of B96 (other bacterial agents as the cause of diseases classified to other chapters)	Health-related outcomes > First occurrences > Certain infectious and parasitic diseases	Chapter I Certain infectious and parasitic diseases	130339	6704	250847	NO	NO	YES
Source of report of B97 (viral agents as the cause of diseases classified to other chapters)	Health-related outcomes > First occurrences > Certain infectious and parasitic diseases	Chapter I Certain infectious and parasitic diseases	130341	434	191785	NO	NO	YES
Source of report of B98 (other specified infectious agents as the cause of diseases classified to other chapters)	Health-related outcomes > First occurrences > Certain infectious and parasitic diseases	Chapter I Certain infectious and parasitic diseases	130343	1773	267397	NO	NO	YES
Source of report of B99 (other and unspecified infectious diseases)	Health-related outcomes > First occurrences > Certain infectious and parasitic diseases	Chapter I Certain infectious and parasitic diseases	130345	372	268798	NO	NO	YES
41202#A02#A02 Other Salmonella infections	Health-related outcomes > Hospital in-patient > Diagnoses > Summary Information (diagnoses)	Chapter I Certain infectious and parasitic diseases	41202	63	255808	YES	NO	NO
41202#A020#A02.0 Salmonella gastro-enteritis	Health-related outcomes > Hospital in-patient > Diagnoses > Summary Information (diagnoses)	Chapter I Certain infectious and parasitic diseases	41202	52	255808	YES	NO	NO
41202#A04#A04 Other bacterial intestinal infections	Health-related outcomes > Hospital in-patient > Diagnoses > Summary Information (diagnoses)	Chapter I Certain infectious and parasitic diseases	41202	1044	255808	YES	NO	NO
41202#A045#A04.5 Campylobacter enteritis	Health-related outcomes > Hospital in-patient > Diagnoses > Summary Information (diagnoses)	Chapter I Certain infectious and parasitic diseases	41202	310	188554	YES	YES	NO
41202#A047#A04.7 Enterocolitis due to Clostridium difficile	Health-related outcomes > Hospital in-patient > Diagnoses > Summary Information (diagnoses)	Chapter I Certain infectious and parasitic diseases	41202	249	255808	YES	NO	NO
41202#A048#A04.8 Other specified bacterial intestinal infections	Health-related outcomes > Hospital in-patient > Diagnoses > Summary Information (diagnoses)	Chapter I Certain infectious and parasitic diseases	41202	452	232740	YES	YES	NO
41202#A07#A07 Other protozoal intestinal diseases	Health-related outcomes > Hospital in-patient > Diagnoses > Summary Information (diagnoses)	Chapter I Certain infectious and parasitic diseases	41202	30	255808	YES	NO	YES
41202#A08#A08 Viral and other specified intestinal infections	Health-related outcomes > Hospital in-patient > Diagnoses > Summary Information (diagnoses)	Chapter I Certain infectious and parasitic diseases	41202	718	255808	YES	NO	NO
41202#A081#A08.1 Acute gastro-enteropathy due to Norwalk agent	Health-related outcomes > Hospital in-patient > Diagnoses > Summary Information (diagnoses)	Chapter I Certain infectious and parasitic diseases	41202	35	255808	YES	NO	YES
41202#A084#A08.4 Viral intestinal infection| unspecified	Health-related outcomes > Hospital in-patient > Diagnoses > Summary Information (diagnoses)	Chapter I Certain infectious and parasitic diseases	41202	650	255808	YES	NO	NO
41202#A09#A09 Diarrhoea and gastro-enteritis of presumed infectious origin	Health-related outcomes > Hospital in-patient > Diagnoses > Summary Information (diagnoses)	Chapter I Certain infectious and parasitic diseases	41202	4658	227862	YES	YES	NO
41202#A090#A09.0 Other and unspecified gastroenteritis and colitis of infectious origin	Health-related outcomes > Hospital in-patient > Diagnoses > Summary Information (diagnoses)	Chapter I Certain infectious and parasitic diseases	41202	189	255808	YES	NO	NO
41202#A099#A09.9 Gastroenteritis and colitis of unspecified origin	Health-related outcomes > Hospital in-patient > Diagnoses > Summary Information (diagnoses)	Chapter I Certain infectious and parasitic diseases	41202	4260	226050	YES	YES	NO
41202#A39#A39 Meningococcal infection	Health-related outcomes > Hospital in-patient > Diagnoses > Summary Information (diagnoses)	Chapter I Certain infectious and parasitic diseases	41202	44	255808	YES	NO	NO
41202#A40#A40 Streptococcal septicaemia	Health-related outcomes > Hospital in-patient > Diagnoses > Summary Information (diagnoses)	Chapter I Certain infectious and parasitic diseases	41202	146	179475	YES	YES	NO
41202#A403#A40.3 Septicaemia due to Streptococcus pneumoniae	Health-related outcomes > Hospital in-patient > Diagnoses > Summary Information (diagnoses)	Chapter I Certain infectious and parasitic diseases	41202	36	255808	YES	NO	YES
41202#A408#A40.8 Other streptococcal septicaemia	Health-related outcomes > Hospital in-patient > Diagnoses > Summary Information (diagnoses)	Chapter I Certain infectious and parasitic diseases	41202	52	168685	YES	YES	YES
41202#A41#A41 Other septicaemia	Health-related outcomes > Hospital in-patient > Diagnoses > Summary Information (diagnoses)	Chapter I Certain infectious and parasitic diseases	41202	3718	208048	YES	YES	NO
41202#A410#A41.0 Septicaemia due to Staphylococcus aureus	Health-related outcomes > Hospital in-patient > Diagnoses > Summary Information (diagnoses)	Chapter I Certain infectious and parasitic diseases	41202	133	174517	YES	YES	NO
41202#A411#A41.1 Septicaemia due to other specified staphylococcus	Health-related outcomes > Hospital in-patient > Diagnoses > Summary Information (diagnoses)	Chapter I Certain infectious and parasitic diseases	41202	58	255808	YES	NO	NO
41202#A415#A41.5 Septicaemia due to other Gram-negative organisms	Health-related outcomes > Hospital in-patient > Diagnoses > Summary Information (diagnoses)	Chapter I Certain infectious and parasitic diseases	41202	574	202516	YES	YES	NO
41202#A418#A41.8 Other specified septicaemia	Health-related outcomes > Hospital in-patient > Diagnoses > Summary Information (diagnoses)	Chapter I Certain infectious and parasitic diseases	41202	115	189154	YES	YES	NO
41202#A419#A41.9 Septicaemia| unspecified	Health-related outcomes > Hospital in-patient > Diagnoses > Summary Information (diagnoses)	Chapter I Certain infectious and parasitic diseases	41202	3047	210553	YES	YES	NO
41202#A46#A46 Erysipelas	Health-related outcomes > Hospital in-patient > Diagnoses > Summary Information (diagnoses)	Chapter I Certain infectious and parasitic diseases	41202	83	255808	YES	NO	NO
41202#A48#A48 Other bacterial diseases| not elsewhere classified	Health-related outcomes > Hospital in-patient > Diagnoses > Summary Information (diagnoses)	Chapter I Certain infectious and parasitic diseases	41202	61	154863	YES	YES	NO
41202#A481#A48.1 Legionnaires' disease	Health-related outcomes > Hospital in-patient > Diagnoses > Summary Information (diagnoses)	Chapter I Certain infectious and parasitic diseases	41202	56	155709	YES	YES	NO
41202#A49#A49 Bacterial infection of unspecified site	Health-related outcomes > Hospital in-patient > Diagnoses > Summary Information (diagnoses)	Chapter I Certain infectious and parasitic diseases	41202	209	182145	YES	YES	NO
41202#A490#A49.0 Staphylococcal infection| unspecified	Health-related outcomes > Hospital in-patient > Diagnoses > Summary Information (diagnoses)	Chapter I Certain infectious and parasitic diseases	41202	46	162787	YES	YES	YES
41202#A491#A49.1 Streptococcal infection| unspecified	Health-related outcomes > Hospital in-patient > Diagnoses > Summary Information (diagnoses)	Chapter I Certain infectious and parasitic diseases	41202	33	255808	YES	NO	YES
41202#A498#A49.8 Other bacterial infections of unspecified site	Health-related outcomes > Hospital in-patient > Diagnoses > Summary Information (diagnoses)	Chapter I Certain infectious and parasitic diseases	41202	81	181910	YES	YES	NO
41202#A499#A49.9 Bacterial infection| unspecified	Health-related outcomes > Hospital in-patient > Diagnoses > Summary Information (diagnoses)	Chapter I Certain infectious and parasitic diseases	41202	40	166831	YES	YES	NO
41202#A63#A63 Other predominantly sexually transmitted diseases| not elsewhere classified	Health-related outcomes > Hospital in-patient > Diagnoses > Summary Information (diagnoses)	Chapter I Certain infectious and parasitic diseases	41202	87	255808	YES	NO	NO
41202#A630#A63.0 Anogenital (venereal) warts	Health-related outcomes > Hospital in-patient > Diagnoses > Summary Information (diagnoses)	Chapter I Certain infectious and parasitic diseases	41202	86	255808	YES	NO	NO
41202#A69#A69 Other spirochaetal infections	Health-related outcomes > Hospital in-patient > Diagnoses > Summary Information (diagnoses)	Chapter I Certain infectious and parasitic diseases	41202	31	255808	YES	NO	YES
41202#A86#A86 Unspecified viral encephalitis	Health-related outcomes > Hospital in-patient > Diagnoses > Summary Information (diagnoses)	Chapter I Certain infectious and parasitic diseases	41202	48	255808	YES	NO	NO
41202#A87#A87 Viral meningitis	Health-related outcomes > Hospital in-patient > Diagnoses > Summary Information (diagnoses)	Chapter I Certain infectious and parasitic diseases	41202	120	255808	YES	NO	NO
41202#A879#A87.9 Viral meningitis| unspecified	Health-related outcomes > Hospital in-patient > Diagnoses > Summary Information (diagnoses)	Chapter I Certain infectious and parasitic diseases	41202	114	255808	YES	NO	NO
41202#B00#B00 Herpesviral [herpes simplex] infections	Health-related outcomes > Hospital in-patient > Diagnoses > Summary Information (diagnoses)	Chapter I Certain infectious and parasitic diseases	41202	81	255808	YES	NO	NO
41202#B01#B01 Varicella [chickenpox]	Health-related outcomes > Hospital in-patient > Diagnoses > Summary Information (diagnoses)	Chapter I Certain infectious and parasitic diseases	41202	44	255808	YES	NO	NO
41202#B02#B02 Zoster [herpes zoster]	Health-related outcomes > Hospital in-patient > Diagnoses > Summary Information (diagnoses)	Chapter I Certain infectious and parasitic diseases	41202	258	255808	YES	NO	NO
41202#B022#B02.2 Zoster with other nervous system involvement	Health-related outcomes > Hospital in-patient > Diagnoses > Summary Information (diagnoses)	Chapter I Certain infectious and parasitic diseases	41202	55	173595	YES	YES	NO
41202#B023#B02.3 Zoster ocular disease	Health-related outcomes > Hospital in-patient > Diagnoses > Summary Information (diagnoses)	Chapter I Certain infectious and parasitic diseases	41202	47	255808	YES	NO	NO
41202#B029#B02.9 Zoster without complication	Health-related outcomes > Hospital in-patient > Diagnoses > Summary Information (diagnoses)	Chapter I Certain infectious and parasitic diseases	41202	134	255808	YES	NO	NO
41202#B07#B07 Viral warts	Health-related outcomes > Hospital in-patient > Diagnoses > Summary Information (diagnoses)	Chapter I Certain infectious and parasitic diseases	41202	528	255808	YES	NO	NO
41202#B08#B08 Other viral infections characterised by skin and mucous membrane lesions| not elsewhere classified	Health-related outcomes > Hospital in-patient > Diagnoses > Summary Information (diagnoses)	Chapter I Certain infectious and parasitic diseases	41202	47	255808	YES	NO	NO
41202#B081#B08.1 Molluscum contagiosum	Health-related outcomes > Hospital in-patient > Diagnoses > Summary Information (diagnoses)	Chapter I Certain infectious and parasitic diseases	41202	40	255808	YES	NO	NO
41202#B17#B17 Other acute viral hepatitis	Health-related outcomes > Hospital in-patient > Diagnoses > Summary Information (diagnoses)	Chapter I Certain infectious and parasitic diseases	41202	66	255808	YES	NO	NO
41202#B18#B18 Chronic viral hepatitis	Health-related outcomes > Hospital in-patient > Diagnoses > Summary Information (diagnoses)	Chapter I Certain infectious and parasitic diseases	41202	120	186851	YES	YES	NO
41202#B182#B18.2 Chronic viral hepatitis C	Health-related outcomes > Hospital in-patient > Diagnoses > Summary Information (diagnoses)	Chapter I Certain infectious and parasitic diseases	41202	111	196406	YES	YES	NO
41202#B25#B25 Cytomegaloviral disease	Health-related outcomes > Hospital in-patient > Diagnoses > Summary Information (diagnoses)	Chapter I Certain infectious and parasitic diseases	41202	43	255808	YES	NO	NO
41202#B34#B34 Viral infection of unspecified site	Health-related outcomes > Hospital in-patient > Diagnoses > Summary Information (diagnoses)	Chapter I Certain infectious and parasitic diseases	41202	1181	225226	YES	YES	NO
41202#B349#B34.9 Viral infection| unspecified	Health-related outcomes > Hospital in-patient > Diagnoses > Summary Information (diagnoses)	Chapter I Certain infectious and parasitic diseases	41202	1142	225522	YES	YES	NO
41202#B35#B35 Dermatophytosis	Health-related outcomes > Hospital in-patient > Diagnoses > Summary Information (diagnoses)	Chapter I Certain infectious and parasitic diseases	41202	41	255808	YES	NO	NO
41202#B37#B37 Candidiasis	Health-related outcomes > Hospital in-patient > Diagnoses > Summary Information (diagnoses)	Chapter I Certain infectious and parasitic diseases	41202	439	255808	YES	NO	NO
41202#B370#B37.0 Candidal stomatitis	Health-related outcomes > Hospital in-patient > Diagnoses > Summary Information (diagnoses)	Chapter I Certain infectious and parasitic diseases	41202	113	255808	YES	NO	NO
41202#B378#B37.8 Candidiasis of other sites	Health-related outcomes > Hospital in-patient > Diagnoses > Summary Information (diagnoses)	Chapter I Certain infectious and parasitic diseases	41202	257	255808	YES	NO	NO
41202#B379#B37.9 Candidiasis| unspecified	Health-related outcomes > Hospital in-patient > Diagnoses > Summary Information (diagnoses)	Chapter I Certain infectious and parasitic diseases	41202	34	255808	YES	NO	NO
41202#B44#B44 Aspergillosis	Health-related outcomes > Hospital in-patient > Diagnoses > Summary Information (diagnoses)	Chapter I Certain infectious and parasitic diseases	41202	78	255808	YES	NO	NO
41202#B441#B44.1 Other pulmonary aspergillosis	Health-related outcomes > Hospital in-patient > Diagnoses > Summary Information (diagnoses)	Chapter I Certain infectious and parasitic diseases	41202	60	255808	YES	NO	NO
41202#B50#B50 Plasmodium falciparum malaria	Health-related outcomes > Hospital in-patient > Diagnoses > Summary Information (diagnoses)	Chapter I Certain infectious and parasitic diseases	41202	32	255808	YES	NO	NO
41202#B59#B59 Pneumocystosis	Health-related outcomes > Hospital in-patient > Diagnoses > Summary Information (diagnoses)	Chapter I Certain infectious and parasitic diseases	41202	55	156659	YES	YES	NO
41202#B99#B99 Other and unspecified infectious diseases	Health-related outcomes > Hospital in-patient > Diagnoses > Summary Information (diagnoses)	Chapter I Certain infectious and parasitic diseases	41202	87	188149	YES	YES	NO
41202#BlockA00-A09#A00-A09 Intestinal infectious diseases	Health-related outcomes > Hospital in-patient > Diagnoses > Summary Information (diagnoses)	Chapter I Certain infectious and parasitic diseases	41202	6297	235842	YES	YES	NO
41202#BlockA15-A19#A15-A19 Tuberculosis	Health-related outcomes > Hospital in-patient > Diagnoses > Summary Information (diagnoses)	Chapter I Certain infectious and parasitic diseases	41202	73	185328	YES	YES	NO
41202#BlockA30-A49#A30-A49 Other bacterial diseases	Health-related outcomes > Hospital in-patient > Diagnoses > Summary Information (diagnoses)	Chapter I Certain infectious and parasitic diseases	41202	4209	208278	YES	YES	NO
41202#BlockA50-A64#A50-A64 Infections with a predominantly sexual mode of transmission	Health-related outcomes > Hospital in-patient > Diagnoses > Summary Information (diagnoses)	Chapter I Certain infectious and parasitic diseases	41202	105	255808	YES	NO	NO
41202#BlockA65-A69#A65-A69 Other spirochaetal diseases	Health-related outcomes > Hospital in-patient > Diagnoses > Summary Information (diagnoses)	Chapter I Certain infectious and parasitic diseases	41202	33	255808	YES	NO	YES
41202#BlockA80-A89#A80-A89 Viral infections of the central nervous system	Health-related outcomes > Hospital in-patient > Diagnoses > Summary Information (diagnoses)	Chapter I Certain infectious and parasitic diseases	41202	204	255808	YES	NO	NO
41202#BlockB00-B09#B00-B09 Viral infections characterized by skin and mucous membrane lesions	Health-related outcomes > Hospital in-patient > Diagnoses > Summary Information (diagnoses)	Chapter I Certain infectious and parasitic diseases	41202	950	255808	YES	NO	NO
41202#BlockB15-B19#B15-B19 Viral hepatitis	Health-related outcomes > Hospital in-patient > Diagnoses > Summary Information (diagnoses)	Chapter I Certain infectious and parasitic diseases	41202	233	206138	YES	YES	NO
41202#BlockB20-B24#B20-B24 Human immunodeficiency virus [HIV] disease	Health-related outcomes > Hospital in-patient > Diagnoses > Summary Information (diagnoses)	Chapter I Certain infectious and parasitic diseases	41202	57	118867	YES	YES	NO
41202#BlockB25-B34#B25-B34 Other viral diseases	Health-related outcomes > Hospital in-patient > Diagnoses > Summary Information (diagnoses)	Chapter I Certain infectious and parasitic diseases	41202	1266	228284	YES	YES	NO
41202#BlockB35-B49#B35-B49 Mycoses	Health-related outcomes > Hospital in-patient > Diagnoses > Summary Information (diagnoses)	Chapter I Certain infectious and parasitic diseases	41202	582	255808	YES	NO	NO
41202#BlockB50-B64#B50-B64 Protozoal diseases	Health-related outcomes > Hospital in-patient > Diagnoses > Summary Information (diagnoses)	Chapter I Certain infectious and parasitic diseases	41202	116	185571	YES	YES	NO
41202#BlockB65-B83#B65-B83 Helminthiases	Health-related outcomes > Hospital in-patient > Diagnoses > Summary Information (diagnoses)	Chapter I Certain infectious and parasitic diseases	41202	37	255808	YES	NO	NO
41202#BlockB99-B99#B99-B99 Other infectious diseases	Health-related outcomes > Hospital in-patient > Diagnoses > Summary Information (diagnoses)	Chapter I Certain infectious and parasitic diseases	41202	87	188149	YES	YES	NO
41202#ChapterI#Chapter I Certain infectious and parasitic diseases	Health-related outcomes > Hospital in-patient > Diagnoses > Summary Information (diagnoses)	Chapter I Certain infectious and parasitic diseases	41202	13362	250432	NO	YES	NO
20002#1439#hiv|aids	UK Biobank Assessment Centre > Verbal interview > Medical conditions	Chapter I Certain infectious and parasitic diseases	20002	193	123958	NO	YES	NO
20002#1440#tuberculosis (tb)	UK Biobank Assessment Centre > Verbal interview > Medical conditions	Chapter I Certain infectious and parasitic diseases	20002	1293	263191	YES	NO	NO
20002#1441#malaria	UK Biobank Assessment Centre > Verbal interview > Medical conditions	Chapter I Certain infectious and parasitic diseases	20002	317	190365	YES	YES	NO
20002#1442#helicobacter pylori	UK Biobank Assessment Centre > Verbal interview > Medical conditions	Chapter I Certain infectious and parasitic diseases	20002	736	263191	YES	NO	NO
20002#1566#mrsa | methicillin resistant staphylococcus aureus	UK Biobank Assessment Centre > Verbal interview > Medical conditions	Chapter I Certain infectious and parasitic diseases	20002	40	263191	NO	NO	NO
20002#1567#infectious mononucleosis | glandular fever | epstein barr virus (ebv)	UK Biobank Assessment Centre > Verbal interview > Medical conditions	Chapter I Certain infectious and parasitic diseases	20002	363	235025	NO	YES	NO
20002#1568#measles | morbillivirus	UK Biobank Assessment Centre > Verbal interview > Medical conditions	Chapter I Certain infectious and parasitic diseases	20002	916	263191	NO	NO	NO
20002#1569#mumps | epidemic parotitis	UK Biobank Assessment Centre > Verbal interview > Medical conditions	Chapter I Certain infectious and parasitic diseases	20002	591	238995	NO	YES	NO
20002#1570#rubella | german measles	UK Biobank Assessment Centre > Verbal interview > Medical conditions	Chapter I Certain infectious and parasitic diseases	20002	333	223699	NO	YES	NO
20002#1571#chickenpox	UK Biobank Assessment Centre > Verbal interview > Medical conditions	Chapter I Certain infectious and parasitic diseases	20002	1064	263191	YES	NO	NO
20002#1572#whooping cough | pertussis	UK Biobank Assessment Centre > Verbal interview > Medical conditions	Chapter I Certain infectious and parasitic diseases	20002	298	230486	NO	YES	NO
20002#1573#shingles	UK Biobank Assessment Centre > Verbal interview > Medical conditions	Chapter I Certain infectious and parasitic diseases	20002	259	268868	NO	NO	NO
20002#1574#diphtheria	UK Biobank Assessment Centre > Verbal interview > Medical conditions	Chapter I Certain infectious and parasitic diseases	20002	33	263191	YES	NO	NO
20002#1575#herpes simplex	UK Biobank Assessment Centre > Verbal interview > Medical conditions	Chapter I Certain infectious and parasitic diseases	20002	128	220664	YES	YES	NO
20002#1657#septicaemia | sepsis	UK Biobank Assessment Centre > Verbal interview > Medical conditions	Chapter I Certain infectious and parasitic diseases	20002	196	226350	NO	YES	NO
20002#1674#varicella zoster virus	UK Biobank Assessment Centre > Verbal interview > Medical conditions	Chapter I Certain infectious and parasitic diseases	20002	1285	263191	YES	NO	NO
20002#1677#scarlet fever | scarlatina	UK Biobank Assessment Centre > Verbal interview > Medical conditions	Chapter I Certain infectious and parasitic diseases	20002	327	263191	NO	NO	NO
Union#A02#A02 Other Salmonella infections	Union	Chapter I Certain infectious and parasitic diseases	Union	408	268762	NO	NO	NO
Union#A020#A02.0 Salmonella gastro-enteritis	Union	Chapter I Certain infectious and parasitic diseases	Union	60	269110	NO	NO	NO
Union#A04#A04 Other bacterial intestinal infections	Union	Chapter I Certain infectious and parasitic diseases	Union	4251	252716	NO	YES	NO
Union#A045#A04.5 Campylobacter enteritis	Union	Chapter I Certain infectious and parasitic diseases	Union	396	196028	NO	YES	NO
Union#A047#A04.7 Enterocolitis due to Clostridium difficile	Union	Chapter I Certain infectious and parasitic diseases	Union	677	268493	NO	NO	NO
Union#A048#A04.8 Other specified bacterial intestinal infections	Union	Chapter I Certain infectious and parasitic diseases	Union	1228	250498	NO	YES	NO
Union#A07#A07 Other protozoal intestinal diseases	Union	Chapter I Certain infectious and parasitic diseases	Union	280	235635	NO	YES	NO
Union#A071#A07.1 Giardiasis [lambliasis]	Union	Chapter I Certain infectious and parasitic diseases	Union	37	269133	NO	NO	NO
Union#A08#A08 Viral and other specified intestinal infections	Union	Chapter I Certain infectious and parasitic diseases	Union	2876	266294	NO	NO	NO
Union#A081#A08.1 Acute gastro-enteropathy due to Norwalk agent	Union	Chapter I Certain infectious and parasitic diseases	Union	127	205434	NO	YES	NO
Union#A083#A08.3 Other viral enteritis	Union	Chapter I Certain infectious and parasitic diseases	Union	31	190639	NO	YES	YES
Union#A084#A08.4 Viral intestinal infection| unspecified	Union	Chapter I Certain infectious and parasitic diseases	Union	753	268417	NO	NO	NO
Union#A09#A09 Diarrhoea and gastro-enteritis of presumed infectious origin	Union	Chapter I Certain infectious and parasitic diseases	Union	11419	245780	NO	YES	NO
Union#A090#A09.0 Other and unspecified gastroenteritis and colitis of infectious origin	Union	Chapter I Certain infectious and parasitic diseases	Union	274	268896	NO	NO	NO
Union#A099#A09.9 Gastroenteritis and colitis of unspecified origin	Union	Chapter I Certain infectious and parasitic diseases	Union	8619	246593	NO	YES	NO
Union#A15#A15 Respiratory tuberculosis| bacteriologically and histologically confirmed	Union	Chapter I Certain infectious and parasitic diseases	Union	1382	267788	NO	NO	NO
Union#A16#A16 Respiratory tuberculosis| not confirmed bacteriologically or histologically	Union	Chapter I Certain infectious and parasitic diseases	Union	315	218606	NO	YES	NO
Union#A162#A16.2 Tuberculosis of lung| without mention of bacteriological or histological confirmation	Union	Chapter I Certain infectious and parasitic diseases	Union	32	178896	NO	YES	YES
Union#A169#A16.9 Respiratory tuberculosis unspecified| without mention of bacteriological or histological confirmation	Union	Chapter I Certain infectious and parasitic diseases	Union	36	192506	NO	YES	YES
Union#A31#A31 Infection due to other mycobacteria	Union	Chapter I Certain infectious and parasitic diseases	Union	78	269092	NO	NO	NO
Union#A310#A31.0 Pulmonary mycobacterial infection	Union	Chapter I Certain infectious and parasitic diseases	Union	35	269135	NO	NO	YES
Union#A36#A36 Diphtheria	Union	Chapter I Certain infectious and parasitic diseases	Union	86	269084	NO	NO	NO
Union#A37#A37 Whooping cough	Union	Chapter I Certain infectious and parasitic diseases	Union	1296	242801	NO	YES	NO
Union#A38#A38 Scarlet fever	Union	Chapter I Certain infectious and parasitic diseases	Union	815	268355	NO	NO	NO
Union#A39#A39 Meningococcal infection	Union	Chapter I Certain infectious and parasitic diseases	Union	62	269108	NO	NO	NO
Union#A40#A40 Streptococcal septicaemia	Union	Chapter I Certain infectious and parasitic diseases	Union	347	195458	NO	YES	NO
Union#A400#A40.0 Septicaemia due to streptococcus| group A	Union	Chapter I Certain infectious and parasitic diseases	Union	45	269125	NO	NO	YES
Union#A403#A40.3 Septicaemia due to Streptococcus pneumoniae	Union	Chapter I Certain infectious and parasitic diseases	Union	66	269104	NO	NO	NO
Union#A408#A40.8 Other streptococcal septicaemia	Union	Chapter I Certain infectious and parasitic diseases	Union	116	171806	NO	YES	NO
Union#A409#A40.9 Streptococcal septicaemia| unspecified	Union	Chapter I Certain infectious and parasitic diseases	Union	63	184457	NO	YES	NO
Union#A41#A41 Other septicaemia	Union	Chapter I Certain infectious and parasitic diseases	Union	6931	210736	NO	YES	NO
Union#A410#A41.0 Septicaemia due to Staphylococcus aureus	Union	Chapter I Certain infectious and parasitic diseases	Union	267	190689	NO	YES	NO
Union#A411#A41.1 Septicaemia due to other specified staphylococcus	Union	Chapter I Certain infectious and parasitic diseases	Union	191	268979	NO	NO	NO
Union#A412#A41.2 Septicaemia due to unspecified staphylococcus	Union	Chapter I Certain infectious and parasitic diseases	Union	60	184459	NO	YES	NO
Union#A415#A41.5 Septicaemia due to other Gram-negative organisms	Union	Chapter I Certain infectious and parasitic diseases	Union	1030	210849	NO	YES	NO
Union#A418#A41.8 Other specified septicaemia	Union	Chapter I Certain infectious and parasitic diseases	Union	258	196868	NO	YES	NO
Union#A419#A41.9 Septicaemia| unspecified	Union	Chapter I Certain infectious and parasitic diseases	Union	5431	213469	NO	YES	NO
Union#A46#A46 Erysipelas	Union	Chapter I Certain infectious and parasitic diseases	Union	172	224283	NO	YES	NO
Union#A48#A48 Other bacterial diseases| not elsewhere classified	Union	Chapter I Certain infectious and parasitic diseases	Union	109	188742	NO	YES	NO
Union#A481#A48.1 Legionnaires' disease	Union	Chapter I Certain infectious and parasitic diseases	Union	61	166690	NO	YES	NO
Union#A49#A49 Bacterial infection of unspecified site	Union	Chapter I Certain infectious and parasitic diseases	Union	1215	221197	NO	YES	NO
Union#A490#A49.0 Staphylococcal infection| unspecified	Union	Chapter I Certain infectious and parasitic diseases	Union	309	191666	NO	YES	NO
Union#A491#A49.1 Streptococcal infection| unspecified	Union	Chapter I Certain infectious and parasitic diseases	Union	141	219414	NO	YES	NO
Union#A498#A49.8 Other bacterial infections of unspecified site	Union	Chapter I Certain infectious and parasitic diseases	Union	335	202667	NO	YES	NO
Union#A499#A49.9 Bacterial infection| unspecified	Union	Chapter I Certain infectious and parasitic diseases	Union	142	179939	NO	YES	NO
Union#A63#A63 Other predominantly sexually transmitted diseases| not elsewhere classified	Union	Chapter I Certain infectious and parasitic diseases	Union	1057	268113	NO	NO	NO
Union#A630#A63.0 Anogenital (venereal) warts	Union	Chapter I Certain infectious and parasitic diseases	Union	134	206024	NO	YES	NO
Union#A69#A69 Other spirochaetal infections	Union	Chapter I Certain infectious and parasitic diseases	Union	179	268991	NO	NO	NO
Union#A80#A80 Acute poliomyelitis	Union	Chapter I Certain infectious and parasitic diseases	Union	289	268881	NO	NO	NO
Union#A86#A86 Unspecified viral encephalitis	Union	Chapter I Certain infectious and parasitic diseases	Union	62	200643	NO	YES	NO
Union#A87#A87 Viral meningitis	Union	Chapter I Certain infectious and parasitic diseases	Union	296	268874	NO	NO	NO
Union#A879#A87.9 Viral meningitis| unspecified	Union	Chapter I Certain infectious and parasitic diseases	Union	117	269053	NO	NO	NO
Union#B00#B00 Herpesviral [herpes simplex] infections	Union	Chapter I Certain infectious and parasitic diseases	Union	2650	212406	NO	YES	NO
Union#B001#B00.1 Herpesviral vesicular dermatitis	Union	Chapter I Certain infectious and parasitic diseases	Union	92	269078	NO	NO	NO
Union#B004#B00.4 Herpesviral encephalitis	Union	Chapter I Certain infectious and parasitic diseases	Union	32	269138	NO	NO	YES
Union#B005#B00.5 Herpesviral ocular disease	Union	Chapter I Certain infectious and parasitic diseases	Union	53	269117	NO	NO	NO
Union#B009#B00.9 Herpesviral infection| unspecified	Union	Chapter I Certain infectious and parasitic diseases	Union	87	269083	NO	NO	NO
Union#B01#B01 Varicella [chickenpox]	Union	Chapter I Certain infectious and parasitic diseases	Union	6881	252767	NO	YES	NO
Union#B019#B01.9 Varicella without complications	Union	Chapter I Certain infectious and parasitic diseases	Union	34	269136	NO	NO	NO
Union#B02#B02 Zoster [herpes zoster]	Union	Chapter I Certain infectious and parasitic diseases	Union	10154	238685	NO	YES	NO
Union#B022#B02.2 Zoster with other nervous system involvement	Union	Chapter I Certain infectious and parasitic diseases	Union	122	269048	NO	NO	NO
Union#B023#B02.3 Zoster ocular disease	Union	Chapter I Certain infectious and parasitic diseases	Union	93	269077	NO	NO	NO
Union#B029#B02.9 Zoster without complication	Union	Chapter I Certain infectious and parasitic diseases	Union	338	268832	NO	NO	NO
Union#B05#B05 Measles	Union	Chapter I Certain infectious and parasitic diseases	Union	5092	243967	NO	YES	NO
Union#B06#B06 Rubella [German measles]	Union	Chapter I Certain infectious and parasitic diseases	Union	2005	239184	NO	YES	NO
Union#B07#B07 Viral warts	Union	Chapter I Certain infectious and parasitic diseases	Union	9879	250000	NO	YES	NO
Union#B08#B08 Other viral infections characterised by skin and mucous membrane lesions| not elsewhere classified	Union	Chapter I Certain infectious and parasitic diseases	Union	595	245064	NO	YES	NO
Union#B081#B08.1 Molluscum contagiosum	Union	Chapter I Certain infectious and parasitic diseases	Union	53	269117	NO	NO	NO
Union#B15#B15 Acute hepatitis A	Union	Chapter I Certain infectious and parasitic diseases	Union	606	268564	NO	NO	NO
Union#B159#B15.9 Hepatitis A without hepatic coma	Union	Chapter I Certain infectious and parasitic diseases	Union	68	269102	NO	NO	NO
Union#B16#B16 Acute hepatitis B	Union	Chapter I Certain infectious and parasitic diseases	Union	114	197400	NO	YES	NO
Union#B169#B16.9 Acute hepatitis B without delta-agent and without hepatic coma	Union	Chapter I Certain infectious and parasitic diseases	Union	60	163957	NO	YES	NO
Union#B17#B17 Other acute viral hepatitis	Union	Chapter I Certain infectious and parasitic diseases	Union	144	215879	NO	YES	NO
Union#B171#B17.1 Acute hepatitis C	Union	Chapter I Certain infectious and parasitic diseases	Union	60	194171	NO	YES	NO
Union#B179#B17.9 Acute viral hepatitis| unspecified	Union	Chapter I Certain infectious and parasitic diseases	Union	39	269131	NO	NO	YES
Union#B18#B18 Chronic viral hepatitis	Union	Chapter I Certain infectious and parasitic diseases	Union	330	184189	NO	YES	NO
Union#B181#B18.1 Chronic viral hepatitis B without delta-agent	Union	Chapter I Certain infectious and parasitic diseases	Union	99	169044	NO	YES	NO
Union#B182#B18.2 Chronic viral hepatitis C	Union	Chapter I Certain infectious and parasitic diseases	Union	215	194254	NO	YES	NO
Union#B19#B19 Unspecified viral hepatitis	Union	Chapter I Certain infectious and parasitic diseases	Union	916	233834	NO	YES	NO
Union#B199#B19.9 Unspecified viral hepatitis without coma	Union	Chapter I Certain infectious and parasitic diseases	Union	36	269134	NO	NO	YES
Union#B20#B20 Human immunodeficiency virus [HIV] disease resulting in infectious and parasitic diseases	Union	Chapter I Certain infectious and parasitic diseases	Union	35	122978	NO	YES	NO
Union#B24#B24 Unspecified human immunodeficiency virus [HIV] disease	Union	Chapter I Certain infectious and parasitic diseases	Union	209	127067	NO	YES	NO
Union#B25#B25 Cytomegaloviral disease	Union	Chapter I Certain infectious and parasitic diseases	Union	127	269043	NO	NO	NO
Union#B259#B25.9 Cytomegaloviral disease| unspecified	Union	Chapter I Certain infectious and parasitic diseases	Union	91	269079	NO	NO	NO
Union#B26#B26 Mumps	Union	Chapter I Certain infectious and parasitic diseases	Union	3240	240529	NO	YES	NO
Union#B27#B27 Infectious mononucleosis	Union	Chapter I Certain infectious and parasitic diseases	Union	1921	267249	NO	NO	NO
Union#B34#B34 Viral infection of unspecified site	Union	Chapter I Certain infectious and parasitic diseases	Union	6455	227824	NO	YES	NO
Union#B348#B34.8 Other viral infections of unspecified site	Union	Chapter I Certain infectious and parasitic diseases	Union	111	269059	NO	NO	NO
Union#B349#B34.9 Viral infection| unspecified	Union	Chapter I Certain infectious and parasitic diseases	Union	1581	236150	NO	YES	NO
Union#B35#B35 Dermatophytosis	Union	Chapter I Certain infectious and parasitic diseases	Union	17916	208730	NO	YES	NO
Union#B351#B35.1 Tinea unguium	Union	Chapter I Certain infectious and parasitic diseases	Union	99	193207	NO	YES	NO
Union#B353#B35.3 Tinea pedis	Union	Chapter I Certain infectious and parasitic diseases	Union	144	175241	NO	YES	NO
Union#B356#B35.6 Tinea cruris	Union	Chapter I Certain infectious and parasitic diseases	Union	35	187159	NO	YES	YES
Union#B36#B36 Other superficial mycoses	Union	Chapter I Certain infectious and parasitic diseases	Union	3092	236729	NO	YES	NO
Union#B369#B36.9 Superficial mycosis| unspecified	Union	Chapter I Certain infectious and parasitic diseases	Union	52	269118	NO	NO	NO
Union#B37#B37 Candidiasis	Union	Chapter I Certain infectious and parasitic diseases	Union	6136	216787	NO	YES	NO
Union#B370#B37.0 Candidal stomatitis	Union	Chapter I Certain infectious and parasitic diseases	Union	1370	267800	NO	NO	NO
Union#B371#B37.1 Pulmonary candidiasis	Union	Chapter I Certain infectious and parasitic diseases	Union	54	269116	NO	NO	NO
Union#B372#B37.2 Candidiasis of skin and nail	Union	Chapter I Certain infectious and parasitic diseases	Union	47	269123	NO	NO	YES
Union#B373#B37.3 Candidiasis of vulva and vagina	Union	Chapter I Certain infectious and parasitic diseases	Union	211	145946	NO	YES	NO
Union#B374#B37.4 Candidiasis of other urogenital sites	Union	Chapter I Certain infectious and parasitic diseases	Union	75	184445	NO	YES	NO
Union#B377#B37.7 Candidal septicaemia	Union	Chapter I Certain infectious and parasitic diseases	Union	40	182201	NO	YES	YES
Union#B378#B37.8 Candidiasis of other sites	Union	Chapter I Certain infectious and parasitic diseases	Union	1024	247919	NO	YES	NO
Union#B379#B37.9 Candidiasis| unspecified	Union	Chapter I Certain infectious and parasitic diseases	Union	299	268871	NO	NO	NO
Union#B44#B44 Aspergillosis	Union	Chapter I Certain infectious and parasitic diseases	Union	231	232687	NO	YES	NO
Union#B441#B44.1 Other pulmonary aspergillosis	Union	Chapter I Certain infectious and parasitic diseases	Union	137	213189	NO	YES	NO
Union#B449#B44.9 Aspergillosis| unspecified	Union	Chapter I Certain infectious and parasitic diseases	Union	85	269085	NO	NO	NO
Union#B49#B49 Unspecified mycosis	Union	Chapter I Certain infectious and parasitic diseases	Union	284	223663	NO	YES	NO
Union#B50#B50 Plasmodium falciparum malaria	Union	Chapter I Certain infectious and parasitic diseases	Union	48	269122	NO	NO	NO
Union#B509#B50.9 Plasmodium falciparum malaria| unspecified	Union	Chapter I Certain infectious and parasitic diseases	Union	30	269140	NO	NO	YES
Union#B54#B54 Unspecified malaria	Union	Chapter I Certain infectious and parasitic diseases	Union	408	204446	NO	YES	NO
Union#B59#B59 Pneumocystosis	Union	Chapter I Certain infectious and parasitic diseases	Union	84	169311	NO	YES	NO
Union#B80#B80 Enterobiasis	Union	Chapter I Certain infectious and parasitic diseases	Union	408	221273	NO	YES	NO
Union#B91#B91 Sequelae of poliomyelitis	Union	Chapter I Certain infectious and parasitic diseases	Union	109	269061	NO	NO	NO
Union#B94#B94 Sequelae of other and unspecified infectious and parasitic diseases	Union	Chapter I Certain infectious and parasitic diseases	Union	57	269113	NO	NO	NO
Union#B948#B94.8 Sequelae of other specified infectious and parasitic diseases	Union	Chapter I Certain infectious and parasitic diseases	Union	39	269131	NO	NO	YES
Union#B95#B95 Streptococcus and staphylococcus as the cause of diseases classified to other chapters	Union	Chapter I Certain infectious and parasitic diseases	Union	4122	210008	NO	YES	NO
Union#B950#B95.0 Streptococcus| group A| as the cause of diseases classified to other chapters	Union	Chapter I Certain infectious and parasitic diseases	Union	174	205636	NO	YES	NO
Union#B951#B95.1 Streptococcus| group B| as the cause of diseases classified to other chapters	Union	Chapter I Certain infectious and parasitic diseases	Union	239	268931	NO	NO	NO
Union#B952#B95.2 Streptococcus| group D| as the cause of diseases classified to other chapters	Union	Chapter I Certain infectious and parasitic diseases	Union	294	197333	NO	YES	NO
Union#B953#B95.3 Streptococcus pneumoniae as the cause of diseases classified to other chapters	Union	Chapter I Certain infectious and parasitic diseases	Union	148	269022	NO	NO	NO
Union#B954#B95.4 Other streptococcus as the cause of diseases classified to other chapters	Union	Chapter I Certain infectious and parasitic diseases	Union	650	193424	NO	YES	NO
Union#B955#B95.5 Unspecified streptococcus as the cause of diseases classified to other chapters	Union	Chapter I Certain infectious and parasitic diseases	Union	212	203528	NO	YES	NO
Union#B956#B95.6 Staphylococcus aureus as the cause of diseases classified to other chapters	Union	Chapter I Certain infectious and parasitic diseases	Union	2157	207763	NO	YES	NO
Union#B957#B95.7 Other staphylococcus as the cause of diseases classified to other chapters	Union	Chapter I Certain infectious and parasitic diseases	Union	527	207255	NO	YES	NO
Union#B958#B95.8 Unspecified staphylococcus as the cause of diseases classified to other chapters	Union	Chapter I Certain infectious and parasitic diseases	Union	216	230835	NO	YES	NO
Union#B96#B96 Other bacterial agents as the cause of diseases classified to other chapters	Union	Chapter I Certain infectious and parasitic diseases	Union	8491	248396	NO	YES	NO
Union#B961#B96.1 Klebsiella pneumoniae [K. pneumoniae] as the cause of diseases classified to other chapters	Union	Chapter I Certain infectious and parasitic diseases	Union	521	225147	NO	YES	NO
Union#B962#B96.2 Escherichia coli [E. coli] as the cause of diseases classified to other chapters	Union	Chapter I Certain infectious and parasitic diseases	Union	3412	242611	NO	YES	NO
Union#B963#B96.3 Haemophilus influenzae [H. influenzae] as the cause of diseases classified to other chapters	Union	Chapter I Certain infectious and parasitic diseases	Union	252	232825	NO	YES	NO
Union#B964#B96.4 Proteus (mirabilis)(morganii) as the cause of diseases classified to other chapters	Union	Chapter I Certain infectious and parasitic diseases	Union	342	228302	NO	YES	NO
Union#B965#B96.5 Pseudomonas (aeruginosa)(mallei)(pseudomallei) as the cause of diseases classified to other chapters	Union	Chapter I Certain infectious and parasitic diseases	Union	1017	227275	NO	YES	NO
Union#B966#B96.6 Bacillus fragilis [B. fragilis] as the cause of diseases classified to other chapters	Union	Chapter I Certain infectious and parasitic diseases	Union	32	151369	NO	YES	YES
Union#B968#B96.8 Other specified bacterial agents as the cause of diseases classified to other chapters	Union	Chapter I Certain infectious and parasitic diseases	Union	4093	234982	NO	YES	NO
Union#B97#B97 Viral agents as the cause of diseases classified to other chapters	Union	Chapter I Certain infectious and parasitic diseases	Union	744	215871	NO	YES	NO
Union#B972#B97.2 Coronavirus as the cause of diseases classified to other chapters	Union	Chapter I Certain infectious and parasitic diseases	Union	70	200184	NO	YES	YES
Union#B974#B97.4 Respiratory synctial virus as the cause of diseases classified to other chapters	Union	Chapter I Certain infectious and parasitic diseases	Union	77	269093	NO	NO	YES
Union#B977#B97.7 Papillomavirus as the cause of diseases classified to other chapters	Union	Chapter I Certain infectious and parasitic diseases	Union	208	151795	NO	YES	NO
Union#B978#B97.8 Other viral agents as the cause of diseases classified to other chapters	Union	Chapter I Certain infectious and parasitic diseases	Union	360	244368	NO	YES	NO
Union#B98#B98 Other specified infectious agents as the cause of diseases classified to other chapters	Union	Chapter I Certain infectious and parasitic diseases	Union	2195	266975	NO	NO	NO
Union#B980#B98.0 Helicobacter pylori [H.pylori] as the cause of diseases classified to other chapters	Union	Chapter I Certain infectious and parasitic diseases	Union	1363	247770	NO	YES	NO
Union#B99#B99 Other and unspecified infectious diseases	Union	Chapter I Certain infectious and parasitic diseases	Union	469	268701	NO	NO	NO
Union#BlockA00-A09#A00-A09 Intestinal infectious diseases	Union	Chapter I Certain infectious and parasitic diseases	Union	11897	249620	NO	YES	NO
Union#BlockA15-A19#A15-A19 Tuberculosis	Union	Chapter I Certain infectious and parasitic diseases	Union	124	190546	NO	YES	NO
Union#BlockA20-A28#A20-A28 Certain zoonotic bacterial diseases	Union	Chapter I Certain infectious and parasitic diseases	Union	34	190077	NO	YES	YES
Union#BlockA30-A49#A30-A49 Other bacterial diseases	Union	Chapter I Certain infectious and parasitic diseases	Union	7741	208875	NO	YES	NO
Union#BlockA50-A64#A50-A64 Infections with a predominantly sexual mode of transmission	Union	Chapter I Certain infectious and parasitic diseases	Union	188	217888	NO	YES	NO
Union#BlockA65-A69#A65-A69 Other spirochaetal diseases	Union	Chapter I Certain infectious and parasitic diseases	Union	65	269105	NO	NO	NO
Union#BlockA80-A89#A80-A89 Viral infections of the central nervous system	Union	Chapter I Certain infectious and parasitic diseases	Union	238	268932	NO	NO	NO
Union#BlockB00-B09#B00-B09 Viral infections characterized by skin and mucous membrane lesions	Union	Chapter I Certain infectious and parasitic diseases	Union	1634	267536	NO	NO	NO
Union#BlockB15-B19#B15-B19 Viral hepatitis	Union	Chapter I Certain infectious and parasitic diseases	Union	520	206492	NO	YES	NO
Union#BlockB20-B24#B20-B24 Human immunodeficiency virus [HIV] disease	Union	Chapter I Certain infectious and parasitic diseases	Union	96	125534	NO	YES	NO
Union#BlockB25-B34#B25-B34 Other viral diseases	Union	Chapter I Certain infectious and parasitic diseases	Union	1920	244672	NO	YES	NO
Union#BlockB35-B49#B35-B49 Mycoses	Union	Chapter I Certain infectious and parasitic diseases	Union	3530	252808	NO	YES	NO
Union#BlockB50-B64#B50-B64 Protozoal diseases	Union	Chapter I Certain infectious and parasitic diseases	Union	161	197890	NO	YES	NO
Union#BlockB65-B83#B65-B83 Helminthiases	Union	Chapter I Certain infectious and parasitic diseases	Union	127	269043	NO	NO	NO
Union#BlockB85-B89#B85-B89 Pediculosis| acariasis and other infestations	Union	Chapter I Certain infectious and parasitic diseases	Union	39	269131	NO	NO	YES
Union#BlockB90-B94#B90-B94 Sequelae of infectious and parasitic diseases	Union	Chapter I Certain infectious and parasitic diseases	Union	181	268989	NO	NO	NO
Union#BlockB95-B98#B95-B98 Bacterial| viral and other infectious agents	Union	Chapter I Certain infectious and parasitic diseases	Union	13147	236545	NO	YES	NO
Union#BlockB99-B99#B99-B99 Other infectious diseases	Union	Chapter I Certain infectious and parasitic diseases	Union	176	208000	NO	YES	NO
Union#ChapterI#Chapter I Certain infectious and parasitic diseases	Union	Chapter I Certain infectious and parasitic diseases	Union	32259	224637	NO	YES	NO
40006#BlockC00-C14#C00-C14 Malignant neoplasms of lip| oral cavity and pharynx	Health-related outcomes > Cancer register	Chapter II Neoplasms	40006	620	159046	YES	YES	NO
40006#BlockC15-C26#C15-C26 Malignant neoplasms of digestive organs	Health-related outcomes > Cancer register	Chapter II Neoplasms	40006	4882	171210	YES	YES	NO
40006#BlockC30-C39#C30-C39 Malignant neoplasms of respiratory and intrathoracic organs	Health-related outcomes > Cancer register	Chapter II Neoplasms	40006	1653	175864	YES	YES	NO
40006#BlockC40-C41#C40-C41 Malignant neoplasms of bone and articular cartilage	Health-related outcomes > Cancer register	Chapter II Neoplasms	40006	79	153550	YES	YES	NO
40006#BlockC43-C44#C43-C44 Melanoma and other malignant neoplasms of skin	Health-related outcomes > Cancer register	Chapter II Neoplasms	40006	15419	200207	YES	YES	NO
40006#BlockC45-C49#C45-C49 Malignant neoplasms of mesothelial and soft tissue	Health-related outcomes > Cancer register	Chapter II Neoplasms	40006	431	170830	YES	YES	NO
40006#BlockC50-C50#C50-C50 Malignant neoplasm of breast	Health-related outcomes > Cancer register	Chapter II Neoplasms	40006	7859	117456	YES	YES	NO
40006#BlockC51-C58#C51-C58 Malignant neoplasms of female genital organs	Health-related outcomes > Cancer register	Chapter II Neoplasms	40006	2142	116918	YES	YES	NO
40006#BlockC60-C63#C60-C63 Malignant neoplasms of male genital organs	Health-related outcomes > Cancer register	Chapter II Neoplasms	40006	5611	101071	YES	YES	NO
40006#BlockC64-C68#C64-C68 Malignant neoplasms of urinary tract	Health-related outcomes > Cancer register	Chapter II Neoplasms	40006	1530	145201	YES	YES	NO
40006#BlockC69-C72#C69-C72 Malignant neoplasms of eye| brain and other parts of central nervous system	Health-related outcomes > Cancer register	Chapter II Neoplasms	40006	453	181687	YES	YES	NO
40006#BlockC73-C75#C73-C75 Malignant neoplasms of thyroid and other endocrine glands	Health-related outcomes > Cancer register	Chapter II Neoplasms	40006	378	162482	YES	YES	NO
40006#BlockC76-C80#C76-C80 Malignant neoplasms of ill-defined| secondary and unspecified sites	Health-related outcomes > Cancer register	Chapter II Neoplasms	40006	343	193672	YES	YES	NO
40006#BlockC81-C96#C81-C96 Malignant neoplasms| stated or presumed to be primary| of lymphoid| haematopoietic and related tissue	Health-related outcomes > Cancer register	Chapter II Neoplasms	40006	2516	175134	YES	YES	NO
40006#BlockD00-D09#D00-D09 In situ neoplasms	Health-related outcomes > Cancer register	Chapter II Neoplasms	40006	6312	154585	YES	YES	NO
40006#BlockD10-D36#D10-D36 Benign neoplasms	Health-related outcomes > Cancer register	Chapter II Neoplasms	40006	569	181271	YES	YES	NO
40006#BlockD37-D48#D37-D48 Neoplasms of uncertain or unknown behaviour	Health-related outcomes > Cancer register	Chapter II Neoplasms	40006	1581	184306	YES	YES	NO
40006#C01#C01 Malignant neoplasm of base of tongue	Health-related outcomes > Cancer register	Chapter II Neoplasms	40006	72	127669	YES	YES	NO
40006#C02#C02 Malignant neoplasm of other and unspecified parts of tongue	Health-related outcomes > Cancer register	Chapter II Neoplasms	40006	131	169747	YES	YES	NO
40006#C021#C02.1 Border of tongue	Health-related outcomes > Cancer register	Chapter II Neoplasms	40006	55	217989	YES	NO	NO
40006#C029#C02.9 Tongue| unspecified	Health-related outcomes > Cancer register	Chapter II Neoplasms	40006	58	154266	YES	YES	NO
40006#C03#C03 Malignant neoplasm of gum	Health-related outcomes > Cancer register	Chapter II Neoplasms	40006	33	217989	YES	NO	NO
40006#C05#C05 Malignant neoplasm of palate	Health-related outcomes > Cancer register	Chapter II Neoplasms	40006	37	217989	YES	NO	NO
40006#C06#C06 Malignant neoplasm of other and unspecified parts of mouth	Health-related outcomes > Cancer register	Chapter II Neoplasms	40006	37	217989	YES	NO	NO
40006#C07#C07 Malignant neoplasm of parotid gland	Health-related outcomes > Cancer register	Chapter II Neoplasms	40006	56	217989	YES	NO	NO
40006#C09#C09 Malignant neoplasm of tonsil	Health-related outcomes > Cancer register	Chapter II Neoplasms	40006	137	139866	YES	YES	NO
40006#C099#C09.9 Tonsil| unspecified	Health-related outcomes > Cancer register	Chapter II Neoplasms	40006	122	141732	YES	YES	NO
40006#C15#C15 Malignant neoplasm of oesophagus	Health-related outcomes > Cancer register	Chapter II Neoplasms	40006	426	134132	YES	YES	NO
40006#C154#C15.4 Middle third of oesophagus	Health-related outcomes > Cancer register	Chapter II Neoplasms	40006	43	217989	YES	NO	NO
40006#C155#C15.5 Lower third of oesophagus	Health-related outcomes > Cancer register	Chapter II Neoplasms	40006	220	131572	YES	YES	NO
40006#C159#C15.9 Oesophagus| unspecified	Health-related outcomes > Cancer register	Chapter II Neoplasms	40006	137	124745	YES	YES	NO
40006#C16#C16 Malignant neoplasm of stomach	Health-related outcomes > Cancer register	Chapter II Neoplasms	40006	280	144387	YES	YES	NO
40006#C160#C16.0 Cardia	Health-related outcomes > Cancer register	Chapter II Neoplasms	40006	125	131603	YES	YES	NO
40006#C169#C16.9 Stomach| unspecified	Health-related outcomes > Cancer register	Chapter II Neoplasms	40006	83	137523	YES	YES	NO
40006#C17#C17 Malignant neoplasm of small intestine	Health-related outcomes > Cancer register	Chapter II Neoplasms	40006	127	217989	YES	NO	NO
40006#C170#C17.0 Duodenum	Health-related outcomes > Cancer register	Chapter II Neoplasms	40006	38	217989	YES	NO	NO
40006#C172#C17.2 Ileum	Health-related outcomes > Cancer register	Chapter II Neoplasms	40006	40	217989	YES	NO	NO
40006#C179#C17.9 Small intestine| unspecified	Health-related outcomes > Cancer register	Chapter II Neoplasms	40006	33	217989	YES	NO	NO
40006#C18#C18 Malignant neoplasm of colon	Health-related outcomes > Cancer register	Chapter II Neoplasms	40006	2069	186212	YES	YES	NO
40006#C180#C18.0 Caecum	Health-related outcomes > Cancer register	Chapter II Neoplasms	40006	414	191066	YES	YES	NO
40006#C181#C18.1 Appendix	Health-related outcomes > Cancer register	Chapter II Neoplasms	40006	48	217989	YES	NO	NO
40006#C182#C18.2 Ascending colon	Health-related outcomes > Cancer register	Chapter II Neoplasms	40006	260	217989	YES	NO	NO
40006#C183#C18.3 Hepatic flexure	Health-related outcomes > Cancer register	Chapter II Neoplasms	40006	96	161714	YES	YES	NO
40006#C184#C18.4 Transverse colon	Health-related outcomes > Cancer register	Chapter II Neoplasms	40006	144	217989	YES	NO	NO
40006#C185#C18.5 Splenic flexure	Health-related outcomes > Cancer register	Chapter II Neoplasms	40006	79	162951	YES	YES	NO
40006#C186#C18.6 Descending colon	Health-related outcomes > Cancer register	Chapter II Neoplasms	40006	110	176473	YES	YES	NO
40006#C187#C18.7 Sigmoid colon	Health-related outcomes > Cancer register	Chapter II Neoplasms	40006	804	185528	YES	YES	NO
40006#C189#C18.9 Colon| unspecified	Health-related outcomes > Cancer register	Chapter II Neoplasms	40006	160	183765	YES	YES	NO
40006#C19#C19 Malignant neoplasm of rectosigmoid junction	Health-related outcomes > Cancer register	Chapter II Neoplasms	40006	277	156406	YES	YES	NO
40006#C20#C20 Malignant neoplasm of rectum	Health-related outcomes > Cancer register	Chapter II Neoplasms	40006	977	156244	YES	YES	NO
40006#C21#C21 Malignant neoplasm of anus and anal canal	Health-related outcomes > Cancer register	Chapter II Neoplasms	40006	99	178075	YES	YES	NO
40006#C210#C21.0 Anus| unspecified	Health-related outcomes > Cancer register	Chapter II Neoplasms	40006	46	168070	YES	YES	NO
40006#C211#C21.1 Anal canal	Health-related outcomes > Cancer register	Chapter II Neoplasms	40006	47	217989	YES	NO	NO
40006#C22#C22 Malignant neoplasm of liver and intrahepatic bile ducts	Health-related outcomes > Cancer register	Chapter II Neoplasms	40006	203	154266	YES	YES	NO
40006#C220#C22.0 Liver cell carcinoma	Health-related outcomes > Cancer register	Chapter II Neoplasms	40006	98	122283	YES	YES	NO
40006#C221#C22.1 Intrahepatic bile duct carcinoma	Health-related outcomes > Cancer register	Chapter II Neoplasms	40006	85	217989	YES	NO	NO
40006#C23#C23 Malignant neoplasm of gallbladder	Health-related outcomes > Cancer register	Chapter II Neoplasms	40006	53	172129	YES	YES	NO
40006#C24#C24 Malignant neoplasm of other and unspecified parts of biliary tract	Health-related outcomes > Cancer register	Chapter II Neoplasms	40006	72	217989	YES	NO	NO
40006#C241#C24.1 Ampulla of Vater	Health-related outcomes > Cancer register	Chapter II Neoplasms	40006	42	217989	YES	NO	NO
40006#C25#C25 Malignant neoplasm of pancreas	Health-related outcomes > Cancer register	Chapter II Neoplasms	40006	405	186912	YES	YES	NO
40006#C250#C25.0 Head of pancreas	Health-related outcomes > Cancer register	Chapter II Neoplasms	40006	165	158826	YES	YES	NO
40006#C251#C25.1 Body of pancreas	Health-related outcomes > Cancer register	Chapter II Neoplasms	40006	36	217989	YES	NO	NO
40006#C252#C25.2 Tail of pancreas	Health-related outcomes > Cancer register	Chapter II Neoplasms	40006	44	217989	YES	NO	NO
40006#C259#C25.9 Pancreas| unspecified	Health-related outcomes > Cancer register	Chapter II Neoplasms	40006	151	217989	YES	NO	NO
40006#C32#C32 Malignant neoplasm of larynx	Health-related outcomes > Cancer register	Chapter II Neoplasms	40006	150	110662	YES	YES	NO
40006#C320#C32.0 Glottis	Health-related outcomes > Cancer register	Chapter II Neoplasms	40006	105	107197	YES	YES	NO
40006#C34#C34 Malignant neoplasm of bronchus and lung	Health-related outcomes > Cancer register	Chapter II Neoplasms	40006	1457	185700	YES	YES	NO
40006#C340#C34.0 Main bronchus	Health-related outcomes > Cancer register	Chapter II Neoplasms	40006	41	217989	YES	NO	NO
40006#C341#C34.1 Upper lobe| bronchus or lung	Health-related outcomes > Cancer register	Chapter II Neoplasms	40006	668	193454	YES	YES	NO
40006#C342#C34.2 Middle lobe| bronchus or lung	Health-related outcomes > Cancer register	Chapter II Neoplasms	40006	63	217989	YES	NO	NO
40006#C343#C34.3 Lower lobe| bronchus or lung	Health-related outcomes > Cancer register	Chapter II Neoplasms	40006	371	187487	YES	YES	NO
40006#C349#C34.9 Bronchus or lung| unspecified	Health-related outcomes > Cancer register	Chapter II Neoplasms	40006	338	175190	YES	YES	NO
40006#C43#C43 Malignant melanoma of skin	Health-related outcomes > Cancer register	Chapter II Neoplasms	40006	2086	206687	YES	YES	NO
40006#C433#C43.3 Malignant melanoma of other and unspecified parts of face	Health-related outcomes > Cancer register	Chapter II Neoplasms	40006	145	217989	YES	NO	NO
40006#C434#C43.4 Malignant melanoma of scalp and neck	Health-related outcomes > Cancer register	Chapter II Neoplasms	40006	73	144670	YES	YES	NO
40006#C435#C43.5 Malignant melanoma of trunk	Health-related outcomes > Cancer register	Chapter II Neoplasms	40006	636	158328	YES	YES	NO
40006#C436#C43.6 Malignant melanoma of upper limb| including shoulder	Health-related outcomes > Cancer register	Chapter II Neoplasms	40006	513	191626	YES	YES	NO
40006#C437#C43.7 Malignant melanoma of lower limb| including hip	Health-related outcomes > Cancer register	Chapter II Neoplasms	40006	679	147014	YES	YES	NO
40006#C439#C43.9 Malignant melanoma of skin| unspecified	Health-related outcomes > Cancer register	Chapter II Neoplasms	40006	62	217989	YES	NO	NO
40006#C44#C44 Other malignant neoplasms of skin	Health-related outcomes > Cancer register	Chapter II Neoplasms	40006	13698	195547	YES	YES	NO
40006#C440#C44.0 Skin of lip	Health-related outcomes > Cancer register	Chapter II Neoplasms	40006	200	181268	YES	YES	NO
40006#C441#C44.1 Skin of eyelid| including canthus	Health-related outcomes > Cancer register	Chapter II Neoplasms	40006	542	197413	YES	YES	NO
40006#C442#C44.2 Skin of ear and external auricular canal	Health-related outcomes > Cancer register	Chapter II Neoplasms	40006	419	117635	YES	YES	NO
40006#C443#C44.3 Skin of other and unspecified parts of face	Health-related outcomes > Cancer register	Chapter II Neoplasms	40006	3670	197303	YES	YES	NO
40006#C444#C44.4 Skin of scalp and neck	Health-related outcomes > Cancer register	Chapter II Neoplasms	40006	809	156941	YES	YES	NO
40006#C445#C44.5 Skin of trunk	Health-related outcomes > Cancer register	Chapter II Neoplasms	40006	1572	186483	YES	YES	NO
40006#C446#C44.6 Skin of upper limb| including shoulder	Health-related outcomes > Cancer register	Chapter II Neoplasms	40006	859	184723	YES	YES	NO
40006#C447#C44.7 Skin of lower limb| including hip	Health-related outcomes > Cancer register	Chapter II Neoplasms	40006	659	171601	YES	YES	NO
40006#C448#C44.8 Overlapping lesion of skin	Health-related outcomes > Cancer register	Chapter II Neoplasms	40006	86	217989	YES	NO	NO
40006#C449#C44.9 Malignant neoplasm of skin| unspecified	Health-related outcomes > Cancer register	Chapter II Neoplasms	40006	5437	196469	YES	YES	NO
40006#C45#C45 Mesothelioma	Health-related outcomes > Cancer register	Chapter II Neoplasms	40006	154	120658	YES	YES	NO
40006#C450#C45.0 Mesothelioma of pleura	Health-related outcomes > Cancer register	Chapter II Neoplasms	40006	142	119601	YES	YES	NO
40006#C48#C48 Malignant neoplasm of retroperitoneum and peritoneum	Health-related outcomes > Cancer register	Chapter II Neoplasms	40006	79	148976	YES	YES	NO
40006#C482#C48.2 Peritoneum| unspecified	Health-related outcomes > Cancer register	Chapter II Neoplasms	40006	46	122232	YES	YES	NO
40006#C49#C49 Malignant neoplasm of other connective and soft tissue	Health-related outcomes > Cancer register	Chapter II Neoplasms	40006	180	183765	YES	YES	NO
40006#C492#C49.2 Connective and soft tissue of lower limb| including hip	Health-related outcomes > Cancer register	Chapter II Neoplasms	40006	74	217989	YES	NO	NO
40006#C50#C50 Malignant neoplasm of breast	Health-related outcomes > Cancer register	Chapter II Neoplasms	40006	7859	117456	YES	YES	NO
40006#C500#C50.0 Nipple and areola	Health-related outcomes > Cancer register	Chapter II Neoplasms	40006	64	116918	YES	YES	NO
40006#C501#C50.1 Central portion of breast	Health-related outcomes > Cancer register	Chapter II Neoplasms	40006	290	119388	YES	YES	NO
40006#C502#C50.2 Upper-inner quadrant of breast	Health-related outcomes > Cancer register	Chapter II Neoplasms	40006	628	116918	YES	YES	NO
40006#C503#C50.3 Lower-inner quadrant of breast	Health-related outcomes > Cancer register	Chapter II Neoplasms	40006	336	117618	YES	YES	NO
40006#C504#C50.4 Upper-outer quadrant of breast	Health-related outcomes > Cancer register	Chapter II Neoplasms	40006	2179	117079	YES	YES	NO
40006#C505#C50.5 Lower-outer quadrant of breast	Health-related outcomes > Cancer register	Chapter II Neoplasms	40006	392	117217	YES	YES	NO
40006#C506#C50.6 Axillary tail of breast	Health-related outcomes > Cancer register	Chapter II Neoplasms	40006	32	116918	YES	YES	NO
40006#C508#C50.8 Overlapping lesion of breast	Health-related outcomes > Cancer register	Chapter II Neoplasms	40006	560	116918	YES	YES	NO
40006#C509#C50.9 Breast| unspecified	Health-related outcomes > Cancer register	Chapter II Neoplasms	40006	3750	117671	YES	YES	NO
40006#C51#C51 Malignant neoplasm of vulva	Health-related outcomes > Cancer register	Chapter II Neoplasms	40006	75	116918	YES	YES	NO
40006#C519#C51.9 Vulva| unspecified	Health-related outcomes > Cancer register	Chapter II Neoplasms	40006	65	116918	YES	YES	NO
40006#C53#C53 Malignant neoplasm of cervix uteri	Health-related outcomes > Cancer register	Chapter II Neoplasms	40006	281	116918	YES	YES	NO
40006#C530#C53.0 Endocervix	Health-related outcomes > Cancer register	Chapter II Neoplasms	40006	38	116918	YES	YES	NO
40006#C539#C53.9 Cervix uteri| unspecified	Health-related outcomes > Cancer register	Chapter II Neoplasms	40006	223	116918	YES	YES	NO
40006#C54#C54 Malignant neoplasm of corpus uteri	Health-related outcomes > Cancer register	Chapter II Neoplasms	40006	991	116918	YES	YES	NO
40006#C541#C54.1 Endometrium	Health-related outcomes > Cancer register	Chapter II Neoplasms	40006	942	116918	YES	YES	NO
40006#C549#C54.9 Corpus uteri| unspecified	Health-related outcomes > Cancer register	Chapter II Neoplasms	40006	41	116918	YES	YES	NO
40006#C56#C56 Malignant neoplasm of ovary	Health-related outcomes > Cancer register	Chapter II Neoplasms	40006	729	116918	YES	YES	NO
40006#C57#C57 Malignant neoplasm of other and unspecified female genital organs	Health-related outcomes > Cancer register	Chapter II Neoplasms	40006	57	116918	YES	YES	NO
40006#C570#C57.0 Fallopian tube	Health-related outcomes > Cancer register	Chapter II Neoplasms	40006	40	116918	YES	YES	NO
40006#C60#C60 Malignant neoplasm of penis	Health-related outcomes > Cancer register	Chapter II Neoplasms	40006	43	101071	YES	YES	NO
40006#C61#C61 Malignant neoplasm of prostate	Health-related outcomes > Cancer register	Chapter II Neoplasms	40006	5265	101071	YES	YES	NO
40006#C62#C62 Malignant neoplasm of testis	Health-related outcomes > Cancer register	Chapter II Neoplasms	40006	309	101071	YES	YES	NO
40006#C621#C62.1 Descended testis	Health-related outcomes > Cancer register	Chapter II Neoplasms	40006	66	101071	YES	YES	NO
40006#C629#C62.9 Testis| unspecified	Health-related outcomes > Cancer register	Chapter II Neoplasms	40006	246	101071	YES	YES	NO
40006#C64#C64 Malignant neoplasm of kidney| except renal pelvis	Health-related outcomes > Cancer register	Chapter II Neoplasms	40006	756	158856	YES	YES	NO
40006#C65#C65 Malignant neoplasm of renal pelvis	Health-related outcomes > Cancer register	Chapter II Neoplasms	40006	43	160965	YES	YES	NO
40006#C66#C66 Malignant neoplasm of ureter	Health-related outcomes > Cancer register	Chapter II Neoplasms	40006	40	217989	YES	NO	NO
40006#C67#C67 Malignant neoplasm of bladder	Health-related outcomes > Cancer register	Chapter II Neoplasms	40006	702	131636	YES	YES	NO
40006#C679#C67.9 Bladder| unspecified	Health-related outcomes > Cancer register	Chapter II Neoplasms	40006	588	131773	YES	YES	NO
40006#C69#C69 Malignant neoplasm of eye and adnexa	Health-related outcomes > Cancer register	Chapter II Neoplasms	40006	94	217989	YES	NO	NO
40006#C693#C69.3 Choroid	Health-related outcomes > Cancer register	Chapter II Neoplasms	40006	58	217989	YES	NO	NO
40006#C71#C71 Malignant neoplasm of brain	Health-related outcomes > Cancer register	Chapter II Neoplasms	40006	336	174153	YES	YES	NO
40006#C711#C71.1 Frontal lobe	Health-related outcomes > Cancer register	Chapter II Neoplasms	40006	94	217989	YES	NO	NO
40006#C712#C71.2 Temporal lobe	Health-related outcomes > Cancer register	Chapter II Neoplasms	40006	68	146230	YES	YES	NO
40006#C713#C71.3 Parietal lobe	Health-related outcomes > Cancer register	Chapter II Neoplasms	40006	36	217989	YES	NO	NO
40006#C719#C71.9 Brain| unspecified	Health-related outcomes > Cancer register	Chapter II Neoplasms	40006	83	167778	YES	YES	NO
40006#C73#C73 Malignant neoplasm of thyroid gland	Health-related outcomes > Cancer register	Chapter II Neoplasms	40006	347	159727	YES	YES	NO
40006#C77#C77 Secondary and unspecified malignant neoplasm of lymph nodes	Health-related outcomes > Cancer register	Chapter II Neoplasms	40006	82	162506	YES	YES	NO
40006#C770#C77.0 Lymph nodes of head| face and neck	Health-related outcomes > Cancer register	Chapter II Neoplasms	40006	41	121880	YES	YES	NO
40006#C78#C78 Secondary malignant neoplasm of respiratory and digestive organs	Health-related outcomes > Cancer register	Chapter II Neoplasms	40006	86	217989	YES	NO	NO
40006#C787#C78.7 Secondary malignant neoplasm of liver	Health-related outcomes > Cancer register	Chapter II Neoplasms	40006	41	217989	YES	NO	NO
40006#C79#C79 Secondary malignant neoplasm of other sites	Health-related outcomes > Cancer register	Chapter II Neoplasms	40006	41	217989	YES	NO	NO
40006#C80#C80 Malignant neoplasm without specification of site	Health-related outcomes > Cancer register	Chapter II Neoplasms	40006	118	217989	YES	NO	NO
40006#C81#C81 Hodgkin's disease	Health-related outcomes > Cancer register	Chapter II Neoplasms	40006	185	165470	YES	YES	NO
40006#C811#C81.1 Nodular sclerosis	Health-related outcomes > Cancer register	Chapter II Neoplasms	40006	69	217989	YES	NO	NO
40006#C812#C81.2 Mixed cellularity	Health-related outcomes > Cancer register	Chapter II Neoplasms	40006	35	136057	YES	YES	NO
40006#C819#C81.9 Hodgkin's disease| unspecified	Health-related outcomes > Cancer register	Chapter II Neoplasms	40006	55	158826	YES	YES	NO
40006#C82#C82 Follicular [nodular] non-Hodgkin's lymphoma	Health-related outcomes > Cancer register	Chapter II Neoplasms	40006	297	217989	YES	NO	NO
40006#C821#C82.1 Mixed small cleaved and large cell| follicular	Health-related outcomes > Cancer register	Chapter II Neoplasms	40006	46	217989	YES	NO	NO
40006#C829#C82.9 Follicular non-Hodgkin's lymphoma| unspecified	Health-related outcomes > Cancer register	Chapter II Neoplasms	40006	183	184960	YES	YES	NO
40006#C83#C83 Diffuse non-Hodgkin's lymphoma	Health-related outcomes > Cancer register	Chapter II Neoplasms	40006	610	168913	YES	YES	NO
40006#C830#C83.0 Small cell (diffuse)	Health-related outcomes > Cancer register	Chapter II Neoplasms	40006	69	217989	YES	NO	NO
40006#C833#C83.3 Large cell (diffuse)	Health-related outcomes > Cancer register	Chapter II Neoplasms	40006	414	176554	YES	YES	NO
40006#C838#C83.8 Other types of diffuse non-Hodgkin's lymphoma	Health-related outcomes > Cancer register	Chapter II Neoplasms	40006	86	144868	YES	YES	NO
40006#C84#C84 Peripheral and cutaneous T-cell lymphomas	Health-related outcomes > Cancer register	Chapter II Neoplasms	40006	114	157837	YES	YES	NO
40006#C840#C84.0 Mycosis fungoides	Health-related outcomes > Cancer register	Chapter II Neoplasms	40006	43	155216	YES	YES	NO
40006#C844#C84.4 Peripheral T-cell lymphoma	Health-related outcomes > Cancer register	Chapter II Neoplasms	40006	42	151607	YES	YES	NO
40006#C845#C84.5 Other and unspecified T-cell lymphomas	Health-related outcomes > Cancer register	Chapter II Neoplasms	40006	30	217989	YES	NO	NO
40006#C85#C85 Other and unspecified types of non-Hodgkin's lymphoma	Health-related outcomes > Cancer register	Chapter II Neoplasms	40006	307	217989	YES	NO	NO
40006#C851#C85.1 B-cell lymphoma| unspecified	Health-related outcomes > Cancer register	Chapter II Neoplasms	40006	62	217989	YES	NO	NO
40006#C857#C85.7 Other specified types of non-Hodgkin's lymphoma	Health-related outcomes > Cancer register	Chapter II Neoplasms	40006	79	217989	YES	NO	NO
40006#C859#C85.9 Non-Hodgkin's lymphoma| unspecified type	Health-related outcomes > Cancer register	Chapter II Neoplasms	40006	167	217989	YES	NO	NO
40006#C90#C90 Multiple myeloma and malignant plasma cell neoplasms	Health-related outcomes > Cancer register	Chapter II Neoplasms	40006	374	172605	YES	YES	NO
40006#C900#C90.0 Multiple myeloma	Health-related outcomes > Cancer register	Chapter II Neoplasms	40006	341	174067	YES	YES	NO
40006#C902#C90.2 Plasmacytoma| extramedullary	Health-related outcomes > Cancer register	Chapter II Neoplasms	40006	32	217989	YES	NO	NO
40006#C91#C91 Lymphoid leukaemia	Health-related outcomes > Cancer register	Chapter II Neoplasms	40006	409	164693	YES	YES	NO
40006#C911#C91.1 Chronic lymphocytic leukaemia	Health-related outcomes > Cancer register	Chapter II Neoplasms	40006	335	162783	YES	YES	NO
40006#C914#C91.4 Hairy-cell leukaemia	Health-related outcomes > Cancer register	Chapter II Neoplasms	40006	42	157222	YES	YES	NO
40006#C92#C92 Myeloid leukaemia	Health-related outcomes > Cancer register	Chapter II Neoplasms	40006	258	173842	YES	YES	NO
40006#C920#C92.0 Acute myeloid leukaemia	Health-related outcomes > Cancer register	Chapter II Neoplasms	40006	152	185094	YES	YES	NO
40006#C921#C92.1 Chronic myeloid leukaemia	Health-related outcomes > Cancer register	Chapter II Neoplasms	40006	67	165165	YES	YES	NO
40006#ChapterII#Chapter II Neoplasms	Health-related outcomes > Cancer register	Chapter II Neoplasms	40006	46173	218050	NO	YES	NO
40006#D00#D00 Carcinoma in situ of oral cavity| oesophagus and stomach	Health-related outcomes > Cancer register	Chapter II Neoplasms	40006	46	140887	YES	YES	NO
40006#D01#D01 Carcinoma in situ of other and unspecified digestive organs	Health-related outcomes > Cancer register	Chapter II Neoplasms	40006	213	164337	YES	YES	NO
40006#D010#D01.0 Colon	Health-related outcomes > Cancer register	Chapter II Neoplasms	40006	95	162741	YES	YES	NO
40006#D012#D01.2 Rectum	Health-related outcomes > Cancer register	Chapter II Neoplasms	40006	79	147863	YES	YES	NO
40006#D02#D02 Carcinoma in situ of middle ear and respiratory system	Health-related outcomes > Cancer register	Chapter II Neoplasms	40006	33	128282	YES	YES	NO
40006#D020#D02.0 Larynx	Health-related outcomes > Cancer register	Chapter II Neoplasms	40006	32	129371	YES	YES	NO
40006#D03#D03 Melanoma in situ	Health-related outcomes > Cancer register	Chapter II Neoplasms	40006	838	217989	YES	NO	NO
40006#D033#D03.3 Melanoma in situ of other and unspecified parts of face	Health-related outcomes > Cancer register	Chapter II Neoplasms	40006	238	217989	YES	NO	NO
40006#D034#D03.4 Melanoma in situ of scalp and neck	Health-related outcomes > Cancer register	Chapter II Neoplasms	40006	44	127061	YES	YES	NO
40006#D035#D03.5 Melanoma in situ of trunk	Health-related outcomes > Cancer register	Chapter II Neoplasms	40006	179	173959	YES	YES	NO
40006#D036#D03.6 Melanoma in situ of upper limb| including shoulder	Health-related outcomes > Cancer register	Chapter II Neoplasms	40006	184	179274	YES	YES	NO
40006#D037#D03.7 Melanoma in situ of lower limb| including hip	Health-related outcomes > Cancer register	Chapter II Neoplasms	40006	163	142221	YES	YES	NO
40006#D04#D04 Carcinoma in situ of skin	Health-related outcomes > Cancer register	Chapter II Neoplasms	40006	818	217989	YES	NO	NO
40006#D042#D04.2 Skin of ear and external auricular canal	Health-related outcomes > Cancer register	Chapter II Neoplasms	40006	30	101071	YES	YES	NO
40006#D043#D04.3 Skin of other and unspecified parts of face	Health-related outcomes > Cancer register	Chapter II Neoplasms	40006	167	217989	YES	NO	NO
40006#D044#D04.4 Skin of scalp and neck	Health-related outcomes > Cancer register	Chapter II Neoplasms	40006	62	127886	YES	YES	NO
40006#D045#D04.5 Skin of trunk	Health-related outcomes > Cancer register	Chapter II Neoplasms	40006	103	217989	YES	NO	NO
40006#D046#D04.6 Skin of upper limb| including shoulder	Health-related outcomes > Cancer register	Chapter II Neoplasms	40006	125	217989	YES	NO	NO
40006#D047#D04.7 Skin of lower limb| including hip	Health-related outcomes > Cancer register	Chapter II Neoplasms	40006	261	152578	YES	YES	NO
40006#D049#D04.9 Skin| unspecified	Health-related outcomes > Cancer register	Chapter II Neoplasms	40006	74	176570	YES	YES	NO
40006#D05#D05 Carcinoma in situ of breast	Health-related outcomes > Cancer register	Chapter II Neoplasms	40006	1403	117085	YES	YES	NO
40006#D050#D05.0 Lobular carcinoma in situ	Health-related outcomes > Cancer register	Chapter II Neoplasms	40006	102	116918	YES	YES	NO
40006#D051#D05.1 Intraductal carcinoma in situ	Health-related outcomes > Cancer register	Chapter II Neoplasms	40006	1193	117114	YES	YES	NO
40006#D057#D05.7 Other carcinoma in situ of breast	Health-related outcomes > Cancer register	Chapter II Neoplasms	40006	86	116918	YES	YES	NO
40006#D059#D05.9 Carcinoma in situ of breast| unspecified	Health-related outcomes > Cancer register	Chapter II Neoplasms	40006	112	116918	YES	YES	NO
40006#D06#D06 Carcinoma in situ of cervix uteri	Health-related outcomes > Cancer register	Chapter II Neoplasms	40006	2184	116918	YES	YES	NO
40006#D060#D06.0 Endocervix	Health-related outcomes > Cancer register	Chapter II Neoplasms	40006	30	116918	YES	YES	NO
40006#D061#D06.1 Exocervix	Health-related outcomes > Cancer register	Chapter II Neoplasms	40006	247	116918	YES	YES	NO
40006#D067#D06.7 Other parts of cervix	Health-related outcomes > Cancer register	Chapter II Neoplasms	40006	56	116918	YES	YES	NO
40006#D069#D06.9 Cervix| unspecified	Health-related outcomes > Cancer register	Chapter II Neoplasms	40006	1861	116918	YES	YES	NO
40006#D07#D07 Carcinoma in situ of other and unspecified genital organs	Health-related outcomes > Cancer register	Chapter II Neoplasms	40006	376	141274	YES	YES	NO
40006#D071#D07.1 Vulva	Health-related outcomes > Cancer register	Chapter II Neoplasms	40006	69	116918	YES	YES	NO
40006#D075#D07.5 Prostate	Health-related outcomes > Cancer register	Chapter II Neoplasms	40006	243	101071	YES	YES	NO
40006#D09#D09 Carcinoma in situ of other and unspecified sites	Health-related outcomes > Cancer register	Chapter II Neoplasms	40006	492	133675	YES	YES	NO
40006#D090#D09.0 Bladder	Health-related outcomes > Cancer register	Chapter II Neoplasms	40006	460	132081	YES	YES	NO
40006#D091#D09.1 Other and unspecified urinary organs	Health-related outcomes > Cancer register	Chapter II Neoplasms	40006	34	132170	YES	YES	NO
40006#D32#D32 Benign neoplasm of meninges	Health-related outcomes > Cancer register	Chapter II Neoplasms	40006	252	141651	YES	YES	NO
40006#D320#D32.0 Cerebral meninges	Health-related outcomes > Cancer register	Chapter II Neoplasms	40006	188	141810	YES	YES	NO
40006#D329#D32.9 Meninges| unspecified	Health-related outcomes > Cancer register	Chapter II Neoplasms	40006	57	144877	YES	YES	NO
40006#D33#D33 Benign neoplasm of brain and other parts of central nervous system	Health-related outcomes > Cancer register	Chapter II Neoplasms	40006	144	217989	YES	NO	NO
40006#D333#D33.3 Cranial nerves	Health-related outcomes > Cancer register	Chapter II Neoplasms	40006	105	217989	YES	NO	NO
40006#D35#D35 Benign neoplasm of other and unspecified endocrine glands	Health-related outcomes > Cancer register	Chapter II Neoplasms	40006	126	217989	YES	NO	NO
40006#D352#D35.2 Pituitary gland	Health-related outcomes > Cancer register	Chapter II Neoplasms	40006	121	179847	YES	YES	NO
40006#D37#D37 Neoplasm of uncertain or unknown behaviour of oral cavity and digestive organs	Health-related outcomes > Cancer register	Chapter II Neoplasms	40006	237	189792	YES	YES	NO
40006#D371#D37.1 Stomach	Health-related outcomes > Cancer register	Chapter II Neoplasms	40006	30	217989	YES	NO	NO
40006#D373#D37.3 Appendix	Health-related outcomes > Cancer register	Chapter II Neoplasms	40006	52	217989	YES	NO	NO
40006#D374#D37.4 Colon	Health-related outcomes > Cancer register	Chapter II Neoplasms	40006	65	217989	YES	NO	NO
40006#D375#D37.5 Rectum	Health-related outcomes > Cancer register	Chapter II Neoplasms	40006	49	217989	YES	NO	NO
40006#D39#D39 Neoplasm of uncertain or unknown behaviour of female genital organs	Health-related outcomes > Cancer register	Chapter II Neoplasms	40006	102	116918	YES	YES	NO
40006#D390#D39.0 Uterus	Health-related outcomes > Cancer register	Chapter II Neoplasms	40006	53	116918	YES	YES	NO
40006#D391#D39.1 Ovary	Health-related outcomes > Cancer register	Chapter II Neoplasms	40006	46	116918	YES	YES	NO
40006#D41#D41 Neoplasm of uncertain or unknown behaviour of urinary organs	Health-related outcomes > Cancer register	Chapter II Neoplasms	40006	537	141341	YES	YES	NO
40006#D414#D41.4 Bladder	Health-related outcomes > Cancer register	Chapter II Neoplasms	40006	512	141389	YES	YES	NO
40006#D43#D43 Neoplasm of uncertain or unknown behaviour of brain and central nervous system	Health-related outcomes > Cancer register	Chapter II Neoplasms	40006	44	217989	YES	NO	NO
40006#D44#D44 Neoplasm of uncertain or unknown behaviour of endocrine glands	Health-related outcomes > Cancer register	Chapter II Neoplasms	40006	42	217989	YES	NO	NO
40006#D45#D45 Polycythaemia vera	Health-related outcomes > Cancer register	Chapter II Neoplasms	40006	94	139716	YES	YES	NO
40006#D46#D46 Myelodysplastic syndromes	Health-related outcomes > Cancer register	Chapter II Neoplasms	40006	99	178679	YES	YES	NO
40006#D469#D46.9 Myelodysplastic syndrome| unspecified	Health-related outcomes > Cancer register	Chapter II Neoplasms	40006	65	217989	YES	NO	NO
40006#D47#D47 Other neoplasms of uncertain or unknown behaviour of lymphoid| haematopoietic and related tissue	Health-related outcomes > Cancer register	Chapter II Neoplasms	40006	250	189983	YES	YES	NO
40006#D471#D47.1 Chronic myeloproliferative disease	Health-related outcomes > Cancer register	Chapter II Neoplasms	40006	96	217989	YES	NO	NO
40006#D472#D47.2 Monoclonal gammopathy	Health-related outcomes > Cancer register	Chapter II Neoplasms	40006	74	173936	YES	YES	NO
40006#D473#D47.3 Essential (haemorrhagic) thrombocythaemia	Health-related outcomes > Cancer register	Chapter II Neoplasms	40006	70	217989	YES	NO	NO
40006#D48#D48 Neoplasm of uncertain or unknown behaviour of other and unspecified sites	Health-related outcomes > Cancer register	Chapter II Neoplasms	40006	125	217989	YES	NO	NO
40006#D481#D48.1 Connective and other soft tissue	Health-related outcomes > Cancer register	Chapter II Neoplasms	40006	42	217989	YES	NO	NO
40006#D485#D48.5 Skin	Health-related outcomes > Cancer register	Chapter II Neoplasms	40006	37	149585	YES	YES	NO
40011#1#(8000-8009) Not otherwise specified	Health-related outcomes > Cancer register	Chapter II Neoplasms	40011	1321	267849	NO	NO	NO
40011#2#(8010-8790) Epithelial	Health-related outcomes > Cancer register	Chapter II Neoplasms	40011	44129	207687	NO	YES	NO
40011#3#(8800-9370) Connective tissue	Health-related outcomes > Cancer register	Chapter II Neoplasms	40011	1351	193938	NO	YES	NO
40011#4#(9380-9589) Nervous system	Health-related outcomes > Cancer register	Chapter II Neoplasms	40011	813	268357	NO	NO	NO
40011#5#(9590-9999) Hematologic (Leukemias| Lymphomas and related disorders)	Health-related outcomes > Cancer register	Chapter II Neoplasms	40011	2833	209406	NO	YES	NO
40011#8000#Neoplasm	Health-related outcomes > Cancer register	Chapter II Neoplasms	40011	1308	267862	NO	NO	NO
40011#8010#Carcinoma| NOS	Health-related outcomes > Cancer register	Chapter II Neoplasms	40011	2337	171489	NO	YES	NO
40011#8012#Large cell carcinoma| NOS	Health-related outcomes > Cancer register	Chapter II Neoplasms	40011	187	161537	NO	YES	NO
40011#8041#Small cell carcinoma| NOS	Health-related outcomes > Cancer register	Chapter II Neoplasms	40011	177	213287	NO	YES	NO
40011#8046#Non-small cell carcinoma	Health-related outcomes > Cancer register	Chapter II Neoplasms	40011	130	197298	NO	YES	NO
40011#8050#Papillary carcinoma	Health-related outcomes > Cancer register	Chapter II Neoplasms	40011	100	221350	NO	YES	NO
40011#8070#Squamous cell carcinoma	Health-related outcomes > Cancer register	Chapter II Neoplasms	40011	4132	265038	NO	NO	NO
40011#8071#Squamous cell carcinoma| keratinizing	Health-related outcomes > Cancer register	Chapter II Neoplasms	40011	242	200901	NO	YES	NO
40011#8072#Squamous cell carcinoma| large cell| non-keratinizing	Health-related outcomes > Cancer register	Chapter II Neoplasms	40011	48	189561	NO	YES	NO
40011#8076#Squamous cell carcinoma| micro-invasive	Health-related outcomes > Cancer register	Chapter II Neoplasms	40011	61	153656	NO	YES	NO
40011#8077#Squamous intraepithelial neoplasia| grade III	Health-related outcomes > Cancer register	Chapter II Neoplasms	40011	1269	145699	NO	YES	NO
40011#8081#Bowen disease	Health-related outcomes > Cancer register	Chapter II Neoplasms	40011	510	247131	NO	YES	NO
40011#8090#Basal cell carcinoma| NOS	Health-related outcomes > Cancer register	Chapter II Neoplasms	40011	11879	230696	NO	YES	NO
40011#8091#Multifocal superficial basal cell carcinoma	Health-related outcomes > Cancer register	Chapter II Neoplasms	40011	227	268943	NO	NO	NO
40011#8092#Infiltrating basal cell carcinoma| NOS	Health-related outcomes > Cancer register	Chapter II Neoplasms	40011	152	212325	NO	YES	NO
40011#8094#Basosquamous carcinoma	Health-related outcomes > Cancer register	Chapter II Neoplasms	40011	42	269128	NO	NO	NO
40011#8097#Basal cell carcinoma| nodular	Health-related outcomes > Cancer register	Chapter II Neoplasms	40011	396	229383	NO	YES	NO
40011#8120#Transitional cell carcinoma	Health-related outcomes > Cancer register	Chapter II Neoplasms	40011	520	167372	NO	YES	NO
40011#8130#Papillary transitional cell carcinoma	Health-related outcomes > Cancer register	Chapter II Neoplasms	40011	1138	164529	NO	YES	NO
40011#8140#Adenocarcinoma| NOS	Health-related outcomes > Cancer register	Chapter II Neoplasms	40011	9867	151474	NO	YES	NO
40011#8144#Adenocarcinoma| intestinal type	Health-related outcomes > Cancer register	Chapter II Neoplasms	40011	75	170776	NO	YES	NO
40011#8148#Glandular intraepithelial neoplasia| grade III	Health-related outcomes > Cancer register	Chapter II Neoplasms	40011	31	131466	NO	YES	NO
40011#8160#Bile Duct Adenocarcinoma	Health-related outcomes > Cancer register	Chapter II Neoplasms	40011	101	269069	NO	NO	NO
40011#8170#Hepatocellular carcinoma	Health-related outcomes > Cancer register	Chapter II Neoplasms	40011	94	148152	NO	YES	NO
40011#8200#Adenoid cystic carcinoma	Health-related outcomes > Cancer register	Chapter II Neoplasms	40011	50	269120	NO	NO	NO
40011#8201#Cribriform carcinoma| NOS	Health-related outcomes > Cancer register	Chapter II Neoplasms	40011	35	146122	NO	YES	NO
40011#8210#Adenocarcinoma in adenomatous polyp	Health-related outcomes > Cancer register	Chapter II Neoplasms	40011	94	189467	NO	YES	NO
40011#8211#Tubular adenocarcinoma	Health-related outcomes > Cancer register	Chapter II Neoplasms	40011	329	150884	NO	YES	NO
40011#8240#Carcinoid tumor	Health-related outcomes > Cancer register	Chapter II Neoplasms	40011	190	235148	NO	YES	NO
40011#8246#Neuroendocrine carcinoma	Health-related outcomes > Cancer register	Chapter II Neoplasms	40011	100	269070	NO	NO	NO
40011#8260#Papillary adenocarcinoma| NOS	Health-related outcomes > Cancer register	Chapter II Neoplasms	40011	197	208447	NO	YES	NO
40011#8261#Adenocarcinoma in villous adenoma	Health-related outcomes > Cancer register	Chapter II Neoplasms	40011	149	269021	NO	NO	NO
40011#8263#Adenocarcinoma in tubulovillous adenoma	Health-related outcomes > Cancer register	Chapter II Neoplasms	40011	272	198892	NO	YES	NO
40011#8310#Clear cell adenocarcinoma	Health-related outcomes > Cancer register	Chapter II Neoplasms	40011	381	268789	NO	NO	NO
40011#8312#Renal cell carcinoma	Health-related outcomes > Cancer register	Chapter II Neoplasms	40011	388	200154	NO	YES	NO
40011#8330#Follicular adenocarcinoma	Health-related outcomes > Cancer register	Chapter II Neoplasms	40011	80	185516	NO	YES	NO
40011#8340#Papillary carcinoma| follicular variant	Health-related outcomes > Cancer register	Chapter II Neoplasms	40011	59	169025	NO	YES	NO
40011#8380#Endometrioid carcinoma	Health-related outcomes > Cancer register	Chapter II Neoplasms	40011	724	145433	NO	YES	NO
40011#8441#Serous cystadenocarcinoma	Health-related outcomes > Cancer register	Chapter II Neoplasms	40011	254	145903	NO	YES	NO
40011#8442#Serous cystadenoma| borderline malignancy	Health-related outcomes > Cancer register	Chapter II Neoplasms	40011	50	146107	NO	YES	NO
40011#8460#Papillary serous cystadenocarcinoma	Health-related outcomes > Cancer register	Chapter II Neoplasms	40011	100	146057	NO	YES	NO
40011#8461#Serous surface papillary carcinoma	Health-related outcomes > Cancer register	Chapter II Neoplasms	40011	31	146126	NO	YES	NO
40011#8470#Mucinous cystadenocarcinoma| NOS	Health-related outcomes > Cancer register	Chapter II Neoplasms	40011	37	146120	NO	YES	NO
40011#8472#Mucinous cystic tumor of borderline malignancy	Health-related outcomes > Cancer register	Chapter II Neoplasms	40011	73	146084	NO	YES	NO
40011#8480#Mucinous adenocarcinoma	Health-related outcomes > Cancer register	Chapter II Neoplasms	40011	401	206698	NO	YES	NO
40011#8481#Mucin-producing adenocarcinoma	Health-related outcomes > Cancer register	Chapter II Neoplasms	40011	54	269116	NO	NO	NO
40011#8490#Signet ring cell carcinoma	Health-related outcomes > Cancer register	Chapter II Neoplasms	40011	66	197955	NO	YES	NO
40011#8500#Duct adenocarcinoma	Health-related outcomes > Cancer register	Chapter II Neoplasms	40011	7111	140018	NO	YES	NO
40011#8501#Comedocarcinoma	Health-related outcomes > Cancer register	Chapter II Neoplasms	40011	69	146088	NO	YES	NO
40011#8503#Intraductal papillary adenocarcinoma with invasion	Health-related outcomes > Cancer register	Chapter II Neoplasms	40011	40	149865	NO	YES	NO
40011#8510#Medullary carcinoma| NOS	Health-related outcomes > Cancer register	Chapter II Neoplasms	40011	55	170980	NO	YES	NO
40011#8520#Lobular carcinoma| NOS	Health-related outcomes > Cancer register	Chapter II Neoplasms	40011	1193	144964	NO	YES	NO
40011#8522#Infiltrating duct and lobular carcinoma	Health-related outcomes > Cancer register	Chapter II Neoplasms	40011	326	145831	NO	YES	NO
40011#8550#Acinar cell carcinoma	Health-related outcomes > Cancer register	Chapter II Neoplasms	40011	209	134397	NO	YES	NO
40011#8560#Adenosquamous carcinoma	Health-related outcomes > Cancer register	Chapter II Neoplasms	40011	57	208217	NO	YES	NO
40011#8720#Malignant melanoma| NOS	Health-related outcomes > Cancer register	Chapter II Neoplasms	40011	1100	243607	NO	YES	NO
40011#8721#Nodular melanoma	Health-related outcomes > Cancer register	Chapter II Neoplasms	40011	173	268997	NO	NO	NO
40011#8723#Malignant melanoma| regressing	Health-related outcomes > Cancer register	Chapter II Neoplasms	40011	30	199275	NO	YES	NO
40011#8742#Lentigo maligna melanoma	Health-related outcomes > Cancer register	Chapter II Neoplasms	40011	448	238123	NO	YES	NO
40011#8743#Superficial spreading melanoma	Health-related outcomes > Cancer register	Chapter II Neoplasms	40011	1479	242777	NO	YES	NO
40011#8744#Acral lentiginous melanoma	Health-related outcomes > Cancer register	Chapter II Neoplasms	40011	32	269138	NO	NO	NO
40011#8772#Spindle cell melanoma| NOS	Health-related outcomes > Cancer register	Chapter II Neoplasms	40011	31	190639	NO	YES	NO
40011#8800#Sarcoma| NOS	Health-related outcomes > Cancer register	Chapter II Neoplasms	40011	42	269128	NO	NO	NO
40011#8830#Fibrous histiocytoma| malignant	Health-related outcomes > Cancer register	Chapter II Neoplasms	40011	38	161151	NO	YES	NO
40011#8850#Liposarcoma| NOS	Health-related outcomes > Cancer register	Chapter II Neoplasms	40011	38	269132	NO	NO	NO
40011#8890#Leiomyosarcoma| NOS	Health-related outcomes > Cancer register	Chapter II Neoplasms	40011	84	269086	NO	NO	NO
40011#8980#Carcinosarcoma| NOS	Health-related outcomes > Cancer register	Chapter II Neoplasms	40011	44	149512	NO	YES	NO
40011#8990#Mesenchymoma| malignant	Health-related outcomes > Cancer register	Chapter II Neoplasms	40011	64	269106	NO	NO	NO
40011#9020#Phyllodes tumor| malignant	Health-related outcomes > Cancer register	Chapter II Neoplasms	40011	30	146127	NO	YES	NO
40011#9050#Mesothelioma| malignant	Health-related outcomes > Cancer register	Chapter II Neoplasms	40011	68	149305	NO	YES	NO
40011#9052#Epithelioid mesothelioma| malignant	Health-related outcomes > Cancer register	Chapter II Neoplasms	40011	65	145314	NO	YES	NO
40011#9061#Seminoma| NOS	Health-related outcomes > Cancer register	Chapter II Neoplasms	40011	254	122759	NO	YES	NO
40011#9080#Teratoma malignant| NOS	Health-related outcomes > Cancer register	Chapter II Neoplasms	40011	79	134894	NO	YES	NO
40011#9100#Choriocarcinoma| NOS	Health-related outcomes > Cancer register	Chapter II Neoplasms	40011	49	146108	NO	YES	NO
40011#9220#Chondrosarcoma| NOS	Health-related outcomes > Cancer register	Chapter II Neoplasms	40011	34	174234	NO	YES	NO
40011#9380#Glioma| malignant	Health-related outcomes > Cancer register	Chapter II Neoplasms	40011	31	269139	NO	NO	NO
40011#9400#Astrocytoma| NOS	Health-related outcomes > Cancer register	Chapter II Neoplasms	40011	30	269140	NO	NO	NO
40011#9440#Glioblastoma| NOS	Health-related outcomes > Cancer register	Chapter II Neoplasms	40011	201	196034	NO	YES	NO
40011#9530#Meningioma| malignant	Health-related outcomes > Cancer register	Chapter II Neoplasms	40011	201	185733	NO	YES	NO
40011#9531#Meningothelial meningioma	Health-related outcomes > Cancer register	Chapter II Neoplasms	40011	33	172223	NO	YES	NO
40011#9537#Transitional meningioma	Health-related outcomes > Cancer register	Chapter II Neoplasms	40011	32	269138	NO	NO	NO
40011#9560#Neurilemmoma| malignant	Health-related outcomes > Cancer register	Chapter II Neoplasms	40011	147	269023	NO	NO	NO
40011#9590#Malignant lymphoma| NOS	Health-related outcomes > Cancer register	Chapter II Neoplasms	40011	104	206240	NO	YES	NO
40011#9591#Malignant lymphoma| non-Hodgkin	Health-related outcomes > Cancer register	Chapter II Neoplasms	40011	150	269020	NO	NO	NO
40011#9650#Hodgkin lymphoma| NOS	Health-related outcomes > Cancer register	Chapter II Neoplasms	40011	71	203043	NO	YES	NO
40011#9652#Hodgkin lymphoma| mixed cellularity	Health-related outcomes > Cancer register	Chapter II Neoplasms	40011	43	170588	NO	YES	NO
40011#9653#Hodgkin lymphoma| lymphocytic depletion	Health-related outcomes > Cancer register	Chapter II Neoplasms	40011	35	269135	NO	NO	NO
40011#9663#Hodgkin lymphoma| nodular sclerosis	Health-related outcomes > Cancer register	Chapter II Neoplasms	40011	57	269113	NO	NO	NO
40011#9670#Malignant lymphoma| small B lymphocytic| NOS	Health-related outcomes > Cancer register	Chapter II Neoplasms	40011	67	269103	NO	NO	NO
40011#9671#Malignant lymphoma| lymphoplasmacytic	Health-related outcomes > Cancer register	Chapter II Neoplasms	40011	41	186757	NO	YES	NO
40011#9673#Mantle cell lymphoma	Health-related outcomes > Cancer register	Chapter II Neoplasms	40011	38	166908	NO	YES	NO
40011#9680#Malignant lymphoma| large B-cell| diffuse	Health-related outcomes > Cancer register	Chapter II Neoplasms	40011	409	215524	NO	YES	NO
40011#9690#Follicular lymphoma| NOS	Health-related outcomes > Cancer register	Chapter II Neoplasms	40011	185	229688	NO	YES	NO
40011#9691#Follicular lymphoma| grade 2	Health-related outcomes > Cancer register	Chapter II Neoplasms	40011	49	269121	NO	NO	NO
40011#9700#Mycosis fungoides	Health-related outcomes > Cancer register	Chapter II Neoplasms	40011	46	182489	NO	YES	NO
40011#9702#Mature T-cell lymphoma| NOS	Health-related outcomes > Cancer register	Chapter II Neoplasms	40011	31	181560	NO	YES	NO
40011#9731#Plasmacytoma| NOS	Health-related outcomes > Cancer register	Chapter II Neoplasms	40011	32	269138	NO	NO	NO
40011#9732#Multiple myeloma	Health-related outcomes > Cancer register	Chapter II Neoplasms	40011	340	211967	NO	YES	NO
40011#9765#Monoclonal gammopathy of undetermined significance	Health-related outcomes > Cancer register	Chapter II Neoplasms	40011	72	210807	NO	YES	NO
40011#9823#Chronic lymphocytic leukemia|small lymphocytic lymphoma	Health-related outcomes > Cancer register	Chapter II Neoplasms	40011	337	198968	NO	YES	NO
40011#9861#Acute myeloid leukemia| NOS	Health-related outcomes > Cancer register	Chapter II Neoplasms	40011	152	227872	NO	YES	NO
40011#9863#Chronic myeloid leukemia| NOS	Health-related outcomes > Cancer register	Chapter II Neoplasms	40011	68	209054	NO	YES	NO
40011#9940#Hairy cell leukemia	Health-related outcomes > Cancer register	Chapter II Neoplasms	40011	42	184477	NO	YES	NO
40011#9950#Polycythemia vera	Health-related outcomes > Cancer register	Chapter II Neoplasms	40011	103	173463	NO	YES	NO
40011#9960#Chronic myeloproliferative disease| NOS	Health-related outcomes > Cancer register	Chapter II Neoplasms	40011	80	269090	NO	NO	NO
40011#9962#Essential thrombocythemia	Health-related outcomes > Cancer register	Chapter II Neoplasms	40011	72	269098	NO	NO	NO
40011#9989#Myelodysplastic syndrome| NOS	Health-related outcomes > Cancer register	Chapter II Neoplasms	40011	64	269106	NO	NO	NO
40012#0#Benign	Health-related outcomes > Cancer register	Chapter II Neoplasms	40012	677	189043	NO	YES	NO
40012#1#Uncertain whether benign or malignant	Health-related outcomes > Cancer register	Chapter II Neoplasms	40012	1729	199274	NO	YES	NO
40012#2#Carcinoma in situ	Health-related outcomes > Cancer register	Chapter II Neoplasms	40012	7458	150984	NO	YES	NO
40012#3#Malignant| primary site	Health-related outcomes > Cancer register	Chapter II Neoplasms	40012	41235	221736	NO	YES	NO
40012#5#Malignant| microinvasive	Health-related outcomes > Cancer register	Chapter II Neoplasms	40012	102	160199	NO	YES	NO
40012#6#Malignant| metastatic site	Health-related outcomes > Cancer register	Chapter II Neoplasms	40012	263	230826	NO	YES	NO
40001#BlockC00-C14#C00-C14 Malignant neoplasms of lip| oral cavity and pharynx	Health-related outcomes > Death register	Chapter II Neoplasms	40001	107	178452	YES	YES	NO
40001#BlockC15-C26#C15-C26 Malignant neoplasms of digestive organs	Health-related outcomes > Death register	Chapter II Neoplasms	40001	2561	194643	YES	YES	NO
40001#BlockC30-C39#C30-C39 Malignant neoplasms of respiratory and intrathoracic organs	Health-related outcomes > Death register	Chapter II Neoplasms	40001	1456	210768	YES	YES	NO
40001#BlockC43-C44#C43-C44 Melanoma and other malignant neoplasms of skin	Health-related outcomes > Death register	Chapter II Neoplasms	40001	201	185944	YES	YES	NO
40001#BlockC45-C49#C45-C49 Malignant neoplasms of mesothelial and soft tissue	Health-related outcomes > Death register	Chapter II Neoplasms	40001	301	182780	YES	YES	NO
40001#BlockC50-C50#C50-C50 Malignant neoplasm of breast	Health-related outcomes > Death register	Chapter II Neoplasms	40001	667	143579	YES	YES	NO
40001#BlockC51-C58#C51-C58 Malignant neoplasms of female genital organs	Health-related outcomes > Death register	Chapter II Neoplasms	40001	488	142287	YES	YES	NO
40001#BlockC60-C63#C60-C63 Malignant neoplasms of male genital organs	Health-related outcomes > Death register	Chapter II Neoplasms	40001	508	118412	YES	YES	NO
40001#BlockC64-C68#C64-C68 Malignant neoplasms of urinary tract	Health-related outcomes > Death register	Chapter II Neoplasms	40001	460	166066	YES	YES	NO
40001#BlockC69-C72#C69-C72 Malignant neoplasms of eye| brain and other parts of central nervous system	Health-related outcomes > Death register	Chapter II Neoplasms	40001	397	201758	YES	YES	NO
40001#BlockC73-C75#C73-C75 Malignant neoplasms of thyroid and other endocrine glands	Health-related outcomes > Death register	Chapter II Neoplasms	40001	31	260699	YES	NO	YES
40001#BlockC76-C80#C76-C80 Malignant neoplasms of ill-defined| secondary and unspecified sites	Health-related outcomes > Death register	Chapter II Neoplasms	40001	397	227099	YES	YES	NO
40001#BlockC81-C96#C81-C96 Malignant neoplasms| stated or presumed to be primary| of lymphoid| haematopoietic and related tissue	Health-related outcomes > Death register	Chapter II Neoplasms	40001	768	200751	YES	YES	NO
40001#BlockD37-D48#D37-D48 Neoplasms of uncertain or unknown behaviour	Health-related outcomes > Death register	Chapter II Neoplasms	40001	85	183000	YES	YES	NO
40001#C15#C15 Malignant neoplasm of oesophagus	Health-related outcomes > Death register	Chapter II Neoplasms	40001	406	157624	YES	YES	NO
40001#C159#C15.9 Oesophagus| unspecified	Health-related outcomes > Death register	Chapter II Neoplasms	40001	401	157229	YES	YES	NO
40001#C16#C16 Malignant neoplasm of stomach	Health-related outcomes > Death register	Chapter II Neoplasms	40001	203	161326	YES	YES	NO
40001#C160#C16.0 Cardia	Health-related outcomes > Death register	Chapter II Neoplasms	40001	42	150706	YES	YES	NO
40001#C169#C16.9 Stomach| unspecified	Health-related outcomes > Death register	Chapter II Neoplasms	40001	159	162306	YES	YES	NO
40001#C18#C18 Malignant neoplasm of colon	Health-related outcomes > Death register	Chapter II Neoplasms	40001	463	213326	YES	YES	NO
40001#C180#C18.0 Caecum	Health-related outcomes > Death register	Chapter II Neoplasms	40001	65	260699	YES	NO	NO
40001#C187#C18.7 Sigmoid colon	Health-related outcomes > Death register	Chapter II Neoplasms	40001	49	181318	YES	YES	NO
40001#C189#C18.9 Colon| unspecified	Health-related outcomes > Death register	Chapter II Neoplasms	40001	321	217201	YES	YES	NO
40001#C19#C19 Malignant neoplasm of rectosigmoid junction	Health-related outcomes > Death register	Chapter II Neoplasms	40001	173	206922	YES	YES	NO
40001#C20#C20 Malignant neoplasm of rectum	Health-related outcomes > Death register	Chapter II Neoplasms	40001	168	179218	YES	YES	NO
40001#C22#C22 Malignant neoplasm of liver and intrahepatic bile ducts	Health-related outcomes > Death register	Chapter II Neoplasms	40001	292	194249	YES	YES	NO
40001#C220#C22.0 Liver cell carcinoma	Health-related outcomes > Death register	Chapter II Neoplasms	40001	101	144092	YES	YES	NO
40001#C221#C22.1 Intrahepatic bile duct carcinoma	Health-related outcomes > Death register	Chapter II Neoplasms	40001	182	260699	YES	NO	NO
40001#C23#C23 Malignant neoplasm of gallbladder	Health-related outcomes > Death register	Chapter II Neoplasms	40001	44	260699	YES	NO	YES
40001#C25#C25 Malignant neoplasm of pancreas	Health-related outcomes > Death register	Chapter II Neoplasms	40001	603	223133	YES	YES	NO
40001#C259#C25.9 Pancreas| unspecified	Health-related outcomes > Death register	Chapter II Neoplasms	40001	582	223028	YES	YES	NO
40001#C26#C26 Malignant neoplasm of other and ill-defined digestive organs	Health-related outcomes > Death register	Chapter II Neoplasms	40001	136	180944	YES	YES	NO
40001#C260#C26.0 Intestinal tract| part unspecified	Health-related outcomes > Death register	Chapter II Neoplasms	40001	112	181673	YES	YES	NO
40001#C34#C34 Malignant neoplasm of bronchus and lung	Health-related outcomes > Death register	Chapter II Neoplasms	40001	1425	213052	YES	YES	NO
40001#C349#C34.9 Bronchus or lung| unspecified	Health-related outcomes > Death register	Chapter II Neoplasms	40001	1401	213233	YES	YES	NO
40001#C43#C43 Malignant melanoma of skin	Health-related outcomes > Death register	Chapter II Neoplasms	40001	168	195032	YES	YES	NO
40001#C439#C43.9 Malignant melanoma of skin| unspecified	Health-related outcomes > Death register	Chapter II Neoplasms	40001	161	188756	YES	YES	NO
40001#C44#C44 Other malignant neoplasms of skin	Health-related outcomes > Death register	Chapter II Neoplasms	40001	33	150292	YES	YES	YES
40001#C45#C45 Mesothelioma	Health-related outcomes > Death register	Chapter II Neoplasms	40001	189	139874	YES	YES	NO
40001#C450#C45.0 Mesothelioma of pleura	Health-related outcomes > Death register	Chapter II Neoplasms	40001	38	140614	YES	YES	NO
40001#C459#C45.9 Mesothelioma| unspecified	Health-related outcomes > Death register	Chapter II Neoplasms	40001	141	137984	YES	YES	NO
40001#C48#C48 Malignant neoplasm of retroperitoneum and peritoneum	Health-related outcomes > Death register	Chapter II Neoplasms	40001	47	155523	YES	YES	NO
40001#C482#C48.2 Peritoneum| unspecified	Health-related outcomes > Death register	Chapter II Neoplasms	40001	40	149776	YES	YES	NO
40001#C49#C49 Malignant neoplasm of other connective and soft tissue	Health-related outcomes > Death register	Chapter II Neoplasms	40001	63	260699	YES	NO	NO
40001#C499#C49.9 Connective and soft tissue| unspecified	Health-related outcomes > Death register	Chapter II Neoplasms	40001	49	260699	YES	NO	NO
40001#C50#C50 Malignant neoplasm of breast	Health-related outcomes > Death register	Chapter II Neoplasms	40001	667	143579	YES	YES	NO
40001#C509#C50.9 Breast| unspecified	Health-related outcomes > Death register	Chapter II Neoplasms	40001	667	143579	YES	YES	NO
40001#C54#C54 Malignant neoplasm of corpus uteri	Health-related outcomes > Death register	Chapter II Neoplasms	40001	91	142287	YES	YES	NO
40001#C541#C54.1 Endometrium	Health-related outcomes > Death register	Chapter II Neoplasms	40001	89	142287	YES	YES	NO
40001#C55#C55 Malignant neoplasm of uterus| part unspecified	Health-related outcomes > Death register	Chapter II Neoplasms	40001	34	142287	YES	YES	YES
40001#C56#C56 Malignant neoplasm of ovary	Health-related outcomes > Death register	Chapter II Neoplasms	40001	316	142287	YES	YES	NO
40001#C61#C61 Malignant neoplasm of prostate	Health-related outcomes > Death register	Chapter II Neoplasms	40001	500	118412	YES	YES	NO
40001#C64#C64 Malignant neoplasm of kidney| except renal pelvis	Health-related outcomes > Death register	Chapter II Neoplasms	40001	240	164271	YES	YES	NO
40001#C67#C67 Malignant neoplasm of bladder	Health-related outcomes > Death register	Chapter II Neoplasms	40001	180	167828	YES	YES	NO
40001#C679#C67.9 Bladder| unspecified	Health-related outcomes > Death register	Chapter II Neoplasms	40001	179	166896	YES	YES	NO
40001#C71#C71 Malignant neoplasm of brain	Health-related outcomes > Death register	Chapter II Neoplasms	40001	391	201300	YES	YES	NO
40001#C719#C71.9 Brain| unspecified	Health-related outcomes > Death register	Chapter II Neoplasms	40001	351	198864	YES	YES	NO
40001#C80#C80 Malignant neoplasm without specification of site	Health-related outcomes > Death register	Chapter II Neoplasms	40001	377	224328	YES	YES	NO
40001#C800#C80.0 Malignant neoplasm| primary site unknown| so stated	Health-related outcomes > Death register	Chapter II Neoplasms	40001	149	260699	YES	NO	NO
40001#C809#C80.9 Malignant neoplasm| unspecified	Health-related outcomes > Death register	Chapter II Neoplasms	40001	99	260699	YES	NO	NO
40001#C83#C83 Diffuse non-Hodgkin's lymphoma	Health-related outcomes > Death register	Chapter II Neoplasms	40001	89	195161	YES	YES	NO
40001#C833#C83.3 Large cell (diffuse)	Health-related outcomes > Death register	Chapter II Neoplasms	40001	64	260699	YES	NO	NO
40001#C84#C84 Peripheral and cutaneous T-cell lymphomas	Health-related outcomes > Death register	Chapter II Neoplasms	40001	31	183539	YES	YES	YES
40001#C85#C85 Other and unspecified types of non-Hodgkin's lymphoma	Health-related outcomes > Death register	Chapter II Neoplasms	40001	154	260699	YES	NO	NO
40001#C851#C85.1 B-cell lymphoma| unspecified	Health-related outcomes > Death register	Chapter II Neoplasms	40001	52	260699	YES	NO	NO
40001#C859#C85.9 Non-Hodgkin's lymphoma| unspecified type	Health-related outcomes > Death register	Chapter II Neoplasms	40001	102	260699	YES	NO	NO
40001#C90#C90 Multiple myeloma and malignant plasma cell neoplasms	Health-related outcomes > Death register	Chapter II Neoplasms	40001	172	201652	YES	YES	NO
40001#C900#C90.0 Multiple myeloma	Health-related outcomes > Death register	Chapter II Neoplasms	40001	165	201422	YES	YES	NO
40001#C91#C91 Lymphoid leukaemia	Health-related outcomes > Death register	Chapter II Neoplasms	40001	70	176358	YES	YES	NO
40001#C911#C91.1 Chronic lymphocytic leukaemia	Health-related outcomes > Death register	Chapter II Neoplasms	40001	53	160919	YES	YES	NO
40001#C92#C92 Myeloid leukaemia	Health-related outcomes > Death register	Chapter II Neoplasms	40001	194	199756	YES	YES	NO
40001#C920#C92.0 Acute myeloid leukaemia	Health-related outcomes > Death register	Chapter II Neoplasms	40001	180	202992	YES	YES	NO
40001#ChapterII#Chapter II Neoplasms	Health-related outcomes > Death register	Chapter II Neoplasms	40001	8471	218011	NO	YES	NO
40001#D46#D46 Myelodysplastic syndromes	Health-related outcomes > Death register	Chapter II Neoplasms	40001	30	169160	YES	YES	YES
40002#BlockC00-C14#C00-C14 Malignant neoplasms of lip| oral cavity and pharynx	Health-related outcomes > Death register	Chapter II Neoplasms	40002	32	177055	YES	YES	YES
40002#BlockC15-C26#C15-C26 Malignant neoplasms of digestive organs	Health-related outcomes > Death register	Chapter II Neoplasms	40002	165	170209	YES	YES	NO
40002#BlockC30-C39#C30-C39 Malignant neoplasms of respiratory and intrathoracic organs	Health-related outcomes > Death register	Chapter II Neoplasms	40002	99	165079	YES	YES	NO
40002#BlockC50-C50#C50-C50 Malignant neoplasm of breast	Health-related outcomes > Death register	Chapter II Neoplasms	40002	66	145239	YES	YES	NO
40002#BlockC60-C63#C60-C63 Malignant neoplasms of male genital organs	Health-related outcomes > Death register	Chapter II Neoplasms	40002	104	121725	YES	YES	NO
40002#BlockC64-C68#C64-C68 Malignant neoplasms of urinary tract	Health-related outcomes > Death register	Chapter II Neoplasms	40002	68	147809	YES	YES	NO
40002#BlockC76-C80#C76-C80 Malignant neoplasms of ill-defined| secondary and unspecified sites	Health-related outcomes > Death register	Chapter II Neoplasms	40002	1504	227704	YES	YES	NO
40002#BlockC81-C96#C81-C96 Malignant neoplasms| stated or presumed to be primary| of lymphoid| haematopoietic and related tissue	Health-related outcomes > Death register	Chapter II Neoplasms	40002	185	177316	YES	YES	NO
40002#BlockD37-D48#D37-D48 Neoplasms of uncertain or unknown behaviour	Health-related outcomes > Death register	Chapter II Neoplasms	40002	107	173661	YES	YES	NO
40002#C34#C34 Malignant neoplasm of bronchus and lung	Health-related outcomes > Death register	Chapter II Neoplasms	40002	84	167621	YES	YES	NO
40002#C349#C34.9 Bronchus or lung| unspecified	Health-related outcomes > Death register	Chapter II Neoplasms	40002	82	166357	YES	YES	NO
40002#C50#C50 Malignant neoplasm of breast	Health-related outcomes > Death register	Chapter II Neoplasms	40002	66	145239	YES	YES	NO
40002#C509#C50.9 Breast| unspecified	Health-related outcomes > Death register	Chapter II Neoplasms	40002	66	145239	YES	YES	NO
40002#C61#C61 Malignant neoplasm of prostate	Health-related outcomes > Death register	Chapter II Neoplasms	40002	102	121725	YES	YES	NO
40002#C64#C64 Malignant neoplasm of kidney| except renal pelvis	Health-related outcomes > Death register	Chapter II Neoplasms	40002	35	177516	YES	YES	YES
40002#C67#C67 Malignant neoplasm of bladder	Health-related outcomes > Death register	Chapter II Neoplasms	40002	34	125414	YES	YES	YES
40002#C679#C67.9 Bladder| unspecified	Health-related outcomes > Death register	Chapter II Neoplasms	40002	34	125414	YES	YES	YES
40002#C77#C77 Secondary and unspecified malignant neoplasm of lymph nodes	Health-related outcomes > Death register	Chapter II Neoplasms	40002	65	266964	YES	NO	NO
40002#C779#C77.9 Lymph node| unspecified	Health-related outcomes > Death register	Chapter II Neoplasms	40002	58	266964	YES	NO	NO
40002#C78#C78 Secondary malignant neoplasm of respiratory and digestive organs	Health-related outcomes > Death register	Chapter II Neoplasms	40002	480	233712	YES	YES	NO
40002#C780#C78.0 Secondary malignant neoplasm of lung	Health-related outcomes > Death register	Chapter II Neoplasms	40002	209	212004	YES	YES	NO
40002#C786#C78.6 Secondary malignant neoplasm of retroperitoneum and peritoneum	Health-related outcomes > Death register	Chapter II Neoplasms	40002	87	221681	YES	YES	NO
40002#C787#C78.7 Secondary malignant neoplasm of liver	Health-related outcomes > Death register	Chapter II Neoplasms	40002	272	228339	YES	YES	NO
40002#C79#C79 Secondary malignant neoplasm of other sites	Health-related outcomes > Death register	Chapter II Neoplasms	40002	792	238629	YES	YES	NO
40002#C793#C79.3 Secondary malignant neoplasm of brain and cerebral meninges	Health-related outcomes > Death register	Chapter II Neoplasms	40002	140	266964	YES	NO	NO
40002#C795#C79.5 Secondary malignant neoplasm of bone and bone marrow	Health-related outcomes > Death register	Chapter II Neoplasms	40002	161	208486	YES	YES	NO
40002#C798#C79.8 Secondary malignant neoplasm of other specified sites	Health-related outcomes > Death register	Chapter II Neoplasms	40002	450	266964	YES	NO	NO
40002#C799#C79.9 Secondary malignant neoplasm| unspecified site	Health-related outcomes > Death register	Chapter II Neoplasms	40002	78	266964	YES	NO	YES
40002#C80#C80 Malignant neoplasm without specification of site	Health-related outcomes > Death register	Chapter II Neoplasms	40002	388	217647	YES	YES	NO
40002#C809#C80.9 Malignant neoplasm| unspecified	Health-related outcomes > Death register	Chapter II Neoplasms	40002	61	266964	YES	NO	NO
40002#C85#C85 Other and unspecified types of non-Hodgkin's lymphoma	Health-related outcomes > Death register	Chapter II Neoplasms	40002	39	182587	YES	YES	YES
40002#C859#C85.9 Non-Hodgkin's lymphoma| unspecified type	Health-related outcomes > Death register	Chapter II Neoplasms	40002	30	266964	YES	NO	YES
40002#C90#C90 Multiple myeloma and malignant plasma cell neoplasms	Health-related outcomes > Death register	Chapter II Neoplasms	40002	31	157228	YES	YES	YES
40002#C900#C90.0 Multiple myeloma	Health-related outcomes > Death register	Chapter II Neoplasms	40002	30	152156	YES	YES	YES
40002#C91#C91 Lymphoid leukaemia	Health-related outcomes > Death register	Chapter II Neoplasms	40002	37	160851	YES	YES	YES
40002#C911#C91.1 Chronic lymphocytic leukaemia	Health-related outcomes > Death register	Chapter II Neoplasms	40002	36	156504	YES	YES	YES
40002#ChapterII#Chapter II Neoplasms	Health-related outcomes > Death register	Chapter II Neoplasms	40002	2273	210843	NO	YES	NO
40002#D46#D46 Myelodysplastic syndromes	Health-related outcomes > Death register	Chapter II Neoplasms	40002	48	201476	YES	YES	YES
40002#D469#D46.9 Myelodysplastic syndrome| unspecified	Health-related outcomes > Death register	Chapter II Neoplasms	40002	48	201476	YES	YES	YES
41202#BlockC00-C14#C00-C14 Malignant neoplasms of lip| oral cavity and pharynx	Health-related outcomes > Hospital in-patient > Diagnoses > Summary Information (diagnoses)	Chapter II Neoplasms	41202	803	142936	YES	YES	NO
41202#BlockC15-C26#C15-C26 Malignant neoplasms of digestive organs	Health-related outcomes > Hospital in-patient > Diagnoses > Summary Information (diagnoses)	Chapter II Neoplasms	41202	6694	155591	YES	YES	NO
41202#BlockC30-C39#C30-C39 Malignant neoplasms of respiratory and intrathoracic organs	Health-related outcomes > Hospital in-patient > Diagnoses > Summary Information (diagnoses)	Chapter II Neoplasms	41202	2391	163105	YES	YES	NO
41202#BlockC40-C41#C40-C41 Malignant neoplasms of bone and articular cartilage	Health-related outcomes > Hospital in-patient > Diagnoses > Summary Information (diagnoses)	Chapter II Neoplasms	41202	104	152875	YES	YES	NO
41202#BlockC43-C44#C43-C44 Melanoma and other malignant neoplasms of skin	Health-related outcomes > Hospital in-patient > Diagnoses > Summary Information (diagnoses)	Chapter II Neoplasms	41202	13434	173296	YES	YES	NO
41202#BlockC45-C49#C45-C49 Malignant neoplasms of mesothelial and soft tissue	Health-related outcomes > Hospital in-patient > Diagnoses > Summary Information (diagnoses)	Chapter II Neoplasms	41202	662	162185	YES	YES	NO
41202#BlockC50-C50#C50-C50 Malignant neoplasm of breast	Health-related outcomes > Hospital in-patient > Diagnoses > Summary Information (diagnoses)	Chapter II Neoplasms	41202	8561	106669	YES	YES	NO
41202#BlockC51-C58#C51-C58 Malignant neoplasms of female genital organs	Health-related outcomes > Hospital in-patient > Diagnoses > Summary Information (diagnoses)	Chapter II Neoplasms	41202	2278	105946	YES	YES	NO
41202#BlockC60-C63#C60-C63 Malignant neoplasms of male genital organs	Health-related outcomes > Hospital in-patient > Diagnoses > Summary Information (diagnoses)	Chapter II Neoplasms	41202	5746	91137	YES	YES	NO
41202#BlockC64-C68#C64-C68 Malignant neoplasms of urinary tract	Health-related outcomes > Hospital in-patient > Diagnoses > Summary Information (diagnoses)	Chapter II Neoplasms	41202	2978	127720	YES	YES	NO
41202#BlockC69-C72#C69-C72 Malignant neoplasms of eye| brain and other parts of central nervous system	Health-related outcomes > Hospital in-patient > Diagnoses > Summary Information (diagnoses)	Chapter II Neoplasms	41202	652	167384	YES	YES	NO
41202#BlockC73-C75#C73-C75 Malignant neoplasms of thyroid and other endocrine glands	Health-related outcomes > Hospital in-patient > Diagnoses > Summary Information (diagnoses)	Chapter II Neoplasms	41202	369	154522	YES	YES	NO
41202#BlockC76-C80#C76-C80 Malignant neoplasms of ill-defined| secondary and unspecified sites	Health-related outcomes > Hospital in-patient > Diagnoses > Summary Information (diagnoses)	Chapter II Neoplasms	41202	4542	197083	YES	NO	NO
41202#BlockC81-C96#C81-C96 Malignant neoplasms| stated or presumed to be primary| of lymphoid| haematopoietic and related tissue	Health-related outcomes > Hospital in-patient > Diagnoses > Summary Information (diagnoses)	Chapter II Neoplasms	41202	2966	159288	YES	YES	NO
41202#BlockC97-C97#C97-C97 Malignant neoplasms of independent (primary) multiple sites	Health-related outcomes > Hospital in-patient > Diagnoses > Summary Information (diagnoses)	Chapter II Neoplasms	41202	494	158527	YES	YES	NO
41202#BlockD00-D09#D00-D09 In situ neoplasms	Health-related outcomes > Hospital in-patient > Diagnoses > Summary Information (diagnoses)	Chapter II Neoplasms	41202	3914	152453	YES	YES	NO
41202#BlockD10-D36#D10-D36 Benign neoplasms	Health-related outcomes > Hospital in-patient > Diagnoses > Summary Information (diagnoses)	Chapter II Neoplasms	41202	32777	176292	YES	YES	NO
41202#BlockD37-D48#D37-D48 Neoplasms of uncertain or unknown behaviour	Health-related outcomes > Hospital in-patient > Diagnoses > Summary Information (diagnoses)	Chapter II Neoplasms	41202	3485	166115	YES	YES	NO
41202#C00#C00 Malignant neoplasm of lip	Health-related outcomes > Hospital in-patient > Diagnoses > Summary Information (diagnoses)	Chapter II Neoplasms	41202	50	197083	YES	NO	NO
41202#C01#C01 Malignant neoplasm of base of tongue	Health-related outcomes > Hospital in-patient > Diagnoses > Summary Information (diagnoses)	Chapter II Neoplasms	41202	121	123905	YES	YES	NO
41202#C02#C02 Malignant neoplasm of other and unspecified parts of tongue	Health-related outcomes > Hospital in-patient > Diagnoses > Summary Information (diagnoses)	Chapter II Neoplasms	41202	174	148204	YES	YES	NO
41202#C021#C02.1 Border of tongue	Health-related outcomes > Hospital in-patient > Diagnoses > Summary Information (diagnoses)	Chapter II Neoplasms	41202	74	197083	YES	NO	NO
41202#C029#C02.9 Tongue| unspecified	Health-related outcomes > Hospital in-patient > Diagnoses > Summary Information (diagnoses)	Chapter II Neoplasms	41202	95	141935	YES	YES	NO
41202#C03#C03 Malignant neoplasm of gum	Health-related outcomes > Hospital in-patient > Diagnoses > Summary Information (diagnoses)	Chapter II Neoplasms	41202	32	197083	YES	NO	YES
41202#C04#C04 Malignant neoplasm of floor of mouth	Health-related outcomes > Hospital in-patient > Diagnoses > Summary Information (diagnoses)	Chapter II Neoplasms	41202	30	118874	YES	YES	YES
41202#C05#C05 Malignant neoplasm of palate	Health-related outcomes > Hospital in-patient > Diagnoses > Summary Information (diagnoses)	Chapter II Neoplasms	41202	48	197083	YES	NO	NO
41202#C06#C06 Malignant neoplasm of other and unspecified parts of mouth	Health-related outcomes > Hospital in-patient > Diagnoses > Summary Information (diagnoses)	Chapter II Neoplasms	41202	56	197083	YES	NO	NO
41202#C07#C07 Malignant neoplasm of parotid gland	Health-related outcomes > Hospital in-patient > Diagnoses > Summary Information (diagnoses)	Chapter II Neoplasms	41202	67	152654	YES	YES	NO
41202#C08#C08 Malignant neoplasm of other and unspecified major salivary glands	Health-related outcomes > Hospital in-patient > Diagnoses > Summary Information (diagnoses)	Chapter II Neoplasms	41202	31	197083	YES	NO	YES
41202#C09#C09 Malignant neoplasm of tonsil	Health-related outcomes > Hospital in-patient > Diagnoses > Summary Information (diagnoses)	Chapter II Neoplasms	41202	188	121516	YES	YES	NO
41202#C099#C09.9 Tonsil| unspecified	Health-related outcomes > Hospital in-patient > Diagnoses > Summary Information (diagnoses)	Chapter II Neoplasms	41202	178	121973	YES	YES	NO
41202#C10#C10 Malignant neoplasm of oropharynx	Health-related outcomes > Hospital in-patient > Diagnoses > Summary Information (diagnoses)	Chapter II Neoplasms	41202	47	115769	YES	YES	NO
41202#C109#C10.9 Oropharynx| unspecified	Health-related outcomes > Hospital in-patient > Diagnoses > Summary Information (diagnoses)	Chapter II Neoplasms	41202	42	115993	YES	YES	NO
41202#C14#C14 Malignant neoplasm of other and ill-defined sites in the lip| oral cavity and pharynx	Health-related outcomes > Hospital in-patient > Diagnoses > Summary Information (diagnoses)	Chapter II Neoplasms	41202	32	138875	YES	YES	YES
41202#C15#C15 Malignant neoplasm of oesophagus	Health-related outcomes > Hospital in-patient > Diagnoses > Summary Information (diagnoses)	Chapter II Neoplasms	41202	763	121357	YES	YES	NO
41202#C153#C15.3 Upper third of oesophagus	Health-related outcomes > Hospital in-patient > Diagnoses > Summary Information (diagnoses)	Chapter II Neoplasms	41202	35	197083	YES	NO	YES
41202#C154#C15.4 Middle third of oesophagus	Health-related outcomes > Hospital in-patient > Diagnoses > Summary Information (diagnoses)	Chapter II Neoplasms	41202	92	197083	YES	NO	NO
41202#C155#C15.5 Lower third of oesophagus	Health-related outcomes > Hospital in-patient > Diagnoses > Summary Information (diagnoses)	Chapter II Neoplasms	41202	454	116225	YES	YES	NO
41202#C159#C15.9 Oesophagus| unspecified	Health-related outcomes > Hospital in-patient > Diagnoses > Summary Information (diagnoses)	Chapter II Neoplasms	41202	535	120689	YES	YES	NO
41202#C16#C16 Malignant neoplasm of stomach	Health-related outcomes > Hospital in-patient > Diagnoses > Summary Information (diagnoses)	Chapter II Neoplasms	41202	568	126877	YES	YES	NO
41202#C160#C16.0 Cardia	Health-related outcomes > Hospital in-patient > Diagnoses > Summary Information (diagnoses)	Chapter II Neoplasms	41202	308	113645	YES	YES	NO
41202#C162#C16.2 Body of stomach	Health-related outcomes > Hospital in-patient > Diagnoses > Summary Information (diagnoses)	Chapter II Neoplasms	41202	37	134883	YES	YES	YES
41202#C163#C16.3 Pyloric antrum	Health-related outcomes > Hospital in-patient > Diagnoses > Summary Information (diagnoses)	Chapter II Neoplasms	41202	42	147221	YES	YES	YES
41202#C165#C16.5 Lesser curvature of stomach| unspecified	Health-related outcomes > Hospital in-patient > Diagnoses > Summary Information (diagnoses)	Chapter II Neoplasms	41202	41	133451	YES	YES	YES
41202#C169#C16.9 Stomach| unspecified	Health-related outcomes > Hospital in-patient > Diagnoses > Summary Information (diagnoses)	Chapter II Neoplasms	41202	234	138481	YES	YES	NO
41202#C17#C17 Malignant neoplasm of small intestine	Health-related outcomes > Hospital in-patient > Diagnoses > Summary Information (diagnoses)	Chapter II Neoplasms	41202	159	162818	YES	YES	NO
41202#C170#C17.0 Duodenum	Health-related outcomes > Hospital in-patient > Diagnoses > Summary Information (diagnoses)	Chapter II Neoplasms	41202	60	197083	YES	NO	NO
41202#C172#C17.2 Ileum	Health-related outcomes > Hospital in-patient > Diagnoses > Summary Information (diagnoses)	Chapter II Neoplasms	41202	59	197083	YES	NO	NO
41202#C179#C17.9 Small intestine| unspecified	Health-related outcomes > Hospital in-patient > Diagnoses > Summary Information (diagnoses)	Chapter II Neoplasms	41202	37	197083	YES	NO	NO
41202#C18#C18 Malignant neoplasm of colon	Health-related outcomes > Hospital in-patient > Diagnoses > Summary Information (diagnoses)	Chapter II Neoplasms	41202	2861	166078	YES	YES	NO
41202#C180#C18.0 Caecum	Health-related outcomes > Hospital in-patient > Diagnoses > Summary Information (diagnoses)	Chapter II Neoplasms	41202	605	171236	YES	YES	NO
41202#C181#C18.1 Appendix	Health-related outcomes > Hospital in-patient > Diagnoses > Summary Information (diagnoses)	Chapter II Neoplasms	41202	66	197083	YES	NO	NO
41202#C182#C18.2 Ascending colon	Health-related outcomes > Hospital in-patient > Diagnoses > Summary Information (diagnoses)	Chapter II Neoplasms	41202	444	197083	YES	NO	NO
41202#C183#C18.3 Hepatic flexure	Health-related outcomes > Hospital in-patient > Diagnoses > Summary Information (diagnoses)	Chapter II Neoplasms	41202	145	197083	YES	NO	NO
41202#C184#C18.4 Transverse colon	Health-related outcomes > Hospital in-patient > Diagnoses > Summary Information (diagnoses)	Chapter II Neoplasms	41202	267	197083	YES	NO	NO
41202#C185#C18.5 Splenic flexure	Health-related outcomes > Hospital in-patient > Diagnoses > Summary Information (diagnoses)	Chapter II Neoplasms	41202	116	151027	YES	YES	NO
41202#C186#C18.6 Descending colon	Health-related outcomes > Hospital in-patient > Diagnoses > Summary Information (diagnoses)	Chapter II Neoplasms	41202	175	162745	YES	YES	NO
41202#C187#C18.7 Sigmoid colon	Health-related outcomes > Hospital in-patient > Diagnoses > Summary Information (diagnoses)	Chapter II Neoplasms	41202	1052	154639	YES	YES	NO
41202#C189#C18.9 Colon| unspecified	Health-related outcomes > Hospital in-patient > Diagnoses > Summary Information (diagnoses)	Chapter II Neoplasms	41202	621	164523	YES	YES	NO
41202#C19#C19 Malignant neoplasm of rectosigmoid junction	Health-related outcomes > Hospital in-patient > Diagnoses > Summary Information (diagnoses)	Chapter II Neoplasms	41202	645	155101	YES	YES	NO
41202#C20#C20 Malignant neoplasm of rectum	Health-related outcomes > Hospital in-patient > Diagnoses > Summary Information (diagnoses)	Chapter II Neoplasms	41202	1389	143851	YES	YES	NO
41202#C21#C21 Malignant neoplasm of anus and anal canal	Health-related outcomes > Hospital in-patient > Diagnoses > Summary Information (diagnoses)	Chapter II Neoplasms	41202	177	158919	YES	YES	NO
41202#C210#C21.0 Anus| unspecified	Health-related outcomes > Hospital in-patient > Diagnoses > Summary Information (diagnoses)	Chapter II Neoplasms	41202	104	162035	YES	YES	NO
41202#C211#C21.1 Anal canal	Health-related outcomes > Hospital in-patient > Diagnoses > Summary Information (diagnoses)	Chapter II Neoplasms	41202	90	156314	YES	YES	NO
41202#C218#C21.8 Overlapping lesion of rectum| anus and anal canal	Health-related outcomes > Hospital in-patient > Diagnoses > Summary Information (diagnoses)	Chapter II Neoplasms	41202	31	197083	YES	NO	YES
41202#C22#C22 Malignant neoplasm of liver and intrahepatic bile ducts	Health-related outcomes > Hospital in-patient > Diagnoses > Summary Information (diagnoses)	Chapter II Neoplasms	41202	387	146349	YES	YES	NO
41202#C220#C22.0 Liver cell carcinoma	Health-related outcomes > Hospital in-patient > Diagnoses > Summary Information (diagnoses)	Chapter II Neoplasms	41202	165	121271	YES	YES	NO
41202#C221#C22.1 Intrahepatic bile duct carcinoma	Health-related outcomes > Hospital in-patient > Diagnoses > Summary Information (diagnoses)	Chapter II Neoplasms	41202	194	197083	YES	NO	NO
41202#C229#C22.9 Liver| unspecified	Health-related outcomes > Hospital in-patient > Diagnoses > Summary Information (diagnoses)	Chapter II Neoplasms	41202	82	146534	YES	YES	NO
41202#C23#C23 Malignant neoplasm of gallbladder	Health-related outcomes > Hospital in-patient > Diagnoses > Summary Information (diagnoses)	Chapter II Neoplasms	41202	76	151923	YES	YES	NO
41202#C24#C24 Malignant neoplasm of other and unspecified parts of biliary tract	Health-related outcomes > Hospital in-patient > Diagnoses > Summary Information (diagnoses)	Chapter II Neoplasms	41202	132	197083	YES	NO	NO
41202#C240#C24.0 Extrahepatic bile duct	Health-related outcomes > Hospital in-patient > Diagnoses > Summary Information (diagnoses)	Chapter II Neoplasms	41202	53	146372	YES	YES	NO
41202#C241#C24.1 Ampulla of Vater	Health-related outcomes > Hospital in-patient > Diagnoses > Summary Information (diagnoses)	Chapter II Neoplasms	41202	57	197083	YES	NO	NO
41202#C25#C25 Malignant neoplasm of pancreas	Health-related outcomes > Hospital in-patient > Diagnoses > Summary Information (diagnoses)	Chapter II Neoplasms	41202	698	175728	YES	YES	NO
41202#C250#C25.0 Head of pancreas	Health-related outcomes > Hospital in-patient > Diagnoses > Summary Information (diagnoses)	Chapter II Neoplasms	41202	293	160862	YES	YES	NO
41202#C251#C25.1 Body of pancreas	Health-related outcomes > Hospital in-patient > Diagnoses > Summary Information (diagnoses)	Chapter II Neoplasms	41202	67	197083	YES	NO	NO
41202#C252#C25.2 Tail of pancreas	Health-related outcomes > Hospital in-patient > Diagnoses > Summary Information (diagnoses)	Chapter II Neoplasms	41202	68	197083	YES	NO	NO
41202#C259#C25.9 Pancreas| unspecified	Health-related outcomes > Hospital in-patient > Diagnoses > Summary Information (diagnoses)	Chapter II Neoplasms	41202	437	175449	YES	YES	NO
41202#C26#C26 Malignant neoplasm of other and ill-defined digestive organs	Health-related outcomes > Hospital in-patient > Diagnoses > Summary Information (diagnoses)	Chapter II Neoplasms	41202	78	197083	YES	NO	NO
41202#C260#C26.0 Intestinal tract| part unspecified	Health-related outcomes > Hospital in-patient > Diagnoses > Summary Information (diagnoses)	Chapter II Neoplasms	41202	55	147427	YES	YES	NO
41202#C30#C30 Malignant neoplasm of nasal cavity and middle ear	Health-related outcomes > Hospital in-patient > Diagnoses > Summary Information (diagnoses)	Chapter II Neoplasms	41202	34	197083	YES	NO	YES
41202#C32#C32 Malignant neoplasm of larynx	Health-related outcomes > Hospital in-patient > Diagnoses > Summary Information (diagnoses)	Chapter II Neoplasms	41202	187	100844	YES	YES	NO
41202#C320#C32.0 Glottis	Health-related outcomes > Hospital in-patient > Diagnoses > Summary Information (diagnoses)	Chapter II Neoplasms	41202	116	96990	YES	YES	NO
41202#C321#C32.1 Supraglottis	Health-related outcomes > Hospital in-patient > Diagnoses > Summary Information (diagnoses)	Chapter II Neoplasms	41202	37	108776	YES	YES	NO
41202#C329#C32.9 Larynx| unspecified	Health-related outcomes > Hospital in-patient > Diagnoses > Summary Information (diagnoses)	Chapter II Neoplasms	41202	59	101454	YES	YES	NO
41202#C34#C34 Malignant neoplasm of bronchus and lung	Health-related outcomes > Hospital in-patient > Diagnoses > Summary Information (diagnoses)	Chapter II Neoplasms	41202	2111	172238	YES	YES	NO
41202#C340#C34.0 Main bronchus	Health-related outcomes > Hospital in-patient > Diagnoses > Summary Information (diagnoses)	Chapter II Neoplasms	41202	122	197083	YES	NO	NO
41202#C341#C34.1 Upper lobe| bronchus or lung	Health-related outcomes > Hospital in-patient > Diagnoses > Summary Information (diagnoses)	Chapter II Neoplasms	41202	893	183714	YES	YES	NO
41202#C342#C34.2 Middle lobe| bronchus or lung	Health-related outcomes > Hospital in-patient > Diagnoses > Summary Information (diagnoses)	Chapter II Neoplasms	41202	89	197083	YES	NO	NO
41202#C343#C34.3 Lower lobe| bronchus or lung	Health-related outcomes > Hospital in-patient > Diagnoses > Summary Information (diagnoses)	Chapter II Neoplasms	41202	522	197083	YES	NO	NO
41202#C349#C34.9 Bronchus or lung| unspecified	Health-related outcomes > Hospital in-patient > Diagnoses > Summary Information (diagnoses)	Chapter II Neoplasms	41202	1125	167258	YES	YES	NO
41202#C38#C38 Malignant neoplasm of heart| mediastinum and pleura	Health-related outcomes > Hospital in-patient > Diagnoses > Summary Information (diagnoses)	Chapter II Neoplasms	41202	45	197083	YES	NO	NO
41202#C384#C38.4 Pleura	Health-related outcomes > Hospital in-patient > Diagnoses > Summary Information (diagnoses)	Chapter II Neoplasms	41202	30	197083	YES	NO	YES
41202#C40#C40 Malignant neoplasm of bone and articular cartilage of limbs	Health-related outcomes > Hospital in-patient > Diagnoses > Summary Information (diagnoses)	Chapter II Neoplasms	41202	33	197083	YES	NO	NO
41202#C41#C41 Malignant neoplasm of bone and articular cartilage of other and unspecified sites	Health-related outcomes > Hospital in-patient > Diagnoses > Summary Information (diagnoses)	Chapter II Neoplasms	41202	73	154721	YES	YES	NO
41202#C43#C43 Malignant melanoma of skin	Health-related outcomes > Hospital in-patient > Diagnoses > Summary Information (diagnoses)	Chapter II Neoplasms	41202	2021	197083	YES	NO	NO
41202#C432#C43.2 Malignant melanoma of ear and external auricular canal	Health-related outcomes > Hospital in-patient > Diagnoses > Summary Information (diagnoses)	Chapter II Neoplasms	41202	34	99957	YES	YES	YES
41202#C433#C43.3 Malignant melanoma of other and unspecified parts of face	Health-related outcomes > Hospital in-patient > Diagnoses > Summary Information (diagnoses)	Chapter II Neoplasms	41202	194	197083	YES	NO	NO
41202#C434#C43.4 Malignant melanoma of scalp and neck	Health-related outcomes > Hospital in-patient > Diagnoses > Summary Information (diagnoses)	Chapter II Neoplasms	41202	114	128267	YES	YES	NO
41202#C435#C43.5 Malignant melanoma of trunk	Health-related outcomes > Hospital in-patient > Diagnoses > Summary Information (diagnoses)	Chapter II Neoplasms	41202	605	141379	YES	YES	NO
41202#C436#C43.6 Malignant melanoma of upper limb| including shoulder	Health-related outcomes > Hospital in-patient > Diagnoses > Summary Information (diagnoses)	Chapter II Neoplasms	41202	491	176337	YES	YES	NO
41202#C437#C43.7 Malignant melanoma of lower limb| including hip	Health-related outcomes > Hospital in-patient > Diagnoses > Summary Information (diagnoses)	Chapter II Neoplasms	41202	601	135476	YES	YES	NO
41202#C439#C43.9 Malignant melanoma of skin| unspecified	Health-related outcomes > Hospital in-patient > Diagnoses > Summary Information (diagnoses)	Chapter II Neoplasms	41202	73	197083	YES	NO	NO
41202#C44#C44 Other malignant neoplasms of skin	Health-related outcomes > Hospital in-patient > Diagnoses > Summary Information (diagnoses)	Chapter II Neoplasms	41202	11800	169011	YES	YES	NO
41202#C440#C44.0 Skin of lip	Health-related outcomes > Hospital in-patient > Diagnoses > Summary Information (diagnoses)	Chapter II Neoplasms	41202	368	160445	YES	YES	NO
41202#C441#C44.1 Skin of eyelid| including canthus	Health-related outcomes > Hospital in-patient > Diagnoses > Summary Information (diagnoses)	Chapter II Neoplasms	41202	1195	184020	YES	YES	NO
41202#C442#C44.2 Skin of ear and external auricular canal	Health-related outcomes > Hospital in-patient > Diagnoses > Summary Information (diagnoses)	Chapter II Neoplasms	41202	963	103496	YES	YES	NO
41202#C443#C44.3 Skin of other and unspecified parts of face	Health-related outcomes > Hospital in-patient > Diagnoses > Summary Information (diagnoses)	Chapter II Neoplasms	41202	6226	172625	YES	YES	NO
41202#C444#C44.4 Skin of scalp and neck	Health-related outcomes > Hospital in-patient > Diagnoses > Summary Information (diagnoses)	Chapter II Neoplasms	41202	1498	134241	YES	YES	NO
41202#C445#C44.5 Skin of trunk	Health-related outcomes > Hospital in-patient > Diagnoses > Summary Information (diagnoses)	Chapter II Neoplasms	41202	1869	155274	YES	YES	NO
41202#C446#C44.6 Skin of upper limb| including shoulder	Health-related outcomes > Hospital in-patient > Diagnoses > Summary Information (diagnoses)	Chapter II Neoplasms	41202	1138	162816	YES	YES	NO
41202#C447#C44.7 Skin of lower limb| including hip	Health-related outcomes > Hospital in-patient > Diagnoses > Summary Information (diagnoses)	Chapter II Neoplasms	41202	987	172556	YES	YES	NO
41202#C449#C44.9 Malignant neoplasm of skin| unspecified	Health-related outcomes > Hospital in-patient > Diagnoses > Summary Information (diagnoses)	Chapter II Neoplasms	41202	39	197083	YES	NO	NO
41202#C45#C45 Mesothelioma	Health-related outcomes > Hospital in-patient > Diagnoses > Summary Information (diagnoses)	Chapter II Neoplasms	41202	225	107360	YES	YES	NO
41202#C450#C45.0 Mesothelioma of pleura	Health-related outcomes > Hospital in-patient > Diagnoses > Summary Information (diagnoses)	Chapter II Neoplasms	41202	186	107971	YES	YES	NO
41202#C459#C45.9 Mesothelioma| unspecified	Health-related outcomes > Hospital in-patient > Diagnoses > Summary Information (diagnoses)	Chapter II Neoplasms	41202	75	102019	YES	YES	NO
41202#C48#C48 Malignant neoplasm of retroperitoneum and peritoneum	Health-related outcomes > Hospital in-patient > Diagnoses > Summary Information (diagnoses)	Chapter II Neoplasms	41202	169	128812	YES	YES	NO
41202#C480#C48.0 Retroperitoneum	Health-related outcomes > Hospital in-patient > Diagnoses > Summary Information (diagnoses)	Chapter II Neoplasms	41202	37	197083	YES	NO	NO
41202#C481#C48.1 Specified parts of peritoneum	Health-related outcomes > Hospital in-patient > Diagnoses > Summary Information (diagnoses)	Chapter II Neoplasms	41202	37	118788	YES	YES	YES
41202#C482#C48.2 Peritoneum| unspecified	Health-related outcomes > Hospital in-patient > Diagnoses > Summary Information (diagnoses)	Chapter II Neoplasms	41202	107	115676	YES	YES	NO
41202#C49#C49 Malignant neoplasm of other connective and soft tissue	Health-related outcomes > Hospital in-patient > Diagnoses > Summary Information (diagnoses)	Chapter II Neoplasms	41202	262	164675	YES	YES	NO
41202#C490#C49.0 Connective and soft tissue of head| face and neck	Health-related outcomes > Hospital in-patient > Diagnoses > Summary Information (diagnoses)	Chapter II Neoplasms	41202	37	124891	YES	YES	YES
41202#C491#C49.1 Connective and soft tissue of upper limb| including shoulder	Health-related outcomes > Hospital in-patient > Diagnoses > Summary Information (diagnoses)	Chapter II Neoplasms	41202	44	114572	YES	YES	NO
41202#C492#C49.2 Connective and soft tissue of lower limb| including hip	Health-related outcomes > Hospital in-patient > Diagnoses > Summary Information (diagnoses)	Chapter II Neoplasms	41202	83	197083	YES	NO	NO
41202#C495#C49.5 Connective and soft tissue of pelvis	Health-related outcomes > Hospital in-patient > Diagnoses > Summary Information (diagnoses)	Chapter II Neoplasms	41202	31	197083	YES	NO	YES
41202#C50#C50 Malignant neoplasm of breast	Health-related outcomes > Hospital in-patient > Diagnoses > Summary Information (diagnoses)	Chapter II Neoplasms	41202	8561	106669	YES	YES	NO
41202#C500#C50.0 Nipple and areola	Health-related outcomes > Hospital in-patient > Diagnoses > Summary Information (diagnoses)	Chapter II Neoplasms	41202	103	109124	YES	YES	NO
41202#C501#C50.1 Central portion of breast	Health-related outcomes > Hospital in-patient > Diagnoses > Summary Information (diagnoses)	Chapter II Neoplasms	41202	360	107742	YES	YES	NO
41202#C502#C50.2 Upper-inner quadrant of breast	Health-related outcomes > Hospital in-patient > Diagnoses > Summary Information (diagnoses)	Chapter II Neoplasms	41202	575	105946	YES	YES	NO
41202#C503#C50.3 Lower-inner quadrant of breast	Health-related outcomes > Hospital in-patient > Diagnoses > Summary Information (diagnoses)	Chapter II Neoplasms	41202	302	106298	YES	YES	NO
41202#C504#C50.4 Upper-outer quadrant of breast	Health-related outcomes > Hospital in-patient > Diagnoses > Summary Information (diagnoses)	Chapter II Neoplasms	41202	1849	106291	YES	YES	NO
41202#C505#C50.5 Lower-outer quadrant of breast	Health-related outcomes > Hospital in-patient > Diagnoses > Summary Information (diagnoses)	Chapter II Neoplasms	41202	347	105946	YES	YES	NO
41202#C508#C50.8 Overlapping lesion of breast	Health-related outcomes > Hospital in-patient > Diagnoses > Summary Information (diagnoses)	Chapter II Neoplasms	41202	449	105946	YES	YES	NO
41202#C509#C50.9 Breast| unspecified	Health-related outcomes > Hospital in-patient > Diagnoses > Summary Information (diagnoses)	Chapter II Neoplasms	41202	5925	106793	YES	YES	NO
41202#C51#C51 Malignant neoplasm of vulva	Health-related outcomes > Hospital in-patient > Diagnoses > Summary Information (diagnoses)	Chapter II Neoplasms	41202	96	105946	YES	YES	NO
41202#C519#C51.9 Vulva| unspecified	Health-related outcomes > Hospital in-patient > Diagnoses > Summary Information (diagnoses)	Chapter II Neoplasms	41202	89	105946	YES	YES	NO
41202#C53#C53 Malignant neoplasm of cervix uteri	Health-related outcomes > Hospital in-patient > Diagnoses > Summary Information (diagnoses)	Chapter II Neoplasms	41202	173	105946	YES	YES	NO
41202#C539#C53.9 Cervix uteri| unspecified	Health-related outcomes > Hospital in-patient > Diagnoses > Summary Information (diagnoses)	Chapter II Neoplasms	41202	159	105946	YES	YES	NO
41202#C54#C54 Malignant neoplasm of corpus uteri	Health-related outcomes > Hospital in-patient > Diagnoses > Summary Information (diagnoses)	Chapter II Neoplasms	41202	1115	105946	YES	YES	NO
41202#C541#C54.1 Endometrium	Health-related outcomes > Hospital in-patient > Diagnoses > Summary Information (diagnoses)	Chapter II Neoplasms	41202	1099	105946	YES	YES	NO
41202#C55#C55 Malignant neoplasm of uterus| part unspecified	Health-related outcomes > Hospital in-patient > Diagnoses > Summary Information (diagnoses)	Chapter II Neoplasms	41202	99	105946	YES	YES	NO
41202#C56#C56 Malignant neoplasm of ovary	Health-related outcomes > Hospital in-patient > Diagnoses > Summary Information (diagnoses)	Chapter II Neoplasms	41202	844	105946	YES	YES	NO
41202#C57#C57 Malignant neoplasm of other and unspecified female genital organs	Health-related outcomes > Hospital in-patient > Diagnoses > Summary Information (diagnoses)	Chapter II Neoplasms	41202	101	105946	YES	YES	NO
41202#C570#C57.0 Fallopian tube	Health-related outcomes > Hospital in-patient > Diagnoses > Summary Information (diagnoses)	Chapter II Neoplasms	41202	61	105946	YES	YES	NO
41202#C60#C60 Malignant neoplasm of penis	Health-related outcomes > Hospital in-patient > Diagnoses > Summary Information (diagnoses)	Chapter II Neoplasms	41202	54	91137	YES	YES	NO
41202#C609#C60.9 Penis| unspecified	Health-related outcomes > Hospital in-patient > Diagnoses > Summary Information (diagnoses)	Chapter II Neoplasms	41202	38	91137	YES	YES	NO
41202#C61#C61 Malignant neoplasm of prostate	Health-related outcomes > Hospital in-patient > Diagnoses > Summary Information (diagnoses)	Chapter II Neoplasms	41202	5518	91137	YES	YES	NO
41202#C62#C62 Malignant neoplasm of testis	Health-related outcomes > Hospital in-patient > Diagnoses > Summary Information (diagnoses)	Chapter II Neoplasms	41202	174	91137	YES	YES	NO
41202#C629#C62.9 Testis| unspecified	Health-related outcomes > Hospital in-patient > Diagnoses > Summary Information (diagnoses)	Chapter II Neoplasms	41202	164	91137	YES	YES	NO
41202#C64#C64 Malignant neoplasm of kidney| except renal pelvis	Health-related outcomes > Hospital in-patient > Diagnoses > Summary Information (diagnoses)	Chapter II Neoplasms	41202	974	140233	YES	YES	NO
41202#C65#C65 Malignant neoplasm of renal pelvis	Health-related outcomes > Hospital in-patient > Diagnoses > Summary Information (diagnoses)	Chapter II Neoplasms	41202	61	132366	YES	YES	NO
41202#C66#C66 Malignant neoplasm of ureter	Health-related outcomes > Hospital in-patient > Diagnoses > Summary Information (diagnoses)	Chapter II Neoplasms	41202	93	136705	YES	YES	NO
41202#C67#C67 Malignant neoplasm of bladder	Health-related outcomes > Hospital in-patient > Diagnoses > Summary Information (diagnoses)	Chapter II Neoplasms	41202	1983	121864	YES	YES	NO
41202#C670#C67.0 Trigone of bladder	Health-related outcomes > Hospital in-patient > Diagnoses > Summary Information (diagnoses)	Chapter II Neoplasms	41202	40	130196	YES	YES	YES
41202#C671#C67.1 Dome of bladder	Health-related outcomes > Hospital in-patient > Diagnoses > Summary Information (diagnoses)	Chapter II Neoplasms	41202	93	126504	YES	YES	NO
41202#C672#C67.2 Lateral wall of bladder	Health-related outcomes > Hospital in-patient > Diagnoses > Summary Information (diagnoses)	Chapter II Neoplasms	41202	225	125036	YES	YES	NO
41202#C673#C67.3 Anterior wall of bladder	Health-related outcomes > Hospital in-patient > Diagnoses > Summary Information (diagnoses)	Chapter II Neoplasms	41202	66	127980	YES	YES	NO
41202#C674#C67.4 Posterior wall of bladder	Health-related outcomes > Hospital in-patient > Diagnoses > Summary Information (diagnoses)	Chapter II Neoplasms	41202	145	119053	YES	YES	NO
41202#C675#C67.5 Bladder neck	Health-related outcomes > Hospital in-patient > Diagnoses > Summary Information (diagnoses)	Chapter II Neoplasms	41202	89	101390	YES	YES	NO
41202#C676#C67.6 Ureteric orifice	Health-related outcomes > Hospital in-patient > Diagnoses > Summary Information (diagnoses)	Chapter II Neoplasms	41202	119	124659	YES	YES	NO
41202#C678#C67.8 Overlapping lesion of bladder	Health-related outcomes > Hospital in-patient > Diagnoses > Summary Information (diagnoses)	Chapter II Neoplasms	41202	44	197083	YES	NO	YES
41202#C679#C67.9 Bladder| unspecified	Health-related outcomes > Hospital in-patient > Diagnoses > Summary Information (diagnoses)	Chapter II Neoplasms	41202	1737	122908	YES	YES	NO
41202#C68#C68 Malignant neoplasm of other and unspecified urinary organs	Health-related outcomes > Hospital in-patient > Diagnoses > Summary Information (diagnoses)	Chapter II Neoplasms	41202	35	106327	YES	YES	YES
41202#C69#C69 Malignant neoplasm of eye and adnexa	Health-related outcomes > Hospital in-patient > Diagnoses > Summary Information (diagnoses)	Chapter II Neoplasms	41202	140	197083	YES	NO	NO
41202#C693#C69.3 Choroid	Health-related outcomes > Hospital in-patient > Diagnoses > Summary Information (diagnoses)	Chapter II Neoplasms	41202	91	197083	YES	NO	NO
41202#C71#C71 Malignant neoplasm of brain	Health-related outcomes > Hospital in-patient > Diagnoses > Summary Information (diagnoses)	Chapter II Neoplasms	41202	482	159738	YES	YES	NO
41202#C710#C71.0 Cerebrum| except lobes and ventricles	Health-related outcomes > Hospital in-patient > Diagnoses > Summary Information (diagnoses)	Chapter II Neoplasms	41202	38	197083	YES	NO	YES
41202#C711#C71.1 Frontal lobe	Health-related outcomes > Hospital in-patient > Diagnoses > Summary Information (diagnoses)	Chapter II Neoplasms	41202	161	163034	YES	YES	NO
41202#C712#C71.2 Temporal lobe	Health-related outcomes > Hospital in-patient > Diagnoses > Summary Information (diagnoses)	Chapter II Neoplasms	41202	109	134242	YES	YES	NO
41202#C713#C71.3 Parietal lobe	Health-related outcomes > Hospital in-patient > Diagnoses > Summary Information (diagnoses)	Chapter II Neoplasms	41202	75	151895	YES	YES	NO
41202#C718#C71.8 Overlapping lesion of brain	Health-related outcomes > Hospital in-patient > Diagnoses > Summary Information (diagnoses)	Chapter II Neoplasms	41202	38	197083	YES	NO	YES
41202#C719#C71.9 Brain| unspecified	Health-related outcomes > Hospital in-patient > Diagnoses > Summary Information (diagnoses)	Chapter II Neoplasms	41202	214	162528	YES	YES	NO
41202#C73#C73 Malignant neoplasm of thyroid gland	Health-related outcomes > Hospital in-patient > Diagnoses > Summary Information (diagnoses)	Chapter II Neoplasms	41202	320	148696	YES	YES	NO
41202#C76#C76 Malignant neoplasm of other and ill-defined sites	Health-related outcomes > Hospital in-patient > Diagnoses > Summary Information (diagnoses)	Chapter II Neoplasms	41202	91	197083	YES	NO	NO
41202#C760#C76.0 Head| face and neck	Health-related outcomes > Hospital in-patient > Diagnoses > Summary Information (diagnoses)	Chapter II Neoplasms	41202	34	197083	YES	NO	YES
41202#C77#C77 Secondary and unspecified malignant neoplasm of lymph nodes	Health-related outcomes > Hospital in-patient > Diagnoses > Summary Information (diagnoses)	Chapter II Neoplasms	41202	849	178469	YES	YES	NO
41202#C770#C77.0 Lymph nodes of head| face and neck	Health-related outcomes > Hospital in-patient > Diagnoses > Summary Information (diagnoses)	Chapter II Neoplasms	41202	195	151895	YES	YES	NO
41202#C771#C77.1 Intrathoracic lymph nodes	Health-related outcomes > Hospital in-patient > Diagnoses > Summary Information (diagnoses)	Chapter II Neoplasms	41202	125	197083	YES	NO	NO
41202#C772#C77.2 Intra-abdominal lymph nodes	Health-related outcomes > Hospital in-patient > Diagnoses > Summary Information (diagnoses)	Chapter II Neoplasms	41202	103	197083	YES	NO	NO
41202#C773#C77.3 Axillary and upper limb lymph nodes	Health-related outcomes > Hospital in-patient > Diagnoses > Summary Information (diagnoses)	Chapter II Neoplasms	41202	304	126802	YES	YES	NO
41202#C774#C77.4 Inguinal and lower limb lymph nodes	Health-related outcomes > Hospital in-patient > Diagnoses > Summary Information (diagnoses)	Chapter II Neoplasms	41202	99	197083	YES	NO	NO
41202#C775#C77.5 Intrapelvic lymph nodes	Health-related outcomes > Hospital in-patient > Diagnoses > Summary Information (diagnoses)	Chapter II Neoplasms	41202	31	197083	YES	NO	YES
41202#C78#C78 Secondary malignant neoplasm of respiratory and digestive organs	Health-related outcomes > Hospital in-patient > Diagnoses > Summary Information (diagnoses)	Chapter II Neoplasms	41202	2227	179423	YES	YES	NO
41202#C780#C78.0 Secondary malignant neoplasm of lung	Health-related outcomes > Hospital in-patient > Diagnoses > Summary Information (diagnoses)	Chapter II Neoplasms	41202	525	197083	YES	NO	NO
41202#C782#C78.2 Secondary malignant neoplasm of pleura	Health-related outcomes > Hospital in-patient > Diagnoses > Summary Information (diagnoses)	Chapter II Neoplasms	41202	375	149360	YES	YES	NO
41202#C785#C78.5 Secondary malignant neoplasm of large intestine and rectum	Health-related outcomes > Hospital in-patient > Diagnoses > Summary Information (diagnoses)	Chapter II Neoplasms	41202	37	197083	YES	NO	YES
41202#C786#C78.6 Secondary malignant neoplasm of retroperitoneum and peritoneum	Health-related outcomes > Hospital in-patient > Diagnoses > Summary Information (diagnoses)	Chapter II Neoplasms	41202	581	146211	YES	YES	NO
41202#C787#C78.7 Secondary malignant neoplasm of liver	Health-related outcomes > Hospital in-patient > Diagnoses > Summary Information (diagnoses)	Chapter II Neoplasms	41202	918	197083	YES	NO	NO
41202#C788#C78.8 Secondary malignant neoplasm of other and unspecified digestive organs	Health-related outcomes > Hospital in-patient > Diagnoses > Summary Information (diagnoses)	Chapter II Neoplasms	41202	51	197083	YES	NO	NO
41202#C79#C79 Secondary malignant neoplasm of other sites	Health-related outcomes > Hospital in-patient > Diagnoses > Summary Information (diagnoses)	Chapter II Neoplasms	41202	1709	197083	YES	NO	NO
41202#C791#C79.1 Secondary malignant neoplasm of bladder and other and unspecified urinary organs	Health-related outcomes > Hospital in-patient > Diagnoses > Summary Information (diagnoses)	Chapter II Neoplasms	41202	31	197083	YES	NO	YES
41202#C792#C79.2 Secondary malignant neoplasm of skin	Health-related outcomes > Hospital in-patient > Diagnoses > Summary Information (diagnoses)	Chapter II Neoplasms	41202	91	197083	YES	NO	NO
41202#C793#C79.3 Secondary malignant neoplasm of brain and cerebral meninges	Health-related outcomes > Hospital in-patient > Diagnoses > Summary Information (diagnoses)	Chapter II Neoplasms	41202	456	197083	YES	NO	NO
41202#C795#C79.5 Secondary malignant neoplasm of bone and bone marrow	Health-related outcomes > Hospital in-patient > Diagnoses > Summary Information (diagnoses)	Chapter II Neoplasms	41202	997	181727	YES	YES	NO
41202#C798#C79.8 Secondary malignant neoplasm of other specified sites	Health-related outcomes > Hospital in-patient > Diagnoses > Summary Information (diagnoses)	Chapter II Neoplasms	41202	211	197083	YES	NO	NO
41202#C80#C80 Malignant neoplasm without specification of site	Health-related outcomes > Hospital in-patient > Diagnoses > Summary Information (diagnoses)	Chapter II Neoplasms	41202	494	197083	YES	NO	NO
41202#C800#C80.0 Malignant neoplasm| primary site unknown| so stated	Health-related outcomes > Hospital in-patient > Diagnoses > Summary Information (diagnoses)	Chapter II Neoplasms	41202	192	197083	YES	NO	NO
41202#C809#C80.9 Malignant neoplasm| unspecified	Health-related outcomes > Hospital in-patient > Diagnoses > Summary Information (diagnoses)	Chapter II Neoplasms	41202	121	197083	YES	NO	NO
41202#C81#C81 Hodgkin's disease	Health-related outcomes > Hospital in-patient > Diagnoses > Summary Information (diagnoses)	Chapter II Neoplasms	41202	154	161323	YES	YES	NO
41202#C811#C81.1 Nodular sclerosis	Health-related outcomes > Hospital in-patient > Diagnoses > Summary Information (diagnoses)	Chapter II Neoplasms	41202	38	197083	YES	NO	NO
41202#C819#C81.9 Hodgkin's disease| unspecified	Health-related outcomes > Hospital in-patient > Diagnoses > Summary Information (diagnoses)	Chapter II Neoplasms	41202	107	197083	YES	NO	NO
41202#C82#C82 Follicular [nodular] non-Hodgkin's lymphoma	Health-related outcomes > Hospital in-patient > Diagnoses > Summary Information (diagnoses)	Chapter II Neoplasms	41202	353	197083	YES	NO	NO
41202#C820#C82.0 Small cleaved cell| follicular	Health-related outcomes > Hospital in-patient > Diagnoses > Summary Information (diagnoses)	Chapter II Neoplasms	41202	34	197083	YES	NO	YES
41202#C821#C82.1 Mixed small cleaved and large cell| follicular	Health-related outcomes > Hospital in-patient > Diagnoses > Summary Information (diagnoses)	Chapter II Neoplasms	41202	63	197083	YES	NO	NO
41202#C823#C82.3 Follicular lymphoma grade IIIa	Health-related outcomes > Hospital in-patient > Diagnoses > Summary Information (diagnoses)	Chapter II Neoplasms	41202	30	197083	YES	NO	YES
41202#C827#C82.7 Other types of follicular non-Hodgkin's lymphoma	Health-related outcomes > Hospital in-patient > Diagnoses > Summary Information (diagnoses)	Chapter II Neoplasms	41202	44	197083	YES	NO	NO
41202#C829#C82.9 Follicular non-Hodgkin's lymphoma| unspecified	Health-related outcomes > Hospital in-patient > Diagnoses > Summary Information (diagnoses)	Chapter II Neoplasms	41202	269	197083	YES	NO	NO
41202#C83#C83 Diffuse non-Hodgkin's lymphoma	Health-related outcomes > Hospital in-patient > Diagnoses > Summary Information (diagnoses)	Chapter II Neoplasms	41202	819	158138	YES	YES	NO
41202#C830#C83.0 Small cell (diffuse)	Health-related outcomes > Hospital in-patient > Diagnoses > Summary Information (diagnoses)	Chapter II Neoplasms	41202	119	197083	YES	NO	NO
41202#C831#C83.1 Small cleaved cell (diffuse)	Health-related outcomes > Hospital in-patient > Diagnoses > Summary Information (diagnoses)	Chapter II Neoplasms	41202	61	138984	YES	YES	NO
41202#C833#C83.3 Large cell (diffuse)	Health-related outcomes > Hospital in-patient > Diagnoses > Summary Information (diagnoses)	Chapter II Neoplasms	41202	590	158616	YES	YES	NO
41202#C838#C83.8 Other types of diffuse non-Hodgkin's lymphoma	Health-related outcomes > Hospital in-patient > Diagnoses > Summary Information (diagnoses)	Chapter II Neoplasms	41202	61	146299	YES	YES	NO
41202#C84#C84 Peripheral and cutaneous T-cell lymphomas	Health-related outcomes > Hospital in-patient > Diagnoses > Summary Information (diagnoses)	Chapter II Neoplasms	41202	99	152925	YES	YES	NO
41202#C844#C84.4 Peripheral T-cell lymphoma	Health-related outcomes > Hospital in-patient > Diagnoses > Summary Information (diagnoses)	Chapter II Neoplasms	41202	50	130196	YES	YES	NO
41202#C845#C84.5 Other and unspecified T-cell lymphomas	Health-related outcomes > Hospital in-patient > Diagnoses > Summary Information (diagnoses)	Chapter II Neoplasms	41202	34	197083	YES	NO	NO
41202#C85#C85 Other and unspecified types of non-Hodgkin's lymphoma	Health-related outcomes > Hospital in-patient > Diagnoses > Summary Information (diagnoses)	Chapter II Neoplasms	41202	835	169486	YES	YES	NO
41202#C851#C85.1 B-cell lymphoma| unspecified	Health-related outcomes > Hospital in-patient > Diagnoses > Summary Information (diagnoses)	Chapter II Neoplasms	41202	301	150727	YES	YES	NO
41202#C857#C85.7 Other specified types of non-Hodgkin's lymphoma	Health-related outcomes > Hospital in-patient > Diagnoses > Summary Information (diagnoses)	Chapter II Neoplasms	41202	63	197083	YES	NO	NO
41202#C859#C85.9 Non-Hodgkin's lymphoma| unspecified type	Health-related outcomes > Hospital in-patient > Diagnoses > Summary Information (diagnoses)	Chapter II Neoplasms	41202	597	174948	YES	YES	NO
41202#C88#C88 Malignant immunoproliferative diseases	Health-related outcomes > Hospital in-patient > Diagnoses > Summary Information (diagnoses)	Chapter II Neoplasms	41202	97	160733	YES	YES	NO
41202#C880#C88.0 Waldenstrom's macroglobulinaemia	Health-related outcomes > Hospital in-patient > Diagnoses > Summary Information (diagnoses)	Chapter II Neoplasms	41202	62	197083	YES	NO	NO
41202#C884#C88.4 Extranodal marginal zone B-cell lymphoma of mucosa-associated lymphoid tissue [MALT-lymphoma]	Health-related outcomes > Hospital in-patient > Diagnoses > Summary Information (diagnoses)	Chapter II Neoplasms	41202	34	197083	YES	NO	YES
41202#C90#C90 Multiple myeloma and malignant plasma cell neoplasms	Health-related outcomes > Hospital in-patient > Diagnoses > Summary Information (diagnoses)	Chapter II Neoplasms	41202	606	148465	YES	YES	NO
41202#C900#C90.0 Multiple myeloma	Health-related outcomes > Hospital in-patient > Diagnoses > Summary Information (diagnoses)	Chapter II Neoplasms	41202	579	148226	YES	YES	NO
41202#C902#C90.2 Plasmacytoma| extramedullary	Health-related outcomes > Hospital in-patient > Diagnoses > Summary Information (diagnoses)	Chapter II Neoplasms	41202	34	129111	YES	YES	NO
41202#C903#C90.3 Solitary plasmacytoma	Health-related outcomes > Hospital in-patient > Diagnoses > Summary Information (diagnoses)	Chapter II Neoplasms	41202	31	122837	YES	YES	YES
41202#C91#C91 Lymphoid leukaemia	Health-related outcomes > Hospital in-patient > Diagnoses > Summary Information (diagnoses)	Chapter II Neoplasms	41202	415	138036	YES	YES	NO
41202#C910#C91.0 Acute lymphoblastic leukaemia	Health-related outcomes > Hospital in-patient > Diagnoses > Summary Information (diagnoses)	Chapter II Neoplasms	41202	52	197083	YES	NO	NO
41202#C911#C91.1 Chronic lymphocytic leukaemia	Health-related outcomes > Hospital in-patient > Diagnoses > Summary Information (diagnoses)	Chapter II Neoplasms	41202	304	133844	YES	YES	NO
41202#C914#C91.4 Hairy-cell leukaemia	Health-related outcomes > Hospital in-patient > Diagnoses > Summary Information (diagnoses)	Chapter II Neoplasms	41202	51	129111	YES	YES	NO
41202#C92#C92 Myeloid leukaemia	Health-related outcomes > Hospital in-patient > Diagnoses > Summary Information (diagnoses)	Chapter II Neoplasms	41202	400	161304	YES	YES	NO
41202#C920#C92.0 Acute myeloid leukaemia	Health-related outcomes > Hospital in-patient > Diagnoses > Summary Information (diagnoses)	Chapter II Neoplasms	41202	294	157613	YES	YES	NO
41202#C921#C92.1 Chronic myeloid leukaemia	Health-related outcomes > Hospital in-patient > Diagnoses > Summary Information (diagnoses)	Chapter II Neoplasms	41202	99	197083	YES	NO	NO
41202#C93#C93 Monocytic leukaemia	Health-related outcomes > Hospital in-patient > Diagnoses > Summary Information (diagnoses)	Chapter II Neoplasms	41202	33	136705	YES	YES	YES
41202#C97#C97 Malignant neoplasms of independent (primary) multiple sites	Health-related outcomes > Hospital in-patient > Diagnoses > Summary Information (diagnoses)	Chapter II Neoplasms	41202	494	158527	YES	YES	NO
41202#ChapterII#Chapter II Neoplasms	Health-related outcomes > Hospital in-patient > Diagnoses > Summary Information (diagnoses)	Chapter II Neoplasms	41202	72087	189931	NO	YES	NO
41202#D00#D00 Carcinoma in situ of oral cavity| oesophagus and stomach	Health-related outcomes > Hospital in-patient > Diagnoses > Summary Information (diagnoses)	Chapter II Neoplasms	41202	45	136705	YES	YES	NO
41202#D01#D01 Carcinoma in situ of other and unspecified digestive organs	Health-related outcomes > Hospital in-patient > Diagnoses > Summary Information (diagnoses)	Chapter II Neoplasms	41202	63	197083	YES	NO	NO
41202#D02#D02 Carcinoma in situ of middle ear and respiratory system	Health-related outcomes > Hospital in-patient > Diagnoses > Summary Information (diagnoses)	Chapter II Neoplasms	41202	45	110842	YES	YES	NO
41202#D020#D02.0 Larynx	Health-related outcomes > Hospital in-patient > Diagnoses > Summary Information (diagnoses)	Chapter II Neoplasms	41202	36	105837	YES	YES	YES
41202#D03#D03 Melanoma in situ	Health-related outcomes > Hospital in-patient > Diagnoses > Summary Information (diagnoses)	Chapter II Neoplasms	41202	753	197083	YES	NO	NO
41202#D033#D03.3 Melanoma in situ of other and unspecified parts of face	Health-related outcomes > Hospital in-patient > Diagnoses > Summary Information (diagnoses)	Chapter II Neoplasms	41202	266	173160	YES	YES	NO
41202#D034#D03.4 Melanoma in situ of scalp and neck	Health-related outcomes > Hospital in-patient > Diagnoses > Summary Information (diagnoses)	Chapter II Neoplasms	41202	49	117519	YES	YES	NO
41202#D035#D03.5 Melanoma in situ of trunk	Health-related outcomes > Hospital in-patient > Diagnoses > Summary Information (diagnoses)	Chapter II Neoplasms	41202	144	150847	YES	YES	NO
41202#D036#D03.6 Melanoma in situ of upper limb| including shoulder	Health-related outcomes > Hospital in-patient > Diagnoses > Summary Information (diagnoses)	Chapter II Neoplasms	41202	147	165682	YES	YES	NO
41202#D037#D03.7 Melanoma in situ of lower limb| including hip	Health-related outcomes > Hospital in-patient > Diagnoses > Summary Information (diagnoses)	Chapter II Neoplasms	41202	112	127591	YES	YES	NO
41202#D04#D04 Carcinoma in situ of skin	Health-related outcomes > Hospital in-patient > Diagnoses > Summary Information (diagnoses)	Chapter II Neoplasms	41202	662	179029	YES	YES	NO
41202#D042#D04.2 Skin of ear and external auricular canal	Health-related outcomes > Hospital in-patient > Diagnoses > Summary Information (diagnoses)	Chapter II Neoplasms	41202	36	99422	YES	YES	YES
41202#D043#D04.3 Skin of other and unspecified parts of face	Health-related outcomes > Hospital in-patient > Diagnoses > Summary Information (diagnoses)	Chapter II Neoplasms	41202	184	197083	YES	NO	NO
41202#D044#D04.4 Skin of scalp and neck	Health-related outcomes > Hospital in-patient > Diagnoses > Summary Information (diagnoses)	Chapter II Neoplasms	41202	82	105257	YES	YES	NO
41202#D045#D04.5 Skin of trunk	Health-related outcomes > Hospital in-patient > Diagnoses > Summary Information (diagnoses)	Chapter II Neoplasms	41202	81	197083	YES	NO	NO
41202#D046#D04.6 Skin of upper limb| including shoulder	Health-related outcomes > Hospital in-patient > Diagnoses > Summary Information (diagnoses)	Chapter II Neoplasms	41202	121	197083	YES	NO	NO
41202#D047#D04.7 Skin of lower limb| including hip	Health-related outcomes > Hospital in-patient > Diagnoses > Summary Information (diagnoses)	Chapter II Neoplasms	41202	156	141261	YES	YES	NO
41202#D05#D05 Carcinoma in situ of breast	Health-related outcomes > Hospital in-patient > Diagnoses > Summary Information (diagnoses)	Chapter II Neoplasms	41202	1478	106090	YES	YES	NO
41202#D050#D05.0 Lobular carcinoma in situ	Health-related outcomes > Hospital in-patient > Diagnoses > Summary Information (diagnoses)	Chapter II Neoplasms	41202	48	105946	YES	YES	NO
41202#D051#D05.1 Intraductal carcinoma in situ	Health-related outcomes > Hospital in-patient > Diagnoses > Summary Information (diagnoses)	Chapter II Neoplasms	41202	895	106183	YES	YES	NO
41202#D059#D05.9 Carcinoma in situ of breast| unspecified	Health-related outcomes > Hospital in-patient > Diagnoses > Summary Information (diagnoses)	Chapter II Neoplasms	41202	578	105946	YES	YES	NO
41202#D06#D06 Carcinoma in situ of cervix uteri	Health-related outcomes > Hospital in-patient > Diagnoses > Summary Information (diagnoses)	Chapter II Neoplasms	41202	379	105946	YES	YES	NO
41202#D069#D06.9 Cervix| unspecified	Health-related outcomes > Hospital in-patient > Diagnoses > Summary Information (diagnoses)	Chapter II Neoplasms	41202	356	105946	YES	YES	NO
41202#D07#D07 Carcinoma in situ of other and unspecified genital organs	Health-related outcomes > Hospital in-patient > Diagnoses > Summary Information (diagnoses)	Chapter II Neoplasms	41202	387	124190	YES	YES	NO
41202#D071#D07.1 Vulva	Health-related outcomes > Hospital in-patient > Diagnoses > Summary Information (diagnoses)	Chapter II Neoplasms	41202	77	105946	YES	YES	NO
41202#D074#D07.4 Penis	Health-related outcomes > Hospital in-patient > Diagnoses > Summary Information (diagnoses)	Chapter II Neoplasms	41202	34	91137	YES	YES	NO
41202#D075#D07.5 Prostate	Health-related outcomes > Hospital in-patient > Diagnoses > Summary Information (diagnoses)	Chapter II Neoplasms	41202	248	91137	YES	YES	NO
41202#D09#D09 Carcinoma in situ of other and unspecified sites	Health-related outcomes > Hospital in-patient > Diagnoses > Summary Information (diagnoses)	Chapter II Neoplasms	41202	165	114791	YES	YES	NO
41202#D090#D09.0 Bladder	Health-related outcomes > Hospital in-patient > Diagnoses > Summary Information (diagnoses)	Chapter II Neoplasms	41202	148	108776	YES	YES	NO
41202#D10#D10 Benign neoplasm of mouth and pharynx	Health-related outcomes > Hospital in-patient > Diagnoses > Summary Information (diagnoses)	Chapter II Neoplasms	41202	367	197083	YES	NO	NO
41202#D100#D10.0 Lip	Health-related outcomes > Hospital in-patient > Diagnoses > Summary Information (diagnoses)	Chapter II Neoplasms	41202	49	197083	YES	NO	NO
41202#D101#D10.1 Tongue	Health-related outcomes > Hospital in-patient > Diagnoses > Summary Information (diagnoses)	Chapter II Neoplasms	41202	102	197083	YES	NO	NO
41202#D103#D10.3 Other and unspecified parts of mouth	Health-related outcomes > Hospital in-patient > Diagnoses > Summary Information (diagnoses)	Chapter II Neoplasms	41202	168	197083	YES	NO	NO
41202#D11#D11 Benign neoplasm of major salivary glands	Health-related outcomes > Hospital in-patient > Diagnoses > Summary Information (diagnoses)	Chapter II Neoplasms	41202	358	197083	YES	NO	NO
41202#D110#D11.0 Parotid gland	Health-related outcomes > Hospital in-patient > Diagnoses > Summary Information (diagnoses)	Chapter II Neoplasms	41202	305	197083	YES	NO	NO
41202#D12#D12 Benign neoplasm of colon| rectum| anus and anal canal	Health-related outcomes > Hospital in-patient > Diagnoses > Summary Information (diagnoses)	Chapter II Neoplasms	41202	12850	158967	YES	YES	NO
41202#D120#D12.0 Caecum	Health-related outcomes > Hospital in-patient > Diagnoses > Summary Information (diagnoses)	Chapter II Neoplasms	41202	2015	154191	YES	YES	NO
41202#D121#D12.1 Appendix	Health-related outcomes > Hospital in-patient > Diagnoses > Summary Information (diagnoses)	Chapter II Neoplasms	41202	34	197083	YES	NO	YES
41202#D122#D12.2 Ascending colon	Health-related outcomes > Hospital in-patient > Diagnoses > Summary Information (diagnoses)	Chapter II Neoplasms	41202	2034	156038	YES	YES	NO
41202#D123#D12.3 Transverse colon	Health-related outcomes > Hospital in-patient > Diagnoses > Summary Information (diagnoses)	Chapter II Neoplasms	41202	2265	140425	YES	YES	NO
41202#D124#D12.4 Descending colon	Health-related outcomes > Hospital in-patient > Diagnoses > Summary Information (diagnoses)	Chapter II Neoplasms	41202	1111	146957	YES	YES	NO
41202#D125#D12.5 Sigmoid colon	Health-related outcomes > Hospital in-patient > Diagnoses > Summary Information (diagnoses)	Chapter II Neoplasms	41202	4065	159755	YES	YES	NO
41202#D126#D12.6 Colon| unspecified	Health-related outcomes > Hospital in-patient > Diagnoses > Summary Information (diagnoses)	Chapter II Neoplasms	41202	1348	153758	YES	YES	NO
41202#D127#D12.7 Rectosigmoid junction	Health-related outcomes > Hospital in-patient > Diagnoses > Summary Information (diagnoses)	Chapter II Neoplasms	41202	322	197083	YES	NO	NO
41202#D128#D12.8 Rectum	Health-related outcomes > Hospital in-patient > Diagnoses > Summary Information (diagnoses)	Chapter II Neoplasms	41202	2444	161288	YES	YES	NO
41202#D129#D12.9 Anus and anal canal	Health-related outcomes > Hospital in-patient > Diagnoses > Summary Information (diagnoses)	Chapter II Neoplasms	41202	75	197083	YES	NO	NO
41202#D13#D13 Benign neoplasm of other and ill-defined parts of digestive system	Health-related outcomes > Hospital in-patient > Diagnoses > Summary Information (diagnoses)	Chapter II Neoplasms	41202	691	170650	YES	YES	NO
41202#D130#D13.0 Oesophagus	Health-related outcomes > Hospital in-patient > Diagnoses > Summary Information (diagnoses)	Chapter II Neoplasms	41202	72	197083	YES	NO	NO
41202#D131#D13.1 Stomach	Health-related outcomes > Hospital in-patient > Diagnoses > Summary Information (diagnoses)	Chapter II Neoplasms	41202	399	156565	YES	YES	NO
41202#D132#D13.2 Duodenum	Health-related outcomes > Hospital in-patient > Diagnoses > Summary Information (diagnoses)	Chapter II Neoplasms	41202	98	197083	YES	NO	NO
41202#D135#D13.5 Extrahepatic bile ducts	Health-related outcomes > Hospital in-patient > Diagnoses > Summary Information (diagnoses)	Chapter II Neoplasms	41202	38	197083	YES	NO	YES
41202#D136#D13.6 Pancreas	Health-related outcomes > Hospital in-patient > Diagnoses > Summary Information (diagnoses)	Chapter II Neoplasms	41202	45	148987	YES	YES	YES
41202#D14#D14 Benign neoplasm of middle ear and respiratory system	Health-related outcomes > Hospital in-patient > Diagnoses > Summary Information (diagnoses)	Chapter II Neoplasms	41202	204	137718	YES	YES	NO
41202#D140#D14.0 Middle ear| nasal cavity and accessory sinuses	Health-related outcomes > Hospital in-patient > Diagnoses > Summary Information (diagnoses)	Chapter II Neoplasms	41202	119	139042	YES	YES	NO
41202#D141#D14.1 Larynx	Health-related outcomes > Hospital in-patient > Diagnoses > Summary Information (diagnoses)	Chapter II Neoplasms	41202	56	115993	YES	YES	NO
41202#D15#D15 Benign neoplasm of other and unspecified intrathoracic organs	Health-related outcomes > Hospital in-patient > Diagnoses > Summary Information (diagnoses)	Chapter II Neoplasms	41202	64	197083	YES	NO	NO
41202#D151#D15.1 Heart	Health-related outcomes > Hospital in-patient > Diagnoses > Summary Information (diagnoses)	Chapter II Neoplasms	41202	30	197083	YES	NO	YES
41202#D16#D16 Benign neoplasm of bone and articular cartilage	Health-related outcomes > Hospital in-patient > Diagnoses > Summary Information (diagnoses)	Chapter II Neoplasms	41202	212	197083	YES	NO	NO
41202#D161#D16.1 Short bones of upper limb	Health-related outcomes > Hospital in-patient > Diagnoses > Summary Information (diagnoses)	Chapter II Neoplasms	41202	33	197083	YES	NO	NO
41202#D162#D16.2 Long bones of lower limb	Health-related outcomes > Hospital in-patient > Diagnoses > Summary Information (diagnoses)	Chapter II Neoplasms	41202	30	197083	YES	NO	YES
41202#D164#D16.4 Bones of skull and face	Health-related outcomes > Hospital in-patient > Diagnoses > Summary Information (diagnoses)	Chapter II Neoplasms	41202	57	197083	YES	NO	NO
41202#D17#D17 Benign lipomatous neoplasm	Health-related outcomes > Hospital in-patient > Diagnoses > Summary Information (diagnoses)	Chapter II Neoplasms	41202	4004	187327	YES	YES	NO
41202#D170#D17.0 Benign lipomatous neoplasm of skin and subcutaneous tissue of head| face and neck	Health-related outcomes > Hospital in-patient > Diagnoses > Summary Information (diagnoses)	Chapter II Neoplasms	41202	698	130892	YES	YES	NO
41202#D171#D17.1 Benign lipomatous neoplasm of skin and subcutaneous tissue of trunk	Health-related outcomes > Hospital in-patient > Diagnoses > Summary Information (diagnoses)	Chapter II Neoplasms	41202	1561	197083	YES	NO	NO
41202#D172#D17.2 Benign lipomatous neoplasm of skin and subcutaneous tissue of limbs	Health-related outcomes > Hospital in-patient > Diagnoses > Summary Information (diagnoses)	Chapter II Neoplasms	41202	1140	178402	YES	YES	NO
41202#D173#D17.3 Benign lipomatous neoplasm of skin and subcutaneous tissue of other and unspecified sites	Health-related outcomes > Hospital in-patient > Diagnoses > Summary Information (diagnoses)	Chapter II Neoplasms	41202	276	197083	YES	NO	NO
41202#D175#D17.5 Benign lipomatous neoplasm of intra-abdominal organs	Health-related outcomes > Hospital in-patient > Diagnoses > Summary Information (diagnoses)	Chapter II Neoplasms	41202	85	197083	YES	NO	NO
41202#D177#D17.7 Benign lipomatous neoplasm of other sites	Health-related outcomes > Hospital in-patient > Diagnoses > Summary Information (diagnoses)	Chapter II Neoplasms	41202	193	197083	YES	NO	NO
41202#D179#D17.9 Benign lipomatous neoplasm| unspecified	Health-related outcomes > Hospital in-patient > Diagnoses > Summary Information (diagnoses)	Chapter II Neoplasms	41202	206	197083	YES	NO	NO
41202#D18#D18 Haemangioma and lymphangioma| any site	Health-related outcomes > Hospital in-patient > Diagnoses > Summary Information (diagnoses)	Chapter II Neoplasms	41202	949	197083	YES	NO	NO
41202#D180#D18.0 Haemangioma| any site	Health-related outcomes > Hospital in-patient > Diagnoses > Summary Information (diagnoses)	Chapter II Neoplasms	41202	922	197083	YES	NO	NO
41202#D21#D21 Other benign neoplasms of connective and other soft tissue	Health-related outcomes > Hospital in-patient > Diagnoses > Summary Information (diagnoses)	Chapter II Neoplasms	41202	414	178299	YES	YES	NO
41202#D210#D21.0 Connective and other soft tissue of head| face and neck	Health-related outcomes > Hospital in-patient > Diagnoses > Summary Information (diagnoses)	Chapter II Neoplasms	41202	64	135646	YES	YES	NO
41202#D211#D21.1 Connective and other soft tissue of upper limb| including shoulder	Health-related outcomes > Hospital in-patient > Diagnoses > Summary Information (diagnoses)	Chapter II Neoplasms	41202	148	197083	YES	NO	NO
41202#D212#D21.2 Connective and other soft tissue of lower limb| including hip	Health-related outcomes > Hospital in-patient > Diagnoses > Summary Information (diagnoses)	Chapter II Neoplasms	41202	149	157860	YES	YES	NO
41202#D22#D22 Melanocytic naevi	Health-related outcomes > Hospital in-patient > Diagnoses > Summary Information (diagnoses)	Chapter II Neoplasms	41202	3289	157601	YES	YES	NO
41202#D220#D22.0 Melanocytic naevi of lip	Health-related outcomes > Hospital in-patient > Diagnoses > Summary Information (diagnoses)	Chapter II Neoplasms	41202	112	141261	YES	YES	NO
41202#D221#D22.1 Melanocytic naevi of eyelid| including canthus	Health-related outcomes > Hospital in-patient > Diagnoses > Summary Information (diagnoses)	Chapter II Neoplasms	41202	172	143486	YES	YES	NO
41202#D222#D22.2 Melanocytic naevi of ear and external auricular canal	Health-related outcomes > Hospital in-patient > Diagnoses > Summary Information (diagnoses)	Chapter II Neoplasms	41202	69	197083	YES	NO	NO
41202#D223#D22.3 Melanocytic naevi of other and unspecified parts of face	Health-related outcomes > Hospital in-patient > Diagnoses > Summary Information (diagnoses)	Chapter II Neoplasms	41202	1097	140027	YES	YES	NO
41202#D224#D22.4 Melanocytic naevi of scalp and neck	Health-related outcomes > Hospital in-patient > Diagnoses > Summary Information (diagnoses)	Chapter II Neoplasms	41202	216	197083	YES	NO	NO
41202#D225#D22.5 Melanocytic naevi of trunk	Health-related outcomes > Hospital in-patient > Diagnoses > Summary Information (diagnoses)	Chapter II Neoplasms	41202	1009	197083	YES	NO	NO
41202#D226#D22.6 Melanocytic naevi of upper limb| including shoulder	Health-related outcomes > Hospital in-patient > Diagnoses > Summary Information (diagnoses)	Chapter II Neoplasms	41202	311	157652	YES	YES	NO
41202#D227#D22.7 Melanocytic naevi of lower limb| including hip	Health-related outcomes > Hospital in-patient > Diagnoses > Summary Information (diagnoses)	Chapter II Neoplasms	41202	415	144156	YES	YES	NO
41202#D229#D22.9 Melanocytic naevi| unspecified	Health-related outcomes > Hospital in-patient > Diagnoses > Summary Information (diagnoses)	Chapter II Neoplasms	41202	42	197083	YES	NO	NO
41202#D23#D23 Other benign neoplasms of skin	Health-related outcomes > Hospital in-patient > Diagnoses > Summary Information (diagnoses)	Chapter II Neoplasms	41202	2839	180866	YES	YES	NO
41202#D230#D23.0 Skin of lip	Health-related outcomes > Hospital in-patient > Diagnoses > Summary Information (diagnoses)	Chapter II Neoplasms	41202	63	197083	YES	NO	NO
41202#D231#D23.1 Skin of eyelid| including canthus	Health-related outcomes > Hospital in-patient > Diagnoses > Summary Information (diagnoses)	Chapter II Neoplasms	41202	868	197083	YES	NO	NO
41202#D232#D23.2 Skin of ear and external auricular canal	Health-related outcomes > Hospital in-patient > Diagnoses > Summary Information (diagnoses)	Chapter II Neoplasms	41202	79	197083	YES	NO	NO
41202#D233#D23.3 Skin of other and unspecified parts of face	Health-related outcomes > Hospital in-patient > Diagnoses > Summary Information (diagnoses)	Chapter II Neoplasms	41202	474	167395	YES	YES	NO
41202#D234#D23.4 Skin of scalp and neck	Health-related outcomes > Hospital in-patient > Diagnoses > Summary Information (diagnoses)	Chapter II Neoplasms	41202	194	197083	YES	NO	NO
41202#D235#D23.5 Skin of trunk	Health-related outcomes > Hospital in-patient > Diagnoses > Summary Information (diagnoses)	Chapter II Neoplasms	41202	386	169689	YES	YES	NO
41202#D236#D23.6 Skin of upper limb| including shoulder	Health-related outcomes > Hospital in-patient > Diagnoses > Summary Information (diagnoses)	Chapter II Neoplasms	41202	353	197083	YES	NO	NO
41202#D237#D23.7 Skin of lower limb| including hip	Health-related outcomes > Hospital in-patient > Diagnoses > Summary Information (diagnoses)	Chapter II Neoplasms	41202	403	160512	YES	YES	NO
41202#D239#D23.9 Skin| unspecified	Health-related outcomes > Hospital in-patient > Diagnoses > Summary Information (diagnoses)	Chapter II Neoplasms	41202	57	197083	YES	NO	NO
41202#D24#D24 Benign neoplasm of breast	Health-related outcomes > Hospital in-patient > Diagnoses > Summary Information (diagnoses)	Chapter II Neoplasms	41202	965	106720	YES	YES	NO
41202#D25#D25 Leiomyoma of uterus	Health-related outcomes > Hospital in-patient > Diagnoses > Summary Information (diagnoses)	Chapter II Neoplasms	41202	4635	105946	YES	YES	NO
41202#D250#D25.0 Submucous leiomyoma of uterus	Health-related outcomes > Hospital in-patient > Diagnoses > Summary Information (diagnoses)	Chapter II Neoplasms	41202	628	105946	YES	YES	NO
41202#D251#D25.1 Intramural leiomyoma of uterus	Health-related outcomes > Hospital in-patient > Diagnoses > Summary Information (diagnoses)	Chapter II Neoplasms	41202	338	105946	YES	YES	NO
41202#D252#D25.2 Subserosal leiomyoma of uterus	Health-related outcomes > Hospital in-patient > Diagnoses > Summary Information (diagnoses)	Chapter II Neoplasms	41202	198	105946	YES	YES	NO
41202#D259#D25.9 Leiomyoma of uterus| unspecified	Health-related outcomes > Hospital in-patient > Diagnoses > Summary Information (diagnoses)	Chapter II Neoplasms	41202	3694	105946	YES	YES	NO
41202#D26#D26 Other benign neoplasms of uterus	Health-related outcomes > Hospital in-patient > Diagnoses > Summary Information (diagnoses)	Chapter II Neoplasms	41202	146	105946	YES	YES	NO
41202#D260#D26.0 Cervix uteri	Health-related outcomes > Hospital in-patient > Diagnoses > Summary Information (diagnoses)	Chapter II Neoplasms	41202	59	105946	YES	YES	NO
41202#D261#D26.1 Corpus uteri	Health-related outcomes > Hospital in-patient > Diagnoses > Summary Information (diagnoses)	Chapter II Neoplasms	41202	58	105946	YES	YES	NO
41202#D27#D27 Benign neoplasm of ovary	Health-related outcomes > Hospital in-patient > Diagnoses > Summary Information (diagnoses)	Chapter II Neoplasms	41202	1015	105946	YES	YES	NO
41202#D28#D28 Benign neoplasm of other and unspecified female genital organs	Health-related outcomes > Hospital in-patient > Diagnoses > Summary Information (diagnoses)	Chapter II Neoplasms	41202	109	106927	YES	YES	NO
41202#D280#D28.0 Vulva	Health-related outcomes > Hospital in-patient > Diagnoses > Summary Information (diagnoses)	Chapter II Neoplasms	41202	67	107551	YES	YES	NO
41202#D29#D29 Benign neoplasm of male genital organs	Health-related outcomes > Hospital in-patient > Diagnoses > Summary Information (diagnoses)	Chapter II Neoplasms	41202	95	91137	YES	YES	NO
41202#D291#D29.1 Prostate	Health-related outcomes > Hospital in-patient > Diagnoses > Summary Information (diagnoses)	Chapter II Neoplasms	41202	52	91137	YES	YES	NO
41202#D30#D30 Benign neoplasm of urinary organs	Health-related outcomes > Hospital in-patient > Diagnoses > Summary Information (diagnoses)	Chapter II Neoplasms	41202	162	127278	YES	YES	NO
41202#D300#D30.0 Kidney	Health-related outcomes > Hospital in-patient > Diagnoses > Summary Information (diagnoses)	Chapter II Neoplasms	41202	71	147062	YES	YES	NO
41202#D303#D30.3 Bladder	Health-related outcomes > Hospital in-patient > Diagnoses > Summary Information (diagnoses)	Chapter II Neoplasms	41202	78	116536	YES	YES	NO
41202#D31#D31 Benign neoplasm of eye and adnexa	Health-related outcomes > Hospital in-patient > Diagnoses > Summary Information (diagnoses)	Chapter II Neoplasms	41202	48	197083	YES	NO	NO
41202#D310#D31.0 Conjunctiva	Health-related outcomes > Hospital in-patient > Diagnoses > Summary Information (diagnoses)	Chapter II Neoplasms	41202	32	197083	YES	NO	YES
41202#D32#D32 Benign neoplasm of meninges	Health-related outcomes > Hospital in-patient > Diagnoses > Summary Information (diagnoses)	Chapter II Neoplasms	41202	374	141514	YES	YES	NO
41202#D320#D32.0 Cerebral meninges	Health-related outcomes > Hospital in-patient > Diagnoses > Summary Information (diagnoses)	Chapter II Neoplasms	41202	302	143478	YES	YES	NO
41202#D329#D32.9 Meninges| unspecified	Health-related outcomes > Hospital in-patient > Diagnoses > Summary Information (diagnoses)	Chapter II Neoplasms	41202	99	158919	YES	YES	NO
41202#D33#D33 Benign neoplasm of brain and other parts of central nervous system	Health-related outcomes > Hospital in-patient > Diagnoses > Summary Information (diagnoses)	Chapter II Neoplasms	41202	225	197083	YES	NO	NO
41202#D333#D33.3 Cranial nerves	Health-related outcomes > Hospital in-patient > Diagnoses > Summary Information (diagnoses)	Chapter II Neoplasms	41202	185	197083	YES	NO	NO
41202#D34#D34 Benign neoplasm of thyroid gland	Health-related outcomes > Hospital in-patient > Diagnoses > Summary Information (diagnoses)	Chapter II Neoplasms	41202	207	133725	YES	YES	NO
41202#D35#D35 Benign neoplasm of other and unspecified endocrine glands	Health-related outcomes > Hospital in-patient > Diagnoses > Summary Information (diagnoses)	Chapter II Neoplasms	41202	674	157981	YES	YES	NO
41202#D350#D35.0 Adrenal gland	Health-related outcomes > Hospital in-patient > Diagnoses > Summary Information (diagnoses)	Chapter II Neoplasms	41202	99	197083	YES	NO	NO
41202#D351#D35.1 Parathyroid gland	Health-related outcomes > Hospital in-patient > Diagnoses > Summary Information (diagnoses)	Chapter II Neoplasms	41202	358	131697	YES	YES	NO
41202#D352#D35.2 Pituitary gland	Health-related outcomes > Hospital in-patient > Diagnoses > Summary Information (diagnoses)	Chapter II Neoplasms	41202	213	168802	YES	YES	NO
41202#D36#D36 Benign neoplasm of other and unspecified sites	Health-related outcomes > Hospital in-patient > Diagnoses > Summary Information (diagnoses)	Chapter II Neoplasms	41202	546	197083	YES	NO	NO
41202#D361#D36.1 Peripheral nerves and autonomic nervous system	Health-related outcomes > Hospital in-patient > Diagnoses > Summary Information (diagnoses)	Chapter II Neoplasms	41202	392	197083	YES	NO	NO
41202#D367#D36.7 Other specified sites	Health-related outcomes > Hospital in-patient > Diagnoses > Summary Information (diagnoses)	Chapter II Neoplasms	41202	127	166113	YES	YES	NO
41202#D37#D37 Neoplasm of uncertain or unknown behaviour of oral cavity and digestive organs	Health-related outcomes > Hospital in-patient > Diagnoses > Summary Information (diagnoses)	Chapter II Neoplasms	41202	933	169047	YES	YES	NO
41202#D370#D37.0 Lip| oral cavity and pharynx	Health-related outcomes > Hospital in-patient > Diagnoses > Summary Information (diagnoses)	Chapter II Neoplasms	41202	74	140503	YES	YES	NO
41202#D371#D37.1 Stomach	Health-related outcomes > Hospital in-patient > Diagnoses > Summary Information (diagnoses)	Chapter II Neoplasms	41202	87	197083	YES	NO	NO
41202#D372#D37.2 Small intestine	Health-related outcomes > Hospital in-patient > Diagnoses > Summary Information (diagnoses)	Chapter II Neoplasms	41202	43	197083	YES	NO	NO
41202#D374#D37.4 Colon	Health-related outcomes > Hospital in-patient > Diagnoses > Summary Information (diagnoses)	Chapter II Neoplasms	41202	266	169528	YES	YES	NO
41202#D375#D37.5 Rectum	Health-related outcomes > Hospital in-patient > Diagnoses > Summary Information (diagnoses)	Chapter II Neoplasms	41202	219	160960	YES	YES	NO
41202#D376#D37.6 Liver| gallbladder and bile ducts	Health-related outcomes > Hospital in-patient > Diagnoses > Summary Information (diagnoses)	Chapter II Neoplasms	41202	47	197083	YES	NO	NO
41202#D377#D37.7 Other digestive organs	Health-related outcomes > Hospital in-patient > Diagnoses > Summary Information (diagnoses)	Chapter II Neoplasms	41202	159	166561	YES	YES	NO
41202#D379#D37.9 Digestive organ| unspecified	Health-related outcomes > Hospital in-patient > Diagnoses > Summary Information (diagnoses)	Chapter II Neoplasms	41202	57	197083	YES	NO	NO
41202#D38#D38 Neoplasm of uncertain or unknown behaviour of middle ear and respiratory and intrathoracic organs	Health-related outcomes > Hospital in-patient > Diagnoses > Summary Information (diagnoses)	Chapter II Neoplasms	41202	120	163230	YES	YES	NO
41202#D381#D38.1 Trachea| bronchus and lung	Health-related outcomes > Hospital in-patient > Diagnoses > Summary Information (diagnoses)	Chapter II Neoplasms	41202	81	197083	YES	NO	NO
41202#D39#D39 Neoplasm of uncertain or unknown behaviour of female genital organs	Health-related outcomes > Hospital in-patient > Diagnoses > Summary Information (diagnoses)	Chapter II Neoplasms	41202	137	105946	YES	YES	NO
41202#D391#D39.1 Ovary	Health-related outcomes > Hospital in-patient > Diagnoses > Summary Information (diagnoses)	Chapter II Neoplasms	41202	109	105946	YES	YES	NO
41202#D40#D40 Neoplasm of uncertain or unknown behaviour of male genital organs	Health-related outcomes > Hospital in-patient > Diagnoses > Summary Information (diagnoses)	Chapter II Neoplasms	41202	75	91137	YES	YES	NO
41202#D400#D40.0 Prostate	Health-related outcomes > Hospital in-patient > Diagnoses > Summary Information (diagnoses)	Chapter II Neoplasms	41202	38	91137	YES	YES	NO
41202#D401#D40.1 Testis	Health-related outcomes > Hospital in-patient > Diagnoses > Summary Information (diagnoses)	Chapter II Neoplasms	41202	31	91137	YES	YES	YES
41202#D41#D41 Neoplasm of uncertain or unknown behaviour of urinary organs	Health-related outcomes > Hospital in-patient > Diagnoses > Summary Information (diagnoses)	Chapter II Neoplasms	41202	581	126676	YES	YES	NO
41202#D410#D41.0 Kidney	Health-related outcomes > Hospital in-patient > Diagnoses > Summary Information (diagnoses)	Chapter II Neoplasms	41202	108	134833	YES	YES	NO
41202#D414#D41.4 Bladder	Health-related outcomes > Hospital in-patient > Diagnoses > Summary Information (diagnoses)	Chapter II Neoplasms	41202	449	124758	YES	YES	NO
41202#D43#D43 Neoplasm of uncertain or unknown behaviour of brain and central nervous system	Health-related outcomes > Hospital in-patient > Diagnoses > Summary Information (diagnoses)	Chapter II Neoplasms	41202	170	197083	YES	NO	NO
41202#D430#D43.0 Brain| supratentorial	Health-related outcomes > Hospital in-patient > Diagnoses > Summary Information (diagnoses)	Chapter II Neoplasms	41202	54	197083	YES	NO	NO
41202#D432#D43.2 Brain| unspecified	Health-related outcomes > Hospital in-patient > Diagnoses > Summary Information (diagnoses)	Chapter II Neoplasms	41202	84	150108	YES	YES	NO
41202#D44#D44 Neoplasm of uncertain or unknown behaviour of endocrine glands	Health-related outcomes > Hospital in-patient > Diagnoses > Summary Information (diagnoses)	Chapter II Neoplasms	41202	111	197083	YES	NO	NO
41202#D45#D45 Polycythaemia vera	Health-related outcomes > Hospital in-patient > Diagnoses > Summary Information (diagnoses)	Chapter II Neoplasms	41202	252	129754	YES	YES	NO
41202#D46#D46 Myelodysplastic syndromes	Health-related outcomes > Hospital in-patient > Diagnoses > Summary Information (diagnoses)	Chapter II Neoplasms	41202	249	151287	YES	YES	NO
41202#D462#D46.2 Refractory anaemia with excess of blasts	Health-related outcomes > Hospital in-patient > Diagnoses > Summary Information (diagnoses)	Chapter II Neoplasms	41202	40	135018	YES	YES	YES
41202#D469#D46.9 Myelodysplastic syndrome| unspecified	Health-related outcomes > Hospital in-patient > Diagnoses > Summary Information (diagnoses)	Chapter II Neoplasms	41202	212	148623	YES	YES	NO
41202#D47#D47 Other neoplasms of uncertain or unknown behaviour of lymphoid| haematopoietic and related tissue	Health-related outcomes > Hospital in-patient > Diagnoses > Summary Information (diagnoses)	Chapter II Neoplasms	41202	398	167928	YES	YES	NO
41202#D471#D47.1 Chronic myeloproliferative disease	Health-related outcomes > Hospital in-patient > Diagnoses > Summary Information (diagnoses)	Chapter II Neoplasms	41202	96	153494	YES	YES	NO
41202#D472#D47.2 Monoclonal gammopathy	Health-related outcomes > Hospital in-patient > Diagnoses > Summary Information (diagnoses)	Chapter II Neoplasms	41202	136	151154	YES	YES	NO
41202#D473#D47.3 Essential (haemorrhagic) thrombocythaemia	Health-related outcomes > Hospital in-patient > Diagnoses > Summary Information (diagnoses)	Chapter II Neoplasms	41202	124	197083	YES	NO	NO
41202#D474#D47.4 Osteomyelofibrosis	Health-related outcomes > Hospital in-patient > Diagnoses > Summary Information (diagnoses)	Chapter II Neoplasms	41202	45	136705	YES	YES	YES
41202#D48#D48 Neoplasm of uncertain or unknown behaviour of other and unspecified sites	Health-related outcomes > Hospital in-patient > Diagnoses > Summary Information (diagnoses)	Chapter II Neoplasms	41202	552	181059	YES	YES	NO
41202#D480#D48.0 Bone and articular cartilage	Health-related outcomes > Hospital in-patient > Diagnoses > Summary Information (diagnoses)	Chapter II Neoplasms	41202	78	197083	YES	NO	NO
41202#D481#D48.1 Connective and other soft tissue	Health-related outcomes > Hospital in-patient > Diagnoses > Summary Information (diagnoses)	Chapter II Neoplasms	41202	193	197083	YES	NO	NO
41202#D485#D48.5 Skin	Health-related outcomes > Hospital in-patient > Diagnoses > Summary Information (diagnoses)	Chapter II Neoplasms	41202	134	197083	YES	NO	NO
41202#D486#D48.6 Breast	Health-related outcomes > Hospital in-patient > Diagnoses > Summary Information (diagnoses)	Chapter II Neoplasms	41202	63	109420	YES	YES	NO
41202#D487#D48.7 Other specified sites	Health-related outcomes > Hospital in-patient > Diagnoses > Summary Information (diagnoses)	Chapter II Neoplasms	41202	48	197083	YES	NO	NO
22140#Doctor diagnosed lung cancer (not mesothelioma)	Online follow-up > Work environment > Medical information	Chapter II Neoplasms	22140	83	69298	NO	NO	NO
2453#Cancer diagnosed by doctor	UK Biobank Assessment Centre > Touchscreen > Health and medical history > Medical conditions	Chapter II Neoplasms	2453	21068	207942	NO	NO	NO
20001#1001#lung cancer	UK Biobank Assessment Centre > Verbal interview > Medical conditions	Chapter II Neoplasms	20001	233	169386	YES	YES	NO
20001#1002#breast cancer	UK Biobank Assessment Centre > Verbal interview > Medical conditions	Chapter II Neoplasms	20001	5972	117300	YES	YES	NO
20001#1003#skin cancer	UK Biobank Assessment Centre > Verbal interview > Medical conditions	Chapter II Neoplasms	20001	6376	206116	YES	YES	NO
20001#1004#cancer of lip|mouth|pharynx|oral cavity	UK Biobank Assessment Centre > Verbal interview > Medical conditions	Chapter II Neoplasms	20001	292	201467	NO	YES	NO
20001#1005#salivary gland cancer	UK Biobank Assessment Centre > Verbal interview > Medical conditions	Chapter II Neoplasms	20001	76	217955	YES	NO	NO
20001#1006#larynx|throat cancer	UK Biobank Assessment Centre > Verbal interview > Medical conditions	Chapter II Neoplasms	20001	187	123506	NO	YES	NO
20001#1011#tongue cancer	UK Biobank Assessment Centre > Verbal interview > Medical conditions	Chapter II Neoplasms	20001	82	153446	YES	YES	NO
20001#1015#parotid gland cancer	UK Biobank Assessment Centre > Verbal interview > Medical conditions	Chapter II Neoplasms	20001	54	217955	YES	NO	NO
20001#1017#oesophageal cancer	UK Biobank Assessment Centre > Verbal interview > Medical conditions	Chapter II Neoplasms	20001	124	131897	YES	YES	NO
20001#1018#stomach cancer	UK Biobank Assessment Centre > Verbal interview > Medical conditions	Chapter II Neoplasms	20001	95	217955	YES	NO	NO
20001#1019#small intestine|small bowel cancer	UK Biobank Assessment Centre > Verbal interview > Medical conditions	Chapter II Neoplasms	20001	111	175259	NO	YES	NO
20001#1020#large bowel cancer|colorectal cancer	UK Biobank Assessment Centre > Verbal interview > Medical conditions	Chapter II Neoplasms	20001	1474	176269	NO	YES	NO
20001#1021#anal cancer	UK Biobank Assessment Centre > Verbal interview > Medical conditions	Chapter II Neoplasms	20001	36	217955	YES	NO	NO
20001#1022#colon cancer|sigmoid cancer	UK Biobank Assessment Centre > Verbal interview > Medical conditions	Chapter II Neoplasms	20001	896	180002	NO	YES	NO
20001#1023#rectal cancer	UK Biobank Assessment Centre > Verbal interview > Medical conditions	Chapter II Neoplasms	20001	189	166073	YES	YES	NO
20001#1024#liver|hepatocellular cancer	UK Biobank Assessment Centre > Verbal interview > Medical conditions	Chapter II Neoplasms	20001	91	148315	NO	YES	NO
20001#1026#pancreas cancer	UK Biobank Assessment Centre > Verbal interview > Medical conditions	Chapter II Neoplasms	20001	48	217955	YES	NO	NO
20001#1027#small cell lung cancer	UK Biobank Assessment Centre > Verbal interview > Medical conditions	Chapter II Neoplasms	20001	42	269085	NO	NO	NO
20001#1028#non-small cell lung cancer	UK Biobank Assessment Centre > Verbal interview > Medical conditions	Chapter II Neoplasms	20001	39	269088	NO	NO	NO
20001#1030#eye and|or adnexal cancer	UK Biobank Assessment Centre > Verbal interview > Medical conditions	Chapter II Neoplasms	20001	82	217955	NO	NO	NO
20001#1032#brain cancer | primary malignant brain tumour	UK Biobank Assessment Centre > Verbal interview > Medical conditions	Chapter II Neoplasms	20001	128	217955	NO	NO	NO
20001#1034#kidney|renal cell cancer	UK Biobank Assessment Centre > Verbal interview > Medical conditions	Chapter II Neoplasms	20001	360	161680	NO	YES	NO
20001#1035#bladder cancer	UK Biobank Assessment Centre > Verbal interview > Medical conditions	Chapter II Neoplasms	20001	656	139262	YES	YES	NO
20001#1037#female genital tract cancer	UK Biobank Assessment Centre > Verbal interview > Medical conditions	Chapter II Neoplasms	20001	3288	116941	YES	YES	NO
20001#1038#male genital tract cancer	UK Biobank Assessment Centre > Verbal interview > Medical conditions	Chapter II Neoplasms	20001	2365	101050	YES	YES	NO
20001#1039#ovarian cancer	UK Biobank Assessment Centre > Verbal interview > Medical conditions	Chapter II Neoplasms	20001	468	145669	NO	YES	NO
20001#1040#uterine|endometrial cancer	UK Biobank Assessment Centre > Verbal interview > Medical conditions	Chapter II Neoplasms	20001	645	145492	NO	YES	NO
20001#1041#cervical cancer	UK Biobank Assessment Centre > Verbal interview > Medical conditions	Chapter II Neoplasms	20001	2143	116960	YES	YES	NO
20001#1043#vulval cancer	UK Biobank Assessment Centre > Verbal interview > Medical conditions	Chapter II Neoplasms	20001	40	116905	YES	YES	NO
20001#1044#prostate cancer	UK Biobank Assessment Centre > Verbal interview > Medical conditions	Chapter II Neoplasms	20001	1895	101050	YES	YES	NO
20001#1045#testicular cancer	UK Biobank Assessment Centre > Verbal interview > Medical conditions	Chapter II Neoplasms	20001	455	101050	YES	YES	NO
20001#1047#lymphoma	UK Biobank Assessment Centre > Verbal interview > Medical conditions	Chapter II Neoplasms	20001	812	209880	NO	YES	NO
20001#1048#leukaemia	UK Biobank Assessment Centre > Verbal interview > Medical conditions	Chapter II Neoplasms	20001	339	211304	NO	YES	NO
20001#1050#multiple myeloma	UK Biobank Assessment Centre > Verbal interview > Medical conditions	Chapter II Neoplasms	20001	92	217955	YES	NO	NO
20001#1052#hodgkins lymphoma | hodgkins disease	UK Biobank Assessment Centre > Verbal interview > Medical conditions	Chapter II Neoplasms	20001	245	170740	NO	YES	NO
20001#1053#non-hodgkins lymphoma	UK Biobank Assessment Centre > Verbal interview > Medical conditions	Chapter II Neoplasms	20001	507	178510	YES	YES	NO
20001#1055#chronic lymphocytic	UK Biobank Assessment Centre > Verbal interview > Medical conditions	Chapter II Neoplasms	20001	166	169437	YES	YES	NO
20001#1056#chronic myeloid	UK Biobank Assessment Centre > Verbal interview > Medical conditions	Chapter II Neoplasms	20001	45	217955	YES	NO	NO
20001#1059#malignant melanoma	UK Biobank Assessment Centre > Verbal interview > Medical conditions	Chapter II Neoplasms	20001	2057	197271	YES	YES	NO
20001#1060#non-melanoma skin cancer	UK Biobank Assessment Centre > Verbal interview > Medical conditions	Chapter II Neoplasms	20001	3557	255312	NO	YES	NO
20001#1061#basal cell carcinoma	UK Biobank Assessment Centre > Verbal interview > Medical conditions	Chapter II Neoplasms	20001	2910	245344	NO	YES	NO
20001#1062#squamous cell carcinoma	UK Biobank Assessment Centre > Verbal interview > Medical conditions	Chapter II Neoplasms	20001	323	268804	NO	NO	NO
20001#1063#primary bone cancer	UK Biobank Assessment Centre > Verbal interview > Medical conditions	Chapter II Neoplasms	20001	81	217955	YES	NO	NO
20001#1065#thyroid cancer	UK Biobank Assessment Centre > Verbal interview > Medical conditions	Chapter II Neoplasms	20001	256	147427	YES	YES	NO
20001#1068#sarcoma|fibrosarcoma	UK Biobank Assessment Centre > Verbal interview > Medical conditions	Chapter II Neoplasms	20001	152	268975	NO	NO	NO
20001#1070#malignant lymph node| unspecified	UK Biobank Assessment Centre > Verbal interview > Medical conditions	Chapter II Neoplasms	20001	75	217955	YES	NO	NO
20001#1071#metastatic cancer (unknown primary)	UK Biobank Assessment Centre > Verbal interview > Medical conditions	Chapter II Neoplasms	20001	37	269090	NO	NO	NO
20001#1072#cin|pre-cancer cells cervix	UK Biobank Assessment Centre > Verbal interview > Medical conditions	Chapter II Neoplasms	20001	1041	145237	NO	YES	NO
20001#1073#rodent ulcer	UK Biobank Assessment Centre > Verbal interview > Medical conditions	Chapter II Neoplasms	20001	390	268737	NO	NO	NO
20001#1084#respiratory | intrathoracic cancer	UK Biobank Assessment Centre > Verbal interview > Medical conditions	Chapter II Neoplasms	20001	441	145513	NO	YES	NO
20001#99999#unclassifiable	UK Biobank Assessment Centre > Verbal interview > Medical conditions	Chapter II Neoplasms	20001	288	196381	NO	YES	NO
20002#1438#polycythaemia vera	UK Biobank Assessment Centre > Verbal interview > Medical conditions	Chapter II Neoplasms	20002	108	186265	YES	YES	NO
20002#1659#meningioma | benign meningeal tumour	UK Biobank Assessment Centre > Verbal interview > Medical conditions	Chapter II Neoplasms	20002	58	181981	NO	YES	NO
Union#BlockC00-C14#C00-C14 Malignant neoplasms of lip| oral cavity and pharynx	Union	Chapter II Neoplasms	Union	971	196460	NO	YES	NO
Union#BlockC15-C26#C15-C26 Malignant neoplasms of digestive organs	Union	Chapter II Neoplasms	Union	7655	204193	NO	YES	NO
Union#BlockC30-C39#C30-C39 Malignant neoplasms of respiratory and intrathoracic organs	Union	Chapter II Neoplasms	Union	3141	213563	NO	YES	NO
Union#BlockC40-C41#C40-C41 Malignant neoplasms of bone and articular cartilage	Union	Chapter II Neoplasms	Union	171	212306	NO	YES	NO
Union#BlockC43-C44#C43-C44 Melanoma and other malignant neoplasms of skin	Union	Chapter II Neoplasms	Union	21863	224107	NO	YES	NO
Union#BlockC45-C49#C45-C49 Malignant neoplasms of mesothelial and soft tissue	Union	Chapter II Neoplasms	Union	853	224803	NO	YES	NO
Union#BlockC50-C50#C50-C50 Malignant neoplasm of breast	Union	Chapter II Neoplasms	Union	11091	136034	NO	YES	NO
Union#BlockC51-C58#C51-C58 Malignant neoplasms of female genital organs	Union	Chapter II Neoplasms	Union	5151	141063	NO	YES	NO
Union#BlockC60-C63#C60-C63 Malignant neoplasms of male genital organs	Union	Chapter II Neoplasms	Union	8128	114946	NO	YES	NO
Union#BlockC64-C68#C64-C68 Malignant neoplasms of urinary tract	Union	Chapter II Neoplasms	Union	3400	170434	NO	YES	NO
Union#BlockC69-C72#C69-C72 Malignant neoplasms of eye| brain and other parts of central nervous system	Union	Chapter II Neoplasms	Union	804	232457	NO	YES	NO
Union#BlockC73-C75#C73-C75 Malignant neoplasms of thyroid and other endocrine glands	Union	Chapter II Neoplasms	Union	550	212112	NO	YES	NO
Union#BlockC76-C80#C76-C80 Malignant neoplasms of ill-defined| secondary and unspecified sites	Union	Chapter II Neoplasms	Union	10995	258175	NO	NO	NO
Union#BlockC81-C96#C81-C96 Malignant neoplasms| stated or presumed to be primary| of lymphoid| haematopoietic and related tissue	Union	Chapter II Neoplasms	Union	3816	212406	NO	YES	NO
Union#BlockC97-C97#C97-C97 Malignant neoplasms of independent (primary) multiple sites	Union	Chapter II Neoplasms	Union	558	215976	NO	YES	NO
Union#BlockD00-D09#D00-D09 In situ neoplasms	Union	Chapter II Neoplasms	Union	8828	194045	NO	YES	NO
Union#BlockD10-D36#D10-D36 Benign neoplasms	Union	Chapter II Neoplasms	Union	39883	201191	NO	YES	NO
Union#BlockD37-D48#D37-D48 Neoplasms of uncertain or unknown behaviour	Union	Chapter II Neoplasms	Union	5496	220240	NO	YES	NO
Union#C00#C00 Malignant neoplasm of lip	Union	Chapter II Neoplasms	Union	57	269113	NO	NO	NO
Union#C01#C01 Malignant neoplasm of base of tongue	Union	Chapter II Neoplasms	Union	195	176184	NO	YES	NO
Union#C02#C02 Malignant neoplasm of other and unspecified parts of tongue	Union	Chapter II Neoplasms	Union	219	202336	NO	YES	NO
Union#C021#C02.1 Border of tongue	Union	Chapter II Neoplasms	Union	98	269072	NO	NO	NO
Union#C029#C02.9 Tongue| unspecified	Union	Chapter II Neoplasms	Union	144	194514	NO	YES	NO
Union#C03#C03 Malignant neoplasm of gum	Union	Chapter II Neoplasms	Union	50	204972	NO	YES	NO
Union#C04#C04 Malignant neoplasm of floor of mouth	Union	Chapter II Neoplasms	Union	34	167264	NO	YES	NO
Union#C05#C05 Malignant neoplasm of palate	Union	Chapter II Neoplasms	Union	59	269111	NO	NO	NO
Union#C06#C06 Malignant neoplasm of other and unspecified parts of mouth	Union	Chapter II Neoplasms	Union	74	269096	NO	NO	NO
Union#C07#C07 Malignant neoplasm of parotid gland	Union	Chapter II Neoplasms	Union	128	221642	NO	YES	NO
Union#C08#C08 Malignant neoplasm of other and unspecified major salivary glands	Union	Chapter II Neoplasms	Union	106	269064	NO	NO	NO
Union#C09#C09 Malignant neoplasm of tonsil	Union	Chapter II Neoplasms	Union	222	164289	NO	YES	NO
Union#C099#C09.9 Tonsil| unspecified	Union	Chapter II Neoplasms	Union	208	163809	NO	YES	NO
Union#C10#C10 Malignant neoplasm of oropharynx	Union	Chapter II Neoplasms	Union	56	160147	NO	YES	NO
Union#C109#C10.9 Oropharynx| unspecified	Union	Chapter II Neoplasms	Union	49	154506	NO	YES	NO
Union#C11#C11 Malignant neoplasm of nasopharynx	Union	Chapter II Neoplasms	Union	32	269138	NO	NO	NO
Union#C13#C13 Malignant neoplasm of hypopharynx	Union	Chapter II Neoplasms	Union	33	176464	NO	YES	YES
Union#C14#C14 Malignant neoplasm of other and ill-defined sites in the lip| oral cavity and pharynx	Union	Chapter II Neoplasms	Union	60	163957	NO	YES	NO
Union#C140#C14.0 Pharynx| unspecified	Union	Chapter II Neoplasms	Union	56	167962	NO	YES	NO
Union#C15#C15 Malignant neoplasm of oesophagus	Union	Chapter II Neoplasms	Union	883	164445	NO	YES	NO
Union#C153#C15.3 Upper third of oesophagus	Union	Chapter II Neoplasms	Union	40	269130	NO	NO	NO
Union#C154#C15.4 Middle third of oesophagus	Union	Chapter II Neoplasms	Union	118	219814	NO	YES	NO
Union#C155#C15.5 Lower third of oesophagus	Union	Chapter II Neoplasms	Union	519	157510	NO	YES	NO
Union#C159#C15.9 Oesophagus| unspecified	Union	Chapter II Neoplasms	Union	754	163118	NO	YES	NO
Union#C16#C16 Malignant neoplasm of stomach	Union	Chapter II Neoplasms	Union	718	175225	NO	YES	NO
Union#C160#C16.0 Cardia	Union	Chapter II Neoplasms	Union	364	154573	NO	YES	NO
Union#C162#C16.2 Body of stomach	Union	Chapter II Neoplasms	Union	38	179750	NO	YES	NO
Union#C163#C16.3 Pyloric antrum	Union	Chapter II Neoplasms	Union	44	193262	NO	YES	NO
Union#C165#C16.5 Lesser curvature of stomach| unspecified	Union	Chapter II Neoplasms	Union	42	178115	NO	YES	NO
Union#C169#C16.9 Stomach| unspecified	Union	Chapter II Neoplasms	Union	367	180216	NO	YES	NO
Union#C17#C17 Malignant neoplasm of small intestine	Union	Chapter II Neoplasms	Union	313	218454	NO	YES	NO
Union#C170#C17.0 Duodenum	Union	Chapter II Neoplasms	Union	75	269095	NO	NO	NO
Union#C172#C17.2 Ileum	Union	Chapter II Neoplasms	Union	86	269084	NO	NO	NO
Union#C179#C17.9 Small intestine| unspecified	Union	Chapter II Neoplasms	Union	72	269098	NO	NO	NO
Union#C18#C18 Malignant neoplasm of colon	Union	Chapter II Neoplasms	Union	3718	221584	NO	YES	NO
Union#C180#C18.0 Caecum	Union	Chapter II Neoplasms	Union	757	229171	NO	YES	NO
Union#C181#C18.1 Appendix	Union	Chapter II Neoplasms	Union	107	269063	NO	NO	NO
Union#C182#C18.2 Ascending colon	Union	Chapter II Neoplasms	Union	529	235246	NO	YES	NO
Union#C183#C18.3 Hepatic flexure	Union	Chapter II Neoplasms	Union	187	229847	NO	YES	NO
Union#C184#C18.4 Transverse colon	Union	Chapter II Neoplasms	Union	313	268857	NO	NO	NO
Union#C185#C18.5 Splenic flexure	Union	Chapter II Neoplasms	Union	144	210735	NO	YES	NO
Union#C186#C18.6 Descending colon	Union	Chapter II Neoplasms	Union	220	219803	NO	YES	NO
Union#C187#C18.7 Sigmoid colon	Union	Chapter II Neoplasms	Union	1297	212574	NO	YES	NO
Union#C189#C18.9 Colon| unspecified	Union	Chapter II Neoplasms	Union	1143	219585	NO	YES	NO
Union#C19#C19 Malignant neoplasm of rectosigmoid junction	Union	Chapter II Neoplasms	Union	942	205247	NO	YES	NO
Union#C20#C20 Malignant neoplasm of rectum	Union	Chapter II Neoplasms	Union	1679	194092	NO	YES	NO
Union#C21#C21 Malignant neoplasm of anus and anal canal	Union	Chapter II Neoplasms	Union	219	233419	NO	YES	NO
Union#C210#C21.0 Anus| unspecified	Union	Chapter II Neoplasms	Union	133	223302	NO	YES	NO
Union#C211#C21.1 Anal canal	Union	Chapter II Neoplasms	Union	115	221044	NO	YES	NO
Union#C218#C21.8 Overlapping lesion of rectum| anus and anal canal	Union	Chapter II Neoplasms	Union	32	269138	NO	NO	YES
Union#C22#C22 Malignant neoplasm of liver and intrahepatic bile ducts	Union	Chapter II Neoplasms	Union	623	193887	NO	YES	NO
Union#C220#C22.0 Liver cell carcinoma	Union	Chapter II Neoplasms	Union	235	161263	NO	YES	NO
Union#C221#C22.1 Intrahepatic bile duct carcinoma	Union	Chapter II Neoplasms	Union	282	268888	NO	NO	NO
Union#C229#C22.9 Liver| unspecified	Union	Chapter II Neoplasms	Union	136	185750	NO	YES	NO
Union#C23#C23 Malignant neoplasm of gallbladder	Union	Chapter II Neoplasms	Union	99	219137	NO	YES	NO
Union#C24#C24 Malignant neoplasm of other and unspecified parts of biliary tract	Union	Chapter II Neoplasms	Union	177	222000	NO	YES	NO
Union#C240#C24.0 Extrahepatic bile duct	Union	Chapter II Neoplasms	Union	66	197955	NO	YES	NO
Union#C241#C24.1 Ampulla of Vater	Union	Chapter II Neoplasms	Union	76	269094	NO	NO	NO
Union#C249#C24.9 Biliary tract| unspecified	Union	Chapter II Neoplasms	Union	32	269138	NO	NO	YES
Union#C25#C25 Malignant neoplasm of pancreas	Union	Chapter II Neoplasms	Union	874	233871	NO	YES	NO
Union#C250#C25.0 Head of pancreas	Union	Chapter II Neoplasms	Union	354	221823	NO	YES	NO
Union#C251#C25.1 Body of pancreas	Union	Chapter II Neoplasms	Union	96	269074	NO	NO	NO
Union#C252#C25.2 Tail of pancreas	Union	Chapter II Neoplasms	Union	101	269069	NO	NO	NO
Union#C253#C25.3 Pancreatic duct	Union	Chapter II Neoplasms	Union	34	269136	NO	NO	YES
Union#C259#C25.9 Pancreas| unspecified	Union	Chapter II Neoplasms	Union	751	233723	NO	YES	NO
Union#C26#C26 Malignant neoplasm of other and ill-defined digestive organs	Union	Chapter II Neoplasms	Union	291	200815	NO	YES	NO
Union#C260#C26.0 Intestinal tract| part unspecified	Union	Chapter II Neoplasms	Union	242	195608	NO	YES	NO
Union#C30#C30 Malignant neoplasm of nasal cavity and middle ear	Union	Chapter II Neoplasms	Union	36	269134	NO	NO	NO
Union#C300#C30.0 Nasal cavity	Union	Chapter II Neoplasms	Union	31	269139	NO	NO	NO
Union#C32#C32 Malignant neoplasm of larynx	Union	Chapter II Neoplasms	Union	327	145417	NO	YES	NO
Union#C320#C32.0 Glottis	Union	Chapter II Neoplasms	Union	156	131283	NO	YES	NO
Union#C321#C32.1 Supraglottis	Union	Chapter II Neoplasms	Union	42	147574	NO	YES	NO
Union#C329#C32.9 Larynx| unspecified	Union	Chapter II Neoplasms	Union	78	136994	NO	YES	NO
Union#C34#C34 Malignant neoplasm of bronchus and lung	Union	Chapter II Neoplasms	Union	2701	226601	NO	YES	NO
Union#C340#C34.0 Main bronchus	Union	Chapter II Neoplasms	Union	165	269005	NO	NO	NO
Union#C341#C34.1 Upper lobe| bronchus or lung	Union	Chapter II Neoplasms	Union	1168	239904	NO	YES	NO
Union#C342#C34.2 Middle lobe| bronchus or lung	Union	Chapter II Neoplasms	Union	133	269037	NO	NO	NO
Union#C343#C34.3 Lower lobe| bronchus or lung	Union	Chapter II Neoplasms	Union	698	232626	NO	YES	NO
Union#C349#C34.9 Bronchus or lung| unspecified	Union	Chapter II Neoplasms	Union	2101	219935	NO	YES	NO
Union#C38#C38 Malignant neoplasm of heart| mediastinum and pleura	Union	Chapter II Neoplasms	Union	55	204967	NO	YES	NO
Union#C384#C38.4 Pleura	Union	Chapter II Neoplasms	Union	37	189608	NO	YES	NO
Union#C40#C40 Malignant neoplasm of bone and articular cartilage of limbs	Union	Chapter II Neoplasms	Union	106	213654	NO	YES	NO
Union#C41#C41 Malignant neoplasm of bone and articular cartilage of other and unspecified sites	Union	Chapter II Neoplasms	Union	97	212979	NO	YES	NO
Union#C411#C41.1 Mandible	Union	Chapter II Neoplasms	Union	30	269140	NO	NO	YES
Union#C43#C43 Malignant melanoma of skin	Union	Chapter II Neoplasms	Union	3989	265181	NO	NO	NO
Union#C432#C43.2 Malignant melanoma of ear and external auricular canal	Union	Chapter II Neoplasms	Union	36	138354	NO	YES	NO
Union#C433#C43.3 Malignant melanoma of other and unspecified parts of face	Union	Chapter II Neoplasms	Union	269	268901	NO	NO	NO
Union#C434#C43.4 Malignant melanoma of scalp and neck	Union	Chapter II Neoplasms	Union	148	173242	NO	YES	NO
Union#C435#C43.5 Malignant melanoma of trunk	Union	Chapter II Neoplasms	Union	913	194410	NO	YES	NO
Union#C436#C43.6 Malignant melanoma of upper limb| including shoulder	Union	Chapter II Neoplasms	Union	733	243863	NO	YES	NO
Union#C437#C43.7 Malignant melanoma of lower limb| including hip	Union	Chapter II Neoplasms	Union	882	185136	NO	YES	NO
Union#C439#C43.9 Malignant melanoma of skin| unspecified	Union	Chapter II Neoplasms	Union	325	219341	NO	YES	NO
Union#C44#C44 Other malignant neoplasms of skin	Union	Chapter II Neoplasms	Union	17860	217064	NO	YES	NO
Union#C440#C44.0 Skin of lip	Union	Chapter II Neoplasms	Union	503	223634	NO	YES	NO
Union#C441#C44.1 Skin of eyelid| including canthus	Union	Chapter II Neoplasms	Union	1436	250220	NO	YES	NO
Union#C442#C44.2 Skin of ear and external auricular canal	Union	Chapter II Neoplasms	Union	1195	141247	NO	YES	NO
Union#C443#C44.3 Skin of other and unspecified parts of face	Union	Chapter II Neoplasms	Union	7995	227346	NO	YES	NO
Union#C444#C44.4 Skin of scalp and neck	Union	Chapter II Neoplasms	Union	2060	182639	NO	YES	NO
Union#C445#C44.5 Skin of trunk	Union	Chapter II Neoplasms	Union	3126	211221	NO	YES	NO
Union#C446#C44.6 Skin of upper limb| including shoulder	Union	Chapter II Neoplasms	Union	1879	214748	NO	YES	NO
Union#C447#C44.7 Skin of lower limb| including hip	Union	Chapter II Neoplasms	Union	1509	238743	NO	YES	NO
Union#C448#C44.8 Overlapping lesion of skin	Union	Chapter II Neoplasms	Union	86	269084	NO	NO	NO
Union#C449#C44.9 Malignant neoplasm of skin| unspecified	Union	Chapter II Neoplasms	Union	5544	233581	NO	YES	NO
Union#C45#C45 Mesothelioma	Union	Chapter II Neoplasms	Union	252	145971	NO	YES	NO
Union#C450#C45.0 Mesothelioma of pleura	Union	Chapter II Neoplasms	Union	220	144501	NO	YES	NO
Union#C457#C45.7 Mesothelioma of other sites	Union	Chapter II Neoplasms	Union	45	158115	NO	YES	NO
Union#C459#C45.9 Mesothelioma| unspecified	Union	Chapter II Neoplasms	Union	177	144978	NO	YES	NO
Union#C48#C48 Malignant neoplasm of retroperitoneum and peritoneum	Union	Chapter II Neoplasms	Union	233	179002	NO	YES	NO
Union#C480#C48.0 Retroperitoneum	Union	Chapter II Neoplasms	Union	40	269130	NO	NO	NO
Union#C481#C48.1 Specified parts of peritoneum	Union	Chapter II Neoplasms	Union	52	161654	NO	YES	NO
Union#C482#C48.2 Peritoneum| unspecified	Union	Chapter II Neoplasms	Union	150	161053	NO	YES	NO
Union#C49#C49 Malignant neoplasm of other connective and soft tissue	Union	Chapter II Neoplasms	Union	363	222906	NO	YES	NO
Union#C490#C49.0 Connective and soft tissue of head| face and neck	Union	Chapter II Neoplasms	Union	43	170588	NO	YES	NO
Union#C491#C49.1 Connective and soft tissue of upper limb| including shoulder	Union	Chapter II Neoplasms	Union	45	153721	NO	YES	NO
Union#C492#C49.2 Connective and soft tissue of lower limb| including hip	Union	Chapter II Neoplasms	Union	111	269059	NO	NO	NO
Union#C493#C49.3 Connective and soft tissue of thorax	Union	Chapter II Neoplasms	Union	33	269137	NO	NO	NO
Union#C495#C49.5 Connective and soft tissue of pelvis	Union	Chapter II Neoplasms	Union	33	269137	NO	NO	YES
Union#C499#C49.9 Connective and soft tissue| unspecified	Union	Chapter II Neoplasms	Union	79	269091	NO	NO	NO
Union#C50#C50 Malignant neoplasm of breast	Union	Chapter II Neoplasms	Union	10031	137079	NO	YES	NO
Union#C500#C50.0 Nipple and areola	Union	Chapter II Neoplasms	Union	151	151011	NO	YES	NO
Union#C501#C50.1 Central portion of breast	Union	Chapter II Neoplasms	Union	573	148445	NO	YES	NO
Union#C502#C50.2 Upper-inner quadrant of breast	Union	Chapter II Neoplasms	Union	965	145192	NO	YES	NO
Union#C503#C50.3 Lower-inner quadrant of breast	Union	Chapter II Neoplasms	Union	507	146229	NO	YES	NO
Union#C504#C50.4 Upper-outer quadrant of breast	Union	Chapter II Neoplasms	Union	3062	143526	NO	YES	NO
Union#C505#C50.5 Lower-outer quadrant of breast	Union	Chapter II Neoplasms	Union	599	145802	NO	YES	NO
Union#C506#C50.6 Axillary tail of breast	Union	Chapter II Neoplasms	Union	62	146095	NO	YES	NO
Union#C508#C50.8 Overlapping lesion of breast	Union	Chapter II Neoplasms	Union	885	145272	NO	YES	NO
Union#C509#C50.9 Breast| unspecified	Union	Chapter II Neoplasms	Union	7525	139708	NO	YES	NO
Union#C51#C51 Malignant neoplasm of vulva	Union	Chapter II Neoplasms	Union	132	146025	NO	YES	NO
Union#C519#C51.9 Vulva| unspecified	Union	Chapter II Neoplasms	Union	117	146040	NO	YES	NO
Union#C53#C53 Malignant neoplasm of cervix uteri	Union	Chapter II Neoplasms	Union	2302	143919	NO	YES	NO
Union#C530#C53.0 Endocervix	Union	Chapter II Neoplasms	Union	38	146119	NO	YES	NO
Union#C539#C53.9 Cervix uteri| unspecified	Union	Chapter II Neoplasms	Union	312	145845	NO	YES	NO
Union#C54#C54 Malignant neoplasm of corpus uteri	Union	Chapter II Neoplasms	Union	1339	144818	NO	YES	NO
Union#C541#C54.1 Endometrium	Union	Chapter II Neoplasms	Union	1298	144859	NO	YES	NO
Union#C549#C54.9 Corpus uteri| unspecified	Union	Chapter II Neoplasms	Union	72	146085	NO	YES	NO
Union#C55#C55 Malignant neoplasm of uterus| part unspecified	Union	Chapter II Neoplasms	Union	144	146013	NO	YES	NO
Union#C56#C56 Malignant neoplasm of ovary	Union	Chapter II Neoplasms	Union	1125	145162	NO	YES	NO
Union#C57#C57 Malignant neoplasm of other and unspecified female genital organs	Union	Chapter II Neoplasms	Union	134	146023	NO	YES	NO
Union#C570#C57.0 Fallopian tube	Union	Chapter II Neoplasms	Union	74	146083	NO	YES	NO
Union#C60#C60 Malignant neoplasm of penis	Union	Chapter II Neoplasms	Union	68	122945	NO	YES	NO
Union#C609#C60.9 Penis| unspecified	Union	Chapter II Neoplasms	Union	45	122968	NO	YES	NO
Union#C61#C61 Malignant neoplasm of prostate	Union	Chapter II Neoplasms	Union	7558	115520	NO	YES	NO
Union#C62#C62 Malignant neoplasm of testis	Union	Chapter II Neoplasms	Union	517	122496	NO	YES	NO
Union#C621#C62.1 Descended testis	Union	Chapter II Neoplasms	Union	66	122947	NO	YES	NO
Union#C629#C62.9 Testis| unspecified	Union	Chapter II Neoplasms	Union	289	122724	NO	YES	NO
Union#C64#C64 Malignant neoplasm of kidney| except renal pelvis	Union	Chapter II Neoplasms	Union	1306	188594	NO	YES	NO
Union#C65#C65 Malignant neoplasm of renal pelvis	Union	Chapter II Neoplasms	Union	96	190376	NO	YES	NO
Union#C66#C66 Malignant neoplasm of ureter	Union	Chapter II Neoplasms	Union	119	180604	NO	YES	NO
Union#C67#C67 Malignant neoplasm of bladder	Union	Chapter II Neoplasms	Union	2279	163508	NO	YES	NO
Union#C670#C67.0 Trigone of bladder	Union	Chapter II Neoplasms	Union	46	176785	NO	YES	NO
Union#C671#C67.1 Dome of bladder	Union	Chapter II Neoplasms	Union	100	168411	NO	YES	NO
Union#C672#C67.2 Lateral wall of bladder	Union	Chapter II Neoplasms	Union	246	168811	NO	YES	NO
Union#C673#C67.3 Anterior wall of bladder	Union	Chapter II Neoplasms	Union	74	171680	NO	YES	NO
Union#C674#C67.4 Posterior wall of bladder	Union	Chapter II Neoplasms	Union	161	162176	NO	YES	NO
Union#C675#C67.5 Bladder neck	Union	Chapter II Neoplasms	Union	110	139389	NO	YES	NO
Union#C676#C67.6 Ureteric orifice	Union	Chapter II Neoplasms	Union	143	174024	NO	YES	NO
Union#C678#C67.8 Overlapping lesion of bladder	Union	Chapter II Neoplasms	Union	45	269125	NO	NO	NO
Union#C679#C67.9 Bladder| unspecified	Union	Chapter II Neoplasms	Union	1971	163304	NO	YES	NO
Union#C68#C68 Malignant neoplasm of other and unspecified urinary organs	Union	Chapter II Neoplasms	Union	46	141419	NO	YES	NO
Union#C680#C68.0 Urethra	Union	Chapter II Neoplasms	Union	34	134883	NO	YES	YES
Union#C69#C69 Malignant neoplasm of eye and adnexa	Union	Chapter II Neoplasms	Union	202	268968	NO	NO	NO
Union#C693#C69.3 Choroid	Union	Chapter II Neoplasms	Union	102	269068	NO	NO	NO
Union#C699#C69.9 Eye| unspecified	Union	Chapter II Neoplasms	Union	33	269137	NO	NO	NO
Union#C71#C71 Malignant neoplasm of brain	Union	Chapter II Neoplasms	Union	666	229465	NO	YES	NO
Union#C710#C71.0 Cerebrum| except lobes and ventricles	Union	Chapter II Neoplasms	Union	42	269128	NO	NO	NO
Union#C711#C71.1 Frontal lobe	Union	Chapter II Neoplasms	Union	181	227016	NO	YES	NO
Union#C712#C71.2 Temporal lobe	Union	Chapter II Neoplasms	Union	128	180857	NO	YES	NO
Union#C713#C71.3 Parietal lobe	Union	Chapter II Neoplasms	Union	88	216415	NO	YES	NO
Union#C718#C71.8 Overlapping lesion of brain	Union	Chapter II Neoplasms	Union	43	269127	NO	NO	NO
Union#C719#C71.9 Brain| unspecified	Union	Chapter II Neoplasms	Union	464	214925	NO	YES	NO
Union#C72#C72 Malignant neoplasm of spinal cord| cranial nerves and other parts of central nervous system	Union	Chapter II Neoplasms	Union	37	189608	NO	YES	NO
Union#C73#C73 Malignant neoplasm of thyroid gland	Union	Chapter II Neoplasms	Union	538	194580	NO	YES	NO
Union#C74#C74 Malignant neoplasm of adrenal gland	Union	Chapter II Neoplasms	Union	38	269132	NO	NO	NO
Union#C749#C74.9 Adrenal gland| unspecified	Union	Chapter II Neoplasms	Union	32	269138	NO	NO	YES
Union#C75#C75 Malignant neoplasm of other endocrine glands and related structures	Union	Chapter II Neoplasms	Union	41	269129	NO	NO	NO
Union#C76#C76 Malignant neoplasm of other and ill-defined sites	Union	Chapter II Neoplasms	Union	125	269045	NO	NO	NO
Union#C760#C76.0 Head| face and neck	Union	Chapter II Neoplasms	Union	43	269127	NO	NO	NO
Union#C763#C76.3 Pelvis	Union	Chapter II Neoplasms	Union	30	269140	NO	NO	YES
Union#C77#C77 Secondary and unspecified malignant neoplasm of lymph nodes	Union	Chapter II Neoplasms	Union	5736	233521	NO	YES	NO
Union#C770#C77.0 Lymph nodes of head| face and neck	Union	Chapter II Neoplasms	Union	797	214206	NO	YES	NO
Union#C771#C77.1 Intrathoracic lymph nodes	Union	Chapter II Neoplasms	Union	1076	234444	NO	YES	NO
Union#C772#C77.2 Intra-abdominal lymph nodes	Union	Chapter II Neoplasms	Union	1577	222691	NO	YES	NO
Union#C773#C77.3 Axillary and upper limb lymph nodes	Union	Chapter II Neoplasms	Union	2008	152538	NO	YES	NO
Union#C774#C77.4 Inguinal and lower limb lymph nodes	Union	Chapter II Neoplasms	Union	240	268930	NO	NO	NO
Union#C775#C77.5 Intrapelvic lymph nodes	Union	Chapter II Neoplasms	Union	506	214873	NO	YES	NO
Union#C778#C77.8 Lymph nodes of multiple regions	Union	Chapter II Neoplasms	Union	111	269059	NO	NO	NO
Union#C779#C77.9 Lymph node| unspecified	Union	Chapter II Neoplasms	Union	702	237848	NO	YES	NO
Union#C78#C78 Secondary malignant neoplasm of respiratory and digestive organs	Union	Chapter II Neoplasms	Union	5729	254419	NO	YES	NO
Union#C780#C78.0 Secondary malignant neoplasm of lung	Union	Chapter II Neoplasms	Union	2435	237194	NO	YES	NO
Union#C781#C78.1 Secondary malignant neoplasm of mediastinum	Union	Chapter II Neoplasms	Union	110	223185	NO	YES	NO
Union#C782#C78.2 Secondary malignant neoplasm of pleura	Union	Chapter II Neoplasms	Union	753	223394	NO	YES	NO
Union#C784#C78.4 Secondary malignant neoplasm of small intestine	Union	Chapter II Neoplasms	Union	77	269093	NO	NO	NO
Union#C785#C78.5 Secondary malignant neoplasm of large intestine and rectum	Union	Chapter II Neoplasms	Union	1659	222850	NO	YES	NO
Union#C786#C78.6 Secondary malignant neoplasm of retroperitoneum and peritoneum	Union	Chapter II Neoplasms	Union	1640	220508	NO	YES	NO
Union#C787#C78.7 Secondary malignant neoplasm of liver	Union	Chapter II Neoplasms	Union	3380	244701	NO	YES	NO
Union#C788#C78.8 Secondary malignant neoplasm of other and unspecified digestive organs	Union	Chapter II Neoplasms	Union	308	268862	NO	NO	NO
Union#C79#C79 Secondary malignant neoplasm of other sites	Union	Chapter II Neoplasms	Union	4776	234536	NO	YES	NO
Union#C790#C79.0 Secondary malignant neoplasm of kidney and renal pelvis	Union	Chapter II Neoplasms	Union	116	269054	NO	NO	NO
Union#C791#C79.1 Secondary malignant neoplasm of bladder and other and unspecified urinary organs	Union	Chapter II Neoplasms	Union	94	269076	NO	NO	NO
Union#C792#C79.2 Secondary malignant neoplasm of skin	Union	Chapter II Neoplasms	Union	218	268952	NO	NO	NO
Union#C793#C79.3 Secondary malignant neoplasm of brain and cerebral meninges	Union	Chapter II Neoplasms	Union	936	268234	NO	NO	NO
Union#C794#C79.4 Secondary malignant neoplasm of other and unspecified parts of nervous system	Union	Chapter II Neoplasms	Union	58	211870	NO	YES	NO
Union#C795#C79.5 Secondary malignant neoplasm of bone and bone marrow	Union	Chapter II Neoplasms	Union	2781	219217	NO	YES	NO
Union#C796#C79.6 Secondary malignant neoplasm of ovary	Union	Chapter II Neoplasms	Union	106	146051	NO	YES	NO
Union#C797#C79.7 Secondary malignant neoplasm of adrenal gland	Union	Chapter II Neoplasms	Union	422	213206	NO	YES	NO
Union#C798#C79.8 Secondary malignant neoplasm of other specified sites	Union	Chapter II Neoplasms	Union	1233	254749	NO	YES	NO
Union#C799#C79.9 Secondary malignant neoplasm| unspecified site	Union	Chapter II Neoplasms	Union	618	236211	NO	YES	NO
Union#C80#C80 Malignant neoplasm without specification of site	Union	Chapter II Neoplasms	Union	1816	242328	NO	YES	NO
Union#C800#C80.0 Malignant neoplasm| primary site unknown| so stated	Union	Chapter II Neoplasms	Union	540	268630	NO	NO	NO
Union#C809#C80.9 Malignant neoplasm| unspecified	Union	Chapter II Neoplasms	Union	607	268563	NO	NO	NO
Union#C81#C81 Hodgkin's disease	Union	Chapter II Neoplasms	Union	375	209306	NO	YES	NO
Union#C811#C81.1 Nodular sclerosis	Union	Chapter II Neoplasms	Union	81	269089	NO	NO	NO
Union#C812#C81.2 Mixed cellularity	Union	Chapter II Neoplasms	Union	35	165559	NO	YES	NO
Union#C819#C81.9 Hodgkin's disease| unspecified	Union	Chapter II Neoplasms	Union	205	209942	NO	YES	NO
Union#C82#C82 Follicular [nodular] non-Hodgkin's lymphoma	Union	Chapter II Neoplasms	Union	801	234362	NO	YES	NO
Union#C820#C82.0 Small cleaved cell| follicular	Union	Chapter II Neoplasms	Union	41	269129	NO	NO	NO
Union#C821#C82.1 Mixed small cleaved and large cell| follicular	Union	Chapter II Neoplasms	Union	95	269075	NO	NO	NO
Union#C822#C82.2 Large cell| follicular	Union	Chapter II Neoplasms	Union	31	269139	NO	NO	NO
Union#C823#C82.3 Follicular lymphoma grade IIIa	Union	Chapter II Neoplasms	Union	32	269138	NO	NO	YES
Union#C827#C82.7 Other types of follicular non-Hodgkin's lymphoma	Union	Chapter II Neoplasms	Union	50	269120	NO	NO	NO
Union#C829#C82.9 Follicular non-Hodgkin's lymphoma| unspecified	Union	Chapter II Neoplasms	Union	349	268821	NO	NO	NO
Union#C83#C83 Diffuse non-Hodgkin's lymphoma	Union	Chapter II Neoplasms	Union	1058	211602	NO	YES	NO
Union#C830#C83.0 Small cell (diffuse)	Union	Chapter II Neoplasms	Union	197	214259	NO	YES	NO
Union#C831#C83.1 Small cleaved cell (diffuse)	Union	Chapter II Neoplasms	Union	68	185818	NO	YES	NO
Union#C833#C83.3 Large cell (diffuse)	Union	Chapter II Neoplasms	Union	727	214768	NO	YES	NO
Union#C838#C83.8 Other types of diffuse non-Hodgkin's lymphoma	Union	Chapter II Neoplasms	Union	117	186799	NO	YES	NO
Union#C839#C83.9 Diffuse non-Hodgkin's lymphoma| unspecified	Union	Chapter II Neoplasms	Union	35	269135	NO	NO	NO
Union#C84#C84 Peripheral and cutaneous T-cell lymphomas	Union	Chapter II Neoplasms	Union	187	196424	NO	YES	NO
Union#C840#C84.0 Mycosis fungoides	Union	Chapter II Neoplasms	Union	43	188870	NO	YES	NO
Union#C844#C84.4 Peripheral T-cell lymphoma	Union	Chapter II Neoplasms	Union	75	177348	NO	YES	NO
Union#C845#C84.5 Other and unspecified T-cell lymphomas	Union	Chapter II Neoplasms	Union	61	202744	NO	YES	NO
Union#C85#C85 Other and unspecified types of non-Hodgkin's lymphoma	Union	Chapter II Neoplasms	Union	1265	226237	NO	YES	NO
Union#C851#C85.1 B-cell lymphoma| unspecified	Union	Chapter II Neoplasms	Union	434	210584	NO	YES	NO
Union#C857#C85.7 Other specified types of non-Hodgkin's lymphoma	Union	Chapter II Neoplasms	Union	137	269033	NO	NO	NO
Union#C859#C85.9 Non-Hodgkin's lymphoma| unspecified type	Union	Chapter II Neoplasms	Union	980	229522	NO	YES	NO
Union#C88#C88 Malignant immunoproliferative diseases	Union	Chapter II Neoplasms	Union	124	217785	NO	YES	NO
Union#C880#C88.0 Waldenstrom's macroglobulinaemia	Union	Chapter II Neoplasms	Union	76	212401	NO	YES	NO
Union#C884#C88.4 Extranodal marginal zone B-cell lymphoma of mucosa-associated lymphoid tissue [MALT-lymphoma]	Union	Chapter II Neoplasms	Union	45	269125	NO	NO	NO
Union#C90#C90 Multiple myeloma and malignant plasma cell neoplasms	Union	Chapter II Neoplasms	Union	696	203154	NO	YES	NO
Union#C900#C90.0 Multiple myeloma	Union	Chapter II Neoplasms	Union	669	202530	NO	YES	NO
Union#C902#C90.2 Plasmacytoma| extramedullary	Union	Chapter II Neoplasms	Union	58	192773	NO	YES	NO
Union#C903#C90.3 Solitary plasmacytoma	Union	Chapter II Neoplasms	Union	43	155532	NO	YES	YES
Union#C91#C91 Lymphoid leukaemia	Union	Chapter II Neoplasms	Union	713	199992	NO	YES	NO
Union#C910#C91.0 Acute lymphoblastic leukaemia	Union	Chapter II Neoplasms	Union	60	269110	NO	NO	NO
Union#C911#C91.1 Chronic lymphocytic leukaemia	Union	Chapter II Neoplasms	Union	614	201879	NO	YES	NO
Union#C914#C91.4 Hairy-cell leukaemia	Union	Chapter II Neoplasms	Union	57	175237	NO	YES	NO
Union#C919#C91.9 Lymphoid leukaemia| unspecified	Union	Chapter II Neoplasms	Union	32	187416	NO	YES	YES
Union#C92#C92 Myeloid leukaemia	Union	Chapter II Neoplasms	Union	491	219143	NO	YES	NO
Union#C920#C92.0 Acute myeloid leukaemia	Union	Chapter II Neoplasms	Union	352	218338	NO	YES	NO
Union#C921#C92.1 Chronic myeloid leukaemia	Union	Chapter II Neoplasms	Union	131	220618	NO	YES	NO
Union#C93#C93 Monocytic leukaemia	Union	Chapter II Neoplasms	Union	45	190837	NO	YES	NO
Union#C931#C93.1 Chronic monocytic leukaemia	Union	Chapter II Neoplasms	Union	38	269132	NO	NO	YES
Union#C94#C94 Other leukaemias of specified cell type	Union	Chapter II Neoplasms	Union	33	269137	NO	NO	YES
Union#C95#C95 Leukaemia of unspecified cell type	Union	Chapter II Neoplasms	Union	64	269106	NO	NO	NO
Union#C959#C95.9 Leukaemia| unspecified	Union	Chapter II Neoplasms	Union	45	269125	NO	NO	YES
Union#C97#C97 Malignant neoplasms of independent (primary) multiple sites	Union	Chapter II Neoplasms	Union	558	215976	NO	YES	NO
Union#ChapterII#Chapter II Neoplasms	Union	Chapter II Neoplasms	Union	78368	183265	NO	YES	NO
Union#D00#D00 Carcinoma in situ of oral cavity| oesophagus and stomach	Union	Chapter II Neoplasms	Union	88	183389	NO	YES	NO
Union#D000#D00.0 Lip| oral cavity and pharynx	Union	Chapter II Neoplasms	Union	33	269137	NO	NO	NO
Union#D01#D01 Carcinoma in situ of other and unspecified digestive organs	Union	Chapter II Neoplasms	Union	272	208850	NO	YES	NO
Union#D010#D01.0 Colon	Union	Chapter II Neoplasms	Union	95	197977	NO	YES	NO
Union#D012#D01.2 Rectum	Union	Chapter II Neoplasms	Union	79	179884	NO	YES	NO
Union#D02#D02 Carcinoma in situ of middle ear and respiratory system	Union	Chapter II Neoplasms	Union	69	151501	NO	YES	NO
Union#D020#D02.0 Larynx	Union	Chapter II Neoplasms	Union	54	144353	NO	YES	NO
Union#D03#D03 Melanoma in situ	Union	Chapter II Neoplasms	Union	1248	267922	NO	NO	NO
Union#D033#D03.3 Melanoma in situ of other and unspecified parts of face	Union	Chapter II Neoplasms	Union	379	235085	NO	YES	NO
Union#D034#D03.4 Melanoma in situ of scalp and neck	Union	Chapter II Neoplasms	Union	69	157114	NO	YES	NO
Union#D035#D03.5 Melanoma in situ of trunk	Union	Chapter II Neoplasms	Union	275	205997	NO	YES	NO
Union#D036#D03.6 Melanoma in situ of upper limb| including shoulder	Union	Chapter II Neoplasms	Union	279	227530	NO	YES	NO
Union#D037#D03.7 Melanoma in situ of lower limb| including hip	Union	Chapter II Neoplasms	Union	216	175172	NO	YES	NO
Union#D04#D04 Carcinoma in situ of skin	Union	Chapter II Neoplasms	Union	1516	267654	NO	NO	NO
Union#D042#D04.2 Skin of ear and external auricular canal	Union	Chapter II Neoplasms	Union	70	128451	NO	YES	NO
Union#D043#D04.3 Skin of other and unspecified parts of face	Union	Chapter II Neoplasms	Union	365	268805	NO	NO	NO
Union#D044#D04.4 Skin of scalp and neck	Union	Chapter II Neoplasms	Union	167	147626	NO	YES	NO
Union#D045#D04.5 Skin of trunk	Union	Chapter II Neoplasms	Union	189	232306	NO	YES	NO
Union#D046#D04.6 Skin of upper limb| including shoulder	Union	Chapter II Neoplasms	Union	253	268917	NO	NO	NO
Union#D047#D04.7 Skin of lower limb| including hip	Union	Chapter II Neoplasms	Union	422	194762	NO	YES	NO
Union#D049#D04.9 Skin| unspecified	Union	Chapter II Neoplasms	Union	122	225589	NO	YES	NO
Union#D05#D05 Carcinoma in situ of breast	Union	Chapter II Neoplasms	Union	2322	144024	NO	YES	NO
Union#D050#D05.0 Lobular carcinoma in situ	Union	Chapter II Neoplasms	Union	173	145984	NO	YES	NO
Union#D051#D05.1 Intraductal carcinoma in situ	Union	Chapter II Neoplasms	Union	1781	144623	NO	YES	NO
Union#D057#D05.7 Other carcinoma in situ of breast	Union	Chapter II Neoplasms	Union	116	146041	NO	YES	NO
Union#D059#D05.9 Carcinoma in situ of breast| unspecified	Union	Chapter II Neoplasms	Union	799	145358	NO	YES	NO
Union#D06#D06 Carcinoma in situ of cervix uteri	Union	Chapter II Neoplasms	Union	2283	143874	NO	YES	NO
Union#D060#D06.0 Endocervix	Union	Chapter II Neoplasms	Union	30	146127	NO	YES	NO
Union#D061#D06.1 Exocervix	Union	Chapter II Neoplasms	Union	247	145910	NO	YES	NO
Union#D067#D06.7 Other parts of cervix	Union	Chapter II Neoplasms	Union	56	146101	NO	YES	NO
Union#D069#D06.9 Cervix| unspecified	Union	Chapter II Neoplasms	Union	1983	144174	NO	YES	NO
Union#D07#D07 Carcinoma in situ of other and unspecified genital organs	Union	Chapter II Neoplasms	Union	670	160619	NO	YES	NO
Union#D071#D07.1 Vulva	Union	Chapter II Neoplasms	Union	108	146049	NO	YES	NO
Union#D074#D07.4 Penis	Union	Chapter II Neoplasms	Union	38	122975	NO	YES	NO
Union#D075#D07.5 Prostate	Union	Chapter II Neoplasms	Union	460	122553	NO	YES	NO
Union#D09#D09 Carcinoma in situ of other and unspecified sites	Union	Chapter II Neoplasms	Union	634	161171	NO	YES	NO
Union#D090#D09.0 Bladder	Union	Chapter II Neoplasms	Union	583	157036	NO	YES	NO
Union#D091#D09.1 Other and unspecified urinary organs	Union	Chapter II Neoplasms	Union	34	160829	NO	YES	NO
Union#D10#D10 Benign neoplasm of mouth and pharynx	Union	Chapter II Neoplasms	Union	389	268781	NO	NO	NO
Union#D100#D10.0 Lip	Union	Chapter II Neoplasms	Union	53	269117	NO	NO	NO
Union#D101#D10.1 Tongue	Union	Chapter II Neoplasms	Union	109	269061	NO	NO	NO
Union#D103#D10.3 Other and unspecified parts of mouth	Union	Chapter II Neoplasms	Union	181	268989	NO	NO	NO
Union#D11#D11 Benign neoplasm of major salivary glands	Union	Chapter II Neoplasms	Union	372	268798	NO	NO	NO
Union#D110#D11.0 Parotid gland	Union	Chapter II Neoplasms	Union	316	268854	NO	NO	NO
Union#D119#D11.9 Major salivary gland| unspecified	Union	Chapter II Neoplasms	Union	32	269138	NO	NO	YES
Union#D12#D12 Benign neoplasm of colon| rectum| anus and anal canal	Union	Chapter II Neoplasms	Union	14750	200921	NO	YES	NO
Union#D120#D12.0 Caecum	Union	Chapter II Neoplasms	Union	2404	205267	NO	YES	NO
Union#D121#D12.1 Appendix	Union	Chapter II Neoplasms	Union	59	269111	NO	NO	NO
Union#D122#D12.2 Ascending colon	Union	Chapter II Neoplasms	Union	2695	201569	NO	YES	NO
Union#D123#D12.3 Transverse colon	Union	Chapter II Neoplasms	Union	3338	185974	NO	YES	NO
Union#D124#D12.4 Descending colon	Union	Chapter II Neoplasms	Union	1911	182464	NO	YES	NO
Union#D125#D12.5 Sigmoid colon	Union	Chapter II Neoplasms	Union	5687	201288	NO	YES	NO
Union#D126#D12.6 Colon| unspecified	Union	Chapter II Neoplasms	Union	1735	204077	NO	YES	NO
Union#D127#D12.7 Rectosigmoid junction	Union	Chapter II Neoplasms	Union	448	219113	NO	YES	NO
Union#D128#D12.8 Rectum	Union	Chapter II Neoplasms	Union	3472	203257	NO	YES	NO
Union#D129#D12.9 Anus and anal canal	Union	Chapter II Neoplasms	Union	99	269071	NO	NO	NO
Union#D13#D13 Benign neoplasm of other and ill-defined parts of digestive system	Union	Chapter II Neoplasms	Union	1121	238064	NO	YES	NO
Union#D130#D13.0 Oesophagus	Union	Chapter II Neoplasms	Union	92	269078	NO	NO	NO
Union#D131#D13.1 Stomach	Union	Chapter II Neoplasms	Union	700	220272	NO	YES	NO
Union#D132#D13.2 Duodenum	Union	Chapter II Neoplasms	Union	156	269014	NO	NO	NO
Union#D133#D13.3 Other and unspecified parts of small intestine	Union	Chapter II Neoplasms	Union	34	269136	NO	NO	YES
Union#D134#D13.4 Liver	Union	Chapter II Neoplasms	Union	31	269139	NO	NO	YES
Union#D135#D13.5 Extrahepatic bile ducts	Union	Chapter II Neoplasms	Union	69	269101	NO	NO	NO
Union#D136#D13.6 Pancreas	Union	Chapter II Neoplasms	Union	64	269106	NO	NO	NO
Union#D14#D14 Benign neoplasm of middle ear and respiratory system	Union	Chapter II Neoplasms	Union	236	187061	NO	YES	NO
Union#D140#D14.0 Middle ear| nasal cavity and accessory sinuses	Union	Chapter II Neoplasms	Union	136	189975	NO	YES	NO
Union#D141#D14.1 Larynx	Union	Chapter II Neoplasms	Union	60	156978	NO	YES	NO
Union#D143#D14.3 Bronchus and lung	Union	Chapter II Neoplasms	Union	38	269132	NO	NO	YES
Union#D15#D15 Benign neoplasm of other and unspecified intrathoracic organs	Union	Chapter II Neoplasms	Union	76	269094	NO	NO	NO
Union#D151#D15.1 Heart	Union	Chapter II Neoplasms	Union	39	269131	NO	NO	YES
Union#D16#D16 Benign neoplasm of bone and articular cartilage	Union	Chapter II Neoplasms	Union	255	268915	NO	NO	NO
Union#D161#D16.1 Short bones of upper limb	Union	Chapter II Neoplasms	Union	35	269135	NO	NO	NO
Union#D162#D16.2 Long bones of lower limb	Union	Chapter II Neoplasms	Union	38	269132	NO	NO	NO
Union#D163#D16.3 Short bones of lower limb	Union	Chapter II Neoplasms	Union	35	269135	NO	NO	NO
Union#D164#D16.4 Bones of skull and face	Union	Chapter II Neoplasms	Union	68	269102	NO	NO	NO
Union#D17#D17 Benign lipomatous neoplasm	Union	Chapter II Neoplasms	Union	5325	213242	NO	YES	NO
Union#D170#D17.0 Benign lipomatous neoplasm of skin and subcutaneous tissue of head| face and neck	Union	Chapter II Neoplasms	Union	735	175856	NO	YES	NO
Union#D171#D17.1 Benign lipomatous neoplasm of skin and subcutaneous tissue of trunk	Union	Chapter II Neoplasms	Union	1700	253016	NO	YES	NO
Union#D172#D17.2 Benign lipomatous neoplasm of skin and subcutaneous tissue of limbs	Union	Chapter II Neoplasms	Union	1297	253154	NO	YES	NO
Union#D173#D17.3 Benign lipomatous neoplasm of skin and subcutaneous tissue of other and unspecified sites	Union	Chapter II Neoplasms	Union	303	268867	NO	NO	NO
Union#D175#D17.5 Benign lipomatous neoplasm of intra-abdominal organs	Union	Chapter II Neoplasms	Union	281	268889	NO	NO	NO
Union#D176#D17.6 Benign lipomatous neoplasm of spermatic cord	Union	Chapter II Neoplasms	Union	797	122993	NO	YES	NO
Union#D177#D17.7 Benign lipomatous neoplasm of other sites	Union	Chapter II Neoplasms	Union	315	268855	NO	NO	NO
Union#D179#D17.9 Benign lipomatous neoplasm| unspecified	Union	Chapter II Neoplasms	Union	255	235597	NO	YES	NO
Union#D18#D18 Haemangioma and lymphangioma| any site	Union	Chapter II Neoplasms	Union	1444	267726	NO	NO	NO
Union#D180#D18.0 Haemangioma| any site	Union	Chapter II Neoplasms	Union	1387	267783	NO	NO	NO
Union#D181#D18.1 Lymphangioma| any site	Union	Chapter II Neoplasms	Union	62	269108	NO	NO	NO
Union#D21#D21 Other benign neoplasms of connective and other soft tissue	Union	Chapter II Neoplasms	Union	466	239355	NO	YES	NO
Union#D210#D21.0 Connective and other soft tissue of head| face and neck	Union	Chapter II Neoplasms	Union	69	184451	NO	YES	NO
Union#D211#D21.1 Connective and other soft tissue of upper limb| including shoulder	Union	Chapter II Neoplasms	Union	157	269013	NO	NO	NO
Union#D212#D21.2 Connective and other soft tissue of lower limb| including hip	Union	Chapter II Neoplasms	Union	157	216321	NO	YES	NO
Union#D215#D21.5 Connective and other soft tissue of pelvis	Union	Chapter II Neoplasms	Union	31	161786	NO	YES	YES
Union#D22#D22 Melanocytic naevi	Union	Chapter II Neoplasms	Union	3869	219995	NO	YES	NO
Union#D220#D22.0 Melanocytic naevi of lip	Union	Chapter II Neoplasms	Union	134	195716	NO	YES	NO
Union#D221#D22.1 Melanocytic naevi of eyelid| including canthus	Union	Chapter II Neoplasms	Union	202	202015	NO	YES	NO
Union#D222#D22.2 Melanocytic naevi of ear and external auricular canal	Union	Chapter II Neoplasms	Union	85	269085	NO	NO	NO
Union#D223#D22.3 Melanocytic naevi of other and unspecified parts of face	Union	Chapter II Neoplasms	Union	1315	197235	NO	YES	NO
Union#D224#D22.4 Melanocytic naevi of scalp and neck	Union	Chapter II Neoplasms	Union	319	268851	NO	NO	NO
Union#D225#D22.5 Melanocytic naevi of trunk	Union	Chapter II Neoplasms	Union	1286	267884	NO	NO	NO
Union#D226#D22.6 Melanocytic naevi of upper limb| including shoulder	Union	Chapter II Neoplasms	Union	423	217269	NO	YES	NO
Union#D227#D22.7 Melanocytic naevi of lower limb| including hip	Union	Chapter II Neoplasms	Union	528	199916	NO	YES	NO
Union#D229#D22.9 Melanocytic naevi| unspecified	Union	Chapter II Neoplasms	Union	62	215694	NO	YES	NO
Union#D23#D23 Other benign neoplasms of skin	Union	Chapter II Neoplasms	Union	3218	248297	NO	YES	NO
Union#D230#D23.0 Skin of lip	Union	Chapter II Neoplasms	Union	72	269098	NO	NO	NO
Union#D231#D23.1 Skin of eyelid| including canthus	Union	Chapter II Neoplasms	Union	923	268247	NO	NO	NO
Union#D232#D23.2 Skin of ear and external auricular canal	Union	Chapter II Neoplasms	Union	93	269077	NO	NO	NO
Union#D233#D23.3 Skin of other and unspecified parts of face	Union	Chapter II Neoplasms	Union	555	232540	NO	YES	NO
Union#D234#D23.4 Skin of scalp and neck	Union	Chapter II Neoplasms	Union	237	268933	NO	NO	NO
Union#D235#D23.5 Skin of trunk	Union	Chapter II Neoplasms	Union	495	237491	NO	YES	NO
Union#D236#D23.6 Skin of upper limb| including shoulder	Union	Chapter II Neoplasms	Union	416	268754	NO	NO	NO
Union#D237#D23.7 Skin of lower limb| including hip	Union	Chapter II Neoplasms	Union	505	224523	NO	YES	NO
Union#D239#D23.9 Skin| unspecified	Union	Chapter II Neoplasms	Union	75	269095	NO	NO	NO
Union#D24#D24 Benign neoplasm of breast	Union	Chapter II Neoplasms	Union	1200	145938	NO	YES	NO
Union#D25#D25 Leiomyoma of uterus	Union	Chapter II Neoplasms	Union	10837	135320	NO	YES	NO
Union#D250#D25.0 Submucous leiomyoma of uterus	Union	Chapter II Neoplasms	Union	957	145200	NO	YES	NO
Union#D251#D25.1 Intramural leiomyoma of uterus	Union	Chapter II Neoplasms	Union	731	145426	NO	YES	NO
Union#D252#D25.2 Subserosal leiomyoma of uterus	Union	Chapter II Neoplasms	Union	532	145625	NO	YES	NO
Union#D259#D25.9 Leiomyoma of uterus| unspecified	Union	Chapter II Neoplasms	Union	6017	140140	NO	YES	NO
Union#D26#D26 Other benign neoplasms of uterus	Union	Chapter II Neoplasms	Union	256	145901	NO	YES	NO
Union#D260#D26.0 Cervix uteri	Union	Chapter II Neoplasms	Union	87	146070	NO	YES	NO
Union#D261#D26.1 Corpus uteri	Union	Chapter II Neoplasms	Union	117	146040	NO	YES	NO
Union#D269#D26.9 Uterus| unspecified	Union	Chapter II Neoplasms	Union	51	146106	NO	YES	NO
Union#D27#D27 Benign neoplasm of ovary	Union	Chapter II Neoplasms	Union	1299	144858	NO	YES	NO
Union#D28#D28 Benign neoplasm of other and unspecified female genital organs	Union	Chapter II Neoplasms	Union	159	146923	NO	YES	NO
Union#D280#D28.0 Vulva	Union	Chapter II Neoplasms	Union	83	147856	NO	YES	NO
Union#D282#D28.2 Uterine tubes and ligaments	Union	Chapter II Neoplasms	Union	43	146114	NO	YES	NO
Union#D29#D29 Benign neoplasm of male genital organs	Union	Chapter II Neoplasms	Union	133	122880	NO	YES	NO
Union#D291#D29.1 Prostate	Union	Chapter II Neoplasms	Union	79	122934	NO	YES	NO
Union#D30#D30 Benign neoplasm of urinary organs	Union	Chapter II Neoplasms	Union	192	177391	NO	YES	NO
Union#D300#D30.0 Kidney	Union	Chapter II Neoplasms	Union	84	206578	NO	YES	NO
Union#D303#D30.3 Bladder	Union	Chapter II Neoplasms	Union	94	160506	NO	YES	NO
Union#D31#D31 Benign neoplasm of eye and adnexa	Union	Chapter II Neoplasms	Union	138	269032	NO	NO	NO
Union#D310#D31.0 Conjunctiva	Union	Chapter II Neoplasms	Union	34	269136	NO	NO	YES
Union#D313#D31.3 Choroid	Union	Chapter II Neoplasms	Union	76	269094	NO	NO	NO
Union#D32#D32 Benign neoplasm of meninges	Union	Chapter II Neoplasms	Union	587	193079	NO	YES	NO
Union#D320#D32.0 Cerebral meninges	Union	Chapter II Neoplasms	Union	430	193544	NO	YES	NO
Union#D321#D32.1 Spinal meninges	Union	Chapter II Neoplasms	Union	30	156567	NO	YES	NO
Union#D329#D32.9 Meninges| unspecified	Union	Chapter II Neoplasms	Union	260	201872	NO	YES	NO
Union#D33#D33 Benign neoplasm of brain and other parts of central nervous system	Union	Chapter II Neoplasms	Union	387	268783	NO	NO	NO
Union#D332#D33.2 Brain| unspecified	Union	Chapter II Neoplasms	Union	48	269122	NO	NO	NO
Union#D333#D33.3 Cranial nerves	Union	Chapter II Neoplasms	Union	277	268893	NO	NO	NO
Union#D34#D34 Benign neoplasm of thyroid gland	Union	Chapter II Neoplasms	Union	231	184262	NO	YES	NO
Union#D35#D35 Benign neoplasm of other and unspecified endocrine glands	Union	Chapter II Neoplasms	Union	1018	227184	NO	YES	NO
Union#D350#D35.0 Adrenal gland	Union	Chapter II Neoplasms	Union	233	268937	NO	NO	NO
Union#D351#D35.1 Parathyroid gland	Union	Chapter II Neoplasms	Union	419	182386	NO	YES	NO
Union#D352#D35.2 Pituitary gland	Union	Chapter II Neoplasms	Union	308	237981	NO	YES	NO
Union#D36#D36 Benign neoplasm of other and unspecified sites	Union	Chapter II Neoplasms	Union	643	268527	NO	NO	NO
Union#D360#D36.0 Lymph nodes	Union	Chapter II Neoplasms	Union	30	269140	NO	NO	YES
Union#D361#D36.1 Peripheral nerves and autonomic nervous system	Union	Chapter II Neoplasms	Union	462	268708	NO	NO	NO
Union#D367#D36.7 Other specified sites	Union	Chapter II Neoplasms	Union	142	230461	NO	YES	NO
Union#D37#D37 Neoplasm of uncertain or unknown behaviour of oral cavity and digestive organs	Union	Chapter II Neoplasms	Union	1299	236136	NO	YES	NO
Union#D370#D37.0 Lip| oral cavity and pharynx	Union	Chapter II Neoplasms	Union	83	188993	NO	YES	NO
Union#D371#D37.1 Stomach	Union	Chapter II Neoplasms	Union	120	269050	NO	NO	NO
Union#D372#D37.2 Small intestine	Union	Chapter II Neoplasms	Union	63	269107	NO	NO	NO
Union#D373#D37.3 Appendix	Union	Chapter II Neoplasms	Union	75	219161	NO	YES	NO
Union#D374#D37.4 Colon	Union	Chapter II Neoplasms	Union	386	231238	NO	YES	NO
Union#D375#D37.5 Rectum	Union	Chapter II Neoplasms	Union	288	221135	NO	YES	NO
Union#D376#D37.6 Liver| gallbladder and bile ducts	Union	Chapter II Neoplasms	Union	64	269106	NO	NO	NO
Union#D377#D37.7 Other digestive organs	Union	Chapter II Neoplasms	Union	207	227147	NO	YES	NO
Union#D379#D37.9 Digestive organ| unspecified	Union	Chapter II Neoplasms	Union	75	269095	NO	NO	NO
Union#D38#D38 Neoplasm of uncertain or unknown behaviour of middle ear and respiratory and intrathoracic organs	Union	Chapter II Neoplasms	Union	153	221270	NO	YES	NO
Union#D381#D38.1 Trachea| bronchus and lung	Union	Chapter II Neoplasms	Union	108	269062	NO	NO	NO
Union#D39#D39 Neoplasm of uncertain or unknown behaviour of female genital organs	Union	Chapter II Neoplasms	Union	253	145904	NO	YES	NO
Union#D390#D39.0 Uterus	Union	Chapter II Neoplasms	Union	53	146104	NO	YES	NO
Union#D391#D39.1 Ovary	Union	Chapter II Neoplasms	Union	165	145992	NO	YES	NO
Union#D40#D40 Neoplasm of uncertain or unknown behaviour of male genital organs	Union	Chapter II Neoplasms	Union	89	122924	NO	YES	NO
Union#D400#D40.0 Prostate	Union	Chapter II Neoplasms	Union	50	122963	NO	YES	NO
Union#D401#D40.1 Testis	Union	Chapter II Neoplasms	Union	32	122981	NO	YES	NO
Union#D41#D41 Neoplasm of uncertain or unknown behaviour of urinary organs	Union	Chapter II Neoplasms	Union	1095	172486	NO	YES	NO
Union#D410#D41.0 Kidney	Union	Chapter II Neoplasms	Union	149	186881	NO	YES	NO
Union#D414#D41.4 Bladder	Union	Chapter II Neoplasms	Union	901	170140	NO	YES	NO
Union#D43#D43 Neoplasm of uncertain or unknown behaviour of brain and central nervous system	Union	Chapter II Neoplasms	Union	241	226065	NO	YES	NO
Union#D430#D43.0 Brain| supratentorial	Union	Chapter II Neoplasms	Union	62	269108	NO	NO	NO
Union#D432#D43.2 Brain| unspecified	Union	Chapter II Neoplasms	Union	129	205958	NO	YES	NO
Union#D44#D44 Neoplasm of uncertain or unknown behaviour of endocrine glands	Union	Chapter II Neoplasms	Union	189	268981	NO	NO	NO
Union#D443#D44.3 Pituitary gland	Union	Chapter II Neoplasms	Union	45	184475	NO	YES	NO
Union#D45#D45 Polycythaemia vera	Union	Chapter II Neoplasms	Union	363	180421	NO	YES	NO
Union#D46#D46 Myelodysplastic syndromes	Union	Chapter II Neoplasms	Union	354	206028	NO	YES	NO
Union#D462#D46.2 Refractory anaemia with excess of blasts	Union	Chapter II Neoplasms	Union	41	186757	NO	YES	NO
Union#D465#D46.5 Refractory anaemia with multi-lineage dysplasia	Union	Chapter II Neoplasms	Union	30	175703	NO	YES	YES
Union#D469#D46.9 Myelodysplastic syndrome| unspecified	Union	Chapter II Neoplasms	Union	324	201992	NO	YES	NO
Union#D47#D47 Other neoplasms of uncertain or unknown behaviour of lymphoid| haematopoietic and related tissue	Union	Chapter II Neoplasms	Union	1016	225810	NO	YES	NO
Union#D471#D47.1 Chronic myeloproliferative disease	Union	Chapter II Neoplasms	Union	201	220563	NO	YES	NO
Union#D472#D47.2 Monoclonal gammopathy	Union	Chapter II Neoplasms	Union	439	207264	NO	YES	NO
Union#D473#D47.3 Essential (haemorrhagic) thrombocythaemia	Union	Chapter II Neoplasms	Union	294	239763	NO	YES	NO
Union#D474#D47.4 Osteomyelofibrosis	Union	Chapter II Neoplasms	Union	66	197955	NO	YES	NO
Union#D479#D47.9 Neoplasm of uncertain or unknown behaviour of lymphoid| haematopoietic and related tissue| unspecified	Union	Chapter II Neoplasms	Union	39	269131	NO	NO	NO
Union#D48#D48 Neoplasm of uncertain or unknown behaviour of other and unspecified sites	Union	Chapter II Neoplasms	Union	723	249091	NO	YES	NO
Union#D480#D48.0 Bone and articular cartilage	Union	Chapter II Neoplasms	Union	94	269076	NO	NO	NO
Union#D481#D48.1 Connective and other soft tissue	Union	Chapter II Neoplasms	Union	240	268930	NO	NO	NO
Union#D485#D48.5 Skin	Union	Chapter II Neoplasms	Union	179	268991	NO	NO	NO
Union#D486#D48.6 Breast	Union	Chapter II Neoplasms	Union	68	150518	NO	YES	NO
Union#D487#D48.7 Other specified sites	Union	Chapter II Neoplasms	Union	66	269104	NO	NO	NO
40001#ChapterIII#Chapter III Diseases of the blood and blood-forming organs and certain disorders involving the immune mechanism	Health-related outcomes > Death register	Chapter III Diseases of the blood and blood-forming organs and certain disorders involving the immune mechanism	40001	32	269138	NO	NO	YES
40002#BlockD60-D64#D60-D64 Aplastic and other anaemias	Health-related outcomes > Death register	Chapter III Diseases of the blood and blood-forming organs and certain disorders involving the immune mechanism	40002	37	174943	YES	YES	YES
40002#BlockD70-D77#D70-D77 Other diseases of blood and blood-forming organs	Health-related outcomes > Death register	Chapter III Diseases of the blood and blood-forming organs and certain disorders involving the immune mechanism	40002	82	183282	YES	YES	NO
40002#ChapterIII#Chapter III Diseases of the blood and blood-forming organs and certain disorders involving the immune mechanism	Health-related outcomes > Death register	Chapter III Diseases of the blood and blood-forming organs and certain disorders involving the immune mechanism	40002	184	188436	NO	YES	NO
40002#D70#D70 Agranulocytosis	Health-related outcomes > Death register	Chapter III Diseases of the blood and blood-forming organs and certain disorders involving the immune mechanism	40002	72	184399	YES	YES	NO
Source of report of D50 (iron deficiency anaemia)	Health-related outcomes > First occurrences > Blood	Chapter III Diseases of the blood and blood-forming organs and certain disorders involving the immune mechanism	130623	11155	203454	NO	NO	YES
Source of report of D51 (vitamin b12 deficiency anaemia)	Health-related outcomes > First occurrences > Blood	Chapter III Diseases of the blood and blood-forming organs and certain disorders involving the immune mechanism	130625	1728	215247	NO	NO	YES
Source of report of D52 (folate deficiency anaemia)	Health-related outcomes > First occurrences > Blood	Chapter III Diseases of the blood and blood-forming organs and certain disorders involving the immune mechanism	130627	260	268910	NO	NO	YES
Source of report of D53 (other nutritional anaemias)	Health-related outcomes > First occurrences > Blood	Chapter III Diseases of the blood and blood-forming organs and certain disorders involving the immune mechanism	130629	81	269089	NO	NO	YES
Source of report of D56 (thalassaemia)	Health-related outcomes > First occurrences > Blood	Chapter III Diseases of the blood and blood-forming organs and certain disorders involving the immune mechanism	130633	89	269081	NO	NO	YES
Source of report of D58 (other hereditary haemolytic anaemias)	Health-related outcomes > First occurrences > Blood	Chapter III Diseases of the blood and blood-forming organs and certain disorders involving the immune mechanism	130637	85	269085	NO	NO	YES
Source of report of D59 (acquired haemolytic anaemia)	Health-related outcomes > First occurrences > Blood	Chapter III Diseases of the blood and blood-forming organs and certain disorders involving the immune mechanism	130639	135	269035	NO	NO	YES
Source of report of D61 (other aplastic anaemias)	Health-related outcomes > First occurrences > Blood	Chapter III Diseases of the blood and blood-forming organs and certain disorders involving the immune mechanism	130643	499	229402	NO	NO	YES
Source of report of D62 (acute posthaemorrhagic anaemia)	Health-related outcomes > First occurrences > Blood	Chapter III Diseases of the blood and blood-forming organs and certain disorders involving the immune mechanism	130645	185	207808	NO	NO	YES
Source of report of D63 (anaemia in chronic diseases classified elsewhere)	Health-related outcomes > First occurrences > Blood	Chapter III Diseases of the blood and blood-forming organs and certain disorders involving the immune mechanism	130647	589	268581	NO	NO	YES
Source of report of D64 (other anaemias)	Health-related outcomes > First occurrences > Blood	Chapter III Diseases of the blood and blood-forming organs and certain disorders involving the immune mechanism	130649	11358	226950	NO	NO	YES
Source of report of D65 (disseminated intravascular coagulation [defibrination syndrome])	Health-related outcomes > First occurrences > Blood	Chapter III Diseases of the blood and blood-forming organs and certain disorders involving the immune mechanism	130651	34	269136	NO	NO	YES
Source of report of D66 (hereditary factor viii deficiency)	Health-related outcomes > First occurrences > Blood	Chapter III Diseases of the blood and blood-forming organs and certain disorders involving the immune mechanism	130653	63	269107	NO	NO	YES
Source of report of D68 (other coagulation defects)	Health-related outcomes > First occurrences > Blood	Chapter III Diseases of the blood and blood-forming organs and certain disorders involving the immune mechanism	130657	1139	245853	NO	NO	YES
Source of report of D69 (purpura and other haemorrhagic conditions)	Health-related outcomes > First occurrences > Blood	Chapter III Diseases of the blood and blood-forming organs and certain disorders involving the immune mechanism	130659	1934	239842	NO	NO	YES
Source of report of D70 (agranulocytosis)	Health-related outcomes > First occurrences > Blood	Chapter III Diseases of the blood and blood-forming organs and certain disorders involving the immune mechanism	130661	2797	241409	NO	NO	YES
Source of report of D72 (other disorders of white blood cells)	Health-related outcomes > First occurrences > Blood	Chapter III Diseases of the blood and blood-forming organs and certain disorders involving the immune mechanism	130665	504	268666	NO	NO	YES
Source of report of D73 (diseases of spleen)	Health-related outcomes > First occurrences > Blood	Chapter III Diseases of the blood and blood-forming organs and certain disorders involving the immune mechanism	130667	442	228975	NO	NO	YES
Source of report of D75 (other diseases of blood and blood-forming organs)	Health-related outcomes > First occurrences > Blood	Chapter III Diseases of the blood and blood-forming organs and certain disorders involving the immune mechanism	130671	1058	236438	NO	NO	YES
Source of report of D76 (certain diseases involving lymphoreticular tissue and reticulohistiocytic system)	Health-related outcomes > First occurrences > Blood	Chapter III Diseases of the blood and blood-forming organs and certain disorders involving the immune mechanism	130673	64	269106	NO	NO	YES
Source of report of D80 (immunodeficiency with predominantly antibody defects)	Health-related outcomes > First occurrences > Blood	Chapter III Diseases of the blood and blood-forming organs and certain disorders involving the immune mechanism	130677	163	269007	NO	NO	YES
Source of report of D84 (other immunodeficiencies)	Health-related outcomes > First occurrences > Blood	Chapter III Diseases of the blood and blood-forming organs and certain disorders involving the immune mechanism	130685	68	269102	NO	NO	YES
Source of report of D86 (sarcoidosis)	Health-related outcomes > First occurrences > Blood	Chapter III Diseases of the blood and blood-forming organs and certain disorders involving the immune mechanism	130687	942	268228	NO	NO	YES
Source of report of D89 (other disorders involving the immune mechanism, not elsewhere classified)	Health-related outcomes > First occurrences > Blood	Chapter III Diseases of the blood and blood-forming organs and certain disorders involving the immune mechanism	130689	303	231206	NO	NO	YES
41202#BlockD50-D53#D50-D53 Nutritional anaemias	Health-related outcomes > Hospital in-patient > Diagnoses > Summary Information (diagnoses)	Chapter III Diseases of the blood and blood-forming organs and certain disorders involving the immune mechanism	41202	5514	234071	YES	YES	NO
41202#BlockD55-D59#D55-D59 Haemolytic anaemias	Health-related outcomes > Hospital in-patient > Diagnoses > Summary Information (diagnoses)	Chapter III Diseases of the blood and blood-forming organs and certain disorders involving the immune mechanism	41202	105	257259	YES	NO	NO
41202#BlockD60-D64#D60-D64 Aplastic and other anaemias	Health-related outcomes > Hospital in-patient > Diagnoses > Summary Information (diagnoses)	Chapter III Diseases of the blood and blood-forming organs and certain disorders involving the immune mechanism	41202	5202	257259	YES	NO	NO
41202#BlockD65-D69#D65-D69 Coagulation defects| purpura and other haemorrhagic conditions	Health-related outcomes > Hospital in-patient > Diagnoses > Summary Information (diagnoses)	Chapter III Diseases of the blood and blood-forming organs and certain disorders involving the immune mechanism	41202	636	208785	YES	YES	NO
41202#BlockD70-D77#D70-D77 Other diseases of blood and blood-forming organs	Health-related outcomes > Hospital in-patient > Diagnoses > Summary Information (diagnoses)	Chapter III Diseases of the blood and blood-forming organs and certain disorders involving the immune mechanism	41202	1458	241396	YES	YES	NO
41202#BlockD80-D89#D80-D89 Certain disorders involving the immune mechanism	Health-related outcomes > Hospital in-patient > Diagnoses > Summary Information (diagnoses)	Chapter III Diseases of the blood and blood-forming organs and certain disorders involving the immune mechanism	41202	471	233228	YES	YES	NO
41202#ChapterIII#Chapter III Diseases of the blood and blood-forming organs and certain disorders involving the immune mechanism	Health-related outcomes > Hospital in-patient > Diagnoses > Summary Information (diagnoses)	Chapter III Diseases of the blood and blood-forming organs and certain disorders involving the immune mechanism	41202	11911	245997	NO	YES	NO
41202#D50#D50 Iron deficiency anaemia	Health-related outcomes > Hospital in-patient > Diagnoses > Summary Information (diagnoses)	Chapter III Diseases of the blood and blood-forming organs and certain disorders involving the immune mechanism	41202	5398	233556	YES	YES	NO
41202#D500#D50.0 Iron deficiency anaemia secondary to blood loss (chronic)	Health-related outcomes > Hospital in-patient > Diagnoses > Summary Information (diagnoses)	Chapter III Diseases of the blood and blood-forming organs and certain disorders involving the immune mechanism	41202	112	216855	YES	YES	NO
41202#D508#D50.8 Other iron deficiency anaemias	Health-related outcomes > Hospital in-patient > Diagnoses > Summary Information (diagnoses)	Chapter III Diseases of the blood and blood-forming organs and certain disorders involving the immune mechanism	41202	1464	257259	YES	NO	NO
41202#D509#D50.9 Iron deficiency anaemia| unspecified	Health-related outcomes > Hospital in-patient > Diagnoses > Summary Information (diagnoses)	Chapter III Diseases of the blood and blood-forming organs and certain disorders involving the immune mechanism	41202	4161	229097	YES	YES	NO
41202#D51#D51 Vitamin B12 deficiency anaemia	Health-related outcomes > Hospital in-patient > Diagnoses > Summary Information (diagnoses)	Chapter III Diseases of the blood and blood-forming organs and certain disorders involving the immune mechanism	41202	59	257259	YES	NO	NO
41202#D510#D51.0 Vitamin B12 deficiency anaemia due to intrinsic factor deficiency	Health-related outcomes > Hospital in-patient > Diagnoses > Summary Information (diagnoses)	Chapter III Diseases of the blood and blood-forming organs and certain disorders involving the immune mechanism	41202	38	257259	YES	NO	NO
41202#D52#D52 Folate deficiency anaemia	Health-related outcomes > Hospital in-patient > Diagnoses > Summary Information (diagnoses)	Chapter III Diseases of the blood and blood-forming organs and certain disorders involving the immune mechanism	41202	65	257259	YES	NO	NO
41202#D529#D52.9 Folate deficiency anaemia| unspecified	Health-related outcomes > Hospital in-patient > Diagnoses > Summary Information (diagnoses)	Chapter III Diseases of the blood and blood-forming organs and certain disorders involving the immune mechanism	41202	65	257259	YES	NO	NO
41202#D59#D59 Acquired haemolytic anaemia	Health-related outcomes > Hospital in-patient > Diagnoses > Summary Information (diagnoses)	Chapter III Diseases of the blood and blood-forming organs and certain disorders involving the immune mechanism	41202	78	257259	YES	NO	NO
41202#D591#D59.1 Other autoimmune haemolytic anaemias	Health-related outcomes > Hospital in-patient > Diagnoses > Summary Information (diagnoses)	Chapter III Diseases of the blood and blood-forming organs and certain disorders involving the immune mechanism	41202	55	257259	YES	NO	NO
41202#D61#D61 Other aplastic anaemias	Health-related outcomes > Hospital in-patient > Diagnoses > Summary Information (diagnoses)	Chapter III Diseases of the blood and blood-forming organs and certain disorders involving the immune mechanism	41202	191	197454	YES	YES	NO
41202#D619#D61.9 Aplastic anaemia| unspecified	Health-related outcomes > Hospital in-patient > Diagnoses > Summary Information (diagnoses)	Chapter III Diseases of the blood and blood-forming organs and certain disorders involving the immune mechanism	41202	179	195329	YES	YES	NO
41202#D63#D63 Anaemia in chronic diseases classified elsewhere	Health-related outcomes > Hospital in-patient > Diagnoses > Summary Information (diagnoses)	Chapter III Diseases of the blood and blood-forming organs and certain disorders involving the immune mechanism	41202	341	257259	YES	NO	NO
41202#D630#D63.0 Anaemia in neoplastic disease	Health-related outcomes > Hospital in-patient > Diagnoses > Summary Information (diagnoses)	Chapter III Diseases of the blood and blood-forming organs and certain disorders involving the immune mechanism	41202	158	257259	YES	NO	NO
41202#D638#D63.8 Anaemia in other chronic diseases classified elsewhere	Health-related outcomes > Hospital in-patient > Diagnoses > Summary Information (diagnoses)	Chapter III Diseases of the blood and blood-forming organs and certain disorders involving the immune mechanism	41202	184	257259	YES	NO	NO
41202#D64#D64 Other anaemias	Health-related outcomes > Hospital in-patient > Diagnoses > Summary Information (diagnoses)	Chapter III Diseases of the blood and blood-forming organs and certain disorders involving the immune mechanism	41202	4808	249635	YES	YES	NO
41202#D649#D64.9 Anaemia| unspecified	Health-related outcomes > Hospital in-patient > Diagnoses > Summary Information (diagnoses)	Chapter III Diseases of the blood and blood-forming organs and certain disorders involving the immune mechanism	41202	4782	249493	YES	YES	NO
41202#D68#D68 Other coagulation defects	Health-related outcomes > Hospital in-patient > Diagnoses > Summary Information (diagnoses)	Chapter III Diseases of the blood and blood-forming organs and certain disorders involving the immune mechanism	41202	108	257259	YES	NO	NO
41202#D69#D69 Purpura and other haemorrhagic conditions	Health-related outcomes > Hospital in-patient > Diagnoses > Summary Information (diagnoses)	Chapter III Diseases of the blood and blood-forming organs and certain disorders involving the immune mechanism	41202	507	205330	YES	YES	NO
41202#D693#D69.3 Idiopathic thrombocytopenic purpura	Health-related outcomes > Hospital in-patient > Diagnoses > Summary Information (diagnoses)	Chapter III Diseases of the blood and blood-forming organs and certain disorders involving the immune mechanism	41202	191	257259	YES	NO	NO
41202#D696#D69.6 Thrombocytopenia| unspecified	Health-related outcomes > Hospital in-patient > Diagnoses > Summary Information (diagnoses)	Chapter III Diseases of the blood and blood-forming organs and certain disorders involving the immune mechanism	41202	295	192079	YES	YES	NO
41202#D70#D70 Agranulocytosis	Health-related outcomes > Hospital in-patient > Diagnoses > Summary Information (diagnoses)	Chapter III Diseases of the blood and blood-forming organs and certain disorders involving the immune mechanism	41202	963	212419	YES	YES	NO
41202#D72#D72 Other disorders of white blood cells	Health-related outcomes > Hospital in-patient > Diagnoses > Summary Information (diagnoses)	Chapter III Diseases of the blood and blood-forming organs and certain disorders involving the immune mechanism	41202	109	257259	YES	NO	NO
41202#D728#D72.8 Other specified disorders of white blood cells	Health-related outcomes > Hospital in-patient > Diagnoses > Summary Information (diagnoses)	Chapter III Diseases of the blood and blood-forming organs and certain disorders involving the immune mechanism	41202	87	257259	YES	NO	NO
41202#D73#D73 Diseases of spleen	Health-related outcomes > Hospital in-patient > Diagnoses > Summary Information (diagnoses)	Chapter III Diseases of the blood and blood-forming organs and certain disorders involving the immune mechanism	41202	47	257259	YES	NO	NO
41202#D75#D75 Other diseases of blood and blood-forming organs	Health-related outcomes > Hospital in-patient > Diagnoses > Summary Information (diagnoses)	Chapter III Diseases of the blood and blood-forming organs and certain disorders involving the immune mechanism	41202	325	193444	YES	YES	NO
41202#D751#D75.1 Secondary polycythaemia	Health-related outcomes > Hospital in-patient > Diagnoses > Summary Information (diagnoses)	Chapter III Diseases of the blood and blood-forming organs and certain disorders involving the immune mechanism	41202	175	169050	YES	YES	NO
41202#D758#D75.8 Other specified diseases of blood and blood-forming organs	Health-related outcomes > Hospital in-patient > Diagnoses > Summary Information (diagnoses)	Chapter III Diseases of the blood and blood-forming organs and certain disorders involving the immune mechanism	41202	58	257259	YES	NO	NO
41202#D759#D75.9 Disease of blood and blood-forming organs| unspecified	Health-related outcomes > Hospital in-patient > Diagnoses > Summary Information (diagnoses)	Chapter III Diseases of the blood and blood-forming organs and certain disorders involving the immune mechanism	41202	63	190376	YES	YES	NO
41202#D80#D80 Immunodeficiency with predominantly antibody defects	Health-related outcomes > Hospital in-patient > Diagnoses > Summary Information (diagnoses)	Chapter III Diseases of the blood and blood-forming organs and certain disorders involving the immune mechanism	41202	86	257259	YES	NO	NO
41202#D801#D80.1 Nonfamilial hypogammaglobulinaemia	Health-related outcomes > Hospital in-patient > Diagnoses > Summary Information (diagnoses)	Chapter III Diseases of the blood and blood-forming organs and certain disorders involving the immune mechanism	41202	63	257259	YES	NO	NO
41202#D86#D86 Sarcoidosis	Health-related outcomes > Hospital in-patient > Diagnoses > Summary Information (diagnoses)	Chapter III Diseases of the blood and blood-forming organs and certain disorders involving the immune mechanism	41202	170	257259	YES	NO	NO
41202#D860#D86.0 Sarcoidosis of lung	Health-related outcomes > Hospital in-patient > Diagnoses > Summary Information (diagnoses)	Chapter III Diseases of the blood and blood-forming organs and certain disorders involving the immune mechanism	41202	66	257259	YES	NO	NO
41202#D861#D86.1 Sarcoidosis of lymph nodes	Health-related outcomes > Hospital in-patient > Diagnoses > Summary Information (diagnoses)	Chapter III Diseases of the blood and blood-forming organs and certain disorders involving the immune mechanism	41202	39	257259	YES	NO	NO
41202#D869#D86.9 Sarcoidosis| unspecified	Health-related outcomes > Hospital in-patient > Diagnoses > Summary Information (diagnoses)	Chapter III Diseases of the blood and blood-forming organs and certain disorders involving the immune mechanism	41202	52	257259	YES	NO	NO
41202#D89#D89 Other disorders involving the immune mechanism| not elsewhere classified	Health-related outcomes > Hospital in-patient > Diagnoses > Summary Information (diagnoses)	Chapter III Diseases of the blood and blood-forming organs and certain disorders involving the immune mechanism	41202	178	216264	YES	YES	NO
41202#D892#D89.2 Hypergammaglobulinaemia| unspecified	Health-related outcomes > Hospital in-patient > Diagnoses > Summary Information (diagnoses)	Chapter III Diseases of the blood and blood-forming organs and certain disorders involving the immune mechanism	41202	135	257259	YES	NO	NO
20002#1327#low platelets|platelet disorder	UK Biobank Assessment Centre > Verbal interview > Medical conditions	Chapter III Diseases of the blood and blood-forming organs and certain disorders involving the immune mechanism	20002	221	265420	NO	NO	NO
20002#1328#haemophilia	UK Biobank Assessment Centre > Verbal interview > Medical conditions	Chapter III Diseases of the blood and blood-forming organs and certain disorders involving the immune mechanism	20002	31	265420	YES	NO	NO
20002#1330#iron deficiency anaemia	UK Biobank Assessment Centre > Verbal interview > Medical conditions	Chapter III Diseases of the blood and blood-forming organs and certain disorders involving the immune mechanism	20002	1426	176029	YES	YES	NO
20002#1331#pernicious anaemia	UK Biobank Assessment Centre > Verbal interview > Medical conditions	Chapter III Diseases of the blood and blood-forming organs and certain disorders involving the immune mechanism	20002	820	188193	YES	YES	NO
20002#1340#thalassaemia	UK Biobank Assessment Centre > Verbal interview > Medical conditions	Chapter III Diseases of the blood and blood-forming organs and certain disorders involving the immune mechanism	20002	38	201879	YES	YES	NO
20002#1345#pemphigoid|pemphigus	UK Biobank Assessment Centre > Verbal interview > Medical conditions	Chapter III Diseases of the blood and blood-forming organs and certain disorders involving the immune mechanism	20002	34	198712	NO	YES	NO
20002#1371#sarcoidosis	UK Biobank Assessment Centre > Verbal interview > Medical conditions	Chapter III Diseases of the blood and blood-forming organs and certain disorders involving the immune mechanism	20002	520	265420	YES	NO	NO
20002#1372#vasculitis	UK Biobank Assessment Centre > Verbal interview > Medical conditions	Chapter III Diseases of the blood and blood-forming organs and certain disorders involving the immune mechanism	20002	770	180986	YES	YES	NO
20002#1373#connective tissue disorder	UK Biobank Assessment Centre > Verbal interview > Medical conditions	Chapter III Diseases of the blood and blood-forming organs and certain disorders involving the immune mechanism	20002	1823	185818	YES	YES	NO
20002#1374#allergy|hypersensitivity|anaphylaxis	UK Biobank Assessment Centre > Verbal interview > Medical conditions	Chapter III Diseases of the blood and blood-forming organs and certain disorders involving the immune mechanism	20002	20060	239549	NO	YES	NO
20002#1376#giant cell|temporal arteritis	UK Biobank Assessment Centre > Verbal interview > Medical conditions	Chapter III Diseases of the blood and blood-forming organs and certain disorders involving the immune mechanism	20002	50	269077	NO	NO	NO
20002#1377#polymyalgia rheumatica	UK Biobank Assessment Centre > Verbal interview > Medical conditions	Chapter III Diseases of the blood and blood-forming organs and certain disorders involving the immune mechanism	20002	554	164587	YES	YES	NO
20002#1378#wegners granulmatosis	UK Biobank Assessment Centre > Verbal interview > Medical conditions	Chapter III Diseases of the blood and blood-forming organs and certain disorders involving the immune mechanism	20002	56	202516	NO	YES	NO
20002#1381#systemic lupus erythematosis|sle	UK Biobank Assessment Centre > Verbal interview > Medical conditions	Chapter III Diseases of the blood and blood-forming organs and certain disorders involving the immune mechanism	20002	306	133153	NO	YES	NO
20002#1382#sjogren's syndrome|sicca syndrome	UK Biobank Assessment Centre > Verbal interview > Medical conditions	Chapter III Diseases of the blood and blood-forming organs and certain disorders involving the immune mechanism	20002	260	156101	NO	YES	NO
20002#1383#dermatopolymyositis	UK Biobank Assessment Centre > Verbal interview > Medical conditions	Chapter III Diseases of the blood and blood-forming organs and certain disorders involving the immune mechanism	20002	52	220483	YES	NO	NO
20002#1384#scleroderma|systemic sclerosis	UK Biobank Assessment Centre > Verbal interview > Medical conditions	Chapter III Diseases of the blood and blood-forming organs and certain disorders involving the immune mechanism	20002	95	133976	NO	YES	NO
20002#1385#allergy or anaphylactic reaction to food	UK Biobank Assessment Centre > Verbal interview > Medical conditions	Chapter III Diseases of the blood and blood-forming organs and certain disorders involving the immune mechanism	20002	1199	218373	NO	YES	NO
20002#1386#allergy or anaphylactic reaction to drug	UK Biobank Assessment Centre > Verbal interview > Medical conditions	Chapter III Diseases of the blood and blood-forming organs and certain disorders involving the immune mechanism	20002	2347	209371	NO	YES	NO
20002#1387#hayfever|allergic rhinitis	UK Biobank Assessment Centre > Verbal interview > Medical conditions	Chapter III Diseases of the blood and blood-forming organs and certain disorders involving the immune mechanism	20002	15298	208080	NO	YES	NO
20002#1445#clotting disorder|excessive bleeding	UK Biobank Assessment Centre > Verbal interview > Medical conditions	Chapter III Diseases of the blood and blood-forming organs and certain disorders involving the immune mechanism	20002	519	224233	NO	YES	NO
20002#1446#anaemia	UK Biobank Assessment Centre > Verbal interview > Medical conditions	Chapter III Diseases of the blood and blood-forming organs and certain disorders involving the immune mechanism	20002	2649	182416	YES	YES	NO
20002#1448#neutropenia|lymphopenia	UK Biobank Assessment Centre > Verbal interview > Medical conditions	Chapter III Diseases of the blood and blood-forming organs and certain disorders involving the immune mechanism	20002	51	196080	NO	YES	NO
20002#1449#myeloproliferative disorder	UK Biobank Assessment Centre > Verbal interview > Medical conditions	Chapter III Diseases of the blood and blood-forming organs and certain disorders involving the immune mechanism	20002	136	203091	YES	YES	NO
20002#1450#monoclonal gammopathy|not myeloma	UK Biobank Assessment Centre > Verbal interview > Medical conditions	Chapter III Diseases of the blood and blood-forming organs and certain disorders involving the immune mechanism	20002	32	269095	NO	NO	NO
20002#1451#hereditary|genetic haematological disorder	UK Biobank Assessment Centre > Verbal interview > Medical conditions	Chapter III Diseases of the blood and blood-forming organs and certain disorders involving the immune mechanism	20002	263	268864	NO	NO	NO
20002#1482#chronic fatigue syndrome	UK Biobank Assessment Centre > Verbal interview > Medical conditions	Chapter III Diseases of the blood and blood-forming organs and certain disorders involving the immune mechanism	20002	1232	195965	NO	YES	NO
20002#1546#essential thrombocytosis	UK Biobank Assessment Centre > Verbal interview > Medical conditions	Chapter III Diseases of the blood and blood-forming organs and certain disorders involving the immune mechanism	20002	30	265420	YES	NO	NO
20002#1561#raynaud's phenomenon|disease	UK Biobank Assessment Centre > Verbal interview > Medical conditions	Chapter III Diseases of the blood and blood-forming organs and certain disorders involving the immune mechanism	20002	308	193701	NO	YES	NO
20002#1562#food intolerance	UK Biobank Assessment Centre > Verbal interview > Medical conditions	Chapter III Diseases of the blood and blood-forming organs and certain disorders involving the immune mechanism	20002	105	188932	YES	YES	NO
20002#1563#urticaria	UK Biobank Assessment Centre > Verbal interview > Medical conditions	Chapter III Diseases of the blood and blood-forming organs and certain disorders involving the immune mechanism	20002	189	210216	YES	YES	NO
20002#1668#allergy to house dust mite	UK Biobank Assessment Centre > Verbal interview > Medical conditions	Chapter III Diseases of the blood and blood-forming organs and certain disorders involving the immune mechanism	20002	145	268982	NO	NO	NO
20002#1669#contact dermatitis	UK Biobank Assessment Centre > Verbal interview > Medical conditions	Chapter III Diseases of the blood and blood-forming organs and certain disorders involving the immune mechanism	20002	112	183195	YES	YES	NO
20002#1670#allergy to elastoplast	UK Biobank Assessment Centre > Verbal interview > Medical conditions	Chapter III Diseases of the blood and blood-forming organs and certain disorders involving the immune mechanism	20002	45	177689	NO	YES	NO
Union#BlockD50-D53#D50-D53 Nutritional anaemias	Union	Chapter III Diseases of the blood and blood-forming organs and certain disorders involving the immune mechanism	Union	10466	238505	NO	YES	NO
Union#BlockD55-D59#D55-D59 Haemolytic anaemias	Union	Chapter III Diseases of the blood and blood-forming organs and certain disorders involving the immune mechanism	Union	324	268846	NO	NO	NO
Union#BlockD60-D64#D60-D64 Aplastic and other anaemias	Union	Chapter III Diseases of the blood and blood-forming organs and certain disorders involving the immune mechanism	Union	13502	250323	NO	YES	NO
Union#BlockD65-D69#D65-D69 Coagulation defects| purpura and other haemorrhagic conditions	Union	Chapter III Diseases of the blood and blood-forming organs and certain disorders involving the immune mechanism	Union	3017	232771	NO	YES	NO
Union#BlockD70-D77#D70-D77 Other diseases of blood and blood-forming organs	Union	Chapter III Diseases of the blood and blood-forming organs and certain disorders involving the immune mechanism	Union	4942	264228	NO	NO	NO
Union#BlockD80-D89#D80-D89 Certain disorders involving the immune mechanism	Union	Chapter III Diseases of the blood and blood-forming organs and certain disorders involving the immune mechanism	Union	1081	244718	NO	YES	NO
Union#ChapterIII#Chapter III Diseases of the blood and blood-forming organs and certain disorders involving the immune mechanism	Union	Chapter III Diseases of the blood and blood-forming organs and certain disorders involving the immune mechanism	Union	26241	234150	NO	YES	NO
Union#D50#D50 Iron deficiency anaemia	Union	Chapter III Diseases of the blood and blood-forming organs and certain disorders involving the immune mechanism	Union	14028	210145	NO	YES	NO
Union#D500#D50.0 Iron deficiency anaemia secondary to blood loss (chronic)	Union	Chapter III Diseases of the blood and blood-forming organs and certain disorders involving the immune mechanism	Union	438	217306	NO	YES	NO
Union#D508#D50.8 Other iron deficiency anaemias	Union	Chapter III Diseases of the blood and blood-forming organs and certain disorders involving the immune mechanism	Union	2858	266312	NO	NO	NO
Union#D509#D50.9 Iron deficiency anaemia| unspecified	Union	Chapter III Diseases of the blood and blood-forming organs and certain disorders involving the immune mechanism	Union	7277	239151	NO	YES	NO
Union#D51#D51 Vitamin B12 deficiency anaemia	Union	Chapter III Diseases of the blood and blood-forming organs and certain disorders involving the immune mechanism	Union	1892	216881	NO	YES	NO
Union#D510#D51.0 Vitamin B12 deficiency anaemia due to intrinsic factor deficiency	Union	Chapter III Diseases of the blood and blood-forming organs and certain disorders involving the immune mechanism	Union	777	214306	NO	YES	NO
Union#D519#D51.9 Vitamin B12 deficiency anaemia| unspecified	Union	Chapter III Diseases of the blood and blood-forming organs and certain disorders involving the immune mechanism	Union	175	232347	NO	YES	NO
Union#D52#D52 Folate deficiency anaemia	Union	Chapter III Diseases of the blood and blood-forming organs and certain disorders involving the immune mechanism	Union	381	235136	NO	YES	NO
Union#D529#D52.9 Folate deficiency anaemia| unspecified	Union	Chapter III Diseases of the blood and blood-forming organs and certain disorders involving the immune mechanism	Union	277	229957	NO	YES	NO
Union#D53#D53 Other nutritional anaemias	Union	Chapter III Diseases of the blood and blood-forming organs and certain disorders involving the immune mechanism	Union	112	269058	NO	NO	NO
Union#D539#D53.9 Nutritional anaemia| unspecified	Union	Chapter III Diseases of the blood and blood-forming organs and certain disorders involving the immune mechanism	Union	61	269109	NO	NO	NO
Union#D56#D56 Thalassaemia	Union	Chapter III Diseases of the blood and blood-forming organs and certain disorders involving the immune mechanism	Union	103	269067	NO	NO	NO
Union#D563#D56.3 Thalassaemia trait	Union	Chapter III Diseases of the blood and blood-forming organs and certain disorders involving the immune mechanism	Union	41	269129	NO	NO	YES
Union#D58#D58 Other hereditary haemolytic anaemias	Union	Chapter III Diseases of the blood and blood-forming organs and certain disorders involving the immune mechanism	Union	114	269056	NO	NO	NO
Union#D580#D58.0 Hereditary spherocytosis	Union	Chapter III Diseases of the blood and blood-forming organs and certain disorders involving the immune mechanism	Union	39	269131	NO	NO	NO
Union#D589#D58.9 Hereditary haemolytic anaemia| unspecified	Union	Chapter III Diseases of the blood and blood-forming organs and certain disorders involving the immune mechanism	Union	41	269129	NO	NO	YES
Union#D59#D59 Acquired haemolytic anaemia	Union	Chapter III Diseases of the blood and blood-forming organs and certain disorders involving the immune mechanism	Union	158	269012	NO	NO	NO
Union#D591#D59.1 Other autoimmune haemolytic anaemias	Union	Chapter III Diseases of the blood and blood-forming organs and certain disorders involving the immune mechanism	Union	97	269073	NO	NO	NO
Union#D61#D61 Other aplastic anaemias	Union	Chapter III Diseases of the blood and blood-forming organs and certain disorders involving the immune mechanism	Union	681	216345	NO	YES	NO
Union#D611#D61.1 Drug-induced aplastic anaemia	Union	Chapter III Diseases of the blood and blood-forming organs and certain disorders involving the immune mechanism	Union	30	269140	NO	NO	YES
Union#D619#D61.9 Aplastic anaemia| unspecified	Union	Chapter III Diseases of the blood and blood-forming organs and certain disorders involving the immune mechanism	Union	504	197574	NO	YES	NO
Union#D62#D62 Acute posthaemorrhagic anaemia	Union	Chapter III Diseases of the blood and blood-forming organs and certain disorders involving the immune mechanism	Union	220	221535	NO	YES	NO
Union#D63#D63 Anaemia in chronic diseases classified elsewhere	Union	Chapter III Diseases of the blood and blood-forming organs and certain disorders involving the immune mechanism	Union	795	268375	NO	NO	NO
Union#D630#D63.0 Anaemia in neoplastic disease	Union	Chapter III Diseases of the blood and blood-forming organs and certain disorders involving the immune mechanism	Union	411	268759	NO	NO	NO
Union#D638#D63.8 Anaemia in other chronic diseases classified elsewhere	Union	Chapter III Diseases of the blood and blood-forming organs and certain disorders involving the immune mechanism	Union	367	235998	NO	YES	NO
Union#D64#D64 Other anaemias	Union	Chapter III Diseases of the blood and blood-forming organs and certain disorders involving the immune mechanism	Union	16430	223634	NO	YES	NO
Union#D648#D64.8 Other specified anaemias	Union	Chapter III Diseases of the blood and blood-forming organs and certain disorders involving the immune mechanism	Union	61	269109	NO	NO	NO
Union#D649#D64.9 Anaemia| unspecified	Union	Chapter III Diseases of the blood and blood-forming organs and certain disorders involving the immune mechanism	Union	12577	249988	NO	YES	NO
Union#D65#D65 Disseminated intravascular coagulation [defibrination syndrome]	Union	Chapter III Diseases of the blood and blood-forming organs and certain disorders involving the immune mechanism	Union	50	269120	NO	NO	YES
Union#D66#D66 Hereditary factor VIII deficiency	Union	Chapter III Diseases of the blood and blood-forming organs and certain disorders involving the immune mechanism	Union	69	269101	NO	NO	NO
Union#D68#D68 Other coagulation defects	Union	Chapter III Diseases of the blood and blood-forming organs and certain disorders involving the immune mechanism	Union	1556	248907	NO	YES	NO
Union#D680#D68.0 Von Willebrand's disease	Union	Chapter III Diseases of the blood and blood-forming organs and certain disorders involving the immune mechanism	Union	94	225132	NO	YES	NO
Union#D682#D68.2 Hereditary deficiency of other clotting factors	Union	Chapter III Diseases of the blood and blood-forming organs and certain disorders involving the immune mechanism	Union	259	219826	NO	YES	NO
Union#D683#D68.3 Haemorrhagic disorder due to circulating anticoagulants	Union	Chapter III Diseases of the blood and blood-forming organs and certain disorders involving the immune mechanism	Union	77	210412	NO	YES	NO
Union#D685#D68.5 Primary Thrombophilia	Union	Chapter III Diseases of the blood and blood-forming organs and certain disorders involving the immune mechanism	Union	180	268990	NO	NO	NO
Union#D686#D68.6 Other Thrombophilia	Union	Chapter III Diseases of the blood and blood-forming organs and certain disorders involving the immune mechanism	Union	111	222128	NO	YES	NO
Union#D688#D68.8 Other specified coagulation defects	Union	Chapter III Diseases of the blood and blood-forming organs and certain disorders involving the immune mechanism	Union	124	269046	NO	NO	NO
Union#D689#D68.9 Coagulation defect| unspecified	Union	Chapter III Diseases of the blood and blood-forming organs and certain disorders involving the immune mechanism	Union	225	222984	NO	YES	NO
Union#D69#D69 Purpura and other haemorrhagic conditions	Union	Chapter III Diseases of the blood and blood-forming organs and certain disorders involving the immune mechanism	Union	2616	229564	NO	YES	NO
Union#D690#D69.0 Allergic purpura	Union	Chapter III Diseases of the blood and blood-forming organs and certain disorders involving the immune mechanism	Union	34	269136	NO	NO	YES
Union#D693#D69.3 Idiopathic thrombocytopenic purpura	Union	Chapter III Diseases of the blood and blood-forming organs and certain disorders involving the immune mechanism	Union	391	268779	NO	NO	NO
Union#D694#D69.4 Other primary thrombocytopenia	Union	Chapter III Diseases of the blood and blood-forming organs and certain disorders involving the immune mechanism	Union	36	269134	NO	NO	YES
Union#D695#D69.5 Secondary thrombocytopenia	Union	Chapter III Diseases of the blood and blood-forming organs and certain disorders involving the immune mechanism	Union	104	213119	NO	YES	NO
Union#D696#D69.6 Thrombocytopenia| unspecified	Union	Chapter III Diseases of the blood and blood-forming organs and certain disorders involving the immune mechanism	Union	1597	214760	NO	YES	NO
Union#D699#D69.9 Haemorrhagic condition| unspecified	Union	Chapter III Diseases of the blood and blood-forming organs and certain disorders involving the immune mechanism	Union	101	269069	NO	NO	NO
Union#D70#D70 Agranulocytosis	Union	Chapter III Diseases of the blood and blood-forming organs and certain disorders involving the immune mechanism	Union	3627	248567	NO	YES	NO
Union#D72#D72 Other disorders of white blood cells	Union	Chapter III Diseases of the blood and blood-forming organs and certain disorders involving the immune mechanism	Union	650	243126	NO	YES	NO
Union#D721#D72.1 Eosinophilia	Union	Chapter III Diseases of the blood and blood-forming organs and certain disorders involving the immune mechanism	Union	87	269083	NO	NO	NO
Union#D728#D72.8 Other specified disorders of white blood cells	Union	Chapter III Diseases of the blood and blood-forming organs and certain disorders involving the immune mechanism	Union	335	227341	NO	YES	NO
Union#D73#D73 Diseases of spleen	Union	Chapter III Diseases of the blood and blood-forming organs and certain disorders involving the immune mechanism	Union	622	223759	NO	YES	NO
Union#D730#D73.0 Hyposplenism	Union	Chapter III Diseases of the blood and blood-forming organs and certain disorders involving the immune mechanism	Union	414	232131	NO	YES	NO
Union#D735#D73.5 Infarction of spleen	Union	Chapter III Diseases of the blood and blood-forming organs and certain disorders involving the immune mechanism	Union	95	188393	NO	YES	NO
Union#D738#D73.8 Other diseases of spleen	Union	Chapter III Diseases of the blood and blood-forming organs and certain disorders involving the immune mechanism	Union	43	269127	NO	NO	YES
Union#D75#D75 Other diseases of blood and blood-forming organs	Union	Chapter III Diseases of the blood and blood-forming organs and certain disorders involving the immune mechanism	Union	1202	231651	NO	YES	NO
Union#D751#D75.1 Secondary polycythaemia	Union	Chapter III Diseases of the blood and blood-forming organs and certain disorders involving the immune mechanism	Union	330	179291	NO	YES	NO
Union#D752#D75.2 Essential thrombocytosis	Union	Chapter III Diseases of the blood and blood-forming organs and certain disorders involving the immune mechanism	Union	49	204571	NO	YES	NO
Union#D758#D75.8 Other specified diseases of blood and blood-forming organs	Union	Chapter III Diseases of the blood and blood-forming organs and certain disorders involving the immune mechanism	Union	169	269001	NO	NO	NO
Union#D759#D75.9 Disease of blood and blood-forming organs| unspecified	Union	Chapter III Diseases of the blood and blood-forming organs and certain disorders involving the immune mechanism	Union	86	199520	NO	YES	NO
Union#D76#D76 Certain diseases involving lymphoreticular tissue and reticulohistiocytic system	Union	Chapter III Diseases of the blood and blood-forming organs and certain disorders involving the immune mechanism	Union	70	269100	NO	NO	NO
Union#D763#D76.3 Other histiocytosis syndromes	Union	Chapter III Diseases of the blood and blood-forming organs and certain disorders involving the immune mechanism	Union	55	269115	NO	NO	NO
Union#D80#D80 Immunodeficiency with predominantly antibody defects	Union	Chapter III Diseases of the blood and blood-forming organs and certain disorders involving the immune mechanism	Union	219	268951	NO	NO	NO
Union#D801#D80.1 Nonfamilial hypogammaglobulinaemia	Union	Chapter III Diseases of the blood and blood-forming organs and certain disorders involving the immune mechanism	Union	118	269052	NO	NO	NO
Union#D802#D80.2 Selective deficiency of immunoglobulin A [IgA]	Union	Chapter III Diseases of the blood and blood-forming organs and certain disorders involving the immune mechanism	Union	33	269137	NO	NO	YES
Union#D83#D83 Common variable immunodeficiency	Union	Chapter III Diseases of the blood and blood-forming organs and certain disorders involving the immune mechanism	Union	30	269140	NO	NO	YES
Union#D84#D84 Other immunodeficiencies	Union	Chapter III Diseases of the blood and blood-forming organs and certain disorders involving the immune mechanism	Union	81	269089	NO	NO	NO
Union#D849#D84.9 Immunodeficiency| unspecified	Union	Chapter III Diseases of the blood and blood-forming organs and certain disorders involving the immune mechanism	Union	48	269122	NO	NO	NO
Union#D86#D86 Sarcoidosis	Union	Chapter III Diseases of the blood and blood-forming organs and certain disorders involving the immune mechanism	Union	1017	268153	NO	NO	NO
Union#D860#D86.0 Sarcoidosis of lung	Union	Chapter III Diseases of the blood and blood-forming organs and certain disorders involving the immune mechanism	Union	191	268979	NO	NO	NO
Union#D861#D86.1 Sarcoidosis of lymph nodes	Union	Chapter III Diseases of the blood and blood-forming organs and certain disorders involving the immune mechanism	Union	47	269123	NO	NO	NO
Union#D868#D86.8 Sarcoidosis of other and combined sites	Union	Chapter III Diseases of the blood and blood-forming organs and certain disorders involving the immune mechanism	Union	73	269097	NO	NO	NO
Union#D869#D86.9 Sarcoidosis| unspecified	Union	Chapter III Diseases of the blood and blood-forming organs and certain disorders involving the immune mechanism	Union	377	268793	NO	NO	NO
Union#D89#D89 Other disorders involving the immune mechanism| not elsewhere classified	Union	Chapter III Diseases of the blood and blood-forming organs and certain disorders involving the immune mechanism	Union	370	233039	NO	YES	NO
Union#D892#D89.2 Hypergammaglobulinaemia| unspecified	Union	Chapter III Diseases of the blood and blood-forming organs and certain disorders involving the immune mechanism	Union	232	224485	NO	YES	NO
Union#D899#D89.9 Disorder involving the immune mechanism| unspecified	Union	Chapter III Diseases of the blood and blood-forming organs and certain disorders involving the immune mechanism	Union	40	269130	NO	NO	YES
40001#BlockE10-E14#E10-E14 Diabetes mellitus	Health-related outcomes > Death register	Chapter IV Endocrine, nutritional and metabolic diseases	40001	97	189241	YES	YES	NO
40001#BlockE70-E90#E70-E90 Metabolic disorders	Health-related outcomes > Death register	Chapter IV Endocrine, nutritional and metabolic diseases	40001	49	194276	YES	YES	NO
40001#ChapterIV#Chapter IV Endocrine| nutritional and metabolic diseases	Health-related outcomes > Death register	Chapter IV Endocrine, nutritional and metabolic diseases	40001	162	191454	NO	YES	NO
40001#E11#E11 Non-insulin-dependent diabetes mellitus	Health-related outcomes > Death register	Chapter IV Endocrine, nutritional and metabolic diseases	40001	45	184363	YES	YES	YES
40001#E14#E14 Unspecified diabetes mellitus	Health-related outcomes > Death register	Chapter IV Endocrine, nutritional and metabolic diseases	40001	42	184363	YES	YES	YES
40001#E85#E85 Amyloidosis	Health-related outcomes > Death register	Chapter IV Endocrine, nutritional and metabolic diseases	40001	30	269008	YES	NO	YES
40002#BlockE00-E07#E00-E07 Disorders of thyroid gland	Health-related outcomes > Death register	Chapter IV Endocrine, nutritional and metabolic diseases	40002	43	267958	YES	NO	YES
40002#BlockE10-E14#E10-E14 Diabetes mellitus	Health-related outcomes > Death register	Chapter IV Endocrine, nutritional and metabolic diseases	40002	1009	165656	YES	YES	NO
40002#BlockE65-E68#E65-E68 Obesity and other hyperalimentation	Health-related outcomes > Death register	Chapter IV Endocrine, nutritional and metabolic diseases	40002	50	267958	YES	NO	NO
40002#BlockE70-E90#E70-E90 Metabolic disorders	Health-related outcomes > Death register	Chapter IV Endocrine, nutritional and metabolic diseases	40002	174	189767	YES	YES	NO
40002#ChapterIV#Chapter IV Endocrine| nutritional and metabolic diseases	Health-related outcomes > Death register	Chapter IV Endocrine, nutritional and metabolic diseases	40002	1249	172752	NO	YES	NO
40002#E03#E03 Other hypothyroidism	Health-related outcomes > Death register	Chapter IV Endocrine, nutritional and metabolic diseases	40002	36	267958	YES	NO	YES
40002#E039#E03.9 Hypothyroidism| unspecified	Health-related outcomes > Death register	Chapter IV Endocrine, nutritional and metabolic diseases	40002	36	267958	YES	NO	YES
40002#E10#E10 Insulin-dependent diabetes mellitus	Health-related outcomes > Death register	Chapter IV Endocrine, nutritional and metabolic diseases	40002	51	188776	YES	YES	NO
40002#E109#E10.9 Without complications	Health-related outcomes > Death register	Chapter IV Endocrine, nutritional and metabolic diseases	40002	50	185074	YES	YES	NO
40002#E11#E11 Non-insulin-dependent diabetes mellitus	Health-related outcomes > Death register	Chapter IV Endocrine, nutritional and metabolic diseases	40002	603	167781	YES	YES	NO
40002#E119#E11.9 Without complications	Health-related outcomes > Death register	Chapter IV Endocrine, nutritional and metabolic diseases	40002	587	167527	YES	YES	NO
40002#E14#E14 Unspecified diabetes mellitus	Health-related outcomes > Death register	Chapter IV Endocrine, nutritional and metabolic diseases	40002	368	159400	YES	YES	NO
40002#E149#E14.9 Without complications	Health-related outcomes > Death register	Chapter IV Endocrine, nutritional and metabolic diseases	40002	350	159523	YES	YES	NO
40002#E66#E66 Obesity	Health-related outcomes > Death register	Chapter IV Endocrine, nutritional and metabolic diseases	40002	50	267958	YES	NO	NO
40002#E669#E66.9 Obesity| unspecified	Health-related outcomes > Death register	Chapter IV Endocrine, nutritional and metabolic diseases	40002	37	267958	YES	NO	YES
40002#E78#E78 Disorders of lipoprotein metabolism and other lipidaemias	Health-related outcomes > Death register	Chapter IV Endocrine, nutritional and metabolic diseases	40002	70	155462	YES	YES	NO
40002#E780#E78.0 Pure hypercholesterolaemia	Health-related outcomes > Death register	Chapter IV Endocrine, nutritional and metabolic diseases	40002	56	152008	YES	YES	NO
40002#E87#E87 Other disorders of fluid| electrolyte and acid-base balance	Health-related outcomes > Death register	Chapter IV Endocrine, nutritional and metabolic diseases	40002	38	267958	YES	NO	YES
Source of report of E01 (iodine-deficiency-related thyroid disorders and allied conditions)	Health-related outcomes > First occurrences > Endocrine	Chapter IV Endocrine, nutritional and metabolic diseases	130693	60	190580	NO	NO	YES
Source of report of E02 (subclinical iodine-deficiency hypothyroidism)	Health-related outcomes > First occurrences > Endocrine	Chapter IV Endocrine, nutritional and metabolic diseases	130695	47	196221	NO	NO	YES
Source of report of E03 (other hypothyroidism)	Health-related outcomes > First occurrences > Endocrine	Chapter IV Endocrine, nutritional and metabolic diseases	130697	18289	159512	NO	NO	YES
Source of report of E04 (other non-toxic goitre)	Health-related outcomes > First occurrences > Endocrine	Chapter IV Endocrine, nutritional and metabolic diseases	130699	2518	167942	NO	NO	YES
Source of report of E05 (thyrotoxicosis [hyperthyroidism])	Health-related outcomes > First occurrences > Endocrine	Chapter IV Endocrine, nutritional and metabolic diseases	130701	3807	178925	NO	NO	YES
Source of report of E06 (thyroiditis)	Health-related outcomes > First occurrences > Endocrine	Chapter IV Endocrine, nutritional and metabolic diseases	130703	629	171853	NO	NO	YES
Source of report of E07 (other disorders of thyroid)	Health-related outcomes > First occurrences > Endocrine	Chapter IV Endocrine, nutritional and metabolic diseases	130705	1168	175005	NO	NO	YES
Source of report of E10 (insulin-dependent diabetes mellitus)	Health-related outcomes > First occurrences > Endocrine	Chapter IV Endocrine, nutritional and metabolic diseases	130707	2179	210387	NO	NO	YES
Source of report of E11 (non-insulin-dependent diabetes mellitus)	Health-related outcomes > First occurrences > Endocrine	Chapter IV Endocrine, nutritional and metabolic diseases	130709	16353	183194	NO	NO	YES
Source of report of E13 (other specified diabetes mellitus)	Health-related outcomes > First occurrences > Endocrine	Chapter IV Endocrine, nutritional and metabolic diseases	130713	158	228501	NO	NO	YES
Source of report of E14 (unspecified diabetes mellitus)	Health-related outcomes > First occurrences > Endocrine	Chapter IV Endocrine, nutritional and metabolic diseases	130715	11862	180135	NO	NO	YES
Source of report of E16 (other disorders of pancreatic internal secretion)	Health-related outcomes > First occurrences > Endocrine	Chapter IV Endocrine, nutritional and metabolic diseases	130719	1539	219626	NO	NO	YES
Source of report of E20 (hypoparathyroidism)	Health-related outcomes > First occurrences > Endocrine	Chapter IV Endocrine, nutritional and metabolic diseases	130721	108	269062	NO	NO	YES
Source of report of E21 (hyperparathyroidism and other disorders of parathyroid gland)	Health-related outcomes > First occurrences > Endocrine	Chapter IV Endocrine, nutritional and metabolic diseases	130723	954	193786	NO	NO	YES
Source of report of E22 (hyperfunction of pituitary gland)	Health-related outcomes > First occurrences > Endocrine	Chapter IV Endocrine, nutritional and metabolic diseases	130725	404	223261	NO	NO	YES
Source of report of E23 (hypofunction and other disorders of pituitary gland)	Health-related outcomes > First occurrences > Endocrine	Chapter IV Endocrine, nutritional and metabolic diseases	130727	552	268618	NO	NO	YES
Source of report of E24 (cushing's syndrome)	Health-related outcomes > First occurrences > Endocrine	Chapter IV Endocrine, nutritional and metabolic diseases	130729	94	190722	NO	NO	YES
Source of report of E26 (hyperaldosteronism)	Health-related outcomes > First occurrences > Endocrine	Chapter IV Endocrine, nutritional and metabolic diseases	130733	76	269094	NO	NO	YES
Source of report of E27 (other disorders of adrenal gland)	Health-related outcomes > First occurrences > Endocrine	Chapter IV Endocrine, nutritional and metabolic diseases	130735	488	246310	NO	NO	YES
Source of report of E28 (ovarian dysfunction)	Health-related outcomes > First occurrences > Endocrine	Chapter IV Endocrine, nutritional and metabolic diseases	130737	1166	145368	NO	NO	YES
Source of report of E29 (testicular dysfunction)	Health-related outcomes > First occurrences > Endocrine	Chapter IV Endocrine, nutritional and metabolic diseases	130739	256	126215	NO	NO	YES
Source of report of E34 (other endocrine disorders)	Health-related outcomes > First occurrences > Endocrine	Chapter IV Endocrine, nutritional and metabolic diseases	130747	188	214480	NO	NO	YES
Source of report of E46 (unspecified protein-energy malnutrition)	Health-related outcomes > First occurrences > Endocrine	Chapter IV Endocrine, nutritional and metabolic diseases	130763	169	269001	NO	NO	YES
Source of report of E53 (deficiency of other b group vitamins)	Health-related outcomes > First occurrences > Endocrine	Chapter IV Endocrine, nutritional and metabolic diseases	130771	1255	247291	NO	NO	YES
Source of report of E55 (vitamin d deficiency)	Health-related outcomes > First occurrences > Endocrine	Chapter IV Endocrine, nutritional and metabolic diseases	130775	1055	210752	NO	NO	YES
Source of report of E56 (other vitamin deficiencies)	Health-related outcomes > First occurrences > Endocrine	Chapter IV Endocrine, nutritional and metabolic diseases	130777	144	200300	NO	NO	YES
Source of report of E61 (deficiency of other nutrient elements)	Health-related outcomes > First occurrences > Endocrine	Chapter IV Endocrine, nutritional and metabolic diseases	130785	385	218566	NO	NO	YES
Source of report of E65 (localised adiposity)	Health-related outcomes > First occurrences > Endocrine	Chapter IV Endocrine, nutritional and metabolic diseases	130791	67	188251	NO	NO	YES
Source of report of E66 (obesity)	Health-related outcomes > First occurrences > Endocrine	Chapter IV Endocrine, nutritional and metabolic diseases	130793	18099	251071	NO	NO	YES
Source of report of E70 (disorders of aromatic amino-acid metabolism)	Health-related outcomes > First occurrences > Endocrine	Chapter IV Endocrine, nutritional and metabolic diseases	130799	35	269135	NO	NO	YES
Source of report of E72 (other disorders of amino-acid metabolism)	Health-related outcomes > First occurrences > Endocrine	Chapter IV Endocrine, nutritional and metabolic diseases	130803	42	269128	NO	NO	YES
Source of report of E73 (lactose intolerance)	Health-related outcomes > First occurrences > Endocrine	Chapter IV Endocrine, nutritional and metabolic diseases	130805	183	193634	NO	NO	YES
[truncated: 15,362 more rows]

## Sheet: Quantitative
Phenotype	Path	Root	Field	N Tested	Unique to Release 300Kv2
Hand grip strength (left)	UK Biobank Assessment Centre > Physical measures > Hand grip strength	Chapter XXI Factors influencing health status and contact with health services	46	268011	YES
Hand grip strength (right)	UK Biobank Assessment Centre > Physical measures > Hand grip strength	Chapter XXI Factors influencing health status and contact with health services	47	268034	YES
Waist circumference	UK Biobank Assessment Centre > Physical measures > Anthropometry > Body size measures	Chapter XXI Factors influencing health status and contact with health services	48	268440	NO
Hip circumference	UK Biobank Assessment Centre > Physical measures > Anthropometry > Body size measures	Chapter XXI Factors influencing health status and contact with health services	49	268418	NO
Standing height	UK Biobank Assessment Centre > Physical measures > Anthropometry > Body size measures	Chapter XXI Factors influencing health status and contact with health services	50	268320	NO
Seated height	UK Biobank Assessment Centre > Physical measures > Anthropometry > Body size measures	Chapter XXI Factors influencing health status and contact with health services	51	268264	NO
Heel bone ultrasound T-score| manual entry	UK Biobank Assessment Centre > Physical measures > Bone-densitometry of heel	Chapter XIII Diseases of the musculoskeletal system and connective tissue	77	22810	NO
Heel bone mineral density (BMD) T-score| automated	UK Biobank Assessment Centre > Physical measures > Bone-densitometry of heel	Chapter XIII Diseases of the musculoskeletal system and connective tissue	78	146280	NO
Systolic blood pressure| manual reading	UK Biobank Assessment Centre > Physical measures > Blood pressure	Chapter IX Diseases of the circulatory system	93	21934	YES
Diastolic blood pressure| manual reading	UK Biobank Assessment Centre > Physical measures > Blood pressure	Chapter IX Diseases of the circulatory system	94	21934	YES
Pulse rate (during blood-pressure measurement)	UK Biobank Assessment Centre > Physical measures > Blood pressure	Chapter IX Diseases of the circulatory system	95	21934	YES
Pulse rate| automated reading	UK Biobank Assessment Centre > Physical measures > Blood pressure	Chapter IX Diseases of the circulatory system	102	254526	YES
Townsend deprivation index at recruitment	Population characteristics > Baseline characteristics	Chapter XXI Factors influencing health status and contact with health services	189	268852	YES
Age started wearing glasses or contact lenses	UK Biobank Assessment Centre > Touchscreen > Health and medical history > Eyesight	Chapter VII Diseases of the eye and adnexa	2217	239592	YES
Age high blood pressure diagnosed	UK Biobank Assessment Centre > Touchscreen > Health and medical history > Medical conditions	Chapter IX Diseases of the circulatory system	2966	71691	YES
Age diabetes diagnosed	UK Biobank Assessment Centre > Touchscreen > Health and medical history > Medical conditions	Chapter IV Endocrine, nutritional and metabolic diseases	2976	12307	YES
Forced vital capacity (FVC)	UK Biobank Assessment Centre > Physical measures > Spirometry	Chapter X Diseases of the respiratory system	3062	244363	NO
Forced expiratory volume in 1-second (FEV1)	UK Biobank Assessment Centre > Physical measures > Spirometry	Chapter X Diseases of the respiratory system	3063	244363	NO
Heel quantitative ultrasound index (QUI)| manual entry	UK Biobank Assessment Centre > Physical measures > Bone-densitometry of heel	Chapter XIII Diseases of the musculoskeletal system and connective tissue	3083	22810	NO
Heel bone mineral density (BMD)| manual entry	UK Biobank Assessment Centre > Physical measures > Bone-densitometry of heel	Chapter XIII Diseases of the musculoskeletal system and connective tissue	3084	22810	NO
Heel Broadband ultrasound attenuation (BUA)| manual entry	UK Biobank Assessment Centre > Physical measures > Bone-densitometry of heel	Chapter XIII Diseases of the musculoskeletal system and connective tissue	3085	22810	NO
Speed of sound through heel| manual entry	UK Biobank Assessment Centre > Physical measures > Bone-densitometry of heel	Chapter XIII Diseases of the musculoskeletal system and connective tissue	3086	22810	NO
Ankle spacing width	UK Biobank Assessment Centre > Physical measures > Bone-densitometry of heel	Chapter XIII Diseases of the musculoskeletal system and connective tissue	3143	146280	NO
Heel Broadband ultrasound attenuation| direct entry	UK Biobank Assessment Centre > Physical measures > Bone-densitometry of heel	Chapter XIII Diseases of the musculoskeletal system and connective tissue	3144	146269	NO
Speed of sound through heel	UK Biobank Assessment Centre > Physical measures > Bone-densitometry of heel	Chapter XIII Diseases of the musculoskeletal system and connective tissue	3146	146280	NO
Heel quantitative ultrasound index (QUI)| direct entry	UK Biobank Assessment Centre > Physical measures > Bone-densitometry of heel	Chapter XIII Diseases of the musculoskeletal system and connective tissue	3147	146280	NO
Heel bone mineral density (BMD)	UK Biobank Assessment Centre > Physical measures > Bone-densitometry of heel	Chapter XIII Diseases of the musculoskeletal system and connective tissue	3148	146219	NO
Age angina diagnosed	UK Biobank Assessment Centre > Touchscreen > Health and medical history > Medical conditions	Chapter IX Diseases of the circulatory system	3627	8182	YES
Age hay fever| rhinitis or eczema diagnosed	UK Biobank Assessment Centre > Touchscreen > Health and medical history > Medical conditions	Chapter III Diseases of the blood and blood-forming organs and certain disorders involving the immune mechanism	3761	62182	YES
Age asthma diagnosed	UK Biobank Assessment Centre > Touchscreen > Health and medical history > Medical conditions	Chapter X Diseases of the respiratory system	3786	30884	YES
Age heart attack diagnosed	UK Biobank Assessment Centre > Touchscreen > Health and medical history > Medical conditions	Chapter IX Diseases of the circulatory system	3894	5473	YES
Age emphysema/chronic bronchitis diagnosed	UK Biobank Assessment Centre > Touchscreen > Health and medical history > Medical conditions	Chapter X Diseases of the respiratory system	3992	4450	YES
Age deep-vein thrombosis (DVT| blood clot in leg) diagnosed	UK Biobank Assessment Centre > Touchscreen > Health and medical history > Medical conditions	Chapter IX Diseases of the circulatory system	4012	5394	YES
Age pulmonary embolism (blood clot in lung) diagnosed	UK Biobank Assessment Centre > Touchscreen > Health and medical history > Medical conditions	Chapter IX Diseases of the circulatory system	4022	2204	YES
Age stroke diagnosed	UK Biobank Assessment Centre > Touchscreen > Health and medical history > Medical conditions	Chapter IX Diseases of the circulatory system	4056	3980	YES
Diastolic blood pressure| automated reading	UK Biobank Assessment Centre > Physical measures > Blood pressure	Chapter IX Diseases of the circulatory system	4079	254526	YES
Systolic blood pressure| automated reading	UK Biobank Assessment Centre > Physical measures > Blood pressure	Chapter IX Diseases of the circulatory system	4080	254523	YES
Ankle spacing width (left)	UK Biobank Assessment Centre > Physical measures > Bone-densitometry of heel	Chapter XIII Diseases of the musculoskeletal system and connective tissue	4100	93445	NO
Heel broadband ultrasound attenuation (left)	UK Biobank Assessment Centre > Physical measures > Bone-densitometry of heel	Chapter XIII Diseases of the musculoskeletal system and connective tissue	4101	93440	NO
Speed of sound through heel (left)	UK Biobank Assessment Centre > Physical measures > Bone-densitometry of heel	Chapter XIII Diseases of the musculoskeletal system and connective tissue	4103	93445	NO
Heel quantitative ultrasound index (QUI)| direct entry (left)	UK Biobank Assessment Centre > Physical measures > Bone-densitometry of heel	Chapter XIII Diseases of the musculoskeletal system and connective tissue	4104	93445	NO
Heel bone mineral density (BMD) (left)	UK Biobank Assessment Centre > Physical measures > Bone-densitometry of heel	Chapter XIII Diseases of the musculoskeletal system and connective tissue	4105	93391	NO
Heel bone mineral density (BMD) T-score| automated (left)	UK Biobank Assessment Centre > Physical measures > Bone-densitometry of heel	Chapter XIII Diseases of the musculoskeletal system and connective tissue	4106	93445	NO
Ankle spacing width (right)	UK Biobank Assessment Centre > Physical measures > Bone-densitometry of heel	Chapter XIII Diseases of the musculoskeletal system and connective tissue	4119	93440	NO
Heel broadband ultrasound attenuation (right)	UK Biobank Assessment Centre > Physical measures > Bone-densitometry of heel	Chapter XIII Diseases of the musculoskeletal system and connective tissue	4120	93433	NO
Speed of sound through heel (right)	UK Biobank Assessment Centre > Physical measures > Bone-densitometry of heel	Chapter XIII Diseases of the musculoskeletal system and connective tissue	4122	93440	NO
Heel quantitative ultrasound index (QUI)| direct entry (right)	UK Biobank Assessment Centre > Physical measures > Bone-densitometry of heel	Chapter XIII Diseases of the musculoskeletal system and connective tissue	4123	93440	NO
Heel bone mineral density (BMD) (right)	UK Biobank Assessment Centre > Physical measures > Bone-densitometry of heel	Chapter XIII Diseases of the musculoskeletal system and connective tissue	4124	93392	NO
Heel bone mineral density (BMD) T-score| automated (right)	UK Biobank Assessment Centre > Physical measures > Bone-densitometry of heel	Chapter XIII Diseases of the musculoskeletal system and connective tissue	4125	93440	NO
Mean signal-to-noise ratio (SNR)| (left)	UK Biobank Assessment Centre > Physical measures > Hearing test	Chapter VI Diseases of the nervous system	4233	95548	NO
Mean signal-to-noise ratio (SNR)| (right)	UK Biobank Assessment Centre > Physical measures > Hearing test	Chapter VI Diseases of the nervous system	4244	95491	NO
Age glaucoma diagnosed	UK Biobank Assessment Centre > Touchscreen > Health and medical history > Eyesight	Chapter VII Diseases of the eye and adnexa	4689	1540	YES
Age cataract diagnosed	UK Biobank Assessment Centre > Touchscreen > Health and medical history > Eyesight	Chapter VII Diseases of the eye and adnexa	4700	4317	YES
logMAR in round (left)	UK Biobank Assessment Centre > Physical measures > Eye measures > Visual acuity	Chapter VII Diseases of the eye and adnexa	5078	69461	NO
logMAR in round (right)	UK Biobank Assessment Centre > Physical measures > Eye measures > Visual acuity	Chapter VII Diseases of the eye and adnexa	5079	69492	NO
Spherical power (right)	UK Biobank Assessment Centre > Physical measures > Eye measures > Autorefraction	Chapter VII Diseases of the eye and adnexa	5084	67835	NO
Spherical power (left)	UK Biobank Assessment Centre > Physical measures > Eye measures > Autorefraction	Chapter VII Diseases of the eye and adnexa	5085	67623	NO
Cylindrical power (left)	UK Biobank Assessment Centre > Physical measures > Eye measures > Autorefraction	Chapter VII Diseases of the eye and adnexa	5086	67623	NO
Cylindrical power (right)	UK Biobank Assessment Centre > Physical measures > Eye measures > Autorefraction	Chapter VII Diseases of the eye and adnexa	5087	67835	NO
3mm weak meridian (left)	UK Biobank Assessment Centre > Physical measures > Eye measures > Autorefraction	Chapter VII Diseases of the eye and adnexa	5096	65510	NO
6mm weak meridian (left)	UK Biobank Assessment Centre > Physical measures > Eye measures > Autorefraction	Chapter VII Diseases of the eye and adnexa	5097	57027	NO
6mm weak meridian (right)	UK Biobank Assessment Centre > Physical measures > Eye measures > Autorefraction	Chapter VII Diseases of the eye and adnexa	5098	57577	NO
3mm weak meridian (right)	UK Biobank Assessment Centre > Physical measures > Eye measures > Autorefraction	Chapter VII Diseases of the eye and adnexa	5099	65495	NO
3mm cylindrical power (right)	UK Biobank Assessment Centre > Physical measures > Eye measures > Autorefraction	Chapter VII Diseases of the eye and adnexa	5116	65495	NO
6mm cylindrical power (right)	UK Biobank Assessment Centre > Physical measures > Eye measures > Autorefraction	Chapter VII Diseases of the eye and adnexa	5117	57577	NO
6mm cylindrical power (left)	UK Biobank Assessment Centre > Physical measures > Eye measures > Autorefraction	Chapter VII Diseases of the eye and adnexa	5118	57027	NO
3mm cylindrical power (left)	UK Biobank Assessment Centre > Physical measures > Eye measures > Autorefraction	Chapter VII Diseases of the eye and adnexa	5119	65510	NO
3mm strong meridian (right)	UK Biobank Assessment Centre > Physical measures > Eye measures > Autorefraction	Chapter VII Diseases of the eye and adnexa	5132	65495	NO
6mm strong meridian (right)	UK Biobank Assessment Centre > Physical measures > Eye measures > Autorefraction	Chapter VII Diseases of the eye and adnexa	5133	57577	NO
6mm strong meridian (left)	UK Biobank Assessment Centre > Physical measures > Eye measures > Autorefraction	Chapter VII Diseases of the eye and adnexa	5134	57027	NO
3mm strong meridian (left)	UK Biobank Assessment Centre > Physical measures > Eye measures > Autorefraction	Chapter VII Diseases of the eye and adnexa	5135	65510	NO
3mm asymmetry index (left)	UK Biobank Assessment Centre > Physical measures > Eye measures > Autorefraction	Chapter VII Diseases of the eye and adnexa	5156	64181	NO
6mm asymmetry index (left)	UK Biobank Assessment Centre > Physical measures > Eye measures > Autorefraction	Chapter VII Diseases of the eye and adnexa	5157	35341	NO
6mm asymmetry index (right)	UK Biobank Assessment Centre > Physical measures > Eye measures > Autorefraction	Chapter VII Diseases of the eye and adnexa	5158	35864	NO
3mm asymmetry index (right)	UK Biobank Assessment Centre > Physical measures > Eye measures > Autorefraction	Chapter VII Diseases of the eye and adnexa	5159	64352	NO
3mm regularity index (right)	UK Biobank Assessment Centre > Physical measures > Eye measures > Autorefraction	Chapter VII Diseases of the eye and adnexa	5160	64369	NO
6mm regularity index (right)	UK Biobank Assessment Centre > Physical measures > Eye measures > Autorefraction	Chapter VII Diseases of the eye and adnexa	5161	35913	NO
6mm regularity index (left)	UK Biobank Assessment Centre > Physical measures > Eye measures > Autorefraction	Chapter VII Diseases of the eye and adnexa	5162	35355	NO
3mm regularity index (left)	UK Biobank Assessment Centre > Physical measures > Eye measures > Autorefraction	Chapter VII Diseases of the eye and adnexa	5163	64188	NO
logMAR| final (right)	UK Biobank Assessment Centre > Physical measures > Eye measures > Visual acuity	Chapter VII Diseases of the eye and adnexa	5201	68995	NO
logMAR| final (left)	UK Biobank Assessment Centre > Physical measures > Eye measures > Visual acuity	Chapter VII Diseases of the eye and adnexa	5208	68977	NO
Intra-ocular pressure| corneal-compensated (right)	UK Biobank Assessment Centre > Physical measures > Eye measures > Intraocular pressure	Chapter VII Diseases of the eye and adnexa	5254	66662	NO
Intra-ocular pressure| Goldmann-correlated (right)	UK Biobank Assessment Centre > Physical measures > Eye measures > Intraocular pressure	Chapter VII Diseases of the eye and adnexa	5255	66662	NO
Corneal hysteresis (right)	UK Biobank Assessment Centre > Physical measures > Eye measures > Intraocular pressure	Chapter VII Diseases of the eye and adnexa	5256	66662	NO
Corneal resistance factor (right)	UK Biobank Assessment Centre > Physical measures > Eye measures > Intraocular pressure	Chapter VII Diseases of the eye and adnexa	5257	66662	NO
Intra-ocular pressure| corneal-compensated (left)	UK Biobank Assessment Centre > Physical measures > Eye measures > Intraocular pressure	Chapter VII Diseases of the eye and adnexa	5262	66503	NO
Intra-ocular pressure| Goldmann-correlated (left)	UK Biobank Assessment Centre > Physical measures > Eye measures > Intraocular pressure	Chapter VII Diseases of the eye and adnexa	5263	66503	NO
Corneal hysteresis (left)	UK Biobank Assessment Centre > Physical measures > Eye measures > Intraocular pressure	Chapter VII Diseases of the eye and adnexa	5264	66503	NO
Corneal resistance factor (left)	UK Biobank Assessment Centre > Physical measures > Eye measures > Intraocular pressure	Chapter VII Diseases of the eye and adnexa	5265	66503	NO
Age when diabetes-related eye disease diagnosed	UK Biobank Assessment Centre > Touchscreen > Health and medical history > Eyesight	Chapter VII Diseases of the eye and adnexa	5901	815	YES
Age macular degeneration diagnosed	UK Biobank Assessment Centre > Touchscreen > Health and medical history > Eyesight	Chapter VII Diseases of the eye and adnexa	5923	811	YES
Age other serious eye condition diagnosed	UK Biobank Assessment Centre > Touchscreen > Health and medical history > Eyesight	Chapter VII Diseases of the eye and adnexa	5945	1488	YES
ECG| heart rate	UK Biobank Assessment Centre > Physical measures > ECG during exercise	Chapter IX Diseases of the circulatory system	5983	50858	YES
ECG| load	UK Biobank Assessment Centre > Physical measures > ECG during exercise	Chapter IX Diseases of the circulatory system	5984	50911	YES
ECG| phase time	UK Biobank Assessment Centre > Physical measures > ECG during exercise	Chapter IX Diseases of the circulatory system	5986	51054	YES
Heart rate during PWA	UK Biobank Assessment Centre > Imaging > Heart MRI > Pulse wave analysis	Chapter IX Diseases of the circulatory system	12673	25240	YES
Systolic brachial blood pressure during PWA	UK Biobank Assessment Centre > Imaging > Heart MRI > Pulse wave analysis	Chapter IX Diseases of the circulatory system	12674	25081	YES
Diastolic brachial blood pressure during PWA	UK Biobank Assessment Centre > Imaging > Heart MRI > Pulse wave analysis	Chapter IX Diseases of the circulatory system	12675	25081	YES
Peripheral pulse pressure during PWA	UK Biobank Assessment Centre > Imaging > Heart MRI > Pulse wave analysis	Chapter IX Diseases of the circulatory system	12676	25076	YES
Central systolic blood pressure during PWA	UK Biobank Assessment Centre > Imaging > Heart MRI > Pulse wave analysis	Chapter IX Diseases of the circulatory system	12677	25079	YES
Central pulse pressure during PWA	UK Biobank Assessment Centre > Imaging > Heart MRI > Pulse wave analysis	Chapter IX Diseases of the circulatory system	12678	25076	YES
Number of beats in waveform average for PWA	UK Biobank Assessment Centre > Imaging > Heart MRI > Pulse wave analysis	Chapter IX Diseases of the circulatory system	12679	19159	NO
Central augmentation pressure during PWA	UK Biobank Assessment Centre > Imaging > Heart MRI > Pulse wave analysis	Chapter IX Diseases of the circulatory system	12680	19024	NO
Augmentation index for PWA	UK Biobank Assessment Centre > Imaging > Heart MRI > Pulse wave analysis	Chapter IX Diseases of the circulatory system	12681	19154	NO
Cardiac output during PWA	UK Biobank Assessment Centre > Imaging > Heart MRI > Pulse wave analysis	Chapter IX Diseases of the circulatory system	12682	18714	NO
End systolic pressure during PWA	UK Biobank Assessment Centre > Imaging > Heart MRI > Pulse wave analysis	Chapter IX Diseases of the circulatory system	12683	18985	NO
End systolic pressure index during PWA	UK Biobank Assessment Centre > Imaging > Heart MRI > Pulse wave analysis	Chapter IX Diseases of the circulatory system	12684	18703	NO
Total peripheral resistance during PWA	UK Biobank Assessment Centre > Imaging > Heart MRI > Pulse wave analysis	Chapter IX Diseases of the circulatory system	12685	18985	NO
Stroke volume during PWA	UK Biobank Assessment Centre > Imaging > Heart MRI > Pulse wave analysis	Chapter IX Diseases of the circulatory system	12686	24685	YES
Mean arterial pressure during PWA	UK Biobank Assessment Centre > Imaging > Heart MRI > Pulse wave analysis	Chapter IX Diseases of the circulatory system	12687	25079	YES
Systolic brachial blood pressure	UK Biobank Assessment Centre > Imaging > Heart MRI > Pulse wave analysis	Chapter IX Diseases of the circulatory system	12697	25343	YES
Diastolic brachial blood pressure	UK Biobank Assessment Centre > Imaging > Heart MRI > Pulse wave analysis	Chapter IX Diseases of the circulatory system	12698	25345	YES
Cardiac index during PWA	UK Biobank Assessment Centre > Imaging > Heart MRI > Pulse wave analysis	Chapter IX Diseases of the circulatory system	12702	18376	NO
Interpolated Year when cancer first diagnosed	UK Biobank Assessment Centre > Verbal interview > Medical conditions	Chapter II Neoplasms	20006	22886	NO
Interpolated Age of participant when cancer first diagnosed	UK Biobank Assessment Centre > Verbal interview > Medical conditions	Chapter II Neoplasms	20007	22886	NO
Interpolated Year when non-cancer illness first diagnosed	UK Biobank Assessment Centre > Verbal interview > Medical conditions	Chapter XXI Factors influencing health status and contact with health services	20008	201926	NO
Interpolated Age of participant when non-cancer illness first diagnosed	UK Biobank Assessment Centre > Verbal interview > Medical conditions	Chapter XXI Factors influencing health status and contact with health services	20009	201926	NO
Interpolated Year when operation took place	UK Biobank Assessment Centre > Verbal interview > Operations	Chapter XXI Factors influencing health status and contact with health services	20010	212197	NO
Interpolated Age of participant when operation took place	UK Biobank Assessment Centre > Verbal interview > Operations	Chapter XXI Factors influencing health status and contact with health services	20011	212197	NO
Sitting height	UK Biobank Assessment Centre > Physical measures > Anthropometry > Body size measures	Chapter XXI Factors influencing health status and contact with health services	20015	268264	NO
Speech-reception-threshold (SRT) estimate (left)	UK Biobank Assessment Centre > Physical measures > Hearing test	Chapter VI Diseases of the nervous system	20019	94077	NO
Speech-reception-threshold (SRT) estimate (right)	UK Biobank Assessment Centre > Physical measures > Hearing test	Chapter VI Diseases of the nervous system	20021	94005	NO
Birth weight	UK Biobank Assessment Centre > Verbal interview > Early life factors	Chapter XXI Factors influencing health status and contact with health services	20022	153238	NO
Forced expiratory volume in 1-second (FEV1)| Best measure	UK Biobank Assessment Centre > Physical measures > Spirometry	Chapter XXI Factors influencing health status and contact with health services	20150	199886	NO
Forced vital capacity (FVC)| Best measure	UK Biobank Assessment Centre > Physical measures > Spirometry	Chapter X Diseases of the respiratory system	20151	199886	NO
Forced expiratory volume in 1-second (FEV1)| predicted	UK Biobank Assessment Centre > Physical measures > Spirometry	Chapter X Diseases of the respiratory system	20153	80480	NO
Forced expiratory volume in 1-second (FEV1)| predicted percentage	UK Biobank Assessment Centre > Physical measures > Spirometry	Chapter X Diseases of the respiratory system	20154	80480	NO
Duration to complete numeric path (trail #1)	UK Biobank Assessment Centre > Cognitive function > Trail making	Chapter V Mental and behavioural disorders	6348	59477	NO
Duration to complete alphanumeric path (trail #2)	UK Biobank Assessment Centre > Cognitive function > Trail making	Chapter V Mental and behavioural disorders	6350	59476	NO
Pack years of smoking	UK Biobank Assessment Centre > Touchscreen > Lifestyle and environment > Smoking	Chapter XXI Factors influencing health status and contact with health services	20161	81324	NO
Pack years adult smoking as proportion of life span exposed to smoking	UK Biobank Assessment Centre > Touchscreen > Lifestyle and environment > Smoking	Chapter XXI Factors influencing health status and contact with health services	20162	81324	NO
Forced expiratory volume in 1-second (FEV1) Z-score	UK Biobank Assessment Centre > Physical measures > Spirometry	Chapter X Diseases of the respiratory system	20256	213774	NO
Forced vital capacity (FVC) Z-score	UK Biobank Assessment Centre > Physical measures > Spirometry	Chapter X Diseases of the respiratory system	20257	213774	NO
FEV1/ FVC ratio Z-score	UK Biobank Assessment Centre > Physical measures > Spirometry	Chapter X Diseases of the respiratory system	20258	213774	NO
Age when first had unusual or psychotic experience	Online follow-up > Mental health > Unusual and psychotic experiences	Chapter V Mental and behavioural disorders	20461	4415	YES
Body mass index (BMI)	UK Biobank Assessment Centre > Physical measures > Anthropometry > Body size measures	Chapter XXI Factors influencing health status and contact with health services	21001	264285	NO
Weight	UK Biobank Assessment Centre > Physical measures > Anthropometry > Body size measures	Chapter XXI Factors influencing health status and contact with health services	21002	268126	NO
Pulse wave Arterial Stiffness index	UK Biobank Assessment Centre > Physical measures > Arterial stiffness	Chapter IX Diseases of the circulatory system	21021	96774	NO
Age hayfever or allergic rhinitis diagnosed by doctor	Online follow-up > Work environment > Medical information	Chapter III Diseases of the blood and blood-forming organs and certain disorders involving the immune mechanism	22146	15883	YES
Age asthma diagnosed by doctor	Online follow-up > Work environment > Medical information	Chapter X Diseases of the respiratory system	22147	8771	YES
Liver iron (Fe)	UK Biobank Assessment Centre > Imaging > Abdominal MRI > Liver MRI	Chapter XI Diseases of the digestive system	22400	986	NO
Liver inflammation factor (LIF)	UK Biobank Assessment Centre > Imaging > Abdominal MRI > Liver MRI	Chapter XI Diseases of the digestive system	22401	973	NO
Liver Fat Percentage	UK Biobank Assessment Centre > Imaging > Abdominal MRI > Liver MRI	Chapter XI Diseases of the digestive system	22402	4066	NO
Anterior thigh lean muscle volume (right)	UK Biobank Assessment Centre > Imaging > Abdominal MRI > Abdominal composition	Chapter XXI Factors influencing health status and contact with health services	22403	5138	NO
Posterior thigh lean muscle volume (right)	UK Biobank Assessment Centre > Imaging > Abdominal MRI > Abdominal composition	Chapter XXI Factors influencing health status and contact with health services	22404	5138	NO
Anterior thigh lean muscle volume (left)	UK Biobank Assessment Centre > Imaging > Abdominal MRI > Abdominal composition	Chapter XXI Factors influencing health status and contact with health services	22405	5094	NO
Posterior thigh lean muscle volume (left)	UK Biobank Assessment Centre > Imaging > Abdominal MRI > Abdominal composition	Chapter XXI Factors influencing health status and contact with health services	22406	5094	NO
Visceral adipose tissue volume (VAT)	UK Biobank Assessment Centre > Imaging > Abdominal MRI > Abdominal composition	Chapter XXI Factors influencing health status and contact with health services	22407	5266	NO
Abdominal subcutaneous adipose tissue volume (ASAT)	UK Biobank Assessment Centre > Imaging > Abdominal MRI > Abdominal composition	Chapter XXI Factors influencing health status and contact with health services	22408	5266	NO
Total thigh muscle volume	UK Biobank Assessment Centre > Imaging > Abdominal MRI > Abdominal composition	Chapter XXI Factors influencing health status and contact with health services	22409	5049	NO
Total trunk fat	UK Biobank Assessment Centre > Imaging > Abdominal MRI > Abdominal composition	Chapter XXI Factors influencing health status and contact with health services	22410	5266	NO
Total adipose tissue volume	UK Biobank Assessment Centre > Imaging > Abdominal MRI > Abdominal composition	Chapter XXI Factors influencing health status and contact with health services	22415	7451	YES
Total lean tissue volume	UK Biobank Assessment Centre > Imaging > Abdominal MRI > Abdominal composition	Chapter XXI Factors influencing health status and contact with health services	22416	7451	YES
Liver iron corrected T1 (ct1)	UK Biobank Assessment Centre > Imaging > Abdominal MRI > Liver MRI	Chapter XI Diseases of the digestive system	22417	2428	YES
LV ejection fraction	UK Biobank Assessment Centre > Imaging > Heart MRI > Left ventricular size and function	Chapter IX Diseases of the circulatory system	22420	24931	YES
LV end diastolic volume	UK Biobank Assessment Centre > Imaging > Heart MRI > Left ventricular size and function	Chapter IX Diseases of the circulatory system	22421	24931	YES
LV end systolic volume	UK Biobank Assessment Centre > Imaging > Heart MRI > Left ventricular size and function	Chapter IX Diseases of the circulatory system	22422	24931	YES
LV stroke volume	UK Biobank Assessment Centre > Imaging > Heart MRI > Left ventricular size and function	Chapter IX Diseases of the circulatory system	22423	24931	YES
Cardiac output	UK Biobank Assessment Centre > Imaging > Heart MRI > Left ventricular size and function	Chapter IX Diseases of the circulatory system	22424	4164	NO
Cardiac index	UK Biobank Assessment Centre > Imaging > Heart MRI > Left ventricular size and function	Chapter IX Diseases of the circulatory system	22425	4164	NO
Average heart rate	UK Biobank Assessment Centre > Imaging > Heart MRI > Left ventricular size and function	Chapter IX Diseases of the circulatory system	22426	24931	YES
Body surface area	UK Biobank Assessment Centre > Imaging > Heart MRI > Left ventricular size and function	Chapter IX Diseases of the circulatory system	22427	4164	NO
Total abdominal adipose tissue index	UK Biobank Assessment Centre > Imaging > Abdominal MRI > Abdominal composition	Chapter XXI Factors influencing health status and contact with health services	22432	8701	YES
Weight-to-muscle ratio	UK Biobank Assessment Centre > Imaging > Abdominal MRI > Abdominal composition	Chapter XXI Factors influencing health status and contact with health services	22433	8558	YES
Abdominal fat ratio	UK Biobank Assessment Centre > Imaging > Abdominal MRI > Abdominal composition	Chapter XXI Factors influencing health status and contact with health services	22434	8544	YES
Muscle fat infiltration	UK Biobank Assessment Centre > Imaging > Abdominal MRI > Abdominal composition	Chapter XXI Factors influencing health status and contact with health services	22435	8484	YES
Liver proton density fat fraction (AMRA)	UK Biobank Assessment Centre > Imaging > Abdominal MRI > Abdominal composition	Chapter XXI Factors influencing health status and contact with health services	22436	8628	YES
Work hours per week - exact value	Online follow-up > Work environment > Employment history	Chapter XXI Factors influencing health status and contact with health services	22605	25350	NO
Minimum carotid IMT (intima-medial thickness) at 120 degrees	UK Biobank Assessment Centre > Physical measures > Carotid ultrasound	Chapter IX Diseases of the circulatory system	22670	17769	NO
Mean carotid IMT (intima-medial thickness) at 120 degrees	UK Biobank Assessment Centre > Physical measures > Carotid ultrasound	Chapter IX Diseases of the circulatory system	22671	17769	NO
Maximum carotid IMT (intima-medial thickness) at 120 degrees	UK Biobank Assessment Centre > Physical measures > Carotid ultrasound	Chapter IX Diseases of the circulatory system	22672	17769	NO
Minimum carotid IMT (intima-medial thickness) at 150 degrees	UK Biobank Assessment Centre > Physical measures > Carotid ultrasound	Chapter IX Diseases of the circulatory system	22673	17853	NO
Mean carotid IMT (intima-medial thickness) at 150 degrees	UK Biobank Assessment Centre > Physical measures > Carotid ultrasound	Chapter IX Diseases of the circulatory system	22674	17853	NO
Maximum carotid IMT (intima-medial thickness) at 150 degrees	UK Biobank Assessment Centre > Physical measures > Carotid ultrasound	Chapter IX Diseases of the circulatory system	22675	17853	NO
Minimum carotid IMT (intima-medial thickness) at 210 degrees	UK Biobank Assessment Centre > Physical measures > Carotid ultrasound	Chapter IX Diseases of the circulatory system	22676	17795	NO
Mean carotid IMT (intima-medial thickness) at 210 degrees	UK Biobank Assessment Centre > Physical measures > Carotid ultrasound	Chapter IX Diseases of the circulatory system	22677	17795	NO
Maximum carotid IMT (intima-medial thickness) at 210 degrees	UK Biobank Assessment Centre > Physical measures > Carotid ultrasound	Chapter IX Diseases of the circulatory system	22678	17795	NO
Minimum carotid IMT (intima-medial thickness) at 240 degrees	UK Biobank Assessment Centre > Physical measures > Carotid ultrasound	Chapter IX Diseases of the circulatory system	22679	17652	NO
Mean carotid IMT (intima-medial thickness) at 240 degrees	UK Biobank Assessment Centre > Physical measures > Carotid ultrasound	Chapter IX Diseases of the circulatory system	22680	17652	NO
Maximum carotid IMT (intima-medial thickness) at 240 degrees	UK Biobank Assessment Centre > Physical measures > Carotid ultrasound	Chapter IX Diseases of the circulatory system	22681	17652	NO
1gG antigen for Herpes Simplex virus-1	Biological samples > Assay results > Blood assays > Infectious Diseases > Infectious Disease Antigens	Chapter I Certain infectious and parasitic diseases	23000	5124	YES
2mgG unique antigen for Herpes Simplex virus-2	Biological samples > Assay results > Blood assays > Infectious Diseases > Infectious Disease Antigens	Chapter I Certain infectious and parasitic diseases	23001	5124	YES
gE | gI antigen for Varicella Zoster Virus	Biological samples > Assay results > Blood assays > Infectious Diseases > Infectious Disease Antigens	Chapter I Certain infectious and parasitic diseases	23002	5124	YES
VCA p18 antigen for Epstein-Barr Virus	Biological samples > Assay results > Blood assays > Infectious Diseases > Infectious Disease Antigens	Chapter I Certain infectious and parasitic diseases	23003	5124	YES
EBNA-1 antigen for Epstein-Barr Virus	Biological samples > Assay results > Blood assays > Infectious Diseases > Infectious Disease Antigens	Chapter I Certain infectious and parasitic diseases	23004	5124	YES
ZEBRA antigen for Epstein-Barr Virus	Biological samples > Assay results > Blood assays > Infectious Diseases > Infectious Disease Antigens	Chapter I Certain infectious and parasitic diseases	23005	5124	YES
EA-D antigen for Epstein-Barr Virus	Biological samples > Assay results > Blood assays > Infectious Diseases > Infectious Disease Antigens	Chapter I Certain infectious and parasitic diseases	23006	5124	YES
pp150 Nter antigen for Human Cytomegalovirus	Biological samples > Assay results > Blood assays > Infectious Diseases > Infectious Disease Antigens	Chapter I Certain infectious and parasitic diseases	23007	5124	YES
pp 52 antigen for Human Cytomegalovirus	Biological samples > Assay results > Blood assays > Infectious Diseases > Infectious Disease Antigens	Chapter I Certain infectious and parasitic diseases	23008	5124	YES
pp 28 antigen for Human Cytomegalovirus	Biological samples > Assay results > Blood assays > Infectious Diseases > Infectious Disease Antigens	Chapter I Certain infectious and parasitic diseases	23009	5124	YES
IE1A antigen for Human Herpesvirus-6	Biological samples > Assay results > Blood assays > Infectious Diseases > Infectious Disease Antigens	Chapter I Certain infectious and parasitic diseases	23010	5124	YES
IE1B antigen for Human Herpesvirus-6	Biological samples > Assay results > Blood assays > Infectious Diseases > Infectious Disease Antigens	Chapter I Certain infectious and parasitic diseases	23011	5124	YES
p101 k antigen for Human Herpesvirus-6	Biological samples > Assay results > Blood assays > Infectious Diseases > Infectious Disease Antigens	Chapter I Certain infectious and parasitic diseases	23012	5124	YES
U14 antigen for Human Herpesvirus-7	Biological samples > Assay results > Blood assays > Infectious Diseases > Infectious Disease Antigens	Chapter I Certain infectious and parasitic diseases	23013	5124	YES
LANA antigen for Kaposi's Sarcoma-Associated Herpesvirus	Biological samples > Assay results > Blood assays > Infectious Diseases > Infectious Disease Antigens	Chapter I Certain infectious and parasitic diseases	23014	5124	YES
K8.1 antigen for Kaposi's Sarcoma-Associated Herpesvirus	Biological samples > Assay results > Blood assays > Infectious Diseases > Infectious Disease Antigens	Chapter I Certain infectious and parasitic diseases	23015	5124	YES
HBe antigen for Hepatitis B Virus	Biological samples > Assay results > Blood assays > Infectious Diseases > Infectious Disease Antigens	Chapter I Certain infectious and parasitic diseases	23017	5124	YES
NS3 antigen for Hepatitis C Virus	Biological samples > Assay results > Blood assays > Infectious Diseases > Infectious Disease Antigens	Chapter I Certain infectious and parasitic diseases	23019	5124	YES
p22 antigen for Toxoplasma gondii	Biological samples > Assay results > Blood assays > Infectious Diseases > Infectious Disease Antigens	Chapter I Certain infectious and parasitic diseases	23020	5124	YES
sag1 antigen for Toxoplasma gondii	Biological samples > Assay results > Blood assays > Infectious Diseases > Infectious Disease Antigens	Chapter I Certain infectious and parasitic diseases	23021	5124	YES
HTLV-1 gag antigen for Human T-Lymphotropic Virus 1	Biological samples > Assay results > Blood assays > Infectious Diseases > Infectious Disease Antigens	Chapter I Certain infectious and parasitic diseases	23022	5124	YES
HTLV-1 env antigen for Human T-Lymphotropic Virus 1	Biological samples > Assay results > Blood assays > Infectious Diseases > Infectious Disease Antigens	Chapter I Certain infectious and parasitic diseases	23023	5124	YES
HIV-1 gag antigen for Human Immunodeficiency Virus	Biological samples > Assay results > Blood assays > Infectious Diseases > Infectious Disease Antigens	Chapter I Certain infectious and parasitic diseases	23024	5124	YES
HIV-1 env antigen for Human Immunodeficiency Virus	Biological samples > Assay results > Blood assays > Infectious Diseases > Infectious Disease Antigens	Chapter I Certain infectious and parasitic diseases	23025	5124	YES
BK VP1 antigen for Human Polyomavirus BKV	Biological samples > Assay results > Blood assays > Infectious Diseases > Infectious Disease Antigens	Chapter I Certain infectious and parasitic diseases	23026	5124	YES
JC VP1 antigen for Human Polyomavirus JCV	Biological samples > Assay results > Blood assays > Infectious Diseases > Infectious Disease Antigens	Chapter I Certain infectious and parasitic diseases	23027	5124	YES
MC VP1 antigen for Merkel Cell Polyomavirus	Biological samples > Assay results > Blood assays > Infectious Diseases > Infectious Disease Antigens	Chapter I Certain infectious and parasitic diseases	23028	5124	YES
L1 antigen for Human Papillomavirus type-16	Biological samples > Assay results > Blood assays > Infectious Diseases > Infectious Disease Antigens	Chapter I Certain infectious and parasitic diseases	23029	5124	YES
E7 antigen for Human Papillomavirus type-16	Biological samples > Assay results > Blood assays > Infectious Diseases > Infectious Disease Antigens	Chapter I Certain infectious and parasitic diseases	23031	5124	YES
L1 antigen for Human Papillomavirus type-18	Biological samples > Assay results > Blood assays > Infectious Diseases > Infectious Disease Antigens	Chapter I Certain infectious and parasitic diseases	23032	5124	YES
momp D antigen for Chlamydia trachomatis	Biological samples > Assay results > Blood assays > Infectious Diseases > Infectious Disease Antigens	Chapter I Certain infectious and parasitic diseases	23033	5124	YES
momp A antigen for Chlamydia trachomatis	Biological samples > Assay results > Blood assays > Infectious Diseases > Infectious Disease Antigens	Chapter I Certain infectious and parasitic diseases	23034	5124	YES
tarp-D F2 antigen for Chlamydia trachomatis	Biological samples > Assay results > Blood assays > Infectious Diseases > Infectious Disease Antigens	Chapter I Certain infectious and parasitic diseases	23036	5124	YES
PorB antigen for Chlamydia trachomatis	Biological samples > Assay results > Blood assays > Infectious Diseases > Infectious Disease Antigens	Chapter I Certain infectious and parasitic diseases	23037	5124	YES
CagA antigen for Helicobacter pylori	Biological samples > Assay results > Blood assays > Infectious Diseases > Infectious Disease Antigens	Chapter I Certain infectious and parasitic diseases	23039	2511	YES
VacA antigen for Helicobacter pylori	Biological samples > Assay results > Blood assays > Infectious Diseases > Infectious Disease Antigens	Chapter I Certain infectious and parasitic diseases	23040	5124	YES
OMP antigen for Helicobacter pylori	Biological samples > Assay results > Blood assays > Infectious Diseases > Infectious Disease Antigens	Chapter I Certain infectious and parasitic diseases	23041	5124	YES
GroEL antigen for Helicobacter pylori	Biological samples > Assay results > Blood assays > Infectious Diseases > Infectious Disease Antigens	Chapter I Certain infectious and parasitic diseases	23042	5124	YES
Catalase antigen for Helicobacter pylori	Biological samples > Assay results > Blood assays > Infectious Diseases > Infectious Disease Antigens	Chapter I Certain infectious and parasitic diseases	23043	5124	YES
UreA antigen for Helicobacter pylori	Biological samples > Assay results > Blood assays > Infectious Diseases > Infectious Disease Antigens	Chapter I Certain infectious and parasitic diseases	23044	5124	YES
Weight	UK Biobank Assessment Centre > Physical measures > Anthropometry > Body size measures	Chapter XXI Factors influencing health status and contact with health services	21002	268126	NO
Body fat percentage	UK Biobank Assessment Centre > Physical measures > Anthropometry > Impedance measures	Chapter XXI Factors influencing health status and contact with health services	23099	264146	NO
Whole body fat mass	UK Biobank Assessment Centre > Physical measures > Anthropometry > Impedance measures	Chapter XXI Factors influencing health status and contact with health services	23100	263871	NO
Whole body fat-free mass	UK Biobank Assessment Centre > Physical measures > Anthropometry > Impedance measures	Chapter XXI Factors influencing health status and contact with health services	23101	264268	NO
Whole body water mass	UK Biobank Assessment Centre > Physical measures > Anthropometry > Impedance measures	Chapter XXI Factors influencing health status and contact with health services	23102	264288	NO
Body mass index (BMI)	UK Biobank Assessment Centre > Physical measures > Anthropometry > Body size measures	Chapter XXI Factors influencing health status and contact with health services	21001	264285	NO
Basal metabolic rate	UK Biobank Assessment Centre > Physical measures > Anthropometry > Impedance measures	Chapter XXI Factors influencing health status and contact with health services	23105	264280	NO
Impedance of whole body	UK Biobank Assessment Centre > Physical measures > Anthropometry > Impedance measures	Chapter XXI Factors influencing health status and contact with health services	23106	264259	NO
Impedance of leg (right)	UK Biobank Assessment Centre > Physical measures > Anthropometry > Impedance measures	Chapter XXI Factors influencing health status and contact with health services	23107	264274	NO
Impedance of leg (left)	UK Biobank Assessment Centre > Physical measures > Anthropometry > Impedance measures	Chapter XXI Factors influencing health status and contact with health services	23108	264270	NO
Impedance of arm (right)	UK Biobank Assessment Centre > Physical measures > Anthropometry > Impedance measures	Chapter XXI Factors influencing health status and contact with health services	23109	264251	NO
Impedance of arm (left)	UK Biobank Assessment Centre > Physical measures > Anthropometry > Impedance measures	Chapter XXI Factors influencing health status and contact with health services	23110	264268	NO
Leg fat percentage (right)	UK Biobank Assessment Centre > Physical measures > Anthropometry > Impedance measures	Chapter XXI Factors influencing health status and contact with health services	23111	264270	NO
Leg fat mass (right)	UK Biobank Assessment Centre > Physical measures > Anthropometry > Impedance measures	Chapter XXI Factors influencing health status and contact with health services	23112	264268	NO
Leg fat-free mass (right)	UK Biobank Assessment Centre > Physical measures > Anthropometry > Impedance measures	Chapter XXI Factors influencing health status and contact with health services	23113	264260	NO
Leg predicted mass (right)	UK Biobank Assessment Centre > Physical measures > Anthropometry > Impedance measures	Chapter XXI Factors influencing health status and contact with health services	23114	264260	NO
Leg fat percentage (left)	UK Biobank Assessment Centre > Physical measures > Anthropometry > Impedance measures	Chapter XXI Factors influencing health status and contact with health services	23115	264257	NO
Leg fat mass (left)	UK Biobank Assessment Centre > Physical measures > Anthropometry > Impedance measures	Chapter XXI Factors influencing health status and contact with health services	23116	264255	NO
Leg fat-free mass (left)	UK Biobank Assessment Centre > Physical measures > Anthropometry > Impedance measures	Chapter XXI Factors influencing health status and contact with health services	23117	264244	NO
Leg predicted mass (left)	UK Biobank Assessment Centre > Physical measures > Anthropometry > Impedance measures	Chapter XXI Factors influencing health status and contact with health services	23118	264242	NO
Arm fat percentage (right)	UK Biobank Assessment Centre > Physical measures > Anthropometry > Impedance measures	Chapter XXI Factors influencing health status and contact with health services	23119	264235	NO
Arm fat mass (right)	UK Biobank Assessment Centre > Physical measures > Anthropometry > Impedance measures	Chapter XXI Factors influencing health status and contact with health services	23120	264215	NO
Arm fat-free mass (right)	UK Biobank Assessment Centre > Physical measures > Anthropometry > Impedance measures	Chapter XXI Factors influencing health status and contact with health services	23121	264213	NO
Arm predicted mass (right)	UK Biobank Assessment Centre > Physical measures > Anthropometry > Impedance measures	Chapter XXI Factors influencing health status and contact with health services	23122	264209	NO
Arm fat percentage (left)	UK Biobank Assessment Centre > Physical measures > Anthropometry > Impedance measures	Chapter XXI Factors influencing health status and contact with health services	23123	264194	NO
Arm fat mass (left)	UK Biobank Assessment Centre > Physical measures > Anthropometry > Impedance measures	Chapter XXI Factors influencing health status and contact with health services	23124	264172	NO
Arm fat-free mass (left)	UK Biobank Assessment Centre > Physical measures > Anthropometry > Impedance measures	Chapter XXI Factors influencing health status and contact with health services	23125	264166	NO
Arm predicted mass (left)	UK Biobank Assessment Centre > Physical measures > Anthropometry > Impedance measures	Chapter XXI Factors influencing health status and contact with health services	23126	264155	NO
Trunk fat percentage	UK Biobank Assessment Centre > Physical measures > Anthropometry > Impedance measures	Chapter XXI Factors influencing health status and contact with health services	23127	264132	NO
Trunk fat mass	UK Biobank Assessment Centre > Physical measures > Anthropometry > Impedance measures	Chapter XXI Factors influencing health status and contact with health services	23128	264123	NO
Trunk fat-free mass	UK Biobank Assessment Centre > Physical measures > Anthropometry > Impedance measures	Chapter XXI Factors influencing health status and contact with health services	23129	264082	NO
Trunk predicted mass	UK Biobank Assessment Centre > Physical measures > Anthropometry > Impedance measures	Chapter XXI Factors influencing health status and contact with health services	23130	264055	NO
L1-L4 area	UK Biobank Assessment Centre > Imaging > DXA assessment > Bone size, mineral and density by DXA	Chapter XIII Diseases of the musculoskeletal system and connective tissue	23200	4532	NO
L1-L4 average height	UK Biobank Assessment Centre > Imaging > DXA assessment > Bone size, mineral and density by DXA	Chapter XIII Diseases of the musculoskeletal system and connective tissue	23201	4532	NO
L1-L4 average width	UK Biobank Assessment Centre > Imaging > DXA assessment > Bone size, mineral and density by DXA	Chapter XIII Diseases of the musculoskeletal system and connective tissue	23202	4532	NO
L1-L4 BMC (bone mineral content)	UK Biobank Assessment Centre > Imaging > DXA assessment > Bone size, mineral and density by DXA	Chapter XIII Diseases of the musculoskeletal system and connective tissue	23203	4532	NO
L1-L4 BMD (bone mineral density)	UK Biobank Assessment Centre > Imaging > DXA assessment > Bone size, mineral and density by DXA	Chapter XIII Diseases of the musculoskeletal system and connective tissue	23204	4532	NO
L1-L4 BMD (bone mineral density) T-score	UK Biobank Assessment Centre > Imaging > DXA assessment > Bone size, mineral and density by DXA	Chapter XIII Diseases of the musculoskeletal system and connective tissue	23205	4506	NO
Femur lower neck BMD (bone mineral density) (right)	UK Biobank Assessment Centre > Imaging > DXA assessment > Bone size, mineral and density by DXA	Chapter XIII Diseases of the musculoskeletal system and connective tissue	23206	2070	NO
Femur neck BMD (bone mineral density) (right)	UK Biobank Assessment Centre > Imaging > DXA assessment > Bone size, mineral and density by DXA	Chapter XIII Diseases of the musculoskeletal system and connective tissue	23208	4562	NO
Femur neck BMD (bone mineral density) T-score (right)	UK Biobank Assessment Centre > Imaging > DXA assessment > Bone size, mineral and density by DXA	Chapter XIII Diseases of the musculoskeletal system and connective tissue	23209	4535	NO
Femur shaft BMD (bone mineral density) (right)	UK Biobank Assessment Centre > Imaging > DXA assessment > Bone size, mineral and density by DXA	Chapter XIII Diseases of the musculoskeletal system and connective tissue	23210	4551	NO
Femur total BMD (bone mineral density) (right)	UK Biobank Assessment Centre > Imaging > DXA assessment > Bone size, mineral and density by DXA	Chapter XIII Diseases of the musculoskeletal system and connective tissue	23212	4551	NO
Femur total BMD (bone mineral density) T-score (right)	UK Biobank Assessment Centre > Imaging > DXA assessment > Bone size, mineral and density by DXA	Chapter XIII Diseases of the musculoskeletal system and connective tissue	23213	4525	NO
Femur troch BMD (bone mineral density) (right)	UK Biobank Assessment Centre > Imaging > DXA assessment > Bone size, mineral and density by DXA	Chapter XIII Diseases of the musculoskeletal system and connective tissue	23214	4562	NO
Femur troch BMD (bone mineral density) T-score (right)	UK Biobank Assessment Centre > Imaging > DXA assessment > Bone size, mineral and density by DXA	Chapter XIII Diseases of the musculoskeletal system and connective tissue	23215	4536	NO
Femur upper neck BMD (bone mineral density) (right)	UK Biobank Assessment Centre > Imaging > DXA assessment > Bone size, mineral and density by DXA	Chapter XIII Diseases of the musculoskeletal system and connective tissue	23216	2070	NO
Femur upper neck BMD (bone mineral density) T-score (right)	UK Biobank Assessment Centre > Imaging > DXA assessment > Bone size, mineral and density by DXA	Chapter XIII Diseases of the musculoskeletal system and connective tissue	23217	2060	NO
Femur wards BMD (bone mineral density) (right)	UK Biobank Assessment Centre > Imaging > DXA assessment > Bone size, mineral and density by DXA	Chapter XIII Diseases of the musculoskeletal system and connective tissue	23218	4562	NO
Femur wards BMD (bone mineral density) T-score (right)	UK Biobank Assessment Centre > Imaging > DXA assessment > Bone size, mineral and density by DXA	Chapter XIII Diseases of the musculoskeletal system and connective tissue	23219	4535	NO
Arm BMC (bone mineral content) (left)	UK Biobank Assessment Centre > Imaging > DXA assessment > Bone size, mineral and density by DXA	Chapter XIII Diseases of the musculoskeletal system and connective tissue	23220	3832	NO
Arm BMD (bone mineral density) (left)	UK Biobank Assessment Centre > Imaging > DXA assessment > Bone size, mineral and density by DXA	Chapter XIII Diseases of the musculoskeletal system and connective tissue	23221	3832	NO
Arm BMC (bone mineral content) (right)	UK Biobank Assessment Centre > Imaging > DXA assessment > Bone size, mineral and density by DXA	Chapter XIII Diseases of the musculoskeletal system and connective tissue	23222	3832	NO
Arm BMD (bone mineral density) (right)	UK Biobank Assessment Centre > Imaging > DXA assessment > Bone size, mineral and density by DXA	Chapter XIII Diseases of the musculoskeletal system and connective tissue	23223	3832	NO
Arms BMC (bone mineral content)	UK Biobank Assessment Centre > Imaging > DXA assessment > Bone size, mineral and density by DXA	Chapter XIII Diseases of the musculoskeletal system and connective tissue	23224	4547	NO
Arms BMD (bone mineral density)	UK Biobank Assessment Centre > Imaging > DXA assessment > Bone size, mineral and density by DXA	Chapter XIII Diseases of the musculoskeletal system and connective tissue	23225	4547	NO
Head BMD (bone mineral density)	UK Biobank Assessment Centre > Imaging > DXA assessment > Bone size, mineral and density by DXA	Chapter XIII Diseases of the musculoskeletal system and connective tissue	23226	4547	NO
Leg BMD (bone mineral density) (left)	UK Biobank Assessment Centre > Imaging > DXA assessment > Bone size, mineral and density by DXA	Chapter XIII Diseases of the musculoskeletal system and connective tissue	23227	3832	NO
Leg BMC (bone mineral content) (right)	UK Biobank Assessment Centre > Imaging > DXA assessment > Bone size, mineral and density by DXA	Chapter XIII Diseases of the musculoskeletal system and connective tissue	23228	3832	NO
Leg BMD (bone mineral density) (right)	UK Biobank Assessment Centre > Imaging > DXA assessment > Bone size, mineral and density by DXA	Chapter XIII Diseases of the musculoskeletal system and connective tissue	23229	3832	NO
Legs BMC (bone mineral content)	UK Biobank Assessment Centre > Imaging > DXA assessment > Bone size, mineral and density by DXA	Chapter XIII Diseases of the musculoskeletal system and connective tissue	23230	4547	NO
Legs BMD (bone mineral density)	UK Biobank Assessment Centre > Imaging > DXA assessment > Bone size, mineral and density by DXA	Chapter XIII Diseases of the musculoskeletal system and connective tissue	23231	4547	NO
Pelvis BMD (bone mineral density)	UK Biobank Assessment Centre > Imaging > DXA assessment > Bone size, mineral and density by DXA	Chapter XIII Diseases of the musculoskeletal system and connective tissue	23232	4547	NO
Ribs BMD (bone mineral density)	UK Biobank Assessment Centre > Imaging > DXA assessment > Bone size, mineral and density by DXA	Chapter XIII Diseases of the musculoskeletal system and connective tissue	23233	4547	NO
Spine BMD (bone mineral density)	UK Biobank Assessment Centre > Imaging > DXA assessment > Bone size, mineral and density by DXA	Chapter XIII Diseases of the musculoskeletal system and connective tissue	23234	4547	NO
Total BMC (bone mineral content)	UK Biobank Assessment Centre > Imaging > DXA assessment > Bone size, mineral and density by DXA	Chapter XIII Diseases of the musculoskeletal system and connective tissue	23235	4547	NO
Total BMD (bone mineral density)	UK Biobank Assessment Centre > Imaging > DXA assessment > Bone size, mineral and density by DXA	Chapter XIII Diseases of the musculoskeletal system and connective tissue	23236	4547	NO
Total BMD (bone mineral density) (left)	UK Biobank Assessment Centre > Imaging > DXA assessment > Bone size, mineral and density by DXA	Chapter XIII Diseases of the musculoskeletal system and connective tissue	23237	3832	NO
Total BMD (bone mineral density) (right)	UK Biobank Assessment Centre > Imaging > DXA assessment > Bone size, mineral and density by DXA	Chapter XIII Diseases of the musculoskeletal system and connective tissue	23238	3832	NO
Total BMD (bone mineral density) T-score	UK Biobank Assessment Centre > Imaging > DXA assessment > Bone size, mineral and density by DXA	Chapter XIII Diseases of the musculoskeletal system and connective tissue	23239	4521	NO
Trunk BMC (bone mineral content)	UK Biobank Assessment Centre > Imaging > DXA assessment > Bone size, mineral and density by DXA	Chapter XIII Diseases of the musculoskeletal system and connective tissue	23240	4547	NO
Trunk BMD (bone mineral density)	UK Biobank Assessment Centre > Imaging > DXA assessment > Bone size, mineral and density by DXA	Chapter XIII Diseases of the musculoskeletal system and connective tissue	23241	4547	NO
Trunk BMD (bone mineral density) (left)	UK Biobank Assessment Centre > Imaging > DXA assessment > Bone size, mineral and density by DXA	Chapter XIII Diseases of the musculoskeletal system and connective tissue	23242	3832	NO
Trunk BMD (bone mineral density) (right)	UK Biobank Assessment Centre > Imaging > DXA assessment > Bone size, mineral and density by DXA	Chapter XIII Diseases of the musculoskeletal system and connective tissue	23243	3832	NO
Android tissue fat percentage	UK Biobank Assessment Centre > Imaging > DXA assessment > Body composition by DXA	Chapter XIII Diseases of the musculoskeletal system and connective tissue	23247	4547	NO
Android total mass	UK Biobank Assessment Centre > Imaging > DXA assessment > Body composition by DXA	Chapter XIII Diseases of the musculoskeletal system and connective tissue	23248	4547	NO
Arm tissue fat percentage (left)	UK Biobank Assessment Centre > Imaging > DXA assessment > Body composition by DXA	Chapter XIII Diseases of the musculoskeletal system and connective tissue	23251	3832	NO
Arm total mass (left)	UK Biobank Assessment Centre > Imaging > DXA assessment > Body composition by DXA	Chapter XIII Diseases of the musculoskeletal system and connective tissue	23252	3832	NO
Arm tissue fat percentage (right)	UK Biobank Assessment Centre > Imaging > DXA assessment > Body composition by DXA	Chapter XIII Diseases of the musculoskeletal system and connective tissue	23255	3832	NO
Arm total mass (right)	UK Biobank Assessment Centre > Imaging > DXA assessment > Body composition by DXA	Chapter XIII Diseases of the musculoskeletal system and connective tissue	23256	3832	NO
Arms tissue fat percentage	UK Biobank Assessment Centre > Imaging > DXA assessment > Body composition by DXA	Chapter XIII Diseases of the musculoskeletal system and connective tissue	23259	4547	NO
Arms total mass	UK Biobank Assessment Centre > Imaging > DXA assessment > Body composition by DXA	Chapter XIII Diseases of the musculoskeletal system and connective tissue	23260	4547	NO
Gynoid tissue fat percentage	UK Biobank Assessment Centre > Imaging > DXA assessment > Body composition by DXA	Chapter XIII Diseases of the musculoskeletal system and connective tissue	23264	4547	NO
Gynoid total mass	UK Biobank Assessment Centre > Imaging > DXA assessment > Body composition by DXA	Chapter XIII Diseases of the musculoskeletal system and connective tissue	23265	4547	NO
Leg tissue fat percentage (left)	UK Biobank Assessment Centre > Imaging > DXA assessment > Body composition by DXA	Chapter XIII Diseases of the musculoskeletal system and connective tissue	23268	3832	NO
Leg total mass (left)	UK Biobank Assessment Centre > Imaging > DXA assessment > Body composition by DXA	Chapter XIII Diseases of the musculoskeletal system and connective tissue	23269	3832	NO
Leg tissue fat percentage (right)	UK Biobank Assessment Centre > Imaging > DXA assessment > Body composition by DXA	Chapter XIII Diseases of the musculoskeletal system and connective tissue	23272	3832	NO
Leg total mass (right)	UK Biobank Assessment Centre > Imaging > DXA assessment > Body composition by DXA	Chapter XIII Diseases of the musculoskeletal system and connective tissue	23273	3832	NO
Legs tissue fat percentage	UK Biobank Assessment Centre > Imaging > DXA assessment > Body composition by DXA	Chapter XIII Diseases of the musculoskeletal system and connective tissue	23276	4547	NO
Legs total mass	UK Biobank Assessment Centre > Imaging > DXA assessment > Body composition by DXA	Chapter XIII Diseases of the musculoskeletal system and connective tissue	23277	4547	NO
Total tissue fat percentage	UK Biobank Assessment Centre > Imaging > DXA assessment > Body composition by DXA	Chapter XIII Diseases of the musculoskeletal system and connective tissue	23281	4547	NO
Total mass	UK Biobank Assessment Centre > Imaging > DXA assessment > Body composition by DXA	Chapter XIII Diseases of the musculoskeletal system and connective tissue	23283	4547	NO
Trunk tissue fat percentage	UK Biobank Assessment Centre > Imaging > DXA assessment > Body composition by DXA	Chapter XIII Diseases of the musculoskeletal system and connective tissue	23286	4547	NO
Trunk total mass	UK Biobank Assessment Centre > Imaging > DXA assessment > Body composition by DXA	Chapter XIII Diseases of the musculoskeletal system and connective tissue	23287	4547	NO
VAT (visceral adipose tissue) mass	UK Biobank Assessment Centre > Imaging > DXA assessment > Body composition by DXA	Chapter XIII Diseases of the musculoskeletal system and connective tissue	23288	4500	YES
VAT (visceral adipose tissue) volume	UK Biobank Assessment Centre > Imaging > DXA assessment > Body composition by DXA	Chapter XIII Diseases of the musculoskeletal system and connective tissue	23289	4500	YES
Femur shaft BMD (bone mineral density) (left)	UK Biobank Assessment Centre > Imaging > DXA assessment > Bone size, mineral and density by DXA	Chapter XIII Diseases of the musculoskeletal system and connective tissue	23290	4549	NO
Femur total BMD (bone mineral density) (left)	UK Biobank Assessment Centre > Imaging > DXA assessment > Bone size, mineral and density by DXA	Chapter XIII Diseases of the musculoskeletal system and connective tissue	23291	4549	NO
Femur upper neck BMD (bone mineral density) (left)	UK Biobank Assessment Centre > Imaging > DXA assessment > Bone size, mineral and density by DXA	Chapter XIII Diseases of the musculoskeletal system and connective tissue	23292	2070	NO
Femur total BMD (bone mineral density) T-score (left)	UK Biobank Assessment Centre > Imaging > DXA assessment > Bone size, mineral and density by DXA	Chapter XIII Diseases of the musculoskeletal system and connective tissue	23293	4523	NO
Femur troch BMD (bone mineral density) (left)	UK Biobank Assessment Centre > Imaging > DXA assessment > Bone size, mineral and density by DXA	Chapter XIII Diseases of the musculoskeletal system and connective tissue	23295	4562	NO
Femur upper neck BMD (bone mineral density) T-score (left)	UK Biobank Assessment Centre > Imaging > DXA assessment > Bone size, mineral and density by DXA	Chapter XIII Diseases of the musculoskeletal system and connective tissue	23296	2061	NO
Femur wards BMD (bone mineral density) (left)	UK Biobank Assessment Centre > Imaging > DXA assessment > Bone size, mineral and density by DXA	Chapter XIII Diseases of the musculoskeletal system and connective tissue	23297	4562	NO
Femur troch BMD (bone mineral density) T-score (left)	UK Biobank Assessment Centre > Imaging > DXA assessment > Bone size, mineral and density by DXA	Chapter XIII Diseases of the musculoskeletal system and connective tissue	23298	4536	NO
Femur neck BMD (bone mineral density) (left)	UK Biobank Assessment Centre > Imaging > DXA assessment > Bone size, mineral and density by DXA	Chapter XIII Diseases of the musculoskeletal system and connective tissue	23299	4562	NO
Femur neck BMD (bone mineral density) T-score (left)	UK Biobank Assessment Centre > Imaging > DXA assessment > Bone size, mineral and density by DXA	Chapter XIII Diseases of the musculoskeletal system and connective tissue	23300	4536	NO
Femur wards BMD (bone mineral density) T-score (left)	UK Biobank Assessment Centre > Imaging > DXA assessment > Bone size, mineral and density by DXA	Chapter XIII Diseases of the musculoskeletal system and connective tissue	23301	4536	NO
Femur lower neck BMD (bone mineral density) (left)	UK Biobank Assessment Centre > Imaging > DXA assessment > Bone size, mineral and density by DXA	Chapter XIII Diseases of the musculoskeletal system and connective tissue	23302	2070	NO
Trunk bone area	UK Biobank Assessment Centre > Imaging > DXA assessment > Bone size, mineral and density by DXA	Chapter XIII Diseases of the musculoskeletal system and connective tissue	23304	4547	NO
Head bone area	UK Biobank Assessment Centre > Imaging > DXA assessment > Bone size, mineral and density by DXA	Chapter XIII Diseases of the musculoskeletal system and connective tissue	23305	4547	NO
Head BMC (bone mineral content)	UK Biobank Assessment Centre > Imaging > DXA assessment > Bone size, mineral and density by DXA	Chapter XIII Diseases of the musculoskeletal system and connective tissue	23306	4547	NO
Pelvis bone area	UK Biobank Assessment Centre > Imaging > DXA assessment > Bone size, mineral and density by DXA	Chapter XIII Diseases of the musculoskeletal system and connective tissue	23307	4547	NO
Pelvis BMC (bone mineral content)	UK Biobank Assessment Centre > Imaging > DXA assessment > Bone size, mineral and density by DXA	Chapter XIII Diseases of the musculoskeletal system and connective tissue	23308	4547	NO
Ribs bone area	UK Biobank Assessment Centre > Imaging > DXA assessment > Bone size, mineral and density by DXA	Chapter XIII Diseases of the musculoskeletal system and connective tissue	23309	4547	NO
Ribs BMC (bone mineral content)	UK Biobank Assessment Centre > Imaging > DXA assessment > Bone size, mineral and density by DXA	Chapter XIII Diseases of the musculoskeletal system and connective tissue	23310	4547	NO
Spine bone area	UK Biobank Assessment Centre > Imaging > DXA assessment > Bone size, mineral and density by DXA	Chapter XIII Diseases of the musculoskeletal system and connective tissue	23311	4547	NO
Spine BMC (bone mineral content)	UK Biobank Assessment Centre > Imaging > DXA assessment > Bone size, mineral and density by DXA	Chapter XIII Diseases of the musculoskeletal system and connective tissue	23312	4547	NO
Arm bone area (left)	UK Biobank Assessment Centre > Imaging > DXA assessment > Bone size, mineral and density by DXA	Chapter XIII Diseases of the musculoskeletal system and connective tissue	23313	3832	NO
Arm bone area (right)	UK Biobank Assessment Centre > Imaging > DXA assessment > Bone size, mineral and density by DXA	Chapter XIII Diseases of the musculoskeletal system and connective tissue	23314	3832	NO
Leg bone area (left)	UK Biobank Assessment Centre > Imaging > DXA assessment > Bone size, mineral and density by DXA	Chapter XIII Diseases of the musculoskeletal system and connective tissue	23315	3832	NO
Leg bone area (right)	UK Biobank Assessment Centre > Imaging > DXA assessment > Bone size, mineral and density by DXA	Chapter XIII Diseases of the musculoskeletal system and connective tissue	23316	3832	NO
Arms combined bone area	UK Biobank Assessment Centre > Imaging > DXA assessment > Bone size, mineral and density by DXA	Chapter XIII Diseases of the musculoskeletal system and connective tissue	23317	4547	NO
Legs combined bone area	UK Biobank Assessment Centre > Imaging > DXA assessment > Bone size, mineral and density by DXA	Chapter XIII Diseases of the musculoskeletal system and connective tissue	23318	4547	NO
Leg BMC (bone mineral content) (left)	UK Biobank Assessment Centre > Imaging > DXA assessment > Bone size, mineral and density by DXA	Chapter XIII Diseases of the musculoskeletal system and connective tissue	23320	3832	NO
Volumetric scaling from T1 head image to standard space	UK Biobank Assessment Centre > Imaging > Brain MRI > T1 structural brain MRI	Chapter VI Diseases of the nervous system	25000	15299	NO
Volume of peripheral cortical grey matter (normalised for head size)	UK Biobank Assessment Centre > Imaging > Brain MRI > T1 structural brain MRI	Chapter VI Diseases of the nervous system	25001	15299	NO
Volume of peripheral cortical grey matter	UK Biobank Assessment Centre > Imaging > Brain MRI > T1 structural brain MRI	Chapter VI Diseases of the nervous system	25002	15299	NO
Volume of ventricular cerebrospinal fluid (normalised for head size)	UK Biobank Assessment Centre > Imaging > Brain MRI > T1 structural brain MRI	Chapter VI Diseases of the nervous system	25003	15299	NO
Volume of ventricular cerebrospinal fluid	UK Biobank Assessment Centre > Imaging > Brain MRI > T1 structural brain MRI	Chapter VI Diseases of the nervous system	25004	15299	NO
Volume of grey matter (normalised for head size)	UK Biobank Assessment Centre > Imaging > Brain MRI > T1 structural brain MRI	Chapter VI Diseases of the nervous system	25005	15299	NO
Volume of grey matter	UK Biobank Assessment Centre > Imaging > Brain MRI > T1 structural brain MRI	Chapter VI Diseases of the nervous system	25006	15299	NO
Volume of white matter (normalised for head size)	UK Biobank Assessment Centre > Imaging > Brain MRI > T1 structural brain MRI	Chapter VI Diseases of the nervous system	25007	15299	NO
Volume of white matter	UK Biobank Assessment Centre > Imaging > Brain MRI > T1 structural brain MRI	Chapter VI Diseases of the nervous system	25008	15299	NO
Volume of brain| grey+white matter (normalised for head size)	UK Biobank Assessment Centre > Imaging > Brain MRI > T1 structural brain MRI	Chapter VI Diseases of the nervous system	25009	15299	NO
Volume of brain| grey+white matter	UK Biobank Assessment Centre > Imaging > Brain MRI > T1 structural brain MRI	Chapter VI Diseases of the nervous system	25010	15299	NO
Volume of thalamus (left)	UK Biobank Assessment Centre > Imaging > Brain MRI > T1 structural brain MRI	Chapter VI Diseases of the nervous system	25011	15286	NO
Volume of thalamus (right)	UK Biobank Assessment Centre > Imaging > Brain MRI > T1 structural brain MRI	Chapter VI Diseases of the nervous system	25012	15286	NO
Volume of caudate (left)	UK Biobank Assessment Centre > Imaging > Brain MRI > T1 structural brain MRI	Chapter VI Diseases of the nervous system	25013	15286	NO
Volume of caudate (right)	UK Biobank Assessment Centre > Imaging > Brain MRI > T1 structural brain MRI	Chapter VI Diseases of the nervous system	25014	15286	NO
Volume of putamen (left)	UK Biobank Assessment Centre > Imaging > Brain MRI > T1 structural brain MRI	Chapter VI Diseases of the nervous system	25015	15286	NO
Volume of putamen (right)	UK Biobank Assessment Centre > Imaging > Brain MRI > T1 structural brain MRI	Chapter VI Diseases of the nervous system	25016	15286	NO
Volume of pallidum (left)	UK Biobank Assessment Centre > Imaging > Brain MRI > T1 structural brain MRI	Chapter VI Diseases of the nervous system	25017	15286	NO
Volume of pallidum (right)	UK Biobank Assessment Centre > Imaging > Brain MRI > T1 structural brain MRI	Chapter VI Diseases of the nervous system	25018	15286	NO
Volume of hippocampus (left)	UK Biobank Assessment Centre > Imaging > Brain MRI > T1 structural brain MRI	Chapter VI Diseases of the nervous system	25019	15286	NO
Volume of hippocampus (right)	UK Biobank Assessment Centre > Imaging > Brain MRI > T1 structural brain MRI	Chapter VI Diseases of the nervous system	25020	15286	NO
Volume of amygdala (left)	UK Biobank Assessment Centre > Imaging > Brain MRI > T1 structural brain MRI	Chapter VI Diseases of the nervous system	25021	15286	NO
Volume of amygdala (right)	UK Biobank Assessment Centre > Imaging > Brain MRI > T1 structural brain MRI	Chapter VI Diseases of the nervous system	25022	15286	NO
Volume of accumbens (left)	UK Biobank Assessment Centre > Imaging > Brain MRI > T1 structural brain MRI	Chapter VI Diseases of the nervous system	25023	15286	NO
Volume of accumbens (right)	UK Biobank Assessment Centre > Imaging > Brain MRI > T1 structural brain MRI	Chapter VI Diseases of the nervous system	25024	15286	NO
Volume of brain stem + 4th ventricle	UK Biobank Assessment Centre > Imaging > Brain MRI > T1 structural brain MRI	Chapter VI Diseases of the nervous system	25025	15286	NO
Median T2star in thalamus (left)	UK Biobank Assessment Centre > Imaging > Brain MRI > Susceptibility weighted brain MRI	Chapter VI Diseases of the nervous system	25026	14067	NO
Median T2star in thalamus (right)	UK Biobank Assessment Centre > Imaging > Brain MRI > Susceptibility weighted brain MRI	Chapter VI Diseases of the nervous system	25027	14067	NO
Median T2star in caudate (left)	UK Biobank Assessment Centre > Imaging > Brain MRI > Susceptibility weighted brain MRI	Chapter VI Diseases of the nervous system	25028	14067	NO
Median T2star in caudate (right)	UK Biobank Assessment Centre > Imaging > Brain MRI > Susceptibility weighted brain MRI	Chapter VI Diseases of the nervous system	25029	14067	NO
Median T2star in putamen (left)	UK Biobank Assessment Centre > Imaging > Brain MRI > Susceptibility weighted brain MRI	Chapter VI Diseases of the nervous system	25030	14067	NO
Median T2star in putamen (right)	UK Biobank Assessment Centre > Imaging > Brain MRI > Susceptibility weighted brain MRI	Chapter VI Diseases of the nervous system	25031	14067	NO
Median T2star in pallidum (left)	UK Biobank Assessment Centre > Imaging > Brain MRI > Susceptibility weighted brain MRI	Chapter VI Diseases of the nervous system	25032	14067	NO
Median T2star in pallidum (right)	UK Biobank Assessment Centre > Imaging > Brain MRI > Susceptibility weighted brain MRI	Chapter VI Diseases of the nervous system	25033	14067	NO
Median T2star in hippocampus (left)	UK Biobank Assessment Centre > Imaging > Brain MRI > Susceptibility weighted brain MRI	Chapter VI Diseases of the nervous system	25034	14067	NO
Median T2star in hippocampus (right)	UK Biobank Assessment Centre > Imaging > Brain MRI > Susceptibility weighted brain MRI	Chapter VI Diseases of the nervous system	25035	14067	NO
Median T2star in amygdala (left)	UK Biobank Assessment Centre > Imaging > Brain MRI > Susceptibility weighted brain MRI	Chapter VI Diseases of the nervous system	25036	14067	NO
Median T2star in amygdala (right)	UK Biobank Assessment Centre > Imaging > Brain MRI > Susceptibility weighted brain MRI	Chapter VI Diseases of the nervous system	25037	14067	NO
Median T2star in accumbens (left)	UK Biobank Assessment Centre > Imaging > Brain MRI > Susceptibility weighted brain MRI	Chapter VI Diseases of the nervous system	25038	14067	NO
Median T2star in accumbens (right)	UK Biobank Assessment Centre > Imaging > Brain MRI > Susceptibility weighted brain MRI	Chapter VI Diseases of the nervous system	25039	14067	NO
Median BOLD effect (in group-defined mask) for shapes activation	UK Biobank Assessment Centre > Imaging > Brain MRI > Task functional brain MRI	Chapter VI Diseases of the nervous system	25040	13389	NO
Median z-statistic (in group-defined mask) for shapes activation	UK Biobank Assessment Centre > Imaging > Brain MRI > Task functional brain MRI	Chapter VI Diseases of the nervous system	25042	13389	NO
Median BOLD effect (in group-defined mask) for faces activation	UK Biobank Assessment Centre > Imaging > Brain MRI > Task functional brain MRI	Chapter VI Diseases of the nervous system	25044	13389	NO
Median z-statistic (in group-defined mask) for faces activation	UK Biobank Assessment Centre > Imaging > Brain MRI > Task functional brain MRI	Chapter VI Diseases of the nervous system	25046	13389	NO
Median BOLD effect (in group-defined mask) for faces-shapes contrast	UK Biobank Assessment Centre > Imaging > Brain MRI > Task functional brain MRI	Chapter VI Diseases of the nervous system	25048	13389	NO
Median z-statistic (in group-defined mask) for faces-shapes contrast	UK Biobank Assessment Centre > Imaging > Brain MRI > Task functional brain MRI	Chapter VI Diseases of the nervous system	25050	13389	NO
Median BOLD effect (in group-defined amygdala activation mask) for faces-shapes contrast	UK Biobank Assessment Centre > Imaging > Brain MRI > Task functional brain MRI	Chapter VI Diseases of the nervous system	25052	13389	NO
Median z-statistic (in group-defined amygdala activation mask) for faces-shapes contrast	UK Biobank Assessment Centre > Imaging > Brain MRI > Task functional brain MRI	Chapter VI Diseases of the nervous system	25054	13389	NO
Mean FA in middle cerebellar peduncle on FA skeleton	UK Biobank Assessment Centre > Imaging > Brain MRI > Diffusion brain MRI > dMRI skeleton	Chapter VI Diseases of the nervous system	25056	13782	NO
Mean FA in pontine crossing tract on FA skeleton	UK Biobank Assessment Centre > Imaging > Brain MRI > Diffusion brain MRI > dMRI skeleton	Chapter VI Diseases of the nervous system	25057	13782	NO
[truncated: 1,025 more rows]

## Sheet: Union Mapping
Phenotype	Diagnoses - ICD10	Diagnoses - main ICD10	Underlying (primary) cause of death: ICD10	Contributory (secondary) causes of death: ICD10	Type of cancer: ICD10	Non-cancer illness code, self-reported	Other Fields #1	Other Fields #2	Derived: First Occurrence (300K_v2 only)	Chapter
[truncated: 4,911 more rows]

[truncated: 2 more sheets: 41270_Refresh, Diversity]
