# Supplementary material for: Rare variant contribution to human disease in 281,104 UK Biobank exomes
Source: Nature. 2021 Aug 10;597(7877):527–32. doi: 10.1038/s41586-021-03855-y (PMC8458098; doi:10.1038/s41586-021-03855-y)
Supplement: Supplementary file 3 — This file contains Supplementary Tables 1, 2, 4, 5, 7, 8, 10, 12, 14, 15-17, 19, 20, 22, 24, 26, 28 and 29. [file 41586_2021_3855_MOESM3_ESM.zip › Supp table 2 - ExWAS Top hits.xlsx]

## Sheet: ExWAS_binary
model	phenotype	root	genotype	Gene Name	Most Damaging Effect	CaseGT	CtrlGT	pValue	oddsRatio	oddsLCI	oddsUCI	OMIM	ClinVar_ClinSigSimple	EBI_GWAS_site_match	HWE_Case	HWE_Ctrl	Filter (Indels)
allelic	Union#E80#E80 Disorders of porphyrin and bilirubin metabolism	Chapter IV Endocrine, nutritional and metabolic diseases	2-233681970-C-A	'UGT1A7'	synonymous_variant	'37/197/717'	'65092/81286/25206'	0	9.6639	8.4964	10.9919	NA	0	NA	1.375e-05	0.5103	NA
allelic	Union#E80#E80 Disorders of porphyrin and bilirubin metabolism	Chapter IV Endocrine, nutritional and metabolic diseases	2-233693023-T-G	'UGT1A6'	missense_variant	'31/170/750'	'60786/82833/27922'	0	10.61	9.247	12.1739	NA	0	NA	5.079e-06	0.2925	NA
allelic	Union#E80#E80 Disorders of porphyrin and bilirubin metabolism	Chapter IV Endocrine, nutritional and metabolic diseases	2-233693319-A-G	'UGT1A6'	synonymous_variant	'38/184/729'	'75461/76910/19197'	0	12.4787	10.9464	14.2256	NA	0	NA	3.379e-07	0.0576	NA
allelic	Union#E80#E80 Disorders of porphyrin and bilirubin metabolism	Chapter IV Endocrine, nutritional and metabolic diseases	2-233693545-A-G	'UGT1A6'	missense_variant	'44/205/696'	'80296/71784/16920'	0	11.9913	10.5846	13.5849	NA	0	2e-14	7.793e-07	2.475e-06	NA
allelic	Union#E80#E80 Disorders of porphyrin and bilirubin metabolism	Chapter IV Endocrine, nutritional and metabolic diseases	2-233693556-A-C	'UGT1A6'	missense_variant	'38/182/729'	'75472/76105/19189'	0	12.6067	11.0537	14.3779	NA	0	NA	2.435e-07	0.987	NA
allelic	Union#E80#E80 Disorders of porphyrin and bilirubin metabolism	Chapter IV Endocrine, nutritional and metabolic diseases	2-233743701-C-G	'DNAJB3'	non_coding_transcript_exon_variant	'95/353/503'	'95233/65232/11086'	0	7.3218	6.6263	8.0902	NA	NA	NA	0.0068	0.5543	NA
allelic	Source of report of E80 (disorders of porphyrin and bilirubin metabolism)	Chapter IV Endocrine, nutritional and metabolic diseases	2-233681970-C-A	'UGT1A7'	synonymous_variant	'31/175/642'	'64681/81348/24967'	0	9.8807	8.6119	11.3364	NA	0	NA	0.0001463	0.0184	NA
allelic	Source of report of E80 (disorders of porphyrin and bilirubin metabolism)	Chapter IV Endocrine, nutritional and metabolic diseases	2-233693023-T-G	'UGT1A6'	missense_variant	'25/150/673'	'60397/82839/27709'	0	11.017	9.504	12.7708	NA	0	NA	8.421e-05	0.0137	NA
allelic	Source of report of E80 (disorders of porphyrin and bilirubin metabolism)	Chapter IV Endocrine, nutritional and metabolic diseases	2-233693319-A-G	'UGT1A6'	synonymous_variant	'32/161/655'	'75052/76912/19013'	0	12.9129	11.2205	14.8605	NA	0	NA	3.423e-06	0.001	NA
allelic	Source of report of E80 (disorders of porphyrin and bilirubin metabolism)	Chapter IV Endocrine, nutritional and metabolic diseases	2-233693545-A-G	'UGT1A6'	missense_variant	'38/182/624'	'79844/71914/16693'	0	12.1907	10.675	13.9218	NA	0	2e-14	6.83e-06	0.0072	NA
allelic	Source of report of E80 (disorders of porphyrin and bilirubin metabolism)	Chapter IV Endocrine, nutritional and metabolic diseases	2-233693556-A-C	'UGT1A6'	missense_variant	'32/160/655'	'75062/76121/19002'	0	13.0097	11.3015	14.9761	NA	0	NA	3.041e-06	0.1558	NA
allelic	Source of report of E80 (disorders of porphyrin and bilirubin metabolism)	Chapter IV Endocrine, nutritional and metabolic diseases	2-233743701-C-G	'DNAJB3'	non_coding_transcript_exon_variant	'83/312/453'	'94821/65223/10920'	0	7.4593	6.7086	8.2939	NA	NA	NA	0.0085	0.0366	NA
recessive	Union#E80#E80 Disorders of porphyrin and bilirubin metabolism	Chapter IV Endocrine, nutritional and metabolic diseases	2-233681970-C-A	'UGT1A7'	synonymous_variant	'37/197/717'	'65092/81286/25206'	0	17.7941	15.3436	20.6359	NA	0	NA	1.375e-05	0.5103	NA
recessive	Union#E80#E80 Disorders of porphyrin and bilirubin metabolism	Chapter IV Endocrine, nutritional and metabolic diseases	2-233693023-T-G	'UGT1A6'	missense_variant	'31/170/750'	'60786/82833/27922'	0	19.1925	16.417	22.4372	NA	0	NA	5.079e-06	0.2925	NA
recessive	Union#E80#E80 Disorders of porphyrin and bilirubin metabolism	Chapter IV Endocrine, nutritional and metabolic diseases	2-233693319-A-G	'UGT1A6'	synonymous_variant	'38/184/729'	'75461/76910/19197'	0	26.0641	22.4113	30.3124	NA	0	NA	3.379e-07	0.0576	NA
recessive	Union#E80#E80 Disorders of porphyrin and bilirubin metabolism	Chapter IV Endocrine, nutritional and metabolic diseases	2-233693545-A-G	'UGT1A6'	missense_variant	'44/205/696'	'80296/71784/16920'	0	25.1236	21.7194	29.0614	NA	0	2e-14	7.793e-07	2.475e-06	NA
recessive	Union#E80#E80 Disorders of porphyrin and bilirubin metabolism	Chapter IV Endocrine, nutritional and metabolic diseases	2-233693556-A-C	'UGT1A6'	missense_variant	'38/182/729'	'75472/76105/19189'	0	26.1749	22.4949	30.4571	NA	0	NA	2.435e-07	0.987	NA
recessive	Source of report of E80 (disorders of porphyrin and bilirubin metabolism)	Chapter IV Endocrine, nutritional and metabolic diseases	2-233681970-C-A	'UGT1A7'	synonymous_variant	'31/175/642'	'64681/81348/24967'	0	18.2281	15.5715	21.3378	NA	0	NA	0.0001463	0.0184	NA
recessive	Source of report of E80 (disorders of porphyrin and bilirubin metabolism)	Chapter IV Endocrine, nutritional and metabolic diseases	2-233693023-T-G	'UGT1A6'	missense_variant	'25/150/673'	'60397/82839/27709'	0	19.8796	16.8253	23.4884	NA	0	NA	8.421e-05	0.0137	NA
recessive	Source of report of E80 (disorders of porphyrin and bilirubin metabolism)	Chapter IV Endocrine, nutritional and metabolic diseases	2-233693319-A-G	'UGT1A6'	synonymous_variant	'32/161/655'	'75052/76912/19013'	0	27.1253	23.0861	31.8712	NA	0	NA	3.423e-06	0.001	NA
recessive	Source of report of E80 (disorders of porphyrin and bilirubin metabolism)	Chapter IV Endocrine, nutritional and metabolic diseases	2-233693545-A-G	'UGT1A6'	missense_variant	'38/182/624'	'79844/71914/16693'	0	25.7857	22.0941	30.0942	NA	0	2e-14	6.83e-06	0.0072	NA
recessive	Source of report of E80 (disorders of porphyrin and bilirubin metabolism)	Chapter IV Endocrine, nutritional and metabolic diseases	2-233693556-A-C	'UGT1A6'	missense_variant	'32/160/655'	'75062/76121/19002'	0	27.1421	23.093	31.9012	NA	0	NA	3.041e-06	0.1558	NA
dominant	Union#L72#L72 Follicular cysts of skin and subcutaneous tissue	Chapter XII Diseases of the skin and subcutaneous tissue	3-38009720-G-A	'PLCD1'	missense_variant	'7142/1467/22'	'238756/13980/182'	5.692e-306	3.5148	3.3156	3.726	Nail disorder; nonsyndromic congenital; 3; (leukonychia); 151600 (3); Autosomal recessive; Autosomal dominant	NA	NA	3.365e-11	0.1295	NA
dominant	Source of report of L72 (follicular cysts of skin and subcutaneous tissue)	Chapter XII Diseases of the skin and subcutaneous tissue	3-38009720-G-A	'PLCD1'	missense_variant	'6594/1391/19'	'239017/14051/183'	1.309e-298	3.5906	3.3817	3.8125	Nail disorder; nonsyndromic congenital; 3; (leukonychia); 151600 (3); Autosomal recessive; Autosomal dominant	NA	NA	3.089e-12	0.1139	NA
recessive	Source of report of E80 (disorders of porphyrin and bilirubin metabolism)	Chapter IV Endocrine, nutritional and metabolic diseases	2-233743701-C-G	'DNAJB3'	non_coding_transcript_exon_variant	'83/312/453'	'94821/65223/10920'	4.967e-297	16.8081	14.6662	19.2628	NA	NA	NA	0.0085	0.0366	NA
allelic	Union#L72#L72 Follicular cysts of skin and subcutaneous tissue	Chapter XII Diseases of the skin and subcutaneous tissue	3-38009720-G-A	'PLCD1'	missense_variant	'7142/1467/22'	'238756/13980/182'	6.002e-297	3.287	3.1101	3.474	Nail disorder; nonsyndromic congenital; 3; (leukonychia); 151600 (3); Autosomal recessive; Autosomal dominant	NA	NA	3.365e-11	0.1295	NA
allelic	Source of report of L72 (follicular cysts of skin and subcutaneous tissue)	Chapter XII Diseases of the skin and subcutaneous tissue	3-38009720-G-A	'PLCD1'	missense_variant	'6594/1391/19'	'239017/14051/183'	1.032e-288	3.3456	3.1608	3.5411	Nail disorder; nonsyndromic congenital; 3; (leukonychia); 151600 (3); Autosomal recessive; Autosomal dominant	NA	NA	3.089e-12	0.1139	NA
dominant	41272#Z481#Z48.1 Skin of scalp	Chapter XXII Codes for special purposes	3-38009720-G-A	'PLCD1'	missense_variant	'1708/703/14'	'200406/12144/167'	2.045e-288	6.8336	6.2511	7.4704	Nail disorder; nonsyndromic congenital; 3; (leukonychia); 151600 (3); Autosomal recessive; Autosomal dominant	NA	NA	2.903e-13	0.2377	NA
allelic	41272#Z481#Z48.1 Skin of scalp	Chapter XXII Codes for special purposes	3-38009720-G-A	'PLCD1'	missense_variant	'1708/703/14'	'200406/12144/167'	5.024e-277	5.8733	5.4182	6.3667	Nail disorder; nonsyndromic congenital; 3; (leukonychia); 151600 (3); Autosomal recessive; Autosomal dominant	NA	NA	2.903e-13	0.2377	NA
allelic	Union#K80#K80 Cholelithiasis	Chapter XI Diseases of the digestive system	2-43839108-G-C	'ABCG8'	missense_variant	'13315/3541/179'	'168717/22196/737'	1.874e-261	1.9635	1.8943	2.0351	Sitosterolemia; 210250 (3); Autosomal recessive|{Gallbladder disease 4}; 611465 (3)	1	0	0.0007563	0.7978	NA
dominant	Union#K80#K80 Cholelithiasis	Chapter XI Diseases of the digestive system	2-43839108-G-C	'ABCG8'	missense_variant	'13315/3541/179'	'168717/22196/737'	5.275e-259	2.0554	1.977	2.1369	Sitosterolemia; 210250 (3); Autosomal recessive|{Gallbladder disease 4}; 611465 (3)	1	0	0.0007563	0.7978	NA
allelic	Source of report of K80 (cholelithiasis)	Chapter XI Diseases of the digestive system	2-43839108-G-C	'ABCG8'	missense_variant	'11559/3176/157'	'166446/21999/720'	3.956e-251	2.0097	1.9353	2.0869	Sitosterolemia; 210250 (3); Autosomal recessive|{Gallbladder disease 4}; 611465 (3)	1	0	0.0001199	0.8277	NA
dominant	Source of report of K80 (cholelithiasis)	Chapter XI Diseases of the digestive system	2-43839108-G-C	'ABCG8'	missense_variant	'11559/3176/157'	'166446/21999/720'	3.787e-250	2.1125	2.0277	2.2008	Sitosterolemia; 210250 (3); Autosomal recessive|{Gallbladder disease 4}; 611465 (3)	1	0	0.0001199	0.8277	NA
dominant	Union#L721#L72.1 Trichilemmal cyst	Chapter XII Diseases of the skin and subcutaneous tissue	3-38009720-G-A	'PLCD1'	missense_variant	'3007/829/18'	'234107/14053/182'	1.289e-243	4.6324	4.2844	5.0087	Nail disorder; nonsyndromic congenital; 3; (leukonychia); 151600 (3); Autosomal recessive; Autosomal dominant	NA	NA	6.613e-08	0.0544	NA
dominant	41202#L721#L72.1 Trichilemmal cyst	Chapter XII Diseases of the skin and subcutaneous tissue	3-38009720-G-A	'PLCD1'	missense_variant	'2829/796/17'	'215402/12920/168'	1.479e-238	4.7297	4.3662	5.1235	Nail disorder; nonsyndromic congenital; 3; (leukonychia); 151600 (3); Autosomal recessive; Autosomal dominant	NA	NA	6.316e-08	0.0745	NA
allelic	Union#L721#L72.1 Trichilemmal cyst	Chapter XII Diseases of the skin and subcutaneous tissue	3-38009720-G-A	'PLCD1'	missense_variant	'3007/829/18'	'234107/14053/182'	4.955e-238	4.2285	3.9322	4.5471	Nail disorder; nonsyndromic congenital; 3; (leukonychia); 151600 (3); Autosomal recessive; Autosomal dominant	NA	NA	6.613e-08	0.0544	NA
allelic	Union#E804#E80.4 Gilbert's syndrome	Chapter IV Endocrine, nutritional and metabolic diseases	2-233693556-A-C	'UGT1A6'	missense_variant	'7/63/317'	'75774/76686/19440'	2.654e-236	17.8769	14.1261	22.6236	NA	0	NA	0.0831	0.8585	NA
allelic	Union#E804#E80.4 Gilbert's syndrome	Chapter IV Endocrine, nutritional and metabolic diseases	2-233693545-A-G	'UGT1A6'	missense_variant	'8/76/301'	'80657/72320/17181'	9.904e-236	16.1394	12.9795	20.0685	NA	0	2e-14	0.224	2.334e-07	NA
allelic	Union#E804#E80.4 Gilbert's syndrome	Chapter IV Endocrine, nutritional and metabolic diseases	2-233693319-A-G	'UGT1A6'	synonymous_variant	'7/63/317'	'75761/77494/19446'	1.292e-235	17.8118	14.0747	22.5412	NA	0	NA	0.0831	0.081	NA
allelic	41202#L721#L72.1 Trichilemmal cyst	Chapter XII Diseases of the skin and subcutaneous tissue	3-38009720-G-A	'PLCD1'	missense_variant	'2829/796/17'	'215402/12920/168'	9.313e-233	4.3048	3.9965	4.6368	Nail disorder; nonsyndromic congenital; 3; (leukonychia); 151600 (3); Autosomal recessive; Autosomal dominant	NA	NA	6.316e-08	0.0745	NA
allelic	Union#K80#K80 Cholelithiasis	Chapter XI Diseases of the digestive system	2-43837951-G-A	'ABCG5'	missense_variant	'13543/3357/162'	'169583/21492/679'	1.139e-229	1.9085	1.8397	1.9799	Sitosterolemia; 210250 (3); Autosomal recessive	0	1e-14	0.0032	0.9675	NA
dominant	Union#K80#K80 Cholelithiasis	Chapter XI Diseases of the digestive system	2-43837951-G-A	'ABCG5'	missense_variant	'13543/3357/162'	'169583/21492/679'	3.934e-227	1.9875	1.9102	2.0678	Sitosterolemia; 210250 (3); Autosomal recessive	0	1e-14	0.0032	0.9675	NA
recessive	Union#E804#E80.4 Gilbert's syndrome	Chapter IV Endocrine, nutritional and metabolic diseases	2-233693319-A-G	'UGT1A6'	synonymous_variant	'7/63/317'	'75761/77494/19446'	6.73e-226	35.6899	27.5389	46.2536	NA	0	NA	0.0831	0.081	NA
recessive	Union#E804#E80.4 Gilbert's syndrome	Chapter IV Endocrine, nutritional and metabolic diseases	2-233693556-A-C	'UGT1A6'	missense_variant	'7/63/317'	'75774/76686/19440'	2.561e-225	35.5157	27.4044	46.0279	NA	0	NA	0.0831	0.8585	NA
allelic	Source of report of K80 (cholelithiasis)	Chapter XI Diseases of the digestive system	2-43837951-G-A	'ABCG5'	missense_variant	'11768/3010/140'	'167297/21319/658'	1.498e-219	1.9488	1.8749	2.0255	Sitosterolemia; 210250 (3); Autosomal recessive	0	1e-14	0.0004479	0.4617	NA
allelic	Union#K80#K80 Cholelithiasis	Chapter XI Diseases of the digestive system	2-43851714-G-A	'ABCG8'	synonymous_variant	'13654/3252/145'	'170290/20772/641'	1.292e-218	1.8991	1.8294	1.9713	Sitosterolemia; 210250 (3); Autosomal recessive|{Gallbladder disease 4}; 611465 (3)	0	NA	0.0011	0.7681	NA
dominant	Source of report of K80 (cholelithiasis)	Chapter XI Diseases of the digestive system	2-43837951-G-A	'ABCG5'	missense_variant	'11768/3010/140'	'167297/21319/658'	1.338e-218	2.0376	1.9543	2.1245	Sitosterolemia; 210250 (3); Autosomal recessive	0	1e-14	0.0004479	0.4617	NA
dominant	Union#K80#K80 Cholelithiasis	Chapter XI Diseases of the digestive system	2-43851714-G-A	'ABCG8'	synonymous_variant	'13654/3252/145'	'170290/20772/641'	7.042e-218	1.9786	1.9006	2.0597	Sitosterolemia; 210250 (3); Autosomal recessive|{Gallbladder disease 4}; 611465 (3)	0	NA	0.0011	0.7681	NA
recessive	Union#E804#E80.4 Gilbert's syndrome	Chapter IV Endocrine, nutritional and metabolic diseases	2-233693545-A-G	'UGT1A6'	missense_variant	'8/76/301'	'80657/72320/17181'	5.792e-217	31.9055	25.0382	40.6562	NA	0	2e-14	0.224	2.334e-07	NA
dominant	Union#D682#D68.2 Hereditary deficiency of other clotting factors	Chapter III Diseases of the blood and blood-forming organs and certain disorders involving the immune mechanism	1-169549811-C-T	'F5'	missense_variant	'58/196/5'	'209877/9682/111'	5.8e-214	74.2706	55.4162	99.54	Factor V deficiency; 227400 (3); Autosomal recessive|Thrombophilia due to activated protein C resistance; 188055 (3); Autosomal dominant|{Budd-Chiari syndrome}; 600880 (3); Autosomal recessive|{Pregnancy loss; recurrent; susceptibility to; 1}; 614389 (3); Autosomal dominant|{Stroke; ischemic; susceptibility to}; 601367 (3); Multifactorial|{Thrombophilia; susceptibility to; due to factor V Leiden}…	1	1e-300	2.555e-23	1	NA
dominant	Source of report of K80 (cholelithiasis)	Chapter XI Diseases of the digestive system	2-43851714-G-A	'ABCG8'	synonymous_variant	'11866/2918/124'	'167946/20645/629'	1.13e-208	2.0238	1.94	2.1113	Sitosterolemia; 210250 (3); Autosomal recessive|{Gallbladder disease 4}; 611465 (3)	0	NA	9.991e-05	0.8661	NA
allelic	Source of report of K80 (cholelithiasis)	Chapter XI Diseases of the digestive system	2-43851714-G-A	'ABCG8'	synonymous_variant	'11866/2918/124'	'167946/20645/629'	9.885e-208	1.9338	1.8593	2.0113	Sitosterolemia; 210250 (3); Autosomal recessive|{Gallbladder disease 4}; 611465 (3)	0	NA	9.991e-05	0.8661	NA
allelic	Union#E804#E80.4 Gilbert's syndrome	Chapter IV Endocrine, nutritional and metabolic diseases	2-233693023-T-G	'UGT1A6'	missense_variant	'6/53/328'	'60950/83535/28184'	1.587e-197	16.017	12.423	20.6507	NA	0	NA	0.0405	0.1229	NA
allelic	Union#D682#D68.2 Hereditary deficiency of other clotting factors	Chapter III Diseases of the blood and blood-forming organs and certain disorders involving the immune mechanism	1-169549811-C-T	'F5'	missense_variant	'58/196/5'	'209877/9682/111'	1.717e-192	28.6286	23.9825	34.1748	Factor V deficiency; 227400 (3); Autosomal recessive|Thrombophilia due to activated protein C resistance; 188055 (3); Autosomal dominant|{Budd-Chiari syndrome}; 600880 (3); Autosomal recessive|{Pregnancy loss; recurrent; susceptibility to; 1}; 614389 (3); Autosomal dominant|{Stroke; ischemic; susceptibility to}; 601367 (3); Multifactorial|{Thrombophilia; susceptibility to; due to factor V Leiden}…	1	1e-300	2.555e-23	1	NA
allelic	Union#E804#E80.4 Gilbert's syndrome	Chapter IV Endocrine, nutritional and metabolic diseases	2-233681970-C-A	'UGT1A7'	synonymous_variant	'7/68/312'	'65293/81951/25472'	2.177e-192	13.4964	10.7339	16.9698	NA	0	NA	0.1726	0.3523	NA
recessive	Union#E804#E80.4 Gilbert's syndrome	Chapter IV Endocrine, nutritional and metabolic diseases	2-233693023-T-G	'UGT1A6'	missense_variant	'6/53/328'	'60950/83535/28184'	2.493e-192	28.4998	21.5944	37.6135	NA	0	NA	0.0405	0.1229	NA
dominant	Union#E80#E80 Disorders of porphyrin and bilirubin metabolism	Chapter IV Endocrine, nutritional and metabolic diseases	2-233743701-C-G	'DNAJB3'	non_coding_transcript_exon_variant	'95/353/503'	'95233/65232/11086'	4.257e-192	11.2437	9.0942	13.9013	NA	NA	NA	0.0068	0.5543	NA
allelic	Union#E80#E80 Disorders of porphyrin and bilirubin metabolism	Chapter IV Endocrine, nutritional and metabolic diseases	2-233682324-T-G	'UGT1A7'	missense_variant	'10/123/817'	'23134/79021/68620'	8.094e-192	7.1182	6.0019	8.4422	NA	0	NA	0.056	0.1075	NA
allelic	Union#G30#G30 Alzheimer's disease	Chapter VI Diseases of the nervous system	19-44908684-T-C	'APOE'	missense_variant	'448/605/193'	'192035/69680/6089'	1.956e-190	3.6597	3.3764	3.9668	Alzheimer disease-2; 104310 (3); Autosomal dominant|Hyperlipoproteinemia; type III; 617347 (3)|Lipoprotein glomerulopathy; 611771 (3)|Sea-blue histiocyte disease; 269600 (3); Autosomal recessive|{?Macular degeneration; age-related}; 603075 (3); Autosomal dominant|{Coronary artery disease; severe; susceptibility to}; 617347 (3)	1	0	0.6789	0.0132	NA
dominant	Union#E80#E80 Disorders of porphyrin and bilirubin metabolism	Chapter IV Endocrine, nutritional and metabolic diseases	2-233693545-A-G	'UGT1A6'	missense_variant	'44/205/696'	'80296/71784/16920'	3.659e-190	18.5363	13.6942	25.0905	NA	0	2e-14	7.793e-07	2.475e-06	NA
dominant	41202#L72#L72 Follicular cysts of skin and subcutaneous tissue	Chapter XII Diseases of the skin and subcutaneous tissue	3-38009720-G-A	'PLCD1'	missense_variant	'5014/979/19'	'220834/13226/174'	4.421e-190	3.2803	3.0581	3.5186	Nail disorder; nonsyndromic congenital; 3; (leukonychia); 151600 (3); Autosomal recessive; Autosomal dominant	NA	NA	1.819e-05	0.0984	NA
dominant	Union#E78#E78 Disorders of lipoprotein metabolism and other lipidaemias	Chapter IV Endocrine, nutritional and metabolic diseases	19-44908822-C-T	'APOE'	missense_variant	'54179/6781/338'	'129401/24547/1013'	2.614e-187	0.6652	0.6468	0.6842	Alzheimer disease-2; 104310 (3); Autosomal dominant|Hyperlipoproteinemia; type III; 617347 (3)|Lipoprotein glomerulopathy; 611771 (3)|Sea-blue histiocyte disease; 269600 (3); Autosomal recessive|{?Macular degeneration; age-related}; 603075 (3); Autosomal dominant|{Coronary artery disease; severe; susceptibility to}; 617347 (3)	1	0	1.493e-13	3.579e-05	NA
dominant	Union#E80#E80 Disorders of porphyrin and bilirubin metabolism	Chapter IV Endocrine, nutritional and metabolic diseases	2-233682324-T-G	'UGT1A7'	missense_variant	'10/123/817'	'23134/79021/68620'	3.384e-187	0.1094	0.091	0.1314	NA	0	NA	0.056	0.1075	NA
allelic	41202#L72#L72 Follicular cysts of skin and subcutaneous tissue	Chapter XII Diseases of the skin and subcutaneous tissue	3-38009720-G-A	'PLCD1'	missense_variant	'5014/979/19'	'220834/13226/174'	1.292e-186	3.0964	2.8973	3.3092	Nail disorder; nonsyndromic congenital; 3; (leukonychia); 151600 (3); Autosomal recessive; Autosomal dominant	NA	NA	1.819e-05	0.0984	NA
recessive	Union#E804#E80.4 Gilbert's syndrome	Chapter IV Endocrine, nutritional and metabolic diseases	2-233681970-C-A	'UGT1A7'	synonymous_variant	'7/68/312'	'65293/81951/25472'	2.897e-183	24.0474	18.683	30.952	NA	0	NA	0.1726	0.3523	NA
dominant	Source of report of D68 (other coagulation defects)	Chapter III Diseases of the blood and blood-forming organs and certain disorders involving the immune mechanism	1-169549811-C-T	'F5'	missense_variant	'790/337/10'	'234842/10714/126'	1.906e-182	9.5159	8.3752	10.8119	Factor V deficiency; 227400 (3); Autosomal recessive|Thrombophilia due to activated protein C resistance; 188055 (3); Autosomal dominant|{Budd-Chiari syndrome}; 600880 (3); Autosomal recessive|{Pregnancy loss; recurrent; susceptibility to; 1}; 614389 (3); Autosomal dominant|{Stroke; ischemic; susceptibility to}; 601367 (3); Multifactorial|{Thrombophilia; susceptibility to; due to factor V Leiden}…	1	1e-300	1.572e-05	0.7115	NA
dominant	Union#D68#D68 Other coagulation defects	Chapter III Diseases of the blood and blood-forming organs and certain disorders involving the immune mechanism	1-169549811-C-T	'F5'	missense_variant	'1153/389/12'	'237841/10781/119'	8.822e-182	7.5888	6.7628	8.5158	Factor V deficiency; 227400 (3); Autosomal recessive|Thrombophilia due to activated protein C resistance; 188055 (3); Autosomal dominant|{Budd-Chiari syndrome}; 600880 (3); Autosomal recessive|{Pregnancy loss; recurrent; susceptibility to; 1}; 614389 (3); Autosomal dominant|{Stroke; ischemic; susceptibility to}; 601367 (3); Multifactorial|{Thrombophilia; susceptibility to; due to factor V Leiden}…	1	1e-300	0.0003731	0.817	NA
allelic	Union#D68#D68 Other coagulation defects	Chapter III Diseases of the blood and blood-forming organs and certain disorders involving the immune mechanism	1-169549811-C-T	'F5'	missense_variant	'1153/389/12'	'237841/10781/119'	1.141e-180	6.7655	6.0894	7.5166	Factor V deficiency; 227400 (3); Autosomal recessive|Thrombophilia due to activated protein C resistance; 188055 (3); Autosomal dominant|{Budd-Chiari syndrome}; 600880 (3); Autosomal recessive|{Pregnancy loss; recurrent; susceptibility to; 1}; 614389 (3); Autosomal dominant|{Stroke; ischemic; susceptibility to}; 601367 (3); Multifactorial|{Thrombophilia; susceptibility to; due to factor V Leiden}…	1	1e-300	0.0003731	0.817	NA
allelic	Source of report of D68 (other coagulation defects)	Chapter III Diseases of the blood and blood-forming organs and certain disorders involving the immune mechanism	1-169549811-C-T	'F5'	missense_variant	'790/337/10'	'234842/10714/126'	1.686e-179	8.1583	7.2753	9.1485	Factor V deficiency; 227400 (3); Autosomal recessive|Thrombophilia due to activated protein C resistance; 188055 (3); Autosomal dominant|{Budd-Chiari syndrome}; 600880 (3); Autosomal recessive|{Pregnancy loss; recurrent; susceptibility to; 1}; 614389 (3); Autosomal dominant|{Stroke; ischemic; susceptibility to}; 601367 (3); Multifactorial|{Thrombophilia; susceptibility to; due to factor V Leiden}…	1	1e-300	1.572e-05	0.7115	NA
dominant	Source of report of E78 (disorders of lipoprotein metabolism and other lipidaemias)	Chapter IV Endocrine, nutritional and metabolic diseases	19-44908822-C-T	'APOE'	missense_variant	'48950/6032/311'	'133063/25001/1057'	9.528e-178	0.6617	0.6426	0.6814	Alzheimer disease-2; 104310 (3); Autosomal dominant|Hyperlipoproteinemia; type III; 617347 (3)|Lipoprotein glomerulopathy; 611771 (3)|Sea-blue histiocyte disease; 269600 (3); Autosomal recessive|{?Macular degeneration; age-related}; 603075 (3); Autosomal dominant|{Coronary artery disease; severe; susceptibility to}; 617347 (3)	1	0	6.639e-15	0.0015	NA
dominant	Union#E80#E80 Disorders of porphyrin and bilirubin metabolism	Chapter IV Endocrine, nutritional and metabolic diseases	2-233693556-A-C	'UGT1A6'	missense_variant	'38/182/729'	'75472/76105/19189'	6.487e-176	18.9869	13.7233	26.2695	NA	0	NA	2.435e-07	0.987	NA
allelic	Source of report of E80 (disorders of porphyrin and bilirubin metabolism)	Chapter IV Endocrine, nutritional and metabolic diseases	2-233682324-T-G	'UGT1A7'	missense_variant	'7/109/731'	'23157/78622/68394'	3.209e-175	7.4079	6.165	8.9012	NA	0	NA	0.1968	0.0184	NA
allelic	Union#M10#M10 Gout	Chapter XIII Diseases of the musculoskeletal system and connective tissue	4-88131171-G-T	'ABCG2'	missense_variant	'6920/3002/321'	'107358/26045/1667'	4.187e-175	1.7731	1.7073	1.8414	[Junior blood group system]; 614490 (3)|[Uric acid concentration; serum; QTL1]; 138900 (3); ?Autosomal dominant	0	1e-290	0.8659	0.0527	NA
dominant	Union#E80#E80 Disorders of porphyrin and bilirubin metabolism	Chapter IV Endocrine, nutritional and metabolic diseases	2-233693319-A-G	'UGT1A6'	synonymous_variant	'38/184/729'	'75461/76910/19197'	4.879e-175	18.8649	13.6353	26.1003	NA	0	NA	3.379e-07	0.0576	NA
allelic	Union#E78#E78 Disorders of lipoprotein metabolism and other lipidaemias	Chapter IV Endocrine, nutritional and metabolic diseases	19-44908822-C-T	'APOE'	missense_variant	'54179/6781/338'	'129401/24547/1013'	1.573e-173	0.6906	0.6725	0.7092	Alzheimer disease-2; 104310 (3); Autosomal dominant|Hyperlipoproteinemia; type III; 617347 (3)|Lipoprotein glomerulopathy; 611771 (3)|Sea-blue histiocyte disease; 269600 (3); Autosomal recessive|{?Macular degeneration; age-related}; 603075 (3); Autosomal dominant|{Coronary artery disease; severe; susceptibility to}; 617347 (3)	1	0	1.493e-13	3.579e-05	NA
dominant	Source of report of E80 (disorders of porphyrin and bilirubin metabolism)	Chapter IV Endocrine, nutritional and metabolic diseases	2-233743701-C-G	'DNAJB3'	non_coding_transcript_exon_variant	'83/312/453'	'94821/65223/10920'	3.347e-173	11.4778	9.1495	14.3985	NA	NA	NA	0.0085	0.0366	NA
dominant	Source of report of E80 (disorders of porphyrin and bilirubin metabolism)	Chapter IV Endocrine, nutritional and metabolic diseases	2-233693545-A-G	'UGT1A6'	missense_variant	'38/182/624'	'79844/71914/16693'	4.631e-171	19.1129	13.8026	26.4661	NA	0	2e-14	6.83e-06	0.0072	NA
allelic	Union#D45#D45 Polycythaemia vera	Chapter II Neoplasms	9-5073770-G-T	'JAK2'	missense_variant	'271/58/6'	'179516/24/1'	3.795e-170	1611.15	1019.93	2545.09	Erythrocytosis; somatic; 133100 (3)|Leukemia; acute myeloid; somatic; 601626 (3)|Myelofibrosis; somatic; 254450 (3)|Polycythemia vera; somatic; 263300 (3)|Thrombocythemia 3; 614521 (3); Autosomal dominant; Somatic mutation|{Budd-Chiari syndrome; somatic}; 600880 (3)	1	1e-19	0.2332	0.0009047	NA
allelic	Union#G309#G30.9 Alzheimer's disease| unspecified	Chapter VI Diseases of the nervous system	19-44908684-T-C	'APOE'	missense_variant	'372/503/174'	'192111/69782/6108'	4.997e-170	3.7785	3.4621	4.1239	Alzheimer disease-2; 104310 (3); Autosomal dominant|Hyperlipoproteinemia; type III; 617347 (3)|Lipoprotein glomerulopathy; 611771 (3)|Sea-blue histiocyte disease; 269600 (3); Autosomal recessive|{?Macular degeneration; age-related}; 603075 (3); Autosomal dominant|{Coronary artery disease; severe; susceptibility to}; 617347 (3)	1	0	0.8479	0.0145	NA
dominant	Source of report of E80 (disorders of porphyrin and bilirubin metabolism)	Chapter IV Endocrine, nutritional and metabolic diseases	2-233682324-T-G	'UGT1A7'	missense_variant	'7/109/731'	'23157/78622/68394'	1.332e-169	0.1066	0.0876	0.1297	NA	0	NA	0.1968	0.0184	NA
allelic	Union#E804#E80.4 Gilbert's syndrome	Chapter IV Endocrine, nutritional and metabolic diseases	2-233743701-C-G	'DNAJB3'	non_coding_transcript_exon_variant	'28/151/208'	'95737/65706/11241'	3.573e-169	7.988	6.8114	9.368	NA	NA	NA	0.8975	0.8247	NA
allelic	Union#D47#D47 Other neoplasms of uncertain or unknown behaviour of lymphoid| haematopoietic and related tissue	Chapter II Neoplasms	9-5073770-G-T	'JAK2'	missense_variant	'894/70/6'	'224651/27/1'	5.678e-169	683.809	446.65	1046.89	Erythrocytosis; somatic; 133100 (3)|Leukemia; acute myeloid; somatic; 601626 (3)|Myelofibrosis; somatic; 254450 (3)|Polycythemia vera; somatic; 263300 (3)|Thrombocythemia 3; 614521 (3); Autosomal dominant; Somatic mutation|{Budd-Chiari syndrome; somatic}; 600880 (3)	1	1e-19	0.0055	0.0009032	NA
dominant	41202#BlockL60-L75#L60-L75 Disorders of skin appendages	Chapter XII Diseases of the skin and subcutaneous tissue	3-38009720-G-A	'PLCD1'	missense_variant	'6085/1046/21'	'220847/13207/173'	1.951e-168	2.8943	2.7058	3.0959	Nail disorder; nonsyndromic congenital; 3; (leukonychia); 151600 (3); Autosomal recessive; Autosomal dominant	NA	NA	0.0002771	0.0907	NA
allelic	Source of report of M10 (gout)	Chapter XIII Diseases of the musculoskeletal system and connective tissue	4-88131171-G-T	'ABCG2'	missense_variant	'6238/2741/303'	'107158/26117/1675'	3.086e-168	1.7947	1.7255	1.8667	[Junior blood group system]; 614490 (3)|[Uric acid concentration; serum; QTL1]; 138900 (3); ?Autosomal dominant	0	1e-290	0.9161	0.0647	NA
allelic	Union#BlockF00-F09#F00-F09 Organic| including symptomatic| mental disorders	Chapter V Mental and behavioural disorders	19-44908684-T-C	'APOE'	missense_variant	'2382/1668/345'	'155383/56022/4883'	7.041e-168	2.0439	1.9483	2.1442	Alzheimer disease-2; 104310 (3); Autosomal dominant|Hyperlipoproteinemia; type III; 617347 (3)|Lipoprotein glomerulopathy; 611771 (3)|Sea-blue histiocyte disease; 269600 (3); Autosomal recessive|{?Macular degeneration; age-related}; 603075 (3); Autosomal dominant|{Coronary artery disease; severe; susceptibility to}; 617347 (3)	1	0	0.0285	0.0463	NA
allelic	41202#BlockL60-L75#L60-L75 Disorders of skin appendages	Chapter XII Diseases of the skin and subcutaneous tissue	3-38009720-G-A	'PLCD1'	missense_variant	'6085/1046/21'	'220847/13207/173'	2.369e-166	2.7632	2.5915	2.9462	Nail disorder; nonsyndromic congenital; 3; (leukonychia); 151600 (3); Autosomal recessive; Autosomal dominant	NA	NA	0.0002771	0.0907	NA
allelic	Source of report of E78 (disorders of lipoprotein metabolism and other lipidaemias)	Chapter IV Endocrine, nutritional and metabolic diseases	19-44908822-C-T	'APOE'	missense_variant	'48950/6032/311'	'133063/25001/1057'	1.567e-164	0.6874	0.6686	0.7067	Alzheimer disease-2; 104310 (3); Autosomal dominant|Hyperlipoproteinemia; type III; 617347 (3)|Lipoprotein glomerulopathy; 611771 (3)|Sea-blue histiocyte disease; 269600 (3); Autosomal recessive|{?Macular degeneration; age-related}; 603075 (3); Autosomal dominant|{Coronary artery disease; severe; susceptibility to}; 617347 (3)	1	0	6.639e-15	0.0015	NA
dominant	41272#Z48#Z48 Skin of other part of head or neck	Chapter XXII Codes for special purposes	3-38009720-G-A	'PLCD1'	missense_variant	'4659/880/15'	'198524/11892/150'	1.539e-162	3.167	2.9415	3.4097	Nail disorder; nonsyndromic congenital; 3; (leukonychia); 151600 (3); Autosomal recessive; Autosomal dominant	NA	NA	1.563e-05	0.0399	NA
allelic	Union#BlockK80-K87#K80-K87 Disorders of gallbladder| biliary tract and pancreas	Chapter XI Diseases of the digestive system	2-43839108-G-C	'ABCG8'	missense_variant	'13407/3159/155'	'183567/24543/842'	2.413e-162	1.7284	1.6651	1.7941	Sitosterolemia; 210250 (3); Autosomal recessive|{Gallbladder disease 4}; 611465 (3)	1	0	0.0376	0.4798	NA
dominant	Union#M10#M10 Gout	Chapter XIII Diseases of the musculoskeletal system and connective tissue	4-88131171-G-T	'ABCG2'	missense_variant	'6920/3002/321'	'107358/26045/1667'	1.851e-161	1.8603	1.7813	1.9429	[Junior blood group system]; 614490 (3)|[Uric acid concentration; serum; QTL1]; 138900 (3); ?Autosomal dominant	0	1e-290	0.8659	0.0527	NA
dominant	Union#BlockL60-L75#L60-L75 Disorders of skin appendages	Chapter XII Diseases of the skin and subcutaneous tissue	3-38009720-G-A	'PLCD1'	missense_variant	'7111/1134/22'	'238432/14290/184'	1.574e-160	2.678	2.511	2.856	Nail disorder; nonsyndromic congenital; 3; (leukonychia); 151600 (3); Autosomal recessive; Autosomal dominant	NA	NA	0.0004544	0.044	NA
dominant	Union#BlockK80-K87#K80-K87 Disorders of gallbladder| biliary tract and pancreas	Chapter XI Diseases of the digestive system	2-43839108-G-C	'ABCG8'	missense_variant	'13407/3159/155'	'183567/24543/842'	3.994e-160	1.7875	1.717	1.8608	Sitosterolemia; 210250 (3); Autosomal recessive|{Gallbladder disease 4}; 611465 (3)	1	0	0.0376	0.4798	NA
dominant	41202#K80#K80 Cholelithiasis	Chapter XI Diseases of the digestive system	2-43839108-G-C	'ABCG8'	missense_variant	'8432/2259/113'	'110342/14808/537'	1.037e-159	2.0228	1.9269	2.1235	Sitosterolemia; 210250 (3); Autosomal recessive|{Gallbladder disease 4}; 611465 (3)	1	0	0.0045	0.0953	NA
allelic	41202#K80#K80 Cholelithiasis	Chapter XI Diseases of the digestive system	2-43839108-G-C	'ABCG8'	missense_variant	'8432/2259/113'	'110342/14808/537'	1.392e-159	1.9268	1.8424	2.0151	Sitosterolemia; 210250 (3); Autosomal recessive|{Gallbladder disease 4}; 611465 (3)	1	0	0.0045	0.0953	NA
dominant	Source of report of E80 (disorders of porphyrin and bilirubin metabolism)	Chapter IV Endocrine, nutritional and metabolic diseases	2-233693556-A-C	'UGT1A6'	missense_variant	'32/160/655'	'75062/76121/19002'	4.35e-159	20.0975	14.1151	28.6154	NA	0	NA	3.041e-06	0.1558	NA
allelic	41272#Z48#Z48 Skin of other part of head or neck	Chapter XXII Codes for special purposes	3-38009720-G-A	'PLCD1'	missense_variant	'4659/880/15'	'198524/11892/150'	6.043e-159	2.993	2.7902	3.2106	Nail disorder; nonsyndromic congenital; 3; (leukonychia); 151600 (3); Autosomal recessive; Autosomal dominant	NA	NA	1.563e-05	0.0399	NA
allelic	Union#BlockL60-L75#L60-L75 Disorders of skin appendages	Chapter XII Diseases of the skin and subcutaneous tissue	3-38009720-G-A	'PLCD1'	missense_variant	'7111/1134/22'	'238432/14290/184'	1.09e-158	2.5705	2.4172	2.7335	Nail disorder; nonsyndromic congenital; 3; (leukonychia); 151600 (3); Autosomal recessive; Autosomal dominant	NA	NA	0.0004544	0.044	NA
dominant	Source of report of E80 (disorders of porphyrin and bilirubin metabolism)	Chapter IV Endocrine, nutritional and metabolic diseases	2-233693319-A-G	'UGT1A6'	synonymous_variant	'32/161/655'	'75052/76912/19013'	2.797e-158	19.9513	14.0125	28.4069	NA	0	NA	3.423e-06	0.001	NA
allelic	41202#BlockK80-K87#K80-K87 Disorders of gallbladder| biliary tract and pancreas	Chapter XI Diseases of the digestive system	2-43839108-G-C	'ABCG8'	missense_variant	'11163/2780/136'	'116614/15690/565'	1.129e-157	1.799	1.7273	1.8737	Sitosterolemia; 210250 (3); Autosomal recessive|{Gallbladder disease 4}; 611465 (3)	1	0	0.01	0.1326	NA
dominant	41202#BlockK80-K87#K80-K87 Disorders of gallbladder| biliary tract and pancreas	Chapter XI Diseases of the digestive system	2-43839108-G-C	'ABCG8'	missense_variant	'11163/2780/136'	'116614/15690/565'	3.179e-157	1.874	1.7934	1.9582	Sitosterolemia; 210250 (3); Autosomal recessive|{Gallbladder disease 4}; 611465 (3)	1	0	0.01	0.1326	NA
dominant	Union#D47#D47 Other neoplasms of uncertain or unknown behaviour of lymphoid| haematopoietic and related tissue	Chapter II Neoplasms	9-5073770-G-T	'JAK2'	missense_variant	'894/70/6'	'224651/27/1'	1.082e-156	682.066	440.046	1057.2	Erythrocytosis; somatic; 133100 (3)|Leukemia; acute myeloid; somatic; 601626 (3)|Myelofibrosis; somatic; 254450 (3)|Polycythemia vera; somatic; 263300 (3)|Thrombocythemia 3; 614521 (3); Autosomal dominant; Somatic mutation|{Budd-Chiari syndrome; somatic}; 600880 (3)	1	1e-19	0.0055	0.0009032	NA
dominant	Union#D45#D45 Polycythaemia vera	Chapter II Neoplasms	9-5073770-G-T	'JAK2'	missense_variant	'271/58/6'	'179516/24/1'	2.515e-156	1695.8	1052.09	2733.35	Erythrocytosis; somatic; 133100 (3)|Leukemia; acute myeloid; somatic; 601626 (3)|Myelofibrosis; somatic; 254450 (3)|Polycythemia vera; somatic; 263300 (3)|Thrombocythemia 3; 614521 (3); Autosomal dominant; Somatic mutation|{Budd-Chiari syndrome; somatic}; 600880 (3)	1	1e-19	0.2332	0.0009047	NA
allelic	Union#BlockG30-G32#G30-G32 Other degenerative diseases of the nervous system	Chapter VI Diseases of the nervous system	19-44908684-T-C	'APOE'	missense_variant	'1039/903/232'	'162431/58796/5175'	4.657e-155	2.5444	2.3854	2.714	Alzheimer disease-2; 104310 (3); Autosomal dominant|Hyperlipoproteinemia; type III; 617347 (3)|Lipoprotein glomerulopathy; 611771 (3)|Sea-blue histiocyte disease; 269600 (3); Autosomal recessive|{?Macular degeneration; age-related}; 603075 (3); Autosomal dominant|{Coronary artery disease; severe; susceptibility to}; 617347 (3)	1	0	0.0907	0.0912	NA
dominant	Source of report of M10 (gout)	Chapter XIII Diseases of the musculoskeletal system and connective tissue	4-88131171-G-T	'ABCG2'	missense_variant	'6238/2741/303'	'107158/26117/1675'	1.019e-153	1.8815	1.7982	1.9687	[Junior blood group system]; 614490 (3)|[Uric acid concentration; serum; QTL1]; 138900 (3); ?Autosomal dominant	0	1e-290	0.9161	0.0647	NA
allelic	Union#BlockD37-D48#D37-D48 Neoplasms of uncertain or unknown behaviour	Chapter II Neoplasms	9-5073770-G-T	'JAK2'	missense_variant	'5307/87/7'	'219164/10/0'	7.981e-151	413.72	215.97	792.535	Erythrocytosis; somatic; 133100 (3)|Leukemia; acute myeloid; somatic; 601626 (3)|Myelofibrosis; somatic; 254450 (3)|Polycythemia vera; somatic; 263300 (3)|Thrombocythemia 3; 614521 (3); Autosomal dominant; Somatic mutation|{Budd-Chiari syndrome; somatic}; 600880 (3)	1	1e-19	2.992e-07	1	NA
dominant	Union#G30#G30 Alzheimer's disease	Chapter VI Diseases of the nervous system	19-44908684-T-C	'APOE'	missense_variant	'448/605/193'	'192035/69680/6089'	3.144e-150	4.5145	4.02	5.0699	Alzheimer disease-2; 104310 (3); Autosomal dominant|Hyperlipoproteinemia; type III; 617347 (3)|Lipoprotein glomerulopathy; 611771 (3)|Sea-blue histiocyte disease; 269600 (3); Autosomal recessive|{?Macular degeneration; age-related}; 603075 (3); Autosomal dominant|{Coronary artery disease; severe; susceptibility to}; 617347 (3)	1	0	0.6789	0.0132	NA
allelic	Union#BlockK80-K87#K80-K87 Disorders of gallbladder| biliary tract and pancreas	Chapter XI Diseases of the digestive system	2-43837951-G-A	'ABCG5'	missense_variant	'13585/3021/139'	'184553/23745/773'	6.556e-146	1.6973	1.6338	1.7633	Sitosterolemia; 210250 (3); Autosomal recessive	0	1e-14	0.0408	0.7436	NA
allelic	41202#D45#D45 Polycythaemia vera	Chapter II Neoplasms	9-5073770-G-T	'JAK2'	missense_variant	'177/47/5'	'129132/13/0'	1.683e-145	2824.05	1533.95	5199.18	Erythrocytosis; somatic; 133100 (3)|Leukemia; acute myeloid; somatic; 601626 (3)|Myelofibrosis; somatic; 254450 (3)|Polycythemia vera; somatic; 263300 (3)|Thrombocythemia 3; 614521 (3); Autosomal dominant; Somatic mutation|{Budd-Chiari syndrome; somatic}; 600880 (3)	1	1e-19	0.3615	1	NA
allelic	41202#K80#K80 Cholelithiasis	Chapter XI Diseases of the digestive system	2-43837951-G-A	'ABCG5'	missense_variant	'8565/2155/103'	'110952/14323/490'	1.982e-144	1.8899	1.8053	1.9783	Sitosterolemia; 210250 (3); Autosomal recessive	0	1e-14	0.0101	0.2266	NA
dominant	20002#1473#high cholesterol	Chapter IX Diseases of the circulatory system	19-44908822-C-T	'APOE'	missense_variant	'29225/3292/185'	'143371/26106/1112'	3.811e-144	0.6267	0.6036	0.6506	Alzheimer disease-2; 104310 (3); Autosomal dominant|Hyperlipoproteinemia; type III; 617347 (3)|Lipoprotein glomerulopathy; 611771 (3)|Sea-blue histiocyte disease; 269600 (3); Autosomal recessive|{?Macular degeneration; age-related}; 603075 (3); Autosomal dominant|{Coronary artery disease; severe; susceptibility to}; 617347 (3)	1	0	3.251e-15	0.0418	NA
dominant	41202#K80#K80 Cholelithiasis	Chapter XI Diseases of the digestive system	2-43837951-G-A	'ABCG5'	missense_variant	'8565/2155/103'	'110952/14323/490'	3.941e-144	1.9746	1.8794	2.0747	Sitosterolemia; 210250 (3); Autosomal recessive	0	1e-14	0.0101	0.2266	NA
dominant	Union#BlockK80-K87#K80-K87 Disorders of gallbladder| biliary tract and pancreas	Chapter XI Diseases of the digestive system	2-43837951-G-A	'ABCG5'	missense_variant	'13585/3021/139'	'184553/23745/773'	4.181e-144	1.7509	1.6807	1.8241	Sitosterolemia; 210250 (3); Autosomal recessive	0	1e-14	0.0408	0.7436	NA
allelic	41202#BlockK80-K87#K80-K87 Disorders of gallbladder| biliary tract and pancreas	Chapter XI Diseases of the digestive system	2-43837951-G-A	'ABCG5'	missense_variant	'11320/2658/122'	'117265/15160/518'	9.549e-143	1.7685	1.6965	1.8436	Sitosterolemia; 210250 (3); Autosomal recessive	0	1e-14	0.0121	0.24	NA
dominant	41202#BlockK80-K87#K80-K87 Disorders of gallbladder| biliary tract and pancreas	Chapter XI Diseases of the digestive system	2-43837951-G-A	'ABCG5'	missense_variant	'11320/2658/122'	'117265/15160/518'	1.276e-142	1.8369	1.7565	1.9209	Sitosterolemia; 210250 (3); Autosomal recessive	0	1e-14	0.0121	0.24	NA
allelic	41200#J18#J18 Excision of gall bladder	Chapter XI Diseases of the digestive system	2-43839108-G-C	'ABCG8'	missense_variant	'7241/1922/104'	'168158/22747/802'	2.091e-140	1.9146	1.8268	2.0067	Sitosterolemia; 210250 (3); Autosomal recessive|{Gallbladder disease 4}; 611465 (3)	1	0	0.0658	0.2737	NA
dominant	Union#BlockD37-D48#D37-D48 Neoplasms of uncertain or unknown behaviour	Chapter II Neoplasms	9-5073770-G-T	'JAK2'	missense_variant	'5307/87/7'	'219164/10/0'	6.214e-140	388.193	202.147	745.469	Erythrocytosis; somatic; 133100 (3)|Leukemia; acute myeloid; somatic; 601626 (3)|Myelofibrosis; somatic; 254450 (3)|Polycythemia vera; somatic; 263300 (3)|Thrombocythemia 3; 614521 (3); Autosomal dominant; Somatic mutation|{Budd-Chiari syndrome; somatic}; 600880 (3)	1	1e-19	2.992e-07	1	NA
allelic	Union#BlockK80-K87#K80-K87 Disorders of gallbladder| biliary tract and pancreas	Chapter XI Diseases of the digestive system	2-43851714-G-A	'ABCG8'	synonymous_variant	'13679/2930/126'	'185320/22965/735'	9.376e-140	1.6923	1.628	1.7592	Sitosterolemia; 210250 (3); Autosomal recessive|{Gallbladder disease 4}; 611465 (3)	0	NA	0.0245	0.4039	NA
allelic	41272#J18#J18 Excision of gall bladder	Chapter XI Diseases of the digestive system	2-43839108-G-C	'ABCG8'	missense_variant	'7612/1993/106'	'169903/23034/790'	1.326e-139	1.8879	1.8027	1.9771	Sitosterolemia; 210250 (3); Autosomal recessive|{Gallbladder disease 4}; 611465 (3)	1	0	0.0553	0.7455	NA
dominant	Union#BlockK80-K87#K80-K87 Disorders of gallbladder| biliary tract and pancreas	Chapter XI Diseases of the digestive system	2-43851714-G-A	'ABCG8'	synonymous_variant	'13679/2930/126'	'185320/22965/735'	4.588e-139	1.7469	1.6759	1.8209	Sitosterolemia; 210250 (3); Autosomal recessive|{Gallbladder disease 4}; 611465 (3)	0	NA	0.0245	0.4039	NA
dominant	Union#E80#E80 Disorders of porphyrin and bilirubin metabolism	Chapter IV Endocrine, nutritional and metabolic diseases	2-233681970-C-A	'UGT1A7'	synonymous_variant	'37/197/717'	'65092/81286/25206'	4.012e-138	15.0992	10.868	20.9779	NA	0	NA	1.375e-05	0.5103	NA
dominant	41200#J18#J18 Excision of gall bladder	Chapter XI Diseases of the digestive system	2-43839108-G-C	'ABCG8'	missense_variant	'7241/1922/104'	'168158/22747/802'	5.201e-138	1.998	1.8984	2.1027	Sitosterolemia; 210250 (3); Autosomal recessive|{Gallbladder disease 4}; 611465 (3)	1	0	0.0658	0.2737	NA
recessive	Union#E804#E80.4 Gilbert's syndrome	Chapter IV Endocrine, nutritional and metabolic diseases	2-233743701-C-G	'DNAJB3'	non_coding_transcript_exon_variant	'28/151/208'	'95737/65706/11241'	2.176e-137	16.6888	13.6535	20.3988	NA	NA	NA	0.8975	0.8247	NA
dominant	41272#J18#J18 Excision of gall bladder	Chapter XI Diseases of the digestive system	2-43839108-G-C	'ABCG8'	missense_variant	'7612/1993/106'	'169903/23034/790'	5.967e-137	1.9665	1.8703	2.0677	Sitosterolemia; 210250 (3); Autosomal recessive|{Gallbladder disease 4}; 611465 (3)	1	0	0.0553	0.7455	NA
dominant	41202#BlockK80-K87#K80-K87 Disorders of gallbladder| biliary tract and pancreas	Chapter XI Diseases of the digestive system	2-43851714-G-A	'ABCG8'	synonymous_variant	'11407/2577/108'	'117748/14672/493'	1.676e-136	1.8276	1.7466	1.9123	Sitosterolemia; 210250 (3); Autosomal recessive|{Gallbladder disease 4}; 611465 (3)	0	NA	0.0039	0.119	NA
allelic	Union#I80#I80 Phlebitis and thrombophlebitis	Chapter IX Diseases of the circulatory system	1-169549811-C-T	'F5'	missense_variant	'9075/997/33'	'237698/10587/105'	3.088e-136	2.4989	2.3425	2.6658	Factor V deficiency; 227400 (3); Autosomal recessive|Thrombophilia due to activated protein C resistance; 188055 (3); Autosomal dominant|{Budd-Chiari syndrome}; 600880 (3); Autosomal recessive|{Pregnancy loss; recurrent; susceptibility to; 1}; 614389 (3); Autosomal dominant|{Stroke; ischemic; susceptibility to}; 601367 (3); Multifactorial|{Thrombophilia; susceptibility to; due to factor V Leiden}…	1	1e-300	0.317	0.2575	NA
allelic	41202#BlockK80-K87#K80-K87 Disorders of gallbladder| biliary tract and pancreas	Chapter XI Diseases of the digestive system	2-43851714-G-A	'ABCG8'	synonymous_variant	'11407/2577/108'	'117748/14672/493'	3.604e-135	1.7575	1.6847	1.8334	Sitosterolemia; 210250 (3); Autosomal recessive|{Gallbladder disease 4}; 611465 (3)	0	NA	0.0039	0.119	NA
dominant	41202#K80#K80 Cholelithiasis	Chapter XI Diseases of the digestive system	2-43851714-G-A	'ABCG8'	synonymous_variant	'8645/2079/91'	'111398/13868/466'	4.385e-135	1.9508	1.8553	2.0511	Sitosterolemia; 210250 (3); Autosomal recessive|{Gallbladder disease 4}; 611465 (3)	0	NA	0.0047	0.1205	NA
allelic	41200#ChapterJ#Chapter J - Other Abdominal Organs| Principally Digestive	Chapter VII Diseases of the eye and adnexa	2-43839108-G-C	'ABCG8'	missense_variant	'10344/2496/120'	'180890/24442/848'	1.502e-134	1.7438	1.6728	1.8178	Sitosterolemia; 210250 (3); Autosomal recessive|{Gallbladder disease 4}; 611465 (3)	1	0	0.0226	0.4694	NA
allelic	41202#K80#K80 Cholelithiasis	Chapter XI Diseases of the digestive system	2-43851714-G-A	'ABCG8'	synonymous_variant	'8645/2079/91'	'111398/13868/466'	4.32e-134	1.8667	1.7816	1.9557	Sitosterolemia; 210250 (3); Autosomal recessive|{Gallbladder disease 4}; 611465 (3)	0	NA	0.0047	0.1205	NA
allelic	Union#M10#M10 Gout	Chapter XIII Diseases of the musculoskeletal system and connective tissue	4-9996816-C-T	'SLC2A9'	synonymous_variant	'278/2970/6995'	'8380/49550/76948'	7.647e-134	1.5677	1.5103	1.6274	Hypouricemia; renal; 2; 612076 (3); Autosomal recessive; Autosomal dominant|{Uric acid concentration; serum; QTL 2}; 612076 (3); Autosomal recessive; Autosomal dominant	0	NA	0.0829	0.0007494	NA
dominant	41200#ChapterJ#Chapter J - Other Abdominal Organs| Principally Digestive	Chapter VII Diseases of the eye and adnexa	2-43839108-G-C	'ABCG8'	missense_variant	'10344/2496/120'	'180890/24442/848'	1.524e-133	1.8089	1.7295	1.8919	Sitosterolemia; 210250 (3); Autosomal recessive|{Gallbladder disease 4}; 611465 (3)	1	0	0.0226	0.4694	NA
dominant	41202#D45#D45 Polycythaemia vera	Chapter II Neoplasms	9-5073770-G-T	'JAK2'	missense_variant	'177/47/5'	'129132/13/0'	2.398e-133	2918.24	1561.4	5454.14	Erythrocytosis; somatic; 133100 (3)|Leukemia; acute myeloid; somatic; 601626 (3)|Myelofibrosis; somatic; 254450 (3)|Polycythemia vera; somatic; 263300 (3)|Thrombocythemia 3; 614521 (3); Autosomal dominant; Somatic mutation|{Budd-Chiari syndrome; somatic}; 600880 (3)	1	1e-19	0.3615	1	NA
dominant	Union#BlockF00-F09#F00-F09 Organic| including symptomatic| mental disorders	Chapter V Mental and behavioural disorders	19-44908684-T-C	'APOE'	missense_variant	'2382/1668/345'	'155383/56022/4883'	5.89e-133	2.156	2.0303	2.2895	Alzheimer disease-2; 104310 (3); Autosomal dominant|Hyperlipoproteinemia; type III; 617347 (3)|Lipoprotein glomerulopathy; 611771 (3)|Sea-blue histiocyte disease; 269600 (3); Autosomal recessive|{?Macular degeneration; age-related}; 603075 (3); Autosomal dominant|{Coronary artery disease; severe; susceptibility to}; 617347 (3)	1	0	0.0285	0.0463	NA
allelic	41272#ChapterJ#Chapter J - Other Abdominal Organs| Principally Digestive	Chapter VII Diseases of the eye and adnexa	2-43839108-G-C	'ABCG8'	missense_variant	'10644/2541/121'	'181333/24528/824'	1.468e-132	1.7276	1.6578	1.8002	Sitosterolemia; 210250 (3); Autosomal recessive|{Gallbladder disease 4}; 611465 (3)	1	0	0.0232	0.8821	NA
allelic	20002#1473#high cholesterol	Chapter IX Diseases of the circulatory system	19-44908822-C-T	'APOE'	missense_variant	'29225/3292/185'	'143371/26106/1112'	1.861e-132	0.655	0.6321	0.6786	Alzheimer disease-2; 104310 (3); Autosomal dominant|Hyperlipoproteinemia; type III; 617347 (3)|Lipoprotein glomerulopathy; 611771 (3)|Sea-blue histiocyte disease; 269600 (3); Autosomal recessive|{?Macular degeneration; age-related}; 603075 (3); Autosomal dominant|{Coronary artery disease; severe; susceptibility to}; 617347 (3)	1	0	3.251e-15	0.0418	NA
dominant	41272#ChapterJ#Chapter J - Other Abdominal Organs| Principally Digestive	Chapter VII Diseases of the eye and adnexa	2-43839108-G-C	'ABCG8'	missense_variant	'10644/2541/121'	'181333/24528/824'	3.204e-131	1.7888	1.711	1.8702	Sitosterolemia; 210250 (3); Autosomal recessive|{Gallbladder disease 4}; 611465 (3)	1	0	0.0232	0.8821	NA
allelic	41200#J183#J18.3 Total cholecystectomy NEC	Chapter XI Diseases of the digestive system	2-43839108-G-C	'ABCG8'	missense_variant	'6889/1821/98'	'167700/22781/801'	1.294e-130	1.8994	1.8101	1.9931	Sitosterolemia; 210250 (3); Autosomal recessive|{Gallbladder disease 4}; 611465 (3)	1	0	0.0737	0.3578	NA
allelic	Source of report of E78 (disorders of lipoprotein metabolism and other lipidaemias)	Chapter IV Endocrine, nutritional and metabolic diseases	19-44908684-T-C	'APOE'	missense_variant	'37255/16332/1688'	'115685/39975/3422'	1.295e-130	1.2573	1.2346	1.2805	Alzheimer disease-2; 104310 (3); Autosomal dominant|Hyperlipoproteinemia; type III; 617347 (3)|Lipoprotein glomerulopathy; 611771 (3)|Sea-blue histiocyte disease; 269600 (3); Autosomal recessive|{?Macular degeneration; age-related}; 603075 (3); Autosomal dominant|{Coronary artery disease; severe; susceptibility to}; 617347 (3)	1	0	0.0467	0.6603	NA
dominant	Union#E80#E80 Disorders of porphyrin and bilirubin metabolism	Chapter IV Endocrine, nutritional and metabolic diseases	2-233693023-T-G	'UGT1A6'	missense_variant	'31/170/750'	'60786/82833/27922'	1.453e-130	16.2879	11.386	23.3004	NA	0	NA	5.079e-06	0.2925	NA
dominant	Union#I80#I80 Phlebitis and thrombophlebitis	Chapter IX Diseases of the circulatory system	1-169549811-C-T	'F5'	missense_variant	'9075/997/33'	'237698/10587/105'	1.62e-130	2.5232	2.359	2.6989	Factor V deficiency; 227400 (3); Autosomal recessive|Thrombophilia due to activated protein C resistance; 188055 (3); Autosomal dominant|{Budd-Chiari syndrome}; 600880 (3); Autosomal recessive|{Pregnancy loss; recurrent; susceptibility to; 1}; 614389 (3); Autosomal dominant|{Stroke; ischemic; susceptibility to}; 601367 (3); Multifactorial|{Thrombophilia; susceptibility to; due to factor V Leiden}…	1	1e-300	0.317	0.2575	NA
allelic	41272#J183#J18.3 Total cholecystectomy NEC	Chapter XI Diseases of the digestive system	2-43839108-G-C	'ABCG8'	missense_variant	'7236/1885/100'	'169427/23005/786'	2.696e-130	1.8768	1.7899	1.9678	Sitosterolemia; 210250 (3); Autosomal recessive|{Gallbladder disease 4}; 611465 (3)	1	0	0.0689	0.8635	NA
dominant	Union#G309#G30.9 Alzheimer's disease| unspecified	Chapter VI Diseases of the nervous system	19-44908684-T-C	'APOE'	missense_variant	'372/503/174'	'192111/69782/6108'	4.572e-130	4.6069	4.0584	5.2296	Alzheimer disease-2; 104310 (3); Autosomal dominant|Hyperlipoproteinemia; type III; 617347 (3)|Lipoprotein glomerulopathy; 611771 (3)|Sea-blue histiocyte disease; 269600 (3); Autosomal recessive|{?Macular degeneration; age-related}; 603075 (3); Autosomal dominant|{Coronary artery disease; severe; susceptibility to}; 617347 (3)	1	0	0.8479	0.0145	NA
allelic	Union#F00#F00 Dementia in Alzheimer's disease	Chapter V Mental and behavioural disorders	19-44908684-T-C	'APOE'	missense_variant	'303/414/129'	'192180/69871/6153'	3.052e-129	3.6416	3.3028	4.0152	Alzheimer disease-2; 104310 (3); Autosomal dominant|Hyperlipoproteinemia; type III; 617347 (3)|Lipoprotein glomerulopathy; 611771 (3)|Sea-blue histiocyte disease; 269600 (3); Autosomal recessive|{?Macular degeneration; age-related}; 603075 (3); Autosomal dominant|{Coronary artery disease; severe; susceptibility to}; 617347 (3)	1	0	0.5658	0.0352	NA
allelic	20002#1466#gout	Chapter XIII Diseases of the musculoskeletal system and connective tissue	4-88131171-G-T	'ABCG2'	missense_variant	'2388/1263/163'	'88306/21914/1394'	1.805e-128	2.1147	1.9979	2.2383	[Junior blood group system]; 614490 (3)|[Uric acid concentration; serum; QTL1]; 138900 (3); ?Autosomal dominant	0	1e-290	0.8443	0.4029	NA
dominant	41200#J183#J18.3 Total cholecystectomy NEC	Chapter XI Diseases of the digestive system	2-43839108-G-C	'ABCG8'	missense_variant	'6889/1821/98'	'167700/22781/801'	2.79e-128	1.9809	1.8798	2.0875	Sitosterolemia; 210250 (3); Autosomal recessive|{Gallbladder disease 4}; 611465 (3)	1	0	0.0737	0.3578	NA
dominant	41272#J183#J18.3 Total cholecystectomy NEC	Chapter XI Diseases of the digestive system	2-43839108-G-C	'ABCG8'	missense_variant	'7236/1885/100'	'169427/23005/786'	8.314e-128	1.9536	1.8556	2.0568	Sitosterolemia; 210250 (3); Autosomal recessive|{Gallbladder disease 4}; 611465 (3)	1	0	0.0689	0.8635	NA
allelic	Source of report of I80 (phlebitis and thrombophlebitis)	Chapter IX Diseases of the circulatory system	1-169549811-C-T	'F5'	missense_variant	'8222/916/31'	'235291/10544/108'	8.813e-128	2.519	2.3554	2.6941	Factor V deficiency; 227400 (3); Autosomal recessive|Thrombophilia due to activated protein C resistance; 188055 (3); Autosomal dominant|{Budd-Chiari syndrome}; 600880 (3); Autosomal recessive|{Pregnancy loss; recurrent; susceptibility to; 1}; 614389 (3); Autosomal dominant|{Stroke; ischemic; susceptibility to}; 601367 (3); Multifactorial|{Thrombophilia; susceptibility to; due to factor V Leiden}…	1	1e-300	0.3004	0.3961	NA
allelic	Union#E78#E78 Disorders of lipoprotein metabolism and other lipidaemias	Chapter IV Endocrine, nutritional and metabolic diseases	19-44908684-T-C	'APOE'	missense_variant	'41496/17944/1839'	'112730/38881/3300'	3.135e-127	1.245	1.2231	1.2673	Alzheimer disease-2; 104310 (3); Autosomal dominant|Hyperlipoproteinemia; type III; 617347 (3)|Lipoprotein glomerulopathy; 611771 (3)|Sea-blue histiocyte disease; 269600 (3); Autosomal recessive|{?Macular degeneration; age-related}; 603075 (3); Autosomal dominant|{Coronary artery disease; severe; susceptibility to}; 617347 (3)	1	0	0.0587	0.4468	NA
allelic	41200#J18#J18 Excision of gall bladder	Chapter XI Diseases of the digestive system	2-43837951-G-A	'ABCG5'	missense_variant	'7358/1833/95'	'169069/22008/732'	1.591e-126	1.8757	1.7877	1.9679	Sitosterolemia; 210250 (3); Autosomal recessive	0	1e-14	0.1088	0.5778	NA
allelic	41272#J18#J18 Excision of gall bladder	Chapter XI Diseases of the digestive system	2-43837951-G-A	'ABCG5'	missense_variant	'7734/1899/97'	'170836/22273/718'	1.24e-125	1.85	1.7647	1.9394	Sitosterolemia; 210250 (3); Autosomal recessive	0	1e-14	0.1128	0.7971	NA
dominant	Source of report of E80 (disorders of porphyrin and bilirubin metabolism)	Chapter IV Endocrine, nutritional and metabolic diseases	2-233681970-C-A	'UGT1A7'	synonymous_variant	'31/175/642'	'64681/81348/24967'	3.621e-125	16.034	11.2003	22.9539	NA	0	NA	0.0001463	0.0184	NA
allelic	Union#M10#M10 Gout	Chapter XIII Diseases of the musculoskeletal system and connective tissue	4-9996869-A-G	'SLC2A9'	synonymous_variant	'203/2576/7468'	'6302/44707/83751'	1.447e-124	1.586	1.5239	1.6506	Hypouricemia; renal; 2; 612076 (3); Autosomal recessive; Autosomal dominant|{Uric acid concentration; serum; QTL 2}; 612076 (3); Autosomal recessive; Autosomal dominant	0	NA	0.2834	0.0007134	NA
dominant	41200#J18#J18 Excision of gall bladder	Chapter XI Diseases of the digestive system	2-43837951-G-A	'ABCG5'	missense_variant	'7358/1833/95'	'169069/22008/732'	5.024e-124	1.9481	1.8494	2.0522	Sitosterolemia; 210250 (3); Autosomal recessive	0	1e-14	0.1088	0.5778	NA
dominant	Source of report of E78 (disorders of lipoprotein metabolism and other lipidaemias)	Chapter IV Endocrine, nutritional and metabolic diseases	19-44908684-T-C	'APOE'	missense_variant	'37255/16332/1688'	'115685/39975/3422'	1.416e-123	1.2894	1.2627	1.3167	Alzheimer disease-2; 104310 (3); Autosomal dominant|Hyperlipoproteinemia; type III; 617347 (3)|Lipoprotein glomerulopathy; 611771 (3)|Sea-blue histiocyte disease; 269600 (3); Autosomal recessive|{?Macular degeneration; age-related}; 603075 (3); Autosomal dominant|{Coronary artery disease; severe; susceptibility to}; 617347 (3)	1	0	0.0467	0.6603	NA
dominant	Union#L72#L72 Follicular cysts of skin and subcutaneous tissue	Chapter XII Diseases of the skin and subcutaneous tissue	3-38138612-C-CGGCGG	'MYD88'	5_prime_UTR_variant	'7744/833/14'	'242595/9684/110'	1.704e-123	2.7092	2.5166	2.9166	Macroglobulinemia; Waldenstrom; somatic; 153600 (3)|Pyogenic bacterial infections; recurrent; due to MYD88 deficiency; 612260 (3)	NA	NA	0.0892	0.1786	NA
allelic	Source of report of M10 (gout)	Chapter XIII Diseases of the musculoskeletal system and connective tissue	4-9996816-C-T	'SLC2A9'	synonymous_variant	'245/2700/6334'	'8404/49462/76887'	3.585e-123	1.5709	1.5106	1.6336	Hypouricemia; renal; 2; 612076 (3); Autosomal recessive; Autosomal dominant|{Uric acid concentration; serum; QTL 2}; 612076 (3); Autosomal recessive; Autosomal dominant	0	NA	0.0344	0.0001743	NA
allelic	Union#L72#L72 Follicular cysts of skin and subcutaneous tissue	Chapter XII Diseases of the skin and subcutaneous tissue	3-38138612-C-CGGCGG	'MYD88'	5_prime_UTR_variant	'7744/833/14'	'242595/9684/110'	3.587e-123	2.636	2.4544	2.831	Macroglobulinemia; Waldenstrom; somatic; 153600 (3)|Pyogenic bacterial infections; recurrent; due to MYD88 deficiency; 612260 (3)	NA	NA	0.0892	0.1786	NA
allelic	41202#BlockD37-D48#D37-D48 Neoplasms of uncertain or unknown behaviour	Chapter II Neoplasms	9-5073770-G-T	'JAK2'	missense_variant	'3343/73/6'	'165273/19/1'	3.996e-123	197.958	122.71	319.351	Erythrocytosis; somatic; 133100 (3)|Leukemia; acute myeloid; somatic; 601626 (3)|Myelofibrosis; somatic; 254450 (3)|Polycythemia vera; somatic; 263300 (3)|Thrombocythemia 3; 614521 (3); Autosomal dominant; Somatic mutation|{Budd-Chiari syndrome; somatic}; 600880 (3)	1	1e-19	9.602e-06	0.0006351	NA
dominant	41272#J18#J18 Excision of gall bladder	Chapter XI Diseases of the digestive system	2-43837951-G-A	'ABCG5'	missense_variant	'7734/1899/97'	'170836/22273/718'	7.576e-123	1.9177	1.8222	2.0182	Sitosterolemia; 210250 (3); Autosomal recessive	0	1e-14	0.1128	0.7971	NA
dominant	Source of report of I80 (phlebitis and thrombophlebitis)	Chapter IX Diseases of the circulatory system	1-169549811-C-T	'F5'	missense_variant	'8222/916/31'	'235291/10544/108'	2.069e-122	2.5442	2.3722	2.7287	Factor V deficiency; 227400 (3); Autosomal recessive|Thrombophilia due to activated protein C resistance; 188055 (3); Autosomal dominant|{Budd-Chiari syndrome}; 600880 (3); Autosomal recessive|{Pregnancy loss; recurrent; susceptibility to; 1}; 614389 (3); Autosomal dominant|{Stroke; ischemic; susceptibility to}; 601367 (3); Multifactorial|{Thrombophilia; susceptibility to; due to factor V Leiden}…	1	1e-300	0.3004	0.3961	NA
allelic	Union#K82#K82 Other diseases of gallbladder	Chapter XI Diseases of the digestive system	2-43839108-G-C	'ABCG8'	missense_variant	'5096/1436/82'	'167547/22863/812'	3.183e-122	2.0115	1.906	2.1227	Sitosterolemia; 210250 (3); Autosomal recessive|{Gallbladder disease 4}; 611465 (3)	1	0	0.0934	0.2853	NA
allelic	Union#M10#M10 Gout	Chapter XIII Diseases of the musculoskeletal system and connective tissue	4-9920543-C-T	'SLC2A9'	missense_variant	'7306/2755/198'	'82035/46465/6638'	7.058e-122	0.6394	0.6149	0.6648	Hypouricemia; renal; 2; 612076 (3); Autosomal recessive; Autosomal dominant|{Uric acid concentration; serum; QTL 2}; 612076 (3); Autosomal recessive; Autosomal dominant	0	7e-168	0.0007197	0.5749	NA
allelic	41200#ChapterJ#Chapter J - Other Abdominal Organs| Principally Digestive	Chapter VII Diseases of the eye and adnexa	2-43837951-G-A	'ABCG5'	missense_variant	'10484/2391/106'	'181894/23612/777'	9.713e-122	1.7154	1.6441	1.7898	Sitosterolemia; 210250 (3); Autosomal recessive	0	1e-14	0.017	0.715	NA
dominant	41200#ChapterJ#Chapter J - Other Abdominal Organs| Principally Digestive	Chapter VII Diseases of the eye and adnexa	2-43837951-G-A	'ABCG5'	missense_variant	'10484/2391/106'	'181894/23612/777'	1.912e-121	1.7763	1.697	1.8593	Sitosterolemia; 210250 (3); Autosomal recessive	0	1e-14	0.017	0.715	NA
dominant	Source of report of L72 (follicular cysts of skin and subcutaneous tissue)	Chapter XII Diseases of the skin and subcutaneous tissue	3-38138612-C-CGGCGG	'MYD88'	5_prime_UTR_variant	'7164/788/12'	'242872/9728/113'	1.981e-120	2.756	2.5548	2.973	Macroglobulinemia; Waldenstrom; somatic; 153600 (3)|Pyogenic bacterial infections; recurrent; due to MYD88 deficiency; 612260 (3)	NA	NA	0.0478	0.1221	NA
dominant	Union#BlockG30-G32#G30-G32 Other degenerative diseases of the nervous system	Chapter VI Diseases of the nervous system	19-44908684-T-C	'APOE'	missense_variant	'1039/903/232'	'162431/58796/5175'	3.689e-120	2.7737	2.5486	3.0188	Alzheimer disease-2; 104310 (3); Autosomal dominant|Hyperlipoproteinemia; type III; 617347 (3)|Lipoprotein glomerulopathy; 611771 (3)|Sea-blue histiocyte disease; 269600 (3); Autosomal recessive|{?Macular degeneration; age-related}; 603075 (3); Autosomal dominant|{Coronary artery disease; severe; susceptibility to}; 617347 (3)	1	0	0.0907	0.0912	NA
dominant	Union#K82#K82 Other diseases of gallbladder	Chapter XI Diseases of the digestive system	2-43839108-G-C	'ABCG8'	missense_variant	'5096/1436/82'	'167547/22863/812'	9.64e-120	2.1081	1.9875	2.236	Sitosterolemia; 210250 (3); Autosomal recessive|{Gallbladder disease 4}; 611465 (3)	1	0	0.0934	0.2853	NA
dominant	Union#E78#E78 Disorders of lipoprotein metabolism and other lipidaemias	Chapter IV Endocrine, nutritional and metabolic diseases	19-44908684-T-C	'APOE'	missense_variant	'41496/17944/1839'	'112730/38881/3300'	1.156e-119	1.2741	1.2485	1.3002	Alzheimer disease-2; 104310 (3); Autosomal dominant|Hyperlipoproteinemia; type III; 617347 (3)|Lipoprotein glomerulopathy; 611771 (3)|Sea-blue histiocyte disease; 269600 (3); Autosomal recessive|{?Macular degeneration; age-related}; 603075 (3); Autosomal dominant|{Coronary artery disease; severe; susceptibility to}; 617347 (3)	1	0	0.0587	0.4468	NA
allelic	Source of report of L72 (follicular cysts of skin and subcutaneous tissue)	Chapter XII Diseases of the skin and subcutaneous tissue	3-38138612-C-CGGCGG	'MYD88'	5_prime_UTR_variant	'7164/788/12'	'242872/9728/113'	2.008e-119	2.6739	2.4848	2.8773	Macroglobulinemia; Waldenstrom; somatic; 153600 (3)|Pyogenic bacterial infections; recurrent; due to MYD88 deficiency; 612260 (3)	NA	NA	0.0478	0.1221	NA
dominant	Source of report of E80 (disorders of porphyrin and bilirubin metabolism)	Chapter IV Endocrine, nutritional and metabolic diseases	2-233693023-T-G	'UGT1A6'	missense_variant	'25/150/673'	'60397/82839/27709'	2.521e-119	17.9856	12.0798	26.7786	NA	0	NA	8.421e-05	0.0137	NA
allelic	41272#ChapterJ#Chapter J - Other Abdominal Organs| Principally Digestive	Chapter VII Diseases of the eye and adnexa	2-43837951-G-A	'ABCG5'	missense_variant	'10790/2430/107'	'182327/23715/754'	9.131e-119	1.6956	1.6256	1.7685	Sitosterolemia; 210250 (3); Autosomal recessive	0	1e-14	0.0199	0.5776	NA
allelic	41200#J18#J18 Excision of gall bladder	Chapter XI Diseases of the digestive system	2-43851714-G-A	'ABCG8'	synonymous_variant	'7422/1773/84'	'169762/21299/692'	1.124e-118	1.8581	1.7694	1.9512	Sitosterolemia; 210250 (3); Autosomal recessive|{Gallbladder disease 4}; 611465 (3)	0	NA	0.0524	0.3777	NA
dominant	41272#ChapterJ#Chapter J - Other Abdominal Organs| Principally Digestive	Chapter VII Diseases of the eye and adnexa	2-43837951-G-A	'ABCG5'	missense_variant	'10790/2430/107'	'182327/23715/754'	4.425e-118	1.752	1.6745	1.8331	Sitosterolemia; 210250 (3); Autosomal recessive	0	1e-14	0.0199	0.5776	NA
dominant	41200#J18#J18 Excision of gall bladder	Chapter XI Diseases of the digestive system	2-43851714-G-A	'ABCG8'	synonymous_variant	'7422/1773/84'	'169762/21299/692'	1.933e-117	1.9315	1.8322	2.0361	Sitosterolemia; 210250 (3); Autosomal recessive|{Gallbladder disease 4}; 611465 (3)	0	NA	0.0524	0.3777	NA
allelic	41200#J183#J18.3 Total cholecystectomy NEC	Chapter XI Diseases of the digestive system	2-43837951-G-A	'ABCG5'	missense_variant	'7002/1734/90'	'168635/22022/731'	1.97e-117	1.8607	1.7712	1.9546	Sitosterolemia; 210250 (3); Autosomal recessive	0	1e-14	0.1371	0.6768	NA
allelic	41272#J18#J18 Excision of gall bladder	Chapter XI Diseases of the digestive system	2-43851714-G-A	'ABCG8'	synonymous_variant	'7800/1836/86'	'171509/21588/680'	3.809e-117	1.8298	1.7439	1.9199	Sitosterolemia; 210250 (3); Autosomal recessive|{Gallbladder disease 4}; 611465 (3)	0	NA	0.0551	0.9675	NA
allelic	Union#F03#F03 Unspecified dementia	Chapter V Mental and behavioural disorders	19-44908684-T-C	'APOE'	missense_variant	'729/670/161'	'161519/58555/5119'	1.579e-116	2.5858	2.3971	2.7894	Alzheimer disease-2; 104310 (3); Autosomal dominant|Hyperlipoproteinemia; type III; 617347 (3)|Lipoprotein glomerulopathy; 611771 (3)|Sea-blue histiocyte disease; 269600 (3); Autosomal recessive|{?Macular degeneration; age-related}; 603075 (3); Autosomal dominant|{Coronary artery disease; severe; susceptibility to}; 617347 (3)	1	0	0.7261	0.0285	NA
allelic	41272#J183#J18.3 Total cholecystectomy NEC	Chapter XI Diseases of the digestive system	2-43837951-G-A	'ABCG5'	missense_variant	'7353/1794/92'	'170348/22263/721'	2.082e-116	1.8355	1.7487	1.9266	Sitosterolemia; 210250 (3); Autosomal recessive	0	1e-14	0.1416	0.8434	NA
dominant	20002#1466#gout	Chapter XIII Diseases of the musculoskeletal system and connective tissue	4-88131171-G-T	'ABCG2'	missense_variant	'2388/1263/163'	'88306/21914/1394'	1.047e-115	2.2624	2.1154	2.4196	[Junior blood group system]; 614490 (3)|[Uric acid concentration; serum; QTL1]; 138900 (3); ?Autosomal dominant	0	1e-290	0.8443	0.4029	NA
dominant	41272#J18#J18 Excision of gall bladder	Chapter XI Diseases of the digestive system	2-43851714-G-A	'ABCG8'	synonymous_variant	'7800/1836/86'	'171509/21588/680'	1.049e-115	1.8979	1.802	1.9988	Sitosterolemia; 210250 (3); Autosomal recessive|{Gallbladder disease 4}; 611465 (3)	0	NA	0.0551	0.9675	NA
allelic	Union#M10#M10 Gout	Chapter XIII Diseases of the musculoskeletal system and connective tissue	4-9980706-A-G	'SLC2A9'	synonymous_variant	'175/2628/7455'	'6016/44580/84524'	1.27e-115	1.5607	1.4996	1.6242	Hypouricemia; renal; 2; 612076 (3); Autosomal recessive; Autosomal dominant|{Uric acid concentration; serum; QTL 2}; 612076 (3); Autosomal recessive; Autosomal dominant	0	NA	0.0009479	0.1577	NA
dominant	41272#Z481#Z48.1 Skin of scalp	Chapter XXII Codes for special purposes	3-38138612-C-CGGCGG	'MYD88'	5_prime_UTR_variant	'2017/379/5'	'203830/8308/111'	2.17e-115	4.6093	4.1239	5.1518	Macroglobulinemia; Waldenstrom; somatic; 153600 (3)|Pyogenic bacterial infections; recurrent; due to MYD88 deficiency; 612260 (3)	NA	NA	0.0015	0.0068	NA
allelic	Union#D471#D47.1 Chronic myeloproliferative disease	Chapter II Neoplasms	9-5073770-G-T	'JAK2'	missense_variant	'130/42/2'	'219421/49/4'	4.224e-115	1172.82	782.619	1757.58	Erythrocytosis; somatic; 133100 (3)|Leukemia; acute myeloid; somatic; 601626 (3)|Myelofibrosis; somatic; 254450 (3)|Polycythemia vera; somatic; 263300 (3)|Thrombocythemia 3; 614521 (3); Autosomal dominant; Somatic mutation|{Budd-Chiari syndrome; somatic}; 600880 (3)	1	1e-19	0.7422	4.664e-12	NA
dominant	Union#D685#D68.5 Primary Thrombophilia	Chapter III Diseases of the blood and blood-forming organs and certain disorders involving the immune mechanism	1-169549811-C-T	'F5'	missense_variant	'60/114/6'	'256758/11913/137'	6.244e-115	42.6154	31.2424	58.1286	Factor V deficiency; 227400 (3); Autosomal recessive|Thrombophilia due to activated protein C resistance; 188055 (3); Autosomal dominant|{Budd-Chiari syndrome}; 600880 (3); Autosomal recessive|{Pregnancy loss; recurrent; susceptibility to; 1}; 614389 (3); Autosomal dominant|{Stroke; ischemic; susceptibility to}; 601367 (3); Multifactorial|{Thrombophilia; susceptibility to; due to factor V Leiden}…	1	1e-300	7.188e-08	0.9653	NA
dominant	41200#J183#J18.3 Total cholecystectomy NEC	Chapter XI Diseases of the digestive system	2-43837951-G-A	'ABCG5'	missense_variant	'7002/1734/90'	'168635/22022/731'	6.953e-115	1.9307	1.8304	2.0365	Sitosterolemia; 210250 (3); Autosomal recessive	0	1e-14	0.1371	0.6768	NA
allelic	Source of report of M10 (gout)	Chapter XIII Diseases of the musculoskeletal system and connective tissue	4-9996869-A-G	'SLC2A9'	synonymous_variant	'179/2337/6766'	'6343/44584/83725'	7.015e-115	1.5904	1.5252	1.6584	Hypouricemia; renal; 2; 612076 (3); Autosomal recessive; Autosomal dominant|{Uric acid concentration; serum; QTL 2}; 612076 (3); Autosomal recessive; Autosomal dominant	0	NA	0.1806	3.958e-05	NA
dominant	41200#ChapterJ#Chapter J - Other Abdominal Organs| Principally Digestive	Chapter VII Diseases of the eye and adnexa	2-43851714-G-A	'ABCG8'	synonymous_variant	'10568/2312/95'	'182612/22885/726'	1.011e-114	1.7616	1.6819	1.845	Sitosterolemia; 210250 (3); Autosomal recessive|{Gallbladder disease 4}; 611465 (3)	0	NA	0.0101	0.751	NA
allelic	41200#X362#X36.2 Venesection	Chapter XXII Codes for special purposes	9-5073770-G-T	'JAK2'	missense_variant	'697/53/3'	'185339/36/2'	1.457e-114	377.887	252.107	566.422	Erythrocytosis; somatic; 133100 (3)|Leukemia; acute myeloid; somatic; 601626 (3)|Myelofibrosis; somatic; 254450 (3)|Polycythemia vera; somatic; 263300 (3)|Thrombocythemia 3; 614521 (3); Autosomal dominant; Somatic mutation|{Budd-Chiari syndrome; somatic}; 600880 (3)	1	1e-19	0.0998	1.992e-06	NA
allelic	41272#X362#X36.2 Venesection	Chapter XXII Codes for special purposes	9-5073770-G-T	'JAK2'	missense_variant	'720/53/3'	'187836/35/2'	1.629e-114	380.695	253.237	572.305	Erythrocytosis; somatic; 133100 (3)|Leukemia; acute myeloid; somatic; 601626 (3)|Myelofibrosis; somatic; 254450 (3)|Polycythemia vera; somatic; 263300 (3)|Thrombocythemia 3; 614521 (3); Autosomal dominant; Somatic mutation|{Budd-Chiari syndrome; somatic}; 600880 (3)	1	1e-19	0.093	1.746e-06	NA
dominant	41202#BlockD37-D48#D37-D48 Neoplasms of uncertain or unknown behaviour	Chapter II Neoplasms	9-5073770-G-T	'JAK2'	missense_variant	'3343/73/6'	'165273/19/1'	2.175e-114	195.282	119.418	319.341	Erythrocytosis; somatic; 133100 (3)|Leukemia; acute myeloid; somatic; 601626 (3)|Myelofibrosis; somatic; 254450 (3)|Polycythemia vera; somatic; 263300 (3)|Thrombocythemia 3; 614521 (3); Autosomal dominant; Somatic mutation|{Budd-Chiari syndrome; somatic}; 600880 (3)	1	1e-19	9.602e-06	0.0006351	NA
allelic	41200#ChapterJ#Chapter J - Other Abdominal Organs| Principally Digestive	Chapter VII Diseases of the eye and adnexa	2-43851714-G-A	'ABCG8'	synonymous_variant	'10568/2312/95'	'182612/22885/726'	2.731e-114	1.7016	1.6297	1.7768	Sitosterolemia; 210250 (3); Autosomal recessive|{Gallbladder disease 4}; 611465 (3)	0	NA	0.0101	0.751	NA
allelic	Source of report of M10 (gout)	Chapter XIII Diseases of the musculoskeletal system and connective tissue	4-9920543-C-T	'SLC2A9'	missense_variant	'6638/2478/179'	'82042/46314/6666'	2.751e-114	0.635	0.6095	0.6616	Hypouricemia; renal; 2; 612076 (3); Autosomal recessive; Autosomal dominant|{Uric acid concentration; serum; QTL 2}; 612076 (3); Autosomal recessive; Autosomal dominant	0	7e-168	0.0026	0.2116	NA
dominant	41272#J183#J18.3 Total cholecystectomy NEC	Chapter XI Diseases of the digestive system	2-43837951-G-A	'ABCG5'	missense_variant	'7353/1794/92'	'170348/22263/721'	1.018e-113	1.901	1.8039	2.0034	Sitosterolemia; 210250 (3); Autosomal recessive	0	1e-14	0.1416	0.8434	NA
dominant	20002#1161#gall bladder disease	Chapter XI Diseases of the digestive system	2-43839108-G-C	'ABCG8'	missense_variant	'3661/1127/58'	'139496/19000/667'	3.652e-113	2.2958	2.1467	2.4554	Sitosterolemia; 210250 (3); Autosomal recessive|{Gallbladder disease 4}; 611465 (3)	1	0	0.0046	0.4632	NA
allelic	20002#1161#gall bladder disease	Chapter XI Diseases of the digestive system	2-43839108-G-C	'ABCG8'	missense_variant	'3661/1127/58'	'139496/19000/667'	8.63e-113	2.156	2.028	2.2921	Sitosterolemia; 210250 (3); Autosomal recessive|{Gallbladder disease 4}; 611465 (3)	1	0	0.0046	0.4632	NA
allelic	41272#Z481#Z48.1 Skin of scalp	Chapter XXII Codes for special purposes	3-38138612-C-CGGCGG	'MYD88'	5_prime_UTR_variant	'2017/379/5'	'203830/8308/111'	1.265e-112	4.2986	3.8668	4.7786	Macroglobulinemia; Waldenstrom; somatic; 153600 (3)|Pyogenic bacterial infections; recurrent; due to MYD88 deficiency; 612260 (3)	NA	NA	0.0015	0.0068	NA
dominant	Union#M10#M10 Gout	Chapter XIII Diseases of the musculoskeletal system and connective tissue	4-9996816-C-T	'SLC2A9'	synonymous_variant	'278/2970/6995'	'8380/49550/76948'	2.725e-112	0.6168	0.5908	0.6439	Hypouricemia; renal; 2; 612076 (3); Autosomal recessive; Autosomal dominant|{Uric acid concentration; serum; QTL 2}; 612076 (3); Autosomal recessive; Autosomal dominant	0	NA	0.0829	0.0007494	NA
dominant	41272#ChapterJ#Chapter J - Other Abdominal Organs| Principally Digestive	Chapter VII Diseases of the eye and adnexa	2-43851714-G-A	'ABCG8'	synonymous_variant	'10874/2350/96'	'183068/22953/713'	4.888e-112	1.74	1.662	1.8218	Sitosterolemia; 210250 (3); Autosomal recessive|{Gallbladder disease 4}; 611465 (3)	0	NA	0.0104	0.8429	NA
allelic	Union#F009#F00.9 Dementia in Alzheimer's disease| unspecified	Chapter V Mental and behavioural disorders	19-44908684-T-C	'APOE'	missense_variant	'218/325/106'	'192265/69960/6176'	6.572e-112	3.8963	3.4879	4.3524	Alzheimer disease-2; 104310 (3); Autosomal dominant|Hyperlipoproteinemia; type III; 617347 (3)|Lipoprotein glomerulopathy; 611771 (3)|Sea-blue histiocyte disease; 269600 (3); Autosomal recessive|{?Macular degeneration; age-related}; 603075 (3); Autosomal dominant|{Coronary artery disease; severe; susceptibility to}; 617347 (3)	1	0	0.4663	0.0455	NA
dominant	Union#D471#D47.1 Chronic myeloproliferative disease	Chapter II Neoplasms	9-5073770-G-T	'JAK2'	missense_variant	'130/42/2'	'219421/49/4'	7.54e-112	1401.24	906.83	2165.2	Erythrocytosis; somatic; 133100 (3)|Leukemia; acute myeloid; somatic; 601626 (3)|Myelofibrosis; somatic; 254450 (3)|Polycythemia vera; somatic; 263300 (3)|Thrombocythemia 3; 614521 (3); Autosomal dominant; Somatic mutation|{Budd-Chiari syndrome; somatic}; 600880 (3)	1	1e-19	0.7422	4.664e-12	NA
allelic	41272#ChapterJ#Chapter J - Other Abdominal Organs| Principally Digestive	Chapter VII Diseases of the eye and adnexa	2-43851714-G-A	'ABCG8'	synonymous_variant	'10874/2350/96'	'183068/22953/713'	8.067e-112	1.6836	1.6129	1.7573	Sitosterolemia; 210250 (3); Autosomal recessive|{Gallbladder disease 4}; 611465 (3)	0	NA	0.0104	0.8429	NA
allelic	Union#D685#D68.5 Primary Thrombophilia	Chapter III Diseases of the blood and blood-forming organs and certain disorders involving the immune mechanism	1-169549811-C-T	'F5'	missense_variant	'60/114/6'	'256758/11913/137'	3.947e-110	23.2152	18.6806	28.8505	Factor V deficiency; 227400 (3); Autosomal recessive|Thrombophilia due to activated protein C resistance; 188055 (3); Autosomal dominant|{Budd-Chiari syndrome}; 600880 (3); Autosomal recessive|{Pregnancy loss; recurrent; susceptibility to; 1}; 614389 (3); Autosomal dominant|{Stroke; ischemic; susceptibility to}; 601367 (3); Multifactorial|{Thrombophilia; susceptibility to; due to factor V Leiden}…	1	1e-300	7.188e-08	0.9653	NA
dominant	41200#X362#X36.2 Venesection	Chapter XXII Codes for special purposes	9-5073770-G-T	'JAK2'	missense_variant	'697/53/3'	'185339/36/2'	3.081e-109	391.867	257.835	595.573	Erythrocytosis; somatic; 133100 (3)|Leukemia; acute myeloid; somatic; 601626 (3)|Myelofibrosis; somatic; 254450 (3)|Polycythemia vera; somatic; 263300 (3)|Thrombocythemia 3; 614521 (3); Autosomal dominant; Somatic mutation|{Budd-Chiari syndrome; somatic}; 600880 (3)	1	1e-19	0.0998	1.992e-06	NA
dominant	41272#X362#X36.2 Venesection	Chapter XXII Codes for special purposes	9-5073770-G-T	'JAK2'	missense_variant	'720/53/3'	'187836/35/2'	3.375e-109	394.851	259.009	601.936	Erythrocytosis; somatic; 133100 (3)|Leukemia; acute myeloid; somatic; 601626 (3)|Myelofibrosis; somatic; 254450 (3)|Polycythemia vera; somatic; 263300 (3)|Thrombocythemia 3; 614521 (3); Autosomal dominant; Somatic mutation|{Budd-Chiari syndrome; somatic}; 600880 (3)	1	1e-19	0.093	1.746e-06	NA
allelic	Union#K82#K82 Other diseases of gallbladder	Chapter XI Diseases of the digestive system	2-43837951-G-A	'ABCG5'	missense_variant	'5185/1369/73'	'168467/22122/745'	3.485e-109	1.9625	1.8573	2.0737	Sitosterolemia; 210250 (3); Autosomal recessive	0	1e-14	0.1016	0.5147	NA
allelic	41200#J183#J18.3 Total cholecystectomy NEC	Chapter XI Diseases of the digestive system	2-43851714-G-A	'ABCG8'	synonymous_variant	'7065/1675/79'	'169314/21328/689'	4.166e-109	1.8386	1.7486	1.9332	Sitosterolemia; 210250 (3); Autosomal recessive|{Gallbladder disease 4}; 611465 (3)	0	NA	0.0671	0.5255	NA
allelic	Union#G30#G30 Alzheimer's disease	Chapter VI Diseases of the nervous system	19-44892887-C-T	'TOMM40'	synonymous_variant	'570/543/124'	'196084/65476/5475'	4.321e-109	2.8144	2.5854	3.0635	NA	NA	2e-15	0.7938	0.9183	NA
dominant	Union#M10#M10 Gout	Chapter XIII Diseases of the musculoskeletal system and connective tissue	4-9996869-A-G	'SLC2A9'	synonymous_variant	'203/2576/7468'	'6302/44707/83751'	1.209e-108	0.611	0.5841	0.6391	Hypouricemia; renal; 2; 612076 (3); Autosomal recessive; Autosomal dominant|{Uric acid concentration; serum; QTL 2}; 612076 (3); Autosomal recessive; Autosomal dominant	0	NA	0.2834	0.0007134	NA
dominant	41200#S065#S06.5 Excision of lesion of skin of head or neck NEC	Chapter XII Diseases of the skin and subcutaneous tissue	3-38009720-G-A	'PLCD1'	missense_variant	'8042/1079/19'	'214125/12886/164'	3.795e-108	2.2402	2.0982	2.3919	Nail disorder; nonsyndromic congenital; 3; (leukonychia); 151600 (3); Autosomal recessive; Autosomal dominant	NA	NA	0.0045	0.0374	NA
allelic	41272#J183#J18.3 Total cholecystectomy NEC	Chapter XI Diseases of the digestive system	2-43851714-G-A	'ABCG8'	synonymous_variant	'7419/1731/81'	'171047/21545/682'	5.683e-108	1.8135	1.7261	1.9053	Sitosterolemia; 210250 (3); Autosomal recessive|{Gallbladder disease 4}; 611465 (3)	0	NA	0.0704	0.8865	NA
allelic	Source of report of M10 (gout)	Chapter XIII Diseases of the musculoskeletal system and connective tissue	4-9980706-A-G	'SLC2A9'	synonymous_variant	'158/2363/6772'	'6024/44416/84565'	5.948e-108	1.57	1.5055	1.6373	Hypouricemia; renal; 2; 612076 (3); Autosomal recessive; Autosomal dominant|{Uric acid concentration; serum; QTL 2}; 612076 (3); Autosomal recessive; Autosomal dominant	0	NA	0.0028	0.0483	NA
dominant	41200#J183#J18.3 Total cholecystectomy NEC	Chapter XI Diseases of the digestive system	2-43851714-G-A	'ABCG8'	synonymous_variant	'7065/1675/79'	'169314/21328/689'	5.962e-108	1.9092	1.8086	2.0154	Sitosterolemia; 210250 (3); Autosomal recessive|{Gallbladder disease 4}; 611465 (3)	0	NA	0.0671	0.5255	NA
allelic	20002#1449#myeloproliferative disorder	Chapter III Diseases of the blood and blood-forming organs and certain disorders involving the immune mechanism	9-5073770-G-T	'JAK2'	missense_variant	'84/31/5'	'202030/49/2'	1.012e-107	1570.92	1021.19	2416.57	Erythrocytosis; somatic; 133100 (3)|Leukemia; acute myeloid; somatic; 601626 (3)|Myelofibrosis; somatic; 254450 (3)|Polycythemia vera; somatic; 263300 (3)|Thrombocythemia 3; 614521 (3); Autosomal dominant; Somatic mutation|{Budd-Chiari syndrome; somatic}; 600880 (3)	1	1e-19	0.3336	5.368e-06	NA
dominant	Union#K82#K82 Other diseases of gallbladder	Chapter XI Diseases of the digestive system	2-43837951-G-A	'ABCG5'	missense_variant	'5185/1369/73'	'168467/22122/745'	3.961e-107	2.0489	1.9297	2.1755	Sitosterolemia; 210250 (3); Autosomal recessive	0	1e-14	0.1016	0.5147	NA
allelic	41200#S065#S06.5 Excision of lesion of skin of head or neck NEC	Chapter XII Diseases of the skin and subcutaneous tissue	3-38009720-G-A	'PLCD1'	missense_variant	'8042/1079/19'	'214125/12886/164'	6.288e-107	2.1727	2.0401	2.3139	Nail disorder; nonsyndromic congenital; 3; (leukonychia); 151600 (3); Autosomal recessive; Autosomal dominant	NA	NA	0.0045	0.0374	NA
dominant	41272#S065#S06.5 Excision of lesion of skin of head or neck NEC	Chapter XII Diseases of the skin and subcutaneous tissue	3-38009720-G-A	'PLCD1'	missense_variant	'8788/1144/19'	'214254/12882/165'	7.993e-107	2.1732	2.0392	2.3161	Nail disorder; nonsyndromic congenital; 3; (leukonychia); 151600 (3); Autosomal recessive; Autosomal dominant	NA	NA	0.0029	0.0447	NA
allelic	Union#E80#E80 Disorders of porphyrin and bilirubin metabolism	Chapter IV Endocrine, nutritional and metabolic diseases	2-233682693-G-A	'UGT1A7'	synonymous_variant	'868/78/5'	'102339/60258/8927'	1.075e-106	0.1645	0.1328	0.2038	NA	0	NA	0.0455	0.6406	NA
dominant	41272#J183#J18.3 Total cholecystectomy NEC	Chapter XI Diseases of the digestive system	2-43851714-G-A	'ABCG8'	synonymous_variant	'7419/1731/81'	'171047/21545/682'	1.273e-106	1.8795	1.7821	1.9823	Sitosterolemia; 210250 (3); Autosomal recessive|{Gallbladder disease 4}; 611465 (3)	0	NA	0.0704	0.8865	NA
dominant	Union#E80#E80 Disorders of porphyrin and bilirubin metabolism	Chapter IV Endocrine, nutritional and metabolic diseases	2-233682693-G-A	'UGT1A7'	synonymous_variant	'868/78/5'	'102339/60258/8927'	2.782e-106	0.1414	0.1129	0.1772	NA	0	NA	0.0455	0.6406	NA
dominant	20002#1162#cholelithiasis|gall stones	Chapter XI Diseases of the digestive system	2-43839108-G-C	'ABCG8'	missense_variant	'3352/1040/54'	'138429/18896/675'	6.21e-106	2.3085	2.1527	2.4755	Sitosterolemia; 210250 (3); Autosomal recessive|{Gallbladder disease 4}; 611465 (3)	1	0	0.0075	0.2662	NA
allelic	Union#E80#E80 Disorders of porphyrin and bilirubin metabolism	Chapter IV Endocrine, nutritional and metabolic diseases	2-233690588-GA-G	'UGT1A7'	3_prime_UTR_variant	'868/77/5'	'102298/59506/8811'	9.491e-106	0.1643	0.1325	0.2038	NA	NA	NA	0.0419	0.191	NA
allelic	Union#G30#G30 Alzheimer's disease	Chapter VI Diseases of the nervous system	19-44892457-T-C	'TOMM40'	synonymous_variant	'430/597/205'	'165148/89312/12116'	9.654e-106	2.5542	2.3564	2.7685	NA	NA	9e-12	0.953	0.7683	NA
allelic	20002#1162#cholelithiasis|gall stones	Chapter XI Diseases of the digestive system	2-43839108-G-C	'ABCG8'	missense_variant	'3352/1040/54'	'138429/18896/675'	1.124e-105	2.1655	2.0321	2.3078	Sitosterolemia; 210250 (3); Autosomal recessive|{Gallbladder disease 4}; 611465 (3)	1	0	0.0075	0.2662	NA
dominant	Union#E80#E80 Disorders of porphyrin and bilirubin metabolism	Chapter IV Endocrine, nutritional and metabolic diseases	2-233690588-GA-G	'UGT1A7'	3_prime_UTR_variant	'868/77/5'	'102298/59506/8811'	1.538e-105	0.1415	0.1128	0.1774	NA	NA	NA	0.0419	0.191	NA
allelic	41272#S065#S06.5 Excision of lesion of skin of head or neck NEC	Chapter XII Diseases of the skin and subcutaneous tissue	3-38009720-G-A	'PLCD1'	missense_variant	'8788/1144/19'	'214254/12882/165'	2.544e-105	2.1094	1.9841	2.2427	Nail disorder; nonsyndromic congenital; 3; (leukonychia); 151600 (3); Autosomal recessive; Autosomal dominant	NA	NA	0.0029	0.0447	NA
allelic	Union#K82#K82 Other diseases of gallbladder	Chapter XI Diseases of the digestive system	2-43851714-G-A	'ABCG8'	synonymous_variant	'5227/1330/67'	'169152/21425/704'	4.492e-105	1.9573	1.8508	2.0699	Sitosterolemia; 210250 (3); Autosomal recessive|{Gallbladder disease 4}; 611465 (3)	0	NA	0.0912	0.3593	NA
allelic	20002#1473#high cholesterol	Chapter IX Diseases of the circulatory system	19-44908684-T-C	'APOE'	missense_variant	'21703/9899/1088'	'122982/43806/3746'	1.267e-104	1.2796	1.2519	1.3079	Alzheimer disease-2; 104310 (3); Autosomal dominant|Hyperlipoproteinemia; type III; 617347 (3)|Lipoprotein glomerulopathy; 611771 (3)|Sea-blue histiocyte disease; 269600 (3); Autosomal recessive|{?Macular degeneration; age-related}; 603075 (3); Autosomal dominant|{Coronary artery disease; severe; susceptibility to}; 617347 (3)	1	0	0.3304	0.0346	NA
dominant	Union#K82#K82 Other diseases of gallbladder	Chapter XI Diseases of the digestive system	2-43851714-G-A	'ABCG8'	synonymous_variant	'5227/1330/67'	'169152/21425/704'	1.298e-103	2.043	1.9227	2.1707	Sitosterolemia; 210250 (3); Autosomal recessive|{Gallbladder disease 4}; 611465 (3)	0	NA	0.0912	0.3593	NA
dominant	Union#F00#F00 Dementia in Alzheimer's disease	Chapter V Mental and behavioural disorders	19-44908684-T-C	'APOE'	missense_variant	'303/414/129'	'192180/69871/6153'	3.673e-103	4.5302	3.9352	5.2151	Alzheimer disease-2; 104310 (3); Autosomal dominant|Hyperlipoproteinemia; type III; 617347 (3)|Lipoprotein glomerulopathy; 611771 (3)|Sea-blue histiocyte disease; 269600 (3); Autosomal recessive|{?Macular degeneration; age-related}; 603075 (3); Autosomal dominant|{Coronary artery disease; severe; susceptibility to}; 617347 (3)	1	0	0.5658	0.0352	NA
allelic	41202#D47#D47 Other neoplasms of uncertain or unknown behaviour of lymphoid| haematopoietic and related tissue	Chapter II Neoplasms	9-5073770-G-T	'JAK2'	missense_variant	'336/40/2'	'167080/18/0'	1.793e-102	1147.3	659.757	1995.13	Erythrocytosis; somatic; 133100 (3)|Leukemia; acute myeloid; somatic; 601626 (3)|Myelofibrosis; somatic; 254450 (3)|Polycythemia vera; somatic; 263300 (3)|Thrombocythemia 3; 614521 (3); Autosomal dominant; Somatic mutation|{Budd-Chiari syndrome; somatic}; 600880 (3)	1	1e-19	0.3612	1	NA
allelic	41200#X36#X36 Blood withdrawal	Chapter XXII Codes for special purposes	9-5073770-G-T	'JAK2'	missense_variant	'2201/60/3'	'225639/38/3'	2.856e-102	151.72	103.486	222.436	Erythrocytosis; somatic; 133100 (3)|Leukemia; acute myeloid; somatic; 601626 (3)|Myelofibrosis; somatic; 254450 (3)|Polycythemia vera; somatic; 263300 (3)|Thrombocythemia 3; 614521 (3); Autosomal dominant; Somatic mutation|{Budd-Chiari syndrome; somatic}; 600880 (3)	1	1e-19	0.011	1.15e-09	NA
dominant	Union#M10#M10 Gout	Chapter XIII Diseases of the musculoskeletal system and connective tissue	4-9920543-C-T	'SLC2A9'	missense_variant	'7306/2755/198'	'82035/46465/6638'	2.879e-102	0.6244	0.5975	0.6526	Hypouricemia; renal; 2; 612076 (3); Autosomal recessive; Autosomal dominant|{Uric acid concentration; serum; QTL 2}; 612076 (3); Autosomal recessive; Autosomal dominant	0	7e-168	0.0007197	0.5749	NA
dominant	Source of report of M10 (gout)	Chapter XIII Diseases of the musculoskeletal system and connective tissue	4-9996816-C-T	'SLC2A9'	synonymous_variant	'245/2700/6334'	'8404/49462/76887'	5.774e-102	0.6178	0.5906	0.6462	Hypouricemia; renal; 2; 612076 (3); Autosomal recessive; Autosomal dominant|{Uric acid concentration; serum; QTL 2}; 612076 (3); Autosomal recessive; Autosomal dominant	0	NA	0.0344	0.0001743	NA
dominant	20002#1161#gall bladder disease	Chapter XI Diseases of the digestive system	2-43837951-G-A	'ABCG5'	missense_variant	'3736/1071/51'	'140291/18339/613'	4.819e-101	2.2231	2.0761	2.3806	Sitosterolemia; 210250 (3); Autosomal recessive	0	1e-14	0.0068	0.6019	NA
allelic	20002#1161#gall bladder disease	Chapter XI Diseases of the digestive system	2-43837951-G-A	'ABCG5'	missense_variant	'3736/1071/51'	'140291/18339/613'	1.622e-100	2.0978	1.9703	2.2336	Sitosterolemia; 210250 (3); Autosomal recessive	0	1e-14	0.0068	0.6019	NA
dominant	20002#1161#gall bladder disease	Chapter XI Diseases of the digestive system	2-43851714-G-A	'ABCG8'	synonymous_variant	'3763/1045/47'	'140859/17747/582'	1.664e-99	2.2302	2.0812	2.3897	Sitosterolemia; 210250 (3); Autosomal recessive|{Gallbladder disease 4}; 611465 (3)	0	NA	0.0055	0.3577	NA
dominant	Source of report of M10 (gout)	Chapter XIII Diseases of the musculoskeletal system and connective tissue	4-9996869-A-G	'SLC2A9'	synonymous_variant	'179/2337/6766'	'6343/44584/83725'	6.154e-99	0.6113	0.5832	0.6408	Hypouricemia; renal; 2; 612076 (3); Autosomal recessive; Autosomal dominant|{Uric acid concentration; serum; QTL 2}; 612076 (3); Autosomal recessive; Autosomal dominant	0	NA	0.1806	3.958e-05	NA
allelic	20002#1161#gall bladder disease	Chapter XI Diseases of the digestive system	2-43851714-G-A	'ABCG8'	synonymous_variant	'3763/1045/47'	'140859/17747/582'	1.189e-98	2.1044	1.9748	2.2424	Sitosterolemia; 210250 (3); Autosomal recessive|{Gallbladder disease 4}; 611465 (3)	0	NA	0.0055	0.3577	NA
allelic	41272#X36#X36 Blood withdrawal	Chapter XXII Codes for special purposes	9-5073770-G-T	'JAK2'	missense_variant	'2691/60/3'	'230052/35/3'	1.844e-98	136.11	92.0932	201.166	Erythrocytosis; somatic; 133100 (3)|Leukemia; acute myeloid; somatic; 601626 (3)|Myelofibrosis; somatic; 254450 (3)|Polycythemia vera; somatic; 263300 (3)|Thrombocythemia 3; 614521 (3); Autosomal dominant; Somatic mutation|{Budd-Chiari syndrome; somatic}; 600880 (3)	1	1e-19	0.0064	6.914e-10	NA
allelic	20002#1438#polycythaemia vera	Chapter II Neoplasms	9-5073770-G-T	'JAK2'	missense_variant	'65/29/4'	'185300/50/1'	2.177e-98	1658.69	1058.36	2599.54	Erythrocytosis; somatic; 133100 (3)|Leukemia; acute myeloid; somatic; 601626 (3)|Myelofibrosis; somatic; 254450 (3)|Polycythemia vera; somatic; 263300 (3)|Thrombocythemia 3; 614521 (3); Autosomal dominant; Somatic mutation|{Budd-Chiari syndrome; somatic}; 600880 (3)	1	1e-19	0.7418	0.0036	NA
dominant	41200#X36#X36 Blood withdrawal	Chapter XXII Codes for special purposes	9-5073770-G-T	'JAK2'	missense_variant	'2201/60/3'	'225639/38/3'	2.888e-98	157.525	106.066	233.951	Erythrocytosis; somatic; 133100 (3)|Leukemia; acute myeloid; somatic; 601626 (3)|Myelofibrosis; somatic; 254450 (3)|Polycythemia vera; somatic; 263300 (3)|Thrombocythemia 3; 614521 (3); Autosomal dominant; Somatic mutation|{Budd-Chiari syndrome; somatic}; 600880 (3)	1	1e-19	0.011	1.15e-09	NA
dominant	41202#D47#D47 Other neoplasms of uncertain or unknown behaviour of lymphoid| haematopoietic and related tissue	Chapter II Neoplasms	9-5073770-G-T	'JAK2'	missense_variant	'336/40/2'	'167080/18/0'	5.945e-98	1160.28	661.142	2036.24	Erythrocytosis; somatic; 133100 (3)|Leukemia; acute myeloid; somatic; 601626 (3)|Myelofibrosis; somatic; 254450 (3)|Polycythemia vera; somatic; 263300 (3)|Thrombocythemia 3; 614521 (3); Autosomal dominant; Somatic mutation|{Budd-Chiari syndrome; somatic}; 600880 (3)	1	1e-19	0.3612	1	NA
allelic	Union#G309#G30.9 Alzheimer's disease| unspecified	Chapter VI Diseases of the nervous system	19-44892887-C-T	'TOMM40'	synonymous_variant	'475/454/112'	'196179/65565/5487'	1.191e-97	2.8892	2.6353	3.1675	NA	NA	2e-15	0.8324	0.9184	NA
allelic	Union#M10#M10 Gout	Chapter XIII Diseases of the musculoskeletal system and connective tissue	4-10116104-G-A	'WDR1'	non_coding_transcript_exon_variant	'7725/2369/165'	'89104/41164/4826'	2.699e-97	0.6539	0.6272	0.6817	NA	NA	NA	0.2996	0.3974	NA
dominant	Source of report of E80 (disorders of porphyrin and bilirubin metabolism)	Chapter IV Endocrine, nutritional and metabolic diseases	2-233682693-G-A	'UGT1A7'	synonymous_variant	'777/66/5'	'102139/59903/8891'	2.885e-97	0.1357	0.1064	0.173	NA	0	NA	0.0222	0.3743	NA
dominant	Union#M10#M10 Gout	Chapter XIII Diseases of the musculoskeletal system and connective tissue	4-9980706-A-G	'SLC2A9'	synonymous_variant	'175/2628/7455'	'6016/44580/84524'	4.352e-97	0.6281	0.6006	0.6569	Hypouricemia; renal; 2; 612076 (3); Autosomal recessive; Autosomal dominant|{Uric acid concentration; serum; QTL 2}; 612076 (3); Autosomal recessive; Autosomal dominant	0	NA	0.0009479	0.1577	NA
allelic	Source of report of E80 (disorders of porphyrin and bilirubin metabolism)	Chapter IV Endocrine, nutritional and metabolic diseases	2-233682693-G-A	'UGT1A7'	synonymous_variant	'777/66/5'	'102139/59903/8891'	6.76e-97	0.1595	0.1267	0.2008	NA	0	NA	0.0222	0.3743	NA
dominant	Source of report of E80 (disorders of porphyrin and bilirubin metabolism)	Chapter IV Endocrine, nutritional and metabolic diseases	2-233690588-GA-G	'UGT1A7'	3_prime_UTR_variant	'777/65/5'	'102095/59170/8783'	1.472e-96	0.1354	0.106	0.1729	NA	NA	NA	0.02	0.0803	NA
allelic	Source of report of E80 (disorders of porphyrin and bilirubin metabolism)	Chapter IV Endocrine, nutritional and metabolic diseases	2-233690588-GA-G	'UGT1A7'	3_prime_UTR_variant	'777/65/5'	'102095/59170/8783'	2.347e-96	0.159	0.1261	0.2004	NA	NA	NA	0.02	0.0803	NA
dominant	Source of report of M10 (gout)	Chapter XIII Diseases of the musculoskeletal system and connective tissue	4-9920543-C-T	'SLC2A9'	missense_variant	'6638/2478/179'	'82042/46314/6666'	4.768e-96	0.6198	0.5918	0.6492	Hypouricemia; renal; 2; 612076 (3); Autosomal recessive; Autosomal dominant|{Uric acid concentration; serum; QTL 2}; 612076 (3); Autosomal recessive; Autosomal dominant	0	7e-168	0.0026	0.2116	NA
recessive	Union#G30#G30 Alzheimer's disease	Chapter VI Diseases of the nervous system	19-44908684-T-C	'APOE'	missense_variant	'448/605/193'	'192035/69680/6089'	1.422e-95	7.8779	6.743	9.2039	Alzheimer disease-2; 104310 (3); Autosomal dominant|Hyperlipoproteinemia; type III; 617347 (3)|Lipoprotein glomerulopathy; 611771 (3)|Sea-blue histiocyte disease; 269600 (3); Autosomal recessive|{?Macular degeneration; age-related}; 603075 (3); Autosomal dominant|{Coronary artery disease; severe; susceptibility to}; 617347 (3)	1	0	0.6789	0.0132	NA
dominant	20002#1473#high cholesterol	Chapter IX Diseases of the circulatory system	19-44908684-T-C	'APOE'	missense_variant	'21703/9899/1088'	'122982/43806/3746'	4.595e-95	1.3093	1.2766	1.3428	Alzheimer disease-2; 104310 (3); Autosomal dominant|Hyperlipoproteinemia; type III; 617347 (3)|Lipoprotein glomerulopathy; 611771 (3)|Sea-blue histiocyte disease; 269600 (3); Autosomal recessive|{?Macular degeneration; age-related}; 603075 (3); Autosomal dominant|{Coronary artery disease; severe; susceptibility to}; 617347 (3)	1	0	0.3304	0.0346	NA
allelic	Union#E80#E80 Disorders of porphyrin and bilirubin metabolism	Chapter IV Endocrine, nutritional and metabolic diseases	2-233618225-C-G	'UGT1A8'	missense_variant	'826/116/9'	'95632/64980/10908'	6.577e-95	0.2238	0.1877	0.2668	NA	NA	NA	0.0438	0.3577	NA
dominant	20002#1449#myeloproliferative disorder	Chapter III Diseases of the blood and blood-forming organs and certain disorders involving the immune mechanism	9-5073770-G-T	'JAK2'	missense_variant	'84/31/5'	'202030/49/2'	7.11e-95	1697.73	1053.4	2736.19	Erythrocytosis; somatic; 133100 (3)|Leukemia; acute myeloid; somatic; 601626 (3)|Myelofibrosis; somatic; 254450 (3)|Polycythemia vera; somatic; 263300 (3)|Thrombocythemia 3; 614521 (3); Autosomal dominant; Somatic mutation|{Budd-Chiari syndrome; somatic}; 600880 (3)	1	1e-19	0.3336	5.368e-06	NA
dominant	Union#L721#L72.1 Trichilemmal cyst	Chapter XII Diseases of the skin and subcutaneous tissue	3-38138612-C-CGGCGG	'MYD88'	5_prime_UTR_variant	'3366/453/9'	'238010/9691/116'	7.751e-95	3.3311	3.0162	3.6789	Macroglobulinemia; Waldenstrom; somatic; 153600 (3)|Pyogenic bacterial infections; recurrent; due to MYD88 deficiency; 612260 (3)	NA	NA	0.1593	0.0909	NA
allelic	Union#G309#G30.9 Alzheimer's disease| unspecified	Chapter VI Diseases of the nervous system	19-44892457-T-C	'TOMM40'	synonymous_variant	'360/493/184'	'165218/89416/12137'	1.055e-94	2.6213	2.4015	2.8612	NA	NA	9e-12	0.5224	0.7817	NA
allelic	Union#L721#L72.1 Trichilemmal cyst	Chapter XII Diseases of the skin and subcutaneous tissue	3-38138612-C-CGGCGG	'MYD88'	5_prime_UTR_variant	'3366/453/9'	'238010/9691/116'	1.09e-94	3.2087	2.917	3.5296	Macroglobulinemia; Waldenstrom; somatic; 153600 (3)|Pyogenic bacterial infections; recurrent; due to MYD88 deficiency; 612260 (3)	NA	NA	0.1593	0.0909	NA
dominant	41272#X36#X36 Blood withdrawal	Chapter XXII Codes for special purposes	9-5073770-G-T	'JAK2'	missense_variant	'2691/60/3'	'230052/35/3'	1.137e-94	141.732	94.5916	212.366	Erythrocytosis; somatic; 133100 (3)|Leukemia; acute myeloid; somatic; 601626 (3)|Myelofibrosis; somatic; 254450 (3)|Polycythemia vera; somatic; 263300 (3)|Thrombocythemia 3; 614521 (3); Autosomal dominant; Somatic mutation|{Budd-Chiari syndrome; somatic}; 600880 (3)	1	1e-19	0.0064	6.914e-10	NA
dominant	41202#L721#L72.1 Trichilemmal cyst	Chapter XII Diseases of the skin and subcutaneous tissue	3-38138612-C-CGGCGG	'MYD88'	5_prime_UTR_variant	'3168/438/8'	'218969/8922/102'	1.245e-94	3.4161	3.0869	3.7805	Macroglobulinemia; Waldenstrom; somatic; 153600 (3)|Pyogenic bacterial infections; recurrent; due to MYD88 deficiency; 612260 (3)	NA	NA	0.0885	0.2617	NA
dominant	Union#E80#E80 Disorders of porphyrin and bilirubin metabolism	Chapter IV Endocrine, nutritional and metabolic diseases	2-233618225-C-G	'UGT1A8'	missense_variant	'826/116/9'	'95632/64980/10908'	1.729e-94	0.1907	0.158	0.2302	NA	NA	NA	0.0438	0.3577	NA
dominant	Union#F03#F03 Unspecified dementia	Chapter V Mental and behavioural disorders	19-44908684-T-C	'APOE'	missense_variant	'729/670/161'	'161519/58555/5119'	2.348e-94	2.8916	2.6167	3.1953	Alzheimer disease-2; 104310 (3); Autosomal dominant|Hyperlipoproteinemia; type III; 617347 (3)|Lipoprotein glomerulopathy; 611771 (3)|Sea-blue histiocyte disease; 269600 (3); Autosomal recessive|{?Macular degeneration; age-related}; 603075 (3); Autosomal dominant|{Coronary artery disease; severe; susceptibility to}; 617347 (3)	1	0	0.7261	0.0285	NA
allelic	Union#E804#E80.4 Gilbert's syndrome	Chapter IV Endocrine, nutritional and metabolic diseases	2-233682324-T-G	'UGT1A7'	missense_variant	'2/38/347'	'23224/79602/69051'	2.993e-94	10.0911	7.3934	13.7731	NA	0	NA	0.3077	0.2384	NA
allelic	41202#L721#L72.1 Trichilemmal cyst	Chapter XII Diseases of the skin and subcutaneous tissue	3-38138612-C-CGGCGG	'MYD88'	5_prime_UTR_variant	'3168/438/8'	'218969/8922/102'	3.789e-94	3.2817	2.9776	3.6169	Macroglobulinemia; Waldenstrom; somatic; 153600 (3)|Pyogenic bacterial infections; recurrent; due to MYD88 deficiency; 612260 (3)	NA	NA	0.0885	0.2617	NA
dominant	20002#1162#cholelithiasis|gall stones	Chapter XI Diseases of the digestive system	2-43837951-G-A	'ABCG5'	missense_variant	'3425/985/48'	'139225/18238/614'	1.032e-93	2.2274	2.0743	2.3918	Sitosterolemia; 210250 (3); Autosomal recessive	0	1e-14	0.0137	0.5138	NA
allelic	20002#1162#cholelithiasis|gall stones	Chapter XI Diseases of the digestive system	2-43837951-G-A	'ABCG5'	missense_variant	'3425/985/48'	'139225/18238/614'	1.562e-93	2.1029	1.9701	2.2446	Sitosterolemia; 210250 (3); Autosomal recessive	0	1e-14	0.0137	0.5138	NA
dominant	20002#1162#cholelithiasis|gall stones	Chapter XI Diseases of the digestive system	2-43851714-G-A	'ABCG8'	synonymous_variant	'3448/963/44'	'139789/17661/575'	5.522e-93	2.2388	2.0835	2.4056	Sitosterolemia; 210250 (3); Autosomal recessive|{Gallbladder disease 4}; 611465 (3)	0	NA	0.0094	0.4861	NA
allelic	20002#1162#cholelithiasis|gall stones	Chapter XI Diseases of the digestive system	2-43851714-G-A	'ABCG8'	synonymous_variant	'3448/963/44'	'139789/17661/575'	2.843e-92	2.1131	1.9781	2.2574	Sitosterolemia; 210250 (3); Autosomal recessive|{Gallbladder disease 4}; 611465 (3)	0	NA	0.0094	0.4861	NA
dominant	Union#E804#E80.4 Gilbert's syndrome	Chapter IV Endocrine, nutritional and metabolic diseases	2-233693545-A-G	'UGT1A6'	missense_variant	'8/76/301'	'80657/72320/17181'	2.923e-92	42.4684	21.0819	85.5501	NA	0	2e-14	0.224	2.334e-07	NA
dominant	Union#E804#E80.4 Gilbert's syndrome	Chapter IV Endocrine, nutritional and metabolic diseases	2-233682324-T-G	'UGT1A7'	missense_variant	'2/38/347'	'23224/79602/69051'	3.67e-92	0.0774	0.0558	0.1074	NA	0	NA	0.3077	0.2384	NA
dominant	Union#G30#G30 Alzheimer's disease	Chapter VI Diseases of the nervous system	19-44892887-C-T	'TOMM40'	synonymous_variant	'570/543/124'	'196084/65476/5475'	2.685e-91	3.234	2.8909	3.6177	NA	NA	2e-15	0.7938	0.9183	NA
recessive	Union#G309#G30.9 Alzheimer's disease| unspecified	Chapter VI Diseases of the nervous system	19-44908684-T-C	'APOE'	missense_variant	'372/503/174'	'192111/69782/6108'	3.632e-91	8.5264	7.232	10.0525	Alzheimer disease-2; 104310 (3); Autosomal dominant|Hyperlipoproteinemia; type III; 617347 (3)|Lipoprotein glomerulopathy; 611771 (3)|Sea-blue histiocyte disease; 269600 (3); Autosomal recessive|{?Macular degeneration; age-related}; 603075 (3); Autosomal dominant|{Coronary artery disease; severe; susceptibility to}; 617347 (3)	1	0	0.8479	0.0145	NA
dominant	Union#E804#E80.4 Gilbert's syndrome	Chapter IV Endocrine, nutritional and metabolic diseases	2-233743701-C-G	'DNAJB3'	non_coding_transcript_exon_variant	'28/151/208'	'95737/65706/11241'	4.429e-91	15.9523	10.8581	23.4367	NA	NA	NA	0.8975	0.8247	NA
allelic	42019#Source of all cause dementia report	Chapter VI Diseases of the nervous system	19-44908684-T-C	'APOE'	missense_variant	'682/577/139'	'157968/57259/5056'	6.064e-91	2.4401	2.2505	2.6456	Alzheimer disease-2; 104310 (3); Autosomal dominant|Hyperlipoproteinemia; type III; 617347 (3)|Lipoprotein glomerulopathy; 611771 (3)|Sea-blue histiocyte disease; 269600 (3); Autosomal recessive|{?Macular degeneration; age-related}; 603075 (3); Autosomal dominant|{Coronary artery disease; severe; susceptibility to}; 617347 (3)	1	0	0.3134	0.1182	NA
dominant	Source of report of M10 (gout)	Chapter XIII Diseases of the musculoskeletal system and connective tissue	4-9980706-A-G	'SLC2A9'	synonymous_variant	'158/2363/6772'	'6024/44416/84565'	7.047e-91	0.6241	0.5954	0.6542	Hypouricemia; renal; 2; 612076 (3); Autosomal recessive; Autosomal dominant|{Uric acid concentration; serum; QTL 2}; 612076 (3); Autosomal recessive; Autosomal dominant	0	NA	0.0028	0.0483	NA
allelic	Source of report of M10 (gout)	Chapter XIII Diseases of the musculoskeletal system and connective tissue	4-10116104-G-A	'WDR1'	non_coding_transcript_exon_variant	'7005/2147/144'	'89098/41029/4850'	2.855e-90	0.6513	0.6234	0.6804	NA	NA	NA	0.1715	0.1364	NA
allelic	Union#BlockF00-F09#F00-F09 Organic| including symptomatic| mental disorders	Chapter V Mental and behavioural disorders	19-44892887-C-T	'TOMM40'	synonymous_variant	'2659/1479/240'	'158534/52724/4411'	1.346e-89	1.7317	1.6456	1.8223	NA	NA	2e-15	0.0743	0.7248	NA
dominant	Union#L72#L72 Follicular cysts of skin and subcutaneous tissue	Chapter XII Diseases of the skin and subcutaneous tissue	3-38306515-C-T	'SLC22A14'	synonymous_variant	'8196/437/3'	'248890/4050/19'	1.668e-89	3.2838	2.9689	3.632	NA	NA	NA	0.3834	0.5331	NA
allelic	Union#K802#K80.2 Calculus of gallbladder without cholecystitis	Chapter XI Diseases of the digestive system	2-43839108-G-C	'ABCG8'	missense_variant	'6082/1510/76'	'181951/24924/861'	1.83e-89	1.7736	1.6831	1.869	Sitosterolemia; 210250 (3); Autosomal recessive|{Gallbladder disease 4}; 611465 (3)	1	0	0.1102	0.8122	NA
dominant	Union#F009#F00.9 Dementia in Alzheimer's disease| unspecified	Chapter V Mental and behavioural disorders	19-44908684-T-C	'APOE'	missense_variant	'218/325/106'	'192265/69960/6176'	2.279e-89	4.9926	4.2412	5.8772	Alzheimer disease-2; 104310 (3); Autosomal dominant|Hyperlipoproteinemia; type III; 617347 (3)|Lipoprotein glomerulopathy; 611771 (3)|Sea-blue histiocyte disease; 269600 (3); Autosomal recessive|{?Macular degeneration; age-related}; 603075 (3); Autosomal dominant|{Coronary artery disease; severe; susceptibility to}; 617347 (3)	1	0	0.4663	0.0455	NA
allelic	Union#L72#L72 Follicular cysts of skin and subcutaneous tissue	Chapter XII Diseases of the skin and subcutaneous tissue	3-38306515-C-T	'SLC22A14'	synonymous_variant	'8196/437/3'	'248890/4050/19'	3.226e-89	3.2314	2.9261	3.5685	NA	NA	NA	0.3834	0.5331	NA
allelic	Union#BlockG30-G32#G30-G32 Other degenerative diseases of the nervous system	Chapter VI Diseases of the nervous system	19-44892887-C-T	'TOMM40'	synonymous_variant	'1188/820/151'	'165876/55221/4635'	5.093e-89	2.1065	1.967	2.2559	NA	NA	2e-15	0.5757	0.6181	NA
allelic	Source of report of G30 (alzheimer's disease)	Chapter VI Diseases of the nervous system	19-44908684-T-C	'APOE'	missense_variant	'208/286/87'	'192275/69999/6195'	1.942e-88	3.6152	3.2134	4.0672	Alzheimer disease-2; 104310 (3); Autosomal dominant|Hyperlipoproteinemia; type III; 617347 (3)|Lipoprotein glomerulopathy; 611771 (3)|Sea-blue histiocyte disease; 269600 (3); Autosomal recessive|{?Macular degeneration; age-related}; 603075 (3); Autosomal dominant|{Coronary artery disease; severe; susceptibility to}; 617347 (3)	1	0	0.5436	0.0622	NA
dominant	Union#K802#K80.2 Calculus of gallbladder without cholecystitis	Chapter XI Diseases of the digestive system	2-43839108-G-C	'ABCG8'	missense_variant	'6082/1510/76'	'181951/24924/861'	3.481e-88	1.8401	1.7385	1.9476	Sitosterolemia; 210250 (3); Autosomal recessive|{Gallbladder disease 4}; 611465 (3)	1	0	0.1102	0.8122	NA
dominant	20002#1438#polycythaemia vera	Chapter II Neoplasms	9-5073770-G-T	'JAK2'	missense_variant	'65/29/4'	'185300/50/1'	3.903e-88	1844.62	1117.86	3043.87	Erythrocytosis; somatic; 133100 (3)|Leukemia; acute myeloid; somatic; 601626 (3)|Myelofibrosis; somatic; 254450 (3)|Polycythemia vera; somatic; 263300 (3)|Thrombocythemia 3; 614521 (3); Autosomal dominant; Somatic mutation|{Budd-Chiari syndrome; somatic}; 600880 (3)	1	1e-19	0.7418	0.0036	NA
allelic	Union#BlockF00-F09#F00-F09 Organic| including symptomatic| mental disorders	Chapter V Mental and behavioural disorders	19-44892457-T-C	'TOMM40'	synonymous_variant	'2139/1789/435'	'133523/71994/9779'	4.376e-88	1.623	1.5498	1.6997	NA	NA	9e-12	0.035	0.5537	NA
allelic	Union#E80#E80 Disorders of porphyrin and bilirubin metabolism	Chapter IV Endocrine, nutritional and metabolic diseases	2-233719291-T-C	'UGT1A4'	synonymous_variant	'2/35/907'	'4981/42373/118629'	7.152e-88	8.8732	6.4608	12.1863	NA	NA	NA	0.0562	4.099e-54	NA
allelic	40012#1#Uncertain whether benign or malignant	Chapter II Neoplasms	9-5073770-G-T	'JAK2'	missense_variant	'1643/46/4'	'198231/32/2'	1.056e-87	178.494	116.916	272.504	Erythrocytosis; somatic; 133100 (3)|Leukemia; acute myeloid; somatic; 601626 (3)|Myelofibrosis; somatic; 254450 (3)|Polycythemia vera; somatic; 263300 (3)|Thrombocythemia 3; 614521 (3); Autosomal dominant; Somatic mutation|{Budd-Chiari syndrome; somatic}; 600880 (3)	1	1e-19	0.0006526	1.123e-06	NA
dominant	Source of report of L72 (follicular cysts of skin and subcutaneous tissue)	Chapter XII Diseases of the skin and subcutaneous tissue	3-38306515-C-T	'SLC22A14'	synonymous_variant	'7592/413/3'	'249227/4048/20'	1.412e-87	3.357	3.0271	3.7229	NA	NA	NA	0.3794	0.3825	NA
allelic	Source of report of L72 (follicular cysts of skin and subcutaneous tissue)	Chapter XII Diseases of the skin and subcutaneous tissue	3-38306515-C-T	'SLC22A14'	synonymous_variant	'7592/413/3'	'249227/4048/20'	2.469e-87	3.3022	2.9826	3.656	NA	NA	NA	0.3794	0.3825	NA
dominant	Union#M10#M10 Gout	Chapter XIII Diseases of the musculoskeletal system and connective tissue	4-10116104-G-A	'WDR1'	non_coding_transcript_exon_variant	'7725/2369/165'	'89104/41164/4826'	2.908e-87	0.6355	0.6068	0.6656	NA	NA	NA	0.2996	0.3974	NA
allelic	41272#W365#W36.5 Diagnostic extraction of bone marrow NEC	Chapter XIII Diseases of the musculoskeletal system and connective tissue	9-5073770-G-T	'JAK2'	missense_variant	'2765/49/6'	'220415/44/1'	2.762e-86	104.793	71.4024	153.797	Erythrocytosis; somatic; 133100 (3)|Leukemia; acute myeloid; somatic; 601626 (3)|Myelofibrosis; somatic; 254450 (3)|Polycythemia vera; somatic; 263300 (3)|Thrombocythemia 3; 614521 (3); Autosomal dominant; Somatic mutation|{Budd-Chiari syndrome; somatic}; 600880 (3)	1	1e-19	4.729e-07	0.0023	NA
allelic	40006#BlockD37-D48#D37-D48 Neoplasms of uncertain or unknown behaviour	Chapter II Neoplasms	9-5073770-G-T	'JAK2'	missense_variant	'1497/45/4'	'183348/32/2'	3.746e-86	177.659	116.169	271.695	Erythrocytosis; somatic; 133100 (3)|Leukemia; acute myeloid; somatic; 601626 (3)|Myelofibrosis; somatic; 254450 (3)|Polycythemia vera; somatic; 263300 (3)|Thrombocythemia 3; 614521 (3); Autosomal dominant; Somatic mutation|{Budd-Chiari syndrome; somatic}; 600880 (3)	1	1e-19	0.0007903	1.313e-06	NA
dominant	Union#E80#E80 Disorders of porphyrin and bilirubin metabolism	Chapter IV Endocrine, nutritional and metabolic diseases	2-233719291-T-C	'UGT1A4'	synonymous_variant	'2/35/907'	'4981/42373/118629'	5.318e-86	0.1022	0.0736	0.142	NA	NA	NA	0.0562	4.099e-54	NA
allelic	Source of report of E80 (disorders of porphyrin and bilirubin metabolism)	Chapter IV Endocrine, nutritional and metabolic diseases	2-233618225-C-G	'UGT1A8'	missense_variant	'738/102/8'	'95245/64819/10870'	6.698e-86	0.2206	0.1829	0.266	NA	NA	NA	0.0554	0.263	NA
dominant	Source of report of E80 (disorders of porphyrin and bilirubin metabolism)	Chapter IV Endocrine, nutritional and metabolic diseases	2-233618225-C-G	'UGT1A8'	missense_variant	'738/102/8'	'95245/64819/10870'	8.073e-86	0.1876	0.1535	0.2292	NA	NA	NA	0.0554	0.263	NA
allelic	Union#BlockG30-G32#G30-G32 Other degenerative diseases of the nervous system	Chapter VI Diseases of the nervous system	19-44892457-T-C	'TOMM40'	synonymous_variant	'944/940/269'	'139778/75302/10280'	8.514e-86	1.9347	1.816	2.0611	NA	NA	9e-12	0.1515	0.2821	NA
allelic	41202#I80#I80 Phlebitis and thrombophlebitis	Chapter IX Diseases of the circulatory system	1-169549811-C-T	'F5'	missense_variant	'2337/363/15'	'157147/7191/80'	1.047e-85	3.4122	3.0714	3.7908	Factor V deficiency; 227400 (3); Autosomal recessive|Thrombophilia due to activated protein C resistance; 188055 (3); Autosomal dominant|{Budd-Chiari syndrome}; 600880 (3); Autosomal recessive|{Pregnancy loss; recurrent; susceptibility to; 1}; 614389 (3); Autosomal dominant|{Stroke; ischemic; susceptibility to}; 601367 (3); Multifactorial|{Thrombophilia; susceptibility to; due to factor V Leiden}…	1	1e-300	0.7751	0.8655	NA
dominant	41272#Z481#Z48.1 Skin of scalp	Chapter XXII Codes for special purposes	3-38306515-C-T	'SLC22A14'	synonymous_variant	'2213/215/2'	'209216/3517/20'	6.338e-85	5.8001	5.0256	6.694	NA	NA	NA	0.2352	0.1882	NA
dominant	Union#E804#E80.4 Gilbert's syndrome	Chapter IV Endocrine, nutritional and metabolic diseases	2-233693556-A-C	'UGT1A6'	missense_variant	'7/63/317'	'75774/76686/19440'	1.551e-84	42.7922	20.2609	90.3797	NA	0	NA	0.0831	0.8585	NA
allelic	41272#Z481#Z48.1 Skin of scalp	Chapter XXII Codes for special purposes	3-38306515-C-T	'SLC22A14'	synonymous_variant	'2213/215/2'	'209216/3517/20'	1.706e-84	5.5977	4.8689	6.4356	NA	NA	NA	0.2352	0.1882	NA
allelic	Union#M109#M10.9 Gout| unspecified	Chapter XIII Diseases of the musculoskeletal system and connective tissue	4-88131171-G-T	'ABCG2'	missense_variant	'2970/1343/142'	'109413/27213/1802'	2.276e-84	1.7836	1.6881	1.8845	[Junior blood group system]; 614490 (3)|[Uric acid concentration; serum; QTL1]; 138900 (3); ?Autosomal dominant	0	1e-290	0.547	0.0188	NA
allelic	20002#1094#deep venous thrombosis (dvt)	Chapter IX Diseases of the circulatory system	1-169549811-C-T	'F5'	missense_variant	'4810/564/17'	'167090/7535/87'	2.482e-84	2.6028	2.3895	2.8352	Factor V deficiency; 227400 (3); Autosomal recessive|Thrombophilia due to activated protein C resistance; 188055 (3); Autosomal dominant|{Budd-Chiari syndrome}; 600880 (3); Autosomal recessive|{Pregnancy loss; recurrent; susceptibility to; 1}; 614389 (3); Autosomal dominant|{Stroke; ischemic; susceptibility to}; 601367 (3); Multifactorial|{Thrombophilia; susceptibility to; due to factor V Leiden}…	1	1e-300	0.8963	0.8243	NA
dominant	Union#E804#E80.4 Gilbert's syndrome	Chapter IV Endocrine, nutritional and metabolic diseases	2-233693319-A-G	'UGT1A6'	synonymous_variant	'7/63/317'	'75761/77494/19446'	5.959e-84	42.4256	20.0873	89.6054	NA	0	NA	0.0831	0.081	NA
allelic	Source of report of E78 (disorders of lipoprotein metabolism and other lipidaemias)	Chapter IV Endocrine, nutritional and metabolic diseases	19-44892887-C-T	'TOMM40'	synonymous_variant	'38628/15036/1442'	'117738/37831/3056'	1.261e-83	1.2076	1.185	1.2307	NA	NA	2e-15	0.6501	0.7925	NA
allelic	20002#1136#liver|biliary|pancreas problem	Chapter XI Diseases of the digestive system	2-43839108-G-C	'ABCG8'	missense_variant	'6006/1475/74'	'185669/25621/859'	2.018e-83	1.7473	1.6572	1.8423	Sitosterolemia; 210250 (3); Autosomal recessive|{Gallbladder disease 4}; 611465 (3)	1	0	0.1189	0.4494	NA
allelic	41202#K802#K80.2 Calculus of gallbladder without cholecystitis	Chapter XI Diseases of the digestive system	2-43839108-G-C	'ABCG8'	missense_variant	'4055/1090/55'	'107066/14371/496'	2.067e-83	1.94	1.8228	2.0648	Sitosterolemia; 210250 (3); Autosomal recessive|{Gallbladder disease 4}; 611465 (3)	1	0	0.0569	0.5604	NA
allelic	41272#W36#W36 Diagnostic puncture of bone	Chapter XIII Diseases of the musculoskeletal system and connective tissue	9-5073770-G-T	'JAK2'	missense_variant	'2986/49/6'	'220998/47/1'	2.44e-83	91.3965	62.6991	133.229	Erythrocytosis; somatic; 133100 (3)|Leukemia; acute myeloid; somatic; 601626 (3)|Myelofibrosis; somatic; 254450 (3)|Polycythemia vera; somatic; 263300 (3)|Thrombocythemia 3; 614521 (3); Autosomal dominant; Somatic mutation|{Budd-Chiari syndrome; somatic}; 600880 (3)	1	1e-19	3.046e-07	0.0027	NA
dominant	41202#K802#K80.2 Calculus of gallbladder without cholecystitis	Chapter XI Diseases of the digestive system	2-43839108-G-C	'ABCG8'	missense_variant	'4055/1090/55'	'107066/14371/496'	7.782e-83	2.0335	1.9002	2.1761	Sitosterolemia; 210250 (3); Autosomal recessive|{Gallbladder disease 4}; 611465 (3)	1	0	0.0569	0.5604	NA
recessive	Union#BlockF00-F09#F00-F09 Organic| including symptomatic| mental disorders	Chapter V Mental and behavioural disorders	19-44908684-T-C	'APOE'	missense_variant	'2382/1668/345'	'155383/56022/4883'	1.154e-82	3.688	3.2922	4.1314	Alzheimer disease-2; 104310 (3); Autosomal dominant|Hyperlipoproteinemia; type III; 617347 (3)|Lipoprotein glomerulopathy; 611771 (3)|Sea-blue histiocyte disease; 269600 (3); Autosomal recessive|{?Macular degeneration; age-related}; 603075 (3); Autosomal dominant|{Coronary artery disease; severe; susceptibility to}; 617347 (3)	1	0	0.0285	0.0463	NA
dominant	41202#I80#I80 Phlebitis and thrombophlebitis	Chapter IX Diseases of the circulatory system	1-169549811-C-T	'F5'	missense_variant	'2337/363/15'	'157147/7191/80'	3.228e-82	3.4958	3.128	3.9069	Factor V deficiency; 227400 (3); Autosomal recessive|Thrombophilia due to activated protein C resistance; 188055 (3); Autosomal dominant|{Budd-Chiari syndrome}; 600880 (3); Autosomal recessive|{Pregnancy loss; recurrent; susceptibility to; 1}; 614389 (3); Autosomal dominant|{Stroke; ischemic; susceptibility to}; 601367 (3); Multifactorial|{Thrombophilia; susceptibility to; due to factor V Leiden}…	1	1e-300	0.7751	0.8655	NA
allelic	41200#W36#W36 Diagnostic puncture of bone	Chapter XIII Diseases of the musculoskeletal system and connective tissue	9-5073770-G-T	'JAK2'	missense_variant	'2800/47/6'	'220792/46/1'	4.975e-82	96.1284	65.6148	140.832	Erythrocytosis; somatic; 133100 (3)|Leukemia; acute myeloid; somatic; 601626 (3)|Myelofibrosis; somatic; 254450 (3)|Polycythemia vera; somatic; 263300 (3)|Thrombocythemia 3; 614521 (3); Autosomal dominant; Somatic mutation|{Budd-Chiari syndrome; somatic}; 600880 (3)	1	1e-19	2.881e-07	0.0026	NA
dominant	20002#1094#deep venous thrombosis (dvt)	Chapter IX Diseases of the circulatory system	1-169549811-C-T	'F5'	missense_variant	'4810/564/17'	'167090/7535/87'	6.492e-82	2.648	2.4223	2.8947	Factor V deficiency; 227400 (3); Autosomal recessive|Thrombophilia due to activated protein C resistance; 188055 (3); Autosomal dominant|{Budd-Chiari syndrome}; 600880 (3); Autosomal recessive|{Pregnancy loss; recurrent; susceptibility to; 1}; 614389 (3); Autosomal dominant|{Stroke; ischemic; susceptibility to}; 601367 (3); Multifactorial|{Thrombophilia; susceptibility to; due to factor V Leiden}…	1	1e-300	0.8963	0.8243	NA
dominant	20002#1136#liver|biliary|pancreas problem	Chapter XI Diseases of the digestive system	2-43839108-G-C	'ABCG8'	missense_variant	'6006/1475/74'	'185669/25621/859'	6.679e-82	1.8084	1.7076	1.9151	Sitosterolemia; 210250 (3); Autosomal recessive|{Gallbladder disease 4}; 611465 (3)	1	0	0.1189	0.4494	NA
allelic	Union#E78#E78 Disorders of lipoprotein metabolism and other lipidaemias	Chapter IV Endocrine, nutritional and metabolic diseases	19-44892887-C-T	'TOMM40'	synonymous_variant	'42946/16577/1569'	'114724/36743/3003'	9.859e-82	1.198	1.1763	1.2202	NA	NA	2e-15	0.5301	0.3316	NA
dominant	Union#G30#G30 Alzheimer's disease	Chapter VI Diseases of the nervous system	19-44892457-T-C	'TOMM40'	synonymous_variant	'430/597/205'	'165148/89312/12116'	1.345e-81	3.0368	2.7004	3.4152	NA	NA	9e-12	0.953	0.7683	NA
allelic	Union#I82#I82 Other venous embolism and thrombosis	Chapter IX Diseases of the circulatory system	1-169549811-C-T	'F5'	missense_variant	'6689/692/20'	'231181/10465/114'	1.55e-81	2.3005	2.1306	2.484	Factor V deficiency; 227400 (3); Autosomal recessive|Thrombophilia due to activated protein C resistance; 188055 (3); Autosomal dominant|{Budd-Chiari syndrome}; 600880 (3); Autosomal recessive|{Pregnancy loss; recurrent; susceptibility to; 1}; 614389 (3); Autosomal dominant|{Stroke; ischemic; susceptibility to}; 601367 (3); Multifactorial|{Thrombophilia; susceptibility to; due to factor V Leiden}…	1	1e-300	0.62	0.7419	NA
dominant	40012#1#Uncertain whether benign or malignant	Chapter II Neoplasms	9-5073770-G-T	'JAK2'	missense_variant	'1643/46/4'	'198231/32/2'	3.303e-81	177.429	114.456	275.05	Erythrocytosis; somatic; 133100 (3)|Leukemia; acute myeloid; somatic; 601626 (3)|Myelofibrosis; somatic; 254450 (3)|Polycythemia vera; somatic; 263300 (3)|Thrombocythemia 3; 614521 (3); Autosomal dominant; Somatic mutation|{Budd-Chiari syndrome; somatic}; 600880 (3)	1	1e-19	0.0006526	1.123e-06	NA
allelic	40011#5#(9590-9999) Hematologic (Leukemias| Lymphomas and related disorders)	Chapter II Neoplasms	9-5073770-G-T	'JAK2'	missense_variant	'2733/51/4'	'208322/42/3'	3.733e-81	92.8361	63.3662	136.012	Erythrocytosis; somatic; 133100 (3)|Leukemia; acute myeloid; somatic; 601626 (3)|Myelofibrosis; somatic; 254450 (3)|Polycythemia vera; somatic; 263300 (3)|Thrombocythemia 3; 614521 (3); Autosomal dominant; Somatic mutation|{Budd-Chiari syndrome; somatic}; 600880 (3)	1	1e-19	0.000201	2.54e-09	NA
dominant	Union#E780#E78.0 Pure hypercholesterolaemia	Chapter IV Endocrine, nutritional and metabolic diseases	19-44908822-C-T	'APOE'	missense_variant	'29573/3808/192'	'147800/26744/1147'	1.861e-80	0.7168	0.6918	0.7426	Alzheimer disease-2; 104310 (3); Autosomal dominant|Hyperlipoproteinemia; type III; 617347 (3)|Lipoprotein glomerulopathy; 611771 (3)|Sea-blue histiocyte disease; 269600 (3); Autosomal recessive|{?Macular degeneration; age-related}; 603075 (3); Autosomal dominant|{Coronary artery disease; severe; susceptibility to}; 617347 (3)	1	0	7.239e-08	0.0985	NA
recessive	Union#BlockG30-G32#G30-G32 Other degenerative diseases of the nervous system	Chapter VI Diseases of the nervous system	19-44908684-T-C	'APOE'	missense_variant	'1039/903/232'	'162431/58796/5175'	2.323e-80	5.107	4.4447	5.8681	Alzheimer disease-2; 104310 (3); Autosomal dominant|Hyperlipoproteinemia; type III; 617347 (3)|Lipoprotein glomerulopathy; 611771 (3)|Sea-blue histiocyte disease; 269600 (3); Autosomal recessive|{?Macular degeneration; age-related}; 603075 (3); Autosomal dominant|{Coronary artery disease; severe; susceptibility to}; 617347 (3)	1	0	0.0907	0.0912	NA
allelic	20002#1068#venous thromboembolic disease	Chapter IX Diseases of the circulatory system	1-169549811-C-T	'F5'	missense_variant	'6218/661/18'	'167869/7599/89'	4.689e-80	2.3495	2.1701	2.5437	Factor V deficiency; 227400 (3); Autosomal recessive|Thrombophilia due to activated protein C resistance; 188055 (3); Autosomal dominant|{Budd-Chiari syndrome}; 600880 (3); Autosomal recessive|{Pregnancy loss; recurrent; susceptibility to; 1}; 614389 (3); Autosomal dominant|{Stroke; ischemic; susceptibility to}; 601367 (3); Multifactorial|{Thrombophilia; susceptibility to; due to factor V Leiden}…	1	1e-300	0.8999	0.7408	NA
dominant	Source of report of M10 (gout)	Chapter XIII Diseases of the musculoskeletal system and connective tissue	4-10116104-G-A	'WDR1'	non_coding_transcript_exon_variant	'7005/2147/144'	'89098/41029/4850'	7.774e-80	0.6351	0.6051	0.6667	NA	NA	NA	0.1715	0.1364	NA
allelic	42021#Source of alzheimer's disease report	Chapter VI Diseases of the nervous system	19-44908684-T-C	'APOE'	missense_variant	'192/251/82'	'192291/70034/6200'	1.03e-79	3.6042	3.1841	4.0798	Alzheimer disease-2; 104310 (3); Autosomal dominant|Hyperlipoproteinemia; type III; 617347 (3)|Lipoprotein glomerulopathy; 611771 (3)|Sea-blue histiocyte disease; 269600 (3); Autosomal recessive|{?Macular degeneration; age-related}; 603075 (3); Autosomal dominant|{Coronary artery disease; severe; susceptibility to}; 617347 (3)	1	0	1	0.0603	NA
dominant	40006#BlockD37-D48#D37-D48 Neoplasms of uncertain or unknown behaviour	Chapter II Neoplasms	9-5073770-G-T	'JAK2'	missense_variant	'1497/45/4'	'183348/32/2'	1.206e-79	176.511	113.631	274.187	Erythrocytosis; somatic; 133100 (3)|Leukemia; acute myeloid; somatic; 601626 (3)|Myelofibrosis; somatic; 254450 (3)|Polycythemia vera; somatic; 263300 (3)|Thrombocythemia 3; 614521 (3); Autosomal dominant; Somatic mutation|{Budd-Chiari syndrome; somatic}; 600880 (3)	1	1e-19	0.0007903	1.313e-06	NA
dominant	Union#G309#G30.9 Alzheimer's disease| unspecified	Chapter VI Diseases of the nervous system	19-44892887-C-T	'TOMM40'	synonymous_variant	'475/454/112'	'196179/65565/5487'	2.016e-79	3.29	2.9114	3.7179	NA	NA	2e-15	0.8324	0.9184	NA
allelic	Union#K802#K80.2 Calculus of gallbladder without cholecystitis	Chapter XI Diseases of the digestive system	2-43837951-G-A	'ABCG5'	missense_variant	'6176/1433/71'	'182953/24121/783'	2.42e-79	1.7348	1.6442	1.8304	Sitosterolemia; 210250 (3); Autosomal recessive	0	1e-14	0.2391	0.7052	NA
dominant	Union#M109#M10.9 Gout| unspecified	Chapter XIII Diseases of the musculoskeletal system and connective tissue	4-88131171-G-T	'ABCG2'	missense_variant	'2970/1343/142'	'109413/27213/1802'	5.998e-79	1.8855	1.7692	2.0093	[Junior blood group system]; 614490 (3)|[Uric acid concentration; serum; QTL1]; 138900 (3); ?Autosomal dominant	0	1e-290	0.547	0.0188	NA
allelic	41200#W365#W36.5 Diagnostic extraction of bone marrow NEC	Chapter XIII Diseases of the musculoskeletal system and connective tissue	9-5073770-G-T	'JAK2'	missense_variant	'2466/45/6'	'220412/55/1'	6.01e-79	88.5833	61.2976	128.015	Erythrocytosis; somatic; 133100 (3)|Leukemia; acute myeloid; somatic; 601626 (3)|Myelofibrosis; somatic; 254450 (3)|Polycythemia vera; somatic; 263300 (3)|Thrombocythemia 3; 614521 (3); Autosomal dominant; Somatic mutation|{Budd-Chiari syndrome; somatic}; 600880 (3)	1	1e-19	3.839e-07	0.0036	NA
dominant	Union#I82#I82 Other venous embolism and thrombosis	Chapter IX Diseases of the circulatory system	1-169549811-C-T	'F5'	missense_variant	'6689/692/20'	'231181/10465/114'	7.492e-79	2.3261	2.1479	2.519	Factor V deficiency; 227400 (3); Autosomal recessive|Thrombophilia due to activated protein C resistance; 188055 (3); Autosomal dominant|{Budd-Chiari syndrome}; 600880 (3); Autosomal recessive|{Pregnancy loss; recurrent; susceptibility to; 1}; 614389 (3); Autosomal dominant|{Stroke; ischemic; susceptibility to}; 601367 (3); Multifactorial|{Thrombophilia; susceptibility to; due to factor V Leiden}…	1	1e-300	0.62	0.7419	NA
dominant	20002#1068#venous thromboembolic disease	Chapter IX Diseases of the circulatory system	1-169549811-C-T	'F5'	missense_variant	'6218/661/18'	'167869/7599/89'	4.738e-78	2.3844	2.1957	2.5893	Factor V deficiency; 227400 (3); Autosomal recessive|Thrombophilia due to activated protein C resistance; 188055 (3); Autosomal dominant|{Budd-Chiari syndrome}; 600880 (3); Autosomal recessive|{Pregnancy loss; recurrent; susceptibility to; 1}; 614389 (3); Autosomal dominant|{Stroke; ischemic; susceptibility to}; 601367 (3); Multifactorial|{Thrombophilia; susceptibility to; due to factor V Leiden}…	1	1e-300	0.8999	0.7408	NA
dominant	Source of report of E78 (disorders of lipoprotein metabolism and other lipidaemias)	Chapter IV Endocrine, nutritional and metabolic diseases	19-44892887-C-T	'TOMM40'	synonymous_variant	'38628/15036/1442'	'117738/37831/3056'	5.491e-78	1.2284	1.2023	1.255	NA	NA	2e-15	0.6501	0.7925	NA
allelic	Union#E03#E03 Other hypothyroidism	Chapter IV Endocrine, nutritional and metabolic diseases	12-111446804-T-C	'SH2B3'	missense_variant	'5650/9738/4500'	'36763/79078/43382'	5.861e-78	0.8196	0.8026	0.8369	Erythrocytosis; somatic; 133100 (3)|Myelofibrosis; somatic; 254450 (3)|Thrombocythemia; somatic; 187950 (3)	NA	8e-222	0.0144	0.0468	NA
dominant	Union#K802#K80.2 Calculus of gallbladder without cholecystitis	Chapter XI Diseases of the digestive system	2-43837951-G-A	'ABCG5'	missense_variant	'6176/1433/71'	'182953/24121/783'	1.614e-77	1.789	1.6884	1.8956	Sitosterolemia; 210250 (3); Autosomal recessive	0	1e-14	0.2391	0.7052	NA
dominant	Union#E78#E78 Disorders of lipoprotein metabolism and other lipidaemias	Chapter IV Endocrine, nutritional and metabolic diseases	19-44892887-C-T	'TOMM40'	synonymous_variant	'42946/16577/1569'	'114724/36743/3003'	1.799e-77	1.2196	1.1945	1.2452	NA	NA	2e-15	0.5301	0.3316	NA
allelic	Source of report of E80 (disorders of porphyrin and bilirubin metabolism)	Chapter IV Endocrine, nutritional and metabolic diseases	2-233719291-T-C	'UGT1A4'	synonymous_variant	'1/34/808'	'5034/42036/118353'	1.987e-77	8.5674	6.1572	11.9211	NA	NA	NA	0.3173	7.689e-64	NA
allelic	40006#D47#D47 Other neoplasms of uncertain or unknown behaviour of lymphoid| haematopoietic and related tissue	Chapter II Neoplasms	9-5073770-G-T	'JAK2'	missense_variant	'205/29/2'	'188990/32/2'	2.36e-77	789.319	487.664	1277.57	Erythrocytosis; somatic; 133100 (3)|Leukemia; acute myeloid; somatic; 601626 (3)|Myelofibrosis; somatic; 254450 (3)|Polycythemia vera; somatic; 263300 (3)|Thrombocythemia 3; 614521 (3); Autosomal dominant; Somatic mutation|{Budd-Chiari syndrome; somatic}; 600880 (3)	1	1e-19	0.3107	1.235e-06	NA
allelic	6152#5#Blood clot in the leg (DVT)	Chapter IX Diseases of the circulatory system	1-169549811-C-T	'F5'	missense_variant	'4913/573/17'	'74344/3450/30'	2.71e-77	2.53	2.3159	2.7639	Factor V deficiency; 227400 (3); Autosomal recessive|Thrombophilia due to activated protein C resistance; 188055 (3); Autosomal dominant|{Budd-Chiari syndrome}; 600880 (3); Autosomal recessive|{Pregnancy loss; recurrent; susceptibility to; 1}; 614389 (3); Autosomal dominant|{Stroke; ischemic; susceptibility to}; 601367 (3); Multifactorial|{Thrombophilia; susceptibility to; due to factor V Leiden}…	1	1e-300	0.897	0.1422	NA
allelic	Union#E80#E80 Disorders of porphyrin and bilirubin metabolism	Chapter IV Endocrine, nutritional and metabolic diseases	2-233637215-C-T	'UGT1A10'	synonymous_variant	'895/55/1'	'120369/46654/4501'	6.028e-77	0.1595	0.1225	0.2077	NA	NA	NA	0.5789	0.8105	NA
dominant	41272#W365#W36.5 Diagnostic extraction of bone marrow NEC	Chapter XIII Diseases of the musculoskeletal system and connective tissue	9-5073770-G-T	'JAK2'	missense_variant	'2765/49/6'	'220415/44/1'	7.924e-77	97.4308	65.5876	144.734	Erythrocytosis; somatic; 133100 (3)|Leukemia; acute myeloid; somatic; 601626 (3)|Myelofibrosis; somatic; 254450 (3)|Polycythemia vera; somatic; 263300 (3)|Thrombocythemia 3; 614521 (3); Autosomal dominant; Somatic mutation|{Budd-Chiari syndrome; somatic}; 600880 (3)	1	1e-19	4.729e-07	0.0023	NA
dominant	41272#Z481#Z48.1 Skin of scalp	Chapter XXII Codes for special purposes	3-38008668-G-A	'PLCD1'	non_coding_transcript_exon_variant	'1294/1011/118'	'151107/55577/5166'	1.67e-76	2.1704	2.0028	2.3521	Nail disorder; nonsyndromic congenital; 3; (leukonychia); 151600 (3); Autosomal recessive; Autosomal dominant	NA	NA	4.67e-06	0.5082	NA
allelic	Source of report of E03 (other hypothyroidism)	Chapter IV Endocrine, nutritional and metabolic diseases	12-111446804-T-C	'SH2B3'	missense_variant	'5208/8874/4080'	'36687/78838/43089'	1.922e-76	0.8145	0.797	0.8324	Erythrocytosis; somatic; 133100 (3)|Myelofibrosis; somatic; 254450 (3)|Thrombocythemia; somatic; 187950 (3)	NA	8e-222	0.0104	0.0872	NA
dominant	41272#Z481#Z48.1 Skin of scalp	Chapter XXII Codes for special purposes	3-38006189-G-A	'VILL'	synonymous_variant	'1291/1017/119'	'150998/56189/5247'	3.691e-76	2.1627	1.9959	2.3435	NA	NA	NA	3.859e-06	0.8184	NA
dominant	Union#E80#E80 Disorders of porphyrin and bilirubin metabolism	Chapter IV Endocrine, nutritional and metabolic diseases	2-233637215-C-T	'UGT1A10'	synonymous_variant	'895/55/1'	'120369/46654/4501'	5.097e-76	0.1472	0.1124	0.1929	NA	NA	NA	0.5789	0.8105	NA
allelic	41202#K802#K80.2 Calculus of gallbladder without cholecystitis	Chapter XI Diseases of the digestive system	2-43837951-G-A	'ABCG5'	missense_variant	'4121/1038/52'	'107656/13898/455'	6.684e-76	1.9048	1.7873	2.0301	Sitosterolemia; 210250 (3); Autosomal recessive	0	1e-14	0.1551	0.7632	NA
allelic	41202#L72#L72 Follicular cysts of skin and subcutaneous tissue	Chapter XII Diseases of the skin and subcutaneous tissue	3-38138612-C-CGGCGG	'MYD88'	5_prime_UTR_variant	'5410/558/10'	'224478/9144/109'	6.692e-76	2.4857	2.2808	2.7091	Macroglobulinemia; Waldenstrom; somatic; 153600 (3)|Pyogenic bacterial infections; recurrent; due to MYD88 deficiency; 612260 (3)	NA	NA	0.3244	0.1135	NA
dominant	41202#L72#L72 Follicular cysts of skin and subcutaneous tissue	Chapter XII Diseases of the skin and subcutaneous tissue	3-38138612-C-CGGCGG	'MYD88'	5_prime_UTR_variant	'5410/558/10'	'224478/9144/109'	7.491e-76	2.5471	2.3304	2.7839	Macroglobulinemia; Waldenstrom; somatic; 153600 (3)|Pyogenic bacterial infections; recurrent; due to MYD88 deficiency; 612260 (3)	NA	NA	0.3244	0.1135	NA
allelic	Union#K802#K80.2 Calculus of gallbladder without cholecystitis	Chapter XI Diseases of the digestive system	2-43851714-G-A	'ABCG8'	synonymous_variant	'6224/1382/68'	'183710/23340/740'	8.206e-76	1.7281	1.6364	1.8249	Sitosterolemia; 210250 (3); Autosomal recessive|{Gallbladder disease 4}; 611465 (3)	0	NA	0.4049	0.9844	NA
dominant	40011#5#(9590-9999) Hematologic (Leukemias| Lymphomas and related disorders)	Chapter II Neoplasms	9-5073770-G-T	'JAK2'	missense_variant	'2733/51/4'	'208322/42/3'	8.844e-76	93.1635	62.7136	138.398	Erythrocytosis; somatic; 133100 (3)|Leukemia; acute myeloid; somatic; 601626 (3)|Myelofibrosis; somatic; 254450 (3)|Polycythemia vera; somatic; 263300 (3)|Thrombocythemia 3; 614521 (3); Autosomal dominant; Somatic mutation|{Budd-Chiari syndrome; somatic}; 600880 (3)	1	1e-19	0.000201	2.54e-09	NA
dominant	41272#Z481#Z48.1 Skin of scalp	Chapter XXII Codes for special purposes	3-38002413-T-C	'VILL'	synonymous_variant	'1288/1022/119'	'150689/56624/5291'	9.112e-76	2.156	1.9898	2.3361	NA	NA	NA	1.91e-06	0.7506	NA
allelic	Union#BlockC43-C44#C43-C44 Melanoma and other malignant neoplasms of skin	Chapter II Neoplasms	16-89919709-C-T	'MC1R'	missense_variant	'16611/4872/368'	'181660/40085/2267'	3.064e-75	1.331	1.292	1.3711	[Analgesia from kappa-opioid receptor agonist; female-specific]; 613098 (3)|[Skin/hair/eye pigmentation 2; blond hair/fair skin]; 266300 (3); Autosomal recessive|[Skin/hair/eye pigmentation 2; red hair/fair skin]; 266300 (3); Autosomal recessive|{Albinism; oculocutaneous; type II; modifier of}; 203200 (3); Autosomal recessive|{Melanoma; cutaneous malignant; 5}; 613099 (3)|{UV-induced skin damage}…	1	0	0.6285	0.289	NA
dominant	41202#K802#K80.2 Calculus of gallbladder without cholecystitis	Chapter XI Diseases of the digestive system	2-43837951-G-A	'ABCG5'	missense_variant	'4121/1038/52'	'107656/13898/455'	7.911e-75	1.9839	1.8516	2.1256	Sitosterolemia; 210250 (3); Autosomal recessive	0	1e-14	0.1551	0.7632	NA
dominant	Union#BlockG30-G32#G30-G32 Other degenerative diseases of the nervous system	Chapter VI Diseases of the nervous system	19-44892887-C-T	'TOMM40'	synonymous_variant	'1188/820/151'	'165876/55221/4635'	8.205e-75	2.2651	2.0798	2.4668	NA	NA	2e-15	0.5757	0.6181	NA
dominant	Source of report of E80 (disorders of porphyrin and bilirubin metabolism)	Chapter IV Endocrine, nutritional and metabolic diseases	2-233719291-T-C	'UGT1A4'	synonymous_variant	'1/34/808'	'5034/42036/118353'	8.903e-75	0.1089	0.0776	0.1528	NA	NA	NA	0.3173	7.689e-64	NA
allelic	Union#I802#I80.2 Phlebitis and thrombophlebitis of other deep vessels of lower extremities	Chapter IX Diseases of the circulatory system	1-169549811-C-T	'F5'	missense_variant	'2586/372/10'	'207425/9519/106'	9.23e-75	3.0835	2.7779	3.4228	Factor V deficiency; 227400 (3); Autosomal recessive|Thrombophilia due to activated protein C resistance; 188055 (3); Autosomal dominant|{Budd-Chiari syndrome}; 600880 (3); Autosomal recessive|{Pregnancy loss; recurrent; susceptibility to; 1}; 614389 (3); Autosomal dominant|{Stroke; ischemic; susceptibility to}; 601367 (3); Multifactorial|{Thrombophilia; susceptibility to; due to factor V Leiden}…	1	1e-300	0.4576	0.8066	NA
dominant	6152#5#Blood clot in the leg (DVT)	Chapter IX Diseases of the circulatory system	1-169549811-C-T	'F5'	missense_variant	'4913/573/17'	'74344/3450/30'	1.034e-74	2.5655	2.3402	2.8125	Factor V deficiency; 227400 (3); Autosomal recessive|Thrombophilia due to activated protein C resistance; 188055 (3); Autosomal dominant|{Budd-Chiari syndrome}; 600880 (3); Autosomal recessive|{Pregnancy loss; recurrent; susceptibility to; 1}; 614389 (3); Autosomal dominant|{Stroke; ischemic; susceptibility to}; 601367 (3); Multifactorial|{Thrombophilia; susceptibility to; due to factor V Leiden}…	1	1e-300	0.897	0.1422	NA
allelic	41202#D471#D47.1 Chronic myeloproliferative disease	Chapter II Neoplasms	9-5073770-G-T	'JAK2'	missense_variant	'57/24/1'	'152730/18/0'	1.176e-74	3197.43	1713.66	5965.95	Erythrocytosis; somatic; 133100 (3)|Leukemia; acute myeloid; somatic; 601626 (3)|Myelofibrosis; somatic; 254450 (3)|Polycythemia vera; somatic; 263300 (3)|Thrombocythemia 3; 614521 (3); Autosomal dominant; Somatic mutation|{Budd-Chiari syndrome; somatic}; 600880 (3)	1	1e-19	0.6798	1	NA
allelic	41202#L721#L72.1 Trichilemmal cyst	Chapter XII Diseases of the skin and subcutaneous tissue	3-38306515-C-T	'SLC22A14'	synonymous_variant	'3396/246/3'	'224772/3738/18'	1.214e-74	4.3005	3.7775	4.8959	NA	NA	NA	0.8011	0.5211	NA
allelic	Union#E780#E78.0 Pure hypercholesterolaemia	Chapter IV Endocrine, nutritional and metabolic diseases	19-44908822-C-T	'APOE'	missense_variant	'29573/3808/192'	'147800/26744/1147'	1.776e-74	0.7392	0.7148	0.7644	Alzheimer disease-2; 104310 (3); Autosomal dominant|Hyperlipoproteinemia; type III; 617347 (3)|Lipoprotein glomerulopathy; 611771 (3)|Sea-blue histiocyte disease; 269600 (3); Autosomal recessive|{?Macular degeneration; age-related}; 603075 (3); Autosomal dominant|{Coronary artery disease; severe; susceptibility to}; 617347 (3)	1	0	7.239e-08	0.0985	NA
allelic	20002#1466#gout	Chapter XIII Diseases of the musculoskeletal system and connective tissue	4-9996816-C-T	'SLC2A9'	synonymous_variant	'74/1057/2687'	'6860/40814/63757'	2.671e-74	1.729	1.6246	1.8401	Hypouricemia; renal; 2; 612076 (3); Autosomal recessive; Autosomal dominant|{Uric acid concentration; serum; QTL 2}; 612076 (3); Autosomal recessive; Autosomal dominant	0	NA	0.0104	0.0024	NA
dominant	41202#L721#L72.1 Trichilemmal cyst	Chapter XII Diseases of the skin and subcutaneous tissue	3-38306515-C-T	'SLC22A14'	synonymous_variant	'3396/246/3'	'224772/3738/18'	2.729e-74	4.3878	3.8427	5.0103	NA	NA	NA	0.8011	0.5211	NA
dominant	41272#W36#W36 Diagnostic puncture of bone	Chapter XIII Diseases of the musculoskeletal system and connective tissue	9-5073770-G-T	'JAK2'	missense_variant	'2986/49/6'	'220998/47/1'	4.036e-74	84.8047	57.4851	125.108	Erythrocytosis; somatic; 133100 (3)|Leukemia; acute myeloid; somatic; 601626 (3)|Myelofibrosis; somatic; 254450 (3)|Polycythemia vera; somatic; 263300 (3)|Thrombocythemia 3; 614521 (3); Autosomal dominant; Somatic mutation|{Budd-Chiari syndrome; somatic}; 600880 (3)	1	1e-19	3.046e-07	0.0027	NA
allelic	Union#D474#D47.4 Osteomyelofibrosis	Chapter II Neoplasms	9-5073770-G-T	'JAK2'	missense_variant	'33/21/3'	'196879/63/3'	5.287e-74	1771.31	1082.92	2897.3	Erythrocytosis; somatic; 133100 (3)|Leukemia; acute myeloid; somatic; 601626 (3)|Myelofibrosis; somatic; 254450 (3)|Polycythemia vera; somatic; 263300 (3)|Thrombocythemia 3; 614521 (3); Autosomal dominant; Somatic mutation|{Budd-Chiari syndrome; somatic}; 600880 (3)	1	1e-19	1	2.932e-08	NA
dominant	Union#BlockF00-F09#F00-F09 Organic| including symptomatic| mental disorders	Chapter V Mental and behavioural disorders	19-44892887-C-T	'TOMM40'	synonymous_variant	'2659/1479/240'	'158534/52724/4411'	8.633e-74	1.7938	1.687	1.9074	NA	NA	2e-15	0.0743	0.7248	NA
dominant	Union#K802#K80.2 Calculus of gallbladder without cholecystitis	Chapter XI Diseases of the digestive system	2-43851714-G-A	'ABCG8'	synonymous_variant	'6224/1382/68'	'183710/23340/740'	9.241e-74	1.7774	1.676	1.8848	Sitosterolemia; 210250 (3); Autosomal recessive|{Gallbladder disease 4}; 611465 (3)	0	NA	0.4049	0.9844	NA
dominant	Union#I802#I80.2 Phlebitis and thrombophlebitis of other deep vessels of lower extremities	Chapter IX Diseases of the circulatory system	1-169549811-C-T	'F5'	missense_variant	'2586/372/10'	'207425/9519/106'	9.525e-74	3.1834	2.8536	3.5513	Factor V deficiency; 227400 (3); Autosomal recessive|Thrombophilia due to activated protein C resistance; 188055 (3); Autosomal dominant|{Budd-Chiari syndrome}; 600880 (3); Autosomal recessive|{Pregnancy loss; recurrent; susceptibility to; 1}; 614389 (3); Autosomal dominant|{Stroke; ischemic; susceptibility to}; 601367 (3); Multifactorial|{Thrombophilia; susceptibility to; due to factor V Leiden}…	1	1e-300	0.4576	0.8066	NA
allelic	Union#K801#K80.1 Calculus of gallbladder with other cholecystitis	Chapter XI Diseases of the digestive system	2-43839108-G-C	'ABCG8'	missense_variant	'3691/993/52'	'177221/24420/856'	1.23e-73	1.899	1.781	2.0249	Sitosterolemia; 210250 (3); Autosomal recessive|{Gallbladder disease 4}; 611465 (3)	1	0	0.118	0.6322	NA
allelic	20002#1136#liver|biliary|pancreas problem	Chapter XI Diseases of the digestive system	2-43837951-G-A	'ABCG5'	missense_variant	'6098/1405/65'	'186703/24779/789'	3.333e-73	1.705	1.615	1.8	Sitosterolemia; 210250 (3); Autosomal recessive	0	1e-14	0.1146	0.288	NA
dominant	40006#D47#D47 Other neoplasms of uncertain or unknown behaviour of lymphoid| haematopoietic and related tissue	Chapter II Neoplasms	9-5073770-G-T	'JAK2'	missense_variant	'205/29/2'	'188990/32/2'	3.917e-73	840.558	506.957	1393.68	Erythrocytosis; somatic; 133100 (3)|Leukemia; acute myeloid; somatic; 601626 (3)|Myelofibrosis; somatic; 254450 (3)|Polycythemia vera; somatic; 263300 (3)|Thrombocythemia 3; 614521 (3); Autosomal dominant; Somatic mutation|{Budd-Chiari syndrome; somatic}; 600880 (3)	1	1e-19	0.3107	1.235e-06	NA
allelic	Union#L721#L72.1 Trichilemmal cyst	Chapter XII Diseases of the skin and subcutaneous tissue	3-38306515-C-T	'SLC22A14'	synonymous_variant	'3604/252/3'	'244276/4091/20'	4.768e-73	4.1244	3.6294	4.6868	NA	NA	NA	0.8006	0.4641	NA
allelic	41272#Z481#Z48.1 Skin of scalp	Chapter XXII Codes for special purposes	3-38008668-G-A	'PLCD1'	non_coding_transcript_exon_variant	'1294/1011/118'	'151107/55577/5166'	5.43e-73	1.8809	1.7627	2.0071	Nail disorder; nonsyndromic congenital; 3; (leukonychia); 151600 (3); Autosomal recessive; Autosomal dominant	NA	NA	4.67e-06	0.5082	NA
allelic	41202#K801#K80.1 Calculus of gallbladder with other cholecystitis	Chapter XI Diseases of the digestive system	2-43839108-G-C	'ABCG8'	missense_variant	'3403/918/49'	'108465/14542/514'	5.456e-73	1.9555	1.8281	2.0918	Sitosterolemia; 210250 (3); Autosomal recessive|{Gallbladder disease 4}; 611465 (3)	1	0	0.1613	0.2575	NA
dominant	Union#K801#K80.1 Calculus of gallbladder with other cholecystitis	Chapter XI Diseases of the digestive system	2-43839108-G-C	'ABCG8'	missense_variant	'3691/993/52'	'177221/24420/856'	7.496e-73	1.9851	1.851	2.1289	Sitosterolemia; 210250 (3); Autosomal recessive|{Gallbladder disease 4}; 611465 (3)	1	0	0.118	0.6322	NA
dominant	Union#L721#L72.1 Trichilemmal cyst	Chapter XII Diseases of the skin and subcutaneous tissue	3-38306515-C-T	'SLC22A14'	synonymous_variant	'3604/252/3'	'244276/4091/20'	1.021e-72	4.2043	3.6892	4.7913	NA	NA	NA	0.8006	0.4641	NA
allelic	20002#1136#liver|biliary|pancreas problem	Chapter XI Diseases of the digestive system	2-43851714-G-A	'ABCG8'	synonymous_variant	'6131/1375/58'	'187503/23957/744'	1.068e-72	1.7143	1.6227	1.8111	Sitosterolemia; 210250 (3); Autosomal recessive|{Gallbladder disease 4}; 611465 (3)	0	NA	0.0449	0.4881	NA
dominant	41200#W36#W36 Diagnostic puncture of bone	Chapter XIII Diseases of the musculoskeletal system and connective tissue	9-5073770-G-T	'JAK2'	missense_variant	'2800/47/6'	'220792/46/1'	1.162e-72	88.9208	59.9358	131.923	Erythrocytosis; somatic; 133100 (3)|Leukemia; acute myeloid; somatic; 601626 (3)|Myelofibrosis; somatic; 254450 (3)|Polycythemia vera; somatic; 263300 (3)|Thrombocythemia 3; 614521 (3); Autosomal dominant; Somatic mutation|{Budd-Chiari syndrome; somatic}; 600880 (3)	1	1e-19	2.881e-07	0.0026	NA
dominant	20002#1136#liver|biliary|pancreas problem	Chapter XI Diseases of the digestive system	2-43851714-G-A	'ABCG8'	synonymous_variant	'6131/1375/58'	'187503/23957/744'	1.327e-72	1.7742	1.6725	1.8821	Sitosterolemia; 210250 (3); Autosomal recessive|{Gallbladder disease 4}; 611465 (3)	0	NA	0.0449	0.4881	NA
allelic	Union#F00#F00 Dementia in Alzheimer's disease	Chapter V Mental and behavioural disorders	19-44892887-C-T	'TOMM40'	synonymous_variant	'390/364/84'	'196264/65655/5515'	1.592e-72	2.7785	2.5062	3.0804	NA	NA	2e-15	1	0.7769	NA
allelic	41272#Z481#Z48.1 Skin of scalp	Chapter XXII Codes for special purposes	3-38006189-G-A	'VILL'	synonymous_variant	'1291/1017/119'	'150998/56189/5247'	1.687e-72	1.8731	1.7556	1.9984	NA	NA	NA	3.859e-06	0.8184	NA
dominant	41202#D471#D47.1 Chronic myeloproliferative disease	Chapter II Neoplasms	9-5073770-G-T	'JAK2'	missense_variant	'57/24/1'	'152730/18/0'	1.763e-72	3721.49	1925.05	7194.35	Erythrocytosis; somatic; 133100 (3)|Leukemia; acute myeloid; somatic; 601626 (3)|Myelofibrosis; somatic; 254450 (3)|Polycythemia vera; somatic; 263300 (3)|Thrombocythemia 3; 614521 (3); Autosomal dominant; Somatic mutation|{Budd-Chiari syndrome; somatic}; 600880 (3)	1	1e-19	0.6798	1	NA
allelic	20002#1466#gout	Chapter XIII Diseases of the musculoskeletal system and connective tissue	4-9996869-A-G	'SLC2A9'	synonymous_variant	'53/892/2875'	'5144/36790/69419'	2.209e-72	1.784	1.6679	1.9082	Hypouricemia; renal; 2; 612076 (3); Autosomal recessive; Autosomal dominant|{Uric acid concentration; serum; QTL 2}; 612076 (3); Autosomal recessive; Autosomal dominant	0	NA	0.0873	0.0026	NA
allelic	20002#1224#thyroid problem (not cancer)	Chapter IV Endocrine, nutritional and metabolic diseases	12-111446804-T-C	'SH2B3'	missense_variant	'4493/7647/3465'	'32003/68918/37762'	2.252e-72	0.8065	0.7878	0.8256	Erythrocytosis; somatic; 133100 (3)|Myelofibrosis; somatic; 254450 (3)|Thrombocythemia; somatic; 187950 (3)	NA	8e-222	0.0517	0.102	NA
dominant	20002#1136#liver|biliary|pancreas problem	Chapter XI Diseases of the digestive system	2-43837951-G-A	'ABCG5'	missense_variant	'6098/1405/65'	'186703/24779/789'	3.337e-72	1.7603	1.6604	1.8662	Sitosterolemia; 210250 (3); Autosomal recessive	0	1e-14	0.1146	0.288	NA
allelic	Union#BlockD65-D69#D65-D69 Coagulation defects| purpura and other haemorrhagic conditions	Chapter III Diseases of the blood and blood-forming organs and certain disorders involving the immune mechanism	1-169549811-C-T	'F5'	missense_variant	'2635/373/8'	'222359/10138/119'	3.767e-72	3.0219	2.7219	3.355	Factor V deficiency; 227400 (3); Autosomal recessive|Thrombophilia due to activated protein C resistance; 188055 (3); Autosomal dominant|{Budd-Chiari syndrome}; 600880 (3); Autosomal recessive|{Pregnancy loss; recurrent; susceptibility to; 1}; 614389 (3); Autosomal dominant|{Stroke; ischemic; susceptibility to}; 601367 (3); Multifactorial|{Thrombophilia; susceptibility to; due to factor V Leiden}…	1	1e-300	0.2248	0.7392	NA
dominant	Union#BlockD65-D69#D65-D69 Coagulation defects| purpura and other haemorrhagic conditions	Chapter III Diseases of the blood and blood-forming organs and certain disorders involving the immune mechanism	1-169549811-C-T	'F5'	missense_variant	'2635/373/8'	'222359/10138/119'	4.233e-72	3.1346	2.8102	3.4964	Factor V deficiency; 227400 (3); Autosomal recessive|Thrombophilia due to activated protein C resistance; 188055 (3); Autosomal dominant|{Budd-Chiari syndrome}; 600880 (3); Autosomal recessive|{Pregnancy loss; recurrent; susceptibility to; 1}; 614389 (3); Autosomal dominant|{Stroke; ischemic; susceptibility to}; 601367 (3); Multifactorial|{Thrombophilia; susceptibility to; due to factor V Leiden}…	1	1e-300	0.2248	0.7392	NA
dominant	42019#Source of all cause dementia report	Chapter VI Diseases of the nervous system	19-44908684-T-C	'APOE'	missense_variant	'682/577/139'	'157968/57259/5056'	4.533e-72	2.6614	2.3954	2.9568	Alzheimer disease-2; 104310 (3); Autosomal dominant|Hyperlipoproteinemia; type III; 617347 (3)|Lipoprotein glomerulopathy; 611771 (3)|Sea-blue histiocyte disease; 269600 (3); Autosomal recessive|{?Macular degeneration; age-related}; 603075 (3); Autosomal dominant|{Coronary artery disease; severe; susceptibility to}; 617347 (3)	1	0	0.3134	0.1182	NA
dominant	41202#K801#K80.1 Calculus of gallbladder with other cholecystitis	Chapter XI Diseases of the digestive system	2-43839108-G-C	'ABCG8'	missense_variant	'3403/918/49'	'108465/14542/514'	4.536e-72	2.0471	1.9022	2.2031	Sitosterolemia; 210250 (3); Autosomal recessive|{Gallbladder disease 4}; 611465 (3)	1	0	0.1613	0.2575	NA
allelic	Union#E07#E07 Other disorders of thyroid	Chapter IV Endocrine, nutritional and metabolic diseases	12-111446804-T-C	'SH2B3'	missense_variant	'4565/7806/3531'	'36184/77611/42524'	5.477e-72	0.8095	0.791	0.8284	Erythrocytosis; somatic; 133100 (3)|Myelofibrosis; somatic; 254450 (3)|Thrombocythemia; somatic; 187950 (3)	NA	8e-222	0.0771	0.0333	NA
allelic	20002#1473#high cholesterol	Chapter IX Diseases of the circulatory system	19-44892887-C-T	'TOMM40'	synonymous_variant	'22537/9151/906'	'125566/41097/3380'	7.01e-72	1.2345	1.2069	1.2629	NA	NA	2e-15	0.5394	0.7943	NA
allelic	41272#Z481#Z48.1 Skin of scalp	Chapter XXII Codes for special purposes	3-38002413-T-C	'VILL'	synonymous_variant	'1288/1022/119'	'150689/56624/5291'	7.208e-72	1.8655	1.7486	1.9901	NA	NA	NA	1.91e-06	0.7506	NA
dominant	Source of report of G30 (alzheimer's disease)	Chapter VI Diseases of the nervous system	19-44908684-T-C	'APOE'	missense_variant	'208/286/87'	'192275/69999/6195'	1.854e-71	4.5253	3.8185	5.3629	Alzheimer disease-2; 104310 (3); Autosomal dominant|Hyperlipoproteinemia; type III; 617347 (3)|Lipoprotein glomerulopathy; 611771 (3)|Sea-blue histiocyte disease; 269600 (3); Autosomal recessive|{?Macular degeneration; age-related}; 603075 (3); Autosomal dominant|{Coronary artery disease; severe; susceptibility to}; 617347 (3)	1	0	0.5436	0.0622	NA
allelic	Union#E78#E78 Disorders of lipoprotein metabolism and other lipidaemias	Chapter IV Endocrine, nutritional and metabolic diseases	19-11100236-C-T	'LDLR'	synonymous_variant	'48328/12063/729'	'116870/34929/2669'	2.744e-71	0.8298	0.8128	0.8472	Hypercholesterolemia; familial; 143890 (3); Autosomal dominant|LDL cholesterol level QTL2; 143890 (3); Autosomal dominant	0	9e-24	0.4592	0.3125	NA
allelic	Source of report of E80 (disorders of porphyrin and bilirubin metabolism)	Chapter IV Endocrine, nutritional and metabolic diseases	2-233637215-C-T	'UGT1A10'	synonymous_variant	'801/46/1'	'120126/46311/4500'	8.951e-71	0.1509	0.1132	0.2011	NA	NA	NA	0.4956	0.6492	NA
allelic	20002#1226#hypothyroidism|myxoedema	Chapter IV Endocrine, nutritional and metabolic diseases	12-111446804-T-C	'SH2B3'	missense_variant	'3834/6312/2872'	'31874/68630/37571'	1.262e-70	0.794	0.7741	0.8145	Erythrocytosis; somatic; 133100 (3)|Myelofibrosis; somatic; 254450 (3)|Thrombocythemia; somatic; 187950 (3)	NA	8e-222	0.0045	0.1179	NA
allelic	Union#F00#F00 Dementia in Alzheimer's disease	Chapter V Mental and behavioural disorders	19-44892457-T-C	'TOMM40'	synonymous_variant	'296/402/139'	'165282/89507/12182'	1.336e-70	2.5237	2.2886	2.7828	NA	NA	9e-12	0.8863	0.6487	NA
allelic	20002#1466#gout	Chapter XIII Diseases of the musculoskeletal system and connective tissue	4-9920543-C-T	'SLC2A9'	missense_variant	'2825/940/59'	'68086/38188/5402'	1.357e-70	0.5714	0.5351	0.6102	Hypouricemia; renal; 2; 612076 (3); Autosomal recessive; Autosomal dominant|{Uric acid concentration; serum; QTL 2}; 612076 (3); Autosomal recessive; Autosomal dominant	0	7e-168	0.0574	0.6123	NA
allelic	41202#I802#I80.2 Phlebitis and thrombophlebitis of other deep vessels of lower extremities	Chapter IX Diseases of the circulatory system	1-169549811-C-T	'F5'	missense_variant	'1725/283/10'	'154531/7068/73'	1.454e-70	3.5569	3.1567	4.0079	Factor V deficiency; 227400 (3); Autosomal recessive|Thrombophilia due to activated protein C resistance; 188055 (3); Autosomal dominant|{Budd-Chiari syndrome}; 600880 (3); Autosomal recessive|{Pregnancy loss; recurrent; susceptibility to; 1}; 614389 (3); Autosomal dominant|{Stroke; ischemic; susceptibility to}; 601367 (3); Multifactorial|{Thrombophilia; susceptibility to; due to factor V Leiden}…	1	1e-300	0.872	0.4248	NA
dominant	Source of report of E80 (disorders of porphyrin and bilirubin metabolism)	Chapter IV Endocrine, nutritional and metabolic diseases	2-233637215-C-T	'UGT1A10'	synonymous_variant	'801/46/1'	'120126/46311/4500'	4.663e-70	0.1387	0.1034	0.1862	NA	NA	NA	0.4956	0.6492	NA
dominant	Union#BlockC43-C44#C43-C44 Melanoma and other malignant neoplasms of skin	Chapter II Neoplasms	16-89919709-C-T	'MC1R'	missense_variant	'16611/4872/368'	'181660/40085/2267'	6.074e-70	1.3531	1.3094	1.3982	[Analgesia from kappa-opioid receptor agonist; female-specific]; 613098 (3)|[Skin/hair/eye pigmentation 2; blond hair/fair skin]; 266300 (3); Autosomal recessive|[Skin/hair/eye pigmentation 2; red hair/fair skin]; 266300 (3); Autosomal recessive|{Albinism; oculocutaneous; type II; modifier of}; 203200 (3); Autosomal recessive|{Melanoma; cutaneous malignant; 5}; 613099 (3)|{UV-induced skin damage}…	1	0	0.6285	0.289	NA
dominant	Union#G309#G30.9 Alzheimer's disease| unspecified	Chapter VI Diseases of the nervous system	19-44892457-T-C	'TOMM40'	synonymous_variant	'360/493/184'	'165218/89416/12137'	7.666e-70	3.0595	2.6917	3.4776	NA	NA	9e-12	0.5224	0.7817	NA
allelic	Union#M10#M10 Gout	Chapter XIII Diseases of the musculoskeletal system and connective tissue	4-88008153-G-A	'PKD2'	synonymous_variant	'7593/2471/196'	'109758/24109/1346'	1.009e-69	1.4739	1.4141	1.5363	Polycystic kidney disease 2; 613095 (3); Autosomal dominant	0	NA	0.8051	0.5835	NA
allelic	Union#M109#M10.9 Gout| unspecified	Chapter XIII Diseases of the musculoskeletal system and connective tissue	4-9996816-C-T	'SLC2A9'	synonymous_variant	'114/1252/3093'	'8482/50502/79240'	1.154e-69	1.6224	1.5334	1.7167	Hypouricemia; renal; 2; 612076 (3); Autosomal recessive; Autosomal dominant|{Uric acid concentration; serum; QTL 2}; 612076 (3); Autosomal recessive; Autosomal dominant	0	NA	0.3581	0.000283	NA
dominant	41200#W365#W36.5 Diagnostic extraction of bone marrow NEC	Chapter XIII Diseases of the musculoskeletal system and connective tissue	9-5073770-G-T	'JAK2'	missense_variant	'2466/45/6'	'220412/55/1'	1.757e-69	81.4	55.5859	119.202	Erythrocytosis; somatic; 133100 (3)|Leukemia; acute myeloid; somatic; 601626 (3)|Myelofibrosis; somatic; 254450 (3)|Polycythemia vera; somatic; 263300 (3)|Thrombocythemia 3; 614521 (3); Autosomal dominant; Somatic mutation|{Budd-Chiari syndrome; somatic}; 600880 (3)	1	1e-19	3.839e-07	0.0036	NA
allelic	41202#K802#K80.2 Calculus of gallbladder without cholecystitis	Chapter XI Diseases of the digestive system	2-43851714-G-A	'ABCG8'	synonymous_variant	'4164/994/48'	'108073/13477/430'	1.758e-69	1.8727	1.7549	1.9984	Sitosterolemia; 210250 (3); Autosomal recessive|{Gallbladder disease 4}; 611465 (3)	0	NA	0.2083	0.6413	NA
dominant	41202#I802#I80.2 Phlebitis and thrombophlebitis of other deep vessels of lower extremities	Chapter IX Diseases of the circulatory system	1-169549811-C-T	'F5'	missense_variant	'1725/283/10'	'154531/7068/73'	1.251e-68	3.6757	3.2402	4.1696	Factor V deficiency; 227400 (3); Autosomal recessive|Thrombophilia due to activated protein C resistance; 188055 (3); Autosomal dominant|{Budd-Chiari syndrome}; 600880 (3); Autosomal recessive|{Pregnancy loss; recurrent; susceptibility to; 1}; 614389 (3); Autosomal dominant|{Stroke; ischemic; susceptibility to}; 601367 (3); Multifactorial|{Thrombophilia; susceptibility to; due to factor V Leiden}…	1	1e-300	0.872	0.4248	NA
dominant	41202#K802#K80.2 Calculus of gallbladder without cholecystitis	Chapter XI Diseases of the digestive system	2-43851714-G-A	'ABCG8'	synonymous_variant	'4164/994/48'	'108073/13477/430'	1.793e-68	1.9446	1.8129	2.086	Sitosterolemia; 210250 (3); Autosomal recessive|{Gallbladder disease 4}; 611465 (3)	0	NA	0.2083	0.6413	NA
allelic	Source of report of M10 (gout)	Chapter XIII Diseases of the musculoskeletal system and connective tissue	4-88008153-G-A	'PKD2'	synonymous_variant	'6850/2266/179'	'109627/24129/1342'	3.708e-68	1.4918	1.4288	1.5576	Polycystic kidney disease 2; 613095 (3); Autosomal dominant	0	NA	0.6379	0.7263	NA
dominant	Union#E804#E80.4 Gilbert's syndrome	Chapter IV Endocrine, nutritional and metabolic diseases	2-233681970-C-A	'UGT1A7'	synonymous_variant	'7/68/312'	'65293/81951/25472'	2.309e-67	32.9955	15.6224	69.6886	NA	0	NA	0.1726	0.3523	NA
dominant	20002#1473#high cholesterol	Chapter IX Diseases of the circulatory system	19-44892887-C-T	'TOMM40'	synonymous_variant	'22537/9151/906'	'125566/41097/3380'	3.27e-67	1.2598	1.2276	1.2928	NA	NA	2e-15	0.5394	0.7943	NA
dominant	Source of report of L72 (follicular cysts of skin and subcutaneous tissue)	Chapter XII Diseases of the skin and subcutaneous tissue	3-38006189-G-A	'VILL'	synonymous_variant	'4964/2728/301'	'180127/66561/6224'	1.421e-66	1.5101	1.4422	1.5812	NA	NA	NA	0.0018	0.4196	NA
allelic	Union#K801#K80.1 Calculus of gallbladder with other cholecystitis	Chapter XI Diseases of the digestive system	2-43837951-G-A	'ABCG5'	missense_variant	'3751/945/48'	'178242/23586/783'	1.529e-66	1.8623	1.744	1.9886	Sitosterolemia; 210250 (3); Autosomal recessive	0	1e-14	0.2058	0.924	NA
allelic	Union#L72#L72 Follicular cysts of skin and subcutaneous tissue	Chapter XII Diseases of the skin and subcutaneous tissue	3-38006189-G-A	'VILL'	synonymous_variant	'5387/2905/328'	'179912/66460/6208'	1.701e-66	1.4069	1.3549	1.4609	NA	NA	NA	0.0094	0.4502	NA
dominant	Union#D474#D47.4 Osteomyelofibrosis	Chapter II Neoplasms	9-5073770-G-T	'JAK2'	missense_variant	'33/21/3'	'196879/63/3'	1.742e-66	2169.47	1216.46	3869.08	Erythrocytosis; somatic; 133100 (3)|Leukemia; acute myeloid; somatic; 601626 (3)|Myelofibrosis; somatic; 254450 (3)|Polycythemia vera; somatic; 263300 (3)|Thrombocythemia 3; 614521 (3); Autosomal dominant; Somatic mutation|{Budd-Chiari syndrome; somatic}; 600880 (3)	1	1e-19	1	2.932e-08	NA
allelic	41202#K801#K80.1 Calculus of gallbladder with other cholecystitis	Chapter XI Diseases of the digestive system	2-43837951-G-A	'ABCG5'	missense_variant	'3457/876/45'	'109068/14053/470'	2.001e-66	1.9204	1.7926	2.0573	Sitosterolemia; 210250 (3); Autosomal recessive	0	1e-14	0.2183	0.439	NA
dominant	Union#BlockF00-F09#F00-F09 Organic| including symptomatic| mental disorders	Chapter V Mental and behavioural disorders	19-44892457-T-C	'TOMM40'	synonymous_variant	'2139/1789/435'	'133523/71994/9779'	2.007e-66	1.6977	1.5989	1.8027	NA	NA	9e-12	0.035	0.5537	NA
dominant	Source of report of L72 (follicular cysts of skin and subcutaneous tissue)	Chapter XII Diseases of the skin and subcutaneous tissue	3-38008668-G-A	'PLCD1'	non_coding_transcript_exon_variant	'4974/2704/297'	'180233/65843/6128'	2.208e-66	1.5109	1.4428	1.5822	Nail disorder; nonsyndromic congenital; 3; (leukonychia); 151600 (3); Autosomal recessive; Autosomal dominant	NA	NA	0.0027	0.2121	NA
dominant	Source of report of L72 (follicular cysts of skin and subcutaneous tissue)	Chapter XII Diseases of the skin and subcutaneous tissue	3-38002413-T-C	'VILL'	synonymous_variant	'4957/2747/303'	'179746/67089/6283'	2.292e-66	1.5073	1.4397	1.5782	NA	NA	NA	0.0012	0.8046	NA
allelic	Union#L72#L72 Follicular cysts of skin and subcutaneous tissue	Chapter XII Diseases of the skin and subcutaneous tissue	3-38008668-G-A	'PLCD1'	non_coding_transcript_exon_variant	'5398/2878/324'	'180010/65730/6113'	2.607e-66	1.4083	1.3561	1.4625	Nail disorder; nonsyndromic congenital; 3; (leukonychia); 151600 (3); Autosomal recessive; Autosomal dominant	NA	NA	0.0131	0.2201	NA
dominant	41272#Z48#Z48 Skin of other part of head or neck	Chapter XXII Codes for special purposes	3-38138612-C-CGGCGG	'MYD88'	5_prime_UTR_variant	'5015/506/6'	'201866/8153/100'	3.164e-66	2.4972	2.2741	2.7421	Macroglobulinemia; Waldenstrom; somatic; 153600 (3)|Pyogenic bacterial infections; recurrent; due to MYD88 deficiency; 612260 (3)	NA	NA	0.0694	0.0642	NA
allelic	Union#M109#M10.9 Gout| unspecified	Chapter XIII Diseases of the musculoskeletal system and connective tissue	4-9996869-A-G	'SLC2A9'	synonymous_variant	'78/1087/3294'	'6400/45519/86194'	4.308e-66	1.6525	1.5553	1.7558	Hypouricemia; renal; 2; 612076 (3); Autosomal recessive; Autosomal dominant|{Uric acid concentration; serum; QTL 2}; 612076 (3); Autosomal recessive; Autosomal dominant	0	NA	0.3176	8.638e-05	NA
allelic	Union#L72#L72 Follicular cysts of skin and subcutaneous tissue	Chapter XII Diseases of the skin and subcutaneous tissue	3-38002413-T-C	'VILL'	synonymous_variant	'5378/2926/330'	'179526/67002/6266'	4.363e-66	1.404	1.3523	1.4577	NA	NA	NA	0.0054	0.8748	NA
dominant	Union#L72#L72 Follicular cysts of skin and subcutaneous tissue	Chapter XII Diseases of the skin and subcutaneous tissue	3-38006189-G-A	'VILL'	synonymous_variant	'5387/2905/328'	'179912/66460/6208'	5.627e-66	1.4859	1.4213	1.5534	NA	NA	NA	0.0094	0.4502	NA
allelic	Source of report of L72 (follicular cysts of skin and subcutaneous tissue)	Chapter XII Diseases of the skin and subcutaneous tissue	3-38006189-G-A	'VILL'	synonymous_variant	'4964/2728/301'	'180127/66561/6224'	7.262e-66	1.4214	1.3671	1.4778	NA	NA	NA	0.0018	0.4196	NA
allelic	Source of report of L72 (follicular cysts of skin and subcutaneous tissue)	Chapter XII Diseases of the skin and subcutaneous tissue	3-38008668-G-A	'PLCD1'	non_coding_transcript_exon_variant	'4974/2704/297'	'180233/65843/6128'	1.01e-65	1.4229	1.3684	1.4796	Nail disorder; nonsyndromic congenital; 3; (leukonychia); 151600 (3); Autosomal recessive; Autosomal dominant	NA	NA	0.0027	0.2121	NA
dominant	Union#L72#L72 Follicular cysts of skin and subcutaneous tissue	Chapter XII Diseases of the skin and subcutaneous tissue	3-38002413-T-C	'VILL'	synonymous_variant	'5378/2926/330'	'179526/67002/6266'	1.082e-65	1.4835	1.4191	1.5508	NA	NA	NA	0.0054	0.8748	NA
dominant	Union#L72#L72 Follicular cysts of skin and subcutaneous tissue	Chapter XII Diseases of the skin and subcutaneous tissue	3-38008668-G-A	'PLCD1'	non_coding_transcript_exon_variant	'5398/2878/324'	'180010/65730/6113'	1.221e-65	1.4863	1.4215	1.554	Nail disorder; nonsyndromic congenital; 3; (leukonychia); 151600 (3); Autosomal recessive; Autosomal dominant	NA	NA	0.0131	0.2201	NA
allelic	Union#D75#D75 Other diseases of blood and blood-forming organs	Chapter III Diseases of the blood and blood-forming organs and certain disorders involving the immune mechanism	9-5073770-G-T	'JAK2'	missense_variant	'1143/33/4'	'230397/60/2'	1.285e-65	127.311	85.8363	188.826	Erythrocytosis; somatic; 133100 (3)|Leukemia; acute myeloid; somatic; 601626 (3)|Myelofibrosis; somatic; 254450 (3)|Polycythemia vera; somatic; 263300 (3)|Thrombocythemia 3; 614521 (3); Autosomal dominant; Somatic mutation|{Budd-Chiari syndrome; somatic}; 600880 (3)	1	1e-19	0.0002717	8.949e-06	NA
dominant	Union#M10#M10 Gout	Chapter XIII Diseases of the musculoskeletal system and connective tissue	4-88008153-G-A	'PKD2'	synonymous_variant	'7593/2471/196'	'109758/24109/1346'	1.351e-65	1.5145	1.4462	1.5861	Polycystic kidney disease 2; 613095 (3); Autosomal dominant	0	NA	0.8051	0.5835	NA
allelic	20002#1466#gout	Chapter XIII Diseases of the musculoskeletal system and connective tissue	4-9980706-A-G	'SLC2A9'	synonymous_variant	'49/905/2869'	'4885/36567/70201'	1.523e-65	1.7342	1.6215	1.8547	Hypouricemia; renal; 2; 612076 (3); Autosomal recessive; Autosomal dominant|{Uric acid concentration; serum; QTL 2}; 612076 (3); Autosomal recessive; Autosomal dominant	0	NA	0.0189	0.1584	NA
allelic	Source of report of L72 (follicular cysts of skin and subcutaneous tissue)	Chapter XII Diseases of the skin and subcutaneous tissue	3-38002413-T-C	'VILL'	synonymous_variant	'4957/2747/303'	'179746/67089/6283'	1.855e-65	1.4183	1.3643	1.4744	NA	NA	NA	0.0012	0.8046	NA
dominant	Union#K801#K80.1 Calculus of gallbladder with other cholecystitis	Chapter XI Diseases of the digestive system	2-43837951-G-A	'ABCG5'	missense_variant	'3751/945/48'	'178242/23586/783'	2.325e-65	1.9363	1.8032	2.0792	Sitosterolemia; 210250 (3); Autosomal recessive	0	1e-14	0.2058	0.924	NA
dominant	41202#K801#K80.1 Calculus of gallbladder with other cholecystitis	Chapter XI Diseases of the digestive system	2-43837951-G-A	'ABCG5'	missense_variant	'3457/876/45'	'109068/14053/470'	2.546e-65	2.0008	1.8568	2.156	Sitosterolemia; 210250 (3); Autosomal recessive	0	1e-14	0.2183	0.439	NA
allelic	Source of report of E78 (disorders of lipoprotein metabolism and other lipidaemias)	Chapter IV Endocrine, nutritional and metabolic diseases	19-11100236-C-T	'LDLR'	synonymous_variant	'43667/10814/646'	'120278/35697/2652'	3.727e-65	0.8311	0.8133	0.8492	Hypercholesterolemia; familial; 143890 (3); Autosomal dominant|LDL cholesterol level QTL2; 143890 (3); Autosomal dominant	0	9e-24	0.4328	0.9555	NA
allelic	41272#Z48#Z48 Skin of other part of head or neck	Chapter XXII Codes for special purposes	3-38138612-C-CGGCGG	'MYD88'	5_prime_UTR_variant	'5015/506/6'	'201866/8153/100'	4.986e-65	2.4243	2.2138	2.6548	Macroglobulinemia; Waldenstrom; somatic; 153600 (3)|Pyogenic bacterial infections; recurrent; due to MYD88 deficiency; 612260 (3)	NA	NA	0.0694	0.0642	NA
allelic	Union#E78#E78 Disorders of lipoprotein metabolism and other lipidaemias	Chapter IV Endocrine, nutritional and metabolic diseases	1-55039974-G-T	'PCSK9'	missense_variant	'59819/1474/9'	'149016/5904/57'	5.928e-65	0.6222	0.5877	0.6587	Hypercholesterolemia; familial; 3; 603776 (3)|{Low density lipoprotein cholesterol level QTL 1}; 603776 (3)	1	3e-257	1	0.9467	NA
dominant	Union#E78#E78 Disorders of lipoprotein metabolism and other lipidaemias	Chapter IV Endocrine, nutritional and metabolic diseases	19-11100236-C-T	'LDLR'	synonymous_variant	'48328/12063/729'	'116870/34929/2669'	8.929e-65	0.8228	0.8043	0.8417	Hypercholesterolemia; familial; 143890 (3); Autosomal dominant|LDL cholesterol level QTL2; 143890 (3); Autosomal dominant	0	9e-24	0.4592	0.3125	NA
dominant	Union#E78#E78 Disorders of lipoprotein metabolism and other lipidaemias	Chapter IV Endocrine, nutritional and metabolic diseases	1-55039974-G-T	'PCSK9'	missense_variant	'59819/1474/9'	'149016/5904/57'	1.428e-64	0.6197	0.585	0.6565	Hypercholesterolemia; familial; 3; 603776 (3)|{Low density lipoprotein cholesterol level QTL 1}; 603776 (3)	1	3e-257	1	0.9467	NA
dominant	Union#BlockG30-G32#G30-G32 Other degenerative diseases of the nervous system	Chapter VI Diseases of the nervous system	19-44892457-T-C	'TOMM40'	synonymous_variant	'944/940/269'	'139778/75302/10280'	1.692e-64	2.0918	1.9202	2.2786	NA	NA	9e-12	0.1515	0.2821	NA
dominant	Source of report of M10 (gout)	Chapter XIII Diseases of the musculoskeletal system and connective tissue	4-88008153-G-A	'PKD2'	synonymous_variant	'6850/2266/179'	'109627/24129/1342'	1.946e-64	1.5362	1.464	1.612	Polycystic kidney disease 2; 613095 (3); Autosomal dominant	0	NA	0.6379	0.7263	NA
allelic	Union#I80#I80 Phlebitis and thrombophlebitis	Chapter IX Diseases of the circulatory system	9-133257521-T-TC	'ABO'	splice_acceptor_variant	'3607/4807/1477'	'109539/106240/28355'	4.306e-64	1.2889	1.2519	1.3271	[Blood group; ABO system]; 616093 (3)	NA	NA	0.0577	3.792e-26	NA
allelic	Union#D473#D47.3 Essential (haemorrhagic) thrombocythaemia	Chapter II Neoplasms	9-5073770-G-T	'JAK2'	missense_variant	'242/28/1'	'238452/62/5'	1.081e-63	388.156	251.328	599.476	Erythrocytosis; somatic; 133100 (3)|Leukemia; acute myeloid; somatic; 601626 (3)|Myelofibrosis; somatic; 254450 (3)|Polycythemia vera; somatic; 263300 (3)|Thrombocythemia 3; 614521 (3); Autosomal dominant; Somatic mutation|{Budd-Chiari syndrome; somatic}; 600880 (3)	1	1e-19	0.5723	2.045e-14	NA
recessive	Union#F00#F00 Dementia in Alzheimer's disease	Chapter V Mental and behavioural disorders	19-44908684-T-C	'APOE'	missense_variant	'303/414/129'	'192180/69871/6153'	1.783e-63	7.6625	6.342	9.258	Alzheimer disease-2; 104310 (3); Autosomal dominant|Hyperlipoproteinemia; type III; 617347 (3)|Lipoprotein glomerulopathy; 611771 (3)|Sea-blue histiocyte disease; 269600 (3); Autosomal recessive|{?Macular degeneration; age-related}; 603075 (3); Autosomal dominant|{Coronary artery disease; severe; susceptibility to}; 617347 (3)	1	0	0.5658	0.0352	NA
allelic	Union#M109#M10.9 Gout| unspecified	Chapter XIII Diseases of the musculoskeletal system and connective tissue	4-9920543-C-T	'SLC2A9'	missense_variant	'3216/1173/73'	'84489/47305/6699'	2.596e-63	0.618	0.5825	0.6556	Hypouricemia; renal; 2; 612076 (3); Autosomal recessive; Autosomal dominant|{Uric acid concentration; serum; QTL 2}; 612076 (3); Autosomal recessive; Autosomal dominant	0	7e-168	0.0035	0.4558	NA
allelic	Source of report of E78 (disorders of lipoprotein metabolism and other lipidaemias)	Chapter IV Endocrine, nutritional and metabolic diseases	1-55039974-G-T	'PCSK9'	missense_variant	'53986/1300/9'	'153078/5999/64'	1.063e-62	0.6145	0.5788	0.6525	Hypercholesterolemia; familial; 3; 603776 (3)|{Low density lipoprotein cholesterol level QTL 1}; 603776 (3)	1	3e-257	0.5882	0.5062	NA
dominant	20002#1466#gout	Chapter XIII Diseases of the musculoskeletal system and connective tissue	4-9996869-A-G	'SLC2A9'	synonymous_variant	'53/892/2875'	'5144/36790/69419'	1.083e-62	0.5441	0.5051	0.5862	Hypouricemia; renal; 2; 612076 (3); Autosomal recessive; Autosomal dominant|{Uric acid concentration; serum; QTL 2}; 612076 (3); Autosomal recessive; Autosomal dominant	0	NA	0.0873	0.0026	NA
allelic	Union#F009#F00.9 Dementia in Alzheimer's disease| unspecified	Chapter V Mental and behavioural disorders	19-44892887-C-T	'TOMM40'	synonymous_variant	'290/282/70'	'196364/65737/5529'	1.261e-62	2.9227	2.6007	3.2844	NA	NA	2e-15	0.9287	0.7531	NA
dominant	Union#E804#E80.4 Gilbert's syndrome	Chapter IV Endocrine, nutritional and metabolic diseases	2-233693023-T-G	'UGT1A6'	missense_variant	'6/53/328'	'60950/83535/28184'	1.269e-62	34.6434	15.4654	77.6033	NA	0	NA	0.0405	0.1229	NA
dominant	Union#K801#K80.1 Calculus of gallbladder with other cholecystitis	Chapter XI Diseases of the digestive system	2-43851714-G-A	'ABCG8'	synonymous_variant	'3782/919/40'	'178978/22823/745'	1.27e-62	1.9256	1.7916	2.0697	Sitosterolemia; 210250 (3); Autosomal recessive|{Gallbladder disease 4}; 611465 (3)	0	NA	0.0539	0.5415	NA
allelic	Union#K801#K80.1 Calculus of gallbladder with other cholecystitis	Chapter XI Diseases of the digestive system	2-43851714-G-A	'ABCG8'	synonymous_variant	'3782/919/40'	'178978/22823/745'	2.04e-62	1.8444	1.7251	1.9719	Sitosterolemia; 210250 (3); Autosomal recessive|{Gallbladder disease 4}; 611465 (3)	0	NA	0.0539	0.5415	NA
allelic	41202#BlockL60-L75#L60-L75 Disorders of skin appendages	Chapter XII Diseases of the skin and subcutaneous tissue	3-38138612-C-CGGCGG	'MYD88'	5_prime_UTR_variant	'6513/592/10'	'224470/9156/107'	2.132e-62	2.1971	2.0211	2.3885	Macroglobulinemia; Waldenstrom; somatic; 153600 (3)|Pyogenic bacterial infections; recurrent; due to MYD88 deficiency; 612260 (3)	NA	NA	0.4697	0.1707	NA
dominant	Union#D473#D47.3 Essential (haemorrhagic) thrombocythaemia	Chapter II Neoplasms	9-5073770-G-T	'JAK2'	missense_variant	'242/28/1'	'238452/62/5'	2.393e-62	426.49	270.982	671.24	Erythrocytosis; somatic; 133100 (3)|Leukemia; acute myeloid; somatic; 601626 (3)|Myelofibrosis; somatic; 254450 (3)|Polycythemia vera; somatic; 263300 (3)|Thrombocythemia 3; 614521 (3); Autosomal dominant; Somatic mutation|{Budd-Chiari syndrome; somatic}; 600880 (3)	1	1e-19	0.5723	2.045e-14	NA
dominant	41202#K801#K80.1 Calculus of gallbladder with other cholecystitis	Chapter XI Diseases of the digestive system	2-43851714-G-A	'ABCG8'	synonymous_variant	'3486/851/38'	'109499/13610/450'	2.717e-62	1.9861	1.8413	2.1423	Sitosterolemia; 210250 (3); Autosomal recessive|{Gallbladder disease 4}; 611465 (3)	0	NA	0.0792	0.2166	NA
dominant	Source of report of E78 (disorders of lipoprotein metabolism and other lipidaemias)	Chapter IV Endocrine, nutritional and metabolic diseases	1-55039974-G-T	'PCSK9'	missense_variant	'53986/1300/9'	'153078/5999/64'	2.769e-62	0.6122	0.5762	0.6504	Hypercholesterolemia; familial; 3; 603776 (3)|{Low density lipoprotein cholesterol level QTL 1}; 603776 (3)	1	3e-257	0.5882	0.5062	NA
dominant	41202#BlockL60-L75#L60-L75 Disorders of skin appendages	Chapter XII Diseases of the skin and subcutaneous tissue	3-38138612-C-CGGCGG	'MYD88'	5_prime_UTR_variant	'6513/592/10'	'224470/9156/107'	2.818e-62	2.2399	2.0552	2.4411	Macroglobulinemia; Waldenstrom; somatic; 153600 (3)|Pyogenic bacterial infections; recurrent; due to MYD88 deficiency; 612260 (3)	NA	NA	0.4697	0.1707	NA
allelic	41202#K801#K80.1 Calculus of gallbladder with other cholecystitis	Chapter XI Diseases of the digestive system	2-43851714-G-A	'ABCG8'	synonymous_variant	'3486/851/38'	'109499/13610/450'	3.041e-62	1.8996	1.771	2.0376	Sitosterolemia; 210250 (3); Autosomal recessive|{Gallbladder disease 4}; 611465 (3)	0	NA	0.0792	0.2166	NA
dominant	42021#Source of alzheimer's disease report	Chapter VI Diseases of the nervous system	19-44908684-T-C	'APOE'	missense_variant	'192/251/82'	'192291/70034/6200'	4.122e-62	4.3748	3.6621	5.226	Alzheimer disease-2; 104310 (3); Autosomal dominant|Hyperlipoproteinemia; type III; 617347 (3)|Lipoprotein glomerulopathy; 611771 (3)|Sea-blue histiocyte disease; 269600 (3); Autosomal recessive|{?Macular degeneration; age-related}; 603075 (3); Autosomal dominant|{Coronary artery disease; severe; susceptibility to}; 617347 (3)	1	0	1	0.0603	NA
dominant	Union#I80#I80 Phlebitis and thrombophlebitis	Chapter IX Diseases of the circulatory system	9-133257521-T-TC	'ABO'	splice_acceptor_variant	'3607/4807/1477'	'109539/106240/28355'	6.225e-62	1.4178	1.3599	1.4782	[Blood group; ABO system]; 616093 (3)	NA	NA	0.0577	3.792e-26	NA
dominant	20002#1466#gout	Chapter XIII Diseases of the musculoskeletal system and connective tissue	4-9920543-C-T	'SLC2A9'	missense_variant	'2825/940/59'	'68086/38188/5402'	2.205e-61	0.5524	0.5134	0.5943	Hypouricemia; renal; 2; 612076 (3); Autosomal recessive; Autosomal dominant|{Uric acid concentration; serum; QTL 2}; 612076 (3); Autosomal recessive; Autosomal dominant	0	7e-168	0.0574	0.6123	NA
allelic	41272#X301#X30.1 Injection of Rh immune globulin	Chapter XXII Codes for special purposes	1-25243590-T-C	'RSRP1'	missense_variant	'308/12/0'	'83203/55118/9528'	2.606e-61	0.0571	0.0322	0.101	NA	NA	3e-13	1	0.0019	NA
allelic	Union#E78#E78 Disorders of lipoprotein metabolism and other lipidaemias	Chapter IV Endocrine, nutritional and metabolic diseases	2-21041028-G-A	'APOB'	missense_variant	'25462/27866/7770'	'69715/67980/16818'	4.657e-61	1.1245	1.1089	1.1402	Hypercholesterolemia; due to ligand-defective apo B; 144010 (3); Autosomal dominant|Hypobetalipoproteinemia; 615558 (3); Autosomal recessive	0	1e-182	0.2852	0.2007	NA
dominant	20002#1466#gout	Chapter XIII Diseases of the musculoskeletal system and connective tissue	4-9996816-C-T	'SLC2A9'	synonymous_variant	'74/1057/2687'	'6860/40814/63757'	4.97e-61	0.5629	0.5246	0.604	Hypouricemia; renal; 2; 612076 (3); Autosomal recessive; Autosomal dominant|{Uric acid concentration; serum; QTL 2}; 612076 (3); Autosomal recessive; Autosomal dominant	0	NA	0.0104	0.0024	NA
allelic	Union#F03#F03 Unspecified dementia	Chapter V Mental and behavioural disorders	19-44892887-C-T	'TOMM40'	synonymous_variant	'856/593/101'	'164865/55090/4590'	6.558e-61	2.0651	1.9044	2.2395	NA	NA	2e-15	0.9469	0.8837	NA
allelic	Union#F03#F03 Unspecified dementia	Chapter V Mental and behavioural disorders	19-44892457-T-C	'TOMM40'	synonymous_variant	'676/686/186'	'138893/75119/10159'	7.193e-61	1.9197	1.7816	2.0684	NA	NA	9e-12	0.5721	0.9849	NA
allelic	Source of report of I80 (phlebitis and thrombophlebitis)	Chapter IX Diseases of the circulatory system	9-133257521-T-TC	'ABO'	splice_acceptor_variant	'3253/4380/1344'	'108343/105339/28035'	8.421e-61	1.2954	1.2564	1.3355	[Blood group; ABO system]; 616093 (3)	NA	NA	0.0377	2.617e-23	NA
dominant	41272#X301#X30.1 Injection of Rh immune globulin	Chapter XXII Codes for special purposes	1-25243590-T-C	'RSRP1'	missense_variant	'308/12/0'	'83203/55118/9528'	1.809e-60	0.0501	0.0282	0.0893	NA	NA	3e-13	1	0.0019	NA
dominant	Union#F00#F00 Dementia in Alzheimer's disease	Chapter V Mental and behavioural disorders	19-44892887-C-T	'TOMM40'	synonymous_variant	'390/364/84'	'196264/65655/5515'	2.176e-60	3.1678	2.765	3.6293	NA	NA	2e-15	1	0.7769	NA
dominant	41272#Z481#Z48.1 Skin of scalp	Chapter XXII Codes for special purposes	3-38006463-G-C	'VILL'	missense_variant	'1236/1042/151'	'142723/63180/6811'	2.527e-60	1.9682	1.8168	2.1323	NA	NA	NA	0.0003829	0.0762	NA
allelic	Source of report of E78 (disorders of lipoprotein metabolism and other lipidaemias)	Chapter IV Endocrine, nutritional and metabolic diseases	2-21041028-G-A	'APOB'	missense_variant	'22911/25148/7050'	'71508/69916/17236'	2.821e-60	1.1281	1.112	1.1444	Hypercholesterolemia; due to ligand-defective apo B; 144010 (3); Autosomal dominant|Hypobetalipoproteinemia; 615558 (3); Autosomal recessive	0	1e-182	0.2494	0.4529	NA
allelic	Union#F009#F00.9 Dementia in Alzheimer's disease| unspecified	Chapter V Mental and behavioural disorders	19-44892457-T-C	'TOMM40'	synonymous_variant	'218/314/111'	'165360/89595/12210'	3.194e-60	2.6346	2.3577	2.944	NA	NA	9e-12	0.9355	0.596	NA
allelic	41272#Z481#Z48.1 Skin of scalp	Chapter XXII Codes for special purposes	3-38006463-G-C	'VILL'	missense_variant	'1236/1042/151'	'142723/63180/6811'	4.226e-60	1.7361	1.6296	1.8497	NA	NA	NA	0.0003829	0.0762	NA
dominant	Source of report of E78 (disorders of lipoprotein metabolism and other lipidaemias)	Chapter IV Endocrine, nutritional and metabolic diseases	19-11100236-C-T	'LDLR'	synonymous_variant	'43667/10814/646'	'120278/35697/2652'	4.745e-60	0.8231	0.804	0.8427	Hypercholesterolemia; familial; 143890 (3); Autosomal dominant|LDL cholesterol level QTL2; 143890 (3); Autosomal dominant	0	9e-24	0.4328	0.9555	NA
recessive	Union#E03#E03 Other hypothyroidism	Chapter IV Endocrine, nutritional and metabolic diseases	12-111446804-T-C	'SH2B3'	missense_variant	'5650/9738/4500'	'36763/79078/43382'	5.104e-60	1.3219	1.279	1.3661	Erythrocytosis; somatic; 133100 (3)|Myelofibrosis; somatic; 254450 (3)|Thrombocythemia; somatic; 187950 (3)	NA	8e-222	0.0144	0.0468	NA
recessive	Source of report of E03 (other hypothyroidism)	Chapter IV Endocrine, nutritional and metabolic diseases	12-111446804-T-C	'SH2B3'	missense_variant	'5208/8874/4080'	'36687/78838/43089'	6.463e-60	1.3361	1.2912	1.3827	Erythrocytosis; somatic; 133100 (3)|Myelofibrosis; somatic; 254450 (3)|Thrombocythemia; somatic; 187950 (3)	NA	8e-222	0.0104	0.0872	NA
dominant	Union#M109#M10.9 Gout| unspecified	Chapter XIII Diseases of the musculoskeletal system and connective tissue	4-9996816-C-T	'SLC2A9'	synonymous_variant	'114/1252/3093'	'8482/50502/79240'	1.439e-59	0.5933	0.5562	0.6329	Hypouricemia; renal; 2; 612076 (3); Autosomal recessive; Autosomal dominant|{Uric acid concentration; serum; QTL 2}; 612076 (3); Autosomal recessive; Autosomal dominant	0	NA	0.3581	0.000283	NA
allelic	40006#D471#D47.1 Chronic myeloproliferative disease	Chapter II Neoplasms	9-5073770-G-T	'JAK2'	missense_variant	'66/20/1'	'216826/36/2'	1.576e-59	1569.27	910.832	2703.68	Erythrocytosis; somatic; 133100 (3)|Leukemia; acute myeloid; somatic; 601626 (3)|Myelofibrosis; somatic; 254450 (3)|Polycythemia vera; somatic; 263300 (3)|Thrombocythemia 3; 614521 (3); Autosomal dominant; Somatic mutation|{Budd-Chiari syndrome; somatic}; 600880 (3)	1	1e-19	1	1.456e-06	NA
allelic	Source of report of D75 (other diseases of blood and blood-forming organs)	Chapter III Diseases of the blood and blood-forming organs and certain disorders involving the immune mechanism	9-5073770-G-T	'JAK2'	missense_variant	'1005/29/4'	'235172/65/2'	1.6e-59	123.712	82.7824	184.878	Erythrocytosis; somatic; 133100 (3)|Leukemia; acute myeloid; somatic; 601626 (3)|Myelofibrosis; somatic; 254450 (3)|Polycythemia vera; somatic; 263300 (3)|Thrombocythemia 3; 614521 (3); Autosomal dominant; Somatic mutation|{Budd-Chiari syndrome; somatic}; 600880 (3)	1	1e-19	0.0001877	1.168e-05	NA
allelic	41202#D474#D47.4 Osteomyelofibrosis	Chapter II Neoplasms	9-5073770-G-T	'JAK2'	missense_variant	'22/15/2'	'136036/16/0'	1.807e-59	5476.35	2686.15	11164.8	Erythrocytosis; somatic; 133100 (3)|Leukemia; acute myeloid; somatic; 601626 (3)|Myelofibrosis; somatic; 254450 (3)|Polycythemia vera; somatic; 263300 (3)|Thrombocythemia 3; 614521 (3); Autosomal dominant; Somatic mutation|{Budd-Chiari syndrome; somatic}; 600880 (3)	1	1e-19	1	1	NA
allelic	Source of report of E78 (disorders of lipoprotein metabolism and other lipidaemias)	Chapter IV Endocrine, nutritional and metabolic diseases	1-109272630-A-G	'CELSR2'	non_coding_transcript_exon_variant	'27272/22809/4798'	'72969/68295/16632'	1.989e-59	0.8837	0.8706	0.897	NA	NA	1e-300	0.7661	0.0005166	NA
allelic	20002#1452#eczema|dermatitis	Chapter XII Diseases of the skin and subcutaneous tissue	1-152313385-G-A	'FLG'	stop_gained	'6193/575/34'	'244699/11618/112'	4.022e-59	2.0989	1.9351	2.2766	Ichthyosis vulgaris; 146700 (3); Autosomal dominant|{Dermatitis; atopic; susceptibility to; 2}; 605803 (3)	1	9e-74	8.773e-06	0.0318	NA
allelic	41272#Z481#Z48.1 Skin of scalp	Chapter XXII Codes for special purposes	3-37997491-T-C	'VILL'	synonymous_variant	'1240/1023/151'	'142827/62374/6791'	4.657e-59	1.7331	1.6262	1.8471	NA	NA	NA	0.0018	0.8593	NA
dominant	Source of report of I80 (phlebitis and thrombophlebitis)	Chapter IX Diseases of the circulatory system	9-133257521-T-TC	'ABO'	splice_acceptor_variant	'3253/4380/1344'	'108343/105339/28035'	4.807e-59	1.4294	1.3681	1.4933	[Blood group; ABO system]; 616093 (3)	NA	NA	0.0377	2.617e-23	NA
dominant	41272#Z481#Z48.1 Skin of scalp	Chapter XXII Codes for special purposes	3-38010450-T-C	'PLCD1'	synonymous_variant	'1098/1127/196'	'130986/71427/9740'	4.999e-59	1.9445	1.7941	2.1075	Nail disorder; nonsyndromic congenital; 3; (leukonychia); 151600 (3); Autosomal recessive; Autosomal dominant	NA	NA	7.181e-05	0.9846	NA
dominant	41272#Z481#Z48.1 Skin of scalp	Chapter XXII Codes for special purposes	3-37997491-T-C	'VILL'	synonymous_variant	'1240/1023/151'	'142827/62374/6791'	1e-58	1.9551	1.8042	2.1186	NA	NA	NA	0.0018	0.8593	NA
allelic	Union#E78#E78 Disorders of lipoprotein metabolism and other lipidaemias	Chapter IV Endocrine, nutritional and metabolic diseases	1-109272630-A-G	'CELSR2'	non_coding_transcript_exon_variant	'30115/25353/5376'	'70881/66720/16154'	1.076e-58	0.8882	0.8754	0.9011	NA	NA	1e-300	0.7048	0.0149	NA
dominant	Union#D75#D75 Other diseases of blood and blood-forming organs	Chapter III Diseases of the blood and blood-forming organs and certain disorders involving the immune mechanism	9-5073770-G-T	'JAK2'	missense_variant	'1143/33/4'	'230397/60/2'	1.315e-58	120.293	79.729	181.495	Erythrocytosis; somatic; 133100 (3)|Leukemia; acute myeloid; somatic; 601626 (3)|Myelofibrosis; somatic; 254450 (3)|Polycythemia vera; somatic; 263300 (3)|Thrombocythemia 3; 614521 (3); Autosomal dominant; Somatic mutation|{Budd-Chiari syndrome; somatic}; 600880 (3)	1	1e-19	0.0002717	8.949e-06	NA
allelic	Union#L721#L72.1 Trichilemmal cyst	Chapter XII Diseases of the skin and subcutaneous tissue	3-38006189-G-A	'VILL'	synonymous_variant	'2276/1400/177'	'176395/65510/6106'	1.938e-58	1.586	1.503	1.6737	NA	NA	NA	0.0392	0.7961	NA
allelic	Union#L721#L72.1 Trichilemmal cyst	Chapter XII Diseases of the skin and subcutaneous tissue	3-38008668-G-A	'PLCD1'	non_coding_transcript_exon_variant	'2283/1392/174'	'176501/64806/6005'	2.313e-58	1.5885	1.505	1.6765	Nail disorder; nonsyndromic congenital; 3; (leukonychia); 151600 (3); Autosomal recessive; Autosomal dominant	NA	NA	0.0382	0.5398	NA
allelic	Union#BlockC43-C44#C43-C44 Melanoma and other malignant neoplasms of skin	Chapter II Neoplasms	16-89657860-C-T	'SPATA33'	missense_variant	'16410/5052/392'	'178449/42954/2653'	5.815e-58	1.2768	1.2401	1.3145	NA	NA	NA	0.8838	0.2352	NA
allelic	41272#Z481#Z48.1 Skin of scalp	Chapter XXII Codes for special purposes	3-38010450-T-C	'PLCD1'	synonymous_variant	'1098/1127/196'	'130986/71427/9740'	1.267e-57	1.6765	1.577	1.7822	Nail disorder; nonsyndromic congenital; 3; (leukonychia); 151600 (3); Autosomal recessive; Autosomal dominant	NA	NA	7.181e-05	0.9846	NA
allelic	Union#BlockL60-L75#L60-L75 Disorders of skin appendages	Chapter XII Diseases of the skin and subcutaneous tissue	3-38138612-C-CGGCGG	'MYD88'	5_prime_UTR_variant	'7578/640/11'	'242383/9870/115'	1.407e-57	2.0525	1.8943	2.2239	Macroglobulinemia; Waldenstrom; somatic; 153600 (3)|Pyogenic bacterial infections; recurrent; due to MYD88 deficiency; 612260 (3)	NA	NA	0.6669	0.1552	NA
allelic	Union#L721#L72.1 Trichilemmal cyst	Chapter XII Diseases of the skin and subcutaneous tissue	3-38002413-T-C	'VILL'	synonymous_variant	'2274/1409/177'	'176017/66038/6163'	1.466e-57	1.5789	1.4964	1.666	NA	NA	NA	0.0283	0.7455	NA
dominant	40006#D471#D47.1 Chronic myeloproliferative disease	Chapter II Neoplasms	9-5073770-G-T	'JAK2'	missense_variant	'66/20/1'	'216826/36/2'	1.718e-57	1815.53	1011.42	3258.93	Erythrocytosis; somatic; 133100 (3)|Leukemia; acute myeloid; somatic; 601626 (3)|Myelofibrosis; somatic; 254450 (3)|Polycythemia vera; somatic; 263300 (3)|Thrombocythemia 3; 614521 (3); Autosomal dominant; Somatic mutation|{Budd-Chiari syndrome; somatic}; 600880 (3)	1	1e-19	1	1.456e-06	NA
recessive	20002#1226#hypothyroidism|myxoedema	Chapter IV Endocrine, nutritional and metabolic diseases	12-111446804-T-C	'SH2B3'	missense_variant	'3834/6312/2872'	'31874/68630/37571'	1.811e-57	1.391	1.3368	1.4473	Erythrocytosis; somatic; 133100 (3)|Myelofibrosis; somatic; 254450 (3)|Thrombocythemia; somatic; 187950 (3)	NA	8e-222	0.0045	0.1179	NA
allelic	41200#S06#S06 Other excision of lesion of skin	Chapter XII Diseases of the skin and subcutaneous tissue	3-38009720-G-A	'PLCD1'	missense_variant	'21466/1949/33'	'231538/13903/175'	1.946e-57	1.5025	1.4326	1.5758	Nail disorder; nonsyndromic congenital; 3; (leukonychia); 151600 (3); Autosomal recessive; Autosomal dominant	NA	NA	0.1117	0.0219	NA
dominant	Union#M109#M10.9 Gout| unspecified	Chapter XIII Diseases of the musculoskeletal system and connective tissue	4-9996869-A-G	'SLC2A9'	synonymous_variant	'78/1087/3294'	'6400/45519/86194'	2.073e-57	0.5872	0.5487	0.6283	Hypouricemia; renal; 2; 612076 (3); Autosomal recessive; Autosomal dominant|{Uric acid concentration; serum; QTL 2}; 612076 (3); Autosomal recessive; Autosomal dominant	0	NA	0.3176	8.638e-05	NA
dominant	41200#S06#S06 Other excision of lesion of skin	Chapter XII Diseases of the skin and subcutaneous tissue	3-38009720-G-A	'PLCD1'	missense_variant	'21466/1949/33'	'231538/13903/175'	2.185e-57	1.5186	1.4459	1.5949	Nail disorder; nonsyndromic congenital; 3; (leukonychia); 151600 (3); Autosomal recessive; Autosomal dominant	NA	NA	0.1117	0.0219	NA
dominant	Union#BlockL60-L75#L60-L75 Disorders of skin appendages	Chapter XII Diseases of the skin and subcutaneous tissue	3-38138612-C-CGGCGG	'MYD88'	5_prime_UTR_variant	'7578/640/11'	'242383/9870/115'	2.601e-57	2.0854	1.9202	2.2647	Macroglobulinemia; Waldenstrom; somatic; 153600 (3)|Pyogenic bacterial infections; recurrent; due to MYD88 deficiency; 612260 (3)	NA	NA	0.6669	0.1552	NA
allelic	Union#M109#M10.9 Gout| unspecified	Chapter XIII Diseases of the musculoskeletal system and connective tissue	4-9980706-A-G	'SLC2A9'	synonymous_variant	'66/1129/3268'	'6082/45330/87068'	4.294e-57	1.5924	1.4993	1.6913	Hypouricemia; renal; 2; 612076 (3); Autosomal recessive; Autosomal dominant|{Uric acid concentration; serum; QTL 2}; 612076 (3); Autosomal recessive; Autosomal dominant	0	NA	0.0044	0.0626	NA
recessive	Union#M10#M10 Gout	Chapter XIII Diseases of the musculoskeletal system and connective tissue	4-9996816-C-T	'SLC2A9'	synonymous_variant	'278/2970/6995'	'8380/49550/76948'	4.889e-57	0.4211	0.373	0.4754	Hypouricemia; renal; 2; 612076 (3); Autosomal recessive; Autosomal dominant|{Uric acid concentration; serum; QTL 2}; 612076 (3); Autosomal recessive; Autosomal dominant	0	NA	0.0829	0.0007494	NA
allelic	40006#BlockC43-C44#C43-C44 Melanoma and other malignant neoplasms of skin	Chapter II Neoplasms	16-89919709-C-T	'MC1R'	missense_variant	'11672/3478/263'	'161982/36077/2058'	6.761e-57	1.3372	1.2915	1.3845	[Analgesia from kappa-opioid receptor agonist; female-specific]; 613098 (3)|[Skin/hair/eye pigmentation 2; blond hair/fair skin]; 266300 (3); Autosomal recessive|[Skin/hair/eye pigmentation 2; red hair/fair skin]; 266300 (3); Autosomal recessive|{Albinism; oculocutaneous; type II; modifier of}; 203200 (3); Autosomal recessive|{Melanoma; cutaneous malignant; 5}; 613099 (3)|{UV-induced skin damage}…	1	0	0.8307	0.3223	NA
recessive	Union#G30#G30 Alzheimer's disease	Chapter VI Diseases of the nervous system	19-44892457-T-C	'TOMM40'	synonymous_variant	'430/597/205'	'165148/89312/12116'	8.073e-57	4.1922	3.6045	4.8757	NA	NA	9e-12	0.953	0.7683	NA
dominant	Union#L721#L72.1 Trichilemmal cyst	Chapter XII Diseases of the skin and subcutaneous tissue	3-38008668-G-A	'PLCD1'	non_coding_transcript_exon_variant	'2283/1392/174'	'176501/64806/6005'	1.208e-56	1.7097	1.6023	1.8244	Nail disorder; nonsyndromic congenital; 3; (leukonychia); 151600 (3); Autosomal recessive; Autosomal dominant	NA	NA	0.0382	0.5398	NA
allelic	41202#L721#L72.1 Trichilemmal cyst	Chapter XII Diseases of the skin and subcutaneous tissue	3-38008668-G-A	'PLCD1'	non_coding_transcript_exon_variant	'2153/1319/165'	'162517/59462/5557'	1.504e-56	1.5971	1.5109	1.6882	Nail disorder; nonsyndromic congenital; 3; (leukonychia); 151600 (3); Autosomal recessive; Autosomal dominant	NA	NA	0.0419	0.179	NA
allelic	Source of report of F00 (dementia in alzheimer's disease)	Chapter V Mental and behavioural disorders	19-44908684-T-C	'APOE'	missense_variant	'102/156/52'	'169288/61668/5490'	1.803e-56	3.979	3.3916	4.668	Alzheimer disease-2; 104310 (3); Autosomal dominant|Hyperlipoproteinemia; type III; 617347 (3)|Lipoprotein glomerulopathy; 611771 (3)|Sea-blue histiocyte disease; 269600 (3); Autosomal recessive|{?Macular degeneration; age-related}; 603075 (3); Autosomal dominant|{Coronary artery disease; severe; susceptibility to}; 617347 (3)	1	0	0.6408	0.1546	NA
dominant	Union#L721#L72.1 Trichilemmal cyst	Chapter XII Diseases of the skin and subcutaneous tissue	3-38006189-G-A	'VILL'	synonymous_variant	'2276/1400/177'	'176395/65510/6106'	1.942e-56	1.7066	1.5995	1.8209	NA	NA	NA	0.0392	0.7961	NA
dominant	41272#S06#S06 Other excision of lesion of skin	Chapter XII Diseases of the skin and subcutaneous tissue	3-38009720-G-A	'PLCD1'	missense_variant	'23288/2077/34'	'229716/13775/174'	3.796e-56	1.4928	1.4232	1.5658	Nail disorder; nonsyndromic congenital; 3; (leukonychia); 151600 (3); Autosomal recessive; Autosomal dominant	NA	NA	0.0873	0.028	NA
dominant	20002#1466#gout	Chapter XIII Diseases of the musculoskeletal system and connective tissue	4-9980706-A-G	'SLC2A9'	synonymous_variant	'49/905/2869'	'4885/36567/70201'	4.285e-56	0.5631	0.5228	0.6065	Hypouricemia; renal; 2; 612076 (3); Autosomal recessive; Autosomal dominant|{Uric acid concentration; serum; QTL 2}; 612076 (3); Autosomal recessive; Autosomal dominant	0	NA	0.0189	0.1584	NA
allelic	41272#S06#S06 Other excision of lesion of skin	Chapter XII Diseases of the skin and subcutaneous tissue	3-38009720-G-A	'PLCD1'	missense_variant	'23288/2077/34'	'229716/13775/174'	4.736e-56	1.4772	1.4103	1.5473	Nail disorder; nonsyndromic congenital; 3; (leukonychia); 151600 (3); Autosomal recessive; Autosomal dominant	NA	NA	0.0873	0.028	NA
dominant	Union#L721#L72.1 Trichilemmal cyst	Chapter XII Diseases of the skin and subcutaneous tissue	3-38002413-T-C	'VILL'	synonymous_variant	'2274/1409/177'	'176017/66038/6163'	5.817e-56	1.7003	1.5938	1.8139	NA	NA	NA	0.0283	0.7455	NA
allelic	Union#L72#L72 Follicular cysts of skin and subcutaneous tissue	Chapter XII Diseases of the skin and subcutaneous tissue	3-38006463-G-C	'VILL'	missense_variant	'5107/3116/411'	'170095/74751/8072'	6.34e-56	1.3486	1.3006	1.3984	NA	NA	NA	0.0202	0.2048	NA
allelic	20002#18#haematology	Chapter III Diseases of the blood and blood-forming organs and certain disorders involving the immune mechanism	9-5073770-G-T	'JAK2'	missense_variant	'3546/37/5'	'194401/45/1'	8.221e-56	54.5444	36.38	81.7782	Erythrocytosis; somatic; 133100 (3)|Leukemia; acute myeloid; somatic; 601626 (3)|Myelofibrosis; somatic; 254450 (3)|Polycythemia vera; somatic; 263300 (3)|Thrombocythemia 3; 614521 (3); Autosomal dominant; Somatic mutation|{Budd-Chiari syndrome; somatic}; 600880 (3)	1	1e-19	2.388e-07	0.0028	NA
allelic	41202#L721#L72.1 Trichilemmal cyst	Chapter XII Diseases of the skin and subcutaneous tissue	3-38006189-G-A	'VILL'	synonymous_variant	'2148/1324/167'	'162400/60125/5650'	9.056e-56	1.5899	1.5043	1.6804	NA	NA	NA	0.0427	0.3374	NA
allelic	20002#1466#gout	Chapter XIII Diseases of the musculoskeletal system and connective tissue	4-88008153-G-A	'PKD2'	synonymous_variant	'2701/1026/96'	'90472/20128/1125'	1.297e-55	1.7026	1.5989	1.8129	Polycystic kidney disease 2; 613095 (3); Autosomal dominant	0	NA	0.9519	0.8812	NA
allelic	Source of report of L72 (follicular cysts of skin and subcutaneous tissue)	Chapter XII Diseases of the skin and subcutaneous tissue	3-38006463-G-C	'VILL'	missense_variant	'4707/2919/380'	'170306/74833/8112'	1.912e-55	1.361	1.3109	1.413	NA	NA	NA	0.0073	0.3286	NA
allelic	Union#L72#L72 Follicular cysts of skin and subcutaneous tissue	Chapter XII Diseases of the skin and subcutaneous tissue	3-37997491-T-C	'VILL'	synonymous_variant	'5120/3070/412'	'170231/73768/8042'	1.989e-55	1.3488	1.3005	1.3988	NA	NA	NA	0.0793	0.6438	NA
recessive	Union#G309#G30.9 Alzheimer's disease| unspecified	Chapter VI Diseases of the nervous system	19-44892457-T-C	'TOMM40'	synonymous_variant	'360/493/184'	'165218/89416/12137'	2.107e-55	4.5256	3.8551	5.3127	NA	NA	9e-12	0.5224	0.7817	NA
recessive	Union#F009#F00.9 Dementia in Alzheimer's disease| unspecified	Chapter V Mental and behavioural disorders	19-44908684-T-C	'APOE'	missense_variant	'218/325/106'	'192265/69960/6176'	2.108e-55	8.2884	6.7208	10.2217	Alzheimer disease-2; 104310 (3); Autosomal dominant|Hyperlipoproteinemia; type III; 617347 (3)|Lipoprotein glomerulopathy; 611771 (3)|Sea-blue histiocyte disease; 269600 (3); Autosomal recessive|{?Macular degeneration; age-related}; 603075 (3); Autosomal dominant|{Coronary artery disease; severe; susceptibility to}; 617347 (3)	1	0	0.4663	0.0455	NA
allelic	Union#E804#E80.4 Gilbert's syndrome	Chapter IV Endocrine, nutritional and metabolic diseases	2-233682693-G-A	'UGT1A7'	synonymous_variant	'365/21/1'	'103213/60539/8893'	2.751e-55	0.1044	0.0689	0.1581	NA	0	NA	0.2859	0.8963	NA
allelic	20002#1466#gout	Chapter XIII Diseases of the musculoskeletal system and connective tissue	4-10116104-G-A	'WDR1'	non_coding_transcript_exon_variant	'2952/828/43'	'73885/33811/3933'	3.179e-55	0.5915	0.5516	0.6344	NA	NA	NA	0.0772	0.3966	NA
allelic	20002#1473#high cholesterol	Chapter IX Diseases of the circulatory system	19-11100236-C-T	'LDLR'	synonymous_variant	'26027/6219/359'	'129329/37891/2838'	3.187e-55	0.8103	0.7888	0.8323	Hypercholesterolemia; familial; 143890 (3); Autosomal dominant|LDL cholesterol level QTL2; 143890 (3); Autosomal dominant	0	9e-24	0.58	0.3024	NA
allelic	41202#L72#L72 Follicular cysts of skin and subcutaneous tissue	Chapter XII Diseases of the skin and subcutaneous tissue	3-38306515-C-T	'SLC22A14'	synonymous_variant	'5723/289/3'	'230420/3837/18'	3.535e-55	3.0161	2.6756	3.3999	NA	NA	NA	1	0.6124	NA
dominant	41202#L721#L72.1 Trichilemmal cyst	Chapter XII Diseases of the skin and subcutaneous tissue	3-38008668-G-A	'PLCD1'	non_coding_transcript_exon_variant	'2153/1319/165'	'162517/59462/5557'	3.826e-55	1.7229	1.6116	1.8418	Nail disorder; nonsyndromic congenital; 3; (leukonychia); 151600 (3); Autosomal recessive; Autosomal dominant	NA	NA	0.0419	0.179	NA
recessive	Source of report of M10 (gout)	Chapter XIII Diseases of the musculoskeletal system and connective tissue	4-9996816-C-T	'SLC2A9'	synonymous_variant	'245/2700/6334'	'8404/49462/76887'	4.957e-55	0.4077	0.3585	0.4638	Hypouricemia; renal; 2; 612076 (3); Autosomal recessive; Autosomal dominant|{Uric acid concentration; serum; QTL 2}; 612076 (3); Autosomal recessive; Autosomal dominant	0	NA	0.0344	0.0001743	NA
recessive	Union#F03#F03 Unspecified dementia	Chapter V Mental and behavioural disorders	19-44908684-T-C	'APOE'	missense_variant	'729/670/161'	'161519/58555/5119'	5.273e-55	4.9476	4.1931	5.8378	Alzheimer disease-2; 104310 (3); Autosomal dominant|Hyperlipoproteinemia; type III; 617347 (3)|Lipoprotein glomerulopathy; 611771 (3)|Sea-blue histiocyte disease; 269600 (3); Autosomal recessive|{?Macular degeneration; age-related}; 603075 (3); Autosomal dominant|{Coronary artery disease; severe; susceptibility to}; 617347 (3)	1	0	0.7261	0.0285	NA
allelic	41202#L721#L72.1 Trichilemmal cyst	Chapter XII Diseases of the skin and subcutaneous tissue	3-38002413-T-C	'VILL'	synonymous_variant	'2147/1333/167'	'162031/60638/5703'	5.721e-55	1.5819	1.4969	1.6717	NA	NA	NA	0.0307	0.7408	NA
recessive	20002#1224#thyroid problem (not cancer)	Chapter IV Endocrine, nutritional and metabolic diseases	12-111446804-T-C	'SH2B3'	missense_variant	'4493/7647/3465'	'32003/68918/37762'	6.181e-55	1.3478	1.2991	1.3984	Erythrocytosis; somatic; 133100 (3)|Myelofibrosis; somatic; 254450 (3)|Thrombocythemia; somatic; 187950 (3)	NA	8e-222	0.0517	0.102	NA
dominant	Union#E804#E80.4 Gilbert's syndrome	Chapter IV Endocrine, nutritional and metabolic diseases	2-233682693-G-A	'UGT1A7'	synonymous_variant	'365/21/1'	'103213/60539/8893'	6.533e-55	0.0896	0.0583	0.1378	NA	0	NA	0.2859	0.8963	NA
dominant	41202#L72#L72 Follicular cysts of skin and subcutaneous tissue	Chapter XII Diseases of the skin and subcutaneous tissue	3-38306515-C-T	'SLC22A14'	synonymous_variant	'5723/289/3'	'230420/3837/18'	7.316e-55	3.0497	2.6999	3.4448	NA	NA	NA	1	0.6124	NA
allelic	Source of report of L72 (follicular cysts of skin and subcutaneous tissue)	Chapter XII Diseases of the skin and subcutaneous tissue	3-37997491-T-C	'VILL'	synonymous_variant	'4719/2874/381'	'170441/73851/8078'	7.449e-55	1.3608	1.3104	1.413	NA	NA	NA	0.0357	0.4715	NA
allelic	Union#E804#E80.4 Gilbert's syndrome	Chapter IV Endocrine, nutritional and metabolic diseases	2-233690588-GA-G	'UGT1A7'	3_prime_UTR_variant	'365/21/1'	'103173/59774/8780'	1.228e-54	0.1054	0.0696	0.1596	NA	NA	NA	0.2859	0.3093	NA
dominant	Source of report of L72 (follicular cysts of skin and subcutaneous tissue)	Chapter XII Diseases of the skin and subcutaneous tissue	3-38006463-G-C	'VILL'	missense_variant	'4707/2919/380'	'170306/74833/8112'	1.319e-54	1.4391	1.3754	1.5057	NA	NA	NA	0.0073	0.3286	NA
allelic	42019#Source of all cause dementia report	Chapter VI Diseases of the nervous system	19-44892887-C-T	'TOMM40'	synonymous_variant	'771/526/93'	'161201/53941/4525'	2.325e-54	2.057	1.8883	2.2408	NA	NA	2e-15	0.7787	0.8689	NA
dominant	Union#BlockC43-C44#C43-C44 Melanoma and other malignant neoplasms of skin	Chapter II Neoplasms	16-89657860-C-T	'SPATA33'	missense_variant	'16410/5052/392'	'178449/42954/2653'	2.343e-54	1.2981	1.2568	1.3407	NA	NA	NA	0.8838	0.2352	NA
dominant	41202#L721#L72.1 Trichilemmal cyst	Chapter XII Diseases of the skin and subcutaneous tissue	3-38006189-G-A	'VILL'	synonymous_variant	'2148/1324/167'	'162400/60125/5650'	3.265e-54	1.7138	1.6033	1.832	NA	NA	NA	0.0427	0.3374	NA
dominant	Union#E804#E80.4 Gilbert's syndrome	Chapter IV Endocrine, nutritional and metabolic diseases	2-233690588-GA-G	'UGT1A7'	3_prime_UTR_variant	'365/21/1'	'103173/59774/8780'	3.271e-54	0.0907	0.059	0.1395	NA	NA	NA	0.2859	0.3093	NA
dominant	Union#E78#E78 Disorders of lipoprotein metabolism and other lipidaemias	Chapter IV Endocrine, nutritional and metabolic diseases	19-44893972-G-A	'TOMM40'	synonymous_variant	'58436/2784/50'	'145092/9637/155'	3.931e-54	0.7186	0.6884	0.7501	NA	NA	3e-09	0.008	0.7436	NA
dominant	Union#L72#L72 Follicular cysts of skin and subcutaneous tissue	Chapter XII Diseases of the skin and subcutaneous tissue	3-38006463-G-C	'VILL'	missense_variant	'5107/3116/411'	'170095/74751/8072'	4.87e-54	1.4183	1.3577	1.4817	NA	NA	NA	0.0202	0.2048	NA
dominant	Union#F00#F00 Dementia in Alzheimer's disease	Chapter V Mental and behavioural disorders	19-44892457-T-C	'TOMM40'	synonymous_variant	'296/402/139'	'165282/89507/12182'	5.853e-54	2.9707	2.5776	3.4237	NA	NA	9e-12	0.8863	0.6487	NA
allelic	20002#1473#high cholesterol	Chapter IX Diseases of the circulatory system	2-21041028-G-A	'APOB'	missense_variant	'13271/14985/4341'	'76044/75272/18783'	9.848e-54	1.1483	1.1284	1.1686	Hypercholesterolemia; due to ligand-defective apo B; 144010 (3); Autosomal dominant|Hypobetalipoproteinemia; 615558 (3); Autosomal recessive	0	1e-182	0.2811	0.4471	NA
dominant	41202#D474#D47.4 Osteomyelofibrosis	Chapter II Neoplasms	9-5073770-G-T	'JAK2'	missense_variant	'22/15/2'	'136036/16/0'	1.122e-53	6569.92	2950.72	14628.2	Erythrocytosis; somatic; 133100 (3)|Leukemia; acute myeloid; somatic; 601626 (3)|Myelofibrosis; somatic; 254450 (3)|Polycythemia vera; somatic; 263300 (3)|Thrombocythemia 3; 614521 (3); Autosomal dominant; Somatic mutation|{Budd-Chiari syndrome; somatic}; 600880 (3)	1	1e-19	1	1	NA
allelic	Union#C44#C44 Other malignant neoplasms of skin	Chapter II Neoplasms	16-89919709-C-T	'MC1R'	missense_variant	'13611/3942/298'	'175596/39103/2272'	1.293e-53	1.3021	1.2603	1.3454	[Analgesia from kappa-opioid receptor agonist; female-specific]; 613098 (3)|[Skin/hair/eye pigmentation 2; blond hair/fair skin]; 266300 (3); Autosomal recessive|[Skin/hair/eye pigmentation 2; red hair/fair skin]; 266300 (3); Autosomal recessive|{Albinism; oculocutaneous; type II; modifier of}; 203200 (3); Autosomal recessive|{Melanoma; cutaneous malignant; 5}; 613099 (3)|{UV-induced skin damage}…	1	0	0.5216	0.0694	NA
dominant	41202#L721#L72.1 Trichilemmal cyst	Chapter XII Diseases of the skin and subcutaneous tissue	3-38002413-T-C	'VILL'	synonymous_variant	'2147/1333/167'	'162031/60638/5703'	1.33e-53	1.7064	1.5965	1.8238	NA	NA	NA	0.0307	0.7408	NA
recessive	Union#E07#E07 Other disorders of thyroid	Chapter IV Endocrine, nutritional and metabolic diseases	12-111446804-T-C	'SH2B3'	missense_variant	'4565/7806/3531'	'36184/77611/42524'	1.497e-53	1.3369	1.2892	1.3863	Erythrocytosis; somatic; 133100 (3)|Myelofibrosis; somatic; 254450 (3)|Thrombocythemia; somatic; 187950 (3)	NA	8e-222	0.0771	0.0333	NA
dominant	Source of report of L72 (follicular cysts of skin and subcutaneous tissue)	Chapter XII Diseases of the skin and subcutaneous tissue	3-37997491-T-C	'VILL'	synonymous_variant	'4719/2874/381'	'170441/73851/8078'	2.08e-53	1.435	1.3712	1.5016	NA	NA	NA	0.0357	0.4715	NA
recessive	Union#M10#M10 Gout	Chapter XIII Diseases of the musculoskeletal system and connective tissue	4-9920543-C-T	'SLC2A9'	missense_variant	'7306/2755/198'	'82035/46465/6638'	2.279e-53	0.381	0.3303	0.4394	Hypouricemia; renal; 2; 612076 (3); Autosomal recessive; Autosomal dominant|{Uric acid concentration; serum; QTL 2}; 612076 (3); Autosomal recessive; Autosomal dominant	0	7e-168	0.0007197	0.5749	NA
dominant	40006#BlockC43-C44#C43-C44 Melanoma and other malignant neoplasms of skin	Chapter II Neoplasms	16-89919709-C-T	'MC1R'	missense_variant	'11672/3478/263'	'161982/36077/2058'	3.295e-53	1.3614	1.31	1.4148	[Analgesia from kappa-opioid receptor agonist; female-specific]; 613098 (3)|[Skin/hair/eye pigmentation 2; blond hair/fair skin]; 266300 (3); Autosomal recessive|[Skin/hair/eye pigmentation 2; red hair/fair skin]; 266300 (3); Autosomal recessive|{Albinism; oculocutaneous; type II; modifier of}; 203200 (3); Autosomal recessive|{Melanoma; cutaneous malignant; 5}; 613099 (3)|{UV-induced skin damage}…	1	0	0.8307	0.3223	NA
allelic	20002#26#endocrine|diabetes	Chapter IV Endocrine, nutritional and metabolic diseases	12-111446804-T-C	'SH2B3'	missense_variant	'7441/13594/6606'	'46862/100344/54825'	3.399e-53	0.87	0.8546	0.8856	Erythrocytosis; somatic; 133100 (3)|Myelofibrosis; somatic; 254450 (3)|Thrombocythemia; somatic; 187950 (3)	NA	8e-222	0.01	0.022	NA
dominant	Union#L72#L72 Follicular cysts of skin and subcutaneous tissue	Chapter XII Diseases of the skin and subcutaneous tissue	3-37997491-T-C	'VILL'	synonymous_variant	'5120/3070/412'	'170231/73768/8042'	4.822e-53	1.4151	1.3544	1.4786	NA	NA	NA	0.0793	0.6438	NA
allelic	40006#D45#D45 Polycythaemia vera	Chapter II Neoplasms	9-5073770-G-T	'JAK2'	missense_variant	'65/16/2'	'139008/22/2'	5.493e-53	1464.9	799.855	2682.9	Erythrocytosis; somatic; 133100 (3)|Leukemia; acute myeloid; somatic; 601626 (3)|Myelofibrosis; somatic; 254450 (3)|Polycythemia vera; somatic; 263300 (3)|Thrombocythemia 3; 614521 (3); Autosomal dominant; Somatic mutation|{Budd-Chiari syndrome; somatic}; 600880 (3)	1	1e-19	0.3234	5.797e-07	NA
allelic	Source of report of G30 (alzheimer's disease)	Chapter VI Diseases of the nervous system	19-44892457-T-C	'TOMM40'	synonymous_variant	'191/294/92'	'165387/89615/12229'	6.043e-53	2.6059	2.3174	2.9302	NA	NA	9e-12	0.2646	0.5225	NA
allelic	Union#E78#E78 Disorders of lipoprotein metabolism and other lipidaemias	Chapter IV Endocrine, nutritional and metabolic diseases	19-44893972-G-A	'TOMM40'	synonymous_variant	'58436/2784/50'	'145092/9637/155'	6.743e-53	0.7265	0.6966	0.7576	NA	NA	3e-09	0.008	0.7436	NA
dominant	Union#F03#F03 Unspecified dementia	Chapter V Mental and behavioural disorders	19-44892887-C-T	'TOMM40'	synonymous_variant	'856/593/101'	'164865/55090/4590'	7.767e-53	2.2397	2.0254	2.4766	NA	NA	2e-15	0.9469	0.8837	NA
allelic	42019#Source of all cause dementia report	Chapter VI Diseases of the nervous system	19-44892457-T-C	'TOMM40'	synonymous_variant	'608/619/161'	'135941/73366/9977'	9.289e-53	1.8972	1.7532	2.053	NA	NA	9e-12	0.8575	0.5364	NA
dominant	Union#M109#M10.9 Gout| unspecified	Chapter XIII Diseases of the musculoskeletal system and connective tissue	4-9920543-C-T	'SLC2A9'	missense_variant	'3216/1173/73'	'84489/47305/6699'	1.405e-52	0.6061	0.5673	0.6477	Hypouricemia; renal; 2; 612076 (3); Autosomal recessive; Autosomal dominant|{Uric acid concentration; serum; QTL 2}; 612076 (3); Autosomal recessive; Autosomal dominant	0	7e-168	0.0035	0.4558	NA
allelic	Union#E03#E03 Other hypothyroidism	Chapter IV Endocrine, nutritional and metabolic diseases	2-203867991-A-G	'CTLA4'	missense_variant	'6761/9624/3535'	'61558/74526/23160'	1.795e-52	1.1796	1.1549	1.2048	Autoimmune lymphoproliferative syndrome; type V; 616100 (3); Autosomal dominant|{Celiac disease; susceptibility to; 3}; 609755 (3)|{Diabetes mellitus; insulin-dependent; 12}; 601388 (3)|{Hashimoto thyroiditis}; 140300 (3); Autosomal dominant|{Systemic lupus erythematosus; susceptibility to}; 152700 (3); Autosomal dominant	0	2e-20	0.2751	0.0131	NA
allelic	Source of report of G30 (alzheimer's disease)	Chapter VI Diseases of the nervous system	19-44892887-C-T	'TOMM40'	synonymous_variant	'264/254/58'	'196390/65765/5541'	2.127e-52	2.8233	2.4942	3.1957	NA	NA	2e-15	0.8486	0.6827	NA
dominant	Source of report of D75 (other diseases of blood and blood-forming organs)	Chapter III Diseases of the blood and blood-forming organs and certain disorders involving the immune mechanism	9-5073770-G-T	'JAK2'	missense_variant	'1005/29/4'	'235172/65/2'	2.179e-52	115.255	75.6209	175.661	Erythrocytosis; somatic; 133100 (3)|Leukemia; acute myeloid; somatic; 601626 (3)|Myelofibrosis; somatic; 254450 (3)|Polycythemia vera; somatic; 263300 (3)|Thrombocythemia 3; 614521 (3); Autosomal dominant; Somatic mutation|{Budd-Chiari syndrome; somatic}; 600880 (3)	1	1e-19	0.0001877	1.168e-05	NA
dominant	41272#Z48#Z48 Skin of other part of head or neck	Chapter XXII Codes for special purposes	3-38306515-C-T	'SLC22A14'	synonymous_variant	'5287/270/2'	'207157/3432/18'	3.897e-52	3.0892	2.7223	3.5055	NA	NA	NA	0.7758	0.2863	NA
allelic	Source of report of E03 (other hypothyroidism)	Chapter IV Endocrine, nutritional and metabolic diseases	2-203867991-A-G	'CTLA4'	missense_variant	'6135/8807/3252'	'61330/74145/23159'	4.232e-52	1.1868	1.161	1.2132	Autoimmune lymphoproliferative syndrome; type V; 616100 (3); Autosomal dominant|{Celiac disease; susceptibility to; 3}; 609755 (3)|{Diabetes mellitus; insulin-dependent; 12}; 601388 (3)|{Hashimoto thyroiditis}; 140300 (3); Autosomal dominant|{Systemic lupus erythematosus; susceptibility to}; 152700 (3); Autosomal dominant	0	2e-20	0.3535	0.002	NA
allelic	41272#Z48#Z48 Skin of other part of head or neck	Chapter XXII Codes for special purposes	3-38306515-C-T	'SLC22A14'	synonymous_variant	'5287/270/2'	'207157/3432/18'	5.104e-52	3.0436	2.6874	3.4471	NA	NA	NA	0.7758	0.2863	NA
dominant	20002#1452#eczema|dermatitis	Chapter XII Diseases of the skin and subcutaneous tissue	1-152313385-G-A	'FLG'	stop_gained	'6193/575/34'	'244699/11618/112'	1.051e-51	2.0514	1.8837	2.234	Ichthyosis vulgaris; 146700 (3); Autosomal dominant|{Dermatitis; atopic; susceptibility to; 2}; 605803 (3)	1	9e-74	8.773e-06	0.0318	NA
dominant	Source of report of E78 (disorders of lipoprotein metabolism and other lipidaemias)	Chapter IV Endocrine, nutritional and metabolic diseases	19-44893972-G-A	'TOMM40'	synonymous_variant	'52738/2487/47'	'149037/9851/163'	1.093e-51	0.7151	0.6838	0.7478	NA	NA	3e-09	0.0036	0.9677	NA
dominant	20002#1466#gout	Chapter XIII Diseases of the musculoskeletal system and connective tissue	4-88008153-G-A	'PKD2'	synonymous_variant	'2701/1026/96'	'90472/20128/1125'	1.965e-51	1.7683	1.6468	1.8988	Polycystic kidney disease 2; 613095 (3); Autosomal dominant	0	NA	0.9519	0.8812	NA
dominant	Union#F009#F00.9 Dementia in Alzheimer's disease| unspecified	Chapter V Mental and behavioural disorders	19-44892887-C-T	'TOMM40'	synonymous_variant	'290/282/70'	'196364/65737/5529'	4.133e-51	3.3444	2.8623	3.9078	NA	NA	2e-15	0.9287	0.7531	NA
dominant	20002#1473#high cholesterol	Chapter IX Diseases of the circulatory system	1-55039974-G-T	'PCSK9'	missense_variant	'32009/688/6'	'164324/6218/60'	5.171e-51	0.5675	0.5242	0.6143	Hypercholesterolemia; familial; 3; 603776 (3)|{Low density lipoprotein cholesterol level QTL 1}; 603776 (3)	1	3e-257	0.2837	0.8421	NA
allelic	Union#E80#E80 Disorders of porphyrin and bilirubin metabolism	Chapter IV Endocrine, nutritional and metabolic diseases	2-233729934-A-G	'UGT1A3'	missense_variant	'764/174/13'	'161393/10020/143'	6.262e-51	3.7946	3.2732	4.3991	NA	NA	NA	0.3876	0.3617	NA
allelic	20002#1473#high cholesterol	Chapter IX Diseases of the circulatory system	1-55039974-G-T	'PCSK9'	missense_variant	'32009/688/6'	'164324/6218/60'	8.822e-51	0.5716	0.5284	0.6183	Hypercholesterolemia; familial; 3; 603776 (3)|{Low density lipoprotein cholesterol level QTL 1}; 603776 (3)	1	3e-257	0.2837	0.8421	NA
allelic	Union#E80#E80 Disorders of porphyrin and bilirubin metabolism	Chapter IV Endocrine, nutritional and metabolic diseases	2-233743662-G-T	'DNAJB3'	non_coding_transcript_exon_variant	'764/174/13'	'161383/10061/145'	1.149e-50	3.7784	3.2592	4.3803	NA	NA	NA	0.3876	0.386	NA
dominant	20002#1473#high cholesterol	Chapter IX Diseases of the circulatory system	19-11100236-C-T	'LDLR'	synonymous_variant	'26027/6219/359'	'129329/37891/2838'	1.364e-50	0.8025	0.7794	0.8264	Hypercholesterolemia; familial; 143890 (3); Autosomal dominant|LDL cholesterol level QTL2; 143890 (3); Autosomal dominant	0	9e-24	0.58	0.3024	NA
allelic	40011#9950#Polycythemia vera	Chapter II Neoplasms	9-5073770-G-T	'JAK2'	missense_variant	'71/17/2'	'172561/54/5'	1.427e-50	712.332	424.834	1194.39	Erythrocytosis; somatic; 133100 (3)|Leukemia; acute myeloid; somatic; 601626 (3)|Myelofibrosis; somatic; 254450 (3)|Polycythemia vera; somatic; 263300 (3)|Thrombocythemia 3; 614521 (3); Autosomal dominant; Somatic mutation|{Budd-Chiari syndrome; somatic}; 600880 (3)	1	1e-19	0.3323	2.909e-14	NA
allelic	Union#L721#L72.1 Trichilemmal cyst	Chapter XII Diseases of the skin and subcutaneous tissue	3-37997491-T-C	'VILL'	synonymous_variant	'2156/1475/214'	'166947/72618/7912'	1.735e-50	1.5115	1.4345	1.5926	NA	NA	NA	0.0689	0.8856	NA
allelic	Source of report of E78 (disorders of lipoprotein metabolism and other lipidaemias)	Chapter IV Endocrine, nutritional and metabolic diseases	19-44893972-G-A	'TOMM40'	synonymous_variant	'52738/2487/47'	'149037/9851/163'	2.065e-50	0.7233	0.6924	0.7557	NA	NA	3e-09	0.0036	0.9677	NA
allelic	Source of report of E78 (disorders of lipoprotein metabolism and other lipidaemias)	Chapter IV Endocrine, nutritional and metabolic diseases	19-44892457-T-C	'TOMM40'	synonymous_variant	'32522/19586/2886'	'99177/52176/7008'	2.338e-50	1.1341	1.1156	1.1529	NA	NA	9e-12	0.3803	0.1666	NA
allelic	Union#L57#L57 Skin changes due to chronic exposure to nonionising radiation	Chapter XII Diseases of the skin and subcutaneous tissue	16-89919709-C-T	'MC1R'	missense_variant	'8694/2578/235'	'179122/40092/2267'	2.976e-50	1.3627	1.3101	1.4173	[Analgesia from kappa-opioid receptor agonist; female-specific]; 613098 (3)|[Skin/hair/eye pigmentation 2; blond hair/fair skin]; 266300 (3); Autosomal recessive|[Skin/hair/eye pigmentation 2; red hair/fair skin]; 266300 (3); Autosomal recessive|{Albinism; oculocutaneous; type II; modifier of}; 203200 (3); Autosomal recessive|{Melanoma; cutaneous malignant; 5}; 613099 (3)|{UV-induced skin damage}…	1	0	0.0083	0.6559	NA
allelic	Union#M109#M10.9 Gout| unspecified	Chapter XIII Diseases of the musculoskeletal system and connective tissue	4-10116104-G-A	'WDR1'	non_coding_transcript_exon_variant	'3402/986/75'	'91620/41929/4896'	3.794e-50	0.6349	0.5961	0.6761	NA	NA	NA	0.6864	0.2465	NA
recessive	Union#M10#M10 Gout	Chapter XIII Diseases of the musculoskeletal system and connective tissue	4-9980706-A-G	'SLC2A9'	synonymous_variant	'175/2628/7455'	'6016/44580/84524'	4.758e-50	0.3725	0.32	0.4335	Hypouricemia; renal; 2; 612076 (3); Autosomal recessive; Autosomal dominant|{Uric acid concentration; serum; QTL 2}; 612076 (3); Autosomal recessive; Autosomal dominant	0	NA	0.0009479	0.1577	NA
dominant	Union#C44#C44 Other malignant neoplasms of skin	Chapter II Neoplasms	16-89919709-C-T	'MC1R'	missense_variant	'13611/3942/298'	'175596/39103/2272'	6.963e-50	1.3221	1.2752	1.3707	[Analgesia from kappa-opioid receptor agonist; female-specific]; 613098 (3)|[Skin/hair/eye pigmentation 2; blond hair/fair skin]; 266300 (3); Autosomal recessive|[Skin/hair/eye pigmentation 2; red hair/fair skin]; 266300 (3); Autosomal recessive|{Albinism; oculocutaneous; type II; modifier of}; 203200 (3); Autosomal recessive|{Melanoma; cutaneous malignant; 5}; 613099 (3)|{UV-induced skin damage}…	1	0	0.5216	0.0694	NA
allelic	Union#L721#L72.1 Trichilemmal cyst	Chapter XII Diseases of the skin and subcutaneous tissue	3-38006463-G-C	'VILL'	missense_variant	'2153/1494/212'	'166804/73594/7942'	8.352e-50	1.5049	1.4285	1.5855	NA	NA	NA	0.025	0.1104	NA
allelic	Union#D751#D75.1 Secondary polycythaemia	Chapter III Diseases of the blood and blood-forming organs and certain disorders involving the immune mechanism	9-5073770-G-T	'JAK2'	missense_variant	'295/22/2'	'178344/62/2'	1.056e-49	229.637	144.864	364.018	Erythrocytosis; somatic; 133100 (3)|Leukemia; acute myeloid; somatic; 601626 (3)|Myelofibrosis; somatic; 254450 (3)|Polycythemia vera; somatic; 263300 (3)|Thrombocythemia 3; 614521 (3); Autosomal dominant; Somatic mutation|{Budd-Chiari syndrome; somatic}; 600880 (3)	1	1e-19	0.0868	1.692e-05	NA
allelic	20002#1452#eczema|dermatitis	Chapter XII Diseases of the skin and subcutaneous tissue	1-152312600-CACTG-C	'FLG'	frameshift_variant	'6219/546/36'	'244517/11755/138'	1.438e-49	1.9812	1.824	2.152	Ichthyosis vulgaris; 146700 (3); Autosomal dominant|{Dermatitis; atopic; susceptibility to; 2}; 605803 (3)	1	NA	1.242e-07	0.8294	NA
recessive	Source of report of M10 (gout)	Chapter XIII Diseases of the musculoskeletal system and connective tissue	4-9920543-C-T	'SLC2A9'	missense_variant	'6638/2478/179'	'82042/46314/6666'	1.69e-49	0.3781	0.3254	0.4393	Hypouricemia; renal; 2; 612076 (3); Autosomal recessive; Autosomal dominant|{Uric acid concentration; serum; QTL 2}; 612076 (3); Autosomal recessive; Autosomal dominant	0	7e-168	0.0026	0.2116	NA
recessive	Union#BlockF00-F09#F00-F09 Organic| including symptomatic| mental disorders	Chapter V Mental and behavioural disorders	19-44892457-T-C	'TOMM40'	synonymous_variant	'2139/1789/435'	'133523/71994/9779'	1.89e-49	2.3274	2.1036	2.575	NA	NA	9e-12	0.035	0.5537	NA
allelic	20002#1224#thyroid problem (not cancer)	Chapter IV Endocrine, nutritional and metabolic diseases	2-203867991-A-G	'CTLA4'	missense_variant	'5223/7598/2819'	'53526/64874/20280'	3.338e-49	1.1961	1.1681	1.2248	Autoimmune lymphoproliferative syndrome; type V; 616100 (3); Autosomal dominant|{Celiac disease; susceptibility to; 3}; 609755 (3)|{Diabetes mellitus; insulin-dependent; 12}; 601388 (3)|{Hashimoto thyroiditis}; 140300 (3); Autosomal dominant|{Systemic lupus erythematosus; susceptibility to}; 152700 (3); Autosomal dominant	0	2e-20	0.5445	0.0061	NA
allelic	Union#E07#E07 Other disorders of thyroid	Chapter IV Endocrine, nutritional and metabolic diseases	2-203867991-A-G	'CTLA4'	missense_variant	'5328/7745/2865'	'60275/73149/22880'	4.153e-49	1.1929	1.1653	1.2211	Autoimmune lymphoproliferative syndrome; type V; 616100 (3); Autosomal dominant|{Celiac disease; susceptibility to; 3}; 609755 (3)|{Diabetes mellitus; insulin-dependent; 12}; 601388 (3)|{Hashimoto thyroiditis}; 140300 (3); Autosomal dominant|{Systemic lupus erythematosus; susceptibility to}; 152700 (3); Autosomal dominant	0	2e-20	0.5922	0.0045	NA
dominant	20002#18#haematology	Chapter III Diseases of the blood and blood-forming organs and certain disorders involving the immune mechanism	9-5073770-G-T	'JAK2'	missense_variant	'3546/37/5'	'194401/45/1'	5.827e-49	50.0554	32.9012	76.1537	Erythrocytosis; somatic; 133100 (3)|Leukemia; acute myeloid; somatic; 601626 (3)|Myelofibrosis; somatic; 254450 (3)|Polycythemia vera; somatic; 263300 (3)|Thrombocythemia 3; 614521 (3); Autosomal dominant; Somatic mutation|{Budd-Chiari syndrome; somatic}; 600880 (3)	1	1e-19	2.388e-07	0.0028	NA
allelic	41202#BlockL60-L75#L60-L75 Disorders of skin appendages	Chapter XII Diseases of the skin and subcutaneous tissue	3-38306515-C-T	'SLC22A14'	synonymous_variant	'6844/308/3'	'230413/3835/18'	7.971e-49	2.693	2.3975	3.0249	NA	NA	NA	1	0.6122	NA
allelic	20002#1473#high cholesterol	Chapter IX Diseases of the circulatory system	2-21009932-G-A	'APOB'	synonymous_variant	'6643/16107/9886'	'39586/84850/45849'	9.375e-49	1.1341	1.1151	1.1533	Hypercholesterolemia; due to ligand-defective apo B; 144010 (3); Autosomal dominant|Hypobetalipoproteinemia; 615558 (3); Autosomal recessive	NA	7e-116	0.5761	0.3903	NA
allelic	Union#BlockD70-D77#D70-D77 Other diseases of blood and blood-forming organs	Chapter III Diseases of the blood and blood-forming organs and certain disorders involving the immune mechanism	9-5073770-G-T	'JAK2'	missense_variant	'4855/40/3'	'262803/61/4'	9.388e-49	35.943	24.7375	52.2245	Erythrocytosis; somatic; 133100 (3)|Leukemia; acute myeloid; somatic; 601626 (3)|Myelofibrosis; somatic; 254450 (3)|Polycythemia vera; somatic; 263300 (3)|Thrombocythemia 3; 614521 (3); Autosomal dominant; Somatic mutation|{Budd-Chiari syndrome; somatic}; 600880 (3)	1	1e-19	0.0001409	1.146e-11	NA
dominant	Union#BlockE70-E90#E70-E90 Metabolic disorders	Chapter IV Endocrine, nutritional and metabolic diseases	19-44908822-C-T	'APOE'	missense_variant	'40748/5881/268'	'145720/26214/1163'	1.152e-48	0.8032	0.7797	0.8275	Alzheimer disease-2; 104310 (3); Autosomal dominant|Hyperlipoproteinemia; type III; 617347 (3)|Lipoprotein glomerulopathy; 611771 (3)|Sea-blue histiocyte disease; 269600 (3); Autosomal recessive|{?Macular degeneration; age-related}; 603075 (3); Autosomal dominant|{Coronary artery disease; severe; susceptibility to}; 617347 (3)	1	0	0.0006509	0.6796	NA
dominant	20002#1466#gout	Chapter XIII Diseases of the musculoskeletal system and connective tissue	4-10116104-G-A	'WDR1'	non_coding_transcript_exon_variant	'2952/828/43'	'73885/33811/3933'	1.172e-48	0.5776	0.535	0.6236	NA	NA	NA	0.0772	0.3966	NA
dominant	41202#BlockL60-L75#L60-L75 Disorders of skin appendages	Chapter XII Diseases of the skin and subcutaneous tissue	3-38306515-C-T	'SLC22A14'	synonymous_variant	'6844/308/3'	'230413/3835/18'	1.486e-48	2.7174	2.4149	3.0578	NA	NA	NA	1	0.6122	NA
allelic	Union#F01#F01 Vascular dementia	Chapter V Mental and behavioural disorders	19-44908684-T-C	'APOE'	missense_variant	'319/304/62'	'144182/52708/4705'	1.864e-48	2.4947	2.2247	2.7976	Alzheimer disease-2; 104310 (3); Autosomal dominant|Hyperlipoproteinemia; type III; 617347 (3)|Lipoprotein glomerulopathy; 611771 (3)|Sea-blue histiocyte disease; 269600 (3); Autosomal recessive|{?Macular degeneration; age-related}; 603075 (3); Autosomal dominant|{Coronary artery disease; severe; susceptibility to}; 617347 (3)	1	0	0.4239	0.1743	NA
allelic	20002#1473#high cholesterol	Chapter IX Diseases of the circulatory system	2-21009323-G-A	'APOB'	synonymous_variant	'6653/16102/9876'	'39614/84914/45813'	1.988e-48	1.1336	1.1147	1.1528	Hypercholesterolemia; due to ligand-defective apo B; 144010 (3); Autosomal dominant|Hypobetalipoproteinemia; 615558 (3); Autosomal recessive	0	9e-23	0.546	0.4878	NA
recessive	Union#BlockG30-G32#G30-G32 Other degenerative diseases of the nervous system	Chapter VI Diseases of the nervous system	19-44892457-T-C	'TOMM40'	synonymous_variant	'944/940/269'	'139778/75302/10280'	3.319e-48	2.9873	2.625	3.3995	NA	NA	9e-12	0.1515	0.2821	NA
dominant	Union#L721#L72.1 Trichilemmal cyst	Chapter XII Diseases of the skin and subcutaneous tissue	3-37997491-T-C	'VILL'	synonymous_variant	'2156/1475/214'	'166947/72618/7912'	3.467e-48	1.6241	1.523	1.7318	NA	NA	NA	0.0689	0.8856	NA
dominant	Union#L721#L72.1 Trichilemmal cyst	Chapter XII Diseases of the skin and subcutaneous tissue	3-38006463-G-C	'VILL'	missense_variant	'2153/1494/212'	'166804/73594/7942'	3.931e-48	1.621	1.5204	1.7283	NA	NA	NA	0.025	0.1104	NA
dominant	40006#D45#D45 Polycythaemia vera	Chapter II Neoplasms	9-5073770-G-T	'JAK2'	missense_variant	'65/16/2'	'139008/22/2'	4.401e-48	1603.94	830.876	3096.27	Erythrocytosis; somatic; 133100 (3)|Leukemia; acute myeloid; somatic; 601626 (3)|Myelofibrosis; somatic; 254450 (3)|Polycythemia vera; somatic; 263300 (3)|Thrombocythemia 3; 614521 (3); Autosomal dominant; Somatic mutation|{Budd-Chiari syndrome; somatic}; 600880 (3)	1	1e-19	0.3234	5.797e-07	NA
allelic	Union#F05#F05 Delirium| not induced by alcohol and other psychoactive substances	Chapter V Mental and behavioural disorders	19-44908684-T-C	'APOE'	missense_variant	'1344/810/136'	'150479/54767/4844'	6.082e-48	1.7071	1.5938	1.8285	Alzheimer disease-2; 104310 (3); Autosomal dominant|Hyperlipoproteinemia; type III; 617347 (3)|Lipoprotein glomerulopathy; 611771 (3)|Sea-blue histiocyte disease; 269600 (3); Autosomal recessive|{?Macular degeneration; age-related}; 603075 (3); Autosomal dominant|{Coronary artery disease; severe; susceptibility to}; 617347 (3)	1	0	0.354	0.0946	NA
dominant	Union#E804#E80.4 Gilbert's syndrome	Chapter IV Endocrine, nutritional and metabolic diseases	2-233618225-C-G	'UGT1A8'	missense_variant	'347/37/3'	'96255/65452/10946'	6.559e-48	0.1452	0.1047	0.2015	NA	NA	NA	0.1032	0.2006	NA
dominant	Union#E78#E78 Disorders of lipoprotein metabolism and other lipidaemias	Chapter IV Endocrine, nutritional and metabolic diseases	2-21041028-G-A	'APOB'	missense_variant	'25462/27866/7770'	'69715/67980/16818'	7.271e-48	1.1506	1.129	1.1726	Hypercholesterolemia; due to ligand-defective apo B; 144010 (3); Autosomal dominant|Hypobetalipoproteinemia; 615558 (3); Autosomal recessive	0	1e-182	0.2852	0.2007	NA
allelic	42021#Source of alzheimer's disease report	Chapter VI Diseases of the nervous system	19-44892457-T-C	'TOMM40'	synonymous_variant	'177/257/87'	'165401/89652/12234'	8.765e-48	2.5989	2.2971	2.9404	NA	NA	9e-12	0.7189	0.5415	NA
allelic	Union#E804#E80.4 Gilbert's syndrome	Chapter IV Endocrine, nutritional and metabolic diseases	2-233618225-C-G	'UGT1A8'	missense_variant	'347/37/3'	'96255/65452/10946'	1.16e-47	0.1737	0.1277	0.2363	NA	NA	NA	0.1032	0.2006	NA
allelic	Union#E804#E80.4 Gilbert's syndrome	Chapter IV Endocrine, nutritional and metabolic diseases	2-233719291-T-C	'UGT1A4'	synonymous_variant	'0/6/379'	'5027/42461/119604'	1.401e-47	23.7403	10.6315	53.0127	NA	NA	NA	1	1.466e-59	NA
dominant	Union#F03#F03 Unspecified dementia	Chapter V Mental and behavioural disorders	19-44892457-T-C	'TOMM40'	synonymous_variant	'676/686/186'	'138893/75119/10159'	1.712e-47	2.1009	1.8995	2.3238	NA	NA	9e-12	0.5721	0.9849	NA
dominant	Source of report of E78 (disorders of lipoprotein metabolism and other lipidaemias)	Chapter IV Endocrine, nutritional and metabolic diseases	19-44892457-T-C	'TOMM40'	synonymous_variant	'32522/19586/2886'	'99177/52176/7008'	1.926e-47	1.1579	1.1352	1.1811	NA	NA	9e-12	0.3803	0.1666	NA
allelic	Union#K40#K40 Inguinal hernia	Chapter XI Diseases of the digestive system	8-25850751-T-C	'EBF2'	synonymous_variant	'5095/8147/3386'	'41396/55979/19591'	2.552e-47	1.1865	1.1593	1.2142	NA	NA	NA	0.2156	0.0043	NA
dominant	Union#M109#M10.9 Gout| unspecified	Chapter XIII Diseases of the musculoskeletal system and connective tissue	4-9980706-A-G	'SLC2A9'	synonymous_variant	'66/1129/3268'	'6082/45330/87068'	3.16e-47	0.6193	0.5791	0.6623	Hypouricemia; renal; 2; 612076 (3); Autosomal recessive; Autosomal dominant|{Uric acid concentration; serum; QTL 2}; 612076 (3); Autosomal recessive; Autosomal dominant	0	NA	0.0044	0.0626	NA
allelic	Source of report of F03 (unspecified dementia)	Chapter V Mental and behavioural disorders	19-44908684-T-C	'APOE'	missense_variant	'345/289/72'	'156550/56869/5089'	4.038e-47	2.4406	2.1789	2.7337	Alzheimer disease-2; 104310 (3); Autosomal dominant|Hyperlipoproteinemia; type III; 617347 (3)|Lipoprotein glomerulopathy; 611771 (3)|Sea-blue histiocyte disease; 269600 (3); Autosomal recessive|{?Macular degeneration; age-related}; 603075 (3); Autosomal dominant|{Coronary artery disease; severe; susceptibility to}; 617347 (3)	1	0	0.3304	0.3782	NA
allelic	Source of report of L30 (other dermatitis)	Chapter XII Diseases of the skin and subcutaneous tissue	1-152313385-G-A	'FLG'	stop_gained	'24303/1626/53'	'227075/10595/93'	4.782e-47	1.4864	1.4117	1.565	Ichthyosis vulgaris; 146700 (3); Autosomal dominant|{Dermatitis; atopic; susceptibility to; 2}; 605803 (3)	1	9e-74	2.724e-05	0.0062	NA
dominant	20002#1068#venous thromboembolic disease	Chapter IX Diseases of the circulatory system	9-133257521-T-TC	'ABO'	splice_acceptor_variant	'2404/3331/1005'	'76697/75536/20231'	5.199e-47	1.4445	1.373	1.5197	[Blood group; ABO system]; 616093 (3)	NA	NA	0.007	5.2e-15	NA
dominant	Union#M109#M10.9 Gout| unspecified	Chapter XIII Diseases of the musculoskeletal system and connective tissue	4-10116104-G-A	'WDR1'	non_coding_transcript_exon_variant	'3402/986/75'	'91620/41929/4896'	5.673e-47	0.6102	0.5691	0.6544	NA	NA	NA	0.6864	0.2465	NA
allelic	41202#L721#L72.1 Trichilemmal cyst	Chapter XII Diseases of the skin and subcutaneous tissue	3-37997491-T-C	'VILL'	synonymous_variant	'2039/1392/200'	'153684/66676/7338'	5.951e-47	1.5063	1.4273	1.5897	NA	NA	NA	0.0609	0.3072	NA
allelic	Union#L30#L30 Other dermatitis	Chapter XII Diseases of the skin and subcutaneous tissue	1-152313385-G-A	'FLG'	stop_gained	'24975/1662/54'	'227115/10596/91'	8.338e-47	1.479	1.4054	1.5565	Ichthyosis vulgaris; 146700 (3); Autosomal dominant|{Dermatitis; atopic; susceptibility to; 2}; 605803 (3)	1	9e-74	2.072e-05	0.0035	NA
allelic	Union#E78#E78 Disorders of lipoprotein metabolism and other lipidaemias	Chapter IV Endocrine, nutritional and metabolic diseases	2-21009932-G-A	'APOB'	synonymous_variant	'13017/30178/17978'	'36257/77140/41309'	8.846e-47	1.1021	1.0876	1.1168	Hypercholesterolemia; due to ligand-defective apo B; 144010 (3); Autosomal dominant|Hypobetalipoproteinemia; 615558 (3); Autosomal recessive	NA	7e-116	0.092	0.5081	NA
dominant	Union#E80#E80 Disorders of porphyrin and bilirubin metabolism	Chapter IV Endocrine, nutritional and metabolic diseases	2-233729934-A-G	'UGT1A3'	missense_variant	'764/174/13'	'161393/10020/143'	9.488e-47	3.887	3.3084	4.5667	NA	NA	NA	0.3876	0.3617	NA
dominant	Union#I82#I82 Other venous embolism and thrombosis	Chapter IX Diseases of the circulatory system	9-133257521-T-TC	'ABO'	splice_acceptor_variant	'2627/3542/1068'	'106307/103562/27730'	1.178e-46	1.4209	1.3535	1.4917	[Blood group; ABO system]; 616093 (3)	NA	NA	0.0249	5.705e-25	NA
allelic	41202#L721#L72.1 Trichilemmal cyst	Chapter XII Diseases of the skin and subcutaneous tissue	3-38006463-G-C	'VILL'	missense_variant	'2036/1410/199'	'153566/67551/7369'	1.355e-46	1.5017	1.4232	1.5845	NA	NA	NA	0.0264	0.5757	NA
allelic	Union#E78#E78 Disorders of lipoprotein metabolism and other lipidaemias	Chapter IV Endocrine, nutritional and metabolic diseases	2-21009323-G-A	'APOB'	synonymous_variant	'13039/30169/17968'	'36286/77181/41274'	1.392e-46	1.1019	1.0873	1.1166	Hypercholesterolemia; due to ligand-defective apo B; 144010 (3); Autosomal dominant|Hypobetalipoproteinemia; 615558 (3); Autosomal recessive	0	9e-23	0.0734	0.5791	NA
allelic	42021#Source of alzheimer's disease report	Chapter VI Diseases of the nervous system	19-44892887-C-T	'TOMM40'	synonymous_variant	'240/228/52'	'196414/65791/5547'	1.447e-46	2.7971	2.4547	3.1874	NA	NA	2e-15	0.9197	0.6656	NA
allelic	40006#C44#C44 Other malignant neoplasms of skin	Chapter II Neoplasms	16-89919709-C-T	'MC1R'	missense_variant	'10413/3043/236'	'158274/35142/2044'	1.585e-46	1.3202	1.2723	1.3698	[Analgesia from kappa-opioid receptor agonist; female-specific]; 613098 (3)|[Skin/hair/eye pigmentation 2; blond hair/fair skin]; 266300 (3); Autosomal recessive|[Skin/hair/eye pigmentation 2; red hair/fair skin]; 266300 (3); Autosomal recessive|{Albinism; oculocutaneous; type II; modifier of}; 203200 (3); Autosomal recessive|{Melanoma; cutaneous malignant; 5}; 613099 (3)|{UV-induced skin damage}…	1	0	0.4226	0.0586	NA
dominant	Union#E80#E80 Disorders of porphyrin and bilirubin metabolism	Chapter IV Endocrine, nutritional and metabolic diseases	2-233743662-G-T	'DNAJB3'	non_coding_transcript_exon_variant	'764/174/13'	'161383/10061/145'	1.651e-46	3.8704	3.2943	4.5472	NA	NA	NA	0.3876	0.386	NA
allelic	Union#BlockE70-E90#E70-E90 Metabolic disorders	Chapter IV Endocrine, nutritional and metabolic diseases	19-44908822-C-T	'APOE'	missense_variant	'40748/5881/268'	'145720/26214/1163'	1.783e-46	0.8174	0.7948	0.8407	Alzheimer disease-2; 104310 (3); Autosomal dominant|Hyperlipoproteinemia; type III; 617347 (3)|Lipoprotein glomerulopathy; 611771 (3)|Sea-blue histiocyte disease; 269600 (3); Autosomal recessive|{?Macular degeneration; age-related}; 603075 (3); Autosomal dominant|{Coronary artery disease; severe; susceptibility to}; 617347 (3)	1	0	0.0006509	0.6796	NA
dominant	Union#F009#F00.9 Dementia in Alzheimer's disease| unspecified	Chapter V Mental and behavioural disorders	19-44892457-T-C	'TOMM40'	synonymous_variant	'218/314/111'	'165360/89595/12210'	2.023e-46	3.1666	2.6891	3.729	NA	NA	9e-12	0.9355	0.596	NA
allelic	Union#I82#I82 Other venous embolism and thrombosis	Chapter IX Diseases of the circulatory system	9-133257521-T-TC	'ABO'	splice_acceptor_variant	'2627/3542/1068'	'106307/103562/27730'	2.654e-46	1.2835	1.2407	1.3277	[Blood group; ABO system]; 616093 (3)	NA	NA	0.0249	5.705e-25	NA
dominant	42019#Source of all cause dementia report	Chapter VI Diseases of the nervous system	19-44892887-C-T	'TOMM40'	synonymous_variant	'771/526/93'	'161201/53941/4525'	2.686e-46	2.2136	1.9906	2.4616	NA	NA	2e-15	0.7787	0.8689	NA
recessive	Source of report of M10 (gout)	Chapter XIII Diseases of the musculoskeletal system and connective tissue	4-9980706-A-G	'SLC2A9'	synonymous_variant	'158/2363/6772'	'6024/44416/84565'	3.147e-46	0.3703	0.3158	0.4343	Hypouricemia; renal; 2; 612076 (3); Autosomal recessive; Autosomal dominant|{Uric acid concentration; serum; QTL 2}; 612076 (3); Autosomal recessive; Autosomal dominant	0	NA	0.0028	0.0483	NA
allelic	Union#E78#E78 Disorders of lipoprotein metabolism and other lipidaemias	Chapter IV Endocrine, nutritional and metabolic diseases	19-44892457-T-C	'TOMM40'	synonymous_variant	'36214/21584/3167'	'96573/50848/6820'	3.305e-46	1.1236	1.1058	1.1416	NA	NA	9e-12	0.5132	0.2209	NA
dominant	40011#9950#Polycythemia vera	Chapter II Neoplasms	9-5073770-G-T	'JAK2'	missense_variant	'71/17/2'	'172561/54/5'	3.553e-46	782.683	443.98	1379.78	Erythrocytosis; somatic; 133100 (3)|Leukemia; acute myeloid; somatic; 601626 (3)|Myelofibrosis; somatic; 254450 (3)|Polycythemia vera; somatic; 263300 (3)|Thrombocythemia 3; 614521 (3); Autosomal dominant; Somatic mutation|{Budd-Chiari syndrome; somatic}; 600880 (3)	1	1e-19	0.3323	2.909e-14	NA
dominant	Source of report of E78 (disorders of lipoprotein metabolism and other lipidaemias)	Chapter IV Endocrine, nutritional and metabolic diseases	2-21041028-G-A	'APOB'	missense_variant	'22911/25148/7050'	'71508/69916/17236'	4.108e-46	1.1531	1.1307	1.1759	Hypercholesterolemia; due to ligand-defective apo B; 144010 (3); Autosomal dominant|Hypobetalipoproteinemia; 615558 (3); Autosomal recessive	0	1e-182	0.2494	0.4529	NA
recessive	Union#G30#G30 Alzheimer's disease	Chapter VI Diseases of the nervous system	19-44892887-C-T	'TOMM40'	synonymous_variant	'570/543/124'	'196084/65476/5475'	4.37e-46	5.3225	4.4126	6.42	NA	NA	2e-15	0.7938	0.9183	NA
allelic	20002#1068#venous thromboembolic disease	Chapter IX Diseases of the circulatory system	9-133257521-T-TC	'ABO'	splice_acceptor_variant	'2404/3331/1005'	'76697/75536/20231'	4.587e-46	1.2951	1.2503	1.3415	[Blood group; ABO system]; 616093 (3)	NA	NA	0.007	5.2e-15	NA
allelic	Union#E03#E03 Other hypothyroidism	Chapter IV Endocrine, nutritional and metabolic diseases	1-113905767-C-T	'DCLRE1B'	missense_variant	'12853/6309/820'	'110215/44926/4685'	5.437e-46	1.2134	1.182	1.2457	NA	NA	5e-11	0.1903	0.1923	NA
dominant	Union#E804#E80.4 Gilbert's syndrome	Chapter IV Endocrine, nutritional and metabolic diseases	2-233719291-T-C	'UGT1A4'	synonymous_variant	'0/6/379'	'5027/42461/119604'	5.693e-46	0.0399	0.0178	0.0893	NA	NA	NA	1	1.466e-59	NA
allelic	40001#BlockG30-G32#G30-G32 Other degenerative diseases of the nervous system	Chapter VI Diseases of the nervous system	19-44908684-T-C	'APOE'	missense_variant	'99/154/39'	'165304/60079/5358'	6.416e-46	3.6372	3.0811	4.2938	Alzheimer disease-2; 104310 (3); Autosomal dominant|Hyperlipoproteinemia; type III; 617347 (3)|Lipoprotein glomerulopathy; 611771 (3)|Sea-blue histiocyte disease; 269600 (3); Autosomal recessive|{?Macular degeneration; age-related}; 603075 (3); Autosomal dominant|{Coronary artery disease; severe; susceptibility to}; 617347 (3)	1	0	0.1116	0.2485	NA
allelic	Source of report of L57 (skin changes due to chronic exposure to nonionising radiation)	Chapter XII Diseases of the skin and subcutaneous tissue	16-89919709-C-T	'MC1R'	missense_variant	'8047/2374/218'	'179960/40209/2300'	7.069e-46	1.3587	1.3043	1.4154	[Analgesia from kappa-opioid receptor agonist; female-specific]; 613098 (3)|[Skin/hair/eye pigmentation 2; blond hair/fair skin]; 266300 (3); Autosomal recessive|[Skin/hair/eye pigmentation 2; red hair/fair skin]; 266300 (3); Autosomal recessive|{Albinism; oculocutaneous; type II; modifier of}; 203200 (3); Autosomal recessive|{Melanoma; cutaneous malignant; 5}; 613099 (3)|{UV-induced skin damage}…	1	0	0.0068	0.3085	NA
allelic	Union#E039#E03.9 Hypothyroidism| unspecified	Chapter IV Endocrine, nutritional and metabolic diseases	12-111446804-T-C	'SH2B3'	missense_variant	'3952/6976/3241'	'38969/83097/45280'	8.373e-46	0.8387	0.8186	0.8593	Erythrocytosis; somatic; 133100 (3)|Myelofibrosis; somatic; 254450 (3)|Thrombocythemia; somatic; 187950 (3)	NA	8e-222	0.1295	0.0253	NA
allelic	Union#E03#E03 Other hypothyroidism	Chapter IV Endocrine, nutritional and metabolic diseases	1-113907040-T-C	'DCLRE1B'	synonymous_variant	'12847/6322/820'	'110157/45009/4700'	8.765e-46	1.2127	1.1813	1.2449	NA	NA	NA	0.2311	0.2118	NA
dominant	Union#D751#D75.1 Secondary polycythaemia	Chapter III Diseases of the blood and blood-forming organs and certain disorders involving the immune mechanism	9-5073770-G-T	'JAK2'	missense_variant	'295/22/2'	'178344/62/2'	9.591e-46	226.708	139.885	367.42	Erythrocytosis; somatic; 133100 (3)|Leukemia; acute myeloid; somatic; 601626 (3)|Myelofibrosis; somatic; 254450 (3)|Polycythemia vera; somatic; 263300 (3)|Thrombocythemia 3; 614521 (3); Autosomal dominant; Somatic mutation|{Budd-Chiari syndrome; somatic}; 600880 (3)	1	1e-19	0.0868	1.692e-05	NA
dominant	Union#E78#E78 Disorders of lipoprotein metabolism and other lipidaemias	Chapter IV Endocrine, nutritional and metabolic diseases	1-109272630-A-G	'CELSR2'	non_coding_transcript_exon_variant	'30115/25353/5376'	'70881/66720/16154'	9.982e-46	0.8727	0.8565	0.8893	NA	NA	1e-300	0.7048	0.0149	NA
allelic	Union#E03#E03 Other hypothyroidism	Chapter IV Endocrine, nutritional and metabolic diseases	9-97854301-T-C	'FOXE1'	synonymous_variant	'1143/7168/11696'	'11641/62846/85514'	1.014e-45	1.1904	1.1618	1.2198	Bamforth-Lazarus syndrome; 241850 (3); Autosomal recessive|{Thyroid cancer; nonmedullary; 4}; 616534 (3); Autosomal dominant	0	NA	0.3083	0.521	NA
allelic	Source of report of E78 (disorders of lipoprotein metabolism and other lipidaemias)	Chapter IV Endocrine, nutritional and metabolic diseases	2-21009932-G-A	'APOB'	synonymous_variant	'11678/27235/16264'	'37199/79106/42540'	1.184e-45	1.1044	1.0894	1.1197	Hypercholesterolemia; due to ligand-defective apo B; 144010 (3); Autosomal dominant|Hypobetalipoproteinemia; 615558 (3); Autosomal recessive	NA	7e-116	0.1623	0.2562	NA
allelic	Source of report of E03 (other hypothyroidism)	Chapter IV Endocrine, nutritional and metabolic diseases	1-113905767-C-T	'DCLRE1B'	missense_variant	'11694/5797/762'	'109652/44872/4688'	1.23e-45	1.2216	1.1888	1.2553	NA	NA	5e-11	0.1962	0.2348	NA
dominant	Union#BlockD70-D77#D70-D77 Other diseases of blood and blood-forming organs	Chapter III Diseases of the blood and blood-forming organs and certain disorders involving the immune mechanism	9-5073770-G-T	'JAK2'	missense_variant	'4855/40/3'	'262803/61/4'	1.314e-45	35.8093	24.3342	52.6957	Erythrocytosis; somatic; 133100 (3)|Leukemia; acute myeloid; somatic; 601626 (3)|Myelofibrosis; somatic; 254450 (3)|Polycythemia vera; somatic; 263300 (3)|Thrombocythemia 3; 614521 (3); Autosomal dominant; Somatic mutation|{Budd-Chiari syndrome; somatic}; 600880 (3)	1	1e-19	0.0001409	1.146e-11	NA
recessive	42019#Source of all cause dementia report	Chapter VI Diseases of the nervous system	19-44908684-T-C	'APOE'	missense_variant	'682/577/139'	'157968/57259/5056'	1.67e-45	4.6998	3.9359	5.612	Alzheimer disease-2; 104310 (3); Autosomal dominant|Hyperlipoproteinemia; type III; 617347 (3)|Lipoprotein glomerulopathy; 611771 (3)|Sea-blue histiocyte disease; 269600 (3); Autosomal recessive|{?Macular degeneration; age-related}; 603075 (3); Autosomal dominant|{Coronary artery disease; severe; susceptibility to}; 617347 (3)	1	0	0.3134	0.1182	NA
allelic	Source of report of E03 (other hypothyroidism)	Chapter IV Endocrine, nutritional and metabolic diseases	1-113907040-T-C	'DCLRE1B'	synonymous_variant	'11688/5809/762'	'109592/44948/4703'	1.79e-45	1.221	1.1882	1.2547	NA	NA	NA	0.2396	0.2498	NA
allelic	Source of report of E78 (disorders of lipoprotein metabolism and other lipidaemias)	Chapter IV Endocrine, nutritional and metabolic diseases	2-21009323-G-A	'APOB'	synonymous_variant	'11698/27226/16255'	'37226/79177/42504'	1.886e-45	1.1042	1.0891	1.1194	Hypercholesterolemia; due to ligand-defective apo B; 144010 (3); Autosomal dominant|Hypobetalipoproteinemia; 615558 (3); Autosomal recessive	0	9e-23	0.1336	0.3425	NA
dominant	41202#L721#L72.1 Trichilemmal cyst	Chapter XII Diseases of the skin and subcutaneous tissue	3-38006463-G-C	'VILL'	missense_variant	'2036/1410/199'	'153566/67551/7369'	2.399e-45	1.6199	1.5165	1.7303	NA	NA	NA	0.0264	0.5757	NA
dominant	41202#L721#L72.1 Trichilemmal cyst	Chapter XII Diseases of the skin and subcutaneous tissue	3-37997491-T-C	'VILL'	synonymous_variant	'2039/1392/200'	'153684/66676/7338'	2.9e-45	1.6212	1.5175	1.7321	NA	NA	NA	0.0609	0.3072	NA
recessive	Union#E80#E80 Disorders of porphyrin and bilirubin metabolism	Chapter IV Endocrine, nutritional and metabolic diseases	2-233682324-T-G	'UGT1A7'	missense_variant	'10/123/817'	'23134/79021/68620'	2.985e-45	0.0679	0.0364	0.1266	NA	0	NA	0.056	0.1075	NA
dominant	Union#E03#E03 Other hypothyroidism	Chapter IV Endocrine, nutritional and metabolic diseases	12-111446804-T-C	'SH2B3'	missense_variant	'5650/9738/4500'	'36763/79078/43382'	4.323e-45	1.2806	1.2366	1.3262	Erythrocytosis; somatic; 133100 (3)|Myelofibrosis; somatic; 254450 (3)|Thrombocythemia; somatic; 187950 (3)	NA	8e-222	0.0144	0.0468	NA
allelic	20002#1226#hypothyroidism|myxoedema	Chapter IV Endocrine, nutritional and metabolic diseases	2-203867991-A-G	'CTLA4'	missense_variant	'4338/6346/2359'	'53360/64634/20092'	4.87e-45	1.204	1.1735	1.2354	Autoimmune lymphoproliferative syndrome; type V; 616100 (3); Autosomal dominant|{Celiac disease; susceptibility to; 3}; 609755 (3)|{Diabetes mellitus; insulin-dependent; 12}; 601388 (3)|{Hashimoto thyroiditis}; 140300 (3); Autosomal dominant|{Systemic lupus erythematosus; susceptibility to}; 152700 (3); Autosomal dominant	0	2e-20	0.6541	0.0219	NA
dominant	Source of report of F00 (dementia in alzheimer's disease)	Chapter V Mental and behavioural disorders	19-44908684-T-C	'APOE'	missense_variant	'102/156/52'	'169288/61668/5490'	5.02e-45	5.1403	4.0553	6.5157	Alzheimer disease-2; 104310 (3); Autosomal dominant|Hyperlipoproteinemia; type III; 617347 (3)|Lipoprotein glomerulopathy; 611771 (3)|Sea-blue histiocyte disease; 269600 (3); Autosomal recessive|{?Macular degeneration; age-related}; 603075 (3); Autosomal dominant|{Coronary artery disease; severe; susceptibility to}; 617347 (3)	1	0	0.6408	0.1546	NA
recessive	Union#M10#M10 Gout	Chapter XIII Diseases of the musculoskeletal system and connective tissue	4-9996869-A-G	'SLC2A9'	synonymous_variant	'203/2576/7468'	'6302/44707/83751'	5.467e-45	0.412	0.3577	0.4745	Hypouricemia; renal; 2; 612076 (3); Autosomal recessive; Autosomal dominant|{Uric acid concentration; serum; QTL 2}; 612076 (3); Autosomal recessive; Autosomal dominant	0	NA	0.2834	0.0007134	NA
dominant	Source of report of E78 (disorders of lipoprotein metabolism and other lipidaemias)	Chapter IV Endocrine, nutritional and metabolic diseases	1-109272630-A-G	'CELSR2'	non_coding_transcript_exon_variant	'27272/22809/4798'	'72969/68295/16632'	6.291e-45	0.8698	0.853	0.8868	NA	NA	1e-300	0.7661	0.0005166	NA
recessive	Union#G309#G30.9 Alzheimer's disease| unspecified	Chapter VI Diseases of the nervous system	19-44892887-C-T	'TOMM40'	synonymous_variant	'475/454/112'	'196179/65565/5487'	1.016e-44	5.751	4.7186	7.0093	NA	NA	2e-15	0.8324	0.9184	NA
allelic	Union#BlockL60-L75#L60-L75 Disorders of skin appendages	Chapter XII Diseases of the skin and subcutaneous tissue	3-38306515-C-T	'SLC22A14'	synonymous_variant	'7940/329/3'	'248775/4154/20'	1.109e-44	2.4723	2.2096	2.7664	NA	NA	NA	1	0.4689	NA
allelic	Source of report of E80 (disorders of porphyrin and bilirubin metabolism)	Chapter IV Endocrine, nutritional and metabolic diseases	2-233729934-A-G	'UGT1A3'	missense_variant	'683/153/12'	'160804/10025/144'	1.158e-44	3.747	3.2029	4.3836	NA	NA	NA	0.2747	0.363	NA
allelic	Source of report of E80 (disorders of porphyrin and bilirubin metabolism)	Chapter IV Endocrine, nutritional and metabolic diseases	2-233743662-G-T	'DNAJB3'	non_coding_transcript_exon_variant	'683/153/12'	'160790/10063/146'	1.915e-44	3.732	3.1901	4.3659	NA	NA	NA	0.2747	0.4099	NA
recessive	Source of report of M10 (gout)	Chapter XIII Diseases of the musculoskeletal system and connective tissue	4-88131171-G-T	'ABCG2'	missense_variant	'6238/2741/303'	'107158/26117/1675'	1.922e-44	2.685	2.3714	3.0401	[Junior blood group system]; 614490 (3)|[Uric acid concentration; serum; QTL1]; 138900 (3); ?Autosomal dominant	0	1e-290	0.9161	0.0647	NA
dominant	Union#BlockL60-L75#L60-L75 Disorders of skin appendages	Chapter XII Diseases of the skin and subcutaneous tissue	3-38306515-C-T	'SLC22A14'	synonymous_variant	'7940/329/3'	'248775/4154/20'	2.787e-44	2.4921	2.2237	2.793	NA	NA	NA	1	0.4689	NA
allelic	Union#L72#L72 Follicular cysts of skin and subcutaneous tissue	Chapter XII Diseases of the skin and subcutaneous tissue	3-38010450-T-C	'PLCD1'	synonymous_variant	'4689/3366/545'	'156034/84676/11552'	3.043e-44	1.2871	1.2431	1.3326	Nail disorder; nonsyndromic congenital; 3; (leukonychia); 151600 (3); Autosomal recessive; Autosomal dominant	NA	NA	0.0723	0.6397	NA
allelic	20002#1473#high cholesterol	Chapter IX Diseases of the circulatory system	19-44892457-T-C	'TOMM40'	synonymous_variant	'18974/11758/1778'	'105791/56383/7591'	3.062e-44	1.1536	1.1309	1.1768	NA	NA	9e-12	0.4413	0.4747	NA
dominant	Source of report of G30 (alzheimer's disease)	Chapter VI Diseases of the nervous system	19-44892457-T-C	'TOMM40'	synonymous_variant	'191/294/92'	'165387/89615/12229'	3.956e-44	3.2819	2.7589	3.9039	NA	NA	9e-12	0.2646	0.5225	NA
dominant	Source of report of G30 (alzheimer's disease)	Chapter VI Diseases of the nervous system	19-44892887-C-T	'TOMM40'	synonymous_variant	'264/254/58'	'196390/65765/5541'	4.179e-44	3.2549	2.7623	3.8355	NA	NA	2e-15	0.8486	0.6827	NA
recessive	Source of report of M10 (gout)	Chapter XIII Diseases of the musculoskeletal system and connective tissue	4-9996869-A-G	'SLC2A9'	synonymous_variant	'179/2337/6766'	'6343/44584/83725'	7.257e-44	0.3978	0.3423	0.4622	Hypouricemia; renal; 2; 612076 (3); Autosomal recessive; Autosomal dominant|{Uric acid concentration; serum; QTL 2}; 612076 (3); Autosomal recessive; Autosomal dominant	0	NA	0.1806	3.958e-05	NA
recessive	Union#M10#M10 Gout	Chapter XIII Diseases of the musculoskeletal system and connective tissue	4-88131171-G-T	'ABCG2'	missense_variant	'6920/3002/321'	'107358/26045/1667'	8.621e-44	2.589	2.2935	2.9226	[Junior blood group system]; 614490 (3)|[Uric acid concentration; serum; QTL1]; 138900 (3); ?Autosomal dominant	0	1e-290	0.8659	0.0527	NA
allelic	40006#BlockC43-C44#C43-C44 Melanoma and other malignant neoplasms of skin	Chapter II Neoplasms	16-89657860-C-T	'SPATA33'	missense_variant	'11526/3613/273'	'159107/38642/2406'	1.3e-43	1.2809	1.2379	1.3254	NA	NA	NA	0.629	0.2726	NA
allelic	40001#G30#G30 Alzheimer's disease	Chapter VI Diseases of the nervous system	19-44908684-T-C	'APOE'	missense_variant	'58/113/34'	'192018/69976/6225'	1.338e-43	4.3536	3.582	5.2914	Alzheimer disease-2; 104310 (3); Autosomal dominant|Hyperlipoproteinemia; type III; 617347 (3)|Lipoprotein glomerulopathy; 611771 (3)|Sea-blue histiocyte disease; 269600 (3); Autosomal recessive|{?Macular degeneration; age-related}; 603075 (3); Autosomal dominant|{Coronary artery disease; severe; susceptibility to}; 617347 (3)	1	0	0.119	0.1121	NA
allelic	Union#E780#E78.0 Pure hypercholesterolaemia	Chapter IV Endocrine, nutritional and metabolic diseases	19-44908684-T-C	'APOE'	missense_variant	'22930/9684/951'	'126464/45206/3964'	1.623e-43	1.1704	1.1449	1.1965	Alzheimer disease-2; 104310 (3); Autosomal dominant|Hyperlipoproteinemia; type III; 617347 (3)|Lipoprotein glomerulopathy; 611771 (3)|Sea-blue histiocyte disease; 269600 (3); Autosomal recessive|{?Macular degeneration; age-related}; 603075 (3); Autosomal dominant|{Coronary artery disease; severe; susceptibility to}; 617347 (3)	1	0	0.0638	0.3155	NA
allelic	Union#E03#E03 Other hypothyroidism	Chapter IV Endocrine, nutritional and metabolic diseases	1-113758713-C-T	'PHTF1'	5_prime_UTR_variant	'11438/7193/1229'	'98715/52832/7312'	1.64e-43	1.1908	1.162	1.2203	NA	NA	NA	0.0293	0.0235	NA
allelic	Union#E07#E07 Other disorders of thyroid	Chapter IV Endocrine, nutritional and metabolic diseases	1-113905767-C-T	'DCLRE1B'	missense_variant	'10202/5118/658'	'108168/44102/4642'	2.438e-43	1.2298	1.1948	1.2659	NA	NA	5e-11	0.6055	0.0709	NA
dominant	Union#E07#E07 Other disorders of thyroid	Chapter IV Endocrine, nutritional and metabolic diseases	12-111446804-T-C	'SH2B3'	missense_variant	'4565/7806/3531'	'36184/77611/42524'	2.58e-43	1.3092	1.2591	1.3613	Erythrocytosis; somatic; 133100 (3)|Myelofibrosis; somatic; 254450 (3)|Thrombocythemia; somatic; 187950 (3)	NA	8e-222	0.0771	0.0333	NA
allelic	41200#S065#S06.5 Excision of lesion of skin of head or neck NEC	Chapter XII Diseases of the skin and subcutaneous tissue	3-38138612-C-CGGCGG	'MYD88'	5_prime_UTR_variant	'8451/637/12'	'217716/8865/104'	3.15e-43	1.8455	1.703	2	Macroglobulinemia; Waldenstrom; somatic; 153600 (3)|Pyogenic bacterial infections; recurrent; due to MYD88 deficiency; 612260 (3)	NA	NA	1	0.1634	NA
allelic	Union#E07#E07 Other disorders of thyroid	Chapter IV Endocrine, nutritional and metabolic diseases	1-113907040-T-C	'DCLRE1B'	synonymous_variant	'10194/5128/658'	'108109/44185/4656'	3.151e-43	1.2293	1.1943	1.2653	NA	NA	NA	0.6762	0.0833	NA
allelic	41272#Z75#Z75 Bone of pelvis	Chapter XXII Codes for special purposes	9-5073770-G-T	'JAK2'	missense_variant	'2126/28/3'	'244340/66/3'	3.21e-43	53.9245	35.8242	81.17	Erythrocytosis; somatic; 133100 (3)|Leukemia; acute myeloid; somatic; 601626 (3)|Myelofibrosis; somatic; 254450 (3)|Polycythemia vera; somatic; 263300 (3)|Thrombocythemia 3; 614521 (3); Autosomal dominant; Somatic mutation|{Budd-Chiari syndrome; somatic}; 600880 (3)	1	1e-19	0.0002357	2e-08	NA
dominant	Source of report of E03 (other hypothyroidism)	Chapter IV Endocrine, nutritional and metabolic diseases	12-111446804-T-C	'SH2B3'	missense_variant	'5208/8874/4080'	'36687/78838/43089'	3.241e-43	1.2873	1.2411	1.3353	Erythrocytosis; somatic; 133100 (3)|Myelofibrosis; somatic; 254450 (3)|Thrombocythemia; somatic; 187950 (3)	NA	8e-222	0.0104	0.0872	NA
allelic	41272#Z753#Z75.3 Wing of ilium	Chapter XXII Codes for special purposes	9-5073770-G-T	'JAK2'	missense_variant	'1199/26/2'	'212586/59/4'	3.32e-43	78.5487	50.9733	121.042	Erythrocytosis; somatic; 133100 (3)|Leukemia; acute myeloid; somatic; 601626 (3)|Myelofibrosis; somatic; 254450 (3)|Polycythemia vera; somatic; 263300 (3)|Thrombocythemia 3; 614521 (3); Autosomal dominant; Somatic mutation|{Budd-Chiari syndrome; somatic}; 600880 (3)	1	1e-19	0.0125	2.087e-11	NA
dominant	Union#E78#E78 Disorders of lipoprotein metabolism and other lipidaemias	Chapter IV Endocrine, nutritional and metabolic diseases	19-44892457-T-C	'TOMM40'	synonymous_variant	'36214/21584/3167'	'96573/50848/6820'	3.607e-43	1.1446	1.1228	1.1667	NA	NA	9e-12	0.5132	0.2209	NA
dominant	Union#I26#I26 Pulmonary embolism	Chapter IX Diseases of the circulatory system	9-133257521-T-TC	'ABO'	splice_acceptor_variant	'1959/2728/825'	'104498/101645/27230'	4.466e-43	1.4706	1.3909	1.5549	[Blood group; ABO system]; 616093 (3)	NA	NA	0.0133	1.558e-25	NA
allelic	Union#F019#F01.9 Vascular dementia| unspecified	Chapter V Mental and behavioural disorders	19-44908684-T-C	'APOE'	missense_variant	'287/270/55'	'143991/52267/4664'	4.505e-43	2.4871	2.2028	2.8081	Alzheimer disease-2; 104310 (3); Autosomal dominant|Hyperlipoproteinemia; type III; 617347 (3)|Lipoprotein glomerulopathy; 611771 (3)|Sea-blue histiocyte disease; 269600 (3); Autosomal recessive|{?Macular degeneration; age-related}; 603075 (3); Autosomal dominant|{Coronary artery disease; severe; susceptibility to}; 617347 (3)	1	0	0.5087	0.3357	NA
recessive	Source of report of E80 (disorders of porphyrin and bilirubin metabolism)	Chapter IV Endocrine, nutritional and metabolic diseases	2-233682324-T-G	'UGT1A7'	missense_variant	'7/109/731'	'23157/78622/68394'	5.019e-43	0.0529	0.0251	0.1113	NA	0	NA	0.1968	0.0184	NA
allelic	40011#8090#Basal cell carcinoma| NOS	Chapter II Neoplasms	20-2309687-C-A	'TGM3'	missense_variant	'580/3913/7370'	'7472/67049/155909'	5.345e-43	0.7957	0.7707	0.8216	?Uncombable hair syndrome 2; 617251 (3); Autosomal recessive	NA	3e-81	0.0405	0.0112	NA
dominant	40006#C44#C44 Other malignant neoplasms of skin	Chapter II Neoplasms	16-89919709-C-T	'MC1R'	missense_variant	'10413/3043/236'	'158274/35142/2044'	5.832e-43	1.3403	1.2866	1.3962	[Analgesia from kappa-opioid receptor agonist; female-specific]; 613098 (3)|[Skin/hair/eye pigmentation 2; blond hair/fair skin]; 266300 (3); Autosomal recessive|[Skin/hair/eye pigmentation 2; red hair/fair skin]; 266300 (3); Autosomal recessive|{Albinism; oculocutaneous; type II; modifier of}; 203200 (3); Autosomal recessive|{Melanoma; cutaneous malignant; 5}; 613099 (3)|{UV-induced skin damage}…	1	0	0.4226	0.0586	NA
allelic	Source of report of L72 (follicular cysts of skin and subcutaneous tissue)	Chapter XII Diseases of the skin and subcutaneous tissue	3-38010450-T-C	'PLCD1'	synonymous_variant	'4325/3150/500'	'156201/84812/11589'	6.185e-43	1.2936	1.2479	1.341	Nail disorder; nonsyndromic congenital; 3; (leukonychia); 151600 (3); Autosomal recessive; Autosomal dominant	NA	NA	0.0215	0.5739	NA
allelic	Union#ChapterII#Chapter II Neoplasms	Chapter II Neoplasms	9-5073770-G-T	'JAK2'	missense_variant	'77824/90/7'	'182323/10/0'	6.709e-43	24.3513	12.7259	46.5969	Erythrocytosis; somatic; 133100 (3)|Leukemia; acute myeloid; somatic; 601626 (3)|Myelofibrosis; somatic; 254450 (3)|Polycythemia vera; somatic; 263300 (3)|Thrombocythemia 3; 614521 (3); Autosomal dominant; Somatic mutation|{Budd-Chiari syndrome; somatic}; 600880 (3)	1	1e-19	4.708e-15	1	NA
allelic	Union#BlockC43-C44#C43-C44 Melanoma and other malignant neoplasms of skin	Chapter II Neoplasms	11-89284793-G-A	'TYR'	missense_variant	'9828/9250/2549'	'109269/92184/20412'	9.373e-43	1.1596	1.1355	1.1842	Albinism; oculocutaneous; type IA; 203100 (3); Autosomal recessive|Albinism; oculocutaneous; type IB; 606952 (3)|Waardenburg syndrome/albinism; digenic; 103470 (3); Autosomal dominant|[Skin/hair/eye pigmentation 3; blue/green eyes]; 601800 (3)|[Skin/hair/eye pigmentation 3; light/dark/freckling skin]; 601800 (3)|{Melanoma; cutaneous malignant; susceptibility to; 8}; 601800 (3)	1	4e-280	2.344e-07	1.438e-06	NA
allelic	Source of report of E03 (other hypothyroidism)	Chapter IV Endocrine, nutritional and metabolic diseases	1-113758713-C-T	'PHTF1'	5_prime_UTR_variant	'10411/6583/1144'	'98177/52744/7308'	9.65e-43	1.197	1.167	1.2279	NA	NA	NA	0.0177	0.037	NA
recessive	Source of report of G30 (alzheimer's disease)	Chapter VI Diseases of the nervous system	19-44908684-T-C	'APOE'	missense_variant	'208/286/87'	'192275/69999/6195'	1.137e-42	7.456	5.9283	9.3773	Alzheimer disease-2; 104310 (3); Autosomal dominant|Hyperlipoproteinemia; type III; 617347 (3)|Lipoprotein glomerulopathy; 611771 (3)|Sea-blue histiocyte disease; 269600 (3); Autosomal recessive|{?Macular degeneration; age-related}; 603075 (3); Autosomal dominant|{Coronary artery disease; severe; susceptibility to}; 617347 (3)	1	0	0.5436	0.0622	NA
dominant	41200#S065#S06.5 Excision of lesion of skin of head or neck NEC	Chapter XII Diseases of the skin and subcutaneous tissue	3-38138612-C-CGGCGG	'MYD88'	5_prime_UTR_variant	'8451/637/12'	'217716/8865/104'	1.175e-42	1.8642	1.7164	2.0246	Macroglobulinemia; Waldenstrom; somatic; 153600 (3)|Pyogenic bacterial infections; recurrent; due to MYD88 deficiency; 612260 (3)	NA	NA	1	0.1634	NA
dominant	Union#L57#L57 Skin changes due to chronic exposure to nonionising radiation	Chapter XII Diseases of the skin and subcutaneous tissue	16-89919709-C-T	'MC1R'	missense_variant	'8694/2578/235'	'179122/40092/2267'	1.178e-42	1.3682	1.3096	1.4295	[Analgesia from kappa-opioid receptor agonist; female-specific]; 613098 (3)|[Skin/hair/eye pigmentation 2; blond hair/fair skin]; 266300 (3); Autosomal recessive|[Skin/hair/eye pigmentation 2; red hair/fair skin]; 266300 (3); Autosomal recessive|{Albinism; oculocutaneous; type II; modifier of}; 203200 (3); Autosomal recessive|{Melanoma; cutaneous malignant; 5}; 613099 (3)|{UV-induced skin damage}…	1	0	0.0083	0.6559	NA
allelic	Union#L30#L30 Other dermatitis	Chapter XII Diseases of the skin and subcutaneous tissue	1-152312600-CACTG-C	'FLG'	frameshift_variant	'24985/1656/50'	'227021/10639/123'	1.317e-42	1.4521	1.3796	1.5284	Ichthyosis vulgaris; 146700 (3); Autosomal dominant|{Dermatitis; atopic; susceptibility to; 2}; 605803 (3)	1	NA	0.00022	0.9269	NA
dominant	20002#1224#thyroid problem (not cancer)	Chapter IV Endocrine, nutritional and metabolic diseases	12-111446804-T-C	'SH2B3'	missense_variant	'4493/7647/3465'	'32003/68918/37762'	1.406e-42	1.311	1.2601	1.3639	Erythrocytosis; somatic; 133100 (3)|Myelofibrosis; somatic; 254450 (3)|Thrombocythemia; somatic; 187950 (3)	NA	8e-222	0.0517	0.102	NA
allelic	41202#BlockC43-C44#C43-C44 Melanoma and other malignant neoplasms of skin	Chapter II Neoplasms	16-89919709-C-T	'MC1R'	missense_variant	'10212/2997/219'	'140134/31255/1831'	1.48e-42	1.3085	1.2604	1.3585	[Analgesia from kappa-opioid receptor agonist; female-specific]; 613098 (3)|[Skin/hair/eye pigmentation 2; blond hair/fair skin]; 266300 (3); Autosomal recessive|[Skin/hair/eye pigmentation 2; red hair/fair skin]; 266300 (3); Autosomal recessive|{Albinism; oculocutaneous; type II; modifier of}; 203200 (3); Autosomal recessive|{Melanoma; cutaneous malignant; 5}; 613099 (3)|{UV-induced skin damage}…	1	0	1	0.0598	NA
allelic	41202#I80#I80 Phlebitis and thrombophlebitis	Chapter IX Diseases of the circulatory system	9-133257521-T-TC	'ABO'	splice_acceptor_variant	'856/1352/458'	'72291/70492/18835'	1.7e-42	1.4719	1.3934	1.5547	[Blood group; ABO system]; 616093 (3)	NA	NA	0.0572	1.806e-16	NA
dominant	42019#Source of all cause dementia report	Chapter VI Diseases of the nervous system	19-44892457-T-C	'TOMM40'	synonymous_variant	'608/619/161'	'135941/73366/9977'	1.875e-42	2.0925	1.8814	2.3274	NA	NA	9e-12	0.8575	0.5364	NA
allelic	20002#1111#asthma	Chapter X Diseases of the respiratory system	17-39905964-C-T	'GSDMB'	missense_variant	'8520/15015/7390'	'48033/99292/52502'	2.581e-42	0.8888	0.8739	0.904	NA	NA	8e-112	1.157e-06	0.0106	NA
dominant	Union#F01#F01 Vascular dementia	Chapter V Mental and behavioural disorders	19-44908684-T-C	'APOE'	missense_variant	'319/304/62'	'144182/52708/4705'	2.591e-42	2.8813	2.4789	3.3491	Alzheimer disease-2; 104310 (3); Autosomal dominant|Hyperlipoproteinemia; type III; 617347 (3)|Lipoprotein glomerulopathy; 611771 (3)|Sea-blue histiocyte disease; 269600 (3); Autosomal recessive|{?Macular degeneration; age-related}; 603075 (3); Autosomal dominant|{Coronary artery disease; severe; susceptibility to}; 617347 (3)	1	0	0.4239	0.1743	NA
dominant	Union#L72#L72 Follicular cysts of skin and subcutaneous tissue	Chapter XII Diseases of the skin and subcutaneous tissue	3-38010450-T-C	'PLCD1'	synonymous_variant	'4689/3366/545'	'156034/84676/11552'	3.072e-42	1.3525	1.2953	1.4122	Nail disorder; nonsyndromic congenital; 3; (leukonychia); 151600 (3); Autosomal recessive; Autosomal dominant	NA	NA	0.0723	0.6397	NA
dominant	Source of report of L72 (follicular cysts of skin and subcutaneous tissue)	Chapter XII Diseases of the skin and subcutaneous tissue	3-38010450-T-C	'PLCD1'	synonymous_variant	'4325/3150/500'	'156201/84812/11589'	3.383e-42	1.3674	1.3076	1.4301	Nail disorder; nonsyndromic congenital; 3; (leukonychia); 151600 (3); Autosomal recessive; Autosomal dominant	NA	NA	0.0215	0.5739	NA
allelic	Union#ChapterIII#Chapter III Diseases of the blood and blood-forming organs and certain disorders involving the immune mechanism	Chapter III Diseases of the blood and blood-forming organs and certain disorders involving the immune mechanism	9-5073770-G-T	'JAK2'	missense_variant	'25994/63/4'	'232923/36/3'	3.454e-42	15.1306	10.3302	22.1617	Erythrocytosis; somatic; 133100 (3)|Leukemia; acute myeloid; somatic; 601626 (3)|Myelofibrosis; somatic; 254450 (3)|Polycythemia vera; somatic; 263300 (3)|Thrombocythemia 3; 614521 (3); Autosomal dominant; Somatic mutation|{Budd-Chiari syndrome; somatic}; 600880 (3)	1	1e-19	1.469e-07	7.772e-10	NA
dominant	20002#1452#eczema|dermatitis	Chapter XII Diseases of the skin and subcutaneous tissue	1-152312600-CACTG-C	'FLG'	frameshift_variant	'6219/546/36'	'244517/11755/138'	3.549e-42	1.9241	1.7639	2.0988	Ichthyosis vulgaris; 146700 (3); Autosomal dominant|{Dermatitis; atopic; susceptibility to; 2}; 605803 (3)	1	NA	1.242e-07	0.8294	NA
allelic	Union#I26#I26 Pulmonary embolism	Chapter IX Diseases of the circulatory system	9-133257521-T-TC	'ABO'	splice_acceptor_variant	'1959/2728/825'	'104498/101645/27230'	4.182e-42	1.3109	1.2612	1.3625	[Blood group; ABO system]; 616093 (3)	NA	NA	0.0133	1.558e-25	NA
allelic	40001#G309#G30.9 Alzheimer's disease| unspecified	Chapter VI Diseases of the nervous system	19-44908684-T-C	'APOE'	missense_variant	'54/109/32'	'192018/69976/6225'	4.283e-42	4.3913	3.5956	5.363	Alzheimer disease-2; 104310 (3); Autosomal dominant|Hyperlipoproteinemia; type III; 617347 (3)|Lipoprotein glomerulopathy; 611771 (3)|Sea-blue histiocyte disease; 269600 (3); Autosomal recessive|{?Macular degeneration; age-related}; 603075 (3); Autosomal dominant|{Coronary artery disease; severe; susceptibility to}; 617347 (3)	1	0	0.0818	0.1121	NA
dominant	Union#E780#E78.0 Pure hypercholesterolaemia	Chapter IV Endocrine, nutritional and metabolic diseases	19-44908684-T-C	'APOE'	missense_variant	'22930/9684/951'	'126464/45206/3964'	4.457e-42	1.1929	1.1632	1.2234	Alzheimer disease-2; 104310 (3); Autosomal dominant|Hyperlipoproteinemia; type III; 617347 (3)|Lipoprotein glomerulopathy; 611771 (3)|Sea-blue histiocyte disease; 269600 (3); Autosomal recessive|{?Macular degeneration; age-related}; 603075 (3); Autosomal dominant|{Coronary artery disease; severe; susceptibility to}; 617347 (3)	1	0	0.0638	0.3155	NA
dominant	Source of report of L30 (other dermatitis)	Chapter XII Diseases of the skin and subcutaneous tissue	1-152313385-G-A	'FLG'	stop_gained	'24303/1626/53'	'227075/10595/93'	4.491e-42	1.4678	1.3918	1.5479	Ichthyosis vulgaris; 146700 (3); Autosomal dominant|{Dermatitis; atopic; susceptibility to; 2}; 605803 (3)	1	9e-74	2.724e-05	0.0062	NA
allelic	Union#E07#E07 Other disorders of thyroid	Chapter IV Endocrine, nutritional and metabolic diseases	1-113758713-C-T	'PHTF1'	5_prime_UTR_variant	'9057/5840/988'	'96859/51905/7211'	4.674e-42	1.2083	1.1762	1.2413	NA	NA	NA	0.257	0.0158	NA
dominant	40006#BlockC43-C44#C43-C44 Melanoma and other malignant neoplasms of skin	Chapter II Neoplasms	16-89657860-C-T	'SPATA33'	missense_variant	'11526/3613/273'	'159107/38642/2406'	7.025e-42	1.3068	1.2582	1.3574	NA	NA	NA	0.629	0.2726	NA
dominant	Union#L30#L30 Other dermatitis	Chapter XII Diseases of the skin and subcutaneous tissue	1-152313385-G-A	'FLG'	stop_gained	'24975/1662/54'	'227115/10596/91'	8.111e-42	1.4602	1.3853	1.5391	Ichthyosis vulgaris; 146700 (3); Autosomal dominant|{Dermatitis; atopic; susceptibility to; 2}; 605803 (3)	1	9e-74	2.072e-05	0.0035	NA
allelic	41272#S065#S06.5 Excision of lesion of skin of head or neck NEC	Chapter XII Diseases of the skin and subcutaneous tissue	3-38138612-C-CGGCGG	'MYD88'	5_prime_UTR_variant	'9224/674/12'	'217872/8837/106'	8.581e-42	1.7934	1.6582	1.9395	Macroglobulinemia; Waldenstrom; somatic; 153600 (3)|Pyogenic bacterial infections; recurrent; due to MYD88 deficiency; 612260 (3)	NA	NA	1	0.0956	NA
allelic	41202#L72#L72 Follicular cysts of skin and subcutaneous tissue	Chapter XII Diseases of the skin and subcutaneous tissue	3-38006189-G-A	'VILL'	synonymous_variant	'3786/1994/226'	'166508/61626/5781'	8.706e-42	1.3788	1.318	1.4424	NA	NA	NA	0.0733	0.3803	NA
allelic	Source of report of K40 (inguinal hernia)	Chapter XI Diseases of the digestive system	8-25850751-T-C	'EBF2'	synonymous_variant	'4540/7268/3019'	'41839/56758/19916'	9.104e-42	1.1834	1.155	1.2125	NA	NA	NA	0.2661	0.0047	NA
recessive	42021#Source of alzheimer's disease report	Chapter VI Diseases of the nervous system	19-44908684-T-C	'APOE'	missense_variant	'192/251/82'	'192291/70034/6200'	1.035e-41	7.8317	6.1794	9.926	Alzheimer disease-2; 104310 (3); Autosomal dominant|Hyperlipoproteinemia; type III; 617347 (3)|Lipoprotein glomerulopathy; 611771 (3)|Sea-blue histiocyte disease; 269600 (3); Autosomal recessive|{?Macular degeneration; age-related}; 603075 (3); Autosomal dominant|{Coronary artery disease; severe; susceptibility to}; 617347 (3)	1	0	1	0.0603	NA
recessive	20002#26#endocrine|diabetes	Chapter IV Endocrine, nutritional and metabolic diseases	12-111446804-T-C	'SH2B3'	missense_variant	'7441/13594/6606'	'46862/100344/54825'	1.692e-41	1.2197	1.1854	1.255	Erythrocytosis; somatic; 133100 (3)|Myelofibrosis; somatic; 254450 (3)|Thrombocythemia; somatic; 187950 (3)	NA	8e-222	0.01	0.022	NA
dominant	41272#S065#S06.5 Excision of lesion of skin of head or neck NEC	Chapter XII Diseases of the skin and subcutaneous tissue	3-38138612-C-CGGCGG	'MYD88'	5_prime_UTR_variant	'9224/674/12'	'217872/8837/106'	2.009e-41	1.8119	1.6719	1.9635	Macroglobulinemia; Waldenstrom; somatic; 153600 (3)|Pyogenic bacterial infections; recurrent; due to MYD88 deficiency; 612260 (3)	NA	NA	1	0.0956	NA
allelic	20002#1224#thyroid problem (not cancer)	Chapter IV Endocrine, nutritional and metabolic diseases	1-113905767-C-T	'DCLRE1B'	missense_variant	'10016/5017/650'	'95866/39171/4139'	2.345e-41	1.2272	1.1918	1.2637	NA	NA	5e-11	0.4871	0.0732	NA
allelic	Union#E804#E80.4 Gilbert's syndrome	Chapter IV Endocrine, nutritional and metabolic diseases	2-233637215-C-T	'UGT1A10'	synonymous_variant	'374/13/0'	'121305/46836/4504'	2.613e-41	0.0885	0.0512	0.1532	NA	NA	NA	1	0.8382	NA
dominant	Source of report of I26 (pulmonary embolism)	Chapter IX Diseases of the circulatory system	9-133257521-T-TC	'ABO'	splice_acceptor_variant	'1544/2238/668'	'105428/102787/27539'	2.861e-41	1.5226	1.4307	1.6204	[Blood group; ABO system]; 616093 (3)	NA	NA	0.002	1.057e-24	NA
allelic	Union#L721#L72.1 Trichilemmal cyst	Chapter XII Diseases of the skin and subcutaneous tissue	3-38010450-T-C	'PLCD1'	synonymous_variant	'1978/1580/285'	'152971/83357/11367'	3.198e-41	1.4251	1.3552	1.4986	Nail disorder; nonsyndromic congenital; 3; (leukonychia); 151600 (3); Autosomal recessive; Autosomal dominant	NA	NA	0.2148	0.9334	NA
dominant	Union#E03#E03 Other hypothyroidism	Chapter IV Endocrine, nutritional and metabolic diseases	9-97854301-T-C	'FOXE1'	synonymous_variant	'1143/7168/11696'	'11641/62846/85514'	3.336e-41	0.8158	0.7918	0.8404	Bamforth-Lazarus syndrome; 241850 (3); Autosomal recessive|{Thyroid cancer; nonmedullary; 4}; 616534 (3); Autosomal dominant	0	NA	0.3083	0.521	NA
allelic	41202#L72#L72 Follicular cysts of skin and subcutaneous tissue	Chapter XII Diseases of the skin and subcutaneous tissue	3-38008668-G-A	'PLCD1'	non_coding_transcript_exon_variant	'3795/1972/223'	'166597/60970/5692'	3.382e-41	1.3776	1.3166	1.4415	Nail disorder; nonsyndromic congenital; 3; (leukonychia); 151600 (3); Autosomal recessive; Autosomal dominant	NA	NA	0.1	0.2006	NA
allelic	20002#1224#thyroid problem (not cancer)	Chapter IV Endocrine, nutritional and metabolic diseases	1-113907040-T-C	'DCLRE1B'	synonymous_variant	'10008/5025/650'	'95817/39257/4150'	3.72e-41	1.2263	1.1909	1.2628	NA	NA	NA	0.5353	0.094	NA
dominant	41202#L72#L72 Follicular cysts of skin and subcutaneous tissue	Chapter XII Diseases of the skin and subcutaneous tissue	3-38006189-G-A	'VILL'	synonymous_variant	'3786/1994/226'	'166508/61626/5781'	4.281e-41	1.4484	1.3735	1.5275	NA	NA	NA	0.0733	0.3803	NA
allelic	20002#1224#thyroid problem (not cancer)	Chapter IV Endocrine, nutritional and metabolic diseases	1-113758713-C-T	'PHTF1'	5_prime_UTR_variant	'8890/5729/972'	'85908/46032/6406'	6.233e-41	1.2083	1.1757	1.2418	NA	NA	NA	0.2268	0.0171	NA
dominant	Union#E804#E80.4 Gilbert's syndrome	Chapter IV Endocrine, nutritional and metabolic diseases	2-233637215-C-T	'UGT1A10'	synonymous_variant	'374/13/0'	'121305/46836/4504'	7.181e-41	0.0821	0.0472	0.1428	NA	NA	NA	1	0.8382	NA
allelic	41272#Y75#Y75 Minimal access to abdominal cavity	Chapter XXII Codes for special purposes	2-43839108-G-C	'ABCG8'	missense_variant	'11148/2084/107'	'209560/28883/985'	8.012e-41	1.3687	1.3094	1.4307	Sitosterolemia; 210250 (3); Autosomal recessive|{Gallbladder disease 4}; 611465 (3)	1	0	0.3787	0.7732	NA
dominant	20002#1473#high cholesterol	Chapter IX Diseases of the circulatory system	19-44892457-T-C	'TOMM40'	synonymous_variant	'18974/11758/1778'	'105791/56383/7591'	8.77e-41	1.1797	1.1516	1.2085	NA	NA	9e-12	0.4413	0.4747	NA
dominant	Union#ChapterXII#Chapter XII Diseases of the skin and subcutaneous tissue	Chapter XII Diseases of the skin and subcutaneous tissue	3-38009720-G-A	'PLCD1'	missense_variant	'35685/2857/39'	'205123/12248/159'	9.818e-41	1.3417	1.2866	1.3992	Nail disorder; nonsyndromic congenital; 3; (leukonychia); 151600 (3); Autosomal recessive; Autosomal dominant	NA	NA	0.0178	0.0924	NA
dominant	Source of report of E80 (disorders of porphyrin and bilirubin metabolism)	Chapter IV Endocrine, nutritional and metabolic diseases	2-233729934-A-G	'UGT1A3'	missense_variant	'683/153/12'	'160804/10025/144'	1.079e-40	3.8202	3.2191	4.5335	NA	NA	NA	0.2747	0.363	NA
dominant	41202#BlockC43-C44#C43-C44 Melanoma and other malignant neoplasms of skin	Chapter II Neoplasms	16-89919709-C-T	'MC1R'	missense_variant	'10212/2997/219'	'140134/31255/1831'	1.195e-40	1.3338	1.2797	1.3902	[Analgesia from kappa-opioid receptor agonist; female-specific]; 613098 (3)|[Skin/hair/eye pigmentation 2; blond hair/fair skin]; 266300 (3); Autosomal recessive|[Skin/hair/eye pigmentation 2; red hair/fair skin]; 266300 (3); Autosomal recessive|{Albinism; oculocutaneous; type II; modifier of}; 203200 (3); Autosomal recessive|{Melanoma; cutaneous malignant; 5}; 613099 (3)|{UV-induced skin damage}…	1	0	1	0.0598	NA
dominant	20002#1111#asthma	Chapter X Diseases of the respiratory system	17-39905943-G-A	'GSDMB'	missense_variant	'9861/14820/6276'	'56282/99210/44544'	1.22e-40	0.8376	0.8162	0.8595	NA	NA	6e-23	2.032e-07	0.0377	NA
allelic	41202#L72#L72 Follicular cysts of skin and subcutaneous tissue	Chapter XII Diseases of the skin and subcutaneous tissue	3-38002413-T-C	'VILL'	synonymous_variant	'3784/2004/226'	'166142/62129/5839'	1.347e-40	1.3711	1.3108	1.4343	NA	NA	NA	0.0518	0.732	NA
dominant	20002#1473#high cholesterol	Chapter IX Diseases of the circulatory system	2-21041028-G-A	'APOB'	missense_variant	'13271/14985/4341'	'76044/75272/18783'	1.474e-40	1.1774	1.1494	1.2061	Hypercholesterolemia; due to ligand-defective apo B; 144010 (3); Autosomal dominant|Hypobetalipoproteinemia; 615558 (3); Autosomal recessive	0	1e-182	0.2811	0.4471	NA
dominant	40001#BlockG30-G32#G30-G32 Other degenerative diseases of the nervous system	Chapter VI Diseases of the nervous system	19-44908684-T-C	'APOE'	missense_variant	'99/154/39'	'165304/60079/5358'	1.685e-40	4.9247	3.8644	6.276	Alzheimer disease-2; 104310 (3); Autosomal dominant|Hyperlipoproteinemia; type III; 617347 (3)|Lipoprotein glomerulopathy; 611771 (3)|Sea-blue histiocyte disease; 269600 (3); Autosomal recessive|{?Macular degeneration; age-related}; 603075 (3); Autosomal dominant|{Coronary artery disease; severe; susceptibility to}; 617347 (3)	1	0	0.1116	0.2485	NA
dominant	Source of report of E80 (disorders of porphyrin and bilirubin metabolism)	Chapter IV Endocrine, nutritional and metabolic diseases	2-233743662-G-T	'DNAJB3'	non_coding_transcript_exon_variant	'683/153/12'	'160790/10063/146'	1.702e-40	3.8049	3.2062	4.5153	NA	NA	NA	0.2747	0.4099	NA
dominant	41272#Z753#Z75.3 Wing of ilium	Chapter XXII Codes for special purposes	9-5073770-G-T	'JAK2'	missense_variant	'1199/26/2'	'212586/59/4'	2.043e-40	78.8012	50.3074	123.434	Erythrocytosis; somatic; 133100 (3)|Leukemia; acute myeloid; somatic; 601626 (3)|Myelofibrosis; somatic; 254450 (3)|Polycythemia vera; somatic; 263300 (3)|Thrombocythemia 3; 614521 (3); Autosomal dominant; Somatic mutation|{Budd-Chiari syndrome; somatic}; 600880 (3)	1	1e-19	0.0125	2.087e-11	NA
allelic	41272#Y752#Y75.2 Laparoscopic approach to abdominal cavity NEC	Chapter XXII Codes for special purposes	2-43839108-G-C	'ABCG8'	missense_variant	'10204/1933/99'	'205221/28292/984'	2.165e-40	1.383	1.3209	1.448	Sitosterolemia; 210250 (3); Autosomal recessive|{Gallbladder disease 4}; 611465 (3)	1	0	0.4601	0.7843	NA
allelic	Union#C44#C44 Other malignant neoplasms of skin	Chapter II Neoplasms	16-89657860-C-T	'SPATA33'	missense_variant	'13449/4083/320'	'172459/41915/2641'	2.194e-40	1.2495	1.21	1.2902	NA	NA	NA	0.6248	0.0989	NA
dominant	41202#L72#L72 Follicular cysts of skin and subcutaneous tissue	Chapter XII Diseases of the skin and subcutaneous tissue	3-38008668-G-A	'PLCD1'	non_coding_transcript_exon_variant	'3795/1972/223'	'166597/60970/5692'	2.23e-40	1.4455	1.3704	1.5246	Nail disorder; nonsyndromic congenital; 3; (leukonychia); 151600 (3); Autosomal recessive; Autosomal dominant	NA	NA	0.1	0.2006	NA
allelic	22132#Doctor diagnosed alpha-1 antitrypsin deficiency	Chapter X Diseases of the respiratory system	14-94378610-C-T	'SERPINA1'	missense_variant	'4/22/6'	'66560/2754/24'	2.655e-40	54.9574	33.5882	89.9218	Emphysema due to AAT deficiency; 613490 (3); Autosomal recessive|Emphysema-cirrhosis; due to AAT deficiency; 613490 (3); Autosomal recessive|Hemorrhagic diathesis due to antithrombin Pittsburgh; 613490 (3); Autosomal recessive	1	3e-120	0.0726	0.5008	NA
allelic	42015#Source of asthma report	Chapter X Diseases of the respiratory system	17-39905964-C-T	'GSDMB'	missense_variant	'9608/17203/8488'	'51944/107347/56736'	3.11e-40	0.8978	0.8836	0.9122	NA	NA	8e-112	5.093e-06	0.0083	NA
allelic	Union#J45#J45 Asthma	Chapter X Diseases of the respiratory system	17-39905964-C-T	'GSDMB'	missense_variant	'10447/18780/9301'	'51250/105927/55990'	3.141e-40	0.9012	0.8875	0.9152	NA	NA	8e-112	1.91e-06	0.0089	NA
allelic	20002#1111#asthma	Chapter X Diseases of the respiratory system	17-39905943-G-A	'GSDMB'	missense_variant	'9861/14820/6276'	'56282/99210/44544'	3.534e-40	0.8912	0.8762	0.9065	NA	NA	6e-23	2.032e-07	0.0377	NA
dominant	Union#ChapterIII#Chapter III Diseases of the blood and blood-forming organs and certain disorders involving the immune mechanism	Chapter III Diseases of the blood and blood-forming organs and certain disorders involving the immune mechanism	9-5073770-G-T	'JAK2'	missense_variant	'25994/63/4'	'232923/36/3'	3.708e-40	15.3939	10.3709	22.8499	Erythrocytosis; somatic; 133100 (3)|Leukemia; acute myeloid; somatic; 601626 (3)|Myelofibrosis; somatic; 254450 (3)|Polycythemia vera; somatic; 263300 (3)|Thrombocythemia 3; 614521 (3); Autosomal dominant; Somatic mutation|{Budd-Chiari syndrome; somatic}; 600880 (3)	1	1e-19	1.469e-07	7.772e-10	NA
allelic	Union#ChapterXII#Chapter XII Diseases of the skin and subcutaneous tissue	Chapter XII Diseases of the skin and subcutaneous tissue	3-38009720-G-A	'PLCD1'	missense_variant	'35685/2857/39'	'205123/12248/159'	4.09e-40	1.3294	1.2761	1.385	Nail disorder; nonsyndromic congenital; 3; (leukonychia); 151600 (3); Autosomal recessive; Autosomal dominant	NA	NA	0.0178	0.0924	NA
allelic	20002#1111#asthma	Chapter X Diseases of the respiratory system	17-39872381-G-T	'ZPBP2'	missense_variant	'8266/15262/7611'	'46672/100528/53919'	4.311e-40	0.8921	0.8772	0.9073	NA	NA	NA	0.0006695	0.6617	NA
allelic	20002#1111#asthma	Chapter X Diseases of the respiratory system	17-39864166-T-C	'IKZF3'	5_prime_UTR_variant	'8174/15011/7682'	'46182/98837/54432'	4.345e-40	0.8917	0.8767	0.9069	NA	NA	NA	1.937e-06	0.0013	NA
dominant	41202#L72#L72 Follicular cysts of skin and subcutaneous tissue	Chapter XII Diseases of the skin and subcutaneous tissue	3-38002413-T-C	'VILL'	synonymous_variant	'3784/2004/226'	'166142/62129/5839'	4.936e-40	1.4406	1.3661	1.5191	NA	NA	NA	0.0518	0.732	NA
recessive	20002#1111#asthma	Chapter X Diseases of the respiratory system	17-39905964-C-T	'GSDMB'	missense_variant	'8520/15015/7390'	'48033/99292/52502'	6.851e-40	1.2017	1.1698	1.2346	NA	NA	8e-112	1.157e-06	0.0106	NA
allelic	Source of report of E88 (other metabolic disorders)	Chapter IV Endocrine, nutritional and metabolic diseases	14-94378610-C-T	'SERPINA1'	missense_variant	'421/65/18'	'222714/8879/71'	7.121e-40	5.608	4.561	6.8954	Emphysema due to AAT deficiency; 613490 (3); Autosomal recessive|Emphysema-cirrhosis; due to AAT deficiency; 613490 (3); Autosomal recessive|Hemorrhagic diathesis due to antithrombin Pittsburgh; 613490 (3); Autosomal recessive	1	3e-120	9.445e-08	0.0722	NA
dominant	20002#1473#high cholesterol	Chapter IX Diseases of the circulatory system	19-44893972-G-A	'TOMM40'	synonymous_variant	'31291/1372/28'	'160127/10197/169'	7.786e-40	0.6911	0.6528	0.7318	NA	NA	3e-09	0.0039	0.599	NA
allelic	41202#L721#L72.1 Trichilemmal cyst	Chapter XII Diseases of the skin and subcutaneous tissue	3-38010450-T-C	'PLCD1'	synonymous_variant	'1867/1493/271'	'140861/76541/10491'	8.083e-40	1.4302	1.3582	1.5061	Nail disorder; nonsyndromic congenital; 3; (leukonychia); 151600 (3); Autosomal recessive; Autosomal dominant	NA	NA	0.2666	0.4739	NA
allelic	20002#1226#hypothyroidism|myxoedema	Chapter IV Endocrine, nutritional and metabolic diseases	1-113758713-C-T	'PHTF1'	5_prime_UTR_variant	'7371/4802/826'	'85561/45835/6355'	9.901e-40	1.2238	1.1881	1.2605	NA	NA	NA	0.2401	0.031	NA
dominant	41202#I80#I80 Phlebitis and thrombophlebitis	Chapter IX Diseases of the circulatory system	9-133257521-T-TC	'ABO'	splice_acceptor_variant	'856/1352/458'	'72291/70492/18835'	9.902e-40	1.7112	1.5767	1.8573	[Blood group; ABO system]; 616093 (3)	NA	NA	0.0572	1.806e-16	NA
allelic	Union#E78#E78 Disorders of lipoprotein metabolism and other lipidaemias	Chapter IV Endocrine, nutritional and metabolic diseases	11-116791863-C-T	'APOA5'	5_prime_UTR_variant	'292/7663/53280'	'562/16427/137862'	1.043e-39	0.8321	0.8099	0.8549	Hyperchylomicronemia; late-onset; 144650 (3); Autosomal dominant|{Hypertriglyceridemia; susceptibility to}; 145750 (3); Autosomal dominant	NA	0	0.3508	0.0025	NA
dominant	Union#E03#E03 Other hypothyroidism	Chapter IV Endocrine, nutritional and metabolic diseases	1-113905767-C-T	'DCLRE1B'	missense_variant	'12853/6309/820'	'110215/44926/4685'	1.351e-39	1.2322	1.1948	1.2708	NA	NA	5e-11	0.1903	0.1923	NA
dominant	Union#E03#E03 Other hypothyroidism	Chapter IV Endocrine, nutritional and metabolic diseases	1-113907040-T-C	'DCLRE1B'	synonymous_variant	'12847/6322/820'	'110157/45009/4700'	1.506e-39	1.232	1.1946	1.2705	NA	NA	NA	0.2311	0.2118	NA
dominant	Union#ChapterII#Chapter II Neoplasms	Chapter II Neoplasms	9-5073770-G-T	'JAK2'	missense_variant	'77824/90/7'	'182323/10/0'	1.585e-39	22.7248	11.8512	43.5749	Erythrocytosis; somatic; 133100 (3)|Leukemia; acute myeloid; somatic; 601626 (3)|Myelofibrosis; somatic; 254450 (3)|Polycythemia vera; somatic; 263300 (3)|Thrombocythemia 3; 614521 (3); Autosomal dominant; Somatic mutation|{Budd-Chiari syndrome; somatic}; 600880 (3)	1	1e-19	4.708e-15	1	NA
dominant	Union#F05#F05 Delirium| not induced by alcohol and other psychoactive substances	Chapter V Mental and behavioural disorders	19-44908684-T-C	'APOE'	missense_variant	'1344/810/136'	'150479/54767/4844'	1.729e-39	1.7768	1.6341	1.932	Alzheimer disease-2; 104310 (3); Autosomal dominant|Hyperlipoproteinemia; type III; 617347 (3)|Lipoprotein glomerulopathy; 611771 (3)|Sea-blue histiocyte disease; 269600 (3); Autosomal recessive|{?Macular degeneration; age-related}; 603075 (3); Autosomal dominant|{Coronary artery disease; severe; susceptibility to}; 617347 (3)	1	0	0.354	0.0946	NA
allelic	Union#E88#E88 Other metabolic disorders	Chapter IV Endocrine, nutritional and metabolic diseases	14-94378610-C-T	'SERPINA1'	missense_variant	'623/79/21'	'229103/9148/68'	1.806e-39	4.5971	3.812	5.5438	Emphysema due to AAT deficiency; 613490 (3); Autosomal recessive|Emphysema-cirrhosis; due to AAT deficiency; 613490 (3); Autosomal recessive|Hemorrhagic diathesis due to antithrombin Pittsburgh; 613490 (3); Autosomal recessive	1	3e-120	5.467e-10	0.0156	NA
allelic	20002#1226#hypothyroidism|myxoedema	Chapter IV Endocrine, nutritional and metabolic diseases	1-113905767-C-T	'DCLRE1B'	missense_variant	'8312/4218/552'	'95395/39092/4102'	2.264e-39	1.2411	1.2024	1.2811	NA	NA	5e-11	0.571	0.2035	NA
recessive	Union#BlockF00-F09#F00-F09 Organic| including symptomatic| mental disorders	Chapter V Mental and behavioural disorders	19-44892887-C-T	'TOMM40'	synonymous_variant	'2659/1479/240'	'158534/52724/4411'	2.312e-39	2.7778	2.4306	3.1745	NA	NA	2e-15	0.0743	0.7248	NA
allelic	20002#1226#hypothyroidism|myxoedema	Chapter IV Endocrine, nutritional and metabolic diseases	1-113907040-T-C	'DCLRE1B'	synonymous_variant	'8305/4226/552'	'95345/39173/4114'	2.912e-39	1.2405	1.2018	1.2804	NA	NA	NA	0.6276	0.24	NA
allelic	Union#K76#K76 Other diseases of liver	Chapter XI Diseases of the digestive system	22-43928847-C-G	'PNPLA3'	missense_variant	'3619/2291/483'	'146407/74063/10533'	3.165e-39	1.3182	1.266	1.3726	NA	0	3e-62	8.591e-06	9.468e-21	NA
dominant	Union#E78#E78 Disorders of lipoprotein metabolism and other lipidaemias	Chapter IV Endocrine, nutritional and metabolic diseases	11-116791863-C-T	'APOA5'	5_prime_UTR_variant	'292/7663/53280'	'562/16427/137862'	3.228e-39	1.2116	1.1776	1.2465	Hyperchylomicronemia; late-onset; 144650 (3); Autosomal dominant|{Hypertriglyceridemia; susceptibility to}; 145750 (3); Autosomal dominant	NA	0	0.3508	0.0025	NA
dominant	Source of report of E03 (other hypothyroidism)	Chapter IV Endocrine, nutritional and metabolic diseases	1-113907040-T-C	'DCLRE1B'	synonymous_variant	'11688/5809/762'	'109592/44948/4703'	3.601e-39	1.2409	1.2018	1.2813	NA	NA	NA	0.2396	0.2498	NA
dominant	Source of report of E03 (other hypothyroidism)	Chapter IV Endocrine, nutritional and metabolic diseases	1-113905767-C-T	'DCLRE1B'	missense_variant	'11694/5797/762'	'109652/44872/4688'	3.637e-39	1.241	1.2018	1.2814	NA	NA	5e-11	0.1962	0.2348	NA
dominant	Source of report of E03 (other hypothyroidism)	Chapter IV Endocrine, nutritional and metabolic diseases	2-203867991-A-G	'CTLA4'	missense_variant	'6135/8807/3252'	'61330/74145/23159'	4.021e-39	1.2389	1.1995	1.2796	Autoimmune lymphoproliferative syndrome; type V; 616100 (3); Autosomal dominant|{Celiac disease; susceptibility to; 3}; 609755 (3)|{Diabetes mellitus; insulin-dependent; 12}; 601388 (3)|{Hashimoto thyroiditis}; 140300 (3); Autosomal dominant|{Systemic lupus erythematosus; susceptibility to}; 152700 (3); Autosomal dominant	0	2e-20	0.3535	0.002	NA
dominant	41272#Z75#Z75 Bone of pelvis	Chapter XXII Codes for special purposes	9-5073770-G-T	'JAK2'	missense_variant	'2126/28/3'	'244340/66/3'	4.748e-39	51.635	33.7258	79.0542	Erythrocytosis; somatic; 133100 (3)|Leukemia; acute myeloid; somatic; 601626 (3)|Myelofibrosis; somatic; 254450 (3)|Polycythemia vera; somatic; 263300 (3)|Thrombocythemia 3; 614521 (3); Autosomal dominant; Somatic mutation|{Budd-Chiari syndrome; somatic}; 600880 (3)	1	1e-19	0.0002357	2e-08	NA
dominant	42021#Source of alzheimer's disease report	Chapter VI Diseases of the nervous system	19-44892887-C-T	'TOMM40'	synonymous_variant	'240/228/52'	'196414/65791/5547'	5.675e-39	3.2122	2.7029	3.8174	NA	NA	2e-15	0.9197	0.6656	NA
recessive	Union#F00#F00 Dementia in Alzheimer's disease	Chapter V Mental and behavioural disorders	19-44892457-T-C	'TOMM40'	synonymous_variant	'296/402/139'	'165282/89507/12182'	6.126e-39	4.1651	3.4687	5.0012	NA	NA	9e-12	0.8863	0.6487	NA
allelic	20001#1003#skin cancer	Chapter II Neoplasms	16-89919709-C-T	'MC1R'	missense_variant	'4753/1488/130'	'166875/37036/2116'	6.586e-39	1.4286	1.3569	1.504	[Analgesia from kappa-opioid receptor agonist; female-specific]; 613098 (3)|[Skin/hair/eye pigmentation 2; blond hair/fair skin]; 266300 (3); Autosomal recessive|[Skin/hair/eye pigmentation 2; red hair/fair skin]; 266300 (3); Autosomal recessive|{Albinism; oculocutaneous; type II; modifier of}; 203200 (3); Autosomal recessive|{Melanoma; cutaneous malignant; 5}; 613099 (3)|{UV-induced skin damage}…	1	0	0.2897	0.2262	NA
dominant	Union#E07#E07 Other disorders of thyroid	Chapter IV Endocrine, nutritional and metabolic diseases	1-113907040-T-C	'DCLRE1B'	synonymous_variant	'10194/5128/658'	'108109/44185/4656'	7.117e-39	1.2564	1.2144	1.2998	NA	NA	NA	0.6762	0.0833	NA
dominant	Union#L30#L30 Other dermatitis	Chapter XII Diseases of the skin and subcutaneous tissue	1-152312600-CACTG-C	'FLG'	frameshift_variant	'24985/1656/50'	'227021/10639/123'	7.294e-39	1.4404	1.3664	1.5183	Ichthyosis vulgaris; 146700 (3); Autosomal dominant|{Dermatitis; atopic; susceptibility to; 2}; 605803 (3)	1	NA	0.00022	0.9269	NA
dominant	Union#E07#E07 Other disorders of thyroid	Chapter IV Endocrine, nutritional and metabolic diseases	1-113905767-C-T	'DCLRE1B'	missense_variant	'10202/5118/658'	'108168/44102/4642'	7.33e-39	1.2564	1.2144	1.2998	NA	NA	5e-11	0.6055	0.0709	NA
dominant	Source of report of L57 (skin changes due to chronic exposure to nonionising radiation)	Chapter XII Diseases of the skin and subcutaneous tissue	16-89919709-C-T	'MC1R'	missense_variant	'8047/2374/218'	'179960/40209/2300'	7.553e-39	1.3636	1.303	1.4271	[Analgesia from kappa-opioid receptor agonist; female-specific]; 613098 (3)|[Skin/hair/eye pigmentation 2; blond hair/fair skin]; 266300 (3); Autosomal recessive|[Skin/hair/eye pigmentation 2; red hair/fair skin]; 266300 (3); Autosomal recessive|{Albinism; oculocutaneous; type II; modifier of}; 203200 (3); Autosomal recessive|{Melanoma; cutaneous malignant; 5}; 613099 (3)|{UV-induced skin damage}…	1	0	0.0068	0.3085	NA
allelic	Source of report of E03 (other hypothyroidism)	Chapter IV Endocrine, nutritional and metabolic diseases	9-97854301-T-C	'FOXE1'	synonymous_variant	'1062/6535/10677'	'11589/62377/85427'	7.675e-39	1.1815	1.1519	1.2118	Bamforth-Lazarus syndrome; 241850 (3); Autosomal recessive|{Thyroid cancer; nonmedullary; 4}; 616534 (3); Autosomal dominant	0	NA	0.1407	0.1663	NA
allelic	Source of report of I26 (pulmonary embolism)	Chapter IX Diseases of the circulatory system	9-133257521-T-TC	'ABO'	splice_acceptor_variant	'1544/2238/668'	'105428/102787/27539'	8.981e-39	1.3332	1.2774	1.3915	[Blood group; ABO system]; 616093 (3)	NA	NA	0.002	1.057e-24	NA
allelic	20002#1473#high cholesterol	Chapter IX Diseases of the circulatory system	19-44893972-G-A	'TOMM40'	synonymous_variant	'31291/1372/28'	'160127/10197/169'	9.62e-39	0.7004	0.6623	0.7407	NA	NA	3e-09	0.0039	0.599	NA
dominant	Union#E03#E03 Other hypothyroidism	Chapter IV Endocrine, nutritional and metabolic diseases	2-203867991-A-G	'CTLA4'	missense_variant	'6761/9624/3535'	'61558/74526/23160'	1.152e-38	1.2265	1.189	1.2651	Autoimmune lymphoproliferative syndrome; type V; 616100 (3); Autosomal dominant|{Celiac disease; susceptibility to; 3}; 609755 (3)|{Diabetes mellitus; insulin-dependent; 12}; 601388 (3)|{Hashimoto thyroiditis}; 140300 (3); Autosomal dominant|{Systemic lupus erythematosus; susceptibility to}; 152700 (3); Autosomal dominant	0	2e-20	0.2751	0.0131	NA
allelic	Source of report of L30 (other dermatitis)	Chapter XII Diseases of the skin and subcutaneous tissue	1-152312600-CACTG-C	'FLG'	frameshift_variant	'24338/1596/48'	'226947/10676/120'	1.326e-38	1.4324	1.3598	1.5089	Ichthyosis vulgaris; 146700 (3); Autosomal dominant|{Dermatitis; atopic; susceptibility to; 2}; 605803 (3)	1	NA	0.0002296	0.6806	NA
allelic	Union#BlockE00-E07#E00-E07 Disorders of thyroid gland	Chapter IV Endocrine, nutritional and metabolic diseases	12-111446804-T-C	'SH2B3'	missense_variant	'4558/8267/3935'	'38602/82220/44780'	1.345e-38	0.8615	0.8424	0.8811	Erythrocytosis; somatic; 133100 (3)|Myelofibrosis; somatic; 254450 (3)|Thrombocythemia; somatic; 187950 (3)	NA	8e-222	0.1182	0.0218	NA
allelic	20002#1111#asthma	Chapter X Diseases of the respiratory system	17-39875421-C-T	'ZPBP2'	synonymous_variant	'9591/14717/6465'	'54872/98086/45838'	1.407e-38	0.8932	0.8781	0.9086	NA	NA	NA	4.208e-09	6.645e-07	NA
allelic	41202#M720#M72.0 Palmar fascial fibromatosis [Dupuytren]	Chapter XIII Diseases of the musculoskeletal system and connective tissue	7-37948987-C-T	'EPDR1'	synonymous_variant	'278/1321/1554'	'6178/41178/71021'	2.02e-38	0.6894	0.6527	0.7283	NA	NA	NA	0.9321	0.0371	NA
dominant	20002#1226#hypothyroidism|myxoedema	Chapter IV Endocrine, nutritional and metabolic diseases	12-111446804-T-C	'SH2B3'	missense_variant	'3834/6312/2872'	'31874/68630/37571'	3.689e-38	1.3206	1.2649	1.3788	Erythrocytosis; somatic; 133100 (3)|Myelofibrosis; somatic; 254450 (3)|Thrombocythemia; somatic; 187950 (3)	NA	8e-222	0.0045	0.1179	NA
allelic	41202#M72#M72 Fibroblastic disorders	Chapter XIII Diseases of the musculoskeletal system and connective tissue	7-37948987-C-T	'EPDR1'	synonymous_variant	'299/1428/1718'	'6424/42765/73885'	4.185e-38	0.7007	0.6648	0.7386	NA	NA	NA	0.9346	0.0211	NA
allelic	20002#1111#asthma	Chapter X Diseases of the respiratory system	17-39868373-C-T	'ZPBP2'	synonymous_variant	'9593/15097/6463'	'54894/100560/45822'	4.714e-38	0.8946	0.8795	0.9099	NA	NA	NA	0.0002278	0.5735	NA
allelic	20002#1473#high cholesterol	Chapter IX Diseases of the circulatory system	1-109272630-A-G	'CELSR2'	non_coding_transcript_exon_variant	'16168/13519/2758'	'78792/73021/17467'	5.239e-38	0.8867	0.8706	0.9032	NA	NA	1e-300	0.3696	0.0043	NA
allelic	Source of report of J45 (asthma)	Chapter X Diseases of the respiratory system	17-39905964-C-T	'GSDMB'	missense_variant	'9738/17505/8647'	'52227/107692/56894'	5.422e-38	0.9013	0.8872	0.9157	NA	NA	8e-112	7.823e-06	0.0043	NA
allelic	42015#Source of asthma report	Chapter X Diseases of the respiratory system	17-39872381-G-T	'ZPBP2'	missense_variant	'9321/17476/8741'	'50510/108632/58292'	5.761e-38	0.901	0.8868	0.9154	NA	NA	NA	0.0022	0.8166	NA
dominant	41272#Y75#Y75 Minimal access to abdominal cavity	Chapter XXII Codes for special purposes	2-43839108-G-C	'ABCG8'	missense_variant	'11148/2084/107'	'209560/28883/985'	6.595e-38	1.3789	1.3151	1.4459	Sitosterolemia; 210250 (3); Autosomal recessive|{Gallbladder disease 4}; 611465 (3)	1	0	0.3787	0.7732	NA
dominant	41272#Y752#Y75.2 Laparoscopic approach to abdominal cavity NEC	Chapter XXII Codes for special purposes	2-43839108-G-C	'ABCG8'	missense_variant	'10204/1933/99'	'205221/28292/984'	6.634e-38	1.3959	1.329	1.4663	Sitosterolemia; 210250 (3); Autosomal recessive|{Gallbladder disease 4}; 611465 (3)	1	0	0.4601	0.7843	NA
allelic	Union#J45#J45 Asthma	Chapter X Diseases of the respiratory system	17-39872381-G-T	'ZPBP2'	missense_variant	'10138/19062/9579'	'49822/107254/57502'	6.91e-38	0.9044	0.8907	0.9184	NA	NA	NA	0.001	0.6592	NA
dominant	20002#1094#deep venous thrombosis (dvt)	Chapter IX Diseases of the circulatory system	9-133257521-T-TC	'ABO'	splice_acceptor_variant	'1877/2607/782'	'76387/75121/20119'	7.353e-38	1.4481	1.3676	1.5334	[Blood group; ABO system]; 616093 (3)	NA	NA	0.0122	2.188e-15	NA
recessive	20002#1466#gout	Chapter XIII Diseases of the musculoskeletal system and connective tissue	4-88131171-G-T	'ABCG2'	missense_variant	'2388/1263/163'	'88306/21914/1394'	7.798e-38	3.53	2.9914	4.1656	[Junior blood group system]; 614490 (3)|[Uric acid concentration; serum; QTL1]; 138900 (3); ?Autosomal dominant	0	1e-290	0.8443	0.4029	NA
allelic	Union#J45#J45 Asthma	Chapter X Diseases of the respiratory system	17-39864166-T-C	'IKZF3'	5_prime_UTR_variant	'10027/18746/9676'	'49286/105420/58062'	7.81e-38	0.9041	0.8903	0.9181	NA	NA	NA	1.14e-06	0.0006719	NA
dominant	Union#L721#L72.1 Trichilemmal cyst	Chapter XII Diseases of the skin and subcutaneous tissue	3-38010450-T-C	'PLCD1'	synonymous_variant	'1978/1580/285'	'152971/83357/11367'	8.931e-38	1.5227	1.4286	1.6229	Nail disorder; nonsyndromic congenital; 3; (leukonychia); 151600 (3); Autosomal recessive; Autosomal dominant	NA	NA	0.2148	0.9334	NA
allelic	20002#2#dermatology	Chapter XII Diseases of the skin and subcutaneous tissue	1-152313385-G-A	'FLG'	stop_gained	'10489/776/35'	'237713/11290/111'	9.078e-38	1.6442	1.5313	1.7654	Ichthyosis vulgaris; 146700 (3); Autosomal dominant|{Dermatitis; atopic; susceptibility to; 2}; 605803 (3)	1	9e-74	9.848e-06	0.0508	NA
allelic	Union#E07#E07 Other disorders of thyroid	Chapter IV Endocrine, nutritional and metabolic diseases	9-97854301-T-C	'FOXE1'	synonymous_variant	'916/5714/9368'	'11458/61532/84105'	9.088e-38	1.191	1.1593	1.2236	Bamforth-Lazarus syndrome; 241850 (3); Autosomal recessive|{Thyroid cancer; nonmedullary; 4}; 616534 (3); Autosomal dominant	0	NA	0.254	0.1617	NA
allelic	42015#Source of asthma report	Chapter X Diseases of the respiratory system	17-39864166-T-C	'IKZF3'	5_prime_UTR_variant	'9218/17190/8827'	'49987/106766/58846'	9.199e-38	0.9008	0.8866	0.9153	NA	NA	NA	5.926e-06	0.0002409	NA
dominant	20002#1111#asthma	Chapter X Diseases of the respiratory system	17-39875421-C-T	'ZPBP2'	synonymous_variant	'9591/14717/6465'	'54872/98086/45838'	1.074e-37	0.842	0.8204	0.8642	NA	NA	NA	4.208e-09	6.645e-07	NA
dominant	42021#Source of alzheimer's disease report	Chapter VI Diseases of the nervous system	19-44892457-T-C	'TOMM40'	synonymous_variant	'177/257/87'	'165401/89652/12234'	1.259e-37	3.1551	2.6315	3.7829	NA	NA	9e-12	0.7189	0.5415	NA
dominant	Union#F019#F01.9 Vascular dementia| unspecified	Chapter V Mental and behavioural disorders	19-44908684-T-C	'APOE'	missense_variant	'287/270/55'	'143991/52267/4664'	1.289e-37	2.8641	2.4429	3.3579	Alzheimer disease-2; 104310 (3); Autosomal dominant|Hyperlipoproteinemia; type III; 617347 (3)|Lipoprotein glomerulopathy; 611771 (3)|Sea-blue histiocyte disease; 269600 (3); Autosomal recessive|{?Macular degeneration; age-related}; 603075 (3); Autosomal dominant|{Coronary artery disease; severe; susceptibility to}; 617347 (3)	1	0	0.5087	0.3357	NA
dominant	Union#C44#C44 Other malignant neoplasms of skin	Chapter II Neoplasms	16-89657860-C-T	'SPATA33'	missense_variant	'13449/4083/320'	'172459/41915/2641'	1.319e-37	1.2672	1.2229	1.3131	NA	NA	NA	0.6248	0.0989	NA
dominant	Union#J45#J45 Asthma	Chapter X Diseases of the respiratory system	17-39905943-G-A	'GSDMB'	missense_variant	'12103/18540/7911'	'60108/105881/47449'	1.403e-37	0.8568	0.8369	0.8771	NA	NA	6e-23	1.548e-07	0.0447	NA
allelic	Source of report of E78 (disorders of lipoprotein metabolism and other lipidaemias)	Chapter IV Endocrine, nutritional and metabolic diseases	2-27508073-T-C	'GCKR'	missense_variant&splice_region_variant	'9535/26179/19082'	'24442/74357/58849'	1.426e-37	0.9125	0.8998	0.9253	[Fasting plasma glucose level QTL 5]; 613463 (3)	0	1e-300	0.0006495	0.000166	NA
dominant	Union#E07#E07 Other disorders of thyroid	Chapter IV Endocrine, nutritional and metabolic diseases	2-203867991-A-G	'CTLA4'	missense_variant	'5328/7745/2865'	'60275/73149/22880'	1.46e-37	1.2499	1.2076	1.2937	Autoimmune lymphoproliferative syndrome; type V; 616100 (3); Autosomal dominant|{Celiac disease; susceptibility to; 3}; 609755 (3)|{Diabetes mellitus; insulin-dependent; 12}; 601388 (3)|{Hashimoto thyroiditis}; 140300 (3); Autosomal dominant|{Systemic lupus erythematosus; susceptibility to}; 152700 (3); Autosomal dominant	0	2e-20	0.5922	0.0045	NA
dominant	40001#G30#G30 Alzheimer's disease	Chapter VI Diseases of the nervous system	19-44908684-T-C	'APOE'	missense_variant	'58/113/34'	'192018/69976/6225'	1.487e-37	6.3866	4.7123	8.6559	Alzheimer disease-2; 104310 (3); Autosomal dominant|Hyperlipoproteinemia; type III; 617347 (3)|Lipoprotein glomerulopathy; 611771 (3)|Sea-blue histiocyte disease; 269600 (3); Autosomal recessive|{?Macular degeneration; age-related}; 603075 (3); Autosomal dominant|{Coronary artery disease; severe; susceptibility to}; 617347 (3)	1	0	0.119	0.1121	NA
dominant	20002#1224#thyroid problem (not cancer)	Chapter IV Endocrine, nutritional and metabolic diseases	2-203867991-A-G	'CTLA4'	missense_variant	'5223/7598/2819'	'53526/64874/20280'	1.748e-37	1.2537	1.2106	1.2983	Autoimmune lymphoproliferative syndrome; type V; 616100 (3); Autosomal dominant|{Celiac disease; susceptibility to; 3}; 609755 (3)|{Diabetes mellitus; insulin-dependent; 12}; 601388 (3)|{Hashimoto thyroiditis}; 140300 (3); Autosomal dominant|{Systemic lupus erythematosus; susceptibility to}; 152700 (3); Autosomal dominant	0	2e-20	0.5445	0.0061	NA
allelic	Union#F051#F05.1 Delirium superimposed on dementia	Chapter V Mental and behavioural disorders	19-44908684-T-C	'APOE'	missense_variant	'129/159/37'	'156161/56790/5097'	1.76e-37	3.079	2.6224	3.6151	Alzheimer disease-2; 104310 (3); Autosomal dominant|Hyperlipoproteinemia; type III; 617347 (3)|Lipoprotein glomerulopathy; 611771 (3)|Sea-blue histiocyte disease; 269600 (3); Autosomal recessive|{?Macular degeneration; age-related}; 603075 (3); Autosomal dominant|{Coronary artery disease; severe; susceptibility to}; 617347 (3)	1	0	0.2792	0.4388	NA
dominant	20002#1111#asthma	Chapter X Diseases of the respiratory system	17-39868373-C-T	'ZPBP2'	synonymous_variant	'9593/15097/6463'	'54894/100560/45822'	1.762e-37	0.8428	0.8212	0.865	NA	NA	NA	0.0002278	0.5735	NA
recessive	Union#J45#J45 Asthma	Chapter X Diseases of the respiratory system	17-39905964-C-T	'GSDMB'	missense_variant	'10447/18780/9301'	'51250/105927/55990'	2.012e-37	1.1754	1.1469	1.2046	NA	NA	8e-112	1.91e-06	0.0089	NA
recessive	20002#1111#asthma	Chapter X Diseases of the respiratory system	17-39872381-G-T	'ZPBP2'	missense_variant	'8266/15262/7611'	'46672/100528/53919'	2.735e-37	1.1959	1.1638	1.2289	NA	NA	NA	0.0006695	0.6617	NA
dominant	42015#Source of asthma report	Chapter X Diseases of the respiratory system	17-39905943-G-A	'GSDMB'	missense_variant	'11124/16978/7224'	'60890/107287/48105'	2.812e-37	0.8525	0.832	0.8735	NA	NA	6e-23	4.359e-07	0.04	NA
allelic	Union#I802#I80.2 Phlebitis and thrombophlebitis of other deep vessels of lower extremities	Chapter IX Diseases of the circulatory system	9-133257521-T-TC	'ABO'	splice_acceptor_variant	'977/1444/488'	'95318/93018/24974'	3.351e-37	1.413	1.3407	1.4892	[Blood group; ABO system]; 616093 (3)	NA	NA	0.2524	4.91e-23	NA
recessive	42015#Source of asthma report	Chapter X Diseases of the respiratory system	17-39905964-C-T	'GSDMB'	missense_variant	'9608/17203/8488'	'51944/107347/56736'	4.147e-37	1.1814	1.1517	1.2118	NA	NA	8e-112	5.093e-06	0.0083	NA
allelic	41272#Y75#Y75 Minimal access to abdominal cavity	Chapter XXII Codes for special purposes	2-43837951-G-A	'ABCG5'	missense_variant	'11257/1992/102'	'210752/27923/896'	5.316e-37	1.3553	1.2954	1.418	Sitosterolemia; 210250 (3); Autosomal recessive	0	1e-14	0.1869	0.3799	NA
allelic	Union#M720#M72.0 Palmar fascial fibromatosis [Dupuytren]	Chapter XIII Diseases of the musculoskeletal system and connective tissue	7-37948987-C-T	'EPDR1'	synonymous_variant	'288/1383/1655'	'8315/55721/95654'	5.904e-37	0.7016	0.6652	0.7401	NA	NA	NA	1	0.0866	NA
dominant	Source of report of F03 (unspecified dementia)	Chapter V Mental and behavioural disorders	19-44908684-T-C	'APOE'	missense_variant	'345/289/72'	'156550/56869/5089'	6.392e-37	2.6439	2.2805	3.0652	Alzheimer disease-2; 104310 (3); Autosomal dominant|Hyperlipoproteinemia; type III; 617347 (3)|Lipoprotein glomerulopathy; 611771 (3)|Sea-blue histiocyte disease; 269600 (3); Autosomal recessive|{?Macular degeneration; age-related}; 603075 (3); Autosomal dominant|{Coronary artery disease; severe; susceptibility to}; 617347 (3)	1	0	0.3304	0.3782	NA
allelic	20002#1224#thyroid problem (not cancer)	Chapter IV Endocrine, nutritional and metabolic diseases	9-97854301-T-C	'FOXE1'	synonymous_variant	'894/5605/9201'	'10192/54430/74729'	6.735e-37	1.1915	1.1594	1.2246	Bamforth-Lazarus syndrome; 241850 (3); Autosomal recessive|{Thyroid cancer; nonmedullary; 4}; 616534 (3); Autosomal dominant	0	NA	0.2974	0.0401	NA
allelic	Union#L57#L57 Skin changes due to chronic exposure to nonionising radiation	Chapter XII Diseases of the skin and subcutaneous tissue	16-89657860-C-T	'SPATA33'	missense_variant	'8601/2673/234'	'175981/42880/2662'	7.672e-37	1.2945	1.2452	1.3457	NA	NA	NA	0.1229	0.3867	NA
allelic	42015#Source of asthma report	Chapter X Diseases of the respiratory system	17-39905943-G-A	'GSDMB'	missense_variant	'11124/16978/7224'	'60890/107287/48105'	7.853e-37	0.9018	0.8875	0.9164	NA	NA	6e-23	4.359e-07	0.04	NA
allelic	41272#Y752#Y75.2 Laparoscopic approach to abdominal cavity NEC	Chapter XXII Codes for special purposes	2-43837951-G-A	'ABCG5'	missense_variant	'10305/1848/95'	'206376/27359/895'	8.29e-37	1.3702	1.3074	1.4359	Sitosterolemia; 210250 (3); Autosomal recessive	0	1e-14	0.2357	0.7364	NA
dominant	20002#1224#thyroid problem (not cancer)	Chapter IV Endocrine, nutritional and metabolic diseases	1-113905767-C-T	'DCLRE1B'	missense_variant	'10016/5017/650'	'95866/39171/4139'	8.52e-37	1.2524	1.2099	1.2963	NA	NA	5e-11	0.4871	0.0732	NA
allelic	Union#J45#J45 Asthma	Chapter X Diseases of the respiratory system	17-39905943-G-A	'GSDMB'	missense_variant	'12103/18540/7911'	'60108/105881/47449'	8.805e-37	0.9052	0.8914	0.9193	NA	NA	6e-23	1.548e-07	0.0447	NA
recessive	20002#1111#asthma	Chapter X Diseases of the respiratory system	17-39864166-T-C	'IKZF3'	5_prime_UTR_variant	'8174/15011/7682'	'46182/98837/54432'	8.968e-37	1.1954	1.1632	1.2286	NA	NA	NA	1.937e-06	0.0013	NA
allelic	Source of report of E78 (disorders of lipoprotein metabolism and other lipidaemias)	Chapter IV Endocrine, nutritional and metabolic diseases	11-116791863-C-T	'APOA5'	5_prime_UTR_variant	'265/6975/47991'	'557/17111/141354'	9.327e-37	0.8339	0.811	0.8574	Hyperchylomicronemia; late-onset; 144650 (3); Autosomal dominant|{Hypertriglyceridemia; susceptibility to}; 145750 (3); Autosomal dominant	NA	0	0.5015	0.1092	NA
dominant	40001#G309#G30.9 Alzheimer's disease| unspecified	Chapter VI Diseases of the nervous system	19-44908684-T-C	'APOE'	missense_variant	'54/109/32'	'192018/69976/6225'	9.41e-37	6.5797	4.8077	9.0049	Alzheimer disease-2; 104310 (3); Autosomal dominant|Hyperlipoproteinemia; type III; 617347 (3)|Lipoprotein glomerulopathy; 611771 (3)|Sea-blue histiocyte disease; 269600 (3); Autosomal recessive|{?Macular degeneration; age-related}; 603075 (3); Autosomal dominant|{Coronary artery disease; severe; susceptibility to}; 617347 (3)	1	0	0.0818	0.1121	NA
recessive	Union#BlockG30-G32#G30-G32 Other degenerative diseases of the nervous system	Chapter VI Diseases of the nervous system	19-44892887-C-T	'TOMM40'	synonymous_variant	'1188/820/151'	'165876/55221/4635'	9.419e-37	3.5871	3.0326	4.243	NA	NA	2e-15	0.5757	0.6181	NA
allelic	20002#1094#deep venous thrombosis (dvt)	Chapter IX Diseases of the circulatory system	9-133257521-T-TC	'ABO'	splice_acceptor_variant	'1877/2607/782'	'76387/75121/20119'	9.922e-37	1.2954	1.245	1.3478	[Blood group; ABO system]; 616093 (3)	NA	NA	0.0122	2.188e-15	NA
dominant	20002#1224#thyroid problem (not cancer)	Chapter IV Endocrine, nutritional and metabolic diseases	1-113907040-T-C	'DCLRE1B'	synonymous_variant	'10008/5025/650'	'95817/39257/4150'	1.166e-36	1.2517	1.2093	1.2956	NA	NA	NA	0.5353	0.094	NA
allelic	Union#K805#K80.5 Calculus of bile duct without cholangitis or cholecystitis	Chapter XI Diseases of the digestive system	2-43839108-G-C	'ABCG8'	missense_variant	'1716/470/24'	'193630/26979/942'	1.335e-36	1.9053	1.737	2.0897	Sitosterolemia; 210250 (3); Autosomal recessive|{Gallbladder disease 4}; 611465 (3)	1	0	0.2173	0.9444	NA
dominant	41202#D473#D47.3 Essential (haemorrhagic) thrombocythaemia	Chapter II Neoplasms	9-5073770-G-T	'JAK2'	missense_variant	'104/14/0'	'196075/21/1'	1.363e-36	1199.76	597.501	2409.07	Erythrocytosis; somatic; 133100 (3)|Leukemia; acute myeloid; somatic; 601626 (3)|Myelofibrosis; somatic; 254450 (3)|Polycythemia vera; somatic; 263300 (3)|Thrombocythemia 3; 614521 (3); Autosomal dominant; Somatic mutation|{Budd-Chiari syndrome; somatic}; 600880 (3)	1	1e-19	1	0.0006449	NA
allelic	41200#S065#S06.5 Excision of lesion of skin of head or neck NEC	Chapter XII Diseases of the skin and subcutaneous tissue	3-38306515-C-T	'SLC22A14'	synonymous_variant	'8811/329/4'	'223448/3756/17'	1.636e-36	2.2323	1.9949	2.4978	NA	NA	NA	0.5545	0.7031	NA
dominant	41202#L721#L72.1 Trichilemmal cyst	Chapter XII Diseases of the skin and subcutaneous tissue	3-38010450-T-C	'PLCD1'	synonymous_variant	'1867/1493/271'	'140861/76541/10491'	1.678e-36	1.5292	1.4321	1.6329	Nail disorder; nonsyndromic congenital; 3; (leukonychia); 151600 (3); Autosomal recessive; Autosomal dominant	NA	NA	0.2666	0.4739	NA
dominant	Union#E78#E78 Disorders of lipoprotein metabolism and other lipidaemias	Chapter IV Endocrine, nutritional and metabolic diseases	2-21009323-G-A	'APOB'	synonymous_variant	'13039/30169/17968'	'36286/77181/41274'	1.966e-36	0.8747	0.8568	0.893	Hypercholesterolemia; due to ligand-defective apo B; 144010 (3); Autosomal dominant|Hypobetalipoproteinemia; 615558 (3); Autosomal recessive	0	9e-23	0.0734	0.5791	NA
dominant	Union#K805#K80.5 Calculus of bile duct without cholangitis or cholecystitis	Chapter XI Diseases of the digestive system	2-43839108-G-C	'ABCG8'	missense_variant	'1716/470/24'	'193630/26979/942'	2.196e-36	1.9964	1.8049	2.2083	Sitosterolemia; 210250 (3); Autosomal recessive|{Gallbladder disease 4}; 611465 (3)	1	0	0.2173	0.9444	NA
dominant	Union#K81#K81 Cholecystitis	Chapter XI Diseases of the digestive system	2-43839108-G-C	'ABCG8'	missense_variant	'2545/630/29'	'199965/27786/978'	2.827e-36	1.8001	1.6509	1.9629	Sitosterolemia; 210250 (3); Autosomal recessive|{Gallbladder disease 4}; 611465 (3)	1	0	0.1662	0.6924	NA
allelic	41202#D473#D47.3 Essential (haemorrhagic) thrombocythaemia	Chapter II Neoplasms	9-5073770-G-T	'JAK2'	missense_variant	'104/14/0'	'196075/21/1'	3.296e-36	1075.28	546.227	2116.76	Erythrocytosis; somatic; 133100 (3)|Leukemia; acute myeloid; somatic; 601626 (3)|Myelofibrosis; somatic; 254450 (3)|Polycythemia vera; somatic; 263300 (3)|Thrombocythemia 3; 614521 (3); Autosomal dominant; Somatic mutation|{Budd-Chiari syndrome; somatic}; 600880 (3)	1	1e-19	1	0.0006449	NA
allelic	Union#K81#K81 Cholecystitis	Chapter XI Diseases of the digestive system	2-43839108-G-C	'ABCG8'	missense_variant	'2545/630/29'	'199965/27786/978'	3.701e-36	1.7297	1.5968	1.8737	Sitosterolemia; 210250 (3); Autosomal recessive|{Gallbladder disease 4}; 611465 (3)	1	0	0.1662	0.6924	NA
dominant	Union#E78#E78 Disorders of lipoprotein metabolism and other lipidaemias	Chapter IV Endocrine, nutritional and metabolic diseases	2-21009932-G-A	'APOB'	synonymous_variant	'13017/30178/17978'	'36257/77140/41309'	4.021e-36	0.8753	0.8573	0.8936	Hypercholesterolemia; due to ligand-defective apo B; 144010 (3); Autosomal dominant|Hypobetalipoproteinemia; 615558 (3); Autosomal recessive	NA	7e-116	0.092	0.5081	NA
allelic	40006#C44#C44 Other malignant neoplasms of skin	Chapter II Neoplasms	16-89657860-C-T	'SPATA33'	missense_variant	'10275/3172/245'	'155437/37693/2368'	4.458e-36	1.2682	1.2231	1.315	NA	NA	NA	1	0.1228	NA
allelic	40011#8090#Basal cell carcinoma| NOS	Chapter II Neoplasms	16-89919709-C-T	'MC1R'	missense_variant	'9062/2611/200'	'186493/41731/2382'	6.575e-36	1.2952	1.2452	1.3473	[Analgesia from kappa-opioid receptor agonist; female-specific]; 613098 (3)|[Skin/hair/eye pigmentation 2; blond hair/fair skin]; 266300 (3); Autosomal recessive|[Skin/hair/eye pigmentation 2; red hair/fair skin]; 266300 (3); Autosomal recessive|{Albinism; oculocutaneous; type II; modifier of}; 203200 (3); Autosomal recessive|{Melanoma; cutaneous malignant; 5}; 613099 (3)|{UV-induced skin damage}…	1	0	0.4556	0.3765	NA
dominant	41200#S065#S06.5 Excision of lesion of skin of head or neck NEC	Chapter XII Diseases of the skin and subcutaneous tissue	3-38306515-C-T	'SLC22A14'	synonymous_variant	'8811/329/4'	'223448/3756/17'	6.879e-36	2.2383	1.997	2.5087	NA	NA	NA	0.5545	0.7031	NA
allelic	Union#E07#E07 Other disorders of thyroid	Chapter IV Endocrine, nutritional and metabolic diseases	1-113697697-T-TA	'PHTF1'	3_prime_UTR_variant	'1201/5936/8283'	'9362/53548/88906'	6.978e-36	0.843	0.821	0.8656	NA	NA	NA	0.0027	1.089e-26	NA
allelic	Source of report of E03 (other hypothyroidism)	Chapter IV Endocrine, nutritional and metabolic diseases	1-113697697-T-TA	'PHTF1'	3_prime_UTR_variant	'1388/6703/9547'	'9509/54415/90126'	8.606e-36	0.8516	0.8306	0.8731	NA	NA	NA	1.358e-05	4.065e-26	NA
allelic	41272#Y752#Y75.2 Laparoscopic approach to abdominal cavity NEC	Chapter XXII Codes for special purposes	2-43851714-G-A	'ABCG8'	synonymous_variant	'10357/1801/84'	'207262/26453/843'	8.81e-36	1.3705	1.3068	1.4373	Sitosterolemia; 210250 (3); Autosomal recessive|{Gallbladder disease 4}; 611465 (3)	0	NA	0.5412	0.9854	NA
dominant	Source of report of E78 (disorders of lipoprotein metabolism and other lipidaemias)	Chapter IV Endocrine, nutritional and metabolic diseases	11-116791863-C-T	'APOA5'	5_prime_UTR_variant	'265/6975/47991'	'557/17111/141354'	9.564e-36	1.207	1.1722	1.2428	Hyperchylomicronemia; late-onset; 144650 (3); Autosomal dominant|{Hypertriglyceridemia; susceptibility to}; 145750 (3); Autosomal dominant	NA	0	0.5015	0.1092	NA
allelic	Source of report of J45 (asthma)	Chapter X Diseases of the respiratory system	17-39864166-T-C	'IKZF3'	5_prime_UTR_variant	'9347/17477/8997'	'50226/107156/59003'	9.581e-36	0.9042	0.89	0.9186	NA	NA	NA	4.983e-06	0.0002198	NA
allelic	Source of report of J45 (asthma)	Chapter X Diseases of the respiratory system	17-39872381-G-T	'ZPBP2'	missense_variant	'9450/17768/8912'	'50762/109046/58440'	1.105e-35	0.9047	0.8905	0.919	NA	NA	NA	0.002	0.8103	NA
dominant	Union#E07#E07 Other disorders of thyroid	Chapter IV Endocrine, nutritional and metabolic diseases	1-113758713-C-T	'PHTF1'	5_prime_UTR_variant	'9057/5840/988'	'96859/51905/7211'	1.109e-35	1.2352	1.1951	1.2767	NA	NA	NA	0.257	0.0158	NA
allelic	41272#S065#S06.5 Excision of lesion of skin of head or neck NEC	Chapter XII Diseases of the skin and subcutaneous tissue	3-38306515-C-T	'SLC22A14'	synonymous_variant	'9608/344/4'	'223622/3700/19'	1.229e-35	2.171	1.9444	2.4239	NA	NA	NA	0.5553	0.3651	NA
dominant	Source of report of E03 (other hypothyroidism)	Chapter IV Endocrine, nutritional and metabolic diseases	9-97854301-T-C	'FOXE1'	synonymous_variant	'1062/6535/10677'	'11589/62377/85427'	1.521e-35	0.8218	0.7967	0.8477	Bamforth-Lazarus syndrome; 241850 (3); Autosomal recessive|{Thyroid cancer; nonmedullary; 4}; 616534 (3); Autosomal dominant	0	NA	0.1407	0.1663	NA
allelic	Union#BlockE70-E90#E70-E90 Metabolic disorders	Chapter IV Endocrine, nutritional and metabolic diseases	19-44908684-T-C	'APOE'	missense_variant	'32426/13182/1277'	'124626/44537/3882'	1.599e-35	1.1328	1.1109	1.155	Alzheimer disease-2; 104310 (3); Autosomal dominant|Hyperlipoproteinemia; type III; 617347 (3)|Lipoprotein glomerulopathy; 611771 (3)|Sea-blue histiocyte disease; 269600 (3); Autosomal recessive|{?Macular degeneration; age-related}; 603075 (3); Autosomal dominant|{Coronary artery disease; severe; susceptibility to}; 617347 (3)	1	0	0.155	0.1928	NA
allelic	41272#Y75#Y75 Minimal access to abdominal cavity	Chapter XXII Codes for special purposes	2-43851714-G-A	'ABCG8'	synonymous_variant	'11315/1941/89'	'211644/27020/842'	1.805e-35	1.3529	1.2922	1.4166	Sitosterolemia; 210250 (3); Autosomal recessive|{Gallbladder disease 4}; 611465 (3)	0	NA	0.5536	0.5256	NA
allelic	41202#L72#L72 Follicular cysts of skin and subcutaneous tissue	Chapter XII Diseases of the skin and subcutaneous tissue	3-38006463-G-C	'VILL'	missense_variant	'3583/2147/282'	'157441/69245/7545'	2.117e-35	1.3259	1.2696	1.3847	NA	NA	NA	0.0827	0.5242	NA
allelic	Union#H353#H35.3 Degeneration of macula and posterior pole	Chapter VII Diseases of the eye and adnexa	10-122454932-G-T	'ARMS2'	missense_variant	'2046/1350/353'	'144980/78001/10820'	2.132e-35	1.3952	1.3255	1.4685	{Macular degeneration; age-related; 8}; 613778 (3)	0	0	8.573e-09	0.0121	NA
allelic	Union#R16#R16 Hepatomegaly and splenomegaly| not elsewhere classified	Chapter XVIII Symptoms, signs and abnormal clinical and laboratory findings, not elsewhere classified	9-5073770-G-T	'JAK2'	missense_variant	'673/19/2'	'185210/61/4'	2.62e-35	90.4716	56.2688	145.464	Erythrocytosis; somatic; 133100 (3)|Leukemia; acute myeloid; somatic; 601626 (3)|Myelofibrosis; somatic; 254450 (3)|Polycythemia vera; somatic; 263300 (3)|Thrombocythemia 3; 614521 (3); Autosomal dominant; Somatic mutation|{Budd-Chiari syndrome; somatic}; 600880 (3)	1	1e-19	0.0127	4.639e-11	NA
dominant	22132#Doctor diagnosed alpha-1 antitrypsin deficiency	Chapter X Diseases of the respiratory system	14-94378610-C-T	'SERPINA1'	missense_variant	'4/22/6'	'66560/2754/24'	2.658e-35	167.718	58.7876	478.489	Emphysema due to AAT deficiency; 613490 (3); Autosomal recessive|Emphysema-cirrhosis; due to AAT deficiency; 613490 (3); Autosomal recessive|Hemorrhagic diathesis due to antithrombin Pittsburgh; 613490 (3); Autosomal recessive	1	3e-120	0.0726	0.5008	NA
dominant	20002#1473#high cholesterol	Chapter IX Diseases of the circulatory system	2-21009323-G-A	'APOB'	synonymous_variant	'6653/16102/9876'	'39614/84914/45813'	2.725e-35	0.8477	0.826	0.8699	Hypercholesterolemia; due to ligand-defective apo B; 144010 (3); Autosomal dominant|Hypobetalipoproteinemia; 615558 (3); Autosomal recessive	0	9e-23	0.546	0.4878	NA
dominant	40011#8090#Basal cell carcinoma| NOS	Chapter II Neoplasms	20-2309687-C-A	'TGM3'	missense_variant	'580/3913/7370'	'7472/67049/155909'	3.168e-35	1.2754	1.2278	1.325	?Uncombable hair syndrome 2; 617251 (3); Autosomal recessive	NA	3e-81	0.0405	0.0112	NA
dominant	41272#S065#S06.5 Excision of lesion of skin of head or neck NEC	Chapter XII Diseases of the skin and subcutaneous tissue	3-38306515-C-T	'SLC22A14'	synonymous_variant	'9608/344/4'	'223622/3700/19'	3.204e-35	2.1779	1.9476	2.4354	NA	NA	NA	0.5553	0.3651	NA
allelic	42015#Source of asthma report	Chapter X Diseases of the respiratory system	17-39875421-C-T	'ZPBP2'	synonymous_variant	'10822/16856/7443'	'59390/106013/49521'	3.233e-35	0.9038	0.8895	0.9184	NA	NA	NA	5.266e-09	1.271e-07	NA
dominant	20002#1473#high cholesterol	Chapter IX Diseases of the circulatory system	2-21009932-G-A	'APOB'	synonymous_variant	'6643/16107/9886'	'39586/84850/45849'	3.418e-35	0.8479	0.8262	0.8702	Hypercholesterolemia; due to ligand-defective apo B; 144010 (3); Autosomal dominant|Hypobetalipoproteinemia; 615558 (3); Autosomal recessive	NA	7e-116	0.5761	0.3903	NA
dominant	41272#Z48#Z48 Skin of other part of head or neck	Chapter XXII Codes for special purposes	3-38006189-G-A	'VILL'	synonymous_variant	'3516/1837/199'	'149579/55503/5199'	3.908e-35	1.4269	1.35	1.5082	NA	NA	NA	0.0332	0.5525	NA
allelic	Union#E03#E03 Other hypothyroidism	Chapter IV Endocrine, nutritional and metabolic diseases	1-113697697-T-TA	'PHTF1'	3_prime_UTR_variant	'1492/7322/10505'	'9512/54586/90608'	3.984e-35	0.8582	0.8378	0.879	NA	NA	NA	1.673e-05	6.033e-26	NA
recessive	20002#1466#gout	Chapter XIII Diseases of the musculoskeletal system and connective tissue	4-9996816-C-T	'SLC2A9'	synonymous_variant	'74/1057/2687'	'6860/40814/63757'	3.993e-35	0.3013	0.2391	0.3797	Hypouricemia; renal; 2; 612076 (3); Autosomal recessive; Autosomal dominant|{Uric acid concentration; serum; QTL 2}; 612076 (3); Autosomal recessive; Autosomal dominant	0	NA	0.0104	0.0024	NA
allelic	Union#J45#J45 Asthma	Chapter X Diseases of the respiratory system	17-39875421-C-T	'ZPBP2'	synonymous_variant	'11775/18400/8151'	'58616/104657/48827'	4.385e-35	0.9073	0.8934	0.9214	NA	NA	NA	1.11e-09	3.799e-07	NA
dominant	Union#E03#E03 Other hypothyroidism	Chapter IV Endocrine, nutritional and metabolic diseases	1-113758713-C-T	'PHTF1'	5_prime_UTR_variant	'11438/7193/1229'	'98715/52832/7312'	4.426e-35	1.2085	1.1729	1.2452	NA	NA	NA	0.0293	0.0235	NA
dominant	Source of report of L30 (other dermatitis)	Chapter XII Diseases of the skin and subcutaneous tissue	1-152312600-CACTG-C	'FLG'	frameshift_variant	'24338/1596/48'	'226947/10676/120'	4.44e-35	1.42	1.3459	1.4981	Ichthyosis vulgaris; 146700 (3); Autosomal dominant|{Dermatitis; atopic; susceptibility to; 2}; 605803 (3)	1	NA	0.0002296	0.6806	NA
recessive	Union#J45#J45 Asthma	Chapter X Diseases of the respiratory system	17-39872381-G-T	'ZPBP2'	missense_variant	'10138/19062/9579'	'49822/107254/57502'	4.832e-35	1.1705	1.1419	1.1999	NA	NA	NA	0.001	0.6592	NA
allelic	41202#BlockL60-L75#L60-L75 Disorders of skin appendages	Chapter XII Diseases of the skin and subcutaneous tissue	3-38006189-G-A	'VILL'	synonymous_variant	'4600/2295/250'	'166537/61610/5757'	5.615e-35	1.3124	1.2583	1.3688	NA	NA	NA	0.0837	0.5102	NA
dominant	20001#1003#skin cancer	Chapter II Neoplasms	16-89919709-C-T	'MC1R'	missense_variant	'4753/1488/130'	'166875/37036/2116'	6.766e-35	1.4509	1.3699	1.5368	[Analgesia from kappa-opioid receptor agonist; female-specific]; 613098 (3)|[Skin/hair/eye pigmentation 2; blond hair/fair skin]; 266300 (3); Autosomal recessive|[Skin/hair/eye pigmentation 2; red hair/fair skin]; 266300 (3); Autosomal recessive|{Albinism; oculocutaneous; type II; modifier of}; 203200 (3); Autosomal recessive|{Melanoma; cutaneous malignant; 5}; 613099 (3)|{UV-induced skin damage}…	1	0	0.2897	0.2262	NA
allelic	41272#Z48#Z48 Skin of other part of head or neck	Chapter XXII Codes for special purposes	3-38006189-G-A	'VILL'	synonymous_variant	'3516/1837/199'	'149579/55503/5199'	7.96e-35	1.3562	1.2938	1.4216	NA	NA	NA	0.0332	0.5525	NA
dominant	20002#1226#hypothyroidism|myxoedema	Chapter IV Endocrine, nutritional and metabolic diseases	1-113907040-T-C	'DCLRE1B'	synonymous_variant	'8305/4226/552'	'95345/39173/4114'	8.225e-35	1.2672	1.2207	1.3154	NA	NA	NA	0.6276	0.24	NA
dominant	20002#1226#hypothyroidism|myxoedema	Chapter IV Endocrine, nutritional and metabolic diseases	1-113905767-C-T	'DCLRE1B'	missense_variant	'8312/4218/552'	'95395/39092/4102'	8.532e-35	1.2674	1.2209	1.3157	NA	NA	5e-11	0.571	0.2035	NA
allelic	42015#Source of asthma report	Chapter X Diseases of the respiratory system	17-39868373-C-T	'ZPBP2'	synonymous_variant	'10826/17290/7441'	'59414/108680/49501'	9.249e-35	0.905	0.8907	0.9195	NA	NA	NA	0.0004651	0.6426	NA
recessive	Source of report of J45 (asthma)	Chapter X Diseases of the respiratory system	17-39905964-C-T	'GSDMB'	missense_variant	'9738/17505/8647'	'52227/107692/56894'	9.375e-35	1.1734	1.1442	1.2035	NA	NA	8e-112	7.823e-06	0.0043	NA
allelic	Union#J45#J45 Asthma	Chapter X Diseases of the respiratory system	17-39868373-C-T	'ZPBP2'	synonymous_variant	'11779/18876/8147'	'58642/107274/48816'	1.026e-34	0.9083	0.8945	0.9224	NA	NA	NA	0.0002766	0.5681	NA
dominant	41272#Z48#Z48 Skin of other part of head or neck	Chapter XXII Codes for special purposes	3-38002413-T-C	'VILL'	synonymous_variant	'3510/1848/200'	'149267/55956/5247'	1.027e-34	1.423	1.3465	1.5039	NA	NA	NA	0.0247	0.9738	NA
dominant	Source of report of J45 (asthma)	Chapter X Diseases of the respiratory system	17-39905943-G-A	'GSDMB'	missense_variant	'11269/17291/7358'	'61186/107675/48222'	1.032e-34	0.8585	0.838	0.8795	NA	NA	6e-23	1.178e-06	0.0391	NA
dominant	41272#Z48#Z48 Skin of other part of head or neck	Chapter XXII Codes for special purposes	3-38008668-G-A	'PLCD1'	non_coding_transcript_exon_variant	'3519/1815/197'	'149676/54911/5122'	1.079e-34	1.4255	1.3484	1.507	Nail disorder; nonsyndromic congenital; 3; (leukonychia); 151600 (3); Autosomal recessive; Autosomal dominant	NA	NA	0.0481	0.31	NA
dominant	Union#J45#J45 Asthma	Chapter X Diseases of the respiratory system	17-39875421-C-T	'ZPBP2'	synonymous_variant	'11775/18400/8151'	'58616/104657/48827'	1.119e-34	0.8611	0.841	0.8818	NA	NA	NA	1.11e-09	3.799e-07	NA
dominant	20002#1224#thyroid problem (not cancer)	Chapter IV Endocrine, nutritional and metabolic diseases	1-113758713-C-T	'PHTF1'	5_prime_UTR_variant	'8890/5729/972'	'85908/46032/6406'	1.174e-34	1.2349	1.1942	1.277	NA	NA	NA	0.2268	0.0171	NA
recessive	Union#J45#J45 Asthma	Chapter X Diseases of the respiratory system	17-39864166-T-C	'IKZF3'	5_prime_UTR_variant	'10027/18746/9676'	'49286/105420/58062'	1.315e-34	1.1702	1.1414	1.1997	NA	NA	NA	1.14e-06	0.0006719	NA
dominant	41202#BlockL60-L75#L60-L75 Disorders of skin appendages	Chapter XII Diseases of the skin and subcutaneous tissue	3-38006189-G-A	'VILL'	synonymous_variant	'4600/2295/250'	'166537/61610/5757'	1.409e-34	1.3677	1.302	1.4367	NA	NA	NA	0.0837	0.5102	NA
allelic	Union#E78#E78 Disorders of lipoprotein metabolism and other lipidaemias	Chapter IV Endocrine, nutritional and metabolic diseases	2-27508073-T-C	'GCKR'	missense_variant&splice_region_variant	'10471/28986/21284'	'23753/72426/57331'	1.443e-34	0.9187	0.9064	0.9312	[Fasting plasma glucose level QTL 5]; 613463 (3)	0	1e-300	0.0004053	0.0004366	NA
allelic	Source of report of K76 (other diseases of liver)	Chapter XI Diseases of the digestive system	22-43928847-C-G	'PNPLA3'	missense_variant	'2588/1663/368'	'145084/73455/10451'	1.449e-34	1.3518	1.2897	1.4169	NA	0	3e-62	1.799e-05	1.755e-20	NA
allelic	41272#Z48#Z48 Skin of other part of head or neck	Chapter XXII Codes for special purposes	3-38008668-G-A	'PLCD1'	non_coding_transcript_exon_variant	'3519/1815/197'	'149676/54911/5122'	1.523e-34	1.3567	1.2939	1.4225	Nail disorder; nonsyndromic congenital; 3; (leukonychia); 151600 (3); Autosomal recessive; Autosomal dominant	NA	NA	0.0481	0.31	NA
allelic	Union#K80#K80 Cholelithiasis	Chapter XI Diseases of the digestive system	2-43809774-T-C	'DYNC2LI1'	3_prime_UTR_variant	'12380/4198/358'	'131214/53547/5731'	1.637e-34	0.8248	0.7993	0.8511	Short-rib thoracic dysplasia 15 with polydactyly; 617088 (3); Autosomal recessive	NA	NA	0.926	0.0029	NA
allelic	Source of report of J45 (asthma)	Chapter X Diseases of the respiratory system	17-39905943-G-A	'GSDMB'	missense_variant	'11269/17291/7358'	'61186/107675/48222'	1.868e-34	0.9057	0.8914	0.9202	NA	NA	6e-23	1.178e-06	0.0391	NA
dominant	Union#J45#J45 Asthma	Chapter X Diseases of the respiratory system	17-39868373-C-T	'ZPBP2'	synonymous_variant	'11779/18876/8147'	'58642/107274/48816'	1.908e-34	0.8619	0.8418	0.8825	NA	NA	NA	0.0002766	0.5681	NA
dominant	Source of report of E78 (disorders of lipoprotein metabolism and other lipidaemias)	Chapter IV Endocrine, nutritional and metabolic diseases	2-21009323-G-A	'APOB'	synonymous_variant	'11698/27226/16255'	'37226/79177/42504'	2.084e-34	0.8744	0.8558	0.8933	Hypercholesterolemia; due to ligand-defective apo B; 144010 (3); Autosomal dominant|Hypobetalipoproteinemia; 615558 (3); Autosomal recessive	0	9e-23	0.1336	0.3425	NA
allelic	20002#1224#thyroid problem (not cancer)	Chapter IV Endocrine, nutritional and metabolic diseases	1-113697697-T-TA	'PHTF1'	3_prime_UTR_variant	'1180/5820/8132'	'8311/47521/78817'	2.108e-34	0.8441	0.8217	0.8671	NA	NA	NA	0.0023	1.152e-23	NA
allelic	20002#8#haematology|dermatology	Chapter III Diseases of the blood and blood-forming organs and certain disorders involving the immune mechanism	9-5073770-G-T	'JAK2'	missense_variant	'14555/40/6'	'237722/57/1'	2.119e-34	14.3769	9.9009	20.8764	Erythrocytosis; somatic; 133100 (3)|Leukemia; acute myeloid; somatic; 601626 (3)|Myelofibrosis; somatic; 254450 (3)|Polycythemia vera; somatic; 263300 (3)|Thrombocythemia 3; 614521 (3); Autosomal dominant; Somatic mutation|{Budd-Chiari syndrome; somatic}; 600880 (3)	1	1e-19	3.385e-12	0.0036	NA
allelic	41272#Z48#Z48 Skin of other part of head or neck	Chapter XXII Codes for special purposes	3-38002413-T-C	'VILL'	synonymous_variant	'3510/1848/200'	'149267/55956/5247'	2.218e-34	1.3523	1.2902	1.4174	NA	NA	NA	0.0247	0.9738	NA
dominant	20002#1111#asthma	Chapter X Diseases of the respiratory system	17-39766006-G-A	'IKZF3'	synonymous_variant	'9440/15089/6593'	'54267/100457/46416'	2.312e-34	0.8486	0.8268	0.8711	NA	NA	1e-12	9.67e-05	0.8617	NA
allelic	Union#E80#E80 Disorders of porphyrin and bilirubin metabolism	Chapter IV Endocrine, nutritional and metabolic diseases	2-233795961-C-T	'MROH2A'	splice_region_variant	'585/319/39'	'134692/33899/2207'	2.395e-34	2.1106	1.8884	2.3588	NA	NA	NA	0.6253	0.1552	NA
allelic	41202#L72#L72 Follicular cysts of skin and subcutaneous tissue	Chapter XII Diseases of the skin and subcutaneous tissue	3-37997491-T-C	'VILL'	synonymous_variant	'3594/2108/282'	'157559/68344/7513'	2.462e-34	1.3221	1.2656	1.3811	NA	NA	NA	0.2331	0.3338	NA
recessive	42015#Source of asthma report	Chapter X Diseases of the respiratory system	17-39872381-G-T	'ZPBP2'	missense_variant	'9321/17476/8741'	'50510/108632/58292'	2.737e-34	1.175	1.1452	1.2055	NA	NA	NA	0.0022	0.8166	NA
allelic	Source of report of L57 (skin changes due to chronic exposure to nonionising radiation)	Chapter XII Diseases of the skin and subcutaneous tissue	16-89657860-C-T	'SPATA33'	missense_variant	'7950/2475/215'	'176770/43046/2698'	2.757e-34	1.2943	1.2432	1.3475	NA	NA	NA	0.1746	0.1789	NA
dominant	41202#L72#L72 Follicular cysts of skin and subcutaneous tissue	Chapter XII Diseases of the skin and subcutaneous tissue	3-38006463-G-C	'VILL'	missense_variant	'3583/2147/282'	'157441/69245/7545'	2.788e-34	1.3899	1.3192	1.4645	NA	NA	NA	0.0827	0.5242	NA
allelic	41200#T52#T52 Excision of other fascia	Chapter XII Diseases of the skin and subcutaneous tissue	7-37948987-C-T	'EPDR1'	synonymous_variant	'223/1016/1176'	'8284/54980/94995'	3.055e-34	0.6728	0.6324	0.7158	NA	NA	NA	0.885	0.0046	NA
recessive	Union#H353#H35.3 Degeneration of macula and posterior pole	Chapter VII Diseases of the eye and adnexa	10-122454932-G-T	'ARMS2'	missense_variant	'2046/1350/353'	'144980/78001/10820'	3.129e-34	2.1421	1.9165	2.3943	{Macular degeneration; age-related; 8}; 613778 (3)	0	0	8.573e-09	0.0121	NA
allelic	41202#I802#I80.2 Phlebitis and thrombophlebitis of other deep vessels of lower extremities	Chapter IX Diseases of the circulatory system	9-133257521-T-TC	'ABO'	splice_acceptor_variant	'632/998/349'	'71114/69294/18525'	3.142e-34	1.4913	1.3997	1.5889	[Blood group; ABO system]; 616093 (3)	NA	NA	0.1988	1.271e-16	NA
dominant	42015#Source of asthma report	Chapter X Diseases of the respiratory system	17-39875421-C-T	'ZPBP2'	synonymous_variant	'10822/16856/7443'	'59390/106013/49521'	3.232e-34	0.8574	0.8366	0.8787	NA	NA	NA	5.266e-09	1.271e-07	NA
allelic	20002#1111#asthma	Chapter X Diseases of the respiratory system	17-39766006-G-A	'IKZF3'	synonymous_variant	'9440/15089/6593'	'54267/100457/46416'	3.289e-34	0.9	0.8849	0.9154	NA	NA	1e-12	9.67e-05	0.8617	NA
dominant	20002#1226#hypothyroidism|myxoedema	Chapter IV Endocrine, nutritional and metabolic diseases	2-203867991-A-G	'CTLA4'	missense_variant	'4338/6346/2359'	'53360/64634/20092'	3.487e-34	1.2638	1.2167	1.3128	Autoimmune lymphoproliferative syndrome; type V; 616100 (3); Autosomal dominant|{Celiac disease; susceptibility to; 3}; 609755 (3)|{Diabetes mellitus; insulin-dependent; 12}; 601388 (3)|{Hashimoto thyroiditis}; 140300 (3); Autosomal dominant|{Systemic lupus erythematosus; susceptibility to}; 152700 (3); Autosomal dominant	0	2e-20	0.6541	0.0219	NA
allelic	41202#BlockL60-L75#L60-L75 Disorders of skin appendages	Chapter XII Diseases of the skin and subcutaneous tissue	3-38008668-G-A	'PLCD1'	non_coding_transcript_exon_variant	'4610/2268/246'	'166615/60956/5667'	3.54e-34	1.31	1.2558	1.3667	Nail disorder; nonsyndromic congenital; 3; (leukonychia); 151600 (3); Autosomal recessive; Autosomal dominant	NA	NA	0.1111	0.3004	NA
dominant	40006#C44#C44 Other malignant neoplasms of skin	Chapter II Neoplasms	16-89657860-C-T	'SPATA33'	missense_variant	'10275/3172/245'	'155437/37693/2368'	3.866e-34	1.2903	1.2394	1.3433	NA	NA	NA	1	0.1228	NA
dominant	42015#Source of asthma report	Chapter X Diseases of the respiratory system	17-39868373-C-T	'ZPBP2'	synonymous_variant	'10826/17290/7441'	'59414/108680/49501'	4.36e-34	0.858	0.8373	0.8793	NA	NA	NA	0.0004651	0.6426	NA
recessive	Union#E039#E03.9 Hypothyroidism| unspecified	Chapter IV Endocrine, nutritional and metabolic diseases	12-111446804-T-C	'SH2B3'	missense_variant	'3952/6976/3241'	'38969/83097/45280'	4.407e-34	1.2743	1.2262	1.3242	Erythrocytosis; somatic; 133100 (3)|Myelofibrosis; somatic; 254450 (3)|Thrombocythemia; somatic; 187950 (3)	NA	8e-222	0.1295	0.0253	NA
recessive	Source of report of E78 (disorders of lipoprotein metabolism and other lipidaemias)	Chapter IV Endocrine, nutritional and metabolic diseases	1-109272630-A-G	'CELSR2'	non_coding_transcript_exon_variant	'27272/22809/4798'	'72969/68295/16632'	4.66e-34	0.8137	0.7868	0.8416	NA	NA	1e-300	0.7661	0.0005166	NA
dominant	Union#E07#E07 Other disorders of thyroid	Chapter IV Endocrine, nutritional and metabolic diseases	9-97854301-T-C	'FOXE1'	synonymous_variant	'916/5714/9368'	'11458/61532/84105'	4.878e-34	0.8155	0.789	0.8428	Bamforth-Lazarus syndrome; 241850 (3); Autosomal recessive|{Thyroid cancer; nonmedullary; 4}; 616534 (3); Autosomal dominant	0	NA	0.254	0.1617	NA
allelic	41202#BlockC43-C44#C43-C44 Melanoma and other malignant neoplasms of skin	Chapter II Neoplasms	11-89284793-G-A	'TYR'	missense_variant	'5988/5676/1618'	'84551/71234/15786'	4.976e-34	1.1803	1.1494	1.212	Albinism; oculocutaneous; type IA; 203100 (3); Autosomal recessive|Albinism; oculocutaneous; type IB; 606952 (3)|Waardenburg syndrome/albinism; digenic; 103470 (3); Autosomal dominant|[Skin/hair/eye pigmentation 3; blue/green eyes]; 601800 (3)|[Skin/hair/eye pigmentation 3; light/dark/freckling skin]; 601800 (3)|{Melanoma; cutaneous malignant; susceptibility to; 8}; 601800 (3)	1	4e-280	1.85e-06	9.443e-06	NA
allelic	Union#M109#M10.9 Gout| unspecified	Chapter XIII Diseases of the musculoskeletal system and connective tissue	4-88008153-G-A	'PKD2'	synonymous_variant	'3291/1079/93'	'112198/24957/1410'	5.027e-34	1.4823	1.3949	1.5752	Polycystic kidney disease 2; 613095 (3); Autosomal dominant	0	NA	0.6668	0.5918	NA
recessive	Source of report of E78 (disorders of lipoprotein metabolism and other lipidaemias)	Chapter IV Endocrine, nutritional and metabolic diseases	2-21041028-G-A	'APOB'	missense_variant	'22911/25148/7050'	'71508/69916/17236'	5.083e-34	1.2037	1.1686	1.2398	Hypercholesterolemia; due to ligand-defective apo B; 144010 (3); Autosomal dominant|Hypobetalipoproteinemia; 615558 (3); Autosomal recessive	0	1e-182	0.2494	0.4529	NA
allelic	Union#C44#C44 Other malignant neoplasms of skin	Chapter II Neoplasms	20-2309687-C-A	'TGM3'	missense_variant	'780/5710/11348'	'6977/63092/146749'	5.211e-34	0.8442	0.8218	0.8673	?Uncombable hair syndrome 2; 617251 (3); Autosomal recessive	NA	3e-81	0.0719	0.0523	NA
allelic	41202#K805#K80.5 Calculus of bile duct without cholangitis or cholecystitis	Chapter XI Diseases of the digestive system	2-43839108-G-C	'ABCG8'	missense_variant	'1484/400/23'	'118465/15936/573'	5.212e-34	1.9603	1.7738	2.1664	Sitosterolemia; 210250 (3); Autosomal recessive|{Gallbladder disease 4}; 611465 (3)	1	0	0.5791	0.1356	NA
dominant	Source of report of E78 (disorders of lipoprotein metabolism and other lipidaemias)	Chapter IV Endocrine, nutritional and metabolic diseases	2-21009932-G-A	'APOB'	synonymous_variant	'11678/27235/16264'	'37199/79106/42540'	5.249e-34	0.8751	0.8566	0.8941	Hypercholesterolemia; due to ligand-defective apo B; 144010 (3); Autosomal dominant|Hypobetalipoproteinemia; 615558 (3); Autosomal recessive	NA	7e-116	0.1623	0.2562	NA
dominant	Union#K805#K80.5 Calculus of bile duct without cholangitis or cholecystitis	Chapter XI Diseases of the digestive system	2-43851714-G-A	'ABCG8'	synonymous_variant	'1749/445/17'	'195569/25233/815'	6.272e-34	1.9833	1.7885	2.1992	Sitosterolemia; 210250 (3); Autosomal recessive|{Gallbladder disease 4}; 611465 (3)	0	NA	0.0601	0.9702	NA
dominant	Union#K40#K40 Inguinal hernia	Chapter XI Diseases of the digestive system	8-25850751-T-C	'EBF2'	synonymous_variant	'5095/8147/3386'	'41396/55979/19591'	6.922e-34	1.24	1.1972	1.2842	NA	NA	NA	0.2156	0.0043	NA
dominant	41272#Y752#Y75.2 Laparoscopic approach to abdominal cavity NEC	Chapter XXII Codes for special purposes	2-43837951-G-A	'ABCG5'	missense_variant	'10305/1848/95'	'206376/27359/895'	7.219e-34	1.3772	1.31	1.4479	Sitosterolemia; 210250 (3); Autosomal recessive	0	1e-14	0.2357	0.7364	NA
dominant	Source of report of E03 (other hypothyroidism)	Chapter IV Endocrine, nutritional and metabolic diseases	1-113758713-C-T	'PHTF1'	5_prime_UTR_variant	'10411/6583/1144'	'98177/52744/7308'	7.724e-34	1.2134	1.1762	1.2518	NA	NA	NA	0.0177	0.037	NA
allelic	20001#1003#skin cancer	Chapter II Neoplasms	16-89657860-C-T	'SPATA33'	missense_variant	'4673/1569/132'	'163903/39663/2495'	7.843e-34	1.382	1.314	1.4535	NA	NA	NA	0.9595	0.0851	NA
allelic	41202#C44#C44 Other malignant neoplasms of skin	Chapter II Neoplasms	16-89919709-C-T	'MC1R'	missense_variant	'9002/2599/194'	'136599/30530/1814'	7.927e-34	1.2891	1.2386	1.3417	[Analgesia from kappa-opioid receptor agonist; female-specific]; 613098 (3)|[Skin/hair/eye pigmentation 2; blond hair/fair skin]; 266300 (3); Autosomal recessive|[Skin/hair/eye pigmentation 2; red hair/fair skin]; 266300 (3); Autosomal recessive|{Albinism; oculocutaneous; type II; modifier of}; 203200 (3); Autosomal recessive|{Melanoma; cutaneous malignant; 5}; 613099 (3)|{UV-induced skin damage}…	1	0	0.6772	0.0198	NA
dominant	41272#Y75#Y75 Minimal access to abdominal cavity	Chapter XXII Codes for special purposes	2-43837951-G-A	'ABCG5'	missense_variant	'11257/1992/102'	'210752/27923/896'	8.632e-34	1.3603	1.2963	1.4276	Sitosterolemia; 210250 (3); Autosomal recessive	0	1e-14	0.1869	0.3799	NA
dominant	41202#BlockL60-L75#L60-L75 Disorders of skin appendages	Chapter XII Diseases of the skin and subcutaneous tissue	3-38008668-G-A	'PLCD1'	non_coding_transcript_exon_variant	'4610/2268/246'	'166615/60956/5667'	9.092e-34	1.3638	1.2981	1.4329	Nail disorder; nonsyndromic congenital; 3; (leukonychia); 151600 (3); Autosomal recessive; Autosomal dominant	NA	NA	0.1111	0.3004	NA
dominant	41272#Y752#Y75.2 Laparoscopic approach to abdominal cavity NEC	Chapter XXII Codes for special purposes	2-43851714-G-A	'ABCG8'	synonymous_variant	'10357/1801/84'	'207262/26453/843'	9.229e-34	1.382	1.3137	1.4538	Sitosterolemia; 210250 (3); Autosomal recessive|{Gallbladder disease 4}; 611465 (3)	0	NA	0.5412	0.9854	NA
allelic	41272#T52#T52 Excision of other fascia	Chapter XII Diseases of the skin and subcutaneous tissue	7-37948987-C-T	'EPDR1'	synonymous_variant	'223/1032/1200'	'8223/55170/95305'	9.391e-34	0.6766	0.6362	0.7196	NA	NA	NA	0.9618	0.0399	NA
allelic	41202#BlockL60-L75#L60-L75 Disorders of skin appendages	Chapter XII Diseases of the skin and subcutaneous tissue	3-38002413-T-C	'VILL'	synonymous_variant	'4597/2306/250'	'166162/62125/5815'	9.684e-34	1.3049	1.2512	1.3609	NA	NA	NA	0.0608	0.9256	NA
dominant	Union#I802#I80.2 Phlebitis and thrombophlebitis of other deep vessels of lower extremities	Chapter IX Diseases of the circulatory system	9-133257521-T-TC	'ABO'	splice_acceptor_variant	'977/1444/488'	'95318/93018/24974'	9.961e-34	1.5975	1.4785	1.7261	[Blood group; ABO system]; 616093 (3)	NA	NA	0.2524	4.91e-23	NA
recessive	Union#E88#E88 Other metabolic disorders	Chapter IV Endocrine, nutritional and metabolic diseases	14-94378610-C-T	'SERPINA1'	missense_variant	'623/79/21'	'229103/9148/68'	9.976e-34	104.811	63.8969	171.924	Emphysema due to AAT deficiency; 613490 (3); Autosomal recessive|Emphysema-cirrhosis; due to AAT deficiency; 613490 (3); Autosomal recessive|Hemorrhagic diathesis due to antithrombin Pittsburgh; 613490 (3); Autosomal recessive	1	3e-120	5.467e-10	0.0156	NA
dominant	20002#1473#high cholesterol	Chapter IX Diseases of the circulatory system	11-116791863-C-T	'APOA5'	5_prime_UTR_variant	'159/4257/28248'	'644/18348/151479'	1.093e-33	1.2469	1.2038	1.2914	Hyperchylomicronemia; late-onset; 144650 (3); Autosomal dominant|{Hypertriglyceridemia; susceptibility to}; 145750 (3); Autosomal dominant	NA	0	0.9661	0.0005868	NA
dominant	Union#K81#K81 Cholecystitis	Chapter XI Diseases of the digestive system	2-43837951-G-A	'ABCG5'	missense_variant	'2577/607/24'	'201140/26833/893'	1.234e-33	1.7763	1.6268	1.9397	Sitosterolemia; 210250 (3); Autosomal recessive	0	1e-14	0.0821	0.9716	NA
allelic	20002#1111#asthma	Chapter X Diseases of the respiratory system	2-102351825-T-C	'IL1RL1'	synonymous_variant	'12593/13937/4009'	'75598/91703/30149'	1.257e-33	0.8968	0.881	0.9128	NA	NA	5e-13	0.1174	1.774e-17	NA
dominant	Union#BlockE70-E90#E70-E90 Metabolic disorders	Chapter IV Endocrine, nutritional and metabolic diseases	19-44908684-T-C	'APOE'	missense_variant	'32426/13182/1277'	'124626/44537/3882'	1.277e-33	1.1477	1.1225	1.1735	Alzheimer disease-2; 104310 (3); Autosomal dominant|Hyperlipoproteinemia; type III; 617347 (3)|Lipoprotein glomerulopathy; 611771 (3)|Sea-blue histiocyte disease; 269600 (3); Autosomal recessive|{?Macular degeneration; age-related}; 603075 (3); Autosomal dominant|{Coronary artery disease; severe; susceptibility to}; 617347 (3)	1	0	0.155	0.1928	NA
allelic	Union#BlockL60-L75#L60-L75 Disorders of skin appendages	Chapter XII Diseases of the skin and subcutaneous tissue	3-38006189-G-A	'VILL'	synonymous_variant	'5362/2614/283'	'179629/66715/6230'	1.311e-33	1.2827	1.2331	1.3343	NA	NA	NA	0.1036	0.7066	NA
recessive	42015#Source of asthma report	Chapter X Diseases of the respiratory system	17-39864166-T-C	'IKZF3'	5_prime_UTR_variant	'9218/17190/8827'	'49987/106766/58846'	1.43e-33	1.1739	1.144	1.2045	NA	NA	NA	5.926e-06	0.0002409	NA
dominant	41202#BlockL60-L75#L60-L75 Disorders of skin appendages	Chapter XII Diseases of the skin and subcutaneous tissue	3-38002413-T-C	'VILL'	synonymous_variant	'4597/2306/250'	'166162/62125/5815'	1.52e-33	1.3599	1.2946	1.4284	NA	NA	NA	0.0608	0.9256	NA
allelic	40011#9960#Chronic myeloproliferative disease| NOS	Chapter II Neoplasms	9-5073770-G-T	'JAK2'	missense_variant	'59/10/2'	'267599/91/5'	1.525e-33	579.676	322.877	1040.72	Erythrocytosis; somatic; 133100 (3)|Leukemia; acute myeloid; somatic; 601626 (3)|Myelofibrosis; somatic; 254450 (3)|Polycythemia vera; somatic; 263300 (3)|Thrombocythemia 3; 614521 (3); Autosomal dominant; Somatic mutation|{Budd-Chiari syndrome; somatic}; 600880 (3)	1	1e-19	0.1222	4.101e-13	NA
recessive	Union#H35#H35 Other retinal disorders	Chapter VII Diseases of the eye and adnexa	10-122454932-G-T	'ARMS2'	missense_variant	'5063/3004/663'	'156864/84207/11604'	1.595e-33	1.7074	1.574	1.8521	{Macular degeneration; age-related; 8}; 613778 (3)	0	0	1.01e-12	0.0254	NA
allelic	20002#1473#high cholesterol	Chapter IX Diseases of the circulatory system	11-116791863-C-T	'APOA5'	5_prime_UTR_variant	'159/4257/28248'	'644/18348/151479'	1.901e-33	0.8115	0.7849	0.839	Hyperchylomicronemia; late-onset; 144650 (3); Autosomal dominant|{Hypertriglyceridemia; susceptibility to}; 145750 (3); Autosomal dominant	NA	0	0.9661	0.0005868	NA
allelic	Union#D69#D69 Purpura and other haemorrhagic conditions	Chapter III Diseases of the blood and blood-forming organs and certain disorders involving the immune mechanism	9-5073770-G-T	'JAK2'	missense_variant	'2558/26/2'	'228328/67/4'	1.987e-33	35.5288	23.2439	54.3065	Erythrocytosis; somatic; 133100 (3)|Leukemia; acute myeloid; somatic; 601626 (3)|Myelofibrosis; somatic; 254450 (3)|Polycythemia vera; somatic; 263300 (3)|Thrombocythemia 3; 614521 (3); Autosomal dominant; Somatic mutation|{Budd-Chiari syndrome; somatic}; 600880 (3)	1	1e-19	0.0029	4.053e-11	NA
allelic	41202#D75#D75 Other diseases of blood and blood-forming organs	Chapter III Diseases of the blood and blood-forming organs and certain disorders involving the immune mechanism	9-5073770-G-T	'JAK2'	missense_variant	'296/16/1'	'192421/51/6'	1.995e-33	180.871	106.479	307.237	Erythrocytosis; somatic; 133100 (3)|Leukemia; acute myeloid; somatic; 601626 (3)|Myelofibrosis; somatic; 254450 (3)|Polycythemia vera; somatic; 263300 (3)|Thrombocythemia 3; 614521 (3); Autosomal dominant; Somatic mutation|{Budd-Chiari syndrome; somatic}; 600880 (3)	1	1e-19	0.2223	8.5e-18	NA
dominant	Union#K81#K81 Cholecystitis	Chapter XI Diseases of the digestive system	2-43851714-G-A	'ABCG8'	synonymous_variant	'2592/592/22'	'201996/25966/838'	2.023e-33	1.7852	1.6333	1.9511	Sitosterolemia; 210250 (3); Autosomal recessive|{Gallbladder disease 4}; 611465 (3)	0	NA	0.0604	0.8974	NA
recessive	Union#BlockC43-C44#C43-C44 Melanoma and other malignant neoplasms of skin	Chapter II Neoplasms	11-89284793-G-A	'TYR'	missense_variant	'9828/9250/2549'	'109269/92184/20412'	2.035e-33	1.3186	1.2622	1.3776	Albinism; oculocutaneous; type IA; 203100 (3); Autosomal recessive|Albinism; oculocutaneous; type IB; 606952 (3)|Waardenburg syndrome/albinism; digenic; 103470 (3); Autosomal dominant|[Skin/hair/eye pigmentation 3; blue/green eyes]; 601800 (3)|[Skin/hair/eye pigmentation 3; light/dark/freckling skin]; 601800 (3)|{Melanoma; cutaneous malignant; susceptibility to; 8}; 601800 (3)	1	4e-280	2.344e-07	1.438e-06	NA
allelic	20002#1226#hypothyroidism|myxoedema	Chapter IV Endocrine, nutritional and metabolic diseases	9-97854301-T-C	'FOXE1'	synonymous_variant	'729/4677/7687'	'10094/54256/74403'	2.145e-33	1.1982	1.163	1.2344	Bamforth-Lazarus syndrome; 241850 (3); Autosomal recessive|{Thyroid cancer; nonmedullary; 4}; 616534 (3); Autosomal dominant	0	NA	0.6091	0.1378	NA
dominant	20002#1226#hypothyroidism|myxoedema	Chapter IV Endocrine, nutritional and metabolic diseases	1-113758713-C-T	'PHTF1'	5_prime_UTR_variant	'7371/4802/826'	'85561/45835/6355'	2.206e-33	1.2517	1.207	1.2981	NA	NA	NA	0.2401	0.031	NA
dominant	41272#Y75#Y75 Minimal access to abdominal cavity	Chapter XXII Codes for special purposes	2-43851714-G-A	'ABCG8'	synonymous_variant	'11315/1941/89'	'211644/27020/842'	2.402e-33	1.3628	1.2978	1.4311	Sitosterolemia; 210250 (3); Autosomal recessive|{Gallbladder disease 4}; 611465 (3)	0	NA	0.5536	0.5256	NA
allelic	Union#O360#O36.0 Maternal care for rhesus isoimmunisation	Chapter XV Pregnancy, childbirth and the puerperium	1-25243590-T-C	'RSRP1'	missense_variant	'171/8/0'	'82028/54266/9382'	2.692e-33	0.0683	0.0339	0.1377	NA	NA	3e-13	1	0.0014	NA
dominant	41202#K805#K80.5 Calculus of bile duct without cholangitis or cholecystitis	Chapter XI Diseases of the digestive system	2-43839108-G-C	'ABCG8'	missense_variant	'1484/400/23'	'118465/15936/573'	2.897e-33	2.0454	1.8337	2.2815	Sitosterolemia; 210250 (3); Autosomal recessive|{Gallbladder disease 4}; 611465 (3)	1	0	0.5791	0.1356	NA
dominant	Union#E80#E80 Disorders of porphyrin and bilirubin metabolism	Chapter IV Endocrine, nutritional and metabolic diseases	2-233718890-C-A	'UGT1A4'	missense_variant	'932/18/1'	'149644/21171/770'	3.092e-33	0.139	0.0883	0.219	NA	NA	NA	0.096	0.4698	NA
dominant	41202#BlockI26-I28#I26-I28 Pulmonary heart disease and diseases of pulmonary circulation	Chapter IX Diseases of the circulatory system	9-133257521-T-TC	'ABO'	splice_acceptor_variant	'985/1485/450'	'74152/72214/19290'	3.13e-33	1.5919	1.4735	1.7199	[Blood group; ABO system]; 616093 (3)	NA	NA	0.0052	3.503e-17	NA
dominant	Union#E80#E80 Disorders of porphyrin and bilirubin metabolism	Chapter IV Endocrine, nutritional and metabolic diseases	2-233713179-T-C	'UGT1A5'	missense_variant	'915/34/2'	'143849/26368/1235'	3.662e-33	0.205	0.1469	0.2861	NA	NA	NA	0.0504	0.4805	NA
dominant	Union#K805#K80.5 Calculus of bile duct without cholangitis or cholecystitis	Chapter XI Diseases of the digestive system	2-43837951-G-A	'ABCG5'	missense_variant	'1743/452/19'	'194765/26060/860'	3.869e-33	1.9551	1.7644	2.1663	Sitosterolemia; 210250 (3); Autosomal recessive	0	1e-14	0.0842	0.7312	NA
dominant	Union#BlockL60-L75#L60-L75 Disorders of skin appendages	Chapter XII Diseases of the skin and subcutaneous tissue	3-38006189-G-A	'VILL'	synonymous_variant	'5362/2614/283'	'179629/66715/6230'	4.202e-33	1.3305	1.2706	1.3931	NA	NA	NA	0.1036	0.7066	NA
dominant	41202#M720#M72.0 Palmar fascial fibromatosis [Dupuytren]	Chapter XIII Diseases of the musculoskeletal system and connective tissue	7-37948987-C-T	'EPDR1'	synonymous_variant	'278/1321/1554'	'6178/41178/71021'	4.447e-33	1.5432	1.4377	1.6563	NA	NA	NA	0.9321	0.0371	NA
allelic	Union#K805#K80.5 Calculus of bile duct without cholangitis or cholecystitis	Chapter XI Diseases of the digestive system	2-43851714-G-A	'ABCG8'	synonymous_variant	'1749/445/17'	'195569/25233/815'	4.591e-33	1.8829	1.7112	2.0719	Sitosterolemia; 210250 (3); Autosomal recessive|{Gallbladder disease 4}; 611465 (3)	0	NA	0.0601	0.9702	NA
allelic	40006#BlockC43-C44#C43-C44 Melanoma and other malignant neoplasms of skin	Chapter II Neoplasms	11-89284793-G-A	'TYR'	missense_variant	'6926/6509/1816'	'97737/82184/18275'	5.051e-33	1.1647	1.1362	1.1939	Albinism; oculocutaneous; type IA; 203100 (3); Autosomal recessive|Albinism; oculocutaneous; type IB; 606952 (3)|Waardenburg syndrome/albinism; digenic; 103470 (3); Autosomal dominant|[Skin/hair/eye pigmentation 3; blue/green eyes]; 601800 (3)|[Skin/hair/eye pigmentation 3; light/dark/freckling skin]; 601800 (3)|{Melanoma; cutaneous malignant; susceptibility to; 8}; 601800 (3)	1	4e-280	2.288e-06	1.425e-07	NA
allelic	Union#K81#K81 Cholecystitis	Chapter XI Diseases of the digestive system	2-43837951-G-A	'ABCG5'	missense_variant	'2577/607/24'	'201140/26833/893'	5.135e-33	1.7047	1.571	1.8499	Sitosterolemia; 210250 (3); Autosomal recessive	0	1e-14	0.0821	0.9716	NA
allelic	40011#8090#Basal cell carcinoma| NOS	Chapter II Neoplasms	5-1344343-G-A	'CLPTM1L'	splice_region_variant	'4276/5411/1762'	'73109/107190/42064'	5.228e-33	0.8476	0.8248	0.871	NA	NA	2e-11	0.4675	3.02e-15	NA
dominant	Union#E80#E80 Disorders of porphyrin and bilirubin metabolism	Chapter IV Endocrine, nutritional and metabolic diseases	2-233713464-C-G	'UGT1A5'	missense_variant	'915/34/2'	'143836/26252/1238'	5.391e-33	0.2059	0.1475	0.2873	NA	NA	NA	0.0504	0.292	NA
allelic	20002#1111#asthma	Chapter X Diseases of the respiratory system	2-102351547-G-A	'IL1RL1'	missense_variant	'12597/14185/4009'	'75623/93185/30126'	5.413e-33	0.8982	0.8825	0.9142	NA	NA	NA	0.8724	3.3e-07	NA
recessive	Union#F009#F00.9 Dementia in Alzheimer's disease| unspecified	Chapter V Mental and behavioural disorders	19-44892457-T-C	'TOMM40'	synonymous_variant	'218/314/111'	'165360/89595/12210'	5.819e-33	4.3567	3.548	5.3497	NA	NA	9e-12	0.9355	0.596	NA
dominant	20002#2#dermatology	Chapter XII Diseases of the skin and subcutaneous tissue	1-152313385-G-A	'FLG'	stop_gained	'10489/776/35'	'237713/11290/111'	6.256e-33	1.6121	1.4973	1.7357	Ichthyosis vulgaris; 146700 (3); Autosomal dominant|{Dermatitis; atopic; susceptibility to; 2}; 605803 (3)	1	9e-74	9.848e-06	0.0508	NA
dominant	Union#E80#E80 Disorders of porphyrin and bilirubin metabolism	Chapter IV Endocrine, nutritional and metabolic diseases	2-233713664-C-T	'UGT1A5'	missense_variant	'915/32/2'	'143860/25563/1236'	6.257e-33	0.1995	0.1416	0.281	NA	NA	NA	0.0413	0.007	NA
allelic	20002#1226#hypothyroidism|myxoedema	Chapter IV Endocrine, nutritional and metabolic diseases	1-113697697-T-TA	'PHTF1'	3_prime_UTR_variant	'1003/4872/6760'	'8258/47365/78516'	6.301e-33	0.8357	0.8118	0.8604	NA	NA	NA	0.0028	1.753e-22	NA
recessive	Union#E78#E78 Disorders of lipoprotein metabolism and other lipidaemias	Chapter IV Endocrine, nutritional and metabolic diseases	2-21041028-G-A	'APOB'	missense_variant	'25462/27866/7770'	'69715/67980/16818'	6.417e-33	1.1929	1.1592	1.2276	Hypercholesterolemia; due to ligand-defective apo B; 144010 (3); Autosomal dominant|Hypobetalipoproteinemia; 615558 (3); Autosomal recessive	0	1e-182	0.2852	0.2007	NA
allelic	Union#BlockL60-L75#L60-L75 Disorders of skin appendages	Chapter XII Diseases of the skin and subcutaneous tissue	3-38008668-G-A	'PLCD1'	non_coding_transcript_exon_variant	'5372/2589/276'	'179716/65998/6134'	6.923e-33	1.2805	1.2308	1.3323	Nail disorder; nonsyndromic congenital; 3; (leukonychia); 151600 (3); Autosomal recessive; Autosomal dominant	NA	NA	0.1005	0.4166	NA
allelic	Source of report of K81 (cholecystitis)	Chapter XI Diseases of the digestive system	2-43839108-G-C	'ABCG8'	missense_variant	'2179/542/28'	'193904/27014/946'	6.938e-33	1.7514	1.6075	1.9081	Sitosterolemia; 210250 (3); Autosomal recessive|{Gallbladder disease 4}; 611465 (3)	1	0	0.4311	0.8753	NA
allelic	20002#1111#asthma	Chapter X Diseases of the respiratory system	2-102351751-C-A	'IL1RL1'	missense_variant	'12592/14327/4012'	'75595/94069/30159'	7.076e-33	0.8987	0.883	0.9146	NA	NA	NA	0.5298	0.0014	NA
dominant	Union#F051#F05.1 Delirium superimposed on dementia	Chapter V Mental and behavioural disorders	19-44908684-T-C	'APOE'	missense_variant	'129/159/37'	'156161/56790/5097'	7.485e-33	3.8339	3.0694	4.7889	Alzheimer disease-2; 104310 (3); Autosomal dominant|Hyperlipoproteinemia; type III; 617347 (3)|Lipoprotein glomerulopathy; 611771 (3)|Sea-blue histiocyte disease; 269600 (3); Autosomal recessive|{?Macular degeneration; age-related}; 603075 (3); Autosomal dominant|{Coronary artery disease; severe; susceptibility to}; 617347 (3)	1	0	0.2792	0.4388	NA
allelic	20002#1111#asthma	Chapter X Diseases of the respiratory system	2-102351752-A-G	'IL1RL1'	missense_variant	'12592/14313/4013'	'75593/93972/30158'	8.015e-33	0.8987	0.883	0.9147	NA	NA	NA	0.5962	0.0006671	NA
dominant	Union#E80#E80 Disorders of porphyrin and bilirubin metabolism	Chapter IV Endocrine, nutritional and metabolic diseases	2-233713636-C-T	'UGT1A5'	synonymous_variant	'915/31/2'	'143862/25146/1235'	8.03e-33	0.1967	0.1389	0.2784	NA	NA	NA	0.0372	0.0002226	NA
dominant	41202#I26#I26 Pulmonary embolism	Chapter IX Diseases of the circulatory system	9-133257521-T-TC	'ABO'	splice_acceptor_variant	'929/1406/430'	'73537/71376/19085'	8.299e-33	1.6066	1.4838	1.7395	[Blood group; ABO system]; 616093 (3)	NA	NA	0.0075	1.777e-18	NA
dominant	40011#8090#Basal cell carcinoma| NOS	Chapter II Neoplasms	16-89919709-C-T	'MC1R'	missense_variant	'9062/2611/200'	'186493/41731/2382'	8.559e-33	1.3114	1.2555	1.3698	[Analgesia from kappa-opioid receptor agonist; female-specific]; 613098 (3)|[Skin/hair/eye pigmentation 2; blond hair/fair skin]; 266300 (3); Autosomal recessive|[Skin/hair/eye pigmentation 2; red hair/fair skin]; 266300 (3); Autosomal recessive|{Albinism; oculocutaneous; type II; modifier of}; 203200 (3); Autosomal recessive|{Melanoma; cutaneous malignant; 5}; 613099 (3)|{UV-induced skin damage}…	1	0	0.4556	0.3765	NA
allelic	Source of report of J45 (asthma)	Chapter X Diseases of the respiratory system	17-39875421-C-T	'ZPBP2'	synonymous_variant	'10963/17154/7586'	'59659/106429/49626'	8.821e-33	0.9079	0.8936	0.9224	NA	NA	NA	9.706e-09	2.567e-07	NA
dominant	41272#Y50#Y50 Approach through abdominal cavity	Chapter XXII Codes for special purposes	2-43839108-G-C	'ABCG8'	missense_variant	'3781/845/30'	'173032/24005/848'	8.927e-33	1.6112	1.4952	1.7362	Sitosterolemia; 210250 (3); Autosomal recessive|{Gallbladder disease 4}; 611465 (3)	1	0	0.0191	0.6172	NA
dominant	41202#L72#L72 Follicular cysts of skin and subcutaneous tissue	Chapter XII Diseases of the skin and subcutaneous tissue	3-37997491-T-C	'VILL'	synonymous_variant	'3594/2108/282'	'157559/68344/7513'	9.922e-33	1.3812	1.3107	1.4556	NA	NA	NA	0.2331	0.3338	NA
allelic	Union#K805#K80.5 Calculus of bile duct without cholangitis or cholecystitis	Chapter XI Diseases of the digestive system	2-43837951-G-A	'ABCG5'	missense_variant	'1743/452/19'	'194765/26060/860'	1.083e-32	1.8615	1.6933	2.0463	Sitosterolemia; 210250 (3); Autosomal recessive	0	1e-14	0.0842	0.7312	NA
allelic	Union#K81#K81 Cholecystitis	Chapter XI Diseases of the digestive system	2-43851714-G-A	'ABCG8'	synonymous_variant	'2592/592/22'	'201996/25966/838'	1.13e-32	1.7127	1.5766	1.8605	Sitosterolemia; 210250 (3); Autosomal recessive|{Gallbladder disease 4}; 611465 (3)	0	NA	0.0604	0.8974	NA
dominant	20002#1224#thyroid problem (not cancer)	Chapter IV Endocrine, nutritional and metabolic diseases	9-97854301-T-C	'FOXE1'	synonymous_variant	'894/5605/9201'	'10192/54430/74729'	1.174e-32	0.8168	0.7899	0.8446	Bamforth-Lazarus syndrome; 241850 (3); Autosomal recessive|{Thyroid cancer; nonmedullary; 4}; 616534 (3); Autosomal dominant	0	NA	0.2974	0.0401	NA
allelic	Union#M10#M10 Gout	Chapter XIII Diseases of the musculoskeletal system and connective tissue	2-27508073-T-C	'GCKR'	missense_variant&splice_region_variant	'1925/5012/3223'	'21134/63185/49653'	1.21e-32	0.8391	0.8153	0.8636	[Fasting plasma glucose level QTL 5]; 613463 (3)	0	1e-300	0.7776	1.195e-05	NA
allelic	Union#BlockL60-L75#L60-L75 Disorders of skin appendages	Chapter XII Diseases of the skin and subcutaneous tissue	3-38002413-T-C	'VILL'	synonymous_variant	'5356/2631/282'	'179237/67256/6289'	1.214e-32	1.2769	1.2277	1.3282	NA	NA	NA	0.0616	0.8341	NA
dominant	Union#BlockL60-L75#L60-L75 Disorders of skin appendages	Chapter XII Diseases of the skin and subcutaneous tissue	3-38008668-G-A	'PLCD1'	non_coding_transcript_exon_variant	'5372/2589/276'	'179716/65998/6134'	1.255e-32	1.3288	1.2688	1.3915	Nail disorder; nonsyndromic congenital; 3; (leukonychia); 151600 (3); Autosomal recessive; Autosomal dominant	NA	NA	0.1005	0.4166	NA
allelic	Union#E80#E80 Disorders of porphyrin and bilirubin metabolism	Chapter IV Endocrine, nutritional and metabolic diseases	2-233718890-C-A	'UGT1A4'	missense_variant	'932/18/1'	'149644/21171/770'	1.36e-32	0.15	0.0965	0.233	NA	NA	NA	0.096	0.4698	NA
dominant	Union#O360#O36.0 Maternal care for rhesus isoimmunisation	Chapter XV Pregnancy, childbirth and the puerperium	1-25243590-T-C	'RSRP1'	missense_variant	'171/8/0'	'82028/54266/9382'	1.389e-32	0.0603	0.0297	0.1225	NA	NA	3e-13	1	0.0014	NA
allelic	Source of report of K80 (cholelithiasis)	Chapter XI Diseases of the digestive system	2-43809774-T-C	'DYNC2LI1'	3_prime_UTR_variant	'10840/3651/311'	'129478/52871/5664'	1.433e-32	0.8193	0.7923	0.8473	Short-rib thoracic dysplasia 15 with polydactyly; 617088 (3); Autosomal recessive	NA	NA	0.8678	0.0029	NA
recessive	Source of report of J45 (asthma)	Chapter X Diseases of the respiratory system	17-39872381-G-T	'ZPBP2'	missense_variant	'9450/17768/8912'	'50762/109046/58440'	1.445e-32	1.1687	1.1393	1.1988	NA	NA	NA	0.002	0.8103	NA
allelic	20002#1111#asthma	Chapter X Diseases of the respiratory system	2-102351615-T-C	'IL1RL1'	synonymous_variant	'12591/14485/4012'	'75577/94956/30159'	1.522e-32	0.8994	0.8838	0.9153	NA	NA	NA	0.1279	0.2376	NA
dominant	41202#M72#M72 Fibroblastic disorders	Chapter XIII Diseases of the musculoskeletal system and connective tissue	7-37948987-C-T	'EPDR1'	synonymous_variant	'299/1428/1718'	'6424/42765/73885'	1.595e-32	1.5099	1.411	1.6158	NA	NA	NA	0.9346	0.0211	NA
allelic	Union#C44#C44 Other malignant neoplasms of skin	Chapter II Neoplasms	1-17413090-G-A	'RCC2'	synonymous_variant	'6328/8320/3023'	'84562/99604/30648'	1.743e-32	1.1439	1.1188	1.1694	NA	NA	NA	0.0013	1.791e-06	NA
dominant	41272#Y508#Y50.8 Other specified approach through abdominal cavity	Chapter XXII Codes for special purposes	2-43839108-G-C	'ABCG8'	missense_variant	'3500/793/28'	'172643/23934/852'	1.805e-32	1.6339	1.5125	1.7649	Sitosterolemia; 210250 (3); Autosomal recessive|{Gallbladder disease 4}; 611465 (3)	1	0	0.02	0.4585	NA
allelic	Union#E80#E80 Disorders of porphyrin and bilirubin metabolism	Chapter IV Endocrine, nutritional and metabolic diseases	2-233713179-T-C	'UGT1A5'	missense_variant	'915/34/2'	'143849/26368/1235'	1.877e-32	0.222	0.161	0.3062	NA	NA	NA	0.0504	0.4805	NA
allelic	Source of report of J45 (asthma)	Chapter X Diseases of the respiratory system	17-39868373-C-T	'ZPBP2'	synonymous_variant	'10967/17602/7582'	'59681/109117/49610'	1.951e-32	0.9089	0.8946	0.9234	NA	NA	NA	0.0008295	0.5369	NA
dominant	Union#BlockL60-L75#L60-L75 Disorders of skin appendages	Chapter XII Diseases of the skin and subcutaneous tissue	3-38002413-T-C	'VILL'	synonymous_variant	'5356/2631/282'	'179237/67256/6289'	2.043e-32	1.3255	1.266	1.3878	NA	NA	NA	0.0616	0.8341	NA
allelic	40011#8090#Basal cell carcinoma| NOS	Chapter II Neoplasms	1-17413090-G-A	'RCC2'	synonymous_variant	'4106/5577/2072'	'89845/105779/32692'	2.05e-32	1.1758	1.1449	1.2075	NA	NA	NA	0.0184	4.494e-08	NA
allelic	41202#G30#G30 Alzheimer's disease	Chapter VI Diseases of the nervous system	19-44908684-T-C	'APOE'	missense_variant	'52/91/26'	'177519/64679/5760'	2.208e-32	4.0393	3.2549	5.0128	Alzheimer disease-2; 104310 (3); Autosomal dominant|Hyperlipoproteinemia; type III; 617347 (3)|Lipoprotein glomerulopathy; 611771 (3)|Sea-blue histiocyte disease; 269600 (3); Autosomal recessive|{?Macular degeneration; age-related}; 603075 (3); Autosomal dominant|{Coronary artery disease; severe; susceptibility to}; 617347 (3)	1	0	0.2098	0.1488	NA
dominant	Union#L57#L57 Skin changes due to chronic exposure to nonionising radiation	Chapter XII Diseases of the skin and subcutaneous tissue	16-89657860-C-T	'SPATA33'	missense_variant	'8601/2673/234'	'175981/42880/2662'	2.346e-32	1.306	1.2507	1.3638	NA	NA	NA	0.1229	0.3867	NA
allelic	Union#E80#E80 Disorders of porphyrin and bilirubin metabolism	Chapter IV Endocrine, nutritional and metabolic diseases	2-233713664-C-T	'UGT1A5'	missense_variant	'915/32/2'	'143860/25563/1236'	2.594e-32	0.2161	0.1553	0.3005	NA	NA	NA	0.0413	0.007	NA
allelic	Union#E80#E80 Disorders of porphyrin and bilirubin metabolism	Chapter IV Endocrine, nutritional and metabolic diseases	2-233713464-C-G	'UGT1A5'	missense_variant	'915/34/2'	'143836/26252/1238'	2.634e-32	0.2228	0.1615	0.3072	NA	NA	NA	0.0504	0.292	NA
dominant	Source of report of K81 (cholecystitis)	Chapter XI Diseases of the digestive system	2-43839108-G-C	'ABCG8'	missense_variant	'2179/542/28'	'193904/27014/946'	2.925e-32	1.8141	1.6529	1.991	Sitosterolemia; 210250 (3); Autosomal recessive|{Gallbladder disease 4}; 611465 (3)	1	0	0.4311	0.8753	NA
allelic	Union#E80#E80 Disorders of porphyrin and bilirubin metabolism	Chapter IV Endocrine, nutritional and metabolic diseases	2-233713636-C-T	'UGT1A5'	synonymous_variant	'915/31/2'	'143862/25146/1235'	3.019e-32	0.2131	0.1525	0.2977	NA	NA	NA	0.0372	0.0002226	NA
recessive	Union#F03#F03 Unspecified dementia	Chapter V Mental and behavioural disorders	19-44892457-T-C	'TOMM40'	synonymous_variant	'676/686/186'	'138893/75119/10159'	3.157e-32	2.8769	2.465	3.3575	NA	NA	9e-12	0.5721	0.9849	NA
dominant	Union#R16#R16 Hepatomegaly and splenomegaly| not elsewhere classified	Chapter XVIII Symptoms, signs and abnormal clinical and laboratory findings, not elsewhere classified	9-5073770-G-T	'JAK2'	missense_variant	'673/19/2'	'185210/61/4'	3.467e-32	88.911	54.0482	146.261	Erythrocytosis; somatic; 133100 (3)|Leukemia; acute myeloid; somatic; 601626 (3)|Myelofibrosis; somatic; 254450 (3)|Polycythemia vera; somatic; 263300 (3)|Thrombocythemia 3; 614521 (3); Autosomal dominant; Somatic mutation|{Budd-Chiari syndrome; somatic}; 600880 (3)	1	1e-19	0.0127	4.639e-11	NA
allelic	Source of report of F00 (dementia in alzheimer's disease)	Chapter V Mental and behavioural disorders	19-44892457-T-C	'TOMM40'	synonymous_variant	'99/153/54'	'145625/78960/10760'	3.507e-32	2.7397	2.3338	3.2162	NA	NA	9e-12	0.7274	0.6674	NA
allelic	41202#ChapterII#Chapter II Neoplasms	Chapter II Neoplasms	9-5073770-G-T	'JAK2'	missense_variant	'71583/80/6'	'188957/20/1'	4.309e-32	11.0331	6.9289	17.5684	Erythrocytosis; somatic; 133100 (3)|Leukemia; acute myeloid; somatic; 601626 (3)|Myelofibrosis; somatic; 254450 (3)|Polycythemia vera; somatic; 263300 (3)|Thrombocythemia 3; 614521 (3); Autosomal dominant; Somatic mutation|{Budd-Chiari syndrome; somatic}; 600880 (3)	1	1e-19	4.268e-13	0.000611	NA
dominant	Union#E80#E80 Disorders of porphyrin and bilirubin metabolism	Chapter IV Endocrine, nutritional and metabolic diseases	2-233713648-C-T	'UGT1A5'	synonymous_variant	'915/32/2'	'143863/25089/1235'	4.413e-32	0.2031	0.1442	0.286	NA	NA	NA	0.0413	0.0001288	NA
dominant	Source of report of J45 (asthma)	Chapter X Diseases of the respiratory system	17-39875421-C-T	'ZPBP2'	synonymous_variant	'10963/17154/7586'	'59659/106429/49626'	4.492e-32	0.8627	0.8419	0.884	NA	NA	NA	9.706e-09	2.567e-07	NA
recessive	Source of report of J45 (asthma)	Chapter X Diseases of the respiratory system	17-39864166-T-C	'IKZF3'	5_prime_UTR_variant	'9347/17477/8997'	'50226/107156/59003'	4.841e-32	1.168	1.1385	1.1983	NA	NA	NA	4.983e-06	0.0002198	NA
dominant	41202#D75#D75 Other diseases of blood and blood-forming organs	Chapter III Diseases of the blood and blood-forming organs and certain disorders involving the immune mechanism	9-5073770-G-T	'JAK2'	missense_variant	'296/16/1'	'192421/51/6'	5.138e-32	193.881	111.468	337.226	Erythrocytosis; somatic; 133100 (3)|Leukemia; acute myeloid; somatic; 601626 (3)|Myelofibrosis; somatic; 254450 (3)|Polycythemia vera; somatic; 263300 (3)|Thrombocythemia 3; 614521 (3); Autosomal dominant; Somatic mutation|{Budd-Chiari syndrome; somatic}; 600880 (3)	1	1e-19	0.2223	8.5e-18	NA
allelic	41272#M70#M70 Other operations on outlet of male bladder	Chapter XIV Diseases of the genitourinary system	19-50858501-T-C	'KLK3'	missense_variant	'4885/467/13'	'100784/16098/697'	5.517e-32	0.5993	0.5468	0.6568	NA	NA	0	0.5346	0.0513	NA
allelic	Source of report of M10 (gout)	Chapter XIII Diseases of the musculoskeletal system and connective tissue	2-27508073-T-C	'GCKR'	missense_variant&splice_region_variant	'1753/4555/2902'	'21132/63110/49620'	6.577e-32	0.8341	0.8093	0.8596	[Fasting plasma glucose level QTL 5]; 613463 (3)	0	1e-300	0.6567	6.252e-06	NA
recessive	20002#1473#high cholesterol	Chapter IX Diseases of the circulatory system	19-44908684-T-C	'APOE'	missense_variant	'21703/9899/1088'	'122982/43806/3746'	6.853e-32	1.5329	1.4313	1.6417	Alzheimer disease-2; 104310 (3); Autosomal dominant|Hyperlipoproteinemia; type III; 617347 (3)|Lipoprotein glomerulopathy; 611771 (3)|Sea-blue histiocyte disease; 269600 (3); Autosomal recessive|{?Macular degeneration; age-related}; 603075 (3); Autosomal dominant|{Coronary artery disease; severe; susceptibility to}; 617347 (3)	1	0	0.3304	0.0346	NA
dominant	Source of report of J45 (asthma)	Chapter X Diseases of the respiratory system	17-39868373-C-T	'ZPBP2'	synonymous_variant	'10967/17602/7582'	'59681/109117/49610'	6.893e-32	0.8634	0.8427	0.8847	NA	NA	NA	0.0008295	0.5369	NA
dominant	41202#C44#C44 Other malignant neoplasms of skin	Chapter II Neoplasms	16-89919709-C-T	'MC1R'	missense_variant	'9002/2599/194'	'136599/30530/1814'	7.281e-32	1.3103	1.2538	1.3695	[Analgesia from kappa-opioid receptor agonist; female-specific]; 613098 (3)|[Skin/hair/eye pigmentation 2; blond hair/fair skin]; 266300 (3); Autosomal recessive|[Skin/hair/eye pigmentation 2; red hair/fair skin]; 266300 (3); Autosomal recessive|{Albinism; oculocutaneous; type II; modifier of}; 203200 (3); Autosomal recessive|{Melanoma; cutaneous malignant; 5}; 613099 (3)|{UV-induced skin damage}…	1	0	0.6772	0.0198	NA
dominant	Union#H353#H35.3 Degeneration of macula and posterior pole	Chapter VII Diseases of the eye and adnexa	1-196713817-G-A	'CFH'	synonymous_variant	'1694/1540/514'	'83355/111169/38480'	7.987e-32	0.6754	0.6329	0.7206	Basal laminar drusen; 126700 (3); Autosomal dominant|Complement factor H deficiency; 609814 (3); Autosomal recessive; Autosomal dominant|{Hemolytic uremic syndrome; atypical; susceptibility to; 1}; 235400 (3); Autosomal recessive; Autosomal dominant|{Macular degeneration; age-related; 4}; 610698 (3)	0	2e-51	9.451e-08	1.36e-05	NA
recessive	Union#E78#E78 Disorders of lipoprotein metabolism and other lipidaemias	Chapter IV Endocrine, nutritional and metabolic diseases	1-109272630-A-G	'CELSR2'	non_coding_transcript_exon_variant	'30115/25353/5376'	'70881/66720/16154'	8.017e-32	0.8256	0.7993	0.8528	NA	NA	1e-300	0.7048	0.0149	NA
allelic	40006#C44#C44 Other malignant neoplasms of skin	Chapter II Neoplasms	20-2309687-C-A	'TGM3'	missense_variant	'621/4417/8645'	'6258/57063/132005'	8.49e-32	0.8313	0.8064	0.8569	?Uncombable hair syndrome 2; 617251 (3); Autosomal recessive	NA	3e-81	0.0642	0.3418	NA
dominant	Union#E80#E80 Disorders of porphyrin and bilirubin metabolism	Chapter IV Endocrine, nutritional and metabolic diseases	2-233795961-C-T	'MROH2A'	splice_region_variant	'585/319/39'	'134692/33899/2207'	8.613e-32	2.2829	2.0005	2.6051	NA	NA	NA	0.6253	0.1552	NA
dominant	20001#1003#skin cancer	Chapter II Neoplasms	16-89657860-C-T	'SPATA33'	missense_variant	'4673/1569/132'	'163903/39663/2495'	8.805e-32	1.4152	1.3374	1.4975	NA	NA	NA	0.9595	0.0851	NA
recessive	Union#F00#F00 Dementia in Alzheimer's disease	Chapter V Mental and behavioural disorders	19-44892887-C-T	'TOMM40'	synonymous_variant	'390/364/84'	'196264/65655/5515'	1.03e-31	5.2909	4.2163	6.6393	NA	NA	2e-15	1	0.7769	NA
recessive	Union#E03#E03 Other hypothyroidism	Chapter IV Endocrine, nutritional and metabolic diseases	2-203867991-A-G	'CTLA4'	missense_variant	'6761/9624/3535'	'61558/74526/23160'	1.08e-31	1.2677	1.2193	1.318	Autoimmune lymphoproliferative syndrome; type V; 616100 (3); Autosomal dominant|{Celiac disease; susceptibility to; 3}; 609755 (3)|{Diabetes mellitus; insulin-dependent; 12}; 601388 (3)|{Hashimoto thyroiditis}; 140300 (3); Autosomal dominant|{Systemic lupus erythematosus; susceptibility to}; 152700 (3); Autosomal dominant	0	2e-20	0.2751	0.0131	NA
recessive	Union#E78#E78 Disorders of lipoprotein metabolism and other lipidaemias	Chapter IV Endocrine, nutritional and metabolic diseases	19-44908684-T-C	'APOE'	missense_variant	'41496/17944/1839'	'112730/38881/3300'	1.088e-31	1.4214	1.3416	1.506	Alzheimer disease-2; 104310 (3); Autosomal dominant|Hyperlipoproteinemia; type III; 617347 (3)|Lipoprotein glomerulopathy; 611771 (3)|Sea-blue histiocyte disease; 269600 (3); Autosomal recessive|{?Macular degeneration; age-related}; 603075 (3); Autosomal dominant|{Coronary artery disease; severe; susceptibility to}; 617347 (3)	1	0	0.0587	0.4468	NA
allelic	Union#E80#E80 Disorders of porphyrin and bilirubin metabolism	Chapter IV Endocrine, nutritional and metabolic diseases	2-233713648-C-T	'UGT1A5'	synonymous_variant	'915/32/2'	'143863/25089/1235'	1.458e-31	0.2195	0.1578	0.3053	NA	NA	NA	0.0413	0.0001288	NA
dominant	Union#M720#M72.0 Palmar fascial fibromatosis [Dupuytren]	Chapter XIII Diseases of the musculoskeletal system and connective tissue	7-37948987-C-T	'EPDR1'	synonymous_variant	'288/1383/1655'	'8315/55721/95654'	1.57e-31	1.5082	1.4081	1.6155	NA	NA	NA	1	0.0866	NA
recessive	Source of report of E78 (disorders of lipoprotein metabolism and other lipidaemias)	Chapter IV Endocrine, nutritional and metabolic diseases	19-44908684-T-C	'APOE'	missense_variant	'37255/16332/1688'	'115685/39975/3422'	1.593e-31	1.4329	1.3506	1.5201	Alzheimer disease-2; 104310 (3); Autosomal dominant|Hyperlipoproteinemia; type III; 617347 (3)|Lipoprotein glomerulopathy; 611771 (3)|Sea-blue histiocyte disease; 269600 (3); Autosomal recessive|{?Macular degeneration; age-related}; 603075 (3); Autosomal dominant|{Coronary artery disease; severe; susceptibility to}; 617347 (3)	1	0	0.0467	0.6603	NA
allelic	41202#BlockI26-I28#I26-I28 Pulmonary heart disease and diseases of pulmonary circulation	Chapter IX Diseases of the circulatory system	9-133257521-T-TC	'ABO'	splice_acceptor_variant	'985/1485/450'	'74152/72214/19290'	1.605e-31	1.3739	1.3034	1.4483	[Blood group; ABO system]; 616093 (3)	NA	NA	0.0052	3.503e-17	NA
dominant	41202#K805#K80.5 Calculus of bile duct without cholangitis or cholecystitis	Chapter XI Diseases of the digestive system	2-43851714-G-A	'ABCG8'	synonymous_variant	'1511/382/16'	'119591/14937/494'	1.616e-31	2.0414	1.8256	2.2826	Sitosterolemia; 210250 (3); Autosomal recessive|{Gallbladder disease 4}; 611465 (3)	0	NA	0.1543	0.2295	NA
dominant	Union#E80#E80 Disorders of porphyrin and bilirubin metabolism	Chapter IV Endocrine, nutritional and metabolic diseases	2-233713415-C-A	'UGT1A5'	missense_variant	'915/33/2'	'143833/25081/1238'	1.619e-31	0.209	0.1491	0.2931	NA	NA	NA	0.0457	8.619e-05	NA
allelic	41272#Y50#Y50 Approach through abdominal cavity	Chapter XXII Codes for special purposes	2-43839108-G-C	'ABCG8'	missense_variant	'3781/845/30'	'173032/24005/848'	1.952e-31	1.55	1.4456	1.662	Sitosterolemia; 210250 (3); Autosomal recessive|{Gallbladder disease 4}; 611465 (3)	1	0	0.0191	0.6172	NA
allelic	Union#E039#E03.9 Hypothyroidism| unspecified	Chapter IV Endocrine, nutritional and metabolic diseases	1-113758713-C-T	'PHTF1'	5_prime_UTR_variant	'8135/5129/883'	'103449/55717/7802'	2.028e-31	1.1864	1.1532	1.2206	NA	NA	NA	0.0525	0.0069	NA
dominant	Union#I269#I26.9 Pulmonary embolism without mention of acute cor pulmonale	Chapter IX Diseases of the circulatory system	9-133257521-T-TC	'ABO'	splice_acceptor_variant	'1428/1994/596'	'97264/94937/25426'	2.033e-31	1.4657	1.3732	1.5643	[Blood group; ABO system]; 616093 (3)	NA	NA	0.021	2.996e-22	NA
dominant	Union#J45#J45 Asthma	Chapter X Diseases of the respiratory system	17-39766006-G-A	'IKZF3'	synonymous_variant	'11591/18868/8309'	'57956/107159/49492'	2.074e-31	0.8675	0.8471	0.8883	NA	NA	1e-12	0.0001147	0.9242	NA
allelic	41202#I26#I26 Pulmonary embolism	Chapter IX Diseases of the circulatory system	9-133257521-T-TC	'ABO'	splice_acceptor_variant	'929/1406/430'	'73537/71376/19085'	2.098e-31	1.3844	1.3115	1.4613	[Blood group; ABO system]; 616093 (3)	NA	NA	0.0075	1.777e-18	NA
dominant	6152#5#Blood clot in the leg (DVT)	Chapter IX Diseases of the circulatory system	9-133257521-T-TC	'ABO'	splice_acceptor_variant	'1923/2650/800'	'33521/33643/9231'	2.149e-31	1.4027	1.3242	1.4858	[Blood group; ABO system]; 616093 (3)	NA	NA	0.0224	2.537e-08	NA
allelic	Union#E804#E80.4 Gilbert's syndrome	Chapter IV Endocrine, nutritional and metabolic diseases	2-233729934-A-G	'UGT1A3'	missense_variant	'296/85/6'	'162362/10181/144'	2.428e-31	4.5835	3.7017	5.6754	NA	NA	NA	1	0.2515	NA
allelic	Union#E039#E03.9 Hypothyroidism| unspecified	Chapter IV Endocrine, nutritional and metabolic diseases	9-97854301-T-C	'FOXE1'	synonymous_variant	'819/5115/8325'	'12172/65844/90143'	2.703e-31	1.181	1.148	1.2149	Bamforth-Lazarus syndrome; 241850 (3); Autosomal recessive|{Thyroid cancer; nonmedullary; 4}; 616534 (3); Autosomal dominant	0	NA	0.3663	0.3232	NA
dominant	42015#Source of asthma report	Chapter X Diseases of the respiratory system	17-39766006-G-A	'IKZF3'	synonymous_variant	'10658/17275/7592'	'58739/108545/50179'	3.118e-31	0.8634	0.8425	0.8849	NA	NA	1e-12	0.0001475	0.9384	NA
recessive	20002#1473#high cholesterol	Chapter IX Diseases of the circulatory system	2-21041028-G-A	'APOB'	missense_variant	'13271/14985/4341'	'76044/75272/18783'	3.279e-31	1.2377	1.1946	1.2822	Hypercholesterolemia; due to ligand-defective apo B; 144010 (3); Autosomal dominant|Hypobetalipoproteinemia; 615558 (3); Autosomal recessive	0	1e-182	0.2811	0.4471	NA
allelic	42015#Source of asthma report	Chapter X Diseases of the respiratory system	17-39766006-G-A	'IKZF3'	synonymous_variant	'10658/17275/7592'	'58739/108545/50179'	3.306e-31	0.91	0.8957	0.9246	NA	NA	1e-12	0.0001475	0.9384	NA
allelic	Union#E804#E80.4 Gilbert's syndrome	Chapter IV Endocrine, nutritional and metabolic diseases	2-233743662-G-T	'DNAJB3'	non_coding_transcript_exon_variant	'296/85/6'	'162350/10224/146'	3.359e-31	4.5633	3.6854	5.6503	NA	NA	NA	1	0.2709	NA
dominant	Union#D69#D69 Purpura and other haemorrhagic conditions	Chapter III Diseases of the blood and blood-forming organs and certain disorders involving the immune mechanism	9-5073770-G-T	'JAK2'	missense_variant	'2558/26/2'	'228328/67/4'	3.428e-31	35.2013	22.6909	54.6091	Erythrocytosis; somatic; 133100 (3)|Leukemia; acute myeloid; somatic; 601626 (3)|Myelofibrosis; somatic; 254450 (3)|Polycythemia vera; somatic; 263300 (3)|Thrombocythemia 3; 614521 (3); Autosomal dominant; Somatic mutation|{Budd-Chiari syndrome; somatic}; 600880 (3)	1	1e-19	0.0029	4.053e-11	NA
dominant	41272#M70#M70 Other operations on outlet of male bladder	Chapter XIV Diseases of the genitourinary system	19-50858501-T-C	'KLK3'	missense_variant	'4885/467/13'	'100784/16098/697'	3.567e-31	0.5896	0.5361	0.6485	NA	NA	0	0.5346	0.0513	NA
allelic	41202#BlockC43-C44#C43-C44 Melanoma and other malignant neoplasms of skin	Chapter II Neoplasms	16-89657860-C-T	'SPATA33'	missense_variant	'10108/3086/234'	'137713/33412/2128'	3.6e-31	1.2505	1.2052	1.2975	NA	NA	NA	0.97	0.0459	NA
allelic	41202#K805#K80.5 Calculus of bile duct without cholangitis or cholecystitis	Chapter XI Diseases of the digestive system	2-43851714-G-A	'ABCG8'	synonymous_variant	'1511/382/16'	'119591/14937/494'	3.637e-31	1.9407	1.7503	2.1519	Sitosterolemia; 210250 (3); Autosomal recessive|{Gallbladder disease 4}; 611465 (3)	0	NA	0.1543	0.2295	NA
recessive	Union#M10#M10 Gout	Chapter XIII Diseases of the musculoskeletal system and connective tissue	4-10116104-G-A	'WDR1'	non_coding_transcript_exon_variant	'7725/2369/165'	'89104/41164/4826'	3.775e-31	0.4412	0.3773	0.516	NA	NA	NA	0.2996	0.3974	NA
allelic	Union#J45#J45 Asthma	Chapter X Diseases of the respiratory system	17-39766006-G-A	'IKZF3'	synonymous_variant	'11591/18868/8309'	'57956/107159/49492'	3.97e-31	0.9132	0.8993	0.9273	NA	NA	1e-12	0.0001147	0.9242	NA
allelic	Union#R41#R41 Other symptoms and signs involving cognitive functions and awareness	Chapter XVIII Symptoms, signs and abnormal clinical and laboratory findings, not elsewhere classified	19-44908684-T-C	'APOE'	missense_variant	'2891/1414/191'	'150057/54602/4852'	4.14e-31	1.3767	1.3065	1.4507	Alzheimer disease-2; 104310 (3); Autosomal dominant|Hyperlipoproteinemia; type III; 617347 (3)|Lipoprotein glomerulopathy; 611771 (3)|Sea-blue histiocyte disease; 269600 (3); Autosomal recessive|{?Macular degeneration; age-related}; 603075 (3); Autosomal dominant|{Coronary artery disease; severe; susceptibility to}; 617347 (3)	1	0	0.2832	0.1679	NA
allelic	Source of report of J45 (asthma)	Chapter X Diseases of the respiratory system	2-241751260-G-A	'D2HGDH'	missense_variant	'20995/13180/1994'	'120478/83467/14519'	4.238e-31	0.8973	0.881	0.914	D-2-hydroxyglutaric aciduria; 600721 (3); Autosomal recessive	0	NA	0.2116	0.6994	NA
allelic	41202#K805#K80.5 Calculus of bile duct without cholangitis or cholecystitis	Chapter XI Diseases of the digestive system	2-43837951-G-A	'ABCG5'	missense_variant	'1505/388/18'	'119120/15418/518'	4.271e-31	1.9236	1.7368	2.1306	Sitosterolemia; 210250 (3); Autosomal recessive	0	1e-14	0.2452	0.4187	NA
allelic	41272#Y508#Y50.8 Other specified approach through abdominal cavity	Chapter XXII Codes for special purposes	2-43839108-G-C	'ABCG8'	missense_variant	'3500/793/28'	'172643/23934/852'	4.271e-31	1.5689	1.46	1.686	Sitosterolemia; 210250 (3); Autosomal recessive|{Gallbladder disease 4}; 611465 (3)	1	0	0.02	0.4585	NA
dominant	Union#M109#M10.9 Gout| unspecified	Chapter XIII Diseases of the musculoskeletal system and connective tissue	4-88008153-G-A	'PKD2'	synonymous_variant	'3291/1079/93'	'112198/24957/1410'	4.498e-31	1.5154	1.4158	1.622	Polycystic kidney disease 2; 613095 (3); Autosomal dominant	0	NA	0.6668	0.5918	NA
allelic	Union#BlockE00-E07#E00-E07 Disorders of thyroid gland	Chapter IV Endocrine, nutritional and metabolic diseases	9-97854301-T-C	'FOXE1'	synonymous_variant	'1011/6042/9814'	'12010/65187/89238'	4.818e-31	1.1654	1.1353	1.1963	Bamforth-Lazarus syndrome; 241850 (3); Autosomal recessive|{Thyroid cancer; nonmedullary; 4}; 616534 (3); Autosomal dominant	0	NA	0.0466	0.4802	NA
dominant	41202#I269#I26.9 Pulmonary embolism without mention of acute cor pulmonale	Chapter IX Diseases of the circulatory system	9-133257521-T-TC	'ABO'	splice_acceptor_variant	'918/1377/422'	'73251/71188/19031'	4.982e-31	1.5911	1.4687	1.7238	[Blood group; ABO system]; 616093 (3)	NA	NA	0.0124	6.306e-18	NA
dominant	41202#K805#K80.5 Calculus of bile duct without cholangitis or cholecystitis	Chapter XI Diseases of the digestive system	2-43837951-G-A	'ABCG5'	missense_variant	'1505/388/18'	'119120/15418/518'	5.16e-31	2.0165	1.8049	2.2529	Sitosterolemia; 210250 (3); Autosomal recessive	0	1e-14	0.2452	0.4187	NA
allelic	Union#C61#C61 Malignant neoplasm of prostate	Chapter II Neoplasms	8-127416393-G-A	'POU5F1B'	missense_variant	'2969/3567/1018'	'39030/56252/20210'	5.368e-31	0.819	0.7916	0.8473	NA	NA	NA	0.3121	0.8136	NA
allelic	41202#BlockF00-F09#F00-F09 Organic| including symptomatic| mental disorders	Chapter V Mental and behavioural disorders	19-44908684-T-C	'APOE'	missense_variant	'385/269/61'	'147374/53578/4754'	5.658e-31	2.0778	1.8492	2.3348	Alzheimer disease-2; 104310 (3); Autosomal dominant|Hyperlipoproteinemia; type III; 617347 (3)|Lipoprotein glomerulopathy; 611771 (3)|Sea-blue histiocyte disease; 269600 (3); Autosomal recessive|{?Macular degeneration; age-related}; 603075 (3); Autosomal dominant|{Coronary artery disease; severe; susceptibility to}; 617347 (3)	1	0	0.1582	0.1612	NA
dominant	Union#E07#E07 Other disorders of thyroid	Chapter IV Endocrine, nutritional and metabolic diseases	1-113697697-T-TA	'PHTF1'	3_prime_UTR_variant	'1201/5936/8283'	'9362/53548/88906'	5.802e-31	1.2177	1.1779	1.2589	NA	NA	NA	0.0027	1.089e-26	NA
allelic	Union#C44#C44 Other malignant neoplasms of skin	Chapter II Neoplasms	2-201350769-C-G	'ALS2CR12'	missense_variant	'3246/8218/5950'	'33525/98446/79790'	6.705e-31	0.8772	0.858	0.8968	NA	NA	2e-09	1.47e-05	1.909e-27	NA
allelic	Union#E80#E80 Disorders of porphyrin and bilirubin metabolism	Chapter IV Endocrine, nutritional and metabolic diseases	2-233713415-C-A	'UGT1A5'	missense_variant	'915/33/2'	'143833/25081/1238'	6.924e-31	0.2254	0.1628	0.3122	NA	NA	NA	0.0457	8.619e-05	NA
recessive	Source of report of M10 (gout)	Chapter XIII Diseases of the musculoskeletal system and connective tissue	4-10116104-G-A	'WDR1'	non_coding_transcript_exon_variant	'7005/2147/144'	'89098/41029/4850'	7.098e-31	0.4222	0.3572	0.4989	NA	NA	NA	0.1715	0.1364	NA
dominant	41202#I802#I80.2 Phlebitis and thrombophlebitis of other deep vessels of lower extremities	Chapter IX Diseases of the circulatory system	9-133257521-T-TC	'ABO'	splice_acceptor_variant	'632/998/349'	'71114/69294/18525'	7.157e-31	1.7259	1.5695	1.8979	[Blood group; ABO system]; 616093 (3)	NA	NA	0.1988	1.271e-16	NA
dominant	Source of report of E78 (disorders of lipoprotein metabolism and other lipidaemias)	Chapter IV Endocrine, nutritional and metabolic diseases	2-21006288-C-T	'APOB'	missense_variant	'55173/124/0'	'159086/64/0'	8.442e-31	5.5866	4.1311	7.5549	Hypercholesterolemia; due to ligand-defective apo B; 144010 (3); Autosomal dominant|Hypobetalipoproteinemia; 615558 (3); Autosomal recessive	1	6e-34	1	1	NA
allelic	Source of report of E78 (disorders of lipoprotein metabolism and other lipidaemias)	Chapter IV Endocrine, nutritional and metabolic diseases	2-21006288-C-T	'APOB'	missense_variant	'55173/124/0'	'159086/64/0'	8.739e-31	5.5814	4.1276	7.5474	Hypercholesterolemia; due to ligand-defective apo B; 144010 (3); Autosomal dominant|Hypobetalipoproteinemia; 615558 (3); Autosomal recessive	1	6e-34	1	1	NA
recessive	20002#1473#high cholesterol	Chapter IX Diseases of the circulatory system	2-21009932-G-A	'APOB'	synonymous_variant	'6643/16107/9886'	'39586/84850/45849'	9.336e-31	0.8438	0.8195	0.8688	Hypercholesterolemia; due to ligand-defective apo B; 144010 (3); Autosomal dominant|Hypobetalipoproteinemia; 615558 (3); Autosomal recessive	NA	7e-116	0.5761	0.3903	NA
allelic	Union#E039#E03.9 Hypothyroidism| unspecified	Chapter IV Endocrine, nutritional and metabolic diseases	1-113905767-C-T	'DCLRE1B'	missense_variant	'9174/4488/580'	'115595/47345/5043'	1.013e-30	1.1995	1.1635	1.2366	NA	NA	5e-11	0.2918	0.0211	NA
dominant	Union#K80#K80 Cholelithiasis	Chapter XI Diseases of the digestive system	2-43809774-T-C	'DYNC2LI1'	3_prime_UTR_variant	'12380/4198/358'	'131214/53547/5731'	1.087e-30	0.8146	0.7863	0.8439	Short-rib thoracic dysplasia 15 with polydactyly; 617088 (3); Autosomal recessive	NA	NA	0.926	0.0029	NA
dominant	20002#26#endocrine|diabetes	Chapter IV Endocrine, nutritional and metabolic diseases	12-111446804-T-C	'SH2B3'	missense_variant	'7441/13594/6606'	'46862/100344/54825'	1.1e-30	1.1859	1.1516	1.2212	Erythrocytosis; somatic; 133100 (3)|Myelofibrosis; somatic; 254450 (3)|Thrombocythemia; somatic; 187950 (3)	NA	8e-222	0.01	0.022	NA
allelic	Union#BlockE00-E07#E00-E07 Disorders of thyroid gland	Chapter IV Endocrine, nutritional and metabolic diseases	2-203867991-A-G	'CTLA4'	missense_variant	'5810/8081/2901'	'63735/77557/24370'	1.149e-30	1.144	1.1182	1.1704	Autoimmune lymphoproliferative syndrome; type V; 616100 (3); Autosomal dominant|{Celiac disease; susceptibility to; 3}; 609755 (3)|{Diabetes mellitus; insulin-dependent; 12}; 601388 (3)|{Hashimoto thyroiditis}; 140300 (3); Autosomal dominant|{Systemic lupus erythematosus; susceptibility to}; 152700 (3); Autosomal dominant	0	2e-20	0.3162	0.0019	NA
allelic	Union#C44#C44 Other malignant neoplasms of skin	Chapter II Neoplasms	11-89284793-G-A	'TYR'	missense_variant	'8099/7494/2078'	'105688/89391/19806'	1.183e-30	1.1464	1.1202	1.1733	Albinism; oculocutaneous; type IA; 203100 (3); Autosomal recessive|Albinism; oculocutaneous; type IB; 606952 (3)|Waardenburg syndrome/albinism; digenic; 103470 (3); Autosomal dominant|[Skin/hair/eye pigmentation 3; blue/green eyes]; 601800 (3)|[Skin/hair/eye pigmentation 3; light/dark/freckling skin]; 601800 (3)|{Melanoma; cutaneous malignant; susceptibility to; 8}; 601800 (3)	1	4e-280	8.978e-08	5.124e-06	NA
allelic	Union#BlockC43-C44#C43-C44 Melanoma and other malignant neoplasms of skin	Chapter II Neoplasms	1-17413090-G-A	'RCC2'	synonymous_variant	'7825/10206/3608'	'87406/102676/31685'	1.225e-30	1.126	1.1036	1.149	NA	NA	NA	0.0043	4.574e-08	NA
dominant	Union#E78#E78 Disorders of lipoprotein metabolism and other lipidaemias	Chapter IV Endocrine, nutritional and metabolic diseases	2-21006288-C-T	'APOB'	missense_variant	'61174/130/0'	'154928/59/0'	1.228e-30	5.5803	4.1018	7.5917	Hypercholesterolemia; due to ligand-defective apo B; 144010 (3); Autosomal dominant|Hypobetalipoproteinemia; 615558 (3); Autosomal recessive	1	6e-34	1	1	NA
allelic	41272#Z48#Z48 Skin of other part of head or neck	Chapter XXII Codes for special purposes	3-38006463-G-C	'VILL'	missense_variant	'3335/1956/266'	'141465/62362/6738'	1.238e-30	1.3132	1.2551	1.3741	NA	NA	NA	0.3542	0.1841	NA
allelic	Union#E78#E78 Disorders of lipoprotein metabolism and other lipidaemias	Chapter IV Endocrine, nutritional and metabolic diseases	2-21006288-C-T	'APOB'	missense_variant	'61174/130/0'	'154928/59/0'	1.269e-30	5.5754	4.0985	7.5845	Hypercholesterolemia; due to ligand-defective apo B; 144010 (3); Autosomal dominant|Hypobetalipoproteinemia; 615558 (3); Autosomal recessive	1	6e-34	1	1	NA
allelic	Source of report of E80 (disorders of porphyrin and bilirubin metabolism)	Chapter IV Endocrine, nutritional and metabolic diseases	2-233795961-C-T	'MROH2A'	splice_region_variant	'521/287/33'	'134332/33684/2207'	1.31e-30	2.1079	1.8736	2.3716	NA	NA	NA	0.4665	0.0674	NA
allelic	20002#8#haematology|dermatology	Chapter III Diseases of the blood and blood-forming organs and certain disorders involving the immune mechanism	1-152313385-G-A	'FLG'	stop_gained	'13743/936/36'	'228046/10825/108'	1.364e-30	1.4998	1.4046	1.6015	Ichthyosis vulgaris; 146700 (3); Autosomal dominant|{Dermatitis; atopic; susceptibility to; 2}; 605803 (3)	1	9e-74	2.881e-05	0.0771	NA
dominant	Source of report of M10 (gout)	Chapter XIII Diseases of the musculoskeletal system and connective tissue	19-49465749-C-G	'ALDH16A1'	missense_variant	'9216/83/0'	'134917/214/1'	1.472e-30	5.6515	4.3831	7.2869	NA	NA	NA	1	0.0824	NA
recessive	Union#E880#E88.0 Disorders of plasma-protein metabolism| not elsewhere classified	Chapter IV Endocrine, nutritional and metabolic diseases	14-94378610-C-T	'SERPINA1'	missense_variant	'337/39/17'	'258320/10333/80'	1.495e-30	151.832	89.0897	258.761	Emphysema due to AAT deficiency; 613490 (3); Autosomal recessive|Emphysema-cirrhosis; due to AAT deficiency; 613490 (3); Autosomal recessive|Hemorrhagic diathesis due to antithrombin Pittsburgh; 613490 (3); Autosomal recessive	1	3e-120	1.541e-10	0.0232	NA
allelic	Source of report of D69 (purpura and other haemorrhagic conditions)	Chapter III Diseases of the blood and blood-forming organs and certain disorders involving the immune mechanism	9-5073770-G-T	'JAK2'	missense_variant	'1889/24/1'	'238537/72/6'	1.513e-30	38.8448	24.9918	60.3767	Erythrocytosis; somatic; 133100 (3)|Leukemia; acute myeloid; somatic; 601626 (3)|Myelofibrosis; somatic; 254450 (3)|Polycythemia vera; somatic; 263300 (3)|Thrombocythemia 3; 614521 (3); Autosomal dominant; Somatic mutation|{Budd-Chiari syndrome; somatic}; 600880 (3)	1	1e-19	0.0819	9.898e-17	NA
recessive	Source of report of E03 (other hypothyroidism)	Chapter IV Endocrine, nutritional and metabolic diseases	2-203867991-A-G	'CTLA4'	missense_variant	'6135/8807/3252'	'61330/74145/23159'	1.57e-30	1.2732	1.2227	1.3257	Autoimmune lymphoproliferative syndrome; type V; 616100 (3); Autosomal dominant|{Celiac disease; susceptibility to; 3}; 609755 (3)|{Diabetes mellitus; insulin-dependent; 12}; 601388 (3)|{Hashimoto thyroiditis}; 140300 (3); Autosomal dominant|{Systemic lupus erythematosus; susceptibility to}; 152700 (3); Autosomal dominant	0	2e-20	0.3535	0.002	NA
dominant	41272#J439#J43.9 Unspecified diagnostic endoscopic retrograde examination of bile duct and pancreatic duct	Chapter XI Diseases of the digestive system	2-43839108-G-C	'ABCG8'	missense_variant	'1253/357/17'	'211920/29526/1032'	1.699e-30	2.07	1.8431	2.3248	Sitosterolemia; 210250 (3); Autosomal recessive|{Gallbladder disease 4}; 611465 (3)	1	0	0.1582	0.9071	NA
allelic	6150#4#Vascular/heart problems diagnosed by doctor| High Blood Pressure	Chapter IX Diseases of the circulatory system	19-11416089-T-G	'RGL3'	missense_variant	'15163/35843/21052'	'37410/81303/44854'	1.733e-30	1.0754	1.0622	1.0889	NA	NA	1e-62	0.6855	0.1233	NA
allelic	Union#E039#E03.9 Hypothyroidism| unspecified	Chapter IV Endocrine, nutritional and metabolic diseases	1-113907040-T-C	'DCLRE1B'	synonymous_variant	'9169/4494/580'	'115533/47427/5057'	1.778e-30	1.1985	1.1626	1.2356	NA	NA	NA	0.317	0.0254	NA
allelic	20002#26#endocrine|diabetes	Chapter IV Endocrine, nutritional and metabolic diseases	2-203867991-A-G	'CTLA4'	missense_variant	'9810/13259/4614'	'77864/94506/29690'	1.812e-30	1.1121	1.0922	1.1325	Autoimmune lymphoproliferative syndrome; type V; 616100 (3); Autosomal dominant|{Celiac disease; susceptibility to; 3}; 609755 (3)|{Diabetes mellitus; insulin-dependent; 12}; 601388 (3)|{Hashimoto thyroiditis}; 140300 (3); Autosomal dominant|{Systemic lupus erythematosus; susceptibility to}; 152700 (3); Autosomal dominant	0	2e-20	0.2366	0.0002293	NA
allelic	40001#BlockF00-F09#F00-F09 Organic| including symptomatic| mental disorders	Chapter V Mental and behavioural disorders	19-44908684-T-C	'APOE'	missense_variant	'130/124/40'	'139420/51102/4555'	1.938e-30	2.9111	2.4559	3.4506	Alzheimer disease-2; 104310 (3); Autosomal dominant|Hyperlipoproteinemia; type III; 617347 (3)|Lipoprotein glomerulopathy; 611771 (3)|Sea-blue histiocyte disease; 269600 (3); Autosomal recessive|{?Macular degeneration; age-related}; 603075 (3); Autosomal dominant|{Coronary artery disease; severe; susceptibility to}; 617347 (3)	1	0	0.247	0.1144	NA
allelic	Union#E039#E03.9 Hypothyroidism| unspecified	Chapter IV Endocrine, nutritional and metabolic diseases	2-203867991-A-G	'CTLA4'	missense_variant	'4869/6851/2471'	'64406/78435/24530'	1.962e-30	1.1556	1.1275	1.1844	Autoimmune lymphoproliferative syndrome; type V; 616100 (3); Autosomal dominant|{Celiac disease; susceptibility to; 3}; 609755 (3)|{Diabetes mellitus; insulin-dependent; 12}; 601388 (3)|{Hashimoto thyroiditis}; 140300 (3); Autosomal dominant|{Systemic lupus erythematosus; susceptibility to}; 152700 (3); Autosomal dominant	0	2e-20	0.468	0.0096	NA
dominant	Source of report of L57 (skin changes due to chronic exposure to nonionising radiation)	Chapter XII Diseases of the skin and subcutaneous tissue	16-89657860-C-T	'SPATA33'	missense_variant	'7950/2475/215'	'176770/43046/2698'	2.015e-30	1.3076	1.2501	1.3676	NA	NA	NA	0.1746	0.1789	NA
allelic	40006#C44#C44 Other malignant neoplasms of skin	Chapter II Neoplasms	1-17413090-G-A	'RCC2'	synonymous_variant	'4810/6387/2362'	'76123/89782/27613'	2.037e-30	1.1586	1.1299	1.188	NA	NA	NA	0.0024	1.381e-05	NA
allelic	20002#1111#asthma	Chapter X Diseases of the respiratory system	2-102341256-C-T	'IL1RL1'	synonymous_variant	'11073/14656/4978'	'77780/91734/28817'	2.086e-30	1.1072	1.0881	1.1266	NA	NA	6e-254	0.2744	3.283e-11	NA
allelic	Source of report of M10 (gout)	Chapter XIII Diseases of the musculoskeletal system and connective tissue	19-49465749-C-G	'ALDH16A1'	missense_variant	'9216/83/0'	'134917/214/1'	2.144e-30	5.6046	4.3493	7.222	NA	NA	NA	1	0.0824	NA
recessive	Source of report of E88 (other metabolic disorders)	Chapter IV Endocrine, nutritional and metabolic diseases	14-94378610-C-T	'SERPINA1'	missense_variant	'421/65/18'	'222714/8879/71'	2.222e-30	120.81	71.4778	204.191	Emphysema due to AAT deficiency; 613490 (3); Autosomal recessive|Emphysema-cirrhosis; due to AAT deficiency; 613490 (3); Autosomal recessive|Hemorrhagic diathesis due to antithrombin Pittsburgh; 613490 (3); Autosomal recessive	1	3e-120	9.445e-08	0.0722	NA
dominant	41272#J43#J43 Diagnostic endoscopic retrograde examination of bile duct and pancreatic duct	Chapter XI Diseases of the digestive system	2-43839108-G-C	'ABCG8'	missense_variant	'1331/373/17'	'212066/29583/1026'	2.55e-30	2.0301	1.8123	2.274	Sitosterolemia; 210250 (3); Autosomal recessive|{Gallbladder disease 4}; 611465 (3)	1	0	0.1315	0.8808	NA
allelic	41202#BlockL60-L75#L60-L75 Disorders of skin appendages	Chapter XII Diseases of the skin and subcutaneous tissue	3-38006463-G-C	'VILL'	missense_variant	'4341/2501/310'	'157468/69237/7519'	2.577e-30	1.2722	1.2219	1.3246	NA	NA	NA	0.0375	0.3929	NA
dominant	Union#E80#E80 Disorders of porphyrin and bilirubin metabolism	Chapter IV Endocrine, nutritional and metabolic diseases	2-233718962-T-G	'UGT1A4'	missense_variant	'914/35/2'	'144997/25473/1108'	2.915e-30	0.2208	0.1589	0.3068	NA	0	1e-37	0.0555	0.7821	NA
allelic	41272#J439#J43.9 Unspecified diagnostic endoscopic retrograde examination of bile duct and pancreatic duct	Chapter XI Diseases of the digestive system	2-43839108-G-C	'ABCG8'	missense_variant	'1253/357/17'	'211920/29526/1032'	2.963e-30	1.96	1.7624	2.1798	Sitosterolemia; 210250 (3); Autosomal recessive|{Gallbladder disease 4}; 611465 (3)	1	0	0.1582	0.9071	NA
recessive	20002#1473#high cholesterol	Chapter IX Diseases of the circulatory system	2-21009323-G-A	'APOB'	synonymous_variant	'6653/16102/9876'	'39614/84914/45813'	3.068e-30	0.8451	0.8208	0.8702	Hypercholesterolemia; due to ligand-defective apo B; 144010 (3); Autosomal dominant|Hypobetalipoproteinemia; 615558 (3); Autosomal recessive	0	9e-23	0.546	0.4878	NA
allelic	41272#Z48#Z48 Skin of other part of head or neck	Chapter XXII Codes for special purposes	3-37997491-T-C	'VILL'	synonymous_variant	'3342/1927/266'	'141569/61581/6713'	3.15e-30	1.3124	1.254	1.3735	NA	NA	NA	0.6131	0.87	NA
allelic	Union#I269#I26.9 Pulmonary embolism without mention of acute cor pulmonale	Chapter IX Diseases of the circulatory system	9-133257521-T-TC	'ABO'	splice_acceptor_variant	'1428/1994/596'	'97264/94937/25426'	3.329e-30	1.3043	1.2467	1.3645	[Blood group; ABO system]; 616093 (3)	NA	NA	0.021	2.996e-22	NA
dominant	41202#BlockL60-L75#L60-L75 Disorders of skin appendages	Chapter XII Diseases of the skin and subcutaneous tissue	3-38006463-G-C	'VILL'	missense_variant	'4341/2501/310'	'157468/69237/7519'	3.362e-30	1.3285	1.2659	1.3941	NA	NA	NA	0.0375	0.3929	NA
allelic	41200#M70#M70 Other operations on outlet of male bladder	Chapter XIV Diseases of the genitourinary system	19-50858501-T-C	'KLK3'	missense_variant	'4743/457/13'	'100926/16108/697'	3.597e-30	0.6049	0.5514	0.6637	NA	NA	0	0.5299	0.0513	NA
allelic	Union#C43#C43 Malignant melanoma of skin	Chapter II Neoplasms	16-89919709-C-T	'MC1R'	missense_variant	'2933/971/82'	'214106/48157/2804'	3.969e-30	1.4709	1.3804	1.5672	[Analgesia from kappa-opioid receptor agonist; female-specific]; 613098 (3)|[Skin/hair/eye pigmentation 2; blond hair/fair skin]; 266300 (3); Autosomal recessive|[Skin/hair/eye pigmentation 2; red hair/fair skin]; 266300 (3); Autosomal recessive|{Albinism; oculocutaneous; type II; modifier of}; 203200 (3); Autosomal recessive|{Melanoma; cutaneous malignant; 5}; 613099 (3)|{UV-induced skin damage}…	1	0	0.8459	0.0986	NA
allelic	Union#K409#K40.9 Unilateral or unspecified inguinal hernia| without obstruction or gangrene	Chapter XI Diseases of the digestive system	8-25850751-T-C	'EBF2'	synonymous_variant	'3748/6016/2444'	'42219/57592/20307'	4.6e-30	1.1671	1.1366	1.1985	NA	NA	NA	0.7417	0.0052	NA
allelic	Union#BlockD65-D69#D65-D69 Coagulation defects| purpura and other haemorrhagic conditions	Chapter III Diseases of the blood and blood-forming organs and certain disorders involving the immune mechanism	9-5073770-G-T	'JAK2'	missense_variant	'2962/25/2'	'231530/68/5'	4.926e-30	28.9441	18.884	44.3636	Erythrocytosis; somatic; 133100 (3)|Leukemia; acute myeloid; somatic; 601626 (3)|Myelofibrosis; somatic; 254450 (3)|Polycythemia vera; somatic; 263300 (3)|Thrombocythemia 3; 614521 (3); Autosomal dominant; Somatic mutation|{Budd-Chiari syndrome; somatic}; 600880 (3)	1	1e-19	0.0019	5.554e-14	NA
dominant	Source of report of K40 (inguinal hernia)	Chapter XI Diseases of the digestive system	8-25850751-T-C	'EBF2'	synonymous_variant	'4540/7268/3019'	'41839/56758/19916'	5.061e-30	1.2364	1.1916	1.2829	NA	NA	NA	0.2661	0.0047	NA
allelic	Union#BlockL60-L75#L60-L75 Disorders of skin appendages	Chapter XII Diseases of the skin and subcutaneous tissue	3-38006463-G-C	'VILL'	missense_variant	'5052/2867/350'	'169839/74958/8110'	5.149e-30	1.2506	1.2042	1.2987	NA	NA	NA	0.0249	0.148	NA
allelic	41272#J43#J43 Diagnostic endoscopic retrograde examination of bile duct and pancreatic duct	Chapter XI Diseases of the digestive system	2-43839108-G-C	'ABCG8'	missense_variant	'1331/373/17'	'212066/29583/1026'	5.422e-30	1.9233	1.7332	2.1343	Sitosterolemia; 210250 (3); Autosomal recessive|{Gallbladder disease 4}; 611465 (3)	1	0	0.1315	0.8808	NA
allelic	Union#M10#M10 Gout	Chapter XIII Diseases of the musculoskeletal system and connective tissue	4-10093074-G-A	'WDR1'	non_coding_transcript_exon_variant	'5786/3786/649'	'83226/45202/6244'	5.562e-30	1.2145	1.175	1.2553	NA	NA	NA	0.3824	0.2889	NA
dominant	20002#1473#high cholesterol	Chapter IX Diseases of the circulatory system	2-21006288-C-T	'APOB'	missense_variant	'32608/96/0'	'170526/86/0'	5.661e-30	5.8377	4.3627	7.8114	Hypercholesterolemia; due to ligand-defective apo B; 144010 (3); Autosomal dominant|Hypobetalipoproteinemia; 615558 (3); Autosomal recessive	1	6e-34	1	1	NA
dominant	Union#BlockL60-L75#L60-L75 Disorders of skin appendages	Chapter XII Diseases of the skin and subcutaneous tissue	3-38006463-G-C	'VILL'	missense_variant	'5052/2867/350'	'169839/74958/8110'	5.736e-30	1.3019	1.2447	1.3618	NA	NA	NA	0.0249	0.148	NA
allelic	6152#5#Blood clot in the leg (DVT)	Chapter IX Diseases of the circulatory system	9-133257521-T-TC	'ABO'	splice_acceptor_variant	'1923/2650/800'	'33521/33643/9231'	5.778e-30	1.2642	1.2146	1.3159	[Blood group; ABO system]; 616093 (3)	NA	NA	0.0224	2.537e-08	NA
allelic	20002#1473#high cholesterol	Chapter IX Diseases of the circulatory system	2-21006288-C-T	'APOB'	missense_variant	'32608/96/0'	'170526/86/0'	5.894e-30	5.8306	4.3579	7.8009	Hypercholesterolemia; due to ligand-defective apo B; 144010 (3); Autosomal dominant|Hypobetalipoproteinemia; 615558 (3); Autosomal recessive	1	6e-34	1	1	NA
allelic	41202#I269#I26.9 Pulmonary embolism without mention of acute cor pulmonale	Chapter IX Diseases of the circulatory system	9-133257521-T-TC	'ABO'	splice_acceptor_variant	'918/1377/422'	'73251/71188/19031'	6.193e-30	1.3774	1.3042	1.4546	[Blood group; ABO system]; 616093 (3)	NA	NA	0.0124	6.306e-18	NA
dominant	Union#BlockE00-E07#E00-E07 Disorders of thyroid gland	Chapter IV Endocrine, nutritional and metabolic diseases	9-97854301-T-C	'FOXE1'	synonymous_variant	'1011/6042/9814'	'12010/65187/89238'	6.323e-30	0.8308	0.8045	0.8578	Bamforth-Lazarus syndrome; 241850 (3); Autosomal recessive|{Thyroid cancer; nonmedullary; 4}; 616534 (3); Autosomal dominant	0	NA	0.0466	0.4802	NA
allelic	Source of report of F00 (dementia in alzheimer's disease)	Chapter V Mental and behavioural disorders	19-44892887-C-T	'TOMM40'	synonymous_variant	'135/141/29'	'172882/58004/4878'	7.033e-30	2.8852	2.4354	3.418	NA	NA	2e-15	0.4346	0.8737	NA
dominant	41202#BlockC43-C44#C43-C44 Melanoma and other malignant neoplasms of skin	Chapter II Neoplasms	16-89657860-C-T	'SPATA33'	missense_variant	'10108/3086/234'	'137713/33412/2128'	7.207e-30	1.2727	1.2217	1.3259	NA	NA	NA	0.97	0.0459	NA
dominant	Source of report of E80 (disorders of porphyrin and bilirubin metabolism)	Chapter IV Endocrine, nutritional and metabolic diseases	2-233713179-T-C	'UGT1A5'	missense_variant	'816/30/2'	'143316/26340/1202'	7.246e-30	0.2041	0.1433	0.2906	NA	NA	NA	0.0408	0.8383	NA
dominant	41202#ChapterII#Chapter II Neoplasms	Chapter II Neoplasms	9-5073770-G-T	'JAK2'	missense_variant	'71583/80/6'	'188957/20/1'	7.408e-30	10.8102	6.7082	17.4204	Erythrocytosis; somatic; 133100 (3)|Leukemia; acute myeloid; somatic; 601626 (3)|Myelofibrosis; somatic; 254450 (3)|Polycythemia vera; somatic; 263300 (3)|Thrombocythemia 3; 614521 (3); Autosomal dominant; Somatic mutation|{Budd-Chiari syndrome; somatic}; 600880 (3)	1	1e-19	4.268e-13	0.000611	NA
allelic	Union#BlockC60-C63#C60-C63 Malignant neoplasms of male genital organs	Chapter II Neoplasms	8-127416393-G-A	'POU5F1B'	missense_variant	'3168/3843/1112'	'38827/55976/20116'	8.357e-30	0.8279	0.8011	0.8555	NA	NA	NA	0.331	0.8132	NA
allelic	Source of report of E78 (disorders of lipoprotein metabolism and other lipidaemias)	Chapter IV Endocrine, nutritional and metabolic diseases	1-109270398-G-A	'CELSR2'	non_coding_transcript_exon_variant	'15105/27090/12589'	'46960/77261/33464'	8.776e-30	1.0829	1.0681	1.098	NA	NA	NA	0.0367	3.505e-07	NA
dominant	Source of report of D69 (purpura and other haemorrhagic conditions)	Chapter III Diseases of the blood and blood-forming organs and certain disorders involving the immune mechanism	9-5073770-G-T	'JAK2'	missense_variant	'1889/24/1'	'238537/72/6'	8.829e-30	40.4734	25.7366	63.6484	Erythrocytosis; somatic; 133100 (3)|Leukemia; acute myeloid; somatic; 601626 (3)|Myelofibrosis; somatic; 254450 (3)|Polycythemia vera; somatic; 263300 (3)|Thrombocythemia 3; 614521 (3); Autosomal dominant; Somatic mutation|{Budd-Chiari syndrome; somatic}; 600880 (3)	1	1e-19	0.0819	9.898e-17	NA
recessive	Union#K40#K40 Inguinal hernia	Chapter XI Diseases of the digestive system	8-25850751-T-C	'EBF2'	synonymous_variant	'5095/8147/3386'	'41396/55979/19591'	9.096e-30	1.2709	1.2202	1.3238	NA	NA	NA	0.2156	0.0043	NA
dominant	Source of report of E80 (disorders of porphyrin and bilirubin metabolism)	Chapter IV Endocrine, nutritional and metabolic diseases	2-233713464-C-G	'UGT1A5'	missense_variant	'816/30/2'	'143304/26230/1205'	1.073e-29	0.2048	0.1439	0.2917	NA	NA	NA	0.0408	0.8997	NA
allelic	40011#8090#Basal cell carcinoma| NOS	Chapter II Neoplasms	16-89657860-C-T	'SPATA33'	missense_variant	'8929/2731/214'	'183216/44651/2775'	1.129e-29	1.2564	1.2089	1.3058	NA	NA	NA	0.7503	0.3503	NA
allelic	20002#1111#asthma	Chapter X Diseases of the respiratory system	2-241751260-G-A	'D2HGDH'	missense_variant	'18090/11384/1690'	'110869/77040/13415'	1.139e-29	0.8929	0.8754	0.9107	D-2-hydroxyglutaric aciduria; 600721 (3); Autosomal recessive	0	NA	0.0668	0.8385	NA
allelic	Union#E80#E80 Disorders of porphyrin and bilirubin metabolism	Chapter IV Endocrine, nutritional and metabolic diseases	2-233718962-T-G	'UGT1A4'	missense_variant	'914/35/2'	'144997/25473/1108'	1.419e-29	0.2385	0.1736	0.3276	NA	0	1e-37	0.0555	0.7821	NA
dominant	41272#J439#J43.9 Unspecified diagnostic endoscopic retrograde examination of bile duct and pancreatic duct	Chapter XI Diseases of the digestive system	2-43851714-G-A	'ABCG8'	synonymous_variant	'1274/341/12'	'214081/27593/885'	1.435e-29	2.0829	1.8501	2.3451	Sitosterolemia; 210250 (3); Autosomal recessive|{Gallbladder disease 4}; 611465 (3)	0	NA	0.0342	0.9147	NA
recessive	Union#M109#M10.9 Gout| unspecified	Chapter XIII Diseases of the musculoskeletal system and connective tissue	4-9920543-C-T	'SLC2A9'	missense_variant	'3216/1173/73'	'84489/47305/6699'	1.441e-29	0.3272	0.2593	0.4129	Hypouricemia; renal; 2; 612076 (3); Autosomal recessive; Autosomal dominant|{Uric acid concentration; serum; QTL 2}; 612076 (3); Autosomal recessive; Autosomal dominant	0	7e-168	0.0035	0.4558	NA
dominant	20002#1224#thyroid problem (not cancer)	Chapter IV Endocrine, nutritional and metabolic diseases	1-113697697-T-TA	'PHTF1'	3_prime_UTR_variant	'1180/5820/8132'	'8311/47521/78817'	1.454e-29	1.2152	1.1748	1.2569	NA	NA	NA	0.0023	1.152e-23	NA
allelic	41202#K40#K40 Inguinal hernia	Chapter XI Diseases of the digestive system	8-25850751-T-C	'EBF2'	synonymous_variant	'3969/6310/2585'	'26153/35884/12519'	1.589e-29	1.1664	1.1357	1.1979	NA	NA	NA	0.4018	0.2653	NA
dominant	41200#M70#M70 Other operations on outlet of male bladder	Chapter XIV Diseases of the genitourinary system	19-50858501-T-C	'KLK3'	missense_variant	'4743/457/13'	'100926/16108/697'	1.641e-29	0.5951	0.5406	0.6552	NA	NA	0	0.5299	0.0513	NA
allelic	Union#J45#J45 Asthma	Chapter X Diseases of the respiratory system	2-241751260-G-A	'D2HGDH'	missense_variant	'22491/14164/2162'	'118520/82066/14209'	1.705e-29	0.9028	0.8868	0.9191	D-2-hydroxyglutaric aciduria; 600721 (3); Autosomal recessive	0	NA	0.2753	0.9865	NA
allelic	41202#BlockL60-L75#L60-L75 Disorders of skin appendages	Chapter XII Diseases of the skin and subcutaneous tissue	3-37997491-T-C	'VILL'	synonymous_variant	'4352/2458/310'	'157581/68341/7487'	1.838e-29	1.2693	1.2188	1.3219	NA	NA	NA	0.1156	0.4629	NA
allelic	Union#BlockL60-L75#L60-L75 Disorders of skin appendages	Chapter XII Diseases of the skin and subcutaneous tissue	3-37997491-T-C	'VILL'	synonymous_variant	'5064/2822/350'	'169978/73970/8080'	1.959e-29	1.249	1.2025	1.2973	NA	NA	NA	0.0882	0.7654	NA
dominant	Union#E804#E80.4 Gilbert's syndrome	Chapter IV Endocrine, nutritional and metabolic diseases	2-233729934-A-G	'UGT1A3'	missense_variant	'296/85/6'	'162362/10181/144'	1.993e-29	4.8344	3.819	6.1198	NA	NA	NA	1	0.2515	NA
dominant	41272#J43#J43 Diagnostic endoscopic retrograde examination of bile duct and pancreatic duct	Chapter XI Diseases of the digestive system	2-43851714-G-A	'ABCG8'	synonymous_variant	'1353/356/12'	'214200/27666/884'	2.044e-29	2.0406	1.8173	2.2914	Sitosterolemia; 210250 (3); Autosomal recessive|{Gallbladder disease 4}; 611465 (3)	0	NA	0.0268	0.7892	NA
[truncated: 15,042 more rows]

## Sheet: ExWAS_binary_MHC_region
model	phenotype	root	genotype	Gene Name	Most Damaging Effect	CaseGT	CtrlGT	pValue	oddsRatio	oddsLCI	oddsUCI	OMIM	ClinVar_ClinSigSimple	EBI_GWAS_site_match	HWE_Case	HWE_Ctrl	Filter (Indels)
[truncated: 37,950 more rows]

[truncated: 3 more sheets: ExWAS_binary_PTV, ExWAS_binary_Missense, ExWAS_quantitative]
