# Supplementary material for: Rare variant contribution to human disease in 281,104 UK Biobank exomes
Source: Nature. 2021 Aug 10;597(7877):527–32. doi: 10.1038/s41586-021-03855-y (PMC8458098; doi:10.1038/s41586-021-03855-y)
Supplement: Supplementary file 3 — This file contains Supplementary Tables 1, 2, 4, 5, 7, 8, 10, 12, 14, 15-17, 19, 20, 22, 24, 26, 28 and 29. [file 41586_2021_3855_MOESM3_ESM.zip › Supp table 4 - Missense GWAS annotated.xlsx]

## Sheet: Table S4
model	phenotype	root	genotype	Gene Name	Most Damaging Effect	CaseGT	CtrlGT	pValue	oddsRatio	oddsLCI	oddsUCI	CaseMAF	CtrlMAF	OMIM	ClinVar_ClinSigSimple	EBI_GWAS_site_match	HWE_Case	HWE_Ctrl	gwas_cat_100kb	0notaligned_1aligned_2obscureUKBpheno	Class
dominant	41272#Z481#Z48.1 Skin of scalp	Chapter XXII Codes for special purposes	3-38009720-G-A	'PLCD1'	missense_variant	'1708/703/14'	'200406/12144/167'	2.045e-288	6.8336	6.2511	7.4704	0.1507	0.0293	Nail disorder; nonsyndromic congenital; 3; (leukonychia); 151600 (3); Autosomal recessive; Autosomal dominant	NA	NA	2.903e-13	0.2377	body height	0	Unreported
dominant	Union#D682#D68.2 Hereditary deficiency of other clotting factors	Chapter III Diseases of the blood and blood-forming organs and certain disorders involving the immune mechanism	1-169549811-C-T	'F5'	missense_variant	'58/196/5'	'209877/9682/111'	5.8e-214	74.2706	55.4162	99.54	0.3977	0.0225	Factor V deficiency; 227400 (3); Autosomal recessive|Thrombophilia due to activated protein C resistance; 188055 (3); Autosomal dominant|{Budd-Chiari syndrome}; 600880 (3); Autosomal recessive|{Pregnancy loss; recurrent; susceptibility to; 1}; 614389 (3); Autosomal dominant|{Stroke; ischemic; susceptibility to}; 601367 (3); Multifactorial|{Thrombophilia; susceptibility to; due to factor V Leiden}…	1	1e-300	2.555e-23	1	NA	NA	ClinVar+GWAS
dominant	Union#E804#E80.4 Gilbert's syndrome	Chapter IV Endocrine, nutritional and metabolic diseases	2-233693545-A-G	'UGT1A6'	missense_variant	'8/76/301'	'80657/72320/17181'	2.923e-92	42.4684	21.0819	85.5501	0.1195	0.3135	NA	0	2e-14	0.224	2.334e-07	NA	NA	GWAS
dominant	Union#E804#E80.4 Gilbert's syndrome	Chapter IV Endocrine, nutritional and metabolic diseases	2-233693556-A-C	'UGT1A6'	missense_variant	'7/63/317'	'75774/76686/19440'	1.551e-84	42.7922	20.2609	90.3797	0.0995	0.3361	NA	0	NA	0.0831	0.8585	bilirubin measurement | vitamin D measurement | HIV-1 infection, bilirubin measurement | bilirubin measurement, metabolic syndrome | blood protein measurement | low density lipoprotein cholesterol measurement | gallstones | bilirubin measurement, response to tenofovir, HIV infection | treatment refractory schizophrenia, response to clozapine | neuroblastoma, cutaneous melanoma | bladder carcinoma	1	GWAS
dominant	Union#E804#E80.4 Gilbert's syndrome	Chapter IV Endocrine, nutritional and metabolic diseases	2-233693023-T-G	'UGT1A6'	missense_variant	'6/53/328'	'60950/83535/28184'	1.269e-62	34.6434	15.4654	77.6033	0.084	0.4051	NA	0	NA	0.0405	0.1229	bilirubin measurement | vitamin D measurement | HIV-1 infection, bilirubin measurement | bilirubin measurement, metabolic syndrome | blood protein measurement | low density lipoprotein cholesterol measurement | gallstones | bilirubin measurement, response to tenofovir, HIV infection | treatment refractory schizophrenia, response to clozapine | neuroblastoma, cutaneous melanoma | bladder carcinoma	1	GWAS
dominant	41272#X301#X30.1 Injection of Rh immune globulin	Chapter XXII Codes for special purposes	1-25243590-T-C	'RSRP1'	missense_variant	'308/12/0'	'83203/55118/9528'	1.809e-60	0.0501	0.0282	0.0893	0.0187	0.2508	NA	NA	3e-13	1	0.0019	NA	NA	GWAS
recessive	20002#1226#hypothyroidism|myxoedema	Chapter IV Endocrine, nutritional and metabolic diseases	12-111446804-T-C	'SH2B3'	missense_variant	'3834/6312/2872'	'31874/68630/37571'	1.811e-57	1.391	1.3368	1.4473	0.4631	0.4794	Erythrocytosis; somatic; 133100 (3)|Myelofibrosis; somatic; 254450 (3)|Thrombocythemia; somatic; 187950 (3)	NA	8e-222	0.0045	0.1179	NA	NA	GWAS
dominant	41202#D474#D47.4 Osteomyelofibrosis	Chapter II Neoplasms	9-5073770-G-T	'JAK2'	missense_variant	'22/15/2'	'136036/16/0'	1.122e-53	6569.92	2950.72	14628.2	0.2436	5.88e-05	Erythrocytosis; somatic; 133100 (3)|Leukemia; acute myeloid; somatic; 601626 (3)|Myelofibrosis; somatic; 254450 (3)|Polycythemia vera; somatic; 263300 (3)|Thrombocythemia 3; 614521 (3); Autosomal dominant; Somatic mutation|{Budd-Chiari syndrome; somatic}; 600880 (3)	1	1e-19	1	1	NA	NA	ClinVar+GWAS
recessive	20002#1466#gout	Chapter XIII Diseases of the musculoskeletal system and connective tissue	4-88131171-G-T	'ABCG2'	missense_variant	'2388/1263/163'	'88306/21914/1394'	7.798e-38	3.53	2.9914	4.1656	0.2083	0.1107	[Junior blood group system]; 614490 (3)|[Uric acid concentration; serum; QTL1]; 138900 (3); ?Autosomal dominant	0	1e-290	0.8443	0.4029	NA	NA	GWAS
dominant	41272#X301#X30.1 Injection of Rh immune globulin	Chapter XXII Codes for special purposes	1-25390874-C-G	'RHCE'	missense_variant	'305/15/0'	'105587/38848/3560'	6.768e-28	0.1224	0.0729	0.2057	0.0234	0.1553	Rh-null disease; amorph type; 617970 (3)|[Blood group; Rhesus] (3)	NA	NA	1	0.8585	blood protein measurement | red blood cell distribution width | platelet count | low density lipoprotein cholesterol measurement, alcohol consumption measurement | low density lipoprotein cholesterol measurement, alcohol drinking | low density lipoprotein cholesterol measurement | reticulocyte count | blood sedimentation | platelet component distribution width | mean corpuscular hemoglobin concen…	2	Unreported
dominant	Union#D682#D68.2 Hereditary deficiency of other clotting factors	Chapter III Diseases of the blood and blood-forming organs and certain disorders involving the immune mechanism	1-169421916-A-G	'CCDC181'	missense_variant	'68/155/35'	'23901/96063/99093'	1.568e-27	5.2629	3.6849	7.5168	0.436	0.3284	NA	NA	NA	0.0005929	0.0067	blood protein measurement	1	GWAS
dominant	Union#E78#E78 Disorders of lipoprotein metabolism and other lipidaemias	Chapter IV Endocrine, nutritional and metabolic diseases	1-109267578-G-A	'CELSR2'	missense_variant	'56949/4161/104'	'141893/12524/298'	4.044e-25	0.8288	0.7995	0.8591	0.0357	0.0424	NA	NA	NA	0.0033	0.2105	low density lipoprotein cholesterol measurement, physical activity | low density lipoprotein cholesterol measurement | total cholesterol measurement | low density lipoprotein cholesterol measurement, alcohol drinking | blood protein measurement | low density lipoprotein cholesterol measurement, alcohol consumption measurement | low density lipoprotein cholesterol measurement, C-reactive protein m…	1	GWAS
recessive	20002#1111#asthma	Chapter X Diseases of the respiratory system	17-39965740-G-A	'GSDMA'	missense_variant	'8835/15227/7047'	'61429/99177/40379'	5.949e-25	1.1649	1.1319	1.1988	0.4713	0.4476	NA	NA	3e-21	0.0017	0.3367	NA	NA	GWAS
dominant	41272#Z481#Z48.1 Skin of scalp	Chapter XXII Codes for special purposes	3-38009736-C-T	'PLCD1'	missense_variant	'2411/21/0'	'212746/50/0'	3.82e-24	37.0607	22.227	61.794	0.0043	0.0001175	Nail disorder; nonsyndromic congenital; 3; (leukonychia); 151600 (3); Autosomal recessive; Autosomal dominant	NA	NA	1	1	body height	0	Unreported
recessive	20002#1065#hypertension	Chapter IX Diseases of the circulatory system	19-11416089-T-G	'RGL3'	missense_variant	'15002/35504/20816'	'33906/73604/40689'	1.686e-22	0.8979	0.8786	0.9176	0.4592	0.4771	NA	NA	1e-62	0.5515	0.0767	NA	NA	GWAS
dominant	Source of report of B26 (mumps)	Chapter I Certain infectious and parasitic diseases	19-48703728-G-A	'FUT2'	missense_variant	'605/1332/1129'	'51970/118748/68654'	4.39e-22	0.69	0.6408	0.7429	0.4145	0.4652	[Bombay phenotype] (3)|{Norwalk virus infection; resistance to} (3)|{Vitamin B12 plasma level QTL1}; 612542 (3)	NA	3e-20	6.308e-09	0.1436	NA	NA	GWAS
recessive	Union#E804#E80.4 Gilbert's syndrome	Chapter IV Endocrine, nutritional and metabolic diseases	2-233682324-T-G	'UGT1A7'	missense_variant	'2/38/347'	'23224/79602/69051'	1.345e-21	0.0333	0.0083	0.1334	0.0543	0.3667	NA	0	NA	0.3077	0.2384	bilirubin measurement | vitamin D measurement | HIV-1 infection, bilirubin measurement | bilirubin measurement, metabolic syndrome | blood protein measurement | low density lipoprotein cholesterol measurement | gallstones | treatment refractory schizophrenia, response to clozapine | neuroblastoma, cutaneous melanoma | bladder carcinoma | temporal horn of lateral ventricle volume measurement	1	GWAS
dominant	Union#E804#E80.4 Gilbert's syndrome	Chapter IV Endocrine, nutritional and metabolic diseases	2-233713664-C-T	'UGT1A5'	missense_variant	'379/5/1'	'144855/25708/1230'	1.354e-20	0.0851	0.038	0.1907	0.0091	0.082	NA	NA	NA	0.0271	0.0162	bilirubin measurement | blood metabolite measurement | blood protein measurement | metabolite measurement | serum metabolite measurement | vitamin D measurement | HIV-1 infection, bilirubin measurement | Sickle cell anemia, cholelithiasis, bilirubin measurement | bilirubin measurement, metabolic syndrome | total cholesterol measurement | bilirubin measurement, response to tenofovir, HIV infection…	1	GWAS
dominant	Source of report of E80 (disorders of porphyrin and bilirubin metabolism)	Chapter IV Endocrine, nutritional and metabolic diseases	2-233779390-C-A	'MROH2A'	missense_variant	'13/176/651'	'7702/55102/106268'	1.26e-19	0.4912	0.4177	0.5778	0.1202	0.2085	NA	NA	NA	0.7446	2.494e-07	bilirubin measurement | blood metabolite measurement | blood protein measurement | bilirubin measurement, obesity | metabolite measurement | serum metabolite measurement | HIV-1 infection, bilirubin measurement | Sickle cell anemia, cholelithiasis, bilirubin measurement | circulating cell free DNA measurement | bilirubin measurement, metabolic syndrome | total cholesterol measurement | bilirubin …	1	GWAS
dominant	Union#E804#E80.4 Gilbert's syndrome	Chapter IV Endocrine, nutritional and metabolic diseases	2-233713464-C-G	'UGT1A5'	missense_variant	'379/7/1'	'144834/26390/1232'	1.915e-19	0.1107	0.0549	0.223	0.0116	0.0837	NA	NA	NA	0.0459	0.4322	bilirubin measurement | blood metabolite measurement | blood protein measurement | metabolite measurement | serum metabolite measurement | vitamin D measurement | HIV-1 infection, bilirubin measurement | Sickle cell anemia, cholelithiasis, bilirubin measurement | bilirubin measurement, metabolic syndrome | total cholesterol measurement | bilirubin measurement, response to tenofovir, HIV infection…	1	GWAS
dominant	Union#E804#E80.4 Gilbert's syndrome	Chapter IV Endocrine, nutritional and metabolic diseases	2-233713179-T-C	'UGT1A5'	missense_variant	'379/7/1'	'144844/26519/1230'	1.989e-19	0.1102	0.0547	0.222	0.0116	0.084	NA	NA	NA	0.0459	0.6726	bilirubin measurement | blood metabolite measurement | blood protein measurement | metabolite measurement | serum metabolite measurement | vitamin D measurement | HIV-1 infection, bilirubin measurement | Sickle cell anemia, cholelithiasis, bilirubin measurement | bilirubin measurement, metabolic syndrome | total cholesterol measurement | bilirubin measurement, response to tenofovir, HIV infection…	1	GWAS
dominant	20002#1473#high cholesterol	Chapter IX Diseases of the circulatory system	19-44813331-G-A	'BCAM'	missense_variant	'30950/1703/42'	'159253/11142/184'	2.465e-19	0.7928	0.7527	0.835	0.0273	0.0337	[Blood group; Auberger system]; 111200 (3)|[Blood group; Lutheran null]; 247420 (3); Autosomal recessive|[Blood group; Lutheran system]; 111200 (3)	NA	NA	0.0007693	0.4803	low density lipoprotein cholesterol measurement | Alzheimer's disease, family history of AlzheimerÕs disease | Alzheimer's disease | family history of AlzheimerÕs disease | Alzheimer's disease, high density lipoprotein cholesterol measurement | sleep duration, low density lipoprotein cholesterol measurement | total cholesterol measurement | C-reactive protein measurement | eosinophil count | HMG …	1	GWAS
dominant	20002#1473#high cholesterol	Chapter IX Diseases of the circulatory system	19-44812188-G-A	'BCAM'	missense_variant	'30950/1707/41'	'159257/11157/185'	2.605e-19	0.793	0.753	0.8352	0.0274	0.0338	[Blood group; Auberger system]; 111200 (3)|[Blood group; Lutheran null]; 247420 (3); Autosomal recessive|[Blood group; Lutheran system]; 111200 (3)	0	NA	0.0016	0.5043	low density lipoprotein cholesterol measurement | Alzheimer's disease, family history of AlzheimerÕs disease | Alzheimer's disease | family history of AlzheimerÕs disease | Alzheimer's disease, high density lipoprotein cholesterol measurement | sleep duration, low density lipoprotein cholesterol measurement | total cholesterol measurement | C-reactive protein measurement | eosinophil count | HMG …	1	GWAS
dominant	Union#E804#E80.4 Gilbert's syndrome	Chapter IV Endocrine, nutritional and metabolic diseases	2-233713415-C-A	'UGT1A5'	missense_variant	'379/6/1'	'144823/25222/1233'	3.187e-19	0.1011	0.0479	0.2136	0.0104	0.0808	NA	NA	NA	0.036	0.0002524	bilirubin measurement | blood metabolite measurement | blood protein measurement | metabolite measurement | serum metabolite measurement | vitamin D measurement | HIV-1 infection, bilirubin measurement | Sickle cell anemia, cholelithiasis, bilirubin measurement | bilirubin measurement, metabolic syndrome | total cholesterol measurement | bilirubin measurement, response to tenofovir, HIV infection…	1	GWAS
dominant	41272#Z481#Z48.1 Skin of scalp	Chapter XXII Codes for special purposes	3-39103525-G-A	'GORASP1'	missense_variant	'2337/92/0'	'209913/2792/12'	4.336e-18	2.9471	2.3849	3.6417	0.0189	0.0066	NA	0	NA	1	0.3238	self reported educational attainment | metabolic syndrome | cognitive decline measurement, Cognitive impairment | chronic lymphocytic leukemia	0	Unreported
recessive	20002#1111#asthma	Chapter X Diseases of the respiratory system	17-39966427-G-T	'GSDMA'	missense_variant	'8363/14879/7425'	'49411/97137/51481'	6.086e-18	1.1278	1.0976	1.1588	0.4847	0.4948	NA	NA	4e-10	4.903e-07	4.962e-17	NA	NA	GWAS
dominant	40001#C920#C92.0 Acute myeloid leukaemia	Chapter II Neoplasms	17-76736877-G-T	'SRSF2'	missense_variant	'169/7/0'	'202966/10/0'	6.268e-18	840.688	316.276	2234.62	0.0199	2.463e-05	NA	NA	NA	1	1	blood protein measurement | pulse pressure measurement | eye measurement | mathematical ability | leukocyte count | reaction time measurement	0	Unreported
dominant	Union#E804#E80.4 Gilbert's syndrome	Chapter IV Endocrine, nutritional and metabolic diseases	2-233718962-T-G	'UGT1A4'	missense_variant	'378/8/1'	'146026/25592/1096'	1.338e-17	0.1303	0.0673	0.2524	0.0129	0.0804	NA	0	1e-37	0.0572	0.4945	NA	NA	GWAS
dominant	20002#1473#high cholesterol	Chapter IX Diseases of the circulatory system	19-44793549-C-T	'CBLC'	missense_variant	'30812/1843/44'	'158549/11802/207'	1.936e-17	0.8086	0.7691	0.85	0.0295	0.0358	NA	NA	6e-83	0.0049	0.4403	NA	NA	GWAS
recessive	20002#1111#asthma	Chapter X Diseases of the respiratory system	17-39727784-C-G	'ERBB2'	missense_variant	'3708/13735/13672'	'20792/87631/92663'	1.022e-16	1.1732	1.1304	1.2176	0.3399	0.3213	Adenocarcinoma of lung; somatic; 211980 (3)|Gastric cancer; somatic; 613659 (3)|Glioblastoma; somatic; 137800 (3)|Ovarian cancer; somatic (3)	0	NA	0.0041	0.7281	inflammatory bowel disease | asthma | glomerular filtration rate | ulcerative colitis | Crohn's disease | childhood onset asthma | age at menopause | systemic lupus erythematosus | mathematical ability | multiple sclerosis | primary biliary cirrhosis | bipolar disorder | body height | smoking behaviour measurement | marginal zone B-cell lymphoma, systemic lupus erythematosus	1	GWAS
dominant	Union#D682#D68.2 Hereditary deficiency of other clotting factors	Chapter III Diseases of the blood and blood-forming organs and certain disorders involving the immune mechanism	1-169542317-T-C	'F5'	missense_variant	'201/54/3'	'116674/86775/16048'	3.115e-16	0.3218	0.2398	0.4319	0.1163	0.2708	Factor V deficiency; 227400 (3); Autosomal recessive|Thrombophilia due to activated protein C resistance; 188055 (3); Autosomal dominant|{Budd-Chiari syndrome}; 600880 (3); Autosomal recessive|{Pregnancy loss; recurrent; susceptibility to; 1}; 614389 (3); Autosomal dominant|{Stroke; ischemic; susceptibility to}; 601367 (3); Multifactorial|{Thrombophilia; susceptibility to; due to factor V Leiden}…	0	NA	1	0.6228	blood protein measurement | venous thromboembolism | Ischemic stroke, venous thromboembolism, stroke, Abnormal thrombosis, deep vein thrombosis, pulmonary embolism | calcium/calmodulin-dependent protein kinase type 1 measurement | prothrombin time measurement | hematological measurement | partial thromboplastin time | coagulation factor V measurement | stem Cell Growth Factor beta measurement | D…	1	GWAS
dominant	41202#J33#J33 Nasal polyp	Chapter X Diseases of the respiratory system	17-4632019-G-A	'ALOX15'	missense_variant	'1931/20/0'	'156070/6756/77'	3.182e-16	0.2366	0.1522	0.3678	0.0051	0.0212	NA	0	2e-42	1	0.633	NA	NA	GWAS
dominant	Union#D682#D68.2 Hereditary deficiency of other clotting factors	Chapter III Diseases of the blood and blood-forming organs and certain disorders involving the immune mechanism	1-169542496-T-C	'F5'	missense_variant	'201/54/3'	'116667/86295/16050'	3.239e-16	0.3233	0.2409	0.4339	0.1163	0.2703	Factor V deficiency; 227400 (3); Autosomal recessive|Thrombophilia due to activated protein C resistance; 188055 (3); Autosomal dominant|{Budd-Chiari syndrome}; 600880 (3); Autosomal recessive|{Pregnancy loss; recurrent; susceptibility to; 1}; 614389 (3); Autosomal dominant|{Stroke; ischemic; susceptibility to}; 601367 (3); Multifactorial|{Thrombophilia; susceptibility to; due to factor V Leiden}…	0	0	1	0.5955	NA	NA	GWAS
dominant	20002#1473#high cholesterol	Chapter IX Diseases of the circulatory system	11-116821618-C-T	'APOA4'	missense_variant	'526/7328/24783'	'2403/35057/132816'	3.69e-16	1.1236	1.0928	1.1554	0.1284	0.1171	NA	NA	NA	0.5695	0.1007	triglyceride measurement, physical activity | triglyceride measurement | sleep duration, triglyceride measurement | metabolic syndrome | high density lipoprotein cholesterol measurement | total cholesterol measurement, diastolic blood pressure, triglyceride measurement, systolic blood pressure, hematocrit, ventricular rate measurement, glucose measurement, body mass index, high density lipoprotei…	1	GWAS
recessive	Union#K82#K82 Other diseases of gallbladder	Chapter XI Diseases of the digestive system	2-43839108-G-C	'ABCG8'	missense_variant	'5096/1436/82'	'167547/22863/812'	5.542e-16	2.9438	2.3425	3.6993	0.121	0.064	Sitosterolemia; 210250 (3); Autosomal recessive|{Gallbladder disease 4}; 611465 (3)	1	0	0.0934	0.2853	NA	NA	ClinVar+GWAS
dominant	Union#D682#D68.2 Hereditary deficiency of other clotting factors	Chapter III Diseases of the blood and blood-forming organs and certain disorders involving the immune mechanism	1-169542517-T-C	'F5'	missense_variant	'201/55/3'	'116663/86072/16051'	6.934e-16	0.3296	0.2461	0.4415	0.1178	0.2701	Factor V deficiency; 227400 (3); Autosomal recessive|Thrombophilia due to activated protein C resistance; 188055 (3); Autosomal dominant|{Budd-Chiari syndrome}; 600880 (3); Autosomal recessive|{Pregnancy loss; recurrent; susceptibility to; 1}; 614389 (3); Autosomal dominant|{Stroke; ischemic; susceptibility to}; 601367 (3); Multifactorial|{Thrombophilia; susceptibility to; due to factor V Leiden}…	0	3e-29	1	0.3106	NA	NA	GWAS
dominant	41202#H33#H33 Retinal detachments and breaks	Chapter VII Diseases of the eye and adnexa	11-92840745-G-T	'FAT3'	missense_variant	'1198/1180/336'	'65534/85566/28243'	7.499e-16	0.7287	0.6751	0.7865	0.3412	0.396	NA	NA	NA	0.0877	0.2604	pulse pressure measurement | heel bone mineral density | retinal detachment, retinal break | smoking status measurement | optic cup area measurement | retinal detachment	1	GWAS
dominant	Source of report of E80 (disorders of porphyrin and bilirubin metabolism)	Chapter IV Endocrine, nutritional and metabolic diseases	2-233819432-T-C	'MROH2A'	missense_variant	'44/304/500'	'4100/43915/122748'	8.236e-16	1.7793	1.5511	2.041	0.2311	0.1526	NA	NA	NA	0.8472	0.0208	bilirubin measurement | total cholesterol measurement | migraine disorder | low density lipoprotein cholesterol measurement | bilirubin measurement, metabolic syndrome | behavioural inhibitory control measurement	1	GWAS
dominant	20001#1044#prostate cancer	Chapter II Neoplasms	17-48728343-C-T	'HOXB13'	missense_variant	'1860/35/0'	'100735/314/0'	8.787e-16	6.0368	4.2444	8.5861	0.0092	0.0016	NA	1	9e-63	1	1	NA	NA	ClinVar+GWAS
allelic	20002#1473#high cholesterol	Chapter IX Diseases of the circulatory system	2-21011100-T-C	'APOB'	missense_variant	'30520/2144/31'	'157144/13113/310'	1.145e-15	0.8324	0.7951	0.8713	0.0337	0.0403	Hypercholesterolemia; due to ligand-defective apo B; 144010 (3); Autosomal dominant|Hypobetalipoproteinemia; 615558 (3); Autosomal recessive	0	2e-39	0.3498	0.0385	NA	NA	GWAS
dominant	Union#E804#E80.4 Gilbert's syndrome	Chapter IV Endocrine, nutritional and metabolic diseases	2-233713141-C-G	'UGT1A5'	missense_variant	'379/7/1'	'144762/21890/1238'	1.568e-15	0.1321	0.0656	0.2662	0.0116	0.0726	NA	NA	NA	0.0459	2.352e-34	bilirubin measurement | blood metabolite measurement | blood protein measurement | metabolite measurement | serum metabolite measurement | vitamin D measurement | HIV-1 infection, bilirubin measurement | Sickle cell anemia, cholelithiasis, bilirubin measurement | bilirubin measurement, metabolic syndrome | total cholesterol measurement | bilirubin measurement, response to tenofovir, HIV infection…	1	GWAS
dominant	Source of report of E04 (other non-toxic goitre)	Chapter IV Endocrine, nutritional and metabolic diseases	8-132871426-C-T	'TG'	missense_variant	'2288/227/1'	'159221/8556/119'	1.657e-15	1.829	1.5935	2.0993	0.0455	0.0262	Thyroid dyshormonogenesis 3; 274700 (3); Autosomal recessive|{Autoimmune thyroid disease; susceptibility to; 3}; 608175 (3)	0	NA	0.0613	0.7018	hypothyroidism | Thyroid preparation use measurement | Vitiligo | erythrocyte count | smoking behavior, 3-hydroxy-1-methylpropylmercapturic acid measurement	1	GWAS
recessive	22132#Doctor diagnosed alpha-1 antitrypsin deficiency	Chapter X Diseases of the respiratory system	14-94378610-C-T	'SERPINA1'	missense_variant	'4/22/6'	'66560/2754/24'	3.451e-15	666.481	251.712	1764.7	0.4688	0.0202	Emphysema due to AAT deficiency; 613490 (3); Autosomal recessive|Emphysema-cirrhosis; due to AAT deficiency; 613490 (3); Autosomal recessive|Hemorrhagic diathesis due to antithrombin Pittsburgh; 613490 (3); Autosomal recessive	1	3e-120	0.0726	0.5008	NA	NA	ClinVar+GWAS
dominant	41272#Y801#Y80.1 Inhalation anaesthetic using muscle relaxant	Chapter XXII Codes for special purposes	1-89368623-C-A	'GBP6'	missense_variant	'1707/19/0'	'267219/222/0'	3.677e-15	13.3978	8.366	21.456	0.0055	0.000415	NA	NA	NA	1	1	NA	0	Unreported
dominant	Union#E804#E80.4 Gilbert's syndrome	Chapter IV Endocrine, nutritional and metabolic diseases	2-233713134-T-C	'UGT1A5'	missense_variant	'379/7/1'	'144839/21114/1230'	5.334e-15	0.1368	0.0679	0.2756	0.0116	0.0705	NA	NA	NA	0.0459	8.857e-45	bilirubin measurement | blood metabolite measurement | blood protein measurement | metabolite measurement | serum metabolite measurement | vitamin D measurement | HIV-1 infection, bilirubin measurement | Sickle cell anemia, cholelithiasis, bilirubin measurement | bilirubin measurement, metabolic syndrome | total cholesterol measurement | bilirubin measurement, response to tenofovir, HIV infection…	1	GWAS
dominant	Union#H353#H35.3 Degeneration of macula and posterior pole	Chapter VII Diseases of the eye and adnexa	1-196673103-G-A	'CFH'	missense_variant	'2473/1108/163'	'139347/81172/12483'	5.814e-15	0.7647	0.7143	0.8186	0.1915	0.2278	Basal laminar drusen; 126700 (3); Autosomal dominant|Complement factor H deficiency; 609814 (3); Autosomal recessive; Autosomal dominant|{Hemolytic uremic syndrome; atypical; susceptibility to; 1}; 235400 (3); Autosomal recessive; Autosomal dominant|{Macular degeneration; age-related; 4}; 610698 (3)	0	5e-41	0.0082	3.278e-06	NA	NA	GWAS
recessive	Source of report of E80 (disorders of porphyrin and bilirubin metabolism)	Chapter IV Endocrine, nutritional and metabolic diseases	2-233618225-C-G	'UGT1A8'	missense_variant	'738/102/8'	'95245/64819/10870'	5.84e-15	0.1402	0.0699	0.2814	0.0696	0.2532	NA	NA	NA	0.0554	0.263	bilirubin measurement | adolescent idiopathic scoliosis | bilirubin measurement, metabolic syndrome | HIV-1 infection, bilirubin measurement | bladder carcinoma | temporal horn of lateral ventricle volume measurement | HIV-1 infection	1	GWAS
dominant	41202#I26#I26 Pulmonary embolism	Chapter IX Diseases of the circulatory system	9-133405414-T-G	'STKLD1'	missense_variant	'2175/613/41'	'137916/27353/1479'	6.176e-15	1.4383	1.3167	1.5711	0.1228	0.0909	NA	NA	2e-47	0.8614	0.0029	NA	NA	GWAS
recessive	20002#1111#asthma	Chapter X Diseases of the respiratory system	17-39974934-C-A	'GSDMA'	missense_variant	'8214/14910/7540'	'56695/96535/44661'	6.908e-15	1.1187	1.0878	1.1505	0.489	0.4696	NA	NA	NA	2.234e-06	2.86e-20	leukocyte count | neutrophil count, basophil count | granulocyte count | neutrophil count | neutrophil count, eosinophil count | myeloid white cell count | granulocyte percentage of myeloid white cells | neutrophil percentage of leukocytes | lymphocyte percentage of leukocytes | monocyte percentage of leukocytes | basophil count | childhood onset asthma | eosinophil percentage of granulocytes | n…	1	GWAS
dominant	Union#E804#E80.4 Gilbert's syndrome	Chapter IV Endocrine, nutritional and metabolic diseases	2-233718890-C-A	'UGT1A4'	missense_variant	'380/7/0'	'150680/21243/792'	8.654e-15	0.126	0.0596	0.2661	0.009	0.0661	NA	NA	NA	1	0.1437	bilirubin measurement | blood metabolite measurement | blood protein measurement | bilirubin measurement, obesity | metabolite measurement | serum metabolite measurement | vitamin D measurement | HIV-1 infection, bilirubin measurement | Sickle cell anemia, cholelithiasis, bilirubin measurement | circulating cell free DNA measurement | bilirubin measurement, metabolic syndrome | total cholesterol …	1	GWAS
recessive	Union#E04#E04 Other non-toxic goitre	Chapter IV Endocrine, nutritional and metabolic diseases	15-48992804-G-C	'SECISBP2L'	missense_variant	'1300/1216/296'	'93606/65034/11203'	1.278e-14	1.6659	1.4747	1.882	0.3215	0.2574	NA	NA	NA	0.6347	0.5215	skin aging measurement | alcohol consumption measurement | smoking status measurement, lung carcinoma	0	Unreported
dominant	41200#X558#X55.8 Other specified other operations on unspecified organ	Chapter XXII Codes for special purposes	4-38798089-T-C	'TLR1'	missense_variant	'728/215/26'	'170147/85709/11733'	2.297e-14	0.578	0.4996	0.6688	0.1378	0.204	{Leprosy; protection against}; 613223 (3)|{Leprosy; susceptibility to; 5}; 613223 (3)	0	5e-12	0.0425	1.462e-12	NA	NA	GWAS
dominant	20002#1473#high cholesterol	Chapter IX Diseases of the circulatory system	19-10923363-T-A	'YIPF2'	missense_variant	'28738/3825/125'	'147264/22413/832'	2.742e-14	0.8708	0.84	0.9027	0.0623	0.0706	NA	NA	NA	0.8871	0.5184	low density lipoprotein cholesterol measurement | total cholesterol measurement | eosinophil count | C-reactive protein measurement | low density lipoprotein cholesterol measurement, C-reactive protein measurement | leukocyte count | total cholesterol measurement, C-reactive protein measurement | smoking behavior, 3-hydroxypropylmercapturic acid measurement	1	GWAS
recessive	20002#1226#hypothyroidism|myxoedema	Chapter IV Endocrine, nutritional and metabolic diseases	1-113905767-C-T	'DCLRE1B'	missense_variant	'8312/4218/552'	'95395/39092/4102'	2.852e-14	1.4444	1.3191	1.5815	0.2034	0.1706	NA	NA	5e-11	0.571	0.2035	NA	NA	GWAS
dominant	Source of report of E80 (disorders of porphyrin and bilirubin metabolism)	Chapter IV Endocrine, nutritional and metabolic diseases	2-233831490-G-A	'MROH2A'	missense_variant	'537/275/34'	'128344/39017/3064'	2.937e-14	1.755	1.5251	2.0195	0.2027	0.1324	NA	NA	5e-07	0.9157	0.1188	NA	NA	GWAS
dominant	20002#1473#high cholesterol	Chapter IX Diseases of the circulatory system	2-21002482-T-C	'APOB'	missense_variant	'31794/787/6'	'166931/3024/14'	3.351e-14	1.3705	1.2663	1.4833	0.0123	0.009	Hypercholesterolemia; due to ligand-defective apo B; 144010 (3); Autosomal dominant|Hypobetalipoproteinemia; 615558 (3); Autosomal recessive	0	NA	0.4957	0.8911	low density lipoprotein cholesterol measurement | total cholesterol measurement | sleep duration, low density lipoprotein cholesterol measurement | triglyceride measurement | HMG CoA reductase inhibitor use measurement | lipid measurement | high density lipoprotein cholesterol measurement | metabolic syndrome | low density lipoprotein cholesterol measurement, lipid or lipoprotein measurement | sl…	1	GWAS
recessive	41200#T20#T20 Primary repair of inguinal hernia	Chapter XII Diseases of the skin and subcutaneous tissue	X-38149868-G-A	'SRPX'	missense_variant	'631/97/2/9395/680'	'6780/1343/70/102879/10005'	4.441e-14	0.7423	0.6851	0.8042	0.0677	0.0889	NA	NA	NA	NA	NA	anorexia nervosa	0	Unreported
dominant	Union#E80#E80 Disorders of porphyrin and bilirubin metabolism	Chapter IV Endocrine, nutritional and metabolic diseases	2-233618537-G-A	'UGT1A8'	missense_variant	'942/9/0'	'161812/9495/154'	6.092e-14	0.1602	0.0831	0.309	0.0047	0.0286	NA	NA	NA	1	0.2233	bilirubin measurement | adolescent idiopathic scoliosis | bilirubin measurement, metabolic syndrome | HIV-1 infection, bilirubin measurement | bladder carcinoma | temporal horn of lateral ventricle volume measurement | HIV-1 infection	1	GWAS
recessive	41272#Z481#Z48.1 Skin of scalp	Chapter XXII Codes for special purposes	3-38006463-G-C	'VILL'	missense_variant	'1236/1042/151'	'142723/63180/6811'	7.96e-14	2.0039	1.6966	2.3668	0.2767	0.1805	NA	NA	NA	0.0003829	0.0762	body height	0	Unreported
dominant	22127#Doctor diagnosed asthma	Chapter X Diseases of the respiratory system	17-39905943-G-A	'GSDMB'	missense_variant	'2801/4178/1746'	'16061/28308/12615'	8.515e-14	0.8301	0.7908	0.8713	0.4395	0.4698	NA	NA	6e-23	0.0091	0.5011	NA	NA	GWAS
dominant	41202#I839#I83.9 Varicose veins of lower extremities without ulcer or inflammation	Chapter IX Diseases of the circulatory system	16-88738326-A-G	'PIEZO1'	missense_variant	'225/2080/4851'	'4134/47033/130853'	8.729e-14	1.2152	1.1552	1.2783	0.1768	0.1519	Dehydrated hereditary stomatocytosis with or without pseudohyperkalemia and/or perinatal edema; 194380 (3); Autosomal dominant|Lymphedema; hereditary; III; 616843 (3); Autosomal recessive	0	NA	0.903	0.2298	hair colour measurement | suntan | mean corpuscular hemoglobin concentration | body height | Varicose veins | HbA1c measurement | erythrocyte count | heel bone mineral density | reticulocyte count | mean corpuscular volume | hemoglobin measurement, mean corpuscular hemoglobin concentration | joint hypermobility measurement | BMI-adjusted waist circumference | platelet count | vital capacity | sun…	1	GWAS
dominant	20002#1220#diabetes	Chapter IV Endocrine, nutritional and metabolic diseases	4-6300792-G-A	'WFS1'	missense_variant	'840/4785/6903'	'12232/62488/79786'	8.798e-14	0.8701	0.8388	0.9025	0.258	0.2814	Deafness; autosomal dominant 6/14/38; 600965 (3); Autosomal dominant|Wolfram syndrome 1; 222300 (3); Autosomal recessive|Wolfram-like syndrome; autosomal dominant; 614296 (3); Autosomal dominant|?Cataract 41; 116400 (3); Autosomal dominant|{Diabetes mellitus; noninsulin-dependent; association with}; 125853 (3); Autosomal dominant	0	1e-24	0.7795	0.99	NA	NA	GWAS
recessive	Union#K82#K82 Other diseases of gallbladder	Chapter XI Diseases of the digestive system	2-43837951-G-A	'ABCG5'	missense_variant	'5185/1369/73'	'168467/22122/745'	8.822e-14	2.8494	2.2378	3.6283	0.1143	0.0617	Sitosterolemia; 210250 (3); Autosomal recessive	0	1e-14	0.1016	0.5147	NA	NA	GWAS
dominant	Union#J459#J45.9 Asthma| unspecified	Chapter X Diseases of the respiratory system	5-132660272-A-G	'IL13'	missense_variant	'866/7235/15066'	'7266/64503/148799'	9.048e-14	1.1148	1.0836	1.147	0.1935	0.1792	{Allergic rhinitis; susceptibility to}; 607154 (3)|{Asthma; susceptibility to}; 600807 (3); Autosomal dominant	0	1e-21	0.9664	0.0072	NA	NA	GWAS
dominant	41200#X558#X55.8 Other specified other operations on unspecified organ	Chapter XXII Codes for special purposes	4-38797027-C-A	'TLR1'	missense_variant	'694/227/34'	'159357/86407/14958'	9.122e-14	0.5912	0.5127	0.6818	0.1545	0.2231	{Leprosy; protection against}; 613223 (3)|{Leprosy; susceptibility to; 5}; 613223 (3)	0	4e-114	0.0087	1.084e-108	NA	NA	GWAS
dominant	Source of report of E78 (disorders of lipoprotein metabolism and other lipidaemias)	Chapter IV Endocrine, nutritional and metabolic diseases	6-160531806-G-A	'LPA'	missense_variant	'27806/22725/4647'	'82941/63572/12287'	1.067e-13	1.0763	1.0556	1.0974	0.2901	0.2775	[LPA deficiency; congenital] (3)	NA	NA	0.967	0.4912	lipoprotein A measurement | lipoprotein A measurement, apolipoprotein A 1 measurement | HMG CoA reductase inhibitor use measurement | low density lipoprotein cholesterol measurement, physical activity | peripheral arterial disease | coronary artery disease | sleep duration, low density lipoprotein cholesterol measurement | Antithrombotic agent use measurement | aspirin use measurement | triglycer…	1	GWAS
recessive	20002#1111#asthma	Chapter X Diseases of the respiratory system	17-39657827-G-A	'STARD3'	missense_variant	'3876/13975/13301'	'22163/89145/89997'	1.747e-13	1.1486	1.1075	1.1912	0.3487	0.3315	NA	NA	1e-21	0.029	0.6949	NA	NA	GWAS
dominant	Source of report of E80 (disorders of porphyrin and bilirubin metabolism)	Chapter IV Endocrine, nutritional and metabolic diseases	2-233346901-G-A	'SAG'	missense_variant	'399/346/94'	'58915/80235/28715'	1.799e-13	0.5963	0.5206	0.6831	0.3182	0.41	Oguchi disease-1; 258100 (3); Autosomal recessive|Retinitis pigmentosa 47; 613758 (3)	0	NA	0.1524	7.656e-07	bilirubin measurement | calcium measurement | platelet crit | glomerular filtration rate | kidney stone | type II diabetes mellitus | open-angle glaucoma | FEV/FEC ratio | bone density	1	GWAS
dominant	Union#H81#H81 Disorders of vestibular function	Chapter VIII Diseases of the ear and mastoid process	19-23359489-G-C	'ZNF91'	missense_variant	'3435/2771/569'	'115253/79189/14238'	1.971e-13	1.1995	1.1428	1.259	0.2885	0.258	NA	NA	NA	0.7673	6.114e-05	NA	0	Unreported
dominant	41202#I83#I83 Varicose veins of lower extremities	Chapter IX Diseases of the circulatory system	16-88741488-G-A	'PIEZO1'	missense_variant	'5592/1798/151'	'144133/38607/2513'	2.167e-13	1.2217	1.1589	1.2878	0.1392	0.1178	Dehydrated hereditary stomatocytosis with or without pseudohyperkalemia and/or perinatal edema; 194380 (3); Autosomal dominant|Lymphedema; hereditary; III; 616843 (3); Autosomal recessive	0	NA	0.6311	0.2105	mean corpuscular hemoglobin concentration | hair colour measurement | suntan | body height | Varicose veins | HbA1c measurement | erythrocyte count | heel bone mineral density | reticulocyte count | mean corpuscular volume | hemoglobin measurement, mean corpuscular hemoglobin concentration | joint hypermobility measurement | BMI-adjusted waist circumference | platelet count | vital capacity | sun…	1	GWAS
dominant	20002#1065#hypertension	Chapter IX Diseases of the circulatory system	1-11779866-C-T	'C1orf167'	missense_variant	'52920/17029/1422'	'107762/37193/3334'	2.304e-13	0.9271	0.9085	0.9461	0.1392	0.1479	NA	NA	1e-45	0.2291	0.0622	NA	NA	GWAS
dominant	20002#1473#high cholesterol	Chapter IX Diseases of the circulatory system	2-21019741-G-A	'APOB'	missense_variant	'32536/167/0'	'170176/431/0'	2.373e-13	2.0266	1.6944	2.424	0.0026	0.0013	Hypercholesterolemia; due to ligand-defective apo B; 144010 (3); Autosomal dominant|Hypobetalipoproteinemia; 615558 (3); Autosomal recessive	0	NA	1	1	low density lipoprotein cholesterol measurement, alcohol drinking | low density lipoprotein cholesterol measurement, alcohol consumption measurement | low density lipoprotein cholesterol measurement | low density lipoprotein cholesterol measurement, physical activity | total cholesterol measurement | sleep duration, low density lipoprotein cholesterol measurement | triglyceride measurement | HMG …	1	GWAS
dominant	41202#D469#D46.9 Myelodysplastic syndrome| unspecified	Chapter II Neoplasms	17-76736877-G-C	'SRSF2'	missense_variant	'205/5/0'	'148618/3/0'	2.975e-13	1208.28	286.87	5089.18	0.0119	1.009e-05	NA	NA	NA	1	1	blood protein measurement | pulse pressure measurement | eye measurement | mathematical ability | leukocyte count | reaction time measurement	0	Unreported
recessive	40006#C43#C43 Malignant melanoma of skin	Chapter II Neoplasms	11-89284793-G-A	'TYR'	missense_variant	'889/880/293'	'100713/85044/18866'	3.177e-13	1.6308	1.4399	1.8471	0.3555	0.3	Albinism; oculocutaneous; type IA; 203100 (3); Autosomal recessive|Albinism; oculocutaneous; type IB; 606952 (3)|Waardenburg syndrome/albinism; digenic; 103470 (3); Autosomal dominant|[Skin/hair/eye pigmentation 3; blue/green eyes]; 601800 (3)|[Skin/hair/eye pigmentation 3; light/dark/freckling skin]; 601800 (3)|{Melanoma; cutaneous malignant; susceptibility to; 8}; 601800 (3)	1	4e-280	0.0021	2.342e-06	NA	NA	ClinVar+GWAS
dominant	Source of report of I48 (atrial fibrillation and flutter)	Chapter IX Diseases of the circulatory system	1-154946604-C-T	'PBXIP1'	missense_variant	'4824/6345/2296'	'56632/84609/31691'	3.535e-13	0.8722	0.8409	0.9048	0.4061	0.4279	NA	NA	NA	0.0074	0.7757	eosinophil count | hemoglobin measurement | erythrocyte count | inflammatory bowel disease | Parkinson's disease | BMI-adjusted waist-hip ratio	0	Unreported
dominant	41272#Y801#Y80.1 Inhalation anaesthetic using muscle relaxant	Chapter XXII Codes for special purposes	19-7520720-C-A	'ZNF358'	missense_variant	'1698/28/0'	'266702/736/1'	3.893e-13	5.9673	4.0793	8.7292	0.0081	0.0014	NA	NA	NA	1	0.399	opioid overdose severity measurement | resistin measurement | hair colour measurement	0	Unreported
recessive	Union#L57#L57 Skin changes due to chronic exposure to nonionising radiation	Chapter XII Diseases of the skin and subcutaneous tissue	16-89657860-C-T	'SPATA33'	missense_variant	'8601/2673/234'	'175981/42880/2662'	4.136e-13	1.7065	1.491	1.9531	0.1365	0.1088	NA	NA	NA	0.1229	0.3867	hair colour measurement | suntan | sunburn | chronic kidney disease, urinary metabolite measurement | hair color | body height | homocysteine measurement | blood protein measurement | melanoma | glomerular filtration rate | hemoglobin measurement | squamous cell carcinoma | erythrocyte count | mean corpuscular hemoglobin | BMI-adjusted waist circumference | Calcium channel blocker use measurement…	2	Unreported
recessive	Union#K317#K31.7 Polyp of stomach and duodenum	Chapter XI Diseases of the digestive system	1-155208991-T-A	'MTX1'	missense_variant	'2326/2697/718'	'84289/111580/37166'	4.21e-13	0.7533	0.6961	0.8152	0.36	0.3989	NA	0	1e-300	0.1441	0.4549	NA	NA	GWAS
dominant	Source of report of H81 (disorders of vestibular function)	Chapter VIII Diseases of the ear and mastoid process	19-23359488-A-G	'ZNF91'	missense_variant	'3242/2617/548'	'115040/79193/14240'	4.719e-13	1.202	1.1437	1.2633	0.2898	0.2582	NA	NA	NA	0.5438	0.0001193	NA	0	Unreported
dominant	20002#1225#hyperthyroidism|thyrotoxicosis	Chapter IV Endocrine, nutritional and metabolic diseases	2-203867991-A-G	'CTLA4'	missense_variant	'627/1014/384'	'55606/67173/20923'	6.676e-13	1.4074	1.2801	1.5473	0.44	0.3793	Autoimmune lymphoproliferative syndrome; type V; 616100 (3); Autosomal dominant|{Celiac disease; susceptibility to; 3}; 609755 (3)|{Diabetes mellitus; insulin-dependent; 12}; 601388 (3)|{Hashimoto thyroiditis}; 140300 (3); Autosomal dominant|{Systemic lupus erythematosus; susceptibility to}; 152700 (3); Autosomal dominant	0	2e-20	0.4988	0.0058	NA	NA	GWAS
dominant	41202#N185#N18.5 Chronic kidney disease| stage 5	Chapter XIV Diseases of the genitourinary system	16-20349023-A-G	'UMOD'	missense_variant	'339/5/0'	'159868/2/0'	9.275e-13	1178.97	227.94	6097.94	0.0073	6.255e-06	Glomerulocystic kidney disease with hyperuricemia and isosthenuria; 609886 (3)|Hyperuricemic nephropathy; familial juvenile 1; 162000 (3); Autosomal dominant|Medullary cystic kidney disease 2; 603860 (3)	NA	NA	1	1	glomerular filtration rate | chronic kidney disease | glomerular filtration rate, diabetes mellitus | urinary uromodulin measurement | creatinine measurement | creatinine measurement, glomerular filtration rate | blood urea nitrogen measurement | systolic blood pressure | cardiovascular disease | creatinine measurement, chronic kidney disease | body mass index | GFR change measurement | type II d…	1	GWAS
dominant	20002#1265#migraine	Chapter VI Diseases of the nervous system	6-96615646-C-G	'FHL5'	missense_variant	'3343/3507/951'	'79261/72206/17347'	1.201e-12	1.1803	1.1274	1.2357	0.3467	0.3166	NA	NA	NA	0.4999	1.953e-06	Headache | migraine disorder | systolic blood pressure | migraine without aura | cerebral blood flow measurement | pulse pressure measurement | coronary artery disease | coronary heart disease	1	GWAS
dominant	41200#J183#J18.3 Total cholecystectomy NEC	Chapter XI Diseases of the digestive system	20-44413724-C-T	'HNF4A'	missense_variant	'8123/663/16'	'179933/10925/191'	1.344e-12	1.3531	1.2483	1.4666	0.0395	0.0296	Fanconi renotubular syndrome 4; with maturity-onset diabetes of the young; 616026 (3); Autosomal dominant|MODY; type I; 125850 (3); Autosomal dominant|{Diabetes mellitus; noninsulin-dependent}; 125853 (3); Autosomal dominant	0	8e-75	0.4818	0.0611	NA	NA	GWAS
dominant	Source of report of E78 (disorders of lipoprotein metabolism and other lipidaemias)	Chapter IV Endocrine, nutritional and metabolic diseases	19-11113620-G-A	'LDLR'	missense_variant	'55261/35/0'	'159137/11/0'	1.394e-12	9.1628	4.6534	18.0422	0.0003165	3.456e-05	Hypercholesterolemia; familial; 143890 (3); Autosomal dominant|LDL cholesterol level QTL2; 143890 (3); Autosomal dominant	1	NA	1	1	NA	NA	ClinVar
dominant	Union#D682#D68.2 Hereditary deficiency of other clotting factors	Chapter III Diseases of the blood and blood-forming organs and certain disorders involving the immune mechanism	1-169529737-T-C	'F5'	missense_variant	'173/77/6'	'99715/96055/23274'	1.444e-12	0.4009	0.3086	0.5209	0.1738	0.3255	Factor V deficiency; 227400 (3); Autosomal recessive|Thrombophilia due to activated protein C resistance; 188055 (3); Autosomal dominant|{Budd-Chiari syndrome}; 600880 (3); Autosomal recessive|{Pregnancy loss; recurrent; susceptibility to; 1}; 614389 (3); Autosomal dominant|{Stroke; ischemic; susceptibility to}; 601367 (3); Multifactorial|{Thrombophilia; susceptibility to; due to factor V Leiden}…	0	2e-10	0.6619	0.5302	NA	NA	GWAS
recessive	Union#C44#C44 Other malignant neoplasms of skin	Chapter II Neoplasms	2-201387816-G-A	'TRAK2'	missense_variant	'8334/7616/1877'	'107048/90316/19323'	1.567e-12	1.202	1.1433	1.2637	0.3189	0.2976	NA	NA	NA	0.0273	0.1653	breast carcinoma | basal cell carcinoma | non-melanoma skin carcinoma | cocaine use disorder, social environment measurement	1	GWAS
dominant	Union#E119#E11.9 Without complications	Chapter IV Endocrine, nutritional and metabolic diseases	4-6301627-G-A	'WFS1'	missense_variant	'3532/8696/5677'	'38727/91561/53697'	2.216e-12	0.8877	0.8589	0.9176	0.4401	0.4593	Deafness; autosomal dominant 6/14/38; 600965 (3); Autosomal dominant|Wolfram syndrome 1; 222300 (3); Autosomal recessive|Wolfram-like syndrome; autosomal dominant; 614296 (3); Autosomal dominant|?Cataract 41; 116400 (3); Autosomal dominant|{Diabetes mellitus; noninsulin-dependent; association with}; 125853 (3); Autosomal dominant	0	NA	0.0523	0.4061	type II diabetes mellitus | Drugs used in diabetes use measurement | ototoxicity, response to cisplatin	1	GWAS
dominant	Union#I83#I83 Varicose veins of lower extremities	Chapter IX Diseases of the circulatory system	16-88734377-C-T	'PIEZO1'	missense_variant	'10006/2896/223'	'162804/54165/4571'	2.444e-12	0.864	0.8291	0.9004	0.1273	0.1429	Dehydrated hereditary stomatocytosis with or without pseudohyperkalemia and/or perinatal edema; 194380 (3); Autosomal dominant|Lymphedema; hereditary; III; 616843 (3); Autosomal recessive	NA	NA	0.4096	0.4001	hair colour measurement | suntan | body height | Varicose veins | mean corpuscular hemoglobin concentration | reticulocyte count | heel bone mineral density | joint hypermobility measurement | BMI-adjusted waist circumference | platelet count | vital capacity | sunburn | platelet crit | mean corpuscular volume | red blood cell distribution width | hemoglobin measurement | HbA1c measurement | feel…	1	GWAS
allelic	40006#BlockC43-C44#C43-C44 Melanoma and other malignant neoplasms of skin	Chapter II Neoplasms	5-33963765-C-T	'SLC45A2'	missense_variant	'15171/247/0'	'195319/4835/37'	3.056e-12	0.6505	0.5722	0.7396	0.008	0.0123	Albinism; oculocutaneous; type IV; 606574 (3)|[Skin/hair/eye pigmentation 5; black/nonblack hair]; 227240 (3); Autosomal recessive|[Skin/hair/eye pigmentation 5; dark/fair skin]; 227240 (3); Autosomal recessive|[Skin/hair/eye pigmentation 5; dark/light eyes]; 227240 (3); Autosomal recessive	0	NA	0.6292	0.1959	sunburn | hair color | hair colour measurement | suntan | skin pigmentation | hair colour measurement, eye colour measurement, skin pigmentation measurement | skin pigmentation measurement | hair colour measurement, hair morphology measurement | suntan, skin pigmentation | synophrys measurement | keratinocyte carcinoma | basal cell carcinoma | cutaneous squamous cell carcinoma | squamous cell car…	1	GWAS
recessive	20002#1065#hypertension	Chapter IX Diseases of the circulatory system	11-1881538-G-A	'LSP1'	missense_variant	'27449/33453/10441'	'59301/68858/20057'	3.157e-12	1.0955	1.0678	1.1238	0.3808	0.3676	NA	NA	NA	0.1294	0.7629	systolic blood pressure | systolic blood pressure, alcohol drinking | smoking status measurement, systolic blood pressure | breast carcinoma | pulse pressure measurement, alcohol drinking | Diuretic use measurement | Calcium channel blocker use measurement | Agents acting on the renin-angiotensin system use measurement | diastolic blood pressure, alcohol drinking | cardiovascular disease | smokin…	1	GWAS
dominant	Source of report of K26 (duodenal ulcer)	Chapter XI Diseases of the digestive system	19-48740963-G-A	'IZUMO1'	missense_variant	'1749/2088/786'	'59913/88489/33681'	3.479e-12	0.8058	0.7587	0.8559	0.3958	0.428	NA	NA	2e-08	0.0001551	0.0015	NA	NA	GWAS
dominant	41200#J18#J18 Excision of gall bladder	Chapter XI Diseases of the digestive system	2-43872294-C-A	'ABCG8'	missense_variant	'5888/3000/362'	'128435/56400/6401'	3.568e-12	1.1677	1.1181	1.2196	0.2013	0.1809	Sitosterolemia; 210250 (3); Autosomal recessive|{Gallbladder disease 4}; 611465 (3)	0	NA	0.419	0.0307	gallstones | low density lipoprotein cholesterol measurement | low density lipoprotein cholesterol measurement, alcohol drinking | low density lipoprotein cholesterol measurement, alcohol consumption measurement | total cholesterol measurement | low density lipoprotein cholesterol measurement, physical activity | phytosterol measurement | HMG CoA reductase inhibitor use measurement | sleep durati…	1	GWAS
dominant	Union#G711#G71.1 Myotonic disorders	Chapter VI Diseases of the nervous system	19-45766055-G-C	'SIX5'	missense_variant	'11/28/9'	'8525/78080/182245'	3.703e-12	9.1187	4.4171	18.825	0.4792	0.1769	Branchiootorenal syndrome 2; 610896 (3)	NA	NA	0.3843	0.147	FEV/FEC ratio | eosinophil percentage of leukocytes | eosinophil percentage of granulocytes | neutrophil percentage of granulocytes | basophil count, eosinophil count | eosinophil count | chronic obstructive pulmonary disease | chronic obstructive pulmonary disease, coronary artery disease | erythrocyte count | Alzheimer's disease, family history of AlzheimerÕs disease | arterial stiffness measur…	0	Unreported
dominant	Union#D25#D25 Leiomyoma of uterus	Chapter II Neoplasms	11-108267276-T-C	'ATM'	missense_variant	'10426/402/4'	'131795/3453/26'	3.857e-12	1.4752	1.3286	1.6381	0.0189	0.013	Ataxia-telangiectasia; 208900 (3); Autosomal recessive|Lymphoma; B-cell non-Hodgkin; somatic (3)|Lymphoma; mantle cell; somatic (3)|T-cell prolymphocytic leukemia; somatic (3)|{Breast cancer; susceptibility to}; 114480 (3); Autosomal dominant	0	NA	0.7963	0.456	eosinophil count | basophil count, eosinophil count | uterine fibroid | erythrocyte count | nevus count, cutaneous melanoma | melanoma | eosinophil percentage of leukocytes | prostate carcinoma | renal cell carcinoma | telomere length	1	GWAS
dominant	20001#1059#malignant melanoma	Chapter II Neoplasms	9-21971200-C-G	'CDKN2A'	missense_variant	'2050/7/0'	'197267/4/0'	3.927e-12	168.399	49.2578	575.707	0.0017	1.014e-05	Melanoma and neural system tumor syndrome; 155755 (3); Autosomal dominant|Orolaryngeal cancer; multiple (3)|Pancreatic cancer/melanoma syndrome; 606719 (3); Autosomal dominant|{Melanoma; cutaneous malignant; 2}; 155601 (3); Autosomal dominant	1	NA	1	1	NA	NA	ClinVar
recessive	20002#1226#hypothyroidism|myxoedema	Chapter IV Endocrine, nutritional and metabolic diseases	22-37185445-C-A	'C1QTNF6'	missense_variant	'4053/6389/2644'	'46192/67891/24601'	4.356e-12	1.1742	1.1227	1.2281	0.4462	0.4222	NA	NA	1e-30	0.1677	0.2075	NA	NA	GWAS
dominant	20002#1265#migraine	Chapter VI Diseases of the nervous system	6-96610677-A-G	'FHL5'	missense_variant	'3314/3542/976'	'78569/73489/17680'	4.78e-12	1.1749	1.1223	1.23	0.3507	0.3206	NA	NA	NA	0.5351	0.0107	Headache | migraine disorder | systolic blood pressure | migraine without aura | cerebral blood flow measurement | pulse pressure measurement | coronary artery disease | coronary heart disease	1	GWAS
dominant	41200#M702#M70.2 Perineal needle biopsy of prostate	Chapter XIV Diseases of the genitourinary system	19-50858501-T-C	'KLK3'	missense_variant	'827/56/3'	'104842/16509/707'	5.365e-12	0.4345	0.3335	0.5661	0.035	0.0734	NA	NA	0	0.0865	0.0412	NA	NA	GWAS
recessive	41202#I26#I26 Pulmonary embolism	Chapter IX Diseases of the circulatory system	4-154586438-T-C	'FGA'	missense_variant	'1341/1216/274'	'93520/62796/10482'	6.151e-12	1.598	1.4086	1.8129	0.3116	0.2511	Afibrinogenemia; congenital; 202400 (3); Autosomal recessive|Amyloidosis; familial visceral; 105200 (3); Autosomal dominant|Dysfibrinogenemia; congenital; 616004 (3)|Hypodysfibrinogenemia; congenital; 616004 (3)	0	9e-90	0.9651	0.6674	NA	NA	GWAS
recessive	20002#1461#inflammatory bowel disease	Chapter XI Diseases of the digestive system	3-49684099-G-A	'MST1'	missense_variant	'1132/886/284'	'136568/108238/21676'	6.334e-12	1.5894	1.4027	1.801	0.3158	0.2844	NA	NA	3e-96	2.306e-07	0.2634	NA	NA	GWAS
recessive	20002#1065#hypertension	Chapter IX Diseases of the circulatory system	10-94279840-G-C	'PLCE1'	missense_variant	'23689/34530/12826'	'46971/72128/28437'	7.365e-12	0.9227	0.9016	0.9442	0.4235	0.4372	Nephrotic syndrome; type 3; 610725 (3); Autosomal recessive	0	1e-16	0.2133	0.0118	NA	NA	GWAS
recessive	41272#X931#X93.1 Subfoveal choroidal neovascularisation drugs Band 1	Chapter XXII Codes for special purposes	10-122454932-G-T	'ARMS2'	missense_variant	'163/134/49'	'146998/78975/11074'	7.658e-12	3.3666	2.487	4.5573	0.3353	0.2133	{Macular degeneration; age-related; 8}; 613778 (3)	0	0	0.0158	0.0004134	NA	NA	GWAS
dominant	Union#I83#I83 Varicose veins of lower extremities	Chapter IX Diseases of the circulatory system	16-88713767-G-A	'CTU2'	missense_variant	'9862/3062/240'	'160482/56830/4978'	7.881e-12	0.8693	0.8349	0.9053	0.1345	0.1502	NA	NA	NA	0.881	0.5278	hair colour measurement | suntan | body height | mean corpuscular hemoglobin concentration | Varicose veins | reticulocyte count | heel bone mineral density | joint hypermobility measurement | BMI-adjusted waist circumference | platelet count | vital capacity | sunburn | platelet crit | mean corpuscular volume | red blood cell distribution width | hemoglobin measurement | airway imaging measureme…	1	GWAS
dominant	41272#Y801#Y80.1 Inhalation anaesthetic using muscle relaxant	Chapter XXII Codes for special purposes	4-1737610-C-T	'TACC3'	missense_variant	'1705/21/0'	'266954/455/1'	1.106e-11	7.2105	4.6437	11.1961	0.0061	0.0008545	NA	NA	NA	1	0.1772	body height | bladder carcinoma | type II diabetes mellitus | lean body mass | BMI-adjusted hip circumference | blood protein measurement | osteoarthritis, hip, osteoarthritis, knee | balding measurement | osteoarthritis, hip | BMI-adjusted waist circumference | vital capacity | cartilage thickness measurement	0	Unreported
dominant	41272#M61#M61 Open excision of prostate	Chapter XIV Diseases of the genitourinary system	8-127416393-G-A	'POU5F1B'	missense_variant	'710/756/223'	'41266/59034/20992'	1.162e-11	0.711	0.6451	0.7837	0.3558	0.4164	NA	NA	NA	0.3394	0.6281	colorectal cancer, colorectal adenoma | colorectal cancer | prostate carcinoma | prostate specific antigen measurement | breast carcinoma	1	GWAS
dominant	41202#BlockC30-C39#C30-C39 Malignant neoplasms of respiratory and intrathoracic organs	Chapter II Neoplasms	15-78590583-G-A	'CHRNA5'	missense_variant	'912/1126/347'	'73413/71326/17851'	1.314e-11	1.3296	1.2235	1.4449	0.3816	0.3291	{Lung cancer susceptibility 2}; 612052 (3)|{Nicotine dependence; susceptibility to}; 612052 (3)	0	3e-139	1	0.0076	NA	NA	GWAS
dominant	Source of report of E80 (disorders of porphyrin and bilirubin metabolism)	Chapter IV Endocrine, nutritional and metabolic diseases	2-233816856-T-C	'MROH2A'	missense_variant	'34/277/532'	'3593/41130/125574'	1.585e-11	1.6414	1.4265	1.8887	0.2046	0.1419	NA	NA	NA	0.833	0.001	bilirubin measurement | blood protein measurement | total cholesterol measurement | migraine disorder | low density lipoprotein cholesterol measurement | bilirubin measurement, metabolic syndrome | behavioural inhibitory control measurement	1	GWAS
dominant	Union#M81#M81 Osteoporosis without pathological fracture	Chapter XIII Diseases of the musculoskeletal system and connective tissue	11-68406721-G-A	'LRP5'	missense_variant	'10568/1372/43'	'144473/15378/411'	1.667e-11	1.2252	1.1563	1.2982	0.0608	0.0505	Exudative vitreoretinopathy 4; 601813 (3); Autosomal recessive; Autosomal dominant|Hyperostosis; endosteal; 144750 (3); Autosomal dominant|Osteopetrosis; autosomal dominant 1; 607634 (3); Autosomal dominant|Osteoporosis-pseudoglioma syndrome; 259770 (3); Autosomal recessive|Osteosclerosis; 144750 (3); Autosomal dominant|Polycystic liver disease 4 with or without kidney cysts; 617875 (3); Autosoma…	1	2e-87	0.9362	0.9171	NA	NA	ClinVar+GWAS
allelic	41200#J183#J18.3 Total cholecystectomy NEC	Chapter XI Diseases of the digestive system	2-43838600-C-G	'ABCG5'	missense_variant	'8799/27/0'	'189671/1740/6'	1.732e-11	0.3332	0.2278	0.4874	0.0015	0.0046	Sitosterolemia; 210250 (3); Autosomal recessive	0	NA	1	0.3053	gallstones | low density lipoprotein cholesterol measurement | low density lipoprotein cholesterol measurement, alcohol drinking | low density lipoprotein cholesterol measurement, alcohol consumption measurement | total cholesterol measurement | low density lipoprotein cholesterol measurement, physical activity | phytosterol measurement | HMG CoA reductase inhibitor use measurement | sleep durati…	1	GWAS
dominant	Source of report of I48 (atrial fibrillation and flutter)	Chapter IX Diseases of the circulatory system	10-73647532-G-A	'SYNPO2L'	missense_variant	'10288/2939/236'	'127618/41873/3431'	1.787e-11	0.8693	0.8342	0.9059	0.1267	0.1409	NA	NA	NA	0.1193	0.9683	atrial fibrillation | systolic blood pressure | resting heart rate, chronic obstructive pulmonary disease | heart failure	1	GWAS
dominant	Union#D682#D68.2 Hereditary deficiency of other clotting factors	Chapter III Diseases of the blood and blood-forming organs and certain disorders involving the immune mechanism	1-169611647-C-T	'SELP'	missense_variant	'128/120/11'	'152027/60350/6360'	1.816e-11	2.3323	1.8278	2.9762	0.2741	0.167	NA	NA	NA	0.0081	8.076e-05	blood protein measurement | adhesion molecule measurement, soluble P-selectin measurement | P-Selectin measurement | optic disc size measurement | cup-to-disc ratio measurement | hippocampal atrophy | partial thromboplastin time | optic disc area measurement | brain volume measurement	1	GWAS
dominant	Union#I83#I83 Varicose veins of lower extremities	Chapter IX Diseases of the circulatory system	16-88714665-G-A	'CTU2'	missense_variant	'9829/3076/244'	'160053/56965/5053'	1.883e-11	0.8717	0.8372	0.9077	0.1355	0.151	NA	NA	NA	0.8524	0.862	hair colour measurement | suntan | body height | mean corpuscular hemoglobin concentration | Varicose veins | reticulocyte count | heel bone mineral density | joint hypermobility measurement | BMI-adjusted waist circumference | platelet count | vital capacity | sunburn | platelet crit | mean corpuscular volume | red blood cell distribution width | hemoglobin measurement | airway imaging measureme…	1	GWAS
allelic	40006#C43#C43 Malignant melanoma of skin	Chapter II Neoplasms	3-69964940-G-A	'MITF'	missense_variant	'2036/47/1'	'205114/1556/2'	1.943e-11	3.1401	2.359	4.1799	0.0118	0.0038	COMMAD syndrome; 617306 (3); Autosomal recessive|Tietz albinism-deafness syndrome; 103500 (3); Autosomal dominant|Waardenburg syndrome; type 2A; 193510 (3); Autosomal dominant|Waardenburg syndrome/ocular albinism; digenic; 103470 (3); Autosomal dominant|{Melanoma; cutaneous malignant; susceptibility to; 8}; 614456 (3)	1	3e-09	0.2483	1	NA	NA	ClinVar+GWAS
dominant	41202#L72#L72 Follicular cysts of skin and subcutaneous tissue	Chapter XII Diseases of the skin and subcutaneous tissue	2-218890289-T-A	'WNT10A'	missense_variant	'5805/210/3'	'221625/12493/187'	1.962e-11	0.6413	0.5587	0.7362	0.0179	0.0275	Odontoonychodermal dysplasia; 257980 (3); Autosomal recessive|Schopf-Schulz-Passarge syndrome; 224750 (3); Autosomal recessive|Tooth agenesis; selective; 4; 150400 (3); Autosomal recessive; Autosomal dominant	1	2e-40	0.444	0.4165	NA	NA	ClinVar+GWAS
recessive	20002#1461#inflammatory bowel disease	Chapter XI Diseases of the digestive system	3-49651777-G-A	'BSN'	missense_variant	'1111/900/291'	'134391/109612/22593'	2.005e-11	1.5628	1.381	1.7685	0.3219	0.2903	NA	NA	NA	6.611e-07	0.2515	blood protein measurement | hepatocyte growth factor-like protein measurement | self reported educational attainment | mathematical ability | ankylosing spondylitis, psoriasis, ulcerative colitis, Crohn's disease, sclerosing cholangitis | inflammatory bowel disease | ulcerative colitis | Crohn's disease | sclerosing cholangitis | body mass index | BMI-adjusted waist circumference | chronotype mea…	1	GWAS
dominant	41202#I802#I80.2 Phlebitis and thrombophlebitis of other deep vessels of lower extremities	Chapter IX Diseases of the circulatory system	9-133255935-G-T	'ABO'	missense_variant	'1673/334/11'	'142146/18652/659'	2.03e-11	1.5179	1.3505	1.7061	0.0882	0.0618	[Blood group; ABO system]; 616093 (3)	NA	1e-153	0.2659	0.0751	NA	NA	GWAS
dominant	41272#Z481#Z48.1 Skin of scalp	Chapter XXII Codes for special purposes	3-38907980-C-T	'SCN11A'	missense_variant	'2216/208/2'	'201289/11176/154'	2.1e-11	1.6836	1.4596	1.942	0.0437	0.027	Episodic pain syndrome; familial; 3; 615552 (3); Autosomal dominant|Neuropathy; hereditary sensory and autonomic; type VII; 615548 (3); Autosomal dominant	0	NA	0.3243	0.9671	NA	0	Unreported
allelic	Union#BlockC43-C44#C43-C44 Melanoma and other malignant neoplasms of skin	Chapter II Neoplasms	16-89799635-T-C	'FANCA'	missense_variant	'7063/10380/4074'	'76433/105698/38451'	2.523e-11	1.0706	1.0494	1.0922	0.4305	0.4139	Fanconi anemia; complementation group A; 227650 (3); Autosomal recessive	0	NA	0.0174	6.565e-09	hair colour measurement | suntan | hair color | freckles | nevus count, cutaneous melanoma | skin sensitivity to sun | sunburn | hair colour measurement, hair morphology measurement | mathematical ability | intraocular pressure measurement | Vitiligo | neuroblastoma, cutaneous melanoma | skin aging measurement | hemoglobin measurement | homocysteine measurement | skin pigmentation | white matter …	1	GWAS
dominant	Union#D682#D68.2 Hereditary deficiency of other clotting factors	Chapter III Diseases of the blood and blood-forming organs and certain disorders involving the immune mechanism	1-170166552-A-G	'METTL11B'	missense_variant	'204/51/1'	'203019/15852/306'	2.558e-11	3.2027	2.3611	4.3445	0.1035	0.0376	NA	NA	NA	0.4926	0.8825	venous thromboembolism | BMI-adjusted waist-hip ratio | atrial fibrillation | BMI-adjusted waist circumference | intraocular pressure measurement	1	GWAS
dominant	Source of report of K80 (cholelithiasis)	Chapter XI Diseases of the digestive system	10-45648510-T-G	'ZFAND4'	missense_variant	'10818/3763/315'	'142003/43620/3445'	2.602e-11	1.1374	1.0955	1.1808	0.1475	0.1336	NA	NA	NA	0.5797	0.1554	mean corpuscular volume | red blood cell distribution width | blood protein measurement	0	Unreported
dominant	41272#X301#X30.1 Injection of Rh immune globulin	Chapter XXII Codes for special purposes	1-25246493-T-G	'RSRP1'	missense_variant	'319/1/0'	'135540/12312/285'	2.795e-11	0.0337	0.0047	0.2402	0.0016	0.0435	NA	NA	NA	1	0.7547	blood protein measurement | platelet crit | mean corpuscular hemoglobin | red blood cell distribution width | mean corpuscular volume | mean corpuscular hemoglobin concentration | blood sedimentation | HbA1c measurement	2	Unreported
recessive	Source of report of E80 (disorders of porphyrin and bilirubin metabolism)	Chapter IV Endocrine, nutritional and metabolic diseases	2-233729934-A-G	'UGT1A3'	missense_variant	'683/153/12'	'160804/10025/144'	2.842e-11	17.0284	9.4128	30.8056	0.1044	0.0302	NA	NA	NA	0.2747	0.363	bilirubin measurement | blood metabolite measurement | blood protein measurement | bilirubin measurement, obesity | metabolite measurement | serum metabolite measurement | vitamin D measurement | HIV-1 infection, bilirubin measurement | Sickle cell anemia, cholelithiasis, bilirubin measurement | circulating cell free DNA measurement | bilirubin measurement, metabolic syndrome | total cholesterol …	1	GWAS
dominant	41202#I802#I80.2 Phlebitis and thrombophlebitis of other deep vessels of lower extremities	Chapter IX Diseases of the circulatory system	9-133255928-C-G	'ABO'	missense_variant	'1673/335/11'	'142146/18795/660'	2.984e-11	1.5111	1.3446	1.6981	0.0884	0.0622	[Blood group; ABO system]; 616093 (3)	0	2e-26	0.2148	0.1473	NA	NA	GWAS
recessive	20002#1452#eczema|dermatitis	Chapter XII Diseases of the skin and subcutaneous tissue	1-152304195-C-A	'FLG'	missense_variant	'5788/936/64'	'227575/27527/908'	3.319e-11	2.6741	2.073	3.4496	0.0784	0.0573	Ichthyosis vulgaris; 146700 (3); Autosomal dominant|{Dermatitis; atopic; susceptibility to; 2}; 605803 (3)	NA	NA	0.000386	0.015	vitamin D measurement | childhood onset asthma | Eczema | atopic asthma | asthma | respiratory system disease | allergy | Eczema, allergic rhinitis | sunburn | allergy, asthma | atopic eczema	1	GWAS
allelic	20002#1462#crohns disease	Chapter XI Diseases of the digestive system	1-67240275-G-A	'IL23R'	missense_variant	'738/41/0'	'183400/24460/973'	3.325e-11	0.4005	0.2936	0.5463	0.0263	0.0632	{Inflammatory bowel disease 17; protection against}; 612261 (3)|{Psoriasis; protection against}; 605606 (3)	0	8e-161	1	6.005e-07	NA	NA	GWAS
allelic	Union#E669#E66.9 Obesity| unspecified	Chapter IV Endocrine, nutritional and metabolic diseases	3-49898669-T-C	'MST1R'	missense_variant	'3282/7595/4339'	'57178/121057/64555'	3.673e-11	1.0815	1.0567	1.1069	0.4653	0.4848	{Nasopharyngeal carcinoma; susceptibility to; 3}; 617075 (3); Autosomal dominant	NA	9e-26	0.7079	0.3585	NA	NA	GWAS
dominant	Source of report of I48 (atrial fibrillation and flutter)	Chapter IX Diseases of the circulatory system	10-73647154-G-T	'SYNPO2L'	missense_variant	'10282/2966/236'	'127542/42131/3443'	3.713e-11	0.8715	0.8364	0.9081	0.1275	0.1416	NA	NA	NA	0.1883	0.6071	atrial fibrillation | systolic blood pressure | resting heart rate, chronic obstructive pulmonary disease | heart failure	1	GWAS
dominant	Union#E538#E53.8 Deficiency of other specified B group vitamins	Chapter IV Endocrine, nutritional and metabolic diseases	11-59855905-C-A	'TCN1'	missense_variant	'905/326/29'	'213120/51294/3171'	3.797e-11	1.5349	1.3571	1.736	0.1524	0.1077	NA	0	3e-25	1	0.1745	NA	NA	GWAS
dominant	Union#B35#B35 Dermatophytosis	Chapter I Certain infectious and parasitic diseases	16-31079086-G-C	'ZNF646'	missense_variant	'6561/8648/2705'	'81644/97339/29678'	3.803e-11	1.1123	1.0776	1.148	0.3924	0.3755	NA	NA	NA	0.0999	0.0152	response to anticoagulant | body fat distribution | body mass index | visceral adipose tissue measurement | Parkinson's disease | | mathematical ability | neuroticism measurement | snoring measurement | body height | hair shape measurement | triglyceride measurement | anxiety | feeling tense measurement | Alzheimer's disease, family history of AlzheimerÕs disease | smoking behavior, body mass ind…	0	Unreported
allelic	Union#E669#E66.9 Obesity| unspecified	Chapter IV Endocrine, nutritional and metabolic diseases	3-49887507-T-C	'MST1R'	missense_variant	'3283/7590/4337'	'57195/120894/64552'	4.106e-11	1.0813	1.0565	1.1067	0.4654	0.4848	{Nasopharyngeal carcinoma; susceptibility to; 3}; 617075 (3); Autosomal dominant	NA	NA	0.7322	0.2005	blood protein measurement | body mass index | visceral adipose tissue measurement | | household income | intelligence | cognitive function measurement | self reported educational attainment | C-reactive protein measurement | erythrocyte count | chronotype measurement | waist-hip ratio | age at first birth measurement | Abnormality of refraction | hemoglobin measurement | mathematical ability | ma…	1	GWAS
dominant	41272#Y82#Y82 Local anaesthetic	Chapter XXII Codes for special purposes	19-4325534-A-G	'STAP2'	missense_variant	'17381/47/0'	'244684/197/0'	4.399e-11	3.3586	2.4424	4.6186	0.0013	0.0004022	NA	NA	NA	1	1	mean corpuscular hemoglobin | vitamin D measurement | mean corpuscular volume | body height | asthma | erythrocyte count	2	Unreported
allelic	41200#H201#H20.1 Fibreoptic endoscopic snare resection of lesion of colon	Chapter XI Diseases of the digestive system	20-62410963-A-C	'RBBP8NL'	missense_variant	'4450/2729/419'	'111178/76010/13947'	4.733e-11	0.8808	0.8478	0.9151	0.2347	0.2583	NA	NA	NA	0.9745	8.888e-10	body height | central serous retinopathy | erythrocyte count | hemoglobin measurement | colorectal cancer | prostate carcinoma | chronic central serous retinopathy | blood protein measurement	1	GWAS
dominant	Source of report of I48 (atrial fibrillation and flutter)	Chapter IX Diseases of the circulatory system	10-73655919-C-T	'SYNPO2L'	missense_variant	'10276/2828/232'	'127383/40111/3475'	4.782e-11	0.8703	0.8347	0.9074	0.1234	0.1376	NA	NA	NA	0.0225	1.761e-06	atrial fibrillation | systolic blood pressure | resting heart rate, chronic obstructive pulmonary disease | heart failure	1	GWAS
dominant	20002#1226#hypothyroidism|myxoedema	Chapter IV Endocrine, nutritional and metabolic diseases	16-50301163-C-A	'ADCY7'	missense_variant	'12868/234/0'	'137293/1519/6'	4.987e-11	1.6371	1.425	1.8809	0.0089	0.0055	NA	NA	1e-16	0.6292	0.3249	NA	NA	GWAS
dominant	Union#I440#I44.0 Atrioventricular block| first degree	Chapter IX Diseases of the circulatory system	3-38725184-A-G	'SCN10A'	missense_variant	'311/867/467'	'26814/78713/59579'	5.049e-11	1.4242	1.2788	1.586	0.4526	0.4008	Episodic pain syndrome; familial; 2; 615551 (3); Autosomal dominant	0	1e-110	0.0111	0.0025	NA	NA	GWAS
dominant	20002#1065#hypertension	Chapter IX Diseases of the circulatory system	9-35906474-C-T	'HRCT1'	missense_variant	'45276/22896/2963'	'91948/49213/6666'	5.155e-11	0.9398	0.9225	0.9574	0.2026	0.2115	NA	NA	5e-14	0.3127	0.431	NA	NA	GWAS
allelic	Union#K80#K80 Cholelithiasis	Chapter XI Diseases of the digestive system	13-103049340-G-A	'SLC10A2'	missense_variant	'16555/500/7'	'187551/4163/21'	5.352e-11	1.3793	1.2578	1.5127	0.0151	0.011	Bile acid malabsorption; primary; 613291 (3); Autosomal recessive	0	3e-17	0.1136	0.7522	NA	NA	GWAS
recessive	20002#1466#gout	Chapter XIII Diseases of the musculoskeletal system and connective tissue	4-10021357-C-T	'SLC2A9'	missense_variant	'638/1946/1230'	'23443/54894/33241'	5.7e-11	0.7552	0.6928	0.8232	0.4224	0.4561	Hypouricemia; renal; 2; 612076 (3); Autosomal recessive; Autosomal dominant|{Uric acid concentration; serum; QTL 2}; 612076 (3); Autosomal recessive; Autosomal dominant	0	NA	0.0053	0.005	urate measurement | uric acid measurement | urate measurement, underweight body mass index status | urate measurement, overweight body mass index status | renal system measurement, uric acid measurement | obese body mass index status, urate measurement | DNA methylation | gout | serum metabolite measurement | blood metabolite measurement | urate measurement, chronic kidney disease | gout, hyperur…	1	GWAS
allelic	20002#1083#subdural haemorrhage|haematoma	Chapter IX Diseases of the circulatory system	19-54839559-G-A	'KIR2DS4'	missense_variant	'101/1/2'	'127191/20/3'	5.787e-11	241.002	91.638	633.821	0.024	0.0001022	NA	NA	NA	0.0003535	2.096e-10	blood protein measurement | killer cell immunoglobulin-like receptor 2DL4 measurement | inflammatory bowel disease | Alzheimer's disease | ulcerative colitis	0	Unreported
dominant	Source of report of E14 (unspecified diabetes mellitus)	Chapter IV Endocrine, nutritional and metabolic diseases	6-7231610-G-A	'RREB1'	missense_variant	'9519/2203/129'	'140017/37488/2501'	6.993e-11	0.8578	0.8187	0.8987	0.1038	0.118	NA	NA	4e-65	0.8823	0.8919	NA	NA	GWAS
dominant	41272#K40#K40 Saphenous vein graft replacement of coronary artery	Chapter IX Diseases of the circulatory system	6-160540105-T-C	'LPA'	missense_variant	'2354/153/2'	'134431/4842/53'	6.996e-11	1.8083	1.5332	2.1327	0.0313	0.0178	[LPA deficiency; congenital] (3)	NA	3e-11	1	0.1661	NA	NA	GWAS
dominant	20002#1473#high cholesterol	Chapter IX Diseases of the circulatory system	5-75625861-G-A	'ANKDD1B'	missense_variant	'19833/11033/1624'	'106776/55285/7541'	7.187e-11	1.0846	1.0585	1.1114	0.2198	0.2074	NA	NA	NA	0.0778	0.0003613	low density lipoprotein cholesterol measurement | body mass index | total cholesterol measurement | body fat distribution | total cholesterol measurement, diastolic blood pressure, triglyceride measurement, systolic blood pressure, hematocrit, ventricular rate measurement, glucose measurement, body mass index, high density lipoprotein cholesterol measurement | grip strength measurement | red bloo…	1	GWAS
dominant	Union#B35#B35 Dermatophytosis	Chapter I Certain infectious and parasitic diseases	16-31084843-G-C	'PRSS53'	missense_variant	'6441/8672/2795'	'80168/97887/30571'	7.28e-11	1.1111	1.0763	1.1469	0.3982	0.3811	NA	NA	NA	0.17	0.0139	response to anticoagulant | body fat distribution | body mass index | visceral adipose tissue measurement | Parkinson's disease | | mathematical ability | neuroticism measurement | snoring measurement | body height | waist circumference | hair shape measurement | triglyceride measurement | anxiety | feeling tense measurement | Alzheimer's disease, family history of AlzheimerÕs disease | smoking b…	0	Unreported
dominant	20002#1226#hypothyroidism|myxoedema	Chapter IV Endocrine, nutritional and metabolic diseases	1-113896329-A-G	'AP4B1'	missense_variant	'6524/5399/1151'	'64999/59611/13903'	7.645e-11	0.8877	0.8564	0.9201	0.2945	0.3156	Spastic paraplegia 47; autosomal recessive; 614066 (3); Autosomal recessive	0	NA	0.4743	0.1692	autoimmune thyroid disease, type I diabetes mellitus | breast carcinoma | systemic scleroderma, rheumatoid arthritis, myositis, systemic lupus erythematosus | ankylosing spondylitis, psoriasis, ulcerative colitis, Crohn's disease, sclerosing cholangitis | mean corpuscular hemoglobin	1	GWAS
recessive	Union#G301#G30.1 Alzheimer's disease with late onset	Chapter VI Diseases of the nervous system	19-44908684-T-C	'APOE'	missense_variant	'14/14/12'	'192469/70271/6270'	7.905e-11	17.959	9.1281	35.333	0.475	0.1539	Alzheimer disease-2; 104310 (3); Autosomal dominant|Hyperlipoproteinemia; type III; 617347 (3)|Lipoprotein glomerulopathy; 611771 (3)|Sea-blue histiocyte disease; 269600 (3); Autosomal recessive|{?Macular degeneration; age-related}; 603075 (3); Autosomal dominant|{Coronary artery disease; severe; susceptibility to}; 617347 (3)	1	0	0.0623	0.1291	NA	NA	ClinVar+GWAS
dominant	20002#1226#hypothyroidism|myxoedema	Chapter IV Endocrine, nutritional and metabolic diseases	12-111347711-G-A	'CUX2'	missense_variant	'12609/486/7'	'131871/6851/94'	8.677e-11	0.7424	0.6764	0.8149	0.0191	0.0254	NA	NA	NA	0.3416	0.587	eosinophil count | platelet count | neutrophil percentage of leukocytes | lymphocyte percentage of leukocytes | Vitiligo | systolic blood pressure | hypertension | intraocular pressure measurement | rheumatoid arthritis | gastric carcinoma | reaction time measurement	0	Unreported
recessive	20002#1065#hypertension	Chapter IX Diseases of the circulatory system	10-114045297-G-C	'ADRB1'	missense_variant	'4560/27106/39763'	'10577/58090/79718'	8.886e-11	0.8885	0.8571	0.921	0.2536	0.267	[Resting heart rate]; 607276 (3)|{Congestive heart failure and beta-blocker response; modifier of} (3)	0	6e-24	0.5206	0.9735	NA	NA	GWAS
dominant	40006#C440#C44.0 Skin of lip	Chapter II Neoplasms	16-89919709-C-T	'MC1R'	missense_variant	'122/74/3'	'146823/32492/1867'	9.004e-11	2.697	2.0272	3.5882	0.201	0.1	[Analgesia from kappa-opioid receptor agonist; female-specific]; 613098 (3)|[Skin/hair/eye pigmentation 2; blond hair/fair skin]; 266300 (3); Autosomal recessive|[Skin/hair/eye pigmentation 2; red hair/fair skin]; 266300 (3); Autosomal recessive|{Albinism; oculocutaneous; type II; modifier of}; 203200 (3); Autosomal recessive|{Melanoma; cutaneous malignant; 5}; 613099 (3)|{UV-induced skin damage}…	1	0	0.0274	0.1437	NA	NA	ClinVar+GWAS
recessive	Union#G30#G30 Alzheimer's disease	Chapter VI Diseases of the nervous system	19-44905910-C-G	'APOE'	missense_variant	'89/483/672'	'34529/122140/110236'	9.392e-11	0.5186	0.4179	0.6436	0.2657	0.3582	Alzheimer disease-2; 104310 (3); Autosomal dominant|Hyperlipoproteinemia; type III; 617347 (3)|Lipoprotein glomerulopathy; 611771 (3)|Sea-blue histiocyte disease; 269600 (3); Autosomal recessive|{?Macular degeneration; age-related}; 603075 (3); Autosomal dominant|{Coronary artery disease; severe; susceptibility to}; 617347 (3)	NA	9e-59	0.8844	0.0155	NA	NA	GWAS
dominant	Union#B35#B35 Dermatophytosis	Chapter I Certain infectious and parasitic diseases	16-31080754-G-A	'ZNF646'	missense_variant	'6450/8662/2791'	'80267/97863/30509'	9.545e-11	1.1103	1.0756	1.1461	0.3978	0.3808	NA	NA	NA	0.1901	0.0152	response to anticoagulant | body fat distribution | body mass index | visceral adipose tissue measurement | Parkinson's disease | | mathematical ability | neuroticism measurement | snoring measurement | body height | waist circumference | hair shape measurement | triglyceride measurement | anxiety | feeling tense measurement | Alzheimer's disease, family history of AlzheimerÕs disease | smoking b…	0	Unreported
dominant	20001#1061#basal cell carcinoma	Chapter II Neoplasms	12-52519884-C-T	'KRT5'	missense_variant	'2347/531/32'	'208766/35035/1483'	9.604e-11	1.3713	1.25	1.5045	0.1022	0.0775	Dowling-Degos disease 1; 179850 (3); Autosomal dominant|Epidermolysis bullosa simplex; Dowling-Meara type; 131760 (3); Autosomal dominant|Epidermolysis bullosa simplex; Koebner type; 131900 (3); Autosomal dominant|Epidermolysis bullosa simplex; Weber-Cockayne type; 131800 (3); Autosomal dominant|Epidermolysis bullosa simplex; recessive 1; 601001 (3); Autosomal recessive|Epidermolysis bullosa simp…	0	2e-34	0.7616	0.7452	NA	NA	GWAS
dominant	Source of report of D50 (iron deficiency anaemia)	Chapter III Diseases of the blood and blood-forming organs and certain disorders involving the immune mechanism	15-45061032-C-T	'SORD'	missense_variant	'172/2401/8404'	'2556/39101/158364'	9.874e-11	1.1639	1.1122	1.2181	0.125	0.1105	NA	NA	NA	0.9652	0.0108	red blood cell distribution width	1	GWAS
recessive	41202#I26#I26 Pulmonary embolism	Chapter IX Diseases of the circulatory system	19-10631494-A-G	'SLC44A2'	missense_variant	'76/906/1849'	'8645/57703/100398'	9.88e-11	0.5045	0.4013	0.6343	0.1869	0.2249	NA	NA	4e-24	0.0044	0.0028	NA	NA	GWAS
dominant	Union#G711#G71.1 Myotonic disorders	Chapter VI Diseases of the nervous system	19-47883735-C-G	'SULT2A1'	missense_variant	'44/4/0'	'269084/38/0'	9.908e-11	643.742	220.405	1880.19	0.0417	7.06e-05	NA	0	NA	1	1	blood metabolite measurement | vitamin D measurement | serum metabolite measurement | gallstones | blood protein measurement | chronic kidney disease, urinary metabolite measurement | hormone measurement | dehydroepiandrosterone sulphate measurement | sleep duration, triglyceride measurement | Cleft palate	0	Unreported
allelic	41272#Z481#Z48.1 Skin of scalp	Chapter XXII Codes for special purposes	3-38039461-T-G	'DLEC1'	missense_variant	'1159/1054/218'	'89740/96752/26160'	1.044e-10	0.8188	0.7701	0.8706	0.3065	0.3505	NA	NA	NA	0.3401	0.7424	QRS duration	0	Unreported
dominant	41272#Y801#Y80.1 Inhalation anaesthetic using muscle relaxant	Chapter XXII Codes for special purposes	16-67659234-T-C	'ACD'	missense_variant	'1712/14/0'	'267251/191/1'	1.09e-10	11.3826	6.6023	19.6241	0.0041	0.0003608	?Dyskeratosis congenita; autosomal dominant 6; 616553 (3); Autosomal recessive; Autosomal dominant|?Dyskeratosis congenita; autosomal recessive 7; 616553 (3); Autosomal recessive; Autosomal dominant	0	NA	1	0.0341	sleep duration, high density lipoprotein cholesterol measurement | Agouti-related protein measurement | eosinophil count | hemoglobin measurement | balding measurement | high density lipoprotein cholesterol measurement | age at onset, Myopia	0	Unreported
dominant	Source of report of I48 (atrial fibrillation and flutter)	Chapter IX Diseases of the circulatory system	2-178566270-G-A	'TTN'	missense_variant	'9257/3828/396'	'123358/45348/4305'	1.099e-10	1.1336	1.0915	1.1774	0.1714	0.1559	Cardiomyopathy; dilated; 1G; 604145 (3)|Cardiomyopathy; familial hypertrophic; 9; 613765 (3); Autosomal dominant|Muscular dystrophy; limb-girdle; type 2J; 608807 (3); Autosomal recessive|Myopathy; proximal; with early respiratory muscle involvement; 603689 (3)|Salih myopathy; 611705 (3); Autosomal recessive|Tibial muscular dystrophy; tardive; 600334 (3); Autosomal dominant	0	NA	1	0.0749	atrial fibrillation	1	GWAS
allelic	Source of report of I48 (atrial fibrillation and flutter)	Chapter IX Diseases of the circulatory system	16-1953015-G-A	'RPL3L'	missense_variant	'12380/1078/30'	'161411/11506/218'	1.12e-10	1.233	1.1588	1.3121	0.0422	0.0345	NA	NA	2e-14	0.2001	0.3863	NA	NA	GWAS
dominant	Source of report of E80 (disorders of porphyrin and bilirubin metabolism)	Chapter IV Endocrine, nutritional and metabolic diseases	2-233945908-A-G	'TRPM8'	missense_variant	'710/132/3'	'155182/14955/382'	1.136e-10	1.9239	1.5993	2.3143	0.0817	0.0461	NA	NA	NA	0.3542	0.2707	migraine disorder | Headache | Antimigraine preparation use measurement | Anilide use measurement | bilirubin measurement | migraine without aura | systolic blood pressure, response to cold pressor test | mean arterial pressure, response to cold pressor test	1	GWAS
recessive	Source of report of M10 (gout)	Chapter XIII Diseases of the musculoskeletal system and connective tissue	4-10445544-C-G	'ZNF518B'	missense_variant	'5354/3424/509'	'72751/52467/9712'	1.158e-10	0.7476	0.6821	0.8194	0.2392	0.2664	NA	NA	NA	0.2201	0.0582	urate measurement | serum metabolite measurement | body height	1	GWAS
recessive	Union#J30#J30 Vasomotor and allergic rhinitis	Chapter X Diseases of the respiratory system	2-241748877-C-T	'D2HGDH'	missense_variant	'8781/13217/5018'	'74008/117923/48633'	1.23e-10	0.9002	0.8717	0.9297	0.4304	0.4473	D-2-hydroxyglutaric aciduria; 600721 (3); Autosomal recessive	NA	NA	0.719	2.598e-05	eosinophil count | mucin_16 measurement | asthma | childhood onset asthma | Eczema | Eczema, allergic rhinitis, asthma | Eczema, allergic rhinitis | atopic asthma | respiratory system disease | allergy | adult onset asthma | Inhalant adrenergic use measurement | eosinophil percentage of leukocytes | allergic rhinitis | Glucocorticoid use measurement | eosinophil percentage of granulocytes | basop…	1	GWAS
recessive	Union#C44#C44 Other malignant neoplasms of skin	Chapter II Neoplasms	2-201399433-C-T	'TRAK2'	missense_variant	'2069/7770/7957'	'21792/92885/101520'	1.253e-10	1.1736	1.1187	1.2312	0.3346	0.3156	NA	NA	NA	0.0095	0.0108	breast carcinoma | basal cell carcinoma | non-melanoma skin carcinoma | cocaine use disorder, social environment measurement	1	GWAS
dominant	41272#Y801#Y80.1 Inhalation anaesthetic using muscle relaxant	Chapter XXII Codes for special purposes	1-156468120-C-A	'MEF2D'	missense_variant	'1696/29/0'	'266416/1021/2'	1.283e-10	4.453	3.0692	6.4608	0.0084	0.0019	NA	NA	NA	1	0.2573	migraine disorder | BMI-adjusted waist circumference | platelet crit | body height | body mass index | Headache | platelet count | waist-hip ratio | Antimigraine preparation use measurement | BMI-adjusted waist-hip ratio | mathematical ability | resting heart rate	0	Unreported
recessive	Source of report of I26 (pulmonary embolism)	Chapter IX Diseases of the circulatory system	4-186236880-G-A	'KLKB1'	missense_variant	'910/2302/1323'	'57557/118278/62823'	1.317e-10	0.7899	0.7341	0.8499	0.4545	0.489	Fletcher factor (prekallikrein) deficiency; 612423 (3); Autosomal recessive	1	9e-27	0.1126	4.757e-05	NA	NA	ClinVar+GWAS
dominant	41272#Y82#Y82 Local anaesthetic	Chapter XXII Codes for special purposes	11-44067671-G-C	'ACCS'	missense_variant	'17378/50/0'	'244654/228/0'	1.399e-10	3.0874	2.2724	4.1945	0.0014	0.0004655	NA	NA	NA	1	1	pulse pressure measurement | IGA glomerulonephritis	0	Unreported
dominant	Source of report of J45 (asthma)	Chapter X Diseases of the respiratory system	2-241776965-A-T	'GAL3ST2'	missense_variant	'19003/14298/2816'	'110807/89314/18036'	1.404e-10	0.9296	0.9091	0.9506	0.2759	0.2874	NA	NA	3e-75	0.0799	0.8385	NA	NA	GWAS
recessive	20002#1065#hypertension	Chapter IX Diseases of the circulatory system	11-9748015-C-G	'SWAP70'	missense_variant	'8431/32269/30676'	'18935/67720/61590'	1.474e-10	0.9147	0.89	0.9401	0.3442	0.3561	NA	NA	4e-25	0.6968	0.132	NA	NA	GWAS
allelic	Union#K519#K51.9 Ulcerative colitis| unspecified	Chapter XI Diseases of the digestive system	1-161509955-A-G	'FCGR2A'	missense_variant	'602/1139/530'	'51108/112346/65726'	1.561e-10	0.826	0.7791	0.8757	0.4841	0.4681	{Lupus nephritis; susceptibility to}; 152700 (3); Autosomal dominant|{Malaria; severe; susceptibility to}; 611162 (3)|{Pseudomonas aeruginosa; susceptibility to chronic infection by; in cystic fibrosis}; 219700 (3); Autosomal recessive	0	0	0.8666	9.032e-14	NA	NA	GWAS
allelic	41202#M2585#M25.85 Other specified joint disorders (Pelvic region and thigh)	Chapter XIII Diseases of the musculoskeletal system and connective tissue	19-7765776-A-G	'CLEC4M'	missense_variant	'34/0/2'	'190905/0/20'	1.566e-10	561.485	195.512	1612.51	0.0556	0.0001048	NA	NA	NA	0.0006124	7.371e-89	blood protein measurement | leukocyte count | von Willebrand factor measurement | CD209 antigen measurement | myeloid white cell count | granulocyte count | neutrophil count, basophil count | neutrophil count, eosinophil count | monocyte count | neutrophil count | anhedonia measurement	0	Unreported
dominant	Union#E78#E78 Disorders of lipoprotein metabolism and other lipidaemias	Chapter IV Endocrine, nutritional and metabolic diseases	19-11120436-C-T	'LDLR'	missense_variant	'61284/20/0'	'154986/1/0'	1.713e-10	50.5796	6.7878	376.897	0.0001631	3.226e-06	Hypercholesterolemia; familial; 143890 (3); Autosomal dominant|LDL cholesterol level QTL2; 143890 (3); Autosomal dominant	1	NA	1	1	NA	NA	ClinVar
recessive	Source of report of M10 (gout)	Chapter XIII Diseases of the musculoskeletal system and connective tissue	2-27453420-A-T	'IFT172'	missense_variant	'3722/4359/1201'	'50159/64049/20717'	1.716e-10	0.8193	0.7698	0.8721	0.3642	0.3909	Retinitis pigmentosa 71; 616394 (3); Autosomal recessive|Short-rib thoracic dysplasia 10 with or without polydactyly; 615630 (3); Autosomal recessive	0	NA	0.1788	0.2505	total cholesterol measurement, diastolic blood pressure, triglyceride measurement, systolic blood pressure, hematocrit, ventricular rate measurement, glucose measurement, body mass index, high density lipoprotein cholesterol measurement | total cholesterol measurement, hematocrit, stroke, ventricular rate measurement, coronary heart disease, body mass index, atrial fibrillation, high density lipo…	0	Unreported
dominant	41272#Y822#Y82.2 Injection of local anaesthetic NEC	Chapter XXII Codes for special purposes	12-15631630-T-C	'EPS8'	missense_variant	'5766/19/0'	'263255/119/0'	1.78e-10	7.2897	4.4886	11.8388	0.0016	0.0002259	?Deafness; autosomal recessive 102; 615974 (3); Autosomal recessive	NA	NA	1	1	mental process | insulin sensitivity measurement, response to polyunsaturated fatty acid supplementation	0	Unreported
allelic	20002#1473#high cholesterol	Chapter IX Diseases of the circulatory system	5-75147307-C-T	'ANKRD31'	missense_variant	'13127/15059/4435'	'71171/77531/21398'	1.785e-10	1.0584	1.0401	1.077	0.3668	0.3537	NA	NA	NA	0.2676	0.2088	body mass index | susceptibility to vaginal yeast infection measurement	0	Unreported
dominant	41200#X558#X55.8 Other specified other operations on unspecified organ	Chapter XXII Codes for special purposes	4-38773268-T-C	'TLR10'	missense_variant	'780/181/9'	'191378/69843/6677'	1.95e-10	0.6092	0.5198	0.7141	0.1026	0.1553	NA	NA	NA	0.8611	0.0014	Eczema | childhood onset asthma | Eczema, allergic rhinitis | Eczema, allergic rhinitis, asthma | allergy | asthma | allergic rhinitis | age at onset, asthma | allergy, asthma | respiratory system disease | anti-Helicobacter pylori serum IgG measurement | atopic asthma | allergic sensitization measurement | breast carcinoma | seasonal allergic rhinitis, asthma | DNA methylation | immunoglobulin i…	2	Unreported
allelic	Union#E11#E11 Non-insulin-dependent diabetes mellitus	Chapter IV Endocrine, nutritional and metabolic diseases	5-103201584-A-G	'PPIP5K2'	missense_variant	'17546/2127/78'	'163492/17314/450'	1.997e-10	1.1595	1.1087	1.2126	0.0578	0.0502	NA	NA	2e-08	0.1167	0.7304	NA	NA	GWAS
recessive	41200#J183#J18.3 Total cholecystectomy NEC	Chapter XI Diseases of the digestive system	4-150277928-G-A	'LRBA'	missense_variant	'4111/3804/900'	'97258/78111/15744'	2.077e-10	1.2666	1.1799	1.3596	0.3179	0.2867	Immunodeficiency; common variable; 8; with autoimmunity; 614700 (3); Autosomal recessive	0	5e-27	0.6408	0.7288	NA	NA	GWAS
recessive	Union#K26#K26 Duodenal ulcer	Chapter XI Diseases of the digestive system	19-48758111-T-C	'FGF21'	missense_variant	'954/2354/1755'	'27941/85500/67123'	2.089e-10	1.2682	1.1806	1.3623	0.4209	0.3915	NA	NA	NA	0.001	0.0088	alkaline phosphatase measurement | urinary metabolite measurement | low density lipoprotein cholesterol measurement, alcohol drinking | energy intake | low density lipoprotein cholesterol measurement, alcohol consumption measurement | eye measurement | sodium measurement | blood urea nitrogen measurement | atopic eczema, psoriasis | total cholesterol measurement | alcohol consumption measurement …	0	Unreported
allelic	Source of report of E80 (disorders of porphyrin and bilirubin metabolism)	Chapter IV Endocrine, nutritional and metabolic diseases	2-233833162-C-T	'MROH2A'	missense_variant	'690/145/13'	'150735/19552/599'	2.094e-10	1.7348	1.4802	2.0331	0.1008	0.0607	NA	NA	NA	0.1254	0.1957	bilirubin measurement | migraine disorder | bilirubin measurement, metabolic syndrome | behavioural inhibitory control measurement	1	GWAS
dominant	41272#Y803#Y80.3 Inhalation anaesthetic NEC	Chapter XXII Codes for special purposes	2-121242388-G-C	'TFCP2L1'	missense_variant	'1416/12/0'	'229469/137/0'	2.168e-10	14.1945	7.8498	25.6676	0.0042	0.0002983	NA	NA	NA	1	1	hemoglobin measurement | erythrocyte count | glomerular filtration rate | creatinine measurement | blood urea nitrogen measurement | hematocrit | potassium measurement | systolic blood pressure | urate measurement | Behcet's syndrome | Testicular Germ Cell Tumor	0	Unreported
recessive	Union#I10#I10 Essential (primary) hypertension	Chapter IX Diseases of the circulatory system	1-11794419-T-G	'MTHFR'	missense_variant	'48208/41947/9216'	'63100/57054/13442'	2.174e-10	0.9137	0.8886	0.9396	0.3038	0.3141	Homocystinuria due to MTHFR deficiency; 236250 (3); Autosomal recessive|{Neural tube defects; susceptibility to}; 601634 (3); Autosomal recessive|{Schizophrenia; susceptibility to}; 181500 (3); Autosomal dominant|{Thromboembolism; susceptibility to}; 188050 (3); Autosomal dominant|{Vascular disease; susceptibility to} (3)	1	NA	0.5093	0.0011	NA	NA	ClinVar
allelic	Union#S764#S76.4 Injury of other and unspecified muscles and tendons at thigh level	Chapter XIX Injury, poisoning and certain other consequences of external causes	19-39902582-C-G	'FCGBP'	missense_variant	'28/1/1'	'264230/2/3'	2.293e-10	3476.72	899.428	13439.2	0.05	1.514e-05	NA	NA	NA	0.0508	2.846e-15	FEV/FEC ratio	0	Unreported
dominant	Union#E78#E78 Disorders of lipoprotein metabolism and other lipidaemias	Chapter IV Endocrine, nutritional and metabolic diseases	16-71970053-G-C	'PKD1L3'	missense_variant	'35213/22333/3590'	'91360/54673/8578'	2.365e-10	1.0633	1.0433	1.0837	0.2414	0.2323	NA	NA	NA	0.5363	0.000804	total cholesterol measurement | low density lipoprotein cholesterol measurement | haptoglobin measurement | sleep duration, low density lipoprotein cholesterol measurement | body mass index | fibrinogen measurement | self reported educational attainment | intelligence | grip strength measurement | risky sexual behaviour measurement | visceral adipose tissue measurement | vital capacity | hair col…	1	GWAS
allelic	40006#C436#C43.6 Malignant melanoma of upper limb| including shoulder	Chapter II Neoplasms	16-89919736-C-T	'MC1R'	missense_variant	'379/117/17'	'159839/30327/1408'	2.383e-10	1.8224	1.5328	2.1668	0.1472	0.0865	[Analgesia from kappa-opioid receptor agonist; female-specific]; 613098 (3)|[Skin/hair/eye pigmentation 2; blond hair/fair skin]; 266300 (3); Autosomal recessive|[Skin/hair/eye pigmentation 2; red hair/fair skin]; 266300 (3); Autosomal recessive|{Albinism; oculocutaneous; type II; modifier of}; 203200 (3); Autosomal recessive|{Melanoma; cutaneous malignant; 5}; 613099 (3)|{UV-induced skin damage}…	1	0	0.0506	0.4698	NA	NA	ClinVar+GWAS
dominant	Union#D25#D25 Leiomyoma of uterus	Chapter II Neoplasms	11-108304735-G-A	'ATM'	missense_variant	'8230/2397/190'	'98993/33228/2802'	2.419e-10	0.8636	0.825	0.9041	0.1284	0.1438	Ataxia-telangiectasia; 208900 (3); Autosomal recessive|Lymphoma; B-cell non-Hodgkin; somatic (3)|Lymphoma; mantle cell; somatic (3)|T-cell prolymphocytic leukemia; somatic (3)|{Breast cancer; susceptibility to}; 114480 (3); Autosomal dominant	0	3e-09	0.3027	0.8251	NA	NA	GWAS
allelic	Source of report of E05 (thyrotoxicosis [hyperthyroidism])	Chapter IV Endocrine, nutritional and metabolic diseases	14-80784911-T-C	'CEP128'	missense_variant	'1176/1812/780'	'61834/84979/30316'	2.454e-10	1.1604	1.1083	1.2149	0.4475	0.411	NA	NA	NA	0.0929	0.0001267	response to radiation, nasopharyngeal neoplasm, radiation-induced brain injury	0	Unreported
dominant	41202#E101#E10.1 With ketoacidosis	Chapter IV Endocrine, nutritional and metabolic diseases	11-2159830-T-G	'INS'	missense_variant	'1/41/125'	'21917/106083/131576'	2.637e-10	0.3454	0.2435	0.49	0.1287	0.2888	Diabetes mellitus; insulin-dependent; 2; 125852 (3); Autosomal dominant|Diabetes mellitus; permanent neonatal; 606176 (3); Autosomal recessive; Autosomal dominant|Hyperproinsulinemia; 616214 (3); Autosomal dominant|Maturity-onset diabetes of the young; type 10; 613370 (3); Autosomal dominant	0	NA	0.3164	0.0096	type I diabetes mellitus | type II diabetes mellitus | body height | glomerular filtration rate | body weights and measures | latent autoimmune diabetes in adults, type II diabetes mellitus | birth weight | erythrocyte count | autoimmune thyroid disease, type I diabetes mellitus, Common variable immunodeficiency, ankylosing spondylitis, psoriasis, celiac disease, ulcerative colitis, Crohn's disea…	1	GWAS
dominant	41202#BlockC43-C44#C43-C44 Melanoma and other malignant neoplasms of skin	Chapter II Neoplasms	16-90060585-A-G	'PRDM7'	missense_variant	'11442/1910/75'	'150936/21467/787'	2.648e-10	1.1766	1.1196	1.2366	0.0767	0.0665	NA	NA	NA	0.6698	0.4276	suntan | hair colour measurement | sunburn | mathematical ability | mean corpuscular hemoglobin | white matter microstructure measurement | BMI-adjusted waist circumference | cognitive function measurement | hair color | obesity | rosacea severity measurement	1	GWAS
dominant	41200#X558#X55.8 Other specified other operations on unspecified organ	Chapter XXII Codes for special purposes	2-218644502-C-G	'ZNF142'	missense_variant	'960/11/0'	'268010/189/0'	2.66e-10	16.2484	8.8179	29.9403	0.0057	0.0003524	NA	NA	NA	1	1	body height | erythrocyte count | hematocrit | hemoglobin measurement | body mass index | blood urea nitrogen measurement | amyotrophic lateral sclerosis	2	Unreported
dominant	40006#C44#C44 Other malignant neoplasms of skin	Chapter II Neoplasms	12-52434034-T-C	'KRT75'	missense_variant	'2568/6717/4388'	'33185/94261/67837'	2.676e-10	1.1263	1.0853	1.1689	0.4334	0.4113	{Pseudofolliculitis barbae; susceptibility to}; 612318 (3)	NA	NA	0.9861	0.1527	NA	0	Unreported
recessive	41202#M17#M17 Gonarthrosis [arthrosis of knee]	Chapter XIII Diseases of the musculoskeletal system and connective tissue	20-35384111-C-T	'UQCC1'	missense_variant	'1625/5984/5680'	'27249/88077/77036'	2.7e-10	0.8442	0.8002	0.8905	0.3474	0.3706	NA	NA	2e-16	0.4217	5.118e-16	NA	NA	GWAS
allelic	Source of report of I48 (atrial fibrillation and flutter)	Chapter IX Diseases of the circulatory system	3-12816529-T-C	'CAND2'	missense_variant	'2054/6492/4929'	'29545/83843/59685'	2.781e-10	1.0849	1.0577	1.1128	0.3933	0.4129	NA	NA	NA	0.2788	0.7323	atrial fibrillation | waist-hip ratio | BMI-adjusted waist-hip ratio | BMI-adjusted waist circumference | creatine kinase measurement | vital capacity | P wave duration | QRS amplitude, QRS complex	1	GWAS
dominant	Source of report of E80 (disorders of porphyrin and bilirubin metabolism)	Chapter IV Endocrine, nutritional and metabolic diseases	2-233682323-A-G	'UGT1A7'	missense_variant	'801/47/0'	'167717/3267/15'	2.883e-10	2.9985	2.2298	4.0321	0.0277	0.0096	NA	NA	NA	1	1	bilirubin measurement | vitamin D measurement | HIV-1 infection, bilirubin measurement | bilirubin measurement, metabolic syndrome | blood protein measurement | low density lipoprotein cholesterol measurement | gallstones | treatment refractory schizophrenia, response to clozapine | neuroblastoma, cutaneous melanoma | bladder carcinoma | temporal horn of lateral ventricle volume measurement	1	GWAS
allelic	Union#C04#C04 Malignant neoplasm of floor of mouth	Chapter II Neoplasms	5-140849885-G-A	'PCDHA9'	missense_variant	'32/1/1'	'165553/2/1'	2.896e-10	3820.48	838.438	17408.6	0.0441	1.208e-05	NA	NA	NA	0.0448	1.812e-05	unipolar depression | depressive symptom measurement	0	Unreported
dominant	41200#X558#X55.8 Other specified other operations on unspecified organ	Chapter XXII Codes for special purposes	4-38774486-T-G	'TLR10'	missense_variant	'575/330/62'	'131875/111332/24361'	2.907e-10	0.6626	0.5826	0.7535	0.2347	0.2991	NA	NA	NA	0.1277	8.879e-05	Eczema | childhood onset asthma | Eczema, allergic rhinitis | Eczema, allergic rhinitis, asthma | allergy | asthma | allergic rhinitis | age at onset, asthma | allergy, asthma | respiratory system disease | anti-Helicobacter pylori serum IgG measurement | atopic asthma | allergic sensitization measurement | breast carcinoma | seasonal allergic rhinitis, asthma | DNA methylation | immunoglobulin i…	2	Unreported
dominant	41202#I802#I80.2 Phlebitis and thrombophlebitis of other deep vessels of lower extremities	Chapter IX Diseases of the circulatory system	9-133256028-C-T	'ABO'	missense_variant	'1673/330/11'	'142171/18892/657'	2.969e-10	1.4823	1.3181	1.667	0.0874	0.0625	[Blood group; ABO system]; 616093 (3)	NA	3e-132	0.2638	0.2697	NA	NA	GWAS
recessive	20002#1461#inflammatory bowel disease	Chapter XI Diseases of the digestive system	3-49357401-G-A	'GPX1'	missense_variant	'1046/926/309'	'128727/110460/24988'	3.046e-10	1.4999	1.3294	1.6922	0.3384	0.3037	NA	0	6e-11	8.807e-06	7.331e-09	NA	NA	GWAS
dominant	41272#Y801#Y80.1 Inhalation anaesthetic using muscle relaxant	Chapter XXII Codes for special purposes	1-43273279-C-T	'TMEM125'	missense_variant	'1710/16/0'	'267149/293/1'	3.081e-10	8.5022	5.1291	14.0936	0.0046	0.0005515	NA	NA	NA	1	0.0779	blood protein measurement | brain volume measurement | hemoglobin measurement | mean corpuscular hemoglobin | leukocyte count	0	Unreported
dominant	41272#Y801#Y80.1 Inhalation anaesthetic using muscle relaxant	Chapter XXII Codes for special purposes	22-46693462-T-C	'CERK'	missense_variant	'1713/13/0'	'267272/171/0'	3.108e-10	11.8616	6.7357	20.8884	0.0038	0.0003197	NA	NA	NA	1	1	body height	0	Unreported
dominant	20002#1065#hypertension	Chapter IX Diseases of the circulatory system	11-47285034-G-A	'MADD'	missense_variant	'49354/20037/2060'	'100530/43286/4586'	3.259e-10	0.9402	0.9223	0.9585	0.169	0.1767	NA	NA	3e-08	0.6317	0.3772	NA	NA	GWAS
dominant	41272#Y84#Y84 Other anaesthetic	Chapter XXII Codes for special purposes	3-9678011-C-T	'MTMR14'	missense_variant	'4688/12/0'	'218730/37/0'	3.312e-10	15.1321	7.8857	29.0374	0.0013	8.456e-05	{Centronuclear myopathy; autosomal; modifier of}; 160150 (3); Autosomal dominant	NA	NA	1	1	NA	0	Unreported
dominant	41272#Y82#Y82 Local anaesthetic	Chapter XXII Codes for special purposes	17-50683611-C-A	'ABCC3'	missense_variant&splice_region_variant	'17377/50/0'	'244646/234/1'	3.434e-10	2.9955	2.2066	4.0663	0.0014	0.0004819	NA	NA	NA	1	0.0551	NA	0	Unreported
dominant	41272#Y803#Y80.3 Inhalation anaesthetic NEC	Chapter XXII Codes for special purposes	18-7037624-G-T	'LAMA1'	missense_variant	'1419/10/0'	'229527/82/0'	3.621e-10	19.7259	10.2098	38.1116	0.0035	0.0001786	Poretti-Boltshauser syndrome; 615960 (3); Autosomal recessive	NA	NA	1	1	type II diabetes mellitus	0	Unreported
dominant	41200#N118#N11.8 Other specified operations on hydrocele sac	Chapter XIV Diseases of the genitourinary system	1-153685830-C-A	'NPR1'	missense_variant	'59/4/0'	'122933/17/0'	3.712e-10	490.261	160.168	1500.65	0.0317	6.913e-05	NA	NA	NA	1	1	systolic blood pressure | cardiovascular disease | body height | mean arterial pressure	0	Unreported
dominant	Source of report of D50 (iron deficiency anaemia)	Chapter III Diseases of the blood and blood-forming organs and certain disorders involving the immune mechanism	15-45106240-T-C	'DUOX2'	missense_variant	'9306/1770/66'	'174205/27914/1150'	3.745e-10	1.1825	1.1231	1.2451	0.0854	0.0743	Thyroid dyshormonogenesis 6; 607200 (3); Autosomal recessive	0	NA	0.0685	0.3753	red blood cell distribution width	1	GWAS
dominant	20002#1466#gout	Chapter XIII Diseases of the musculoskeletal system and connective tissue	4-10025918-C-T	'SLC2A9'	missense_variant	'1799/1603/351'	'58262/42649/8751'	3.919e-10	1.2312	1.1535	1.314	0.3071	0.2743	Hypouricemia; renal; 2; 612076 (3); Autosomal recessive; Autosomal dominant|{Uric acid concentration; serum; QTL 2}; 612076 (3); Autosomal recessive; Autosomal dominant	NA	NA	0.8479	3.091e-14	urate measurement | uric acid measurement | urate measurement, underweight body mass index status | urate measurement, overweight body mass index status | renal system measurement, uric acid measurement | obese body mass index status, urate measurement | DNA methylation | gout | serum metabolite measurement | blood metabolite measurement | urate measurement, chronic kidney disease | gout, hyperur…	1	GWAS
allelic	6150#4#Vascular/heart problems diagnosed by doctor| High Blood Pressure	Chapter IX Diseases of the circulatory system	15-74893329-A-G	'MPI'	missense_variant	'13745/34793/23060'	'29744/78745/54089'	3.952e-10	0.9607	0.9487	0.9729	0.4349	0.4251	Congenital disorder of glycosylation; type Ib; 602579 (3); Autosomal recessive	0	NA	0.0024	0.0002538	diastolic blood pressure, alcohol drinking | smoking status measurement, diastolic blood pressure | smoking status measurement, systolic blood pressure | mean corpuscular hemoglobin | systolic blood pressure, alcohol drinking | hemoglobin measurement | diastolic blood pressure, alcohol consumption measurement | mean arterial pressure, alcohol drinking | red blood cell distribution width | systoli…	1	GWAS
allelic	41272#X55#X55 Other operations on unspecified organ	Chapter XXII Codes for special purposes	2-27129073-G-A	'ABHD1'	missense_variant	'1464/19/1'	'267031/652/0'	4.013e-10	5.844	3.7787	9.0383	0.0071	0.0012	NA	NA	NA	0.0688	1	sleep duration, triglyceride measurement | risk-taking behaviour	2	Unreported
dominant	41202#D12#D12 Benign neoplasm of colon| rectum| anus and anal canal	Chapter II Neoplasms	12-50353134-A-G	'FAM186A'	missense_variant	'1770/5803/5100'	'19565/69759/67644'	4.051e-10	1.1245	1.0838	1.1667	0.3686	0.3469	NA	NA	NA	0.067	3.549e-14	body height | intraocular pressure measurement | Diuretic use measurement	0	Unreported
dominant	Source of report of L52 (erythema nodosum)	Chapter XII Diseases of the skin and subcutaneous tissue	15-66528912-A-G	'ZWILCH'	missense_variant	'129/23/9'	'105553/69677/11811'	4.105e-10	0.3213	0.2182	0.4732	0.1273	0.2494	NA	NA	8e-13	0.0001087	0.0297	NA	NA	GWAS
recessive	Union#C445#C44.5 Skin of trunk	Chapter II Neoplasms	2-201350769-C-G	'ALS2CR12'	missense_variant	'619/1424/1004'	'32958/96000/77098'	4.139e-10	1.339	1.2249	1.4637	0.4368	0.3929	NA	NA	2e-09	0.0058	2.608e-26	NA	NA	GWAS
dominant	20002#1065#hypertension	Chapter IX Diseases of the circulatory system	14-50188639-G-C	'SOS2'	missense_variant	'70126/1248/7'	'145044/3174/20'	4.23e-10	0.8127	0.7609	0.8681	0.0088	0.0108	Noonan syndrome 9; 616559 (3); Autosomal dominant	0	2e-18	0.516	0.5429	NA	NA	GWAS
dominant	Union#BlockE65-E68#E65-E68 Obesity and other hyperalimentation	Chapter IV Endocrine, nutritional and metabolic diseases	16-28502082-A-G	'IL27'	missense_variant	'6881/7367/1914'	'111099/108514/26753'	4.244e-10	1.1078	1.0727	1.144	0.3463	0.3288	NA	NA	2e-15	0.4043	0.2938	NA	NA	GWAS
dominant	41272#Y82#Y82 Local anaesthetic	Chapter XXII Codes for special purposes	16-71626245-G-C	'MARVELD3'	missense_variant	'17391/37/0'	'244740/140/0'	4.453e-10	3.7192	2.588	5.345	0.0011	0.0002859	NA	NA	NA	1	1	pulse pressure measurement | metabolite measurement | chronotype measurement | urate measurement | coronary artery calcification | glomerular filtration rate | HMG CoA reductase inhibitor use measurement | body mass index | mean corpuscular hemoglobin | prostate carcinoma	0	Unreported
dominant	20002#1552#uterine problem	Chapter XIV Diseases of the genitourinary system	11-68906133-C-G	'IGHMBP2'	missense_variant	'8320/172/1'	'127054/1537/5'	4.465e-10	1.7133	1.4618	2.008	0.0102	0.006	Charcot-Marie-Tooth disease; axonal; type 2S; 616155 (3); Autosomal recessive|Neuronopathy; distal hereditary motor; type VI; 604320 (3); Autosomal recessive	0	NA	0.5915	0.8129	heel bone mineral density | high density lipoprotein cholesterol measurement | body mass index	0	Unreported
dominant	Union#BlockD60-D64#D60-D64 Aplastic and other anaemias	Chapter III Diseases of the blood and blood-forming organs and certain disorders involving the immune mechanism	22-37066896-A-G	'TMPRSS6'	missense_variant	'2745/6763/3958'	'48032/121906/79771'	4.619e-10	1.1276	1.0856	1.1713	0.455	0.4364	Iron-refractory iron deficiency anemia; 206200 (3); Autosomal recessive	0	1e-204	0.1444	0.0001522	NA	NA	GWAS
dominant	Union#E119#E11.9 Without complications	Chapter IV Endocrine, nutritional and metabolic diseases	1-39370145-A-G	'MACF1'	missense_variant	'10771/6212/864'	'115027/60178/8179'	4.693e-10	1.1055	1.0712	1.1408	0.2224	0.2087	NA	NA	2e-19	0.4233	0.0063	NA	NA	GWAS
dominant	20002#1074#angina	Chapter IX Diseases of the circulatory system	6-160136611-C-T	'SLC22A1'	missense_variant	'7859/346/3'	'110592/3349/32'	4.761e-10	1.4526	1.2979	1.6256	0.0214	0.015	NA	NA	NA	1	0.191	blood metabolite measurement | cation-independent mannose-6-phosphate receptor measurement | metabolite measurement | total cholesterol measurement | low density lipoprotein cholesterol measurement | prostate carcinoma | chronic kidney disease, serum metabolite measurement | sleep duration, low density lipoprotein cholesterol measurement | chronic kidney disease, urinary metabolite measurement | …	1	GWAS
dominant	20002#1473#high cholesterol	Chapter IX Diseases of the circulatory system	5-75104691-G-C	'ANKRD31'	missense_variant	'22497/9191/991'	'120254/45808/4351'	4.829e-10	1.0851	1.0576	1.1132	0.171	0.1599	NA	NA	NA	0.16	0.8924	body mass index | Alzheimer's disease	0	Unreported
dominant	41272#Y82#Y82 Local anaesthetic	Chapter XXII Codes for special purposes	20-23397080-T-G	'NAPB'	missense_variant	'17394/34/0'	'244762/120/0'	4.861e-10	3.987	2.7235	5.8365	0.0009754	0.000245	NA	NA	NA	1	1	factor VII measurement	0	Unreported
dominant	Union#D22#D22 Melanocytic naevi	Chapter II Neoplasms	9-21816759-G-A	'MTAP'	missense_variant	'1484/1752/588'	'73618/103794/39463'	4.973e-10	0.8103	0.7588	0.8653	0.3828	0.4213	Diaphyseal medullary stenosis with malignant fibrous histiocytoma; 112250 (3); Autosomal dominant	0	NA	0.0599	7.902e-18	nevus count, cutaneous melanoma | nevus count | melanoma | diastolic blood pressure | non-small cell lung carcinoma | lung adenocarcinoma | smoking status measurement, forced expiratory volume | adverse effect, response to drug	1	GWAS
recessive	41200#C18#C18 Correction of ptosis of eyelid	Chapter VII Diseases of the eye and adnexa	14-63317663-G-A	'GPHB5'	missense_variant	'538/56/13'	'208016/18222/441'	4.985e-10	11.2275	6.4299	19.6048	0.0675	0.0421	NA	NA	1e-11	3.457e-07	0.0479	NA	NA	GWAS
dominant	41272#Y803#Y80.3 Inhalation anaesthetic NEC	Chapter XXII Codes for special purposes	1-99686762-T-A	'PALMD'	missense_variant	'1393/10/0'	'226275/86/0'	5.325e-10	18.888	9.792	36.4337	0.0036	0.00019	NA	NA	NA	1	1	NA	0	Unreported
dominant	41200#ChapterG#Chapter G - Upper Digestive System	Chapter VII Diseases of the eye and adnexa	2-216100279-G-A	'TMEM169'	missense_variant	'54286/19/0'	'202611/4/0'	5.408e-10	17.7284	6.0309	52.1144	0.0001749	9.871e-06	NA	NA	NA	1	1	NA	2	Unreported
dominant	Union#E119#E11.9 Without complications	Chapter IV Endocrine, nutritional and metabolic diseases	1-39336143-A-C	'MACF1'	missense_variant	'10783/6246/862'	'115097/60509/8163'	5.567e-10	1.1048	1.0707	1.1401	0.2227	0.2091	NA	NA	NA	0.2803	0.0636	high density lipoprotein cholesterol measurement | type II diabetes mellitus | body mass index | appendicular lean mass | gut microbiome measurement | colorectal cancer | peripheral arterial disease, traffic air pollution measurement	1	GWAS
dominant	20002#1453#psoriasis	Chapter XII Diseases of the skin and subcutaneous tissue	19-10352442-G-C	'TYK2'	missense_variant	'2835/172/2'	'198987/18837/482'	5.572e-10	0.6322	0.5421	0.7373	0.0292	0.0454	Immunodeficiency 35; 611521 (3); Autosomal recessive	0	9e-31	1	0.1028	NA	NA	GWAS
allelic	Union#L40#L40 Psoriasis	Chapter XII Diseases of the skin and subcutaneous tissue	1-152579809-C-A	'LCE3D'	missense_variant	'2837/4004/1397'	'88608/111800/35927'	5.582e-10	1.1054	1.071	1.1408	0.4126	0.3885	NA	NA	NA	0.8202	0.0318	atopic eczema | psoriasis | ankylosing spondylitis, psoriasis, ulcerative colitis, Crohn's disease, sclerosing cholangitis | psoriasis vulgaris | susceptibility to plantar warts measurement | response to olanzapine	1	GWAS
dominant	22132#Doctor diagnosed alpha-1 antitrypsin deficiency	Chapter X Diseases of the respiratory system	14-94381078-A-G	'SERPINA1'	missense_variant	'2/21/6'	'42118/21964/3420'	5.659e-10	22.3997	5.3261	94.205	0.431	0.2134	Emphysema due to AAT deficiency; 613490 (3); Autosomal recessive|Emphysema-cirrhosis; due to AAT deficiency; 613490 (3); Autosomal recessive|Hemorrhagic diathesis due to antithrombin Pittsburgh; 613490 (3); Autosomal recessive	0	6e-09	0.022	2.975e-15	NA	NA	GWAS
dominant	41200#C40#C40 Repair of conjunctiva	Chapter VII Diseases of the eye and adnexa	1-20648995-G-A	'PINK1'	missense_variant&splice_region_variant	'39/3/0'	'269118/8/0'	5.823e-10	2587.67	661.805	10117.9	0.0357	1.486e-05	Parkinson disease 6; early onset; 605909 (3); Autosomal recessive	NA	NA	1	1	intelligence | household income | Malignant epithelial tumor of ovary, response to paclitaxel	0	Unreported
dominant	41202#G30#G30 Alzheimer's disease	Chapter VI Diseases of the nervous system	19-44908822-C-T	'APOE'	missense_variant	'167/2/0'	'209981/36482/1570'	5.833e-10	0.0661	0.0164	0.2665	0.0059	0.0799	Alzheimer disease-2; 104310 (3); Autosomal dominant|Hyperlipoproteinemia; type III; 617347 (3)|Lipoprotein glomerulopathy; 611771 (3)|Sea-blue histiocyte disease; 269600 (3); Autosomal recessive|{?Macular degeneration; age-related}; 603075 (3); Autosomal dominant|{Coronary artery disease; severe; susceptibility to}; 617347 (3)	1	0	1	0.7534	NA	NA	ClinVar+GWAS
dominant	41200#Q119#Q11.9 Unspecified other evacuation of contents of uterus	Chapter XIV Diseases of the genitourinary system	5-103559377-T-C	'NUDT12'	missense_variant	'30/3/0'	'146114/5/0'	5.868e-10	2922.28	668.259	12779.1	0.0455	1.711e-05	NA	NA	NA	1	1	blood protein measurement | intelligence	0	Unreported
dominant	Source of report of D86 (sarcoidosis)	Chapter III Diseases of the blood and blood-forming organs and certain disorders involving the immune mechanism	10-80166946-G-A	'ANXA11'	missense_variant	'405/415/115'	'89325/128407/48497'	5.903e-10	0.6608	0.5805	0.7522	0.3449	0.4233	Amytrophic lateral sclerosis 23; 617839 (3); Autosomal dominant	NA	NA	0.6124	3.948e-10	chronic obstructive pulmonary disease, surfactant protein D measurement | Sarcoidosis	1	GWAS
dominant	20002#1473#high cholesterol	Chapter IX Diseases of the circulatory system	19-44647342-G-A	'PVR'	missense_variant	'30061/2576/57'	'155023/15162/374'	5.969e-10	0.874	0.8371	0.9125	0.0411	0.0466	NA	NA	NA	0.7792	0.8702	blood protein measurement | Alzheimer's disease, family history of AlzheimerÕs disease | mean platelet volume | low density lipoprotein cholesterol measurement | family history of AlzheimerÕs disease | C-reactive protein measurement | Alzheimer's disease, high density lipoprotein cholesterol measurement | platelet component distribution width | multiple sclerosis | total cholesterol measurement |…	1	GWAS
dominant	41202#I802#I80.2 Phlebitis and thrombophlebitis of other deep vessels of lower extremities	Chapter IX Diseases of the circulatory system	9-133255902-C-T	'ABO'	missense_variant	'1294/639/86'	'92625/59488/9621'	6.013e-10	0.7509	0.6853	0.8228	0.2008	0.2434	[Blood group; ABO system]; 616093 (3)	NA	NA	0.5326	0.5891	blood protein measurement | von Willebrand factor measurement | factor VIII measurement | alkaline phosphatase measurement | e-selectin measurement | venous thromboembolism | erythrocyte count | coagulation factor measurement | platelet endothelial cell adhesion molecule measurement | hemoglobin measurement | low density lipoprotein cholesterol measurement, alcohol consumption measurement | cance…	1	GWAS
dominant	20002#1511#abdominal hernia	Chapter XI Diseases of the digestive system	6-22569915-G-A	'HDGFL1'	missense_variant	'1805/6/0'	'127386/3/0'	6.095e-10	141.148	35.2724	564.825	0.0017	1.177e-05	NA	NA	NA	1	1	coronary artery disease | BMI-adjusted waist circumference | BMI-adjusted waist-hip ratio | waist-hip ratio	0	Unreported
allelic	20002#1452#eczema|dermatitis	Chapter XII Diseases of the skin and subcutaneous tissue	1-152511653-G-A	'LCE5A'	missense_variant	'1122/3231/2445'	'36609/119772/99894'	6.161e-10	0.8958	0.8652	0.9275	0.4027	0.3765	NA	NA	NA	0.3255	0.0204	atopic eczema | childhood onset asthma | atopic asthma | childhood onset asthma, atopic eczema, atopic march | hair morphology | susceptibility to plantar warts measurement | asthma | mosquito bite reaction itch intensity measurement	1	GWAS
dominant	41272#Y801#Y80.1 Inhalation anaesthetic using muscle relaxant	Chapter XXII Codes for special purposes	16-89814603-G-T	'FANCA'	missense_variant	'1712/14/0'	'266958/220/1'	6.222e-10	9.8781	5.7435	16.9892	0.0041	0.0004155	Fanconi anemia; complementation group A; 227650 (3); Autosomal recessive	0	NA	1	0.0449	suntan | hair colour measurement | nevus count, cutaneous melanoma | sunburn | mathematical ability | neuroblastoma, cutaneous melanoma | skin aging measurement | heel bone mineral density | hemoglobin measurement | homocysteine measurement | white matter microstructure measurement | C-reactive protein measurement | age-related hearing impairment | rosacea severity measurement	0	Unreported
dominant	41202#Z53#Z53 Persons encountering health services for specifie procedures| not carried out	Chapter XXI Factors influencing health status and contact with health services	2-135652004-A-C	'R3HDM1'	missense_variant	'1249/99/3'	'233392/33176/1217'	6.252e-10	0.5542	0.4528	0.6783	0.0389	0.0665	NA	NA	NA	0.4512	0.3042	blood protein measurement | chronic kidney disease, urinary metabolite measurement | body height | mosquito bite reaction size measurement | sleep duration, low density lipoprotein cholesterol measurement	2	Unreported
dominant	20002#1226#hypothyroidism|myxoedema	Chapter IV Endocrine, nutritional and metabolic diseases	22-37185382-G-C	'C1QTNF6'	missense_variant	'7403/4856/813'	'82269/48909/7271'	6.333e-10	1.1214	1.0815	1.1627	0.2479	0.2291	NA	NA	NA	0.6559	0.9879	hypothyroidism | Vitiligo | eosinophil count | Thyroid preparation use measurement | Graves disease | autoimmune disease | mean corpuscular hemoglobin | asthma | red blood cell distribution width | type II diabetes mellitus | type I diabetes mellitus | systemic juvenile idiopathic arthritis, polyarticular juvenile idiopathic arthritis, rheumatoid factor negative, oligoarticular juvenile idiopathi…	1	GWAS
allelic	41202#BlockM15-M19#M15-M19 Arthrosis	Chapter XIII Diseases of the musculoskeletal system and connective tissue	15-74837752-T-C	'ULK3'	missense_variant&splice_region_variant	'3699/12584/11464'	'25593/83014/70962'	6.526e-10	1.0603	1.0407	1.0802	0.3601	0.3737	NA	NA	NA	0.0082	1.666e-07	systolic blood pressure | diastolic blood pressure, alcohol drinking | smoking status measurement, diastolic blood pressure | diastolic blood pressure | systolic blood pressure, alcohol drinking | smoking status measurement, systolic blood pressure | mean arterial pressure, alcohol consumption measurement | mean arterial pressure | mean arterial pressure, alcohol drinking | systolic blood pressur…	1	GWAS
allelic	Union#E669#E66.9 Obesity| unspecified	Chapter IV Endocrine, nutritional and metabolic diseases	16-28496323-C-G	'APOBR'	missense_variant	'5022/7408/2779'	'85227/116851/40696'	6.703e-10	1.0767	1.0518	1.1023	0.4263	0.4083	NA	NA	NA	0.6073	0.0576	mean platelet volume | self reported educational attainment | platelet count | ankylosing spondylitis, psoriasis, ulcerative colitis, Crohn's disease, sclerosing cholangitis | Crohn's disease | inflammatory bowel disease | chronic kidney disease, urinary metabolite measurement | intelligence | bipolar disorder, body mass index | body mass index | red blood cell distribution width | type I diabete…	1	GWAS
dominant	41202#D12#D12 Benign neoplasm of colon| rectum| anus and anal canal	Chapter II Neoplasms	12-50333923-G-C	'FAM186A'	missense_variant&splice_region_variant	'5108/5870/1769'	'67651/70604/19510'	6.704e-10	1.1227	1.0821	1.1648	0.369	0.3474	NA	NA	NA	0.2094	2.215e-07	body height | intraocular pressure measurement | Diuretic use measurement	0	Unreported
allelic	Source of report of I48 (atrial fibrillation and flutter)	Chapter IX Diseases of the circulatory system	3-12815994-C-T	'CAND2'	missense_variant	'2683/6664/4092'	'37785/85662/49158'	6.813e-10	1.0817	1.055	1.109	0.4476	0.4671	NA	NA	NA	0.7536	0.1984	atrial fibrillation | waist-hip ratio | BMI-adjusted waist-hip ratio | BMI-adjusted waist circumference | creatine kinase measurement | vital capacity | P wave duration | QRS amplitude, QRS complex	1	GWAS
dominant	41202#I802#I80.2 Phlebitis and thrombophlebitis of other deep vessels of lower extremities	Chapter IX Diseases of the circulatory system	9-133256085-A-T	'ABO'	missense_variant	'1292/639/86'	'92469/59354/9663'	6.84e-10	0.7518	0.6861	0.8238	0.201	0.2436	[Blood group; ABO system]; 616093 (3)	0	NA	0.5329	0.286	blood protein measurement | von Willebrand factor measurement | factor VIII measurement | alkaline phosphatase measurement | e-selectin measurement | venous thromboembolism | erythrocyte count | coagulation factor measurement | platelet endothelial cell adhesion molecule measurement | hemoglobin measurement | low density lipoprotein cholesterol measurement, alcohol consumption measurement | cance…	1	GWAS
allelic	20002#1473#high cholesterol	Chapter IX Diseases of the circulatory system	19-19269704-A-G	'TM6SF2'	missense_variant	'31995/705/2'	'165924/4650/28'	6.89e-10	0.7836	0.7238	0.8484	0.0108	0.0138	NA	NA	2e-09	0.5988	0.4767	NA	NA	GWAS
dominant	41200#X558#X55.8 Other specified other operations on unspecified organ	Chapter XXII Codes for special purposes	4-38774870-T-G	'TLR10'	missense_variant	'575/334/62'	'131874/111273/24362'	7.252e-10	0.6696	0.589	0.7612	0.2358	0.299	NA	NA	NA	0.1547	5.346e-05	Eczema | childhood onset asthma | Eczema, allergic rhinitis | Eczema, allergic rhinitis, asthma | allergy | asthma | allergic rhinitis | age at onset, asthma | allergy, asthma | respiratory system disease | anti-Helicobacter pylori serum IgG measurement | atopic asthma | allergic sensitization measurement | breast carcinoma | seasonal allergic rhinitis, asthma | DNA methylation | immunoglobulin i…	2	Unreported
dominant	Union#ChapterX#Chapter X Diseases of the respiratory system	Chapter X Diseases of the respiratory system	1-97883329-A-G	'DPYD'	missense_variant	'35398/20227/2858'	'117948/63634/8827'	7.345e-10	1.0615	1.0416	1.0819	0.2218	0.2135	5-fluorouracil toxicity; 274270 (3); Autosomal recessive|Dihydropyrimidine dehydrogenase deficiency; 274270 (3); Autosomal recessive	1	9e-10	0.6576	0.0393	NA	NA	ClinVar+GWAS
dominant	41272#Y801#Y80.1 Inhalation anaesthetic using muscle relaxant	Chapter XXII Codes for special purposes	X-48528414-C-T	'EBP'	missense_variant	'956/15/0/749/6'	'144795/390/0/122064/190'	7.347e-10	5.6669	3.6571	8.7813	0.0078	0.0014	Chondrodysplasia punctata; X-linked dominant; 302960 (3); X-linked dominant|MEND syndrome; 300960 (3); X-linked recessive	0	NA	NA	NA	NA	0	Unreported
recessive	Union#N60#N60 Benign mammary dysplasia	Chapter XIV Diseases of the genitourinary system	16-48224287-C-T	'ABCC11'	missense_variant	'5333/1535/55'	'106733/30989/2346'	7.496e-10	0.4701	0.3594	0.6149	0.1188	0.1274	[Axillary odor; variation in]; 117800 (3); Autosomal dominant|[Colostrum secretion; variation in]; 117800 (3); Autosomal dominant|[Earwax; wet/dry]; 117800 (3); Autosomal dominant	0	NA	2.106e-07	0.0772	Strabismus | lip morphology measurement	0	Unreported
dominant	41272#L871#L87.1 Stripping of long saphenous vein	Chapter IX Diseases of the circulatory system	2-68157965-A-G	'PNO1'	missense_variant	'227/968/1096'	'27528/99834/90070'	7.926e-10	0.7711	0.7101	0.8373	0.3103	0.3562	NA	NA	NA	0.5262	0.6005	body height | response to vaccine, cytokine measurement | | systolic blood pressure | self reported educational attainment | response to diuretic, diastolic blood pressure change measurement, hypertension | schizophrenia | PR interval, Trypanosoma cruzi seropositivity	0	Unreported
dominant	41202#C44#C44 Other malignant neoplasms of skin	Chapter II Neoplasms	8-76704284-G-C	'ZFHX4'	missense_variant	'10917/859/22'	'153591/15025/358'	8.054e-10	0.8057	0.7508	0.8647	0.0383	0.0466	NA	NA	NA	0.2578	0.6612	synophrys measurement | balding measurement | birth weight, parental genotype effect measurement | systolic blood pressure | pulse pressure measurement | age at menopause | non-melanoma skin carcinoma	1	GWAS
dominant	41272#Y822#Y82.2 Injection of local anaesthetic NEC	Chapter XXII Codes for special purposes	1-31584688-A-G	'TINAGL1'	missense_variant	'5771/15/0'	'263310/74/0'	8.102e-10	9.2486	5.3061	16.1203	0.0013	0.0001405	NA	NA	NA	1	1	intelligence | cognitive function measurement | FEV/FEC ratio | intelligence, self reported educational attainment	0	Unreported
dominant	20002#1065#hypertension	Chapter IX Diseases of the circulatory system	11-47260473-C-T	'NR1H3'	missense_variant	'51761/18057/1611'	'105670/39189/3543'	8.187e-10	0.9396	0.9211	0.9585	0.149	0.1559	NA	NA	2e-08	0.4428	0.2068	NA	NA	GWAS
allelic	Union#M674#M67.4 Ganglion	Chapter XIII Diseases of the musculoskeletal system and connective tissue	19-51719868-A-G	'HAS1'	missense_variant	'129/874/1354'	'17127/85734/111412'	8.282e-10	1.2305	1.1506	1.316	0.2401	0.28	NA	NA	NA	0.4632	0.0004225	body height | grip strength measurement | anxiety	0	Unreported
dominant	Source of report of E80 (disorders of porphyrin and bilirubin metabolism)	Chapter IV Endocrine, nutritional and metabolic diseases	2-233320674-A-G	'SAG'	missense_variant	'708/135/5'	'154270/16241/391'	8.505e-10	1.8341	1.5289	2.2002	0.0855	0.0498	Oguchi disease-1; 258100 (3); Autosomal recessive|Retinitis pigmentosa 47; 613758 (3)	0	NA	0.8253	0.0966	Crohn's disease | bilirubin measurement | calcium measurement | type II diabetes mellitus | platelet crit | glomerular filtration rate | kidney stone | autoimmune thyroid disease, type I diabetes mellitus, Common variable immunodeficiency, ankylosing spondylitis, psoriasis, celiac disease, ulcerative colitis, Crohn's disease, autoimmune disease, juvenile idiopathic arthritis, systemic lupus eryth…	1	GWAS
dominant	41202#S525#S52.5 Fracture of lower end of radius	Chapter XIX Injury, poisoning and certain other consequences of external causes	7-121329715-G-A	'WNT16'	missense_variant	'1226/1653/567'	'45975/74476/29592'	8.862e-10	0.8	0.7454	0.8585	0.4044	0.4454	NA	NA	1e-15	0.8045	0.069	NA	NA	GWAS
allelic	Union#E11#E11 Non-insulin-dependent diabetes mellitus	Chapter IV Endocrine, nutritional and metabolic diseases	5-103003107-A-G	'PAM'	missense_variant	'17410/2079/74'	'162052/16930/445'	9.096e-10	1.155	1.1038	1.2086	0.0569	0.0497	NA	NA	2e-67	0.1615	0.9005	NA	NA	GWAS
dominant	Source of report of I21 (acute myocardial infarction)	Chapter IX Diseases of the circulatory system	6-160731208-G-A	'PLG'	missense_variant	'4905/3553/687'	'74137/60425/12718'	9.178e-10	0.8762	0.8398	0.9141	0.2694	0.2915	Dysplasminogenemia; 217090 (3); Autosomal recessive|Plasminogen deficiency; type I; 217090 (3); Autosomal recessive	0	NA	0.2119	0.0101	lipoprotein A measurement | lipoprotein A measurement, apolipoprotein A 1 measurement | coronary artery disease | low density lipoprotein cholesterol measurement | total cholesterol measurement | plasma plasminogen measurement | blood protein measurement | myocardial infarction | parental longevity | apolipoprotein A 1 measurement | lipoprotein-associated phospholipase A(2) measurement, acute cor…	1	GWAS
dominant	41202#K621#K62.1 Rectal polyp	Chapter XI Diseases of the digestive system	20-62324126-C-T	'LAMA5'	missense_variant	'2591/1297/169'	'74235/44561/6830'	9.184e-10	0.8173	0.7658	0.8722	0.2015	0.2317	NA	NA	NA	0.6609	0.1805	blood protein measurement | colorectal cancer | colorectal cancer, colorectal adenoma | glomerular filtration rate	1	GWAS
allelic	Union#H26#H26 Other cataract	Chapter VII Diseases of the eye and adnexa	10-113725526-T-C	'CASP7'	missense_variant	'21435/200/1'	'232645/1341/0'	9.261e-10	1.632	1.4071	1.8928	0.0047	0.0029	NA	NA	NA	0.3758	0.274	factor VII activating protease measurement | Vitiligo | hormone measurement	0	Unreported
allelic	41202#K573#K57.3 Diverticular disease of large intestine without perforation or abscess	Chapter XI Diseases of the digestive system	21-46003595-C-T	'COL6A1'	missense_variant	'8175/5192/844'	'93064/54352/7945'	9.27e-10	1.0934	1.0628	1.1249	0.2421	0.2261	Bethlem myopathy 1; 158810 (3); Autosomal recessive; Autosomal dominant|Ullrich congenital muscular dystrophy 1; 254090 (3); Autosomal recessive; Autosomal dominant	0	4e-23	0.5991	0.9364	NA	NA	GWAS
dominant	41272#Y82#Y82 Local anaesthetic	Chapter XXII Codes for special purposes	17-48727011-C-T	'HOXB13'	missense_variant	'17386/42/0'	'244701/181/0'	9.335e-10	3.2659	2.3338	4.5704	0.0012	0.0003696	NA	0	NA	1	1	prostate carcinoma | pulse pressure measurement | restless legs syndrome | systolic blood pressure | body height | appendicular lean mass | balding measurement | schizophrenia, bipolar disorder | type II diabetes mellitus	0	Unreported
dominant	Union#E53#E53 Deficiency of other B group vitamins	Chapter IV Endocrine, nutritional and metabolic diseases	22-30622988-T-C	'TCN2'	missense_variant	'1775/94/1'	'243411/23112/556'	9.448e-10	0.5504	0.4476	0.6769	0.0257	0.0453	Transcobalamin II deficiency; 275350 (3); Autosomal recessive	0	NA	1	0.7544	blood protein measurement | body height | Nephroblastoma | Moyamoya disease	0	Unreported
dominant	Source of report of I48 (atrial fibrillation and flutter)	Chapter IX Diseases of the circulatory system	2-178580212-C-T	'TTN'	missense_variant	'9071/3943/433'	'120795/46978/4822'	9.655e-10	1.125	1.0835	1.168	0.1788	0.164	Cardiomyopathy; dilated; 1G; 604145 (3)|Cardiomyopathy; familial hypertrophic; 9; 613765 (3); Autosomal dominant|Muscular dystrophy; limb-girdle; type 2J; 608807 (3); Autosomal recessive|Myopathy; proximal; with early respiratory muscle involvement; 603689 (3)|Salih myopathy; 611705 (3); Autosomal recessive|Tibial muscular dystrophy; tardive; 600334 (3); Autosomal dominant	0	NA	0.8601	0.0018	atrial fibrillation	1	GWAS
dominant	Source of report of D50 (iron deficiency anaemia)	Chapter III Diseases of the blood and blood-forming organs and certain disorders involving the immune mechanism	15-45111868-G-A	'DUOX2'	missense_variant	'123/2143/8886'	'1934/34666/166773'	9.772e-10	1.162	1.1081	1.2185	0.1071	0.0947	Thyroid dyshormonogenesis 6; 607200 (3); Autosomal recessive	0	NA	0.656	0.0052	red blood cell distribution width	1	GWAS
dominant	Union#E119#E11.9 Without complications	Chapter IV Endocrine, nutritional and metabolic diseases	1-39331383-A-G	'MACF1'	missense_variant	'10710/6307/884'	'114317/61213/8371'	9.781e-10	1.1031	1.069	1.1382	0.2255	0.2119	NA	NA	9e-11	0.2659	0.1263	NA	NA	GWAS
dominant	Union#I10#I10 Essential (primary) hypertension	Chapter IX Diseases of the circulatory system	1-201900129-G-A	'LMOD1'	missense_variant	'43092/44668/11823'	'59637/59155/15096'	9.845e-10	1.0529	1.0357	1.0705	0.343	0.3337	NA	NA	5e-36	0.1324	0.0195	NA	NA	GWAS
dominant	20002#1351#uterine fibroids	Chapter XIV Diseases of the genitourinary system	11-108272729-C-G	'ATM'	missense_variant	'3982/306/4'	'133839/6989/98'	9.854e-10	1.4702	1.3066	1.6544	0.0366	0.0255	Ataxia-telangiectasia; 208900 (3); Autosomal recessive|Lymphoma; B-cell non-Hodgkin; somatic (3)|Lymphoma; mantle cell; somatic (3)|T-cell prolymphocytic leukemia; somatic (3)|{Breast cancer; susceptibility to}; 114480 (3); Autosomal dominant	0	3e-11	0.662	0.4855	NA	NA	GWAS
dominant	41272#X558#X55.8 Other specified other operations on unspecified organ	Chapter XXII Codes for special purposes	3-44244662-A-G	'TOPAZ1'	missense_variant	'1308/12/0'	'267646/201/0'	9.922e-10	12.2163	6.8059	21.9276	0.0045	0.0003752	NA	NA	NA	1	1	macrophage inflammatory protein 1b measurement	2	Unreported
dominant	Union#M8406#M84.06 Malunion of fracture (Lower leg)	Chapter XIII Diseases of the musculoskeletal system and connective tissue	1-151288245-G-T	'ZNF687'	missense_variant	'33/3/0'	'269121/12/0'	9.984e-10	2038.8	549.899	7558.99	0.0417	2.229e-05	Paget disease of bone 6; 616833 (3); Autosomal dominant	NA	NA	1	1	body height | gut microbiome measurement	0	Unreported
dominant	41202#E875#E87.5 Hyperkalaemia	Chapter IV Endocrine, nutritional and metabolic diseases	2-219210799-C-T	'ABCB6'	missense_variant	'384/12/0'	'181589/469/0'	1.036e-09	12.0995	6.7631	21.6464	0.0152	0.0013	Dyschromatosis universalis hereditaria 3; 615402 (3); Autosomal dominant|Microphthalmia; isolated; with coloboma 7; 614497 (3); Autosomal dominant|Pseudohyperkalemia; familial; 2; due to red cell leak; 609153 (3); Autosomal dominant|[Blood group; Langereis system]; 111600 (3)	1	NA	1	1	NA	NA	ClinVar
dominant	Source of report of L82 (seborrhoeic keratosis)	Chapter XII Diseases of the skin and subcutaneous tissue	6-43305866-A-G	'CRIP3'	missense_variant	'2452/7805/6677'	'37279/113743/88981'	1.041e-09	0.9051	0.8767	0.9344	0.3753	0.3923	NA	NA	NA	0.0269	0.0032	urate measurement | smoking status measurement, systolic blood pressure | age-related hearing impairment | glomerular filtration rate | body height | systolic blood pressure | erythrocyte count | mean arterial pressure | mathematical ability | smoking status measurement, diastolic blood pressure | pulse pressure measurement | stroke | intelligence | diastolic blood pressure | breast carcinoma | h…	0	Unreported
allelic	20002#1065#hypertension	Chapter IX Diseases of the circulatory system	10-62805174-C-G	'ADO'	missense_variant	'22588/35092/13671'	'45431/72994/29801'	1.069e-09	0.9612	0.949	0.9735	0.4375	0.4473	NA	NA	2e-20	0.8432	0.1212	NA	NA	GWAS
dominant	41272#Y803#Y80.3 Inhalation anaesthetic NEC	Chapter XXII Codes for special purposes	16-30006245-G-A	'DOC2A'	missense_variant	'1411/18/0'	'229163/440/0'	1.083e-09	6.6441	4.1351	10.6756	0.0063	0.0009582	NA	NA	NA	1	1	body height | body mass index | waist-hip ratio | lean body mass | BMI-adjusted waist circumference | eosinophil percentage of leukocytes | eosinophil percentage of granulocytes | schizophrenia | neutrophil percentage of granulocytes | schizophrenia, intelligence, self reported educational attainment | smoking behavior, body mass index | metabolic syndrome | type II diabetes mellitus | appendicul…	0	Unreported
dominant	Source of report of E80 (disorders of porphyrin and bilirubin metabolism)	Chapter IV Endocrine, nutritional and metabolic diseases	2-233945896-G-C	'TRPM8'	missense_variant	'713/128/3'	'155279/14887/376'	1.1e-09	1.8692	1.5503	2.2537	0.0794	0.0459	NA	NA	NA	0.3519	0.3327	migraine disorder | Headache | Antimigraine preparation use measurement | Anilide use measurement | bilirubin measurement | migraine without aura | systolic blood pressure, response to cold pressor test | mean arterial pressure, response to cold pressor test	1	GWAS
dominant	20002#1065#hypertension	Chapter IX Diseases of the circulatory system	16-2036420-C-T	'SLC9A3R2'	missense_variant	'70678/801/3'	'146350/2127/11'	1.129e-09	0.7787	0.7177	0.8449	0.0056	0.0072	NA	NA	1e-30	0.4992	0.2723	NA	NA	GWAS
dominant	41272#Y802#Y80.2 Inhalation anaesthetic using endotracheal intubation NEC	Chapter XXII Codes for special purposes	11-62614335-G-A	'ROM1'	missense_variant	'2149/14/0'	'234478/161/0'	1.171e-09	9.4879	5.4862	16.4084	0.0032	0.0003431	Retinitis pigmentosa 7; digenic form; 608133 (3); Autosomal recessive; Autosomal dominant	NA	NA	1	1	blood protein measurement | vital capacity | forced expiratory volume | self reported educational attainment | mathematical ability | BMI-adjusted waist-hip ratio | heel bone mineral density | cognitive function measurement | C-reactive protein measurement | FEV/FEC ratio | BMI-adjusted waist-hip ratio, physical activity measurement | cerebrospinal fluid biomarker measurement | BMI-adjusted waist…	0	Unreported
allelic	Union#W180#W18.0 Home	Chapter XX External causes of morbidity and mortality	2-240692107-G-A	'AQP12A'	missense_variant	'63/1/1'	'266448/6/0'	1.189e-09	2098.04	519.027	8480.8	0.0231	1.126e-05	NA	NA	NA	0.0233	1	NA	0	Unreported
allelic	Source of report of E03 (other hypothyroidism)	Chapter IV Endocrine, nutritional and metabolic diseases	3-58197909-G-A	'DNASE1L3'	missense_variant	'15201/2901/172'	'135060/23383/989'	1.194e-09	1.1277	1.0853	1.1716	0.0888	0.0795	Systemic lupus erythematosus 16; 614420 (3); Autosomal recessive	NA	4e-31	0.0119	0.5157	NA	NA	GWAS
dominant	Source of report of D50 (iron deficiency anaemia)	Chapter III Diseases of the blood and blood-forming organs and certain disorders involving the immune mechanism	15-45099877-G-A	'DUOX2'	missense_variant	'77/1801/9264'	'1304/28609/173345'	1.195e-09	1.1748	1.1162	1.2363	0.0877	0.0768	Thyroid dyshormonogenesis 6; 607200 (3); Autosomal recessive	0	NA	0.3433	0.0011	red blood cell distribution width	1	GWAS
dominant	Union#BlockC43-C44#C43-C44 Melanoma and other malignant neoplasms of skin	Chapter II Neoplasms	2-38070996-T-C	'CYP1B1'	missense_variant	'14885/6264/671'	'148011/67629/7991'	1.198e-09	0.9119	0.8851	0.9395	0.1743	0.1869	Anterior segment dysgenesis 6; multiple subtypes; 617315 (3)|Glaucoma 3A; primary open angle; congenital; juvenile; or adult onset; 231300 (3); Autosomal recessive	0	3e-13	0.7067	0.0146	NA	NA	GWAS
dominant	41272#Y801#Y80.1 Inhalation anaesthetic using muscle relaxant	Chapter XXII Codes for special purposes	13-42301121-A-G	'AKAP11'	missense_variant	'1713/13/0'	'267251/193/0'	1.243e-09	10.5087	5.981	18.464	0.0038	0.0003608	NA	NA	NA	1	1	Crohn's disease | heel bone mineral density | serum hepcidin measurement	0	Unreported
recessive	20002#1111#asthma	Chapter X Diseases of the respiratory system	2-102339008-C-A	'IL1RL1'	missense_variant	'19301/10265/1399'	'120257/69081/10660'	1.28e-09	0.8404	0.7938	0.8898	0.2109	0.226	NA	NA	NA	0.4629	1.486e-08	blood protein measurement | eosinophil count | interleukin 1 receptor-like 1 measurement | childhood onset asthma | asthma | interleukin 18 receptor 1 measurement | eosinophil percentage of leukocytes | serum ST2 measurement | eosinophil percentage of granulocytes | Eczema | Eczema, allergic rhinitis, asthma | basophil count, eosinophil count | neutrophil percentage of granulocytes | Eczema, alle…	1	GWAS
allelic	41272#Y717#Y71.7 Third or greater revisional operation NOC	Chapter XXII Codes for special purposes	11-55639270-C-T	'OR4P4'	missense_variant	'29/2/2'	'246380/457/159'	1.283e-09	63.6409	27.4148	147.737	0.0909	0.0016	NA	NA	NA	0.0109	0	alcohol drinking, high density lipoprotein cholesterol measurement | alcohol consumption measurement, high density lipoprotein cholesterol measurement | intraocular pressure measurement	0	Unreported
allelic	41200#X559#X55.9 Unspecified other operations on unspecified organ	Chapter XXII Codes for special purposes	1-167829397-C-T	'ADCY10'	missense_variant	'52/1/1'	'269107/8/0'	1.294e-09	1922.22	503.001	7345.78	0.0278	1.486e-05	{Hypercalciuria; absorptive; susceptibility to}; 143870 (3); Autosomal dominant	NA	NA	0.028	1	NA	0	Unreported
dominant	Source of report of E80 (disorders of porphyrin and bilirubin metabolism)	Chapter IV Endocrine, nutritional and metabolic diseases	2-233955144-G-A	'TRPM8'	missense_variant	'706/135/3'	'153878/15969/445'	1.309e-09	1.8325	1.5258	2.2007	0.0835	0.0495	NA	NA	NA	0.2608	0.1566	migraine disorder | Headache | Antimigraine preparation use measurement | Anilide use measurement | bilirubin measurement | migraine without aura | systolic blood pressure, response to cold pressor test | mean arterial pressure, response to cold pressor test	1	GWAS
dominant	Union#I48#I48 Atrial fibrillation and flutter	Chapter IX Diseases of the circulatory system	3-12807323-T-C	'CAND2'	missense_variant	'1785/7800/8428'	'19228/76340/76383'	1.312e-09	0.909	0.8814	0.9374	0.3156	0.3338	NA	NA	2e-15	0.7562	0.4609	NA	NA	GWAS
recessive	Source of report of K80 (cholelithiasis)	Chapter XI Diseases of the digestive system	2-43813262-G-C	'ABCG5'	missense_variant	'9941/4337/516'	'133220/49849/4919'	1.324e-09	1.345	1.2264	1.475	0.1815	0.1588	Sitosterolemia; 210250 (3); Autosomal recessive	0	NA	0.1146	0.0018	gallstones | low density lipoprotein cholesterol measurement | low density lipoprotein cholesterol measurement, alcohol drinking | low density lipoprotein cholesterol measurement, alcohol consumption measurement | total cholesterol measurement | low density lipoprotein cholesterol measurement, physical activity | phytosterol measurement | HMG CoA reductase inhibitor use measurement | sleep durati…	1	GWAS
dominant	41202#K621#K62.1 Rectal polyp	Chapter XI Diseases of the digestive system	20-62322716-T-C	'LAMA5'	missense_variant	'2411/1424/221'	'68512/48148/8719'	1.344e-09	0.822	0.7713	0.876	0.23	0.2616	NA	NA	NA	0.5646	0.0379	blood protein measurement | colorectal cancer | colorectal cancer, colorectal adenoma | glomerular filtration rate	1	GWAS
allelic	41200#C126#C12.6 Wedge excision of lesion of eyelid	Chapter VII Diseases of the eye and adnexa	3-195781877-C-G	'MUC4'	missense_variant	'58/0/2'	'243894/23/15'	1.36e-09	317.379	113.026	891.203	0.0333	0.0001086	NA	NA	NA	0.0002155	1.828e-55	mean corpuscular hemoglobin | red blood cell distribution width | Cystic fibrosis, lung disease severity measurement | smoking behavior, 3-hydroxypropylmercapturic acid measurement | glomerular filtration rate | Sickle cell anemia, red blood cell density measurement	0	Unreported
allelic	Union#BlockI10-I15#I10-I15 Hypertensive diseases	Chapter IX Diseases of the circulatory system	5-132327369-T-C	'SLC22A4'	missense_variant	'10443/33683/28812'	'20990/70908/62833'	1.365e-09	0.9609	0.9486	0.9734	0.3741	0.3648	{Rheumatoid arthritis; susceptibility to}; 180300 (3)	NA	NA	0.0001898	1.17e-05	body height | leukocyte count | blood metabolite measurement | blood protein measurement | inflammatory bowel disease | mosquito bite reaction itch intensity measurement | mean platelet volume | fibrinogen measurement | myeloid white cell count | granulocyte count | neutrophil count, eosinophil count | platelet count | vital capacity | neutrophil count, basophil count | metabolite measurement | a…	1	GWAS
allelic	Union#E831#E83.1 Disorders of iron metabolism	Chapter IV Endocrine, nutritional and metabolic diseases	6-24828262-C-T	'RIPOR2'	missense_variant	'364/278/52'	'121039/62406/8481'	1.38e-09	1.4567	1.2945	1.6393	0.2752	0.2068	?Deafness; autosomal recessive 104; 616515 (3); Autosomal recessive	0	NA	1	0.0001296	mean corpuscular hemoglobin | lymphocyte percentage of leukocytes | lymphocyte count | neutrophil percentage of leukocytes | red blood cell distribution width	1	GWAS
allelic	Source of report of I83 (varicose veins of lower extremities)	Chapter IX Diseases of the circulatory system	16-88713331-A-G	'CTU2'	missense_variant	'5746/5229/1233'	'97511/96525/24802'	1.388e-09	0.9182	0.8931	0.944	0.3152	0.3339	NA	NA	NA	0.3901	9.153e-05	hair colour measurement | suntan | body height | mean corpuscular hemoglobin concentration | Varicose veins | reticulocyte count | heel bone mineral density | joint hypermobility measurement | BMI-adjusted waist circumference | platelet count | vital capacity | sunburn | platelet crit | mean corpuscular volume | red blood cell distribution width | hemoglobin measurement | airway imaging measureme…	1	GWAS
dominant	41202#K621#K62.1 Rectal polyp	Chapter XI Diseases of the digestive system	20-62320641-C-T	'LAMA5'	missense_variant	'2650/1262/153'	'76008/43275/6348'	1.401e-09	0.8179	0.766	0.8733	0.1929	0.2228	NA	NA	NA	0.8404	0.0632	blood protein measurement | colorectal cancer | colorectal cancer, colorectal adenoma | glomerular filtration rate	1	GWAS
dominant	40011#8090#Basal cell carcinoma| NOS	Chapter II Neoplasms	12-52424720-T-G	'KRT75'	missense_variant	'1743/5538/4513'	'30363/104740/94156'	1.447e-09	1.1244	1.0824	1.168	0.3826	0.3609	{Pseudofolliculitis barbae; susceptibility to}; 612318 (3)	NA	NA	0.5201	4.507e-06	NA	0	Unreported
dominant	41272#Y822#Y82.2 Injection of local anaesthetic NEC	Chapter XXII Codes for special purposes	12-15631631-C-G	'EPS8'	missense_variant	'5766/18/0'	'263253/121/0'	1.457e-09	6.7918	4.1366	11.1513	0.0016	0.0002297	?Deafness; autosomal recessive 102; 615974 (3); Autosomal recessive	NA	NA	1	1	mental process | insulin sensitivity measurement, response to polyunsaturated fatty acid supplementation	0	Unreported
dominant	Union#E039#E03.9 Hypothyroidism| unspecified	Chapter IV Endocrine, nutritional and metabolic diseases	8-132908273-A-G	'TG'	missense_variant	'2177/6800/5190'	'24312/77144/65433'	1.476e-09	1.1155	1.0766	1.1559	0.3937	0.3768	Thyroid dyshormonogenesis 3; 274700 (3); Autosomal recessive|{Autoimmune thyroid disease; susceptibility to; 3}; 608175 (3)	0	NA	0.5264	1.303e-10	hypothyroidism | Thyroid preparation use measurement | Vitiligo | erythrocyte count | autoimmune disease | smoking behavior, 3-hydroxy-1-methylpropylmercapturic acid measurement	1	GWAS
dominant	41272#T52#T52 Excision of other fascia	Chapter XII Diseases of the skin and subcutaneous tissue	14-22843385-G-A	'MMP14'	missense_variant	'1373/921/167'	'98144/53369/7269'	1.49e-09	1.2826	1.1837	1.3897	0.255	0.2138	?Winchester syndrome; 277950 (3)	NA	1e-34	0.4577	0.899	NA	NA	GWAS
recessive	Source of report of G11 (hereditary ataxia)	Chapter VI Diseases of the nervous system	16-89546737-C-T	'SPG7'	missense_variant	'150/6/4'	'196554/3160/15'	1.518e-09	341.392	112.052	1040.13	0.0437	0.008	Spastic paraplegia 7; autosomal recessive; 607259 (3); Autosomal recessive; Autosomal dominant	1	NA	3.042e-05	0.4789	NA	NA	ClinVar
dominant	Union#C43#C43 Malignant melanoma of skin	Chapter II Neoplasms	16-89561665-G-A	'RPL13'	missense_variant	'2677/1152/155'	'165753/87410/11774'	1.522e-09	0.8159	0.7633	0.8721	0.1835	0.2094	NA	NA	NA	0.03	0.0663	suntan | smoking status measurement | cognitive function measurement | mathematical ability | hair colour measurement, hair morphology measurement | leukocyte count | smoking initiation | smoking cessation | self reported educational attainment | age at first sexual intercourse measurement | smoking behaviour measurement | tobacco smoke exposure measurement | body mass index | white matter micros…	1	GWAS
dominant	Union#E11#E11 Non-insulin-dependent diabetes mellitus	Chapter IV Endocrine, nutritional and metabolic diseases	5-14751196-C-T	'ANKH'	missense_variant	'19676/181/3'	'179447/2589/13'	1.564e-09	0.6449	0.555	0.7495	0.0047	0.0072	Chondrocalcinosis 2; 118600 (3); Autosomal dominant|Craniometaphyseal dysplasia; 123000 (3); Autosomal dominant	0	8e-13	0.0097	0.2452	NA	NA	GWAS
dominant	20002#1065#hypertension	Chapter IX Diseases of the circulatory system	15-74825571-G-T	'LMAN1L'	missense_variant	'52534/17389/1437'	'110928/34511/2820'	1.573e-09	1.0649	1.0434	1.0868	0.142	0.1354	NA	NA	NA	0.9755	0.025	systolic blood pressure | diastolic blood pressure, alcohol drinking | smoking status measurement, diastolic blood pressure | diastolic blood pressure | smoking status measurement, systolic blood pressure | systolic blood pressure, alcohol drinking | mean arterial pressure, alcohol consumption measurement | mean arterial pressure | mean arterial pressure, alcohol drinking | hypertension | systemi…	1	GWAS
dominant	41272#S068#S06.8 Other specified other excision of lesion of skin	Chapter XII Diseases of the skin and subcutaneous tissue	20-63287758-C-T	'ARFGAP1'	missense_variant	'2506/7/0'	'246147/15/0'	1.594e-09	45.8374	18.6729	112.52	0.0014	3.047e-05	NA	NA	NA	1	1	cardiovascular disease	2	Unreported
dominant	Source of report of I48 (atrial fibrillation and flutter)	Chapter IX Diseases of the circulatory system	2-178714366-T-C	'TTN'	missense_variant	'9386/3726/364'	'124762/44218/4082'	1.63e-09	1.1256	1.0834	1.1694	0.1653	0.1513	Cardiomyopathy; dilated; 1G; 604145 (3)|Cardiomyopathy; familial hypertrophic; 9; 613765 (3); Autosomal dominant|Muscular dystrophy; limb-girdle; type 2J; 608807 (3); Autosomal recessive|Myopathy; proximal; with early respiratory muscle involvement; 603689 (3)|Salih myopathy; 611705 (3); Autosomal recessive|Tibial muscular dystrophy; tardive; 600334 (3); Autosomal dominant	0	NA	0.827	0.0272	left ventricular systolic function measurement | left ventricular ejection fraction measurement | left ventricular diastolic function measurement | vital capacity | PR interval | Epstein-Barr virus infection | facial height measurement	0	Unreported
dominant	42033#Source of parkinson's disease report	Chapter VI Diseases of the nervous system	4-89936328-G-A	'MMRN1'	missense_variant	'899/171/6'	'178048/20146/566'	1.638e-09	1.6925	1.4396	1.9898	0.085	0.0535	NA	NA	NA	0.6933	0.8943	insomnia measurement	0	Unreported
dominant	41202#C61#C61 Malignant neoplasm of prostate	Chapter II Neoplasms	6-116809541-G-A	'GPRC6A'	missense_variant	'322/1954/3221'	'6505/34836/49391'	1.646e-09	0.8442	0.7988	0.8922	0.2363	0.2637	NA	NA	NA	0.2623	0.0007552	C-reactive protein measurement | birth weight, parental genotype effect measurement	0	Unreported
allelic	41200#A53#A53 Drainage of spinal canal	Chapter VI Diseases of the nervous system	4-82906349-G-C	'THAP9'	missense_variant	'47/1/1'	'269101/10/0'	1.671e-09	1699.62	460.517	6272.73	0.0306	1.858e-05	NA	NA	NA	0.0309	1	eosinophil count | neutrophil percentage of leukocytes | cardiovascular disease	0	Unreported
dominant	Union#R945#R94.5 Abnormal results of liver function studies	Chapter XVIII Symptoms, signs and abnormal clinical and laboratory findings, not elsewhere classified	14-103100498-C-G	'EXOC3L4'	missense_variant	'2185/1683/255'	'141147/89124/14371'	1.677e-09	1.2096	1.1373	1.2866	0.2659	0.2409	NA	NA	8e-09	0.0036	0.0544	NA	NA	GWAS
allelic	Union#F10#F10 Mental and behavioural disorders due to use of alcohol	Chapter V Mental and behavioural disorders	4-99339632-T-C	'ADH1C'	missense_variant	'1958/3112/1213'	'56613/78842/28329'	1.686e-09	1.117	1.0776	1.1578	0.4407	0.4137	{Alcohol dependence; protection against}; 103780 (3); Multifactorial|{Parkinson disease; susceptibility to}; 168600 (3); Isolated cases; Multifactorial	0	NA	0.7202	0.002	alcohol consumption measurement | bitter alcoholic beverage consumption measurement | alcohol use disorder measurement, longitudinal alcohol consumption measurement | alcohol use disorder measurement, alcohol dependence | alcohol drinking | alcohol dependence measurement | alcohol consumption measurement, alcohol drinking | alcohol dependence | social interaction measurement | esophageal carcinom…	1	GWAS
dominant	Union#V13#V13 Pedal cyclist injured in collision with car| pick-up truck or van	Chapter XX External causes of morbidity and mortality	4-109823997-G-A	'GAR1'	missense_variant	'29/5/0'	'138775/197/1'	1.699e-09	120.842	46.3029	315.376	0.0735	0.000716	NA	NA	NA	1	0.0685	body height | DNA methylation	0	Unreported
dominant	41202#I802#I80.2 Phlebitis and thrombophlebitis of other deep vessels of lower extremities	Chapter IX Diseases of the circulatory system	9-133261367-C-A	'ABO'	missense_variant	'1287/648/86'	'92193/59695/9742'	1.704e-09	0.7572	0.6912	0.8295	0.2029	0.2449	[Blood group; ABO system]; 616093 (3)	0	NA	0.6803	0.545	blood protein measurement | von Willebrand factor measurement | factor VIII measurement | alkaline phosphatase measurement | e-selectin measurement | venous thromboembolism | erythrocyte count | coagulation factor measurement | platelet endothelial cell adhesion molecule measurement | hemoglobin measurement | low density lipoprotein cholesterol measurement, alcohol consumption measurement | cance…	1	GWAS
dominant	41272#Y803#Y80.3 Inhalation anaesthetic NEC	Chapter XXII Codes for special purposes	16-29810132-A-G	'MAZ'	missense_variant	'1410/19/0'	'229096/511/0'	1.705e-09	6.0413	3.8103	9.5787	0.0066	0.0011	NA	NA	NA	1	1	mean platelet volume | multiple sclerosis	0	Unreported
allelic	Source of report of K26 (duodenal ulcer)	Chapter XI Diseases of the digestive system	11-1027811-C-T	'MUC6'	missense_variant	'838/2247/1552'	'37862/90045/54459'	1.731e-09	1.1364	1.09	1.1848	0.423	0.4545	NA	NA	NA	0.6303	0.0705	nicotine withdrawal symptom count | asthma | nicotine withdrawal measurement	0	Unreported
recessive	41202#S52#S52 Fracture of forearm	Chapter XIX Injury, poisoning and certain other consequences of external causes	7-121339035-C-T	'WNT16'	missense_variant	'1797/2471/858'	'48443/77686/31716'	1.746e-09	0.7995	0.7422	0.8612	0.4084	0.447	NA	NA	2e-10	0.8623	0.0748	NA	NA	GWAS
dominant	41272#Y801#Y80.1 Inhalation anaesthetic using muscle relaxant	Chapter XXII Codes for special purposes	3-36832375-T-A	'TRANK1'	missense_variant	'1713/13/0'	'267244/199/0'	1.762e-09	10.1916	5.8036	17.8973	0.0038	0.000372	NA	NA	NA	1	1	anorexia nervosa, obsessive-compulsive disorder, attention deficit hyperactivity disorder, Tourette syndrome, unipolar depression, schizophrenia, autism spectrum disorder, bipolar disorder | bipolar I disorder | schizophrenia | chronotype measurement | schizophrenia, intelligence, self reported educational attainment | bipolar disorder | schizophrenia, autism spectrum disorder | schizophrenia, bi…	0	Unreported
recessive	Union#ChapterII#Chapter II Neoplasms	Chapter II Neoplasms	3-169800667-T-C	'LRRC34'	missense_variant	'43324/28313/4911'	'98978/67304/12650'	1.765e-09	0.9011	0.8709	0.9324	0.2491	0.2588	NA	NA	8e-13	0.0019	2.223e-16	NA	NA	GWAS
dominant	40006#BlockC43-C44#C43-C44 Melanoma and other malignant neoplasms of skin	Chapter II Neoplasms	15-27985172-C-T	'OCA2'	missense_variant	'12616/2647/128'	'167640/30760/1524'	1.775e-09	1.1422	1.0943	1.1921	0.0943	0.0846	Albinism; brown oculocutaneous; 203200 (3); Autosomal recessive|Albinism; oculocutaneous; type II; 203200 (3); Autosomal recessive|[Skin/hair/eye pigmentation 1; blond/brown hair]; 227220 (3); Autosomal recessive|[Skin/hair/eye pigmentation 1; blue/nonblue eyes]; 227220 (3); Autosomal recessive	0	2e-81	0.4226	0.0066	NA	NA	GWAS
dominant	20002#1277#glaucoma	Chapter VII Diseases of the eye and adnexa	14-60509819-C-A	'SIX6'	missense_variant	'511/1393/887'	'33582/104897/82256'	1.793e-09	1.275	1.1768	1.3814	0.4326	0.3897	Optic disc anomalies with retinal and/or macular dystrophy; 212550 (3); Autosomal recessive	0	5e-125	0.3963	0.6417	NA	NA	GWAS
allelic	41272#Y264#Y26.4 Removal of other repair material from organ NOC	Chapter XXII Codes for special purposes	7-142083378-C-A	'MGAM'	missense_variant	'70/0/2'	'258847/28/11'	1.793e-09	295.841	105.424	830.191	0.0278	9.657e-05	NA	NA	NA	0.0001488	1.701e-39	1,5 anhydroglucitol measurement | blood metabolite measurement | idiopathic dilated cardiomyopathy	2	Unreported
dominant	Source of report of N18 (chronic renal failure)	Chapter XIV Diseases of the genitourinary system	16-20399225-C-T	'PDILT'	missense_variant	'5188/3535/658'	'127536/97994/19055'	1.798e-09	0.8806	0.8449	0.9179	0.2586	0.2782	NA	NA	NA	0.1004	0.225	glomerular filtration rate | chronic kidney disease | glomerular filtration rate, diabetes mellitus | urinary uromodulin measurement | creatinine measurement | creatinine measurement, glomerular filtration rate | blood urea nitrogen measurement | systolic blood pressure | cardiovascular disease | creatinine measurement, chronic kidney disease | body mass index | GFR change measurement | Agents ac…	1	GWAS
recessive	Source of report of E78 (disorders of lipoprotein metabolism and other lipidaemias)	Chapter IV Endocrine, nutritional and metabolic diseases	2-27581565-T-C	'C2orf16'	missense_variant	'14349/27060/13486'	'42937/78281/36819'	1.825e-09	1.0722	1.0482	1.0968	0.4921	0.4806	NA	NA	NA	0.0012	0.0018	creatinine measurement | erythrocyte count | sleep duration, triglyceride measurement | aspartate aminotransferase measurement | appendicular lean mass | phospholipid measurement | DNA methylation | triglyceride measurement, metabolic syndrome | fasting blood glucose measurement | fasting blood insulin measurement | total cholesterol measurement | creatine kinase measurement | lysophosphatidylcho…	1	GWAS
dominant	41200#A651#A65.1 Carpal tunnel release	Chapter VI Diseases of the nervous system	15-100152748-G-A	'ADAMTS17'	missense_variant	'5042/1472/109'	'161630/39808/2567'	1.853e-09	1.196	1.1292	1.2668	0.1276	0.1101	Weill-Marchesani 4 syndrome; recessive; 613195 (3); Autosomal recessive	0	3e-256	0.8686	0.0387	NA	NA	GWAS
allelic	20002#1226#hypothyroidism|myxoedema	Chapter IV Endocrine, nutritional and metabolic diseases	4-186082920-C-T	'TLR3'	missense_variant	'6759/5296/1020'	'68379/57711/12462'	1.91e-09	0.9176	0.8921	0.9438	0.2805	0.2982	{Encephalopathy; acute; infection-induced (herpes-specific); susceptibility to; 2}; 613002 (3); Autosomal recessive; Autosomal dominant|{HIV1 infection; resistance to}; 609423 (3)	0	3e-18	0.7127	0.0713	NA	NA	GWAS
dominant	Source of report of E78 (disorders of lipoprotein metabolism and other lipidaemias)	Chapter IV Endocrine, nutritional and metabolic diseases	2-218282080-G-A	'TMBIM1'	missense_variant	'10780/27428/16915'	'30357/77452/50887'	1.938e-09	1.0662	1.0441	1.0888	0.4444	0.4353	NA	NA	3e-45	0.0742	0.0037	NA	NA	GWAS
dominant	Union#W26#W26 Contact with knife| sword or dagger	Chapter XX External causes of morbidity and mortality	7-48278432-T-C	'ABCA13'	missense_variant	'49/3/0'	'269108/10/0'	1.942e-09	1647.6	440.014	6169.31	0.0288	1.858e-05	NA	NA	NA	1	1	NA	0	Unreported
dominant	20002#1065#hypertension	Chapter IX Diseases of the circulatory system	11-47324594-G-A	'MADD'	missense_variant	'47917/19133/1986'	'97638/41276/4421'	1.961e-09	0.9417	0.9234	0.9604	0.1673	0.1748	NA	NA	NA	0.1516	0.4639	alcohol drinking, high density lipoprotein cholesterol measurement | insulin measurement | high density lipoprotein cholesterol measurement | C-reactive protein measurement | alcohol consumption measurement, high density lipoprotein cholesterol measurement | intraocular pressure measurement | thrombin generation potential measurement | fasting blood glucose measurement | cardiovascular disease | …	1	GWAS
recessive	Union#K760#K76.0 Fatty (change of) liver| not elsewhere classified	Chapter XI Diseases of the digestive system	22-43972242-A-G	'SAMM50'	missense_variant	'1708/718/110'	'176401/59373/5614'	2.002e-09	1.9043	1.5702	2.3094	0.1849	0.1462	NA	NA	NA	0.003	2.952e-13	aspartate aminotransferase measurement | serum alanine aminotransferase measurement | alcoholic liver cirrhosis | non-alcoholic fatty liver disease | hemoglobin measurement | mean corpuscular hemoglobin | platelet count | non-alcoholic fatty liver disease, cirrhosis of liver | urate measurement | cirrhosis of liver | red blood cell distribution width | liver enzyme measurement, serum alanine amin…	1	GWAS
allelic	Union#D682#D68.2 Hereditary deficiency of other clotting factors	Chapter III Diseases of the blood and blood-forming organs and certain disorders involving the immune mechanism	1-169421719-A-T	'CCDC181'	missense_variant	'130/116/13'	'79045/104967/35419'	2.019e-09	0.5651	0.4658	0.6855	0.2741	0.4006	NA	NA	NA	0.0599	0.067	blood protein measurement	1	GWAS
allelic	Union#BlockE65-E68#E65-E68 Obesity and other hyperalimentation	Chapter IV Endocrine, nutritional and metabolic diseases	3-50185493-T-A	'SEMA3F'	missense_variant	'2076/7378/6710'	'28723/110215/107420'	2.043e-09	0.9304	0.9088	0.9525	0.3567	0.3403	NA	NA	2e-08	0.493	0.0771	NA	NA	GWAS
allelic	Union#BlockC43-C44#C43-C44 Melanoma and other malignant neoplasms of skin	Chapter II Neoplasms	16-89723490-T-C	'ZNF276'	missense_variant	'9992/9510/2346'	'106207/96039/21612'	2.076e-09	1.0665	1.0444	1.0891	0.325	0.3111	NA	NA	NA	0.2413	0.6465	suntan | hair color | hair colour measurement | freckles | blood protein measurement | sunburn | melanoma | non-melanoma skin carcinoma | body height | skin sensitivity to sun | erythrocyte count | hair colour measurement, hair morphology measurement | balding measurement | intraocular pressure measurement | mean corpuscular volume | Vitiligo | age at menopause | cigarettes per day measurement | …	1	GWAS
dominant	41272#A651#A65.1 Carpal tunnel release	Chapter VI Diseases of the nervous system	19-8605262-C-T	'ADAMTS10'	missense_variant	'6252/629/10'	'189136/14606/263'	2.083e-09	1.3001	1.1964	1.4127	0.0471	0.0371	Weill-Marchesani syndrome 1; recessive; 277600 (3); Autosomal recessive	0	2e-233	0.1794	0.2918	NA	NA	GWAS
dominant	41202#J33#J33 Nasal polyp	Chapter X Diseases of the respiratory system	2-102351547-G-A	'IL1RL1'	missense_variant	'870/852/206'	'61729/75333/23818'	2.095e-09	0.7571	0.6918	0.8286	0.3278	0.3822	NA	NA	NA	0.9178	0.0007278	blood protein measurement | eosinophil count | interleukin 1 receptor-like 1 measurement | childhood onset asthma | asthma | interleukin 18 receptor 1 measurement | eosinophil percentage of leukocytes | serum ST2 measurement | eosinophil percentage of granulocytes | Eczema | Eczema, allergic rhinitis, asthma | basophil count, eosinophil count | neutrophil percentage of granulocytes | Eczema, alle…	1	GWAS
dominant	20002#1094#deep venous thrombosis (dvt)	Chapter IX Diseases of the circulatory system	20-35176751-A-G	'PROCR'	missense_variant	'4311/1031/51'	'145223/28123/1387'	2.124e-09	1.2351	1.1542	1.3218	0.105	0.0884	NA	NA	9e-237	0.2462	0.533	NA	NA	GWAS
allelic	Union#F10#F10 Mental and behavioural disorders due to use of alcohol	Chapter V Mental and behavioural disorders	4-99342808-C-T	'ADH1C'	missense_variant	'1962/3075/1213'	'56696/77963/28368'	2.137e-09	1.1166	1.0771	1.1575	0.4401	0.4131	{Alcohol dependence; protection against}; 103780 (3); Multifactorial|{Parkinson disease; susceptibility to}; 168600 (3); Isolated cases; Multifactorial	0	NA	0.8979	2.663e-08	alcohol consumption measurement | bitter alcoholic beverage consumption measurement | alcohol use disorder measurement, longitudinal alcohol consumption measurement | alcohol use disorder measurement, alcohol dependence | alcohol drinking | alcohol dependence measurement | alcohol consumption measurement, alcohol drinking | alcohol dependence | social interaction measurement | esophageal carcinom…	1	GWAS
dominant	Union#BlockE65-E68#E65-E68 Obesity and other hyperalimentation	Chapter IV Endocrine, nutritional and metabolic diseases	16-28592334-T-G	'SULT1A2'	missense_variant	'6089/7675/2406'	'98726/114436/33457'	2.154e-09	1.1052	1.0695	1.1421	0.3861	0.3677	NA	NA	NA	0.8813	0.3068	self reported educational attainment | chronic kidney disease, urinary metabolite measurement | body fat percentage | C-reactive protein measurement | intelligence | body mass index | Eczema | allergic rhinitis | chronic obstructive pulmonary disease | Abnormality of refraction | risk-taking behaviour | tonsillectomy risk measurement | brain volume measurement | obese body mass index status | mos…	1	GWAS
allelic	20002#1111#asthma	Chapter X Diseases of the respiratory system	2-241735388-G-A	'D2HGDH'	missense_variant	'15465/12961/2748'	'96593/85606/19205'	2.165e-09	0.9453	0.9281	0.9629	0.296	0.3079	D-2-hydroxyglutaric aciduria; 600721 (3); Autosomal recessive	0	NA	0.6637	0.2332	eosinophil count | mucin_16 measurement | asthma | childhood onset asthma | Eczema | Eczema, allergic rhinitis, asthma | Eczema, allergic rhinitis | atopic asthma | respiratory system disease | allergy | adult onset asthma | Inhalant adrenergic use measurement | eosinophil percentage of leukocytes | allergic rhinitis | Glucocorticoid use measurement | eosinophil percentage of granulocytes | basop…	1	GWAS
dominant	20002#1111#asthma	Chapter X Diseases of the respiratory system	15-67236036-T-G	'AAGAB'	missense_variant	'14650/13206/3100'	'91034/87425/21596'	2.274e-09	0.9294	0.9074	0.952	0.3134	0.3265	Keratoderma; palmoplantar; punctate type IA; 148600 (3); Autosomal dominant	0	2e-07	0.1223	0.0051	NA	NA	GWAS
recessive	Union#ChapterII#Chapter II Neoplasms	Chapter II Neoplasms	3-169796797-A-T	'LRRC34'	missense_variant	'45719/27930/4306'	'104322/66858/11169'	2.328e-09	0.8961	0.8642	0.9291	0.2344	0.2446	NA	NA	7e-51	0.639	0.000939	NA	NA	GWAS
allelic	Source of report of E78 (disorders of lipoprotein metabolism and other lipidaemias)	Chapter IV Endocrine, nutritional and metabolic diseases	5-157052498-A-G	'HAVCR1'	missense_variant	'1313/14100/39531'	'4267/41993/111820'	2.379e-09	1.0595	1.0395	1.0798	0.1522	0.1598	NA	NA	NA	0.186	1.944e-05	low density lipoprotein cholesterol measurement, alcohol consumption measurement | hepatitis A virus cellular receptor 1 measurement | blood protein measurement | hepatitis A virus cellular receptor 2 measurement | total cholesterol measurement | triglyceride measurement | low density lipoprotein cholesterol measurement | low density lipoprotein cholesterol measurement, alcohol drinking | leukocy…	1	GWAS
dominant	Union#R945#R94.5 Abnormal results of liver function studies	Chapter XVIII Symptoms, signs and abnormal clinical and laboratory findings, not elsewhere classified	14-103100448-C-T	'EXOC3L4'	missense_variant	'2162/1699/261'	'139886/90241/14804'	2.39e-09	1.2073	1.1351	1.284	0.2694	0.2447	NA	NA	6e-19	0.0026	0.1179	NA	NA	GWAS
dominant	42015#Source of asthma report	Chapter X Diseases of the respiratory system	12-71139754-C-G	'TSPAN8'	missense_variant	'13018/16772/5726'	'76118/104895/36353'	2.425e-09	0.9313	0.9099	0.9533	0.3973	0.4085	NA	NA	NA	0.0086	0.5056	type II diabetes mellitus | asthma | adolescent idiopathic scoliosis | respiratory system disease | childhood onset asthma | adult onset asthma	1	GWAS
allelic	Union#D25#D25 Leiomyoma of uterus	Chapter II Neoplasms	11-199492-G-A	'ODF3'	missense_variant	'9475/1320/37'	'115659/18801/769'	2.486e-09	0.8457	0.7996	0.8945	0.0643	0.0752	NA	NA	1e-12	0.2313	0.8603	NA	NA	GWAS
allelic	Source of report of E03 (other hypothyroidism)	Chapter IV Endocrine, nutritional and metabolic diseases	1-156815190-T-C	'SH2D2A'	missense_variant	'2448/8352/7432'	'19427/71684/67912'	2.495e-09	0.9335	0.9127	0.9548	0.3633	0.3476	NA	NA	9e-08	0.184	0.0159	NA	NA	GWAS
dominant	Source of report of I26 (pulmonary embolism)	Chapter IX Diseases of the circulatory system	9-133206442-C-T	'OBP2B'	missense_variant	'2598/1666/232'	'147673/79468/10396'	2.506e-09	1.2005	1.1309	1.2745	0.2369	0.211	NA	NA	NA	0.0989	0.0237	von Willebrand factor measurement | blood protein measurement | cancer biomarker measurement | red blood cell distribution width | angiopoietin-1 receptor measurement | cadherin-5 measurement | tyrosine-protein kinase receptor Tie-1, soluble measurement | mean corpuscular volume | mean corpuscular hemoglobin | erythrocyte count | angiopoietin-1 receptor, soluble measurement | venous thromboemboli…	1	GWAS
dominant	41202#J33#J33 Nasal polyp	Chapter X Diseases of the respiratory system	2-102351751-C-A	'IL1RL1'	missense_variant	'869/862/206'	'61701/76047/23845'	2.565e-09	0.7591	0.6937	0.8307	0.3289	0.3829	NA	NA	NA	0.7575	0.0973	blood protein measurement | eosinophil count | interleukin 1 receptor-like 1 measurement | childhood onset asthma | asthma | interleukin 18 receptor 1 measurement | eosinophil percentage of leukocytes | serum ST2 measurement | eosinophil percentage of granulocytes | Eczema | Eczema, allergic rhinitis, asthma | basophil count, eosinophil count | neutrophil percentage of granulocytes | Eczema, alle…	1	GWAS
dominant	Union#D12#D12 Benign neoplasm of colon| rectum| anus and anal canal	Chapter II Neoplasms	1-183116620-A-G	'LAMC1'	missense_variant	'2886/7143/4470'	'37436/94106/65465'	2.603e-09	1.1166	1.0766	1.1581	0.4454	0.4289	NA	NA	NA	0.7367	2.14e-28	Fuchs endothelial corneal dystrophy | acne | diastolic blood pressure | colorectal cancer	1	GWAS
dominant	Union#C44#C44 Other malignant neoplasms of skin	Chapter II Neoplasms	20-2340459-G-C	'TGM3'	missense_variant	'2271/8156/7412'	'30250/101438/85172'	2.628e-09	0.9099	0.8821	0.9385	0.3559	0.3734	?Uncombable hair syndrome 2; 617251 (3); Autosomal recessive	NA	NA	0.7072	0.8652	basal cell carcinoma | keratinocyte carcinoma	1	GWAS
dominant	20002#4#cardiovascular	Chapter IX Diseases of the circulatory system	16-286916-C-T	'PDIA2'	missense_variant	'68648/26743/2608'	'95204/38953/4012'	2.63e-09	0.9474	0.9307	0.9644	0.1631	0.17	NA	NA	NA	0.9533	0.7172	mean corpuscular hemoglobin | mean corpuscular volume | hemoglobin measurement | mean corpuscular hemoglobin concentration | heel bone mineral density | neutrophil count, mean platelet volume, leukocyte count, erythrocyte count, mean corpuscular hemoglobin concentration, mean corpuscular volume, monocyte count, basophil count, platelet count, red blood cell distribution width, eosinophil count | …	1	GWAS
dominant	Source of report of I48 (atrial fibrillation and flutter)	Chapter IX Diseases of the circulatory system	10-103584694-G-A	'NEURL1'	missense_variant	'8341/4532/600'	'102612/61127/9290'	2.685e-09	0.8966	0.8648	0.9295	0.2127	0.2303	NA	NA	NA	0.6434	0.134	atrial fibrillation | white matter hyperintensity measurement | intraocular pressure measurement | mean corpuscular hemoglobin | cardioembolic stroke | response to diisocyanate, asthma | schizophrenia	1	GWAS
dominant	20002#1466#gout	Chapter XIII Diseases of the musculoskeletal system and connective tissue	12-57449928-G-A	'INHBC'	missense_variant	'2382/1282/157'	'64219/40801/6617'	2.716e-09	0.8182	0.7655	0.8744	0.2088	0.242	NA	NA	7e-19	0.3781	0.2003	NA	NA	GWAS
dominant	Union#N80#N80 Endometriosis	Chapter XIV Diseases of the genitourinary system	2-11562535-A-C	'GREB1'	missense_variant	'901/2479/2010'	'25085/68341/46779'	2.8e-09	0.842	0.7959	0.8908	0.3971	0.4226	NA	NA	7e-10	0.0037	0.6497	NA	NA	GWAS
recessive	41202#J33#J33 Nasal polyp	Chapter X Diseases of the respiratory system	2-232768750-G-A	'KCNJ13'	missense_variant	'880/892/173'	'66056/74727/21573'	2.85e-09	0.6371	0.5447	0.7453	0.3183	0.363	Leber congenital amaurosis 16; 614186 (3); Autosomal recessive|Snowflake vitreoretinal degeneration; 193230 (3); Autosomal dominant	0	3e-10	0.014	0.0554	NA	NA	GWAS
dominant	Union#D51#D51 Vitamin B12 deficiency anaemia	Chapter III Diseases of the blood and blood-forming organs and certain disorders involving the immune mechanism	10-17114152-A-G	'CUBN'	missense_variant	'340/926/623'	'29915/100634/85761'	2.861e-09	1.3349	1.2124	1.4699	0.4251	0.3709	Megaloblastic anemia-1; Finnish type; 261100 (3); Autosomal recessive	0	2e-13	0.925	0.1506	NA	NA	GWAS
dominant	Source of report of M81 (osteoporosis without pathological fracture)	Chapter XIII Diseases of the musculoskeletal system and connective tissue	11-68433827-C-T	'LRP5'	missense_variant	'6622/2648/262'	'116541/40903/3742'	2.867e-09	1.1471	1.0967	1.1998	0.1664	0.1501	Exudative vitreoretinopathy 4; 601813 (3); Autosomal recessive; Autosomal dominant|Hyperostosis; endosteal; 144750 (3); Autosomal dominant|Osteopetrosis; autosomal dominant 1; 607634 (3); Autosomal dominant|Osteoporosis-pseudoglioma syndrome; 259770 (3); Autosomal recessive|Osteosclerosis; 144750 (3); Autosomal dominant|Polycystic liver disease 4 with or without kidney cysts; 617875 (3); Autosoma…	0	2e-26	0.9118	0.031	NA	NA	GWAS
dominant	Union#E07#E07 Other disorders of thyroid	Chapter IV Endocrine, nutritional and metabolic diseases	9-97910056-C-T	'TRMO'	missense_variant	'8016/6588/1366'	'82635/62384/11906'	2.881e-09	1.1037	1.0684	1.1403	0.2918	0.2746	NA	NA	NA	0.8183	0.3785	platelet count | platelet crit | platelet component distribution width | thyroid carcinoma | body height | balding measurement | red blood cell distribution width | Alzheimer's disease, age at onset | papillary thyroid carcinoma | thyroid stimulating hormone measurement	1	GWAS
dominant	41202#J33#J33 Nasal polyp	Chapter X Diseases of the respiratory system	2-102351752-A-G	'IL1RL1'	missense_variant	'869/862/206'	'61703/75957/23844'	2.968e-09	0.7598	0.6944	0.8315	0.3289	0.3828	NA	NA	NA	0.7575	0.0601	blood protein measurement | eosinophil count | interleukin 1 receptor-like 1 measurement | childhood onset asthma | asthma | interleukin 18 receptor 1 measurement | eosinophil percentage of leukocytes | serum ST2 measurement | eosinophil percentage of granulocytes | Eczema | Eczema, allergic rhinitis, asthma | basophil count, eosinophil count | neutrophil percentage of granulocytes | Eczema, alle…	1	GWAS
dominant	Source of report of I83 (varicose veins of lower extremities)	Chapter IX Diseases of the circulatory system	12-50144032-A-G	'CERS5'	missense_variant	'1576/5371/5124'	'30993/99446/85962'	2.994e-09	0.8935	0.8609	0.9273	0.353	0.373	NA	NA	3e-19	0.0044	3.965e-16	NA	NA	GWAS
allelic	20002#1462#crohns disease	Chapter XI Diseases of the digestive system	16-50710713-C-T	'NOD2'	missense_variant	'355/340/92'	'114398/82403/14949'	3.002e-09	1.3829	1.245	1.5361	0.3329	0.2652	Blau syndrome; 186580 (3); Autosomal dominant|{Inflammatory bowel disease 1; Crohn disease}; 266600 (3); Multifactorial|{Yao syndrome}; 617321 (3); Multifactorial	0	NA	0.47	0.507	ankylosing spondylitis, psoriasis, ulcerative colitis, Crohn's disease, sclerosing cholangitis | Crohn's disease | leprosy | Oral ulcer | inflammatory bowel disease | heel bone mineral density | childhood onset asthma | asthma | Parkinson's disease | Thyroid preparation use measurement | phosphatidylcholine 40:6 measurement	1	GWAS
allelic	20002#1065#hypertension	Chapter IX Diseases of the circulatory system	7-130023656-C-T	'ZC3HC1'	missense_variant	'27230/33723/10358'	'55117/70183/22829'	3.04e-09	0.9615	0.9491	0.974	0.3817	0.391	NA	NA	1e-24	0.6172	0.0483	NA	NA	GWAS
allelic	Union#L57#L57 Skin changes due to chronic exposure to nonionising radiation	Chapter XII Diseases of the skin and subcutaneous tissue	16-89769915-C-T	'FANCA'	missense_variant	'5688/4814/985'	'104046/95370/21705'	3.108e-09	0.9163	0.89	0.9433	0.2953	0.3138	Fanconi anemia; complementation group A; 227650 (3); Autosomal recessive	0	NA	0.4731	0.4894	suntan | hair color | hair colour measurement | freckles | nevus count, cutaneous melanoma | sunburn | non-melanoma skin carcinoma | skin sensitivity to sun | hair colour measurement, hair morphology measurement | mathematical ability | intraocular pressure measurement | Vitiligo | age at menopause | hemoglobin measurement | homocysteine measurement | skin pigmentation | keratinocyte carcinoma | …	1	GWAS
recessive	Source of report of K80 (cholelithiasis)	Chapter XI Diseases of the digestive system	10-45458319-A-G	'MARCH8'	missense_variant	'6603/6582/1701'	'89115/81049/18668'	3.223e-09	1.176	1.1156	1.2396	0.3353	0.3135	NA	NA	2e-67	0.3208	0.2269	NA	NA	GWAS
dominant	Source of report of E11 (non-insulin-dependent diabetes mellitus)	Chapter IV Endocrine, nutritional and metabolic diseases	2-43505684-T-C	'THADA'	missense_variant	'13273/2839/163'	'145172/34983/2158'	3.24e-09	0.884	0.8483	0.9212	0.0972	0.1078	NA	NA	5e-14	0.4214	0.3299	NA	NA	GWAS
dominant	20002#1351#uterine fibroids	Chapter XIV Diseases of the genitourinary system	11-108486410-G-A	'KDELC2'	missense_variant	'3990/303/3'	'134067/6960/95'	3.278e-09	1.4574	1.2943	1.6411	0.036	0.0253	NA	NA	1e-69	0.3756	0.6273	NA	NA	GWAS
allelic	Union#C43#C43 Malignant melanoma of skin	Chapter II Neoplasms	16-89816599-A-T	'FANCA'	missense_variant	'3061/854/67'	'213195/48768/2946'	3.282e-09	1.2312	1.1511	1.3168	0.1241	0.1032	Fanconi anemia; complementation group A; 227650 (3); Autosomal recessive	0	2e-11	0.4221	0.0081	NA	NA	GWAS
dominant	Union#K760#K76.0 Fatty (change of) liver| not elsewhere classified	Chapter XI Diseases of the digestive system	19-19219115-C-T	'NCAN'	missense_variant	'2131/468/23'	'211866/34553/1337'	3.29e-09	1.3601	1.2322	1.5013	0.098	0.0751	NA	NA	1e-35	0.74	0.0778	NA	NA	GWAS
allelic	Union#E78#E78 Disorders of lipoprotein metabolism and other lipidaemias	Chapter IV Endocrine, nutritional and metabolic diseases	19-11025539-C-G	'SMARCA4'	missense_variant	'22037/27146/8727'	'54041/69450/23249'	3.579e-09	0.9588	0.9455	0.9723	0.3851	0.3951	Coffin-Siris syndrome 4; 614609 (3); Autosomal dominant|{Rhabdoid tumor predisposition syndrome 2}; 613325 (3); Autosomal dominant	0	NA	0.0144	0.0001679	low density lipoprotein cholesterol measurement | total cholesterol measurement | sleep duration, low density lipoprotein cholesterol measurement | body height | stroke, coronary heart disease | large artery stroke, coronary heart disease | coronary heart disease | HMG CoA reductase inhibitor use measurement | myocardial infarction | multiple sclerosis | stroke | Ischemic stroke	1	GWAS
allelic	20002#1111#asthma	Chapter X Diseases of the respiratory system	5-132340627-C-T	'SLC22A4'	missense_variant	'10507/14964/5557'	'64802/97919/37859'	3.605e-09	0.9498	0.9337	0.9662	0.4202	0.4328	{Rheumatoid arthritis; susceptibility to}; 180300 (3)	0	1e-08	0.0709	0.0107	NA	NA	GWAS
recessive	Union#I10#I10 Essential (primary) hypertension	Chapter IX Diseases of the circulatory system	3-27431445-C-T	'SLC4A7'	missense_variant	'52576/39300/7561'	'72414/51983/9309'	3.628e-09	1.0997	1.0656	1.1349	0.2737	0.264	NA	NA	3e-08	0.0677	0.8825	NA	NA	GWAS
dominant	Union#I251#I25.1 Atherosclerotic heart disease	Chapter IX Diseases of the circulatory system	2-85553413-C-T	'GGCX'	missense_variant	'7330/7731/1965'	'67369/64883/16056'	3.753e-09	1.101	1.0663	1.1368	0.3424	0.327	Pseudoxanthoma elasticum-like disorder with multiple coagulation factor deficiency; 610842 (3)|Vitamin K-dependent clotting factors; combined deficiency of; 1; 277450 (3); Autosomal recessive	0	7e-11	0.2914	0.0201	NA	NA	GWAS
allelic	41200#J183#J18.3 Total cholecystectomy NEC	Chapter XI Diseases of the digestive system	12-120997672-G-A	'HNF1A'	missense_variant	'3943/3757/931'	'80517/82860/23445'	3.83e-09	0.9072	0.8781	0.9372	0.3255	0.3473	Diabetes mellitus; insulin-dependent; 20; 612520 (3)|Hepatic adenoma; somatic; 142330 (3)|MODY; type III; 600496 (3); Autosomal dominant|Renal cell carcinoma; 144700 (3)|{Diabetes mellitus; insulin-dependent}; 222100 (3); Autosomal recessive|{Diabetes mellitus; noninsulin-dependent; 2}; 125853 (3); Autosomal dominant	0	3e-08	0.4186	9.188e-21	NA	NA	GWAS
dominant	Union#ChapterXIX#Chapter XIX Injury| poisoning and certain other consequences of external causes	Chapter XIX Injury, poisoning and certain other consequences of external causes	15-67165360-A-G	'SMAD3'	missense_variant	'48118/6265/186'	'178769/21227/693'	3.835e-09	1.0934	1.0616	1.1262	0.0608	0.0563	Loeys-Dietz syndrome 3; 613795 (3); Autosomal dominant	0	4e-117	0.2454	0.0198	NA	NA	GWAS
recessive	Union#K703#K70.3 Alcoholic cirrhosis of liver	Chapter XI Diseases of the digestive system	22-43928847-C-G	'PNPLA3'	missense_variant	'188/144/46'	'93376/47143/6829'	3.861e-09	2.851	2.0925	3.8845	0.3122	0.2063	NA	0	3e-62	0.0309	1.47e-18	NA	NA	GWAS
allelic	Source of report of I48 (atrial fibrillation and flutter)	Chapter IX Diseases of the circulatory system	2-178532834-C-T	'TTN'	missense_variant	'9774/3414/296'	'129343/40511/3221'	4.026e-09	1.1117	1.0735	1.1513	0.1485	0.1356	Cardiomyopathy; dilated; 1G; 604145 (3)|Cardiomyopathy; familial hypertrophic; 9; 613765 (3); Autosomal dominant|Muscular dystrophy; limb-girdle; type 2J; 608807 (3); Autosomal recessive|Myopathy; proximal; with early respiratory muscle involvement; 603689 (3)|Salih myopathy; 611705 (3); Autosomal recessive|Tibial muscular dystrophy; tardive; 600334 (3); Autosomal dominant	0	NA	0.9457	0.4543	atrial fibrillation	1	GWAS
dominant	41202#I26#I26 Pulmonary embolism	Chapter IX Diseases of the circulatory system	11-46311035-A-T	'CREB3L1'	missense_variant	'2761/71/0'	'165031/1885/6'	4.089e-09	2.2442	1.7655	2.8527	0.0125	0.0057	Osteogenesis imperfecta; type XVI; 616229 (3); Autosomal recessive	0	NA	1	0.6652	venous thromboembolism | schizophrenia | systolic blood pressure | selective IgA deficiency disease | peripheral arterial disease | birth weight, parental genotype effect measurement | low density lipoprotein cholesterol measurement | Diuretic use measurement | unipolar depression, mood disorder | mathematical ability | smoking initiation | fasting blood glucose measurement	1	GWAS
recessive	Source of report of M10 (gout)	Chapter XIII Diseases of the musculoskeletal system and connective tissue	2-27578892-A-G	'C2orf16'	missense_variant	'4778/3725/754'	'75288/50391/8776'	4.131e-09	1.2699	1.1751	1.3723	0.2827	0.2527	NA	NA	2e-09	0.4574	0.0054	NA	NA	GWAS
dominant	41202#K802#K80.2 Calculus of gallbladder without cholecystitis	Chapter XI Diseases of the digestive system	10-45463433-A-C	'MARCH8'	missense_variant	'2796/2032/375'	'70491/44222/7103'	4.177e-09	1.1823	1.1183	1.25	0.2673	0.2398	NA	NA	9e-11	0.8318	0.1294	NA	NA	GWAS
recessive	Union#E80#E80 Disorders of porphyrin and bilirubin metabolism	Chapter IV Endocrine, nutritional and metabolic diseases	2-233842185-T-C	'HJURP'	missense_variant	'95/435/412'	'28804/81512/60126'	4.245e-09	0.5515	0.446	0.6821	0.3317	0.4081	NA	NA	NA	0.2124	3.094e-05	migraine disorder | bilirubin measurement | behavioural inhibitory control measurement	1	GWAS
allelic	40011#8077#Squamous intraepithelial neoplasia| grade III	Chapter II Neoplasms	17-39905964-C-T	'GSDMB'	missense_variant	'234/626/398'	'35563/71504/37399'	4.267e-09	1.2672	1.1708	1.3716	0.4348	0.4936	NA	NA	8e-112	0.6881	0.000161	NA	NA	GWAS
dominant	Source of report of H40 (glaucoma)	Chapter VII Diseases of the eye and adnexa	11-120469351-A-T	'ARHGEF12'	missense_variant	'6986/889/30'	'213271/22036/585'	4.353e-09	1.2402	1.1562	1.3303	0.06	0.0492	NA	NA	5e-25	0.7645	0.5232	NA	NA	GWAS
dominant	Source of report of E11 (non-insulin-dependent diabetes mellitus)	Chapter IV Endocrine, nutritional and metabolic diseases	1-62114219-G-T	'PATJ'	missense_variant	'13616/2599/121'	'149079/32039/1774'	4.415e-09	0.8807	0.8438	0.9193	0.087	0.0973	NA	NA	8e-27	0.8438	0.2523	NA	NA	GWAS
allelic	Source of report of L30 (other dermatitis)	Chapter XII Diseases of the skin and subcutaneous tissue	5-35860966-T-C	'IL7R'	missense_variant	'2889/11368/11549'	'24450/102032/109733'	4.484e-09	0.9437	0.9256	0.9621	0.3322	0.3195	Severe combined immunodeficiency; T-cell negative; B-cell/natural killer cell-positive type; 608971 (3); Autosomal recessive	0	NA	0.25	0.0013	Eczema | eosinophil count | Eczema, allergic rhinitis | Eczema, allergic rhinitis, asthma | lymphocyte count | allergy | blood protein measurement | allergic rhinitis | lymphocyte percentage of leukocytes | multiple sclerosis | interleukin 7 receptor subunit alpha measurement | asthma | neutrophil percentage of leukocytes | basophil count, eosinophil count | neutrophil percentage of granulocytes …	1	GWAS
recessive	Union#I83#I83 Varicose veins of lower extremities	Chapter IX Diseases of the circulatory system	16-88742335-A-G	'PIEZO1'	missense_variant	'308/3276/9552'	'3623/49217/169139'	4.501e-09	1.4471	1.2864	1.6278	0.1481	0.1272	Dehydrated hereditary stomatocytosis with or without pseudohyperkalemia and/or perinatal edema; 194380 (3); Autosomal dominant|Lymphedema; hereditary; III; 616843 (3); Autosomal recessive	0	NA	0.1775	0.5343	hemoglobin measurement | mean corpuscular hemoglobin concentration | erythrocyte count | hair colour measurement | suntan | body height | Varicose veins | reticulocyte count | HbA1c measurement | heel bone mineral density | mean corpuscular volume | hematocrit | hemoglobin measurement, mean corpuscular hemoglobin concentration | joint hypermobility measurement | BMI-adjusted waist circumference |…	1	GWAS
dominant	Union#E78#E78 Disorders of lipoprotein metabolism and other lipidaemias	Chapter IV Endocrine, nutritional and metabolic diseases	1-55052701-C-T	'PCSK9'	missense_variant	'61193/111/0'	'154484/502/0'	4.635e-09	0.5582	0.4544	0.6858	0.0009053	0.0016	Hypercholesterolemia; familial; 3; 603776 (3)|{Low density lipoprotein cholesterol level QTL 1}; 603776 (3)	0	NA	1	1	low density lipoprotein cholesterol measurement | low density lipoprotein cholesterol measurement, alcohol consumption measurement | low density lipoprotein cholesterol measurement, alcohol drinking | total cholesterol measurement | low density lipoprotein cholesterol measurement, physical activity | HMG CoA reductase inhibitor use measurement | lipoprotein measurement, blood metabolite measureme…	1	GWAS
dominant	41202#M720#M72.0 Palmar fascial fibromatosis [Dupuytren]	Chapter XIII Diseases of the musculoskeletal system and connective tissue	1-205084091-C-T	'TMEM81'	missense_variant	'78/836/2247'	'2074/26702/89709'	4.643e-09	1.2681	1.1729	1.371	0.1569	0.1302	NA	NA	2e-39	1	0.0929	NA	NA	GWAS
allelic	40006#BlockC43-C44#C43-C44 Melanoma and other malignant neoplasms of skin	Chapter II Neoplasms	15-27985101-C-T	'OCA2'	missense_variant	'15060/353/3'	'196854/3297/13'	4.655e-09	1.4075	1.2615	1.5704	0.0116	0.0083	Albinism; brown oculocutaneous; 203200 (3); Autosomal recessive|Albinism; oculocutaneous; type II; 203200 (3); Autosomal recessive|[Skin/hair/eye pigmentation 1; blond/brown hair]; 227220 (3); Autosomal recessive|[Skin/hair/eye pigmentation 1; blue/nonblue eyes]; 227220 (3); Autosomal recessive	1	0	0.4678	1	NA	NA	ClinVar+GWAS
allelic	Union#L30#L30 Other dermatitis	Chapter XII Diseases of the skin and subcutaneous tissue	20-63678201-C-T	'RTEL1-TNFRSF6B'	missense_variant	'2702/11548/12402'	'26227/104447/106650'	4.863e-09	1.0589	1.0387	1.0794	0.318	0.3306	NA	0	1e-08	0.8544	0.0064	NA	NA	GWAS
dominant	20002#1452#eczema|dermatitis	Chapter XII Diseases of the skin and subcutaneous tissue	1-152220810-G-T	'HRNR'	missense_variant	'998/3036/2726'	'40040/120904/93816'	4.918e-09	0.8626	0.8211	0.9062	0.3722	0.3945	NA	NA	NA	0.0014	0.0009073	vitamin D measurement | childhood onset asthma | atopic asthma | asthma | respiratory system disease | age at onset, asthma | atopic eczema, psoriasis | allergy | Inhalant adrenergic use measurement | atopic eczema | Glucocorticoid use measurement | susceptibility to plantar warts measurement | mosquito bite reaction itch intensity measurement | mosquito bite reaction itch intensity measurement, …	1	GWAS
allelic	Union#H353#H35.3 Degeneration of macula and posterior pole	Chapter VII Diseases of the eye and adnexa	10-122429681-A-G	'PLEKHA1'	missense_variant	'550/1740/1473'	'39718/113159/81586'	4.953e-09	1.15	1.0972	1.2053	0.3774	0.4107	NA	NA	NA	0.3314	0.1542	age-related macular degeneration | atrophic macular degeneration, age-related macular degeneration, wet macular degeneration | wet macular degeneration | atrophic macular degeneration | body height | age-related macular degeneration, disease progression measurement | vital capacity | Abnormality of refraction | age-related macular degeneration, wet macular degeneration | FEV/FEC ratio | birth wei…	1	GWAS
allelic	Source of report of I48 (atrial fibrillation and flutter)	Chapter IX Diseases of the circulatory system	2-178541464-C-T	'TTN'	missense_variant	'9772/3411/296'	'129328/40501/3225'	4.994e-09	1.1111	1.073	1.1506	0.1485	0.1357	Cardiomyopathy; dilated; 1G; 604145 (3)|Cardiomyopathy; familial hypertrophic; 9; 613765 (3); Autosomal dominant|Muscular dystrophy; limb-girdle; type 2J; 608807 (3); Autosomal recessive|Myopathy; proximal; with early respiratory muscle involvement; 603689 (3)|Salih myopathy; 611705 (3); Autosomal recessive|Tibial muscular dystrophy; tardive; 600334 (3); Autosomal dominant	0	NA	0.9728	0.4064	atrial fibrillation	1	GWAS
allelic	Source of report of L40 (psoriasis)	Chapter XII Diseases of the skin and subcutaneous tissue	6-111592059-C-T	'TRAF3IP2'	missense_variant	'6549/1176/77'	'203183/31722/1289'	5.359e-09	1.1901	1.1238	1.2602	0.0852	0.0726	?Candidiasis; familial; 8; 615527 (3); Autosomal recessive|{Psoriasis susceptibility 13}; 614070 (3)	0	4e-45	0.0045	0.1837	NA	NA	GWAS
dominant	20002#1226#hypothyroidism|myxoedema	Chapter IV Endocrine, nutritional and metabolic diseases	2-162268127-T-C	'IFIH1'	missense_variant	'12677/410/5'	'132928/5761/59'	5.401e-09	0.7477	0.6757	0.8274	0.016	0.0212	Aicardi-Goutieres syndrome 7; 615846 (3); Autosomal dominant|Singleton-Merten syndrome 1; 182250 (3); Autosomal dominant	0	1e-11	0.3935	0.746	NA	NA	GWAS
dominant	41202#K802#K80.2 Calculus of gallbladder without cholecystitis	Chapter XI Diseases of the digestive system	10-45463408-G-C	'MARCH8'	missense_variant	'2796/2032/376'	'70489/44313/7104'	5.465e-09	1.1807	1.1168	1.2483	0.2675	0.24	NA	NA	2e-27	0.8044	0.2062	NA	NA	GWAS
recessive	20001#1061#basal cell carcinoma	Chapter II Neoplasms	20-2309687-C-A	'TGM3'	missense_variant	'157/970/1780'	'8046/71688/165326'	5.643e-09	1.6817	1.4297	1.9782	0.2208	0.1791	?Uncombable hair syndrome 2; 617251 (3); Autosomal recessive	NA	3e-81	0.1058	0.011	NA	NA	GWAS
recessive	20002#1462#crohns disease	Chapter XI Diseases of the digestive system	16-50712015-C-T	'NOD2'	missense_variant	'672/102/14'	'192483/18935/467'	5.644e-09	8.1886	4.7897	13.9997	0.0825	0.0469	Blau syndrome; 186580 (3); Autosomal dominant|{Inflammatory bowel disease 1; Crohn disease}; 266600 (3); Multifactorial|{Yao syndrome}; 617321 (3); Multifactorial	0	6e-99	0.0003444	0.9419	NA	NA	GWAS
dominant	Union#E039#E03.9 Hypothyroidism| unspecified	Chapter IV Endocrine, nutritional and metabolic diseases	2-162267541-C-T	'IFIH1'	missense_variant	'2044/6348/5563'	'26212/76807/61461'	5.647e-09	0.9	0.8688	0.9324	0.3739	0.3928	Aicardi-Goutieres syndrome 7; 615846 (3); Autosomal dominant|Singleton-Merten syndrome 1; 182250 (3); Autosomal dominant	0	4e-15	0.0008223	1.181e-17	NA	NA	GWAS
dominant	41202#E101#E10.1 With ketoacidosis	Chapter IV Endocrine, nutritional and metabolic diseases	11-2159843-G-A	'INS'	missense_variant	'137/31/1'	'156258/90981/13357'	5.684e-09	0.3498	0.238	0.514	0.0976	0.2258	Diabetes mellitus; insulin-dependent; 2; 125852 (3); Autosomal dominant|Diabetes mellitus; permanent neonatal; 606176 (3); Autosomal recessive; Autosomal dominant|Hyperproinsulinemia; 616214 (3); Autosomal dominant|Maturity-onset diabetes of the young; type 10; 613370 (3); Autosomal dominant	0	NA	1	0.4461	type I diabetes mellitus | type II diabetes mellitus | body height | glomerular filtration rate | body weights and measures | latent autoimmune diabetes in adults, type II diabetes mellitus | birth weight | erythrocyte count | autoimmune thyroid disease, type I diabetes mellitus, Common variable immunodeficiency, ankylosing spondylitis, psoriasis, celiac disease, ulcerative colitis, Crohn's disea…	1	GWAS
allelic	20002#1094#deep venous thrombosis (dvt)	Chapter IX Diseases of the circulatory system	4-186258056-T-C	'KLKB1'	missense_variant	'429/2221/2721'	'17093/74874/82309'	5.685e-09	1.1333	1.0863	1.1825	0.2866	0.3129	Fletcher factor (prekallikrein) deficiency; 612423 (3); Autosomal recessive	NA	NA	0.4234	0.7298	factor XI measurement | vasoactive peptide measurement | blood protein measurement | venous thromboembolism | blood metabolite measurement | partial thromboplastin time | CHGA cleavage product measurement | plasma kallikrein measurement | Ischemic stroke, venous thromboembolism, stroke, Abnormal thrombosis, deep vein thrombosis, pulmonary embolism | serum metabolite measurement | L-arginine measu…	1	GWAS
allelic	20002#1065#hypertension	Chapter IX Diseases of the circulatory system	1-11775499-C-T	'C1orf167'	missense_variant	'57602/13100/749'	'118154/28498/1768'	5.711e-09	0.9405	0.9213	0.9602	0.1022	0.1079	NA	NA	NA	0.8865	0.2869	homocysteine measurement | systolic blood pressure | systolic blood pressure, alcohol drinking | smoking status measurement, systolic blood pressure | diastolic blood pressure, alcohol drinking | smoking status measurement, diastolic blood pressure | hypertension | diastolic blood pressure | mean corpuscular hemoglobin | red blood cell distribution width | mean arterial pressure | mean arterial p…	1	GWAS
dominant	20002#1134#oesophageal disorder	Chapter XI Diseases of the digestive system	19-18613885-G-A	'TMEM59L'	missense_variant	'16979/929/14'	'216794/9658/112'	5.765e-09	1.2324	1.1507	1.32	0.0267	0.0218	NA	NA	NA	0.666	0.6576	blood protein measurement | Oral ulcer | gastroesophageal reflux disease | dental caries, dentures | dentures	1	GWAS
allelic	20002#1065#hypertension	Chapter IX Diseases of the circulatory system	1-11778977-G-A	'C1orf167'	missense_variant	'57608/12945/745'	'118175/28152/1765'	5.974e-09	0.9403	0.921	0.9601	0.1012	0.107	NA	NA	NA	0.5506	0.0551	homocysteine measurement | systolic blood pressure | systolic blood pressure, alcohol drinking | smoking status measurement, systolic blood pressure | diastolic blood pressure, alcohol drinking | smoking status measurement, diastolic blood pressure | cardiovascular disease | hypertension | diastolic blood pressure | mean corpuscular hemoglobin | Agents acting on the renin-angiotensin system use m…	1	GWAS
allelic	Union#M81#M81 Osteoporosis without pathological fracture	Chapter XIII Diseases of the musculoskeletal system and connective tissue	11-46877220-T-C	'LRP4'	missense_variant	'1274/5151/5506'	'18857/71138/69569'	5.984e-09	1.0868	1.0566	1.1177	0.3226	0.3411	Cenani-Lenz syndactyly syndrome; 212780 (3); Autosomal recessive|Sclerosteosis 2; 614305 (3); Autosomal recessive; Autosomal dominant|?Myasthenic syndrome; congenital; 17; 616304 (3); Autosomal recessive	0	3e-63	0.1801	0.0011	NA	NA	GWAS
recessive	Union#C445#C44.5 Skin of trunk	Chapter II Neoplasms	2-201258272-A-G	'CASP8'	missense_variant	'347/1327/1431'	'17096/85022/107720'	6.017e-09	1.4185	1.2672	1.5877	0.3254	0.2841	Hepatocellular carcinoma; somatic; 114550 (3)|?Autoimmune lymphoproliferative syndrome; type IIB; 607271 (3); Autosomal recessive|{Breast cancer; protection against}; 114480 (3); Autosomal dominant|{Lung cancer; protection against}; 211980 (3); Autosomal recessive	0	4e-18	0.1412	0.0783	NA	NA	GWAS
dominant	Source of report of M10 (gout)	Chapter XIII Diseases of the musculoskeletal system and connective tissue	4-10446283-C-T	'ZNF518B'	missense_variant	'8675/613/7'	'127974/6957/94'	6.048e-09	1.2972	1.1915	1.4121	0.0337	0.0265	NA	NA	NA	0.3373	1	urate measurement | serum metabolite measurement | body height	1	GWAS
allelic	Union#E11#E11 Non-insulin-dependent diabetes mellitus	Chapter IV Endocrine, nutritional and metabolic diseases	11-17396930-C-A	'ABCC8'	missense_variant	'2787/9210/7847'	'23320/83490/75079'	6.145e-09	0.9382	0.9183	0.9585	0.3725	0.3577	Diabetes mellitus; noninsulin-dependent; 125853 (3); Autosomal dominant|Diabetes mellitus; permanent neonatal; 606176 (3); Autosomal recessive; Autosomal dominant|Diabetes mellitus; transient neonatal 2; 610374 (3)|Hyperinsulinemic hypoglycemia; familial; 1; 256450 (3); Autosomal recessive; Autosomal dominant|Hypoglycemia of infancy; leucine-sensitive; 240800 (3); Autosomal dominant	0	7e-08	0.309	0.6461	NA	NA	GWAS
allelic	40006#C446#C44.6 Skin of upper limb| including shoulder	Chapter II Neoplasms	16-89920138-G-C	'MC1R'	missense_variant	'775/81/3'	'175307/9212/120'	6.159e-09	2.0306	1.6351	2.5218	0.0506	0.0256	[Analgesia from kappa-opioid receptor agonist; female-specific]; 613098 (3)|[Skin/hair/eye pigmentation 2; blond hair/fair skin]; 266300 (3); Autosomal recessive|[Skin/hair/eye pigmentation 2; red hair/fair skin]; 266300 (3); Autosomal recessive|{Albinism; oculocutaneous; type II; modifier of}; 203200 (3); Autosomal recessive|{Melanoma; cutaneous malignant; 5}; 613099 (3)|{UV-induced skin damage}…	1	NA	0.4745	0.9628	NA	NA	ClinVar
allelic	Union#J849#J84.9 Interstitial pulmonary disease| unspecified	Chapter X Diseases of the respiratory system	11-1167980-C-T	'MUC5AC'	missense_variant	'391/68/4'	'216518/17953/372'	6.18e-09	2.1567	1.7048	2.7283	0.0821	0.0398	NA	NA	NA	0.5345	1	asthma | adult onset asthma | Inhalant adrenergic use measurement | respiratory system disease | eosinophil count | susceptibility to pneumonia measurement	1	GWAS
allelic	Union#M10#M10 Gout	Chapter XIII Diseases of the musculoskeletal system and connective tissue	4-9908299-G-A	'SLC2A9'	missense_variant	'2063/5033/3063'	'30149/66085/37676'	6.231e-09	1.0887	1.0579	1.1203	0.4508	0.4719	Hypouricemia; renal; 2; 612076 (3); Autosomal recessive; Autosomal dominant|{Uric acid concentration; serum; QTL 2}; 612076 (3); Autosomal recessive; Autosomal dominant	0	NA	0.968	0.000309	urate measurement | uric acid measurement | urate measurement, underweight body mass index status | urate measurement, overweight body mass index status | blood metabolite measurement | urate measurement, blood metabolite measurement | obese body mass index status, urate measurement | metabolite measurement | gout | chronic kidney disease | hyperuricemia | glomerular filtration rate | creatinine …	1	GWAS
dominant	20002#1065#hypertension	Chapter IX Diseases of the circulatory system	11-47245257-T-G	'ACP2'	missense_variant&splice_region_variant	'50884/17619/1579'	'103860/38114/3477'	6.269e-09	0.9422	0.9234	0.9613	0.1482	0.1549	NA	NA	NA	0.2433	0.7869	insulin measurement | high density lipoprotein cholesterol measurement | HDL cholesterol change measurement, physical activity | heel bone mineral density | venous thromboembolism | triglyceride measurement | sleep duration, high density lipoprotein cholesterol measurement | intraocular pressure measurement | Alzheimer's disease, fasting blood glucose measurement | unipolar depression, mood disor…	1	GWAS
recessive	Union#E66#E66 Obesity	Chapter IV Endocrine, nutritional and metabolic diseases	16-31077304-A-G	'ZNF646'	missense_variant	'9519/10979/3056'	'92622/111215/34144'	6.278e-09	0.89	0.8554	0.9261	0.3628	0.3771	NA	NA	7e-14	0.2149	0.01	NA	NA	GWAS
dominant	Union#E669#E66.9 Obesity| unspecified	Chapter IV Endocrine, nutritional and metabolic diseases	16-28871920-A-G	'SH2B1'	missense_variant	'5136/7095/2541'	'87561/110787/37414'	6.361e-09	1.1085	1.0705	1.1478	0.4122	0.3936	NA	NA	1e-66	0.2848	3.122e-14	NA	NA	GWAS
allelic	20002#1065#hypertension	Chapter IX Diseases of the circulatory system	1-11785165-T-C	'C1orf167'	missense_variant	'57555/12988/758'	'118045/28274/1775'	6.41e-09	0.9406	0.9213	0.9603	0.1017	0.1074	NA	NA	NA	0.4007	0.0782	homocysteine measurement | systolic blood pressure | systolic blood pressure, alcohol drinking | smoking status measurement, systolic blood pressure | diastolic blood pressure, alcohol drinking | smoking status measurement, diastolic blood pressure | cardiovascular disease | hypertension | diastolic blood pressure | mean corpuscular hemoglobin | Agents acting on the renin-angiotensin system use m…	1	GWAS
recessive	Union#K766#K76.6 Portal hypertension	Chapter XI Diseases of the digestive system	22-43999571-T-C	'PARVB'	missense_variant	'188/301/152'	'66271/81323/25980'	6.42e-09	1.7659	1.4713	2.1194	0.4719	0.3839	NA	NA	NA	0.1536	6.518e-05	non-alcoholic fatty liver disease | type II diabetes mellitus | total cholesterol measurement | hepatocellular carcinoma, non-alcoholic steatohepatitis	1	GWAS
allelic	Union#G30#G30 Alzheimer's disease	Chapter VI Diseases of the nervous system	6-41161514-C-T	'TREM2'	missense_variant	'1219/25/2'	'266224/1695/2'	6.439e-09	3.7017	2.559	5.3547	0.0116	0.0032	Nasu-Hakola disease; 221770 (3); Autosomal recessive	0	5e-24	0.0106	1	NA	NA	GWAS
allelic	Union#E804#E80.4 Gilbert's syndrome	Chapter IV Endocrine, nutritional and metabolic diseases	2-233346902-T-C	'SAG'	missense_variant	'283/87/11'	'144432/25075/1131'	6.458e-09	1.9169	1.5645	2.3488	0.143	0.0801	Oguchi disease-1; 258100 (3); Autosomal recessive|Retinitis pigmentosa 47; 613758 (3)	0	NA	0.2061	0.2369	bilirubin measurement | calcium measurement | platelet crit | glomerular filtration rate | kidney stone | type II diabetes mellitus | open-angle glaucoma | FEV/FEC ratio | bone density	1	GWAS
dominant	20002#1065#hypertension	Chapter IX Diseases of the circulatory system	1-153689947-G-A	'NPR1'	missense_variant	'68778/2669/30'	'143598/4833/52'	6.501e-09	1.1536	1.0996	1.2101	0.0191	0.0166	NA	0	1e-22	0.423	0.0946	NA	NA	GWAS
dominant	Union#E78#E78 Disorders of lipoprotein metabolism and other lipidaemias	Chapter IV Endocrine, nutritional and metabolic diseases	8-19956018-A-G	'LPL'	missense_variant	'58839/2430/28'	'149566/5351/53'	6.567e-09	1.1562	1.1013	1.2138	0.0203	0.0176	Combined hyperlipidemia; familial; 144250 (3); Autosomal dominant|Lipoprotein lipase deficiency; 238600 (3); Autosomal recessive|[High density lipoprotein cholesterol level QTL 11] (3)	1	1e-22	0.5413	0.4621	NA	NA	ClinVar+GWAS
allelic	41202#K624#K62.4 Stenosis of anus and rectum	Chapter XI Diseases of the digestive system	11-64220573-G-A	'FERMT3'	missense_variant	'114/36/5'	'116900/14454/429'	6.578e-09	2.825	2.0646	3.8655	0.1484	0.0581	Leukocyte adhesion deficiency; type III; 612840 (3); Autosomal recessive	NA	2e-11	0.3348	0.4501	NA	NA	GWAS
allelic	Union#I48#I48 Atrial fibrillation and flutter	Chapter IX Diseases of the circulatory system	2-178592420-G-A	'TTN'	missense_variant	'13150/4446/400'	'128724/39886/3191'	6.626e-09	1.0965	1.0632	1.1309	0.1458	0.1347	Cardiomyopathy; dilated; 1G; 604145 (3)|Cardiomyopathy; familial hypertrophic; 9; 613765 (3); Autosomal dominant|Muscular dystrophy; limb-girdle; type 2J; 608807 (3); Autosomal recessive|Myopathy; proximal; with early respiratory muscle involvement; 603689 (3)|Salih myopathy; 611705 (3); Autosomal recessive|Tibial muscular dystrophy; tardive; 600334 (3); Autosomal dominant	0	NA	0.2947	0.118	atrial fibrillation	1	GWAS
recessive	41272#M61#M61 Open excision of prostate	Chapter XIV Diseases of the genitourinary system	8-127416578-G-C	'POU5F1B'	missense_variant	'524/796/362'	'30007/60102/30659'	6.667e-09	1.3687	1.2335	1.5187	0.4518	0.4973	NA	NA	NA	0.0686	0.1071	colorectal cancer, colorectal adenoma | colorectal cancer | prostate carcinoma | prostate specific antigen measurement | breast carcinoma	1	GWAS
allelic	41202#K635#K63.5 Polyp of colon	Chapter XI Diseases of the digestive system	20-62324150-C-T	'LAMA5'	missense_variant	'876/4052/4934'	'12597/53881/59409'	6.681e-09	1.0981	1.0638	1.1336	0.2943	0.3141	NA	NA	NA	0.2861	0.0192	blood protein measurement | colorectal cancer | colorectal cancer, colorectal adenoma | glomerular filtration rate	1	GWAS
allelic	20002#1065#hypertension	Chapter IX Diseases of the circulatory system	1-11778784-A-G	'C1orf167'	missense_variant	'57602/13054/747'	'118154/28379/1768'	6.72e-09	0.9407	0.9214	0.9604	0.1019	0.1076	NA	NA	NA	0.8061	0.1678	homocysteine measurement | systolic blood pressure | systolic blood pressure, alcohol drinking | smoking status measurement, systolic blood pressure | diastolic blood pressure, alcohol drinking | smoking status measurement, diastolic blood pressure | cardiovascular disease | hypertension | diastolic blood pressure | mean corpuscular hemoglobin | Agents acting on the renin-angiotensin system use m…	1	GWAS
dominant	Source of report of J45 (asthma)	Chapter X Diseases of the respiratory system	5-157509356-T-C	'ADAM19'	missense_variant	'15307/16377/4381'	'96032/96625/25217'	6.734e-09	1.0688	1.045	1.0932	0.3485	0.3375	NA	NA	NA	1	0.0001195	FEV/FEC ratio | peak expiratory flow | forced expiratory volume | blood protein measurement | chronic obstructive pulmonary disease | pulmonary function measurement, smoking behaviour measurement, FEV/FEC ratio | pulmonary function measurement, FEV/FEC ratio | Inhalant adrenergic use measurement | asthma | mental or behavioural disorder	1	GWAS
dominant	40011#8090#Basal cell carcinoma| NOS	Chapter II Neoplasms	12-52469429-C-T	'KRT6C'	missense_variant	'5078/5323/1416'	'92287/105547/31297'	6.744e-09	0.895	0.8622	0.9291	0.3451	0.3669	Palmoplantar keratoderma; nonepidermolytic; focal or diffuse; 615735 (3); Autosomal dominant	NA	NA	0.7141	5.086e-05	cutaneous squamous cell carcinoma	1	GWAS
allelic	41202#M16#M16 Coxarthrosis [arthrosis of hip]	Chapter XIII Diseases of the musculoskeletal system and connective tissue	17-61590991-C-T	'NACA2'	missense_variant	'7870/2806/254'	'130532/41523/3352'	6.756e-09	1.1211	1.0791	1.1648	0.1516	0.1375	NA	NA	NA	0.8235	0.4562	osteoarthritis, hip | body height | heel bone mineral density | beta-amyloid 1-42 measurement	1	GWAS
recessive	Source of report of M17 (gonarthrosis [arthrosis of knee])	Chapter XIII Diseases of the musculoskeletal system and connective tissue	20-35434589-C-A	'GDF5'	missense_variant	'2018/8400/8567'	'28547/106894/101892'	6.765e-09	0.8699	0.8293	0.9124	0.3275	0.3455	Brachydactyly; type A1; C; 615072 (3); Autosomal recessive; Autosomal dominant|Brachydactyly; type A2; 112600 (3); Autosomal dominant|Brachydactyly; type C; 113100 (3); Autosomal dominant|Chondrodysplasia; Grebe type; 200700 (3); Autosomal recessive|Du Pan syndrome; 228900 (3); Autosomal recessive|Multiple synostoses syndrome 2; 610017 (3); Autosomal dominant|Symphalangism; proximal; 1B; 615298 (…	0	8e-13	0.5531	0.0463	NA	NA	GWAS
recessive	20002#1473#high cholesterol	Chapter IX Diseases of the circulatory system	12-120997624-G-A	'HNF1A'	missense_variant	'15808/13574/3060'	'85615/69283/14270'	6.772e-09	1.1305	1.0851	1.1778	0.3035	0.2891	Diabetes mellitus; insulin-dependent; 20; 612520 (3)|Hepatic adenoma; somatic; 142330 (3)|MODY; type III; 600496 (3); Autosomal dominant|Renal cell carcinoma; 144700 (3)|{Diabetes mellitus; insulin-dependent}; 222100 (3); Autosomal recessive|{Diabetes mellitus; noninsulin-dependent; 2}; 125853 (3); Autosomal dominant	0	NA	0.0622	0.13	C-reactive protein measurement | low density lipoprotein cholesterol measurement, C-reactive protein measurement | total cholesterol measurement, C-reactive protein measurement | serum gamma-glutamyl transferase measurement | total cholesterol measurement | serum metabolite measurement | low density lipoprotein cholesterol measurement, alcohol drinking | low density lipoprotein cholesterol measur…	1	GWAS
recessive	Source of report of E11 (non-insulin-dependent diabetes mellitus)	Chapter IV Endocrine, nutritional and metabolic diseases	8-117172544-C-T	'SLC30A8'	missense_variant	'8276/6663/1363'	'86389/78534/17791'	6.828e-09	0.8458	0.7985	0.8959	0.288	0.3123	{Diabetes mellitus; noninsulin-dependent; susceptibility to}; 125853 (3); Autosomal dominant	0	4e-67	0.6744	0.7728	NA	NA	GWAS
allelic	Source of report of I48 (atrial fibrillation and flutter)	Chapter IX Diseases of the circulatory system	3-12817505-A-C	'CAND2'	missense_variant	'1990/6445/5050'	'28338/83338/61400'	6.89e-09	1.078	1.0509	1.1057	0.3865	0.4045	NA	NA	NA	0.3736	0.834	atrial fibrillation | waist-hip ratio | BMI-adjusted waist-hip ratio | BMI-adjusted waist circumference | creatine kinase measurement | vital capacity | P wave duration | QRS amplitude, QRS complex	1	GWAS
dominant	Union#R945#R94.5 Abnormal results of liver function studies	Chapter XVIII Symptoms, signs and abnormal clinical and laboratory findings, not elsewhere classified	14-103102277-T-A	'EXOC3L4'	missense_variant	'2171/1692/261'	'140022/90171/14761'	6.909e-09	1.2004	1.1286	1.2767	0.2684	0.2443	NA	NA	NA	0.0043	0.1269	serum gamma-glutamyl transferase measurement | platelet count | primary biliary cirrhosis | biliary liver cirrhosis | serum gamma-glutamyl transferase measurement, alcohol consumption measurement | mean platelet volume | platelet crit | alkaline phosphatase measurement | mean corpuscular hemoglobin	1	GWAS
allelic	Source of report of I48 (atrial fibrillation and flutter)	Chapter IX Diseases of the circulatory system	2-178571293-G-A	'TTN'	missense_variant	'9787/3395/297'	'129440/40385/3215'	7.04e-09	1.1102	1.072	1.1497	0.148	0.1353	Cardiomyopathy; dilated; 1G; 604145 (3)|Cardiomyopathy; familial hypertrophic; 9; 613765 (3); Autosomal dominant|Muscular dystrophy; limb-girdle; type 2J; 608807 (3); Autosomal recessive|Myopathy; proximal; with early respiratory muscle involvement; 603689 (3)|Salih myopathy; 611705 (3); Autosomal recessive|Tibial muscular dystrophy; tardive; 600334 (3); Autosomal dominant	0	NA	0.8913	0.3189	atrial fibrillation	1	GWAS
allelic	Source of report of M10 (gout)	Chapter XIII Diseases of the musculoskeletal system and connective tissue	4-88139962-C-T	'ABCG2'	missense_variant	'8837/455/4'	'126474/8438/153'	7.144e-09	0.7634	0.6945	0.8393	0.0249	0.0324	[Junior blood group system]; 614490 (3)|[Uric acid concentration; serum; QTL1]; 138900 (3); ?Autosomal dominant	0	NA	0.6661	0.3176	urate measurement | gout | uric acid measurement | urate measurement, overweight body mass index status | urate measurement, underweight body mass index status | gout, urate measurement | response to statin, LDL cholesterol change measurement | urate measurement, chronic kidney disease | body mass index | cups of coffee per day measurement | hyperuricemia | C-reactive protein measurement | coffee…	1	GWAS
allelic	20002#1065#hypertension	Chapter IX Diseases of the circulatory system	11-48264354-C-T	'OR4X1'	missense_variant	'53307/16492/1323'	'109116/35565/3045'	7.218e-09	0.9472	0.9299	0.9648	0.1345	0.141	NA	NA	7e-09	0.2529	0.0203	NA	NA	GWAS
dominant	Source of report of J45 (asthma)	Chapter X Diseases of the respiratory system	20-63690302-G-A	'RTEL1-TNFRSF6B'	missense_variant	'2068/12733/21366'	'12873/80093/125541'	7.226e-09	0.9355	0.9146	0.9569	0.2332	0.2422	NA	0	NA	0.0031	0.5102	central nervous system cancer, glioblastoma multiforme | central nervous system cancer, glioma | inflammatory bowel disease | ankylosing spondylitis, psoriasis, ulcerative colitis, Crohn's disease, sclerosing cholangitis | C-reactive protein measurement | glioma | central nervous system cancer | age at onset, glioblastoma multiforme | prostate carcinoma | atopic eczema | Crohn's disease | ulcerat…	1	GWAS
recessive	20002#1473#high cholesterol	Chapter IX Diseases of the circulatory system	2-21008652-G-A	'APOB'	missense_variant	'21347/10110/1182'	'107403/55613/7347'	7.226e-09	0.8337	0.7831	0.8876	0.1911	0.2063	Hypercholesterolemia; due to ligand-defective apo B; 144010 (3); Autosomal dominant|Hypobetalipoproteinemia; 615558 (3); Autosomal recessive	0	7e-72	0.7337	0.1689	NA	NA	GWAS
allelic	Union#BlockI10-I15#I10-I15 Hypertensive diseases	Chapter IX Diseases of the circulatory system	3-52763618-G-C	'NEK4'	missense_variant	'27593/33796/11076'	'60227/70886/22470'	7.28e-09	1.0387	1.0254	1.0521	0.386	0.3771	NA	NA	NA	1.415e-05	6.864e-12	blood protein measurement | BMI-adjusted waist circumference | body height | anorexia nervosa, obsessive-compulsive disorder, attention deficit hyperactivity disorder, Tourette syndrome, unipolar depression, schizophrenia, autism spectrum disorder, bipolar disorder | body mass index | BMI-adjusted waist-hip ratio | osteoarthritis, hip | attention deficit hyperactivity disorder, unipolar depressio…	1	GWAS
recessive	Union#I251#I25.1 Atherosclerotic heart disease	Chapter IX Diseases of the circulatory system	15-78796769-A-G	'ADAMTS7'	missense_variant	'5453/8484/3140'	'45188/73405/30099'	7.353e-09	0.8877	0.8523	0.9246	0.4323	0.4493	NA	0	1e-12	0.1153	0.3591	NA	NA	GWAS
allelic	Source of report of E05 (thyrotoxicosis [hyperthyroidism])	Chapter IV Endocrine, nutritional and metabolic diseases	14-80955834-C-A	'TSHR'	missense_variant	'3495/305/5'	'159305/18921/595'	7.416e-09	0.7247	0.6468	0.812	0.0414	0.0562	Hyperthyroidism; familial gestational; 603373 (3)|Hyperthyroidism; nonautoimmune; 609152 (3); Autosomal dominant; Isolated cases|Hypothyroidism; congenital; nongoitrous; 1; 275200 (3); Autosomal recessive|Thyroid adenoma; hyperfunctioning; somatic (3)|Thyroid carcinoma with thyrotoxicosis (3)	0	NA	0.6838	0.1886	Graves disease | response to radiation, nasopharyngeal neoplasm, radiation-induced brain injury | male homosexuality	1	GWAS
allelic	41202#I80#I80 Phlebitis and thrombophlebitis	Chapter IX Diseases of the circulatory system	9-133256205-G-C	'ABO'	missense_variant	'2163/524/29'	'137890/25408/1169'	7.48e-09	1.3026	1.1943	1.4208	0.1071	0.0844	[Blood group; ABO system]; 616093 (3)	NA	NA	0.7633	0.9873	blood protein measurement | von Willebrand factor measurement | factor VIII measurement | alkaline phosphatase measurement | e-selectin measurement | venous thromboembolism | erythrocyte count | coagulation factor measurement | platelet endothelial cell adhesion molecule measurement | hemoglobin measurement | low density lipoprotein cholesterol measurement, alcohol consumption measurement | cance…	1	GWAS
dominant	41202#M16#M16 Coxarthrosis [arthrosis of hip]	Chapter XIII Diseases of the musculoskeletal system and connective tissue	17-61590660-G-C	'NACA2'	missense_variant	'7625/2986/299'	'126839/44189/4016'	7.511e-09	1.1336	1.0867	1.1825	0.1643	0.1492	NA	NA	NA	0.7536	0.0227	osteoarthritis, hip | body height | heel bone mineral density | beta-amyloid 1-42 measurement	1	GWAS
allelic	Source of report of E03 (other hypothyroidism)	Chapter IV Endocrine, nutritional and metabolic diseases	3-108470780-C-T	'MYH15'	missense_variant	'8171/8039/2032'	'74461/68530/16153'	7.523e-09	1.0705	1.0461	1.0955	0.3317	0.3168	NA	NA	NA	0.4132	0.0371	self reported educational attainment | hypothyroidism | intelligence	1	GWAS
allelic	Source of report of I10 (essential (primary) hypertension)	Chapter IX Diseases of the circulatory system	11-58610951-A-G	'ZFP91'	missense_variant&splice_region_variant	'38761/23344/3630'	'94162/59083/9698'	7.613e-09	0.9565	0.9422	0.9711	0.2328	0.2408	NA	NA	NA	0.1375	0.0007779	heel bone mineral density | chronotype measurement | systolic blood pressure | pulse pressure measurement | Agents acting on the renin-angiotensin system use measurement | inflammatory bowel disease | Calcium channel blocker use measurement | cardiovascular disease | HMG CoA reductase inhibitor use measurement | ulcerative colitis | ankylosing spondylitis, psoriasis, ulcerative colitis, Crohn's d…	1	GWAS
allelic	Source of report of E11 (non-insulin-dependent diabetes mellitus)	Chapter IV Endocrine, nutritional and metabolic diseases	11-17387083-C-T	'KCNJ11'	missense_variant	'2297/7577/6457'	'23288/83926/75772'	7.618e-09	0.9331	0.9115	0.9552	0.3726	0.3566	Diabetes mellitus; transient neonatal; 3; 610582 (3); Autosomal dominant|Diabetes; permanent neonatal; with or without neurologic features; 606176 (3); Autosomal recessive; Autosomal dominant|Hyperinsulinemic hypoglycemia; familial; 2; 601820 (3); Autosomal recessive|Maturity-onset diabetes of the young; type 13; 616329 (3); Autosomal dominant|{Diabetes mellitus; type 2; susceptibility to}; 12585…	0	5e-22	0.3317	0.8385	NA	NA	GWAS
recessive	20002#1473#high cholesterol	Chapter IX Diseases of the circulatory system	2-21002409-C-T	'APOB'	missense_variant	'1195/10081/21179'	'7412/55288/106558'	7.715e-09	0.8347	0.7843	0.8884	0.1921	0.2071	Hypercholesterolemia; due to ligand-defective apo B; 144010 (3); Autosomal dominant|Hypobetalipoproteinemia; 615558 (3); Autosomal recessive	0	1e-72	0.9288	0.0254	NA	NA	GWAS
allelic	Union#BlockC50-C50#C50-C50 Malignant neoplasm of breast	Chapter II Neoplasms	5-44809060-G-C	'MRPS30'	missense_variant	'4040/5338/1705'	'53107/63681/19141'	7.72e-09	1.0863	1.0563	1.1172	0.3947	0.3751	NA	NA	NA	0.4038	0.817	breast carcinoma | glomerular filtration rate | schizophrenia	1	GWAS
allelic	20002#1111#asthma	Chapter X Diseases of the respiratory system	5-14610200-C-G	'FAM105A'	missense_variant	'26233/4691/212'	'171951/28008/1176'	7.775e-09	1.0963	1.0629	1.1307	0.0821	0.0755	NA	NA	1e-23	0.8805	0.3297	NA	NA	GWAS
allelic	Source of report of E78 (disorders of lipoprotein metabolism and other lipidaemias)	Chapter IV Endocrine, nutritional and metabolic diseases	1-109476817-A-G	'SYPL2'	missense_variant	'49347/5763/167'	'140653/17838/605'	7.781e-09	0.9167	0.8898	0.9443	0.0551	0.0599	NA	NA	4e-14	0.9674	0.1243	NA	NA	GWAS
allelic	Source of report of E03 (other hypothyroidism)	Chapter IV Endocrine, nutritional and metabolic diseases	19-49659652-C-G	'IRF3'	missense_variant	'8804/7744/1715'	'73474/69441/16368'	7.864e-09	0.9334	0.9118	0.9556	0.3059	0.3207	{Encephalopathy; acute; infection-induced (herpes-specific); susceptibility to; 7}; 616532 (3); Autosomal dominant	NA	NA	0.8344	0.8405	body height | systolic blood pressure | mathematical ability | hypothyroidism | glomerular filtration rate | cardiovascular disease | schizophrenia | Thyroid preparation use measurement | self reported educational attainment | cognitive function measurement | high density lipoprotein cholesterol measurement | Vitiligo | heel bone mineral density | systemic scleroderma, rheumatoid arthritis, myosi…	1	GWAS
dominant	20002#1452#eczema|dermatitis	Chapter XII Diseases of the skin and subcutaneous tissue	1-152220349-C-T	'HRNR'	missense_variant	'998/3040/2726'	'40042/120711/93812'	7.9e-09	0.8644	0.8229	0.9081	0.3723	0.3944	NA	NA	NA	0.0016	0.0002147	vitamin D measurement | childhood onset asthma | atopic asthma | asthma | respiratory system disease | age at onset, asthma | atopic eczema, psoriasis | allergy | Inhalant adrenergic use measurement | atopic eczema | Glucocorticoid use measurement | susceptibility to plantar warts measurement | mosquito bite reaction itch intensity measurement | mosquito bite reaction itch intensity measurement, …	1	GWAS
allelic	Union#E03#E03 Other hypothyroidism	Chapter IV Endocrine, nutritional and metabolic diseases	11-618013-C-T	'CDHR5'	missense_variant	'12106/6762/1009'	'93438/56514/8871'	7.93e-09	0.9291	0.9061	0.9527	0.2209	0.2338	NA	NA	NA	0.1035	0.0075	systemic lupus erythematosus | systemic scleroderma, rheumatoid arthritis, myositis, systemic lupus erythematosus | adolescent idiopathic scoliosis | hypothyroidism | Abnormality of refraction | systemic scleroderma	1	GWAS
allelic	20002#1065#hypertension	Chapter IX Diseases of the circulatory system	1-11788011-G-C	'C1orf167'	missense_variant	'57527/13171/755'	'118021/28639/1779'	7.935e-09	0.9412	0.922	0.9608	0.1027	0.1085	NA	NA	NA	0.9676	0.3757	homocysteine measurement | systolic blood pressure | systolic blood pressure, alcohol drinking | smoking status measurement, systolic blood pressure | diastolic blood pressure, alcohol drinking | smoking status measurement, diastolic blood pressure | cardiovascular disease | hypertension | diastolic blood pressure | mean corpuscular hemoglobin | Agents acting on the renin-angiotensin system use m…	1	GWAS
allelic	Union#K57#K57 Diverticular disease of intestine	Chapter XI Diseases of the digestive system	8-119416784-G-A	'NOV'	missense_variant	'18798/12668/2233'	'124496/89216/16260'	7.989e-09	0.947	0.9296	0.9648	0.2542	0.2647	NA	NA	NA	0.114	0.1092	pulse pressure measurement | body height | pulse pressure measurement, alcohol drinking | diastolic blood pressure | pulse pressure measurement, alcohol consumption measurement | blood protein measurement | systolic blood pressure | diverticular disease | systolic blood pressure, alcohol drinking | appendicular lean mass | response to bronchodilator, FEV/FEC ratio	1	GWAS
allelic	Union#I48#I48 Atrial fibrillation and flutter	Chapter IX Diseases of the circulatory system	3-12815357-A-G	'CAND2'	missense_variant	'2431/8366/7233'	'25199/81148/65694'	8.018e-09	1.0683	1.0445	1.0926	0.3668	0.3823	NA	NA	NA	0.8853	0.5884	atrial fibrillation | waist-hip ratio | BMI-adjusted waist-hip ratio | BMI-adjusted waist circumference | creatine kinase measurement | vital capacity | P wave duration | QRS amplitude, QRS complex	1	GWAS
recessive	41200#J183#J18.3 Total cholecystectomy NEC	Chapter XI Diseases of the digestive system	4-150285975-C-T	'LRBA'	missense_variant	'3762/3956/1055'	'89406/81875/19198'	8.052e-09	1.2196	1.1416	1.3028	0.3457	0.3157	Immunodeficiency; common variable; 8; with autoimmunity; 614700 (3); Autosomal recessive	0	NA	0.759	0.0242	gallstones | leukocyte count | vital capacity | helix rolling | outer ear morphology trait	1	GWAS
allelic	20002#1226#hypothyroidism|myxoedema	Chapter IV Endocrine, nutritional and metabolic diseases	11-64357043-T-C	'CCDC88B'	missense_variant	'4197/6362/2467'	'41681/67731/28493'	8.171e-09	0.9274	0.904	0.9515	0.4336	0.4522	NA	NA	NA	0.5208	0.0013	Sarcoidosis | smoking status measurement | ankylosing spondylitis, psoriasis, ulcerative colitis, Crohn's disease, sclerosing cholangitis | body mass index | leprosy | alopecia areata | sclerosing cholangitis | inflammatory bowel disease | eosinophil count | multiple sclerosis | biliary liver cirrhosis | hypothyroidism | basal cell carcinoma | Crohn's disease | Thyroid preparation use measurement…	1	GWAS
allelic	41202#M7204#M72.04 Palmar fascial fibromatosis [Dupuytren]-Hand	Chapter XIII Diseases of the musculoskeletal system and connective tissue	1-205161285-A-G	'DSTYK'	missense_variant	'21/236/812'	'988/18837/93493'	8.18e-09	0.6766	0.596	0.7681	0.13	0.0918	Congenital anomalies of kidney and urinary tract 1; 610805 (3); Autosomal dominant|Spastic paraplegia 23; 270750 (3); Autosomal recessive	0	9e-111	0.4174	0.247	NA	NA	GWAS
dominant	41202#M16#M16 Coxarthrosis [arthrosis of hip]	Chapter XIII Diseases of the musculoskeletal system and connective tissue	1-103082941-A-C	'COL11A1'	missense_variant	'9399/1442/72'	'147265/26658/1222'	8.215e-09	0.8508	0.8047	0.8996	0.0727	0.0831	Fibrochondrogenesis 1; 228520 (3); Autosomal recessive|Marshall syndrome; 154780 (3); Autosomal dominant|Stickler syndrome; type II; 604841 (3); Autosomal dominant|{Lumbar disc herniation; susceptibility to}; 603932 (3)	0	NA	0.0463	0.6834	waist-hip ratio | osteoarthritis, hip | body height | intelligence | cognitive function measurement | temporal horn of lateral ventricle volume measurement	1	GWAS
dominant	Union#C44#C44 Other malignant neoplasms of skin	Chapter II Neoplasms	11-64341646-T-G	'CCDC88B'	missense_variant	'6563/8551/2723'	'84491/101478/30794'	8.257e-09	1.0973	1.0631	1.1325	0.3924	0.3761	NA	NA	NA	0.4798	0.2488	Sarcoidosis | smoking status measurement | ankylosing spondylitis, psoriasis, ulcerative colitis, Crohn's disease, sclerosing cholangitis | body mass index | leprosy | alopecia areata | sclerosing cholangitis | inflammatory bowel disease | eosinophil count | multiple sclerosis | biliary liver cirrhosis | hypothyroidism | basal cell carcinoma | Crohn's disease | Thyroid preparation use measurement…	1	GWAS
allelic	41202#I251#I25.1 Atherosclerotic heart disease	Chapter IX Diseases of the circulatory system	17-2299873-T-G	'SMG6'	missense_variant	'6200/4999/988'	'58175/50460/11179'	8.345e-09	0.9183	0.892	0.9455	0.2862	0.3039	NA	NA	2e-09	0.6736	0.1163	NA	NA	GWAS
dominant	Union#C43#C43 Malignant melanoma of skin	Chapter II Neoplasms	16-89530813-A-G	'SPG7'	missense_variant	'1533/1853/596'	'90261/128153/46369'	8.352e-09	0.8262	0.7747	0.8811	0.3823	0.4171	Spastic paraplegia 7; autosomal recessive; 607259 (3); Autosomal recessive; Autosomal dominant	0	NA	0.3477	0.0165	suntan | body height | smoking status measurement | cognitive function measurement | hair colour measurement, hair morphology measurement | leukocyte count | smoking initiation | smoking cessation | heel bone mineral density | self reported educational attainment | age at first sexual intercourse measurement | smoking behaviour measurement | type II diabetes mellitus | tobacco smoke exposure meas…	1	GWAS
allelic	Source of report of L30 (other dermatitis)	Chapter XII Diseases of the skin and subcutaneous tissue	5-35871088-G-A	'IL7R'	missense_variant	'2838/11249/11619'	'24066/100950/110344'	8.385e-09	0.9445	0.9263	0.963	0.3292	0.3167	Severe combined immunodeficiency; T-cell negative; B-cell/natural killer cell-positive type; 608971 (3); Autosomal recessive	0	NA	0.1419	1.314e-05	Eczema | eosinophil count | Eczema, allergic rhinitis | Eczema, allergic rhinitis, asthma | lymphocyte count | allergy | blood protein measurement | allergic rhinitis | lymphocyte percentage of leukocytes | multiple sclerosis | interleukin 7 receptor subunit alpha measurement | asthma | neutrophil percentage of leukocytes | basophil count, eosinophil count | neutrophil percentage of granulocytes …	1	GWAS
dominant	20002#1065#hypertension	Chapter IX Diseases of the circulatory system	1-115286557-C-T	'NGF'	missense_variant	'68775/2674/30'	'143581/4850/51'	8.524e-09	1.1518	1.098	1.2083	0.0191	0.0167	Neuropathy; hereditary sensory and autonomic; type V; 608654 (3); Autosomal recessive	0	5e-10	0.4243	0.1318	NA	NA	GWAS
recessive	22127#Doctor diagnosed asthma	Chapter X Diseases of the respiratory system	2-241751260-G-A	'D2HGDH'	missense_variant	'5088/3229/449'	'31442/22065/3848'	8.796e-09	0.7507	0.6789	0.83	0.2354	0.2594	D-2-hydroxyglutaric aciduria; 600721 (3); Autosomal recessive	0	NA	0.0303	0.7943	eosinophil count | mucin_16 measurement | asthma | childhood onset asthma | Eczema | Eczema, allergic rhinitis, asthma | cancer antigen 125 measurement | Eczema, allergic rhinitis | atopic asthma | respiratory system disease | allergy | adult onset asthma | Inhalant adrenergic use measurement | eosinophil percentage of leukocytes | allergic rhinitis | Glucocorticoid use measurement | eosinophil p…	1	GWAS
allelic	40006#C44#C44 Other malignant neoplasms of skin	Chapter II Neoplasms	8-144103704-G-A	'SHARPIN'	missense_variant	'11884/1762/46'	'166496/27792/1178'	8.835e-09	0.8691	0.8278	0.9123	0.0677	0.0771	NA	NA	1e-36	0.0213	0.6223	NA	NA	GWAS
dominant	41202#BlockC43-C44#C43-C44 Melanoma and other malignant neoplasms of skin	Chapter II Neoplasms	7-29092663-A-G	'CPVL'	missense_variant	'12743/664/10'	'162256/10609/178'	8.896e-09	0.7956	0.7345	0.8617	0.0255	0.0317	NA	NA	9e-26	0.6007	0.7243	NA	NA	GWAS
allelic	Source of report of E11 (non-insulin-dependent diabetes mellitus)	Chapter IV Endocrine, nutritional and metabolic diseases	11-17388025-T-C	'KCNJ11'	missense_variant	'2295/7561/6460'	'23277/83798/75804'	8.931e-09	0.9333	0.9117	0.9555	0.3724	0.3564	Diabetes mellitus; transient neonatal; 3; 610582 (3); Autosomal dominant|Diabetes; permanent neonatal; with or without neurologic features; 606176 (3); Autosomal recessive; Autosomal dominant|Hyperinsulinemic hypoglycemia; familial; 2; 601820 (3); Autosomal recessive|Maturity-onset diabetes of the young; type 13; 616329 (3); Autosomal dominant|{Diabetes mellitus; type 2; susceptibility to}; 12585…	0	2e-22	0.2763	0.6174	NA	NA	GWAS
allelic	Union#E78#E78 Disorders of lipoprotein metabolism and other lipidaemias	Chapter IV Endocrine, nutritional and metabolic diseases	11-64263769-C-T	'PLCB3'	missense_variant	'53341/7565/290'	'136219/17924/602'	9.039e-09	1.0822	1.0536	1.1116	0.0665	0.0618	NA	NA	2e-29	0.2162	0.6296	NA	NA	GWAS
allelic	Union#M10#M10 Gout	Chapter XIII Diseases of the musculoskeletal system and connective tissue	4-9920546-C-G	'SLC2A9'	missense_variant	'9836/424/3'	'127882/7252/92'	9.304e-09	0.7568	0.686	0.835	0.0209	0.0275	Hypouricemia; renal; 2; 612076 (3); Autosomal recessive; Autosomal dominant|{Uric acid concentration; serum; QTL 2}; 612076 (3); Autosomal recessive; Autosomal dominant	0	NA	0.6321	0.3336	urate measurement | uric acid measurement | urate measurement, underweight body mass index status | urate measurement, overweight body mass index status | blood metabolite measurement | urate measurement, blood metabolite measurement | obese body mass index status, urate measurement | metabolite measurement | gout | chronic kidney disease | hyperuricemia | glomerular filtration rate | creatinine …	1	GWAS
recessive	Union#I251#I25.1 Atherosclerotic heart disease	Chapter IX Diseases of the circulatory system	15-78766609-T-C	'ADAMTS7'	missense_variant	'5420/7781/3117'	'44624/67888/29933'	9.382e-09	0.8875	0.8518	0.9247	0.4294	0.4484	NA	NA	NA	0.000593	2.584e-43	lung carcinoma | smoking status measurement, lung carcinoma | squamous cell lung carcinoma | lung adenocarcinoma | coronary heart disease | diastolic blood pressure | cigarettes per day measurement | small cell lung carcinoma | stroke, coronary heart disease | BMI-adjusted waist-hip ratio | large artery stroke, coronary heart disease | response to bronchodilator, FEV/FEC ratio | forced expiratory…	1	GWAS
dominant	Union#M1099#M10.99 Gout| unspecified (Site unspecified)	Chapter XIII Diseases of the musculoskeletal system and connective tissue	2-27508073-T-C	'GCKR'	missense_variant&splice_region_variant	'304/705/423'	'21943/65227/50778'	9.394e-09	1.3895	1.2397	1.5574	0.4584	0.3955	[Fasting plasma glucose level QTL 5]; 613463 (3)	0	1e-300	0.7496	3.668e-05	NA	NA	GWAS
allelic	20002#1226#hypothyroidism|myxoedema	Chapter IV Endocrine, nutritional and metabolic diseases	11-64371433-T-G	'RPS6KA4'	missense_variant	'5102/6025/1836'	'51054/64735/21463'	9.46e-09	0.926	0.9019	0.9506	0.374	0.3922	NA	NA	NA	0.3987	7.223e-05	Sarcoidosis | smoking status measurement | ankylosing spondylitis, psoriasis, ulcerative colitis, Crohn's disease, sclerosing cholangitis | body mass index | leprosy | alopecia areata | sclerosing cholangitis | inflammatory bowel disease | multiple sclerosis | biliary liver cirrhosis | hypothyroidism | basal cell carcinoma | Crohn's disease | Thyroid preparation use measurement | psoriasis vulgar…	1	GWAS
allelic	Union#E11#E11 Non-insulin-dependent diabetes mellitus	Chapter IV Endocrine, nutritional and metabolic diseases	11-72697010-G-C	'ARAP1'	missense_variant	'11088/7499/1253'	'98217/70822/12884'	9.567e-09	0.9329	0.9109	0.9554	0.2521	0.2655	NA	NA	5e-10	0.7633	0.4488	NA	NA	GWAS
allelic	41202#M75#M75 Shoulder lesions	Chapter XIII Diseases of the musculoskeletal system and connective tissue	4-102267552-C-T	'SLC39A8'	missense_variant	'5975/1108/60'	'167135/26368/996'	9.618e-09	1.1959	1.1265	1.2695	0.086	0.0729	Congenital disorder of glycosylation; type IIn; 616721 (3); Autosomal recessive	NA	2e-50	0.2911	0.2084	NA	NA	GWAS
allelic	Union#BlockC50-C50#C50-C50 Malignant neoplasm of breast	Chapter II Neoplasms	6-151615542-G-A	'CCDC170'	missense_variant	'4699/4970/1376'	'60730/59917/14828'	9.706e-09	1.0883	1.0574	1.1201	0.3496	0.3306	NA	1	2e-10	0.2765	0.7871	NA	NA	ClinVar+GWAS
dominant	41202#BlockK40-K46#K40-K46 Hernia	Chapter XI Diseases of the digestive system	7-74060495-G-C	'ELN'	missense_variant	'21381/4276/218'	'83945/18547/1029'	9.794e-09	0.9013	0.8697	0.9341	0.0911	0.0995	Cutis laxa; autosomal dominant; 123700 (3); Autosomal dominant|Supravalvar aortic stenosis; 185500 (3); Autosomal dominant	0	5e-20	0.7926	0.8897	NA	NA	GWAS
