# Supplementary material for: Rare variant contribution to human disease in 281,104 UK Biobank exomes
Source: Nature. 2021 Aug 10;597(7877):527–32. doi: 10.1038/s41586-021-03855-y (PMC8458098; doi:10.1038/s41586-021-03855-y)
Supplement: Supplementary file 3 — This file contains Supplementary Tables 1, 2, 4, 5, 7, 8, 10, 12, 14, 15-17, 19, 20, 22, 24, 26, 28 and 29. [file 41586_2021_3855_MOESM3_ESM.zip › Supp table 5 - PTVs GWAS annotated.xlsx]

## Sheet: Table S5
Gene Name	model	phenotype	root	genotype	Most Damaging Effect	CaseGT	CtrlGT	pValue	oddsRatio	oddsLCI	oddsUCI	CaseMAF	CtrlMAF	OMIM	ClinVar_ClinSigSimple	EBI_GWAS_site_match	HWE_Case	HWE_Ctrl	gwas_cat_100kb	0notaligned_1aligned_2obscureUKBpheno	Class
'HBB'	dominant	Union#D56#D56 Thalassaemia	Chapter III Diseases of the blood and blood-forming organs and certain disorders involving the immune mechanism	11-5226774-G-A	stop_gained	'94/9/0'	'269053/11/0'	2.056e-26	2341.85	948.458	5782.31	0.0437	2.044e-05	Delta-beta thalassemia; 141749 (3); Autosomal dominant|Erythrocytosis 6; 617980 (3)|Heinz body anemia; 140700 (3); Autosomal dominant|Hereditary persistence of fetal hemoglobin; 141749 (3); Autosomal dominant|Methmoglobinemia; beta type; 617971 (3)|Sickle cell anemia; 603903 (3); Autosomal recessive|Thalassemia; beta; 613985 (3)|Thalassemia-beta; dominant inclusion-body; 603902 (3)|{Malaria; resi…	1	2e-12	1	1	NA	NA	ClinVar+GWAS
'FLG'	recessive	20002#1452#eczema|dermatitis	Chapter XII Diseases of the skin and subcutaneous tissue	1-152312600-CACTG-C	frameshift_variant	'6219/546/36'	'244517/11755/138'	4.825e-22	9.8823	6.8424	14.2726	0.0454	0.0235	Ichthyosis vulgaris; 146700 (3); Autosomal dominant|{Dermatitis; atopic; susceptibility to; 2}; 605803 (3)	1	NA	1.242e-07	0.8294	NA	NA	ClinVar
'COL4A4'	dominant	Union#R31#R31 Unspecified haematuria	Chapter XVIII Symptoms, signs and abnormal clinical and laboratory findings, not elsewhere classified	2-227052367-G-C	stop_gained	'12235/60/0'	'196630/185/0'	2.223e-21	5.2123	3.8933	6.9781	0.0024	0.00047	Alport syndrome; autosomal recessive; 203780 (3); Autosomal recessive|Hematuria; familial benign (3)	1	NA	1	1	NA	NA	ClinVar
'HBB'	dominant	Source of report of D56 (thalassaemia)	Chapter III Diseases of the blood and blood-forming organs and certain disorders involving the immune mechanism	11-5227001-CT-C	frameshift_variant	'82/6/0'	'268627/1/0'	7.253e-21	19655.6	2340.31	165082	0.0341	1.861e-06	Delta-beta thalassemia; 141749 (3); Autosomal dominant|Erythrocytosis 6; 617980 (3)|Heinz body anemia; 140700 (3); Autosomal dominant|Hereditary persistence of fetal hemoglobin; 141749 (3); Autosomal dominant|Methmoglobinemia; beta type; 617971 (3)|Sickle cell anemia; 603903 (3); Autosomal recessive|Thalassemia; beta; 613985 (3)|Thalassemia-beta; dominant inclusion-body; 603902 (3)|{Malaria; resi…	1	NA	1	1	NA	NA	ClinVar
'TSHR'	dominant	Source of report of E03 (other hypothyroidism)	Chapter IV Endocrine, nutritional and metabolic diseases	14-81143695-G-A	stop_gained	'18236/52/0'	'159408/104/0'	6.034e-15	4.3707	3.132	6.0992	0.0014	0.000326	Hyperthyroidism; familial gestational; 603373 (3)|Hyperthyroidism; nonautoimmune; 609152 (3); Autosomal dominant; Isolated cases|Hypothyroidism; congenital; nongoitrous; 1; 275200 (3); Autosomal recessive|Thyroid adenoma; hyperfunctioning; somatic (3)|Thyroid carcinoma with thyrotoxicosis (3)	1	NA	1	1	NA	NA	ClinVar
'CLECL1'	recessive	20002#1226#hypothyroidism|myxoedema	Chapter IV Endocrine, nutritional and metabolic diseases	12-9733111-A-ATAAGT	frameshift_variant	'3610/5999/2875'	'35168/62510/34599'	1.376e-14	0.8447	0.8088	0.8822	0.4706	0.4978	NA	NA	NA	7.186e-05	1.487e-88	lymphocyte count | lymphocyte percentage of leukocytes | neutrophil percentage of leukocytes | multiple sclerosis | leukocyte count | monocyte percentage of leukocytes | sleep duration, high density lipoprotein cholesterol measurement | type I diabetes mellitus	0	Unreported
'IL33'	dominant	20002#1111#asthma	Chapter X Diseases of the respiratory system	9-6255967-G-C	splice_acceptor_variant	'31002/165/0'	'199448/1868/2'	7.426e-14	0.5677	0.4839	0.6659	0.0026	0.0046	NA	NA	7e-17	1	0.3391	NA	NA	GWAS
'UMOD'	dominant	41202#N185#N18.5 Chronic kidney disease| stage 5	Chapter XIV Diseases of the genitourinary system	16-20349020-CA-C	frameshift_variant	'339/5/0'	'159868/1/0'	2.655e-13	2357.94	274.74	20236.8	0.0073	3.128e-06	Glomerulocystic kidney disease with hyperuricemia and isosthenuria; 609886 (3)|Hyperuricemic nephropathy; familial juvenile 1; 162000 (3); Autosomal dominant|Medullary cystic kidney disease 2; 603860 (3)	NA	NA	1	1	glomerular filtration rate | chronic kidney disease | glomerular filtration rate, diabetes mellitus | urinary uromodulin measurement | creatinine measurement | creatinine measurement, glomerular filtration rate | blood urea nitrogen measurement | systolic blood pressure | cardiovascular disease | creatinine measurement, chronic kidney disease | body mass index | GFR change measurement | type II d…	1	GWAS
'CHEK2'	allelic	20001#1002#breast cancer	Chapter II Neoplasms	22-28695868-AG-A	frameshift_variant	'5896/61/1'	'116601/401/0'	2.741e-13	3.0963	2.3725	4.041	0.0053	0.0017	Li-Fraumeni syndrome; 609265 (3)|Osteosarcoma; somatic; 259500 (3)|{Breast and colorectal cancer; susceptibility to} (3)|{Breast cancer; susceptibility to}; 114480 (3); Autosomal dominant|{Prostate cancer; familial; susceptibility to}; 176807 (3); Autosomal dominant	1	NA	0.1519	1	NA	NA	ClinVar
'HBB'	dominant	Source of report of D56 (thalassaemia)	Chapter III Diseases of the blood and blood-forming organs and certain disorders involving the immune mechanism	11-5226929-C-T	splice_donor_variant	'83/4/0'	'268743/3/0'	3.577e-13	4317.16	951.455	19588.8	0.023	5.581e-06	Delta-beta thalassemia; 141749 (3); Autosomal dominant|Erythrocytosis 6; 617980 (3)|Heinz body anemia; 140700 (3); Autosomal dominant|Hereditary persistence of fetal hemoglobin; 141749 (3); Autosomal dominant|Methmoglobinemia; beta type; 617971 (3)|Sickle cell anemia; 603903 (3); Autosomal recessive|Thalassemia; beta; 613985 (3)|Thalassemia-beta; dominant inclusion-body; 603902 (3)|{Malaria; resi…	1	NA	1	1	NA	NA	ClinVar
'UMOD'	dominant	Union#D638#D63.8 Anaemia in other chronic diseases classified elsewhere	Chapter III Diseases of the blood and blood-forming organs and certain disorders involving the immune mechanism	16-20349017-G-GA	frameshift_variant	'362/5/0'	'235993/3/0'	4.899e-13	1086.52	258.695	4563.42	0.0068	6.356e-06	Glomerulocystic kidney disease with hyperuricemia and isosthenuria; 609886 (3)|Hyperuricemic nephropathy; familial juvenile 1; 162000 (3); Autosomal dominant|Medullary cystic kidney disease 2; 603860 (3)	NA	NA	1	1	glomerular filtration rate | chronic kidney disease | glomerular filtration rate, diabetes mellitus | urinary uromodulin measurement | creatinine measurement | creatinine measurement, glomerular filtration rate | blood urea nitrogen measurement | systolic blood pressure | cardiovascular disease | creatinine measurement, chronic kidney disease | body mass index | GFR change measurement | type II d…	1	GWAS
'UMOD'	dominant	41202#N185#N18.5 Chronic kidney disease| stage 5	Chapter XIV Diseases of the genitourinary system	16-20349015-C-A	stop_gained	'339/5/0'	'159868/2/0'	9.275e-13	1178.97	227.94	6097.94	0.0073	6.255e-06	Glomerulocystic kidney disease with hyperuricemia and isosthenuria; 609886 (3)|Hyperuricemic nephropathy; familial juvenile 1; 162000 (3); Autosomal dominant|Medullary cystic kidney disease 2; 603860 (3)	0	NA	1	1	glomerular filtration rate | chronic kidney disease | glomerular filtration rate, diabetes mellitus | urinary uromodulin measurement | creatinine measurement | creatinine measurement, glomerular filtration rate | blood urea nitrogen measurement | systolic blood pressure | cardiovascular disease | creatinine measurement, chronic kidney disease | body mass index | GFR change measurement | type II d…	1	GWAS
'MROH2A'	dominant	Source of report of E80 (disorders of porphyrin and bilirubin metabolism)	Chapter IV Endocrine, nutritional and metabolic diseases	2-233823665-G-A	splice_donor_variant	'504/300/40'	'120900/44991/4403'	2.789e-12	1.6512	1.4384	1.8954	0.2251	0.158	NA	NA	NA	0.6229	0.0052	bilirubin measurement | migraine disorder | bilirubin measurement, metabolic syndrome | behavioural inhibitory control measurement	1	GWAS
'NEK9'	dominant	41272#Y801#Y80.1 Inhalation anaesthetic using muscle relaxant	Chapter XXII Codes for special purposes	14-75101655-A-G	splice_donor_variant	'1676/24/0'	'262790/695/2'	1.222e-10	5.399	3.584	8.1332	0.0071	0.0013	Lethal congenital contracture syndrome 10; 617022 (3); Autosomal recessive|Nevus comedonicus; somatic; 617025 (3)|?Arthrogryposis; Perthes disease; and upward gaze palsy; 614262 (3); Autosomal recessive	NA	NA	1	0.079	heel bone mineral density | systolic blood pressure | coronary artery disease | blood protein measurement	0	Unreported
'PALB2'	dominant	41200#B27#B27 Total excision of breast	Chapter IV Endocrine, nutritional and metabolic diseases	16-23621362-C-T	stop_gained	'3020/17/0'	'145338/99/0'	2.769e-10	8.2639	4.9336	13.8423	0.0028	0.0003404	Fanconi anemia; complementation group N; 610832 (3)|{Breast cancer; susceptibility to}; 114480 (3); Autosomal dominant|{Pancreatic cancer; susceptibility to; 3}; 613348 (3)	1	NA	1	1	NA	NA	ClinVar
'ACSM1'	dominant	Union#N60#N60 Benign mammary dysplasia	Chapter XIV Diseases of the genitourinary system	16-20627254-A-T	splice_donor_variant	'3447/2802/674'	'64316/60981/14776'	2.961e-10	0.8561	0.8158	0.8985	0.2997	0.3232	NA	NA	NA	0.0029	0.0716	adolescent idiopathic scoliosis | urinary metabolite measurement	0	Unreported
'MUC1'	recessive	Union#K317#K31.7 Polyp of stomach and duodenum	Chapter XI Diseases of the digestive system	1-155192276-C-T	splice_acceptor_variant	'1042/2832/1850'	'50210/114900/67320'	3.224e-10	0.8077	0.7547	0.8644	0.4294	0.4632	Medullary cystic kidney disease 1; 174000 (3); Autosomal dominant	NA	2e-36	0.4831	0.0043	NA	NA	GWAS
'NOD2'	recessive	20002#1462#crohns disease	Chapter XI Diseases of the digestive system	16-50729867-G-GC	frameshift_variant	'705/72/8'	'204151/7487/65'	3.643e-10	33.5235	16.0307	70.1046	0.0561	0.018	Blau syndrome; 186580 (3); Autosomal dominant|{Inflammatory bowel disease 1; Crohn disease}; 266600 (3); Multifactorial|{Yao syndrome}; 617321 (3); Multifactorial	0	NA	0.0018	0.7122	ankylosing spondylitis, psoriasis, ulcerative colitis, Crohn's disease, sclerosing cholangitis | Crohn's disease | leprosy | Oral ulcer | inflammatory bowel disease | childhood onset asthma | asthma | Parkinson's disease | Thyroid preparation use measurement | phosphatidylcholine 40:6 measurement	1	GWAS
'RP1'	dominant	Union#H355#H35.5 Hereditary retinal dystrophy	Chapter VII Diseases of the eye and adnexa	8-54625911-C-T	stop_gained	'93/3/0'	'269071/3/0'	8.785e-10	2893.24	576.479	14520.6	0.0156	5.575e-06	Retinitis pigmentosa 1; 180100 (3); Autosomal recessive; Autosomal dominant	1	NA	1	1	NA	NA	ClinVar
'ARMS2'	dominant	Union#G560#G56.0 Carpal tunnel syndrome	Chapter VI Diseases of the nervous system	10-122454839-C-T	stop_gained	'6020/1856/173'	'148761/53804/4869'	1.23e-09	0.8545	0.8119	0.8995	0.1368	0.1532	{Macular degeneration; age-related; 8}; 613778 (3)	0	NA	0.0377	0.9595	age-related macular degeneration | atrophic macular degeneration, age-related macular degeneration, wet macular degeneration | wet macular degeneration | atrophic macular degeneration | body height | age-related macular degeneration, disease progression measurement | vital capacity | Abnormality of refraction | age-related macular degeneration, wet macular degeneration | FEV/FEC ratio | birth wei…	0	Unreported
'ABO'	dominant	41202#I801#I80.1 Phlebitis and thrombophlebitis of femoral vein	Chapter IX Diseases of the circulatory system	9-133257521-T-TC	splice_acceptor_variant	'58/126/45'	'61722/59765/15960'	1.333e-09	2.4031	1.7838	3.2374	0.4716	0.3335	[Blood group; ABO system]; 616093 (3)	NA	NA	0.1446	4.719e-16	blood protein measurement | von Willebrand factor measurement | factor VIII measurement | alkaline phosphatase measurement | e-selectin measurement | venous thromboembolism | erythrocyte count | coagulation factor measurement | platelet endothelial cell adhesion molecule measurement | hemoglobin measurement | low density lipoprotein cholesterol measurement, alcohol consumption measurement | cance…	1	GWAS
'BRCA2'	dominant	41202#Z400#Z40.0 Prophylactic surgery for risk-factors related to malignant neoplasms	Chapter XXI Factors influencing health status and contact with health services	13-32379464-AC-A	frameshift_variant	'471/4/0'	'151105/2/0'	1.421e-09	641.635	117.237	3511.64	0.0042	6.618e-06	Fanconi anemia; complementation group D1; 605724 (3); Autosomal recessive|Wilms tumor; 194070 (3); Autosomal dominant; Somatic mutation|{Breast cancer; male; susceptibility to}; 114480 (3); Autosomal dominant|{Breast-ovarian cancer; familial; 2}; 612555 (3); Autosomal dominant|{Glioblastoma 3}; 613029 (3); Autosomal recessive|{Medulloblastoma}; 155255 (3); Autosomal recessive; Autosomal dominant|…	1	NA	1	1	NA	NA	ClinVar
'BRCA1'	dominant	41202#Z400#Z40.0 Prophylactic surgery for risk-factors related to malignant neoplasms	Chapter XXI Factors influencing health status and contact with health services	17-43092848-GTT-G	frameshift_variant	'471/4/0'	'151105/2/0'	1.421e-09	641.635	117.237	3511.64	0.0042	6.618e-06	Fanconi anemia; complementation group S; 617883 (3); Autosomal recessive|{Breast-ovarian cancer; familial; 1}; 604370 (3); Autosomal dominant; Multifactorial|{Pancreatic cancer; susceptibility to; 4}; 614320 (3)	1	NA	1	1	NA	NA	ClinVar
'PSG4'	allelic	41272#O121#O12.1 Superficial temporal artery	Chapter XXII Codes for special purposes	19-43203885-C-T	splice_donor_variant	'265/0/2'	'196296/8/0'	1.652e-09	370.377	111.191	1233.72	0.0075	2.038e-05	NA	NA	NA	1.06e-05	1	blood protein measurement	0	Unreported
'RAD51B'	allelic	Union#J189#J18.9 Pneumonia| unspecified	Chapter X Diseases of the respiratory system	14-67864961-C-CTT	splice_acceptor_variant	'5741/0/3'	'202086/1/0'	3.042e-09	211.203	25.4241	1754.51	0.0005223	2.474e-06	NA	NA	NA	9.901e-12	1	mean corpuscular volume	0	Unreported
'AIFM1'	dominant	41202#M720#M72.0 Palmar fascial fibromatosis [Dupuytren]	Chapter XIII Diseases of the musculoskeletal system and connective tissue	X-130149545-A-G	stop_lost	'299/329/114/1550/808'	'9901/13308/4679/52843/34858'	3.122e-09	0.8033	0.747	0.8639	0.3553	0.4009	Combined oxidative phosphorylation deficiency 6; 300816 (3); X-linked recessive|Cowchock syndrome; 310490 (3); X-linked recessive|Deafness; X-linked 5; 300614 (3); X-linked recessive	0	NA	NA	NA	body height | lip morphology measurement	0	Unreported
'IFT140'	dominant	Source of report of Q61 (cystic kidney disease)	Chapter XVII Congenital malformations, deformations and chromosomal abnormalities	16-1557934-C-A	splice_donor_variant	'481/9/0'	'242309/243/0'	3.243e-09	18.6578	9.5349	36.5096	0.0092	0.0005009	Retinitis pigmentosa 80; 617781 (3); Autosomal recessive|Short-rib thoracic dysplasia 9 with or without polydactyly; 266920 (3); Autosomal recessive	1	NA	1	1	NA	NA	ClinVar
'ATXN2L'	dominant	Union#E66#E66 Obesity	Chapter IV Endocrine, nutritional and metabolic diseases	16-28835545-G-A	splice_acceptor_variant	'8087/11447/3919'	'86401/112755/38048'	3.279e-09	1.0886	1.0584	1.1198	0.4111	0.3981	NA	NA	NA	0.2249	8.382e-05	body mass index | mathematical ability | cognitive function measurement | grip strength measurement | visceral adipose tissue measurement | intelligence | bipolar disorder, body mass index | body fat distribution | waist circumference | waist-hip ratio | inflammatory bowel disease | hip circumference | smoking behavior, body mass index | erythrocyte count | physical activity measurement, body mas…	1	GWAS
'BRCA2'	dominant	41202#Z400#Z40.0 Prophylactic surgery for risk-factors related to malignant neoplasms	Chapter XXI Factors influencing health status and contact with health services	13-32337160-TAAAC-T	frameshift_variant	'471/4/0'	'151103/3/0'	3.308e-09	427.751	95.4723	1916.48	0.0042	9.927e-06	Fanconi anemia; complementation group D1; 605724 (3); Autosomal recessive|Wilms tumor; 194070 (3); Autosomal dominant; Somatic mutation|{Breast cancer; male; susceptibility to}; 114480 (3); Autosomal dominant|{Breast-ovarian cancer; familial; 2}; 612555 (3); Autosomal dominant|{Glioblastoma 3}; 613029 (3); Autosomal recessive|{Medulloblastoma}; 155255 (3); Autosomal recessive; Autosomal dominant|…	1	NA	1	1	NA	NA	ClinVar
'FLG'	dominant	20002#1452#eczema|dermatitis	Chapter XII Diseases of the skin and subcutaneous tissue	1-152307547-G-A	stop_gained	'6689/113/0'	'254124/2312/2'	5.161e-09	1.8552	1.5336	2.2443	0.0083	0.0045	Ichthyosis vulgaris; 146700 (3); Autosomal dominant|{Dermatitis; atopic; susceptibility to; 2}; 605803 (3)	1	9e-15	1	0.1887	NA	NA	ClinVar+GWAS
'NACA2'	allelic	41202#M16#M16 Coxarthrosis [arthrosis of hip]	Chapter XIII Diseases of the musculoskeletal system and connective tissue	17-61590592-G-A	stop_gained	'7627/2950/298'	'126838/43777/4015'	5.321e-09	1.1184	1.0776	1.1608	0.163	0.1483	NA	NA	NA	0.5271	0.0011	osteoarthritis, hip | body height | heel bone mineral density | beta-amyloid 1-42 measurement	1	GWAS
'TG'	allelic	Source of report of E03 (other hypothyroidism)	Chapter IV Endocrine, nutritional and metabolic diseases	8-132882609-C-T	stop_gained	'18234/52/3'	'159314/196/0'	5.619e-09	2.5834	1.9269	3.4635	0.0016	0.0006144	Thyroid dyshormonogenesis 3; 274700 (3); Autosomal recessive|{Autoimmune thyroid disease; susceptibility to; 3}; 608175 (3)	1	7e-09	1.208e-05	1	NA	NA	ClinVar+GWAS
'GCSAML'	allelic	Union#L50#L50 Urticaria	Chapter XII Diseases of the skin and subcutaneous tissue	1-247556467-G-A	splice_donor_variant	'5063/854/65'	'180597/26314/1037'	6.676e-09	1.2233	1.1448	1.3072	0.0822	0.0683	NA	NA	3e-86	7.36e-05	0.0199	NA	NA	GWAS
'MYOC'	dominant	41200#C60#C60 Filtering operations on iris	Chapter VII Diseases of the eye and adnexa	1-171636338-G-A	stop_gained	'666/14/0'	'233005/612/0'	7.309e-09	8.0033	4.6862	13.6682	0.0103	0.0013	Glaucoma 1A; primary open angle; 137750 (3); Autosomal dominant	1	9e-16	1	1	NA	NA	ClinVar+GWAS
'BRCA2'	dominant	41202#Z400#Z40.0 Prophylactic surgery for risk-factors related to malignant neoplasms	Chapter XXI Factors influencing health status and contact with health services	13-32338827-TGAAA-T	frameshift_variant	'470/5/0'	'151072/18/0'	9.508e-09	89.2861	33.0125	241.484	0.0053	5.957e-05	Fanconi anemia; complementation group D1; 605724 (3); Autosomal recessive|Wilms tumor; 194070 (3); Autosomal dominant; Somatic mutation|{Breast cancer; male; susceptibility to}; 114480 (3); Autosomal dominant|{Breast-ovarian cancer; familial; 2}; 612555 (3); Autosomal dominant|{Glioblastoma 3}; 613029 (3); Autosomal recessive|{Medulloblastoma}; 155255 (3); Autosomal recessive; Autosomal dominant|…	1	NA	1	1	NA	NA	ClinVar
'OR4X2'	allelic	20002#1065#hypertension	Chapter IX Diseases of the circulatory system	11-48245184-C-G	stop_gained	'53294/16743/1326'	'109093/36096/3046'	9.515e-09	0.9479	0.9307	0.9654	0.1359	0.1423	NA	NA	NA	0.7864	0.3437	glomerular filtration rate | hypertension | chronic kidney disease | mean corpuscular hemoglobin	1	GWAS
