# Supplementary material for: Rare variant contribution to human disease in 281,104 UK Biobank exomes
Source: Nature. 2021 Aug 10;597(7877):527–32. doi: 10.1038/s41586-021-03855-y (PMC8458098; doi:10.1038/s41586-021-03855-y)
Supplement: Supplementary file 3 — This file contains Supplementary Tables 1, 2, 4, 5, 7, 8, 10, 12, 14, 15-17, 19, 20, 22, 24, 26, 28 and 29. [file 41586_2021_3855_MOESM3_ESM.zip › Supp Table 8 - Collapsing analysis top hits.xlsx]

## Sheet: Binary
model	phenotype	root	Gene	CaseQ	CaseNQ	Case.Freq	CtrlQ	CtrlNQ	Ctrl.Freq	p.value	OR	OR.LCI	OR.UCI	OMIM_code	OMIM	Status
ptv	20002#1427#polycystic kidney	Chapter XIV Diseases of the genitourinary system	PKD1	39	134	0.2254	43	268739	0.0002	1.23e-103	1818.96	1142.18	2896.74	1	Polycystic kidney disease 1; 173900 (3); Autosomal dominant	K
ptv5pcnt	20002#1427#polycystic kidney	Chapter XIV Diseases of the genitourinary system	PKD1	39	134	0.2254	43	268739	0.0002	1.23e-103	1818.96	1142.18	2896.74	1	Polycystic kidney disease 1; 173900 (3); Autosomal dominant	K
ptv5pcnt	Union#C92#C92 Myeloid leukaemia	Chapter II Neoplasms	ASXL1	17	474	0.0346	203	218940	0.0009	4.3e-21	38.6812	23.3907	63.967	1	Bohring-Opitz syndrome; 605039 (3); Autosomal dominant|Myelodysplastic syndrome; somatic; 614286 (3)	K
ptv	Source of report of Q61 (cystic kidney disease)	Chapter XVII Congenital malformations, deformations and chromosomal abnormalities	PKD1	44	446	0.0898	34	242526	0.0001	4.66e-98	703.716	445.541	1111.49	1	Polycystic kidney disease 1; 173900 (3); Autosomal dominant	K
ptv5pcnt	Source of report of Q61 (cystic kidney disease)	Chapter XVII Congenital malformations, deformations and chromosomal abnormalities	PKD1	44	446	0.0898	34	242526	0.0001	4.66e-98	703.716	445.541	1111.49	1	Polycystic kidney disease 1; 173900 (3); Autosomal dominant	K
ptv	Union#Q612#Q61.2 Polycystic kidney| adult type	Chapter XVII Congenital malformations, deformations and chromosomal abnormalities	PKD1	35	85	0.2917	47	269003	0.0002	3.71e-97	2356.72	1448.82	3833.57	1	Polycystic kidney disease 1; 173900 (3); Autosomal dominant	K
ptv5pcnt	Union#Q612#Q61.2 Polycystic kidney| adult type	Chapter XVII Congenital malformations, deformations and chromosomal abnormalities	PKD1	35	85	0.2917	47	269003	0.0002	3.71e-97	2356.72	1448.82	3833.57	1	Polycystic kidney disease 1; 173900 (3); Autosomal dominant	K
ptv	Union#Q61#Q61 Cystic kidney disease	Chapter XVII Congenital malformations, deformations and chromosomal abnormalities	PKD1	44	477	0.0845	35	239481	0.0001	3.04e-96	631.157	401.269	992.748	1	Polycystic kidney disease 1; 173900 (3); Autosomal dominant	K
ptv5pcnt	Union#Q61#Q61 Cystic kidney disease	Chapter XVII Congenital malformations, deformations and chromosomal abnormalities	PKD1	44	477	0.0845	35	239481	0.0001	3.04e-96	631.157	401.269	992.748	1	Polycystic kidney disease 1; 173900 (3); Autosomal dominant	K
ptv5pcnt	20002#1452#eczema|dermatitis	Chapter XII Diseases of the skin and subcutaneous tissue	FLG	1419	5383	0.2086	30457	225988	0.1188	5.05e-95	1.9559	1.8426	2.0763	1	Ichthyosis vulgaris; 146700 (3); Autosomal dominant|{Dermatitis; atopic; susceptibility to; 2}; 605803 (3)	E
ptv5pcnt	40001#C92#C92 Myeloid leukaemia	Chapter II Neoplasms	ASXL1	13	181	0.067	182	199574	0.0009	2.42e-20	78.7585	44.0414	140.843	1	Bohring-Opitz syndrome; 605039 (3); Autosomal dominant|Myelodysplastic syndrome; somatic; 614286 (3)	K
ptv	Union#D56#D56 Thalassaemia	Chapter III Diseases of the blood and blood-forming organs and certain disorders involving the immune mechanism	HBB	30	73	0.2913	17	269050	0.0001	7.61e-93	6504.03	3437.4	12306.5	1	Delta-beta thalassemia; 141749 (3); Autosomal dominant|Erythrocytosis 6; 617980 (3)|Heinz body anemia; 140700 (3); Autosomal dominant|Hereditary persistence of fetal hemoglobin; 141749 (3); Autosomal dominant|Methmoglobinemia; beta type; 617971 (3)|Sickle cell anemia; 603903 (3); Autosomal recessive|Thalassemia; beta; 613985 (3)|Thalassemia-beta; dominant inclusion-body; 603902 (3)|{Malaria; resi…	K
ptv5pcnt	Union#D56#D56 Thalassaemia	Chapter III Diseases of the blood and blood-forming organs and certain disorders involving the immune mechanism	HBB	30	73	0.2913	17	269050	0.0001	7.61e-93	6504.03	3437.4	12306.5	1	Delta-beta thalassemia; 141749 (3); Autosomal dominant|Erythrocytosis 6; 617980 (3)|Heinz body anemia; 140700 (3); Autosomal dominant|Hereditary persistence of fetal hemoglobin; 141749 (3); Autosomal dominant|Methmoglobinemia; beta type; 617971 (3)|Sickle cell anemia; 603903 (3); Autosomal recessive|Thalassemia; beta; 613985 (3)|Thalassemia-beta; dominant inclusion-body; 603902 (3)|{Malaria; resi…	K
ptv5pcnt	40001#C920#C92.0 Acute myeloid leukaemia	Chapter II Neoplasms	ASXL1	12	168	0.0667	186	202806	0.0009	7.53e-19	77.8825	42.6125	142.345	1	Bohring-Opitz syndrome; 605039 (3); Autosomal dominant|Myelodysplastic syndrome; somatic; 614286 (3)	K
ptv5pcnt	41200#W36#W36 Diagnostic puncture of bone	Chapter XIII Diseases of the musculoskeletal system and connective tissue	ASXL1	28	2858	0.0097	204	221746	0.0009	7.92e-19	10.6493	7.1618	15.835	1	Bohring-Opitz syndrome; 605039 (3); Autosomal dominant|Myelodysplastic syndrome; somatic; 614286 (3)	K
ptv	Source of report of D56 (thalassaemia)	Chapter III Diseases of the blood and blood-forming organs and certain disorders involving the immune mechanism	HBB	29	60	0.3258	18	269063	0.0001	3.06e-91	7224.84	3808.62	13705.3	1	Delta-beta thalassemia; 141749 (3); Autosomal dominant|Erythrocytosis 6; 617980 (3)|Heinz body anemia; 140700 (3); Autosomal dominant|Hereditary persistence of fetal hemoglobin; 141749 (3); Autosomal dominant|Methmoglobinemia; beta type; 617971 (3)|Sickle cell anemia; 603903 (3); Autosomal recessive|Thalassemia; beta; 613985 (3)|Thalassemia-beta; dominant inclusion-body; 603902 (3)|{Malaria; resi…	K
ptv5pcnt	Source of report of D56 (thalassaemia)	Chapter III Diseases of the blood and blood-forming organs and certain disorders involving the immune mechanism	HBB	29	60	0.3258	18	269063	0.0001	3.06e-91	7224.84	3808.62	13705.3	1	Delta-beta thalassemia; 141749 (3); Autosomal dominant|Erythrocytosis 6; 617980 (3)|Heinz body anemia; 140700 (3); Autosomal dominant|Hereditary persistence of fetal hemoglobin; 141749 (3); Autosomal dominant|Methmoglobinemia; beta type; 617971 (3)|Sickle cell anemia; 603903 (3); Autosomal recessive|Thalassemia; beta; 613985 (3)|Thalassemia-beta; dominant inclusion-body; 603902 (3)|{Malaria; resi…	K
URmtr	20002#1427#polycystic kidney	Chapter XIV Diseases of the genitourinary system	PKD1	47	126	0.2717	493	268289	0.0018	1.04e-85	202.994	143.555	287.043	1	Polycystic kidney disease 1; 173900 (3); Autosomal dominant	K
ptv5pcnt	41272#W365#W36.5 Diagnostic extraction of bone marrow NEC	Chapter XIII Diseases of the musculoskeletal system and connective tissue	ASXL1	28	2827	0.0098	207	221348	0.0009	8.91e-19	10.591	7.125	15.7432	1	Bohring-Opitz syndrome; 605039 (3); Autosomal dominant|Myelodysplastic syndrome; somatic; 614286 (3)	K
ptv5pcnt	41272#W36#W36 Diagnostic puncture of bone	Chapter XIII Diseases of the musculoskeletal system and connective tissue	ASXL1	28	3048	0.0091	203	221952	0.0009	3.43e-18	10.044	6.7547	14.9351	1	Bohring-Opitz syndrome; 605039 (3); Autosomal dominant|Myelodysplastic syndrome; somatic; 614286 (3)	K
UR	20002#1427#polycystic kidney	Chapter XIV Diseases of the genitourinary system	PKD1	52	121	0.3006	946	267836	0.0035	3.96e-83	121.673	87.368	169.449	1	Polycystic kidney disease 1; 173900 (3); Autosomal dominant	K
URmtr	Source of report of Q61 (cystic kidney disease)	Chapter XVII Congenital malformations, deformations and chromosomal abnormalities	PKD1	58	432	0.1184	434	242126	0.0018	1.13e-82	74.9024	56.057	100.084	1	Polycystic kidney disease 1; 173900 (3); Autosomal dominant	K
URmtr	Union#Q61#Q61 Cystic kidney disease	Chapter XVII Congenital malformations, deformations and chromosomal abnormalities	PKD1	59	462	0.1132	437	239079	0.0018	2.23e-82	69.8667	52.4481	93.0701	1	Polycystic kidney disease 1; 173900 (3); Autosomal dominant	K
URmtr	Union#Q612#Q61.2 Polycystic kidney| adult type	Chapter XVII Congenital malformations, deformations and chromosomal abnormalities	PKD1	42	78	0.35	498	268552	0.0019	3.57e-82	290.371	197.527	426.856	1	Polycystic kidney disease 1; 173900 (3); Autosomal dominant	K
UR	Union#Q612#Q61.2 Polycystic kidney| adult type	Chapter XVII Congenital malformations, deformations and chromosomal abnormalities	PKD1	47	73	0.3917	951	268099	0.0035	8.4e-82	181.506	125.116	263.309	1	Polycystic kidney disease 1; 173900 (3); Autosomal dominant	K
ptv	Union#Q613#Q61.3 Polycystic kidney| unspecified	Chapter XVII Congenital malformations, deformations and chromosomal abnormalities	PKD1	33	173	0.1602	49	268915	0.0002	8.55e-82	1046.86	656.997	1668.05	1	Polycystic kidney disease 1; 173900 (3); Autosomal dominant	K
ptv5pcnt	Union#Q613#Q61.3 Polycystic kidney| unspecified	Chapter XVII Congenital malformations, deformations and chromosomal abnormalities	PKD1	33	173	0.1602	49	268915	0.0002	8.55e-82	1046.86	656.997	1668.05	1	Polycystic kidney disease 1; 173900 (3); Autosomal dominant	K
UR	Source of report of Q61 (cystic kidney disease)	Chapter XVII Congenital malformations, deformations and chromosomal abnormalities	PKD1	66	424	0.1347	832	241728	0.0034	4.01e-80	45.2253	34.5883	59.1335	1	Polycystic kidney disease 1; 173900 (3); Autosomal dominant	K
UR	Union#Q61#Q61 Cystic kidney disease	Chapter XVII Congenital malformations, deformations and chromosomal abnormalities	PKD1	67	454	0.1286	832	238684	0.0035	1.57e-79	42.3369	32.4684	55.2048	1	Polycystic kidney disease 1; 173900 (3); Autosomal dominant	K
URmtr	Union#Q613#Q61.3 Polycystic kidney| unspecified	Chapter XVII Congenital malformations, deformations and chromosomal abnormalities	PKD1	46	160	0.2233	494	268470	0.0018	1.83e-79	156.245	111.257	219.424	1	Polycystic kidney disease 1; 173900 (3); Autosomal dominant	K
UR	Union#Q613#Q61.3 Polycystic kidney| unspecified	Chapter XVII Congenital malformations, deformations and chromosomal abnormalities	PKD1	52	154	0.2524	946	268018	0.0035	1.35e-78	95.6655	69.4135	131.846	1	Polycystic kidney disease 1; 173900 (3); Autosomal dominant	K
ptv	Union#BlockQ60-Q64#Q60-Q64 Congenital malformations of the urinary system	Chapter XVII Congenital malformations, deformations and chromosomal abnormalities	PKD1	40	745	0.051	42	241799	0.0002	3.33e-77	309.107	199.285	479.45	1	Polycystic kidney disease 1; 173900 (3); Autosomal dominant	K
ptv5pcnt	Union#BlockQ60-Q64#Q60-Q64 Congenital malformations of the urinary system	Chapter XVII Congenital malformations, deformations and chromosomal abnormalities	PKD1	40	745	0.051	42	241799	0.0002	3.33e-77	309.107	199.285	479.45	1	Polycystic kidney disease 1; 173900 (3); Autosomal dominant	K
ptv5pcnt	Union#L30#L30 Other dermatitis	Chapter XII Diseases of the skin and subcutaneous tissue	FLG	4185	22509	0.1568	27764	210051	0.1167	1.55e-75	1.4066	1.3579	1.4572	1	Ichthyosis vulgaris; 146700 (3); Autosomal dominant|{Dermatitis; atopic; susceptibility to; 2}; 605803 (3)	E
ptv5pcnt	Source of report of L30 (other dermatitis)	Chapter XII Diseases of the skin and subcutaneous tissue	FLG	4069	21916	0.1566	27802	209974	0.1169	1.98e-72	1.4022	1.353	1.4532	1	Ichthyosis vulgaris; 146700 (3); Autosomal dominant|{Dermatitis; atopic; susceptibility to; 2}; 605803 (3)	E
ptv5pcnt	Union#BlockC81-C96#C81-C96 Malignant neoplasms| stated or presumed to be primary| of lymphoid| haematopoietic and related tissue	Chapter II Neoplasms	ASXL1	31	3785	0.0081	202	212204	0.001	4.6e-18	8.604	5.8872	12.5744	1	Bohring-Opitz syndrome; 605039 (3); Autosomal dominant|Myelodysplastic syndrome; somatic; 614286 (3)	K
ptv5pcnt	Union#D46#D46 Myelodysplastic syndromes	Chapter II Neoplasms	ASXL1	14	340	0.0395	208	205820	0.001	5.7e-18	40.7449	23.4718	70.7295	1	Bohring-Opitz syndrome; 605039 (3); Autosomal dominant|Myelodysplastic syndrome; somatic; 614286 (3)	K
ptv	Union#Q61#Q61 Cystic kidney disease	Chapter XVII Congenital malformations, deformations and chromosomal abnormalities	PKD2	29	492	0.0557	10	239506	0	1.63e-69	1411.72	684.285	2912.47	1	Polycystic kidney disease 2; 613095 (3); Autosomal dominant	K
ptv5pcnt	Union#Q61#Q61 Cystic kidney disease	Chapter XVII Congenital malformations, deformations and chromosomal abnormalities	PKD2	29	492	0.0557	10	239506	0	1.63e-69	1411.72	684.285	2912.47	1	Polycystic kidney disease 2; 613095 (3); Autosomal dominant	K
flexnonsynmtr	Union#D56#D56 Thalassaemia	Chapter III Diseases of the blood and blood-forming organs and certain disorders involving the immune mechanism	HBB	30	73	0.2913	178	268889	0.0007	3.88e-69	620.8	395.939	973.363	1	Delta-beta thalassemia; 141749 (3); Autosomal dominant|Erythrocytosis 6; 617980 (3)|Heinz body anemia; 140700 (3); Autosomal dominant|Hereditary persistence of fetal hemoglobin; 141749 (3); Autosomal dominant|Methmoglobinemia; beta type; 617971 (3)|Sickle cell anemia; 603903 (3); Autosomal recessive|Thalassemia; beta; 613985 (3)|Thalassemia-beta; dominant inclusion-body; 603902 (3)|{Malaria; resi…	K
ptv	41202#Z40#Z40 Prophylactic surgery	Chapter XXI Factors influencing health status and contact with health services	BRCA2	56	463	0.1079	399	154843	0.0026	7.84e-69	46.9381	34.9751	62.993	1	Fanconi anemia; complementation group D1; 605724 (3); Autosomal recessive|Wilms tumor; 194070 (3); Autosomal dominant; Somatic mutation|{Breast cancer; male; susceptibility to}; 114480 (3); Autosomal dominant|{Breast-ovarian cancer; familial; 2}; 612555 (3); Autosomal dominant|{Glioblastoma 3}; 613029 (3); Autosomal recessive|{Medulloblastoma}; 155255 (3); Autosomal recessive; Autosomal dominant|…	K
flexnonsynmtr	Source of report of D56 (thalassaemia)	Chapter III Diseases of the blood and blood-forming organs and certain disorders involving the immune mechanism	HBB	29	60	0.3258	179	268902	0.0007	1.58e-68	726.086	455.226	1158.11	1	Delta-beta thalassemia; 141749 (3); Autosomal dominant|Erythrocytosis 6; 617980 (3)|Heinz body anemia; 140700 (3); Autosomal dominant|Hereditary persistence of fetal hemoglobin; 141749 (3); Autosomal dominant|Methmoglobinemia; beta type; 617971 (3)|Sickle cell anemia; 603903 (3); Autosomal recessive|Thalassemia; beta; 613985 (3)|Thalassemia-beta; dominant inclusion-body; 603902 (3)|{Malaria; resi…	K
ptv	20002#1405#other renal|kidney problem	Chapter XIV Diseases of the genitourinary system	PKD1	40	1407	0.0276	37	244669	0.0002	3.61e-68	187.994	119.855	294.87	1	Polycystic kidney disease 1; 173900 (3); Autosomal dominant	K
ptv5pcnt	20002#1405#other renal|kidney problem	Chapter XIV Diseases of the genitourinary system	PKD1	40	1407	0.0276	37	244669	0.0002	3.61e-68	187.994	119.855	294.87	1	Polycystic kidney disease 1; 173900 (3); Autosomal dominant	K
URmtr	Union#BlockQ60-Q64#Q60-Q64 Congenital malformations of the urinary system	Chapter XVII Congenital malformations, deformations and chromosomal abnormalities	PKD1	56	729	0.0713	430	241411	0.0018	2e-67	43.127	32.3419	57.5085	1	Polycystic kidney disease 1; 173900 (3); Autosomal dominant	K
ptv	Source of report of Q61 (cystic kidney disease)	Chapter XVII Congenital malformations, deformations and chromosomal abnormalities	PKD2	28	462	0.0571	12	242548	0	8.37e-67	1224.99	619.115	2423.78	1	Polycystic kidney disease 2; 613095 (3); Autosomal dominant	K
ptv5pcnt	Source of report of Q61 (cystic kidney disease)	Chapter XVII Congenital malformations, deformations and chromosomal abnormalities	PKD2	28	462	0.0571	12	242548	0	8.37e-67	1224.99	619.115	2423.78	1	Polycystic kidney disease 2; 613095 (3); Autosomal dominant	K
ptv5pcnt	41202#D46#D46 Myelodysplastic syndromes	Chapter II Neoplasms	ASXL1	12	237	0.0482	127	151160	0.0008	1.64e-17	60.2651	32.8932	110.415	1	Bohring-Opitz syndrome; 605039 (3); Autosomal dominant|Myelodysplastic syndrome; somatic; 614286 (3)	K
ptv	41202#Z400#Z40.0 Prophylactic surgery for risk-factors related to malignant neoplasms	Chapter XXI Factors influencing health status and contact with health services	BRCA2	52	423	0.1095	390	150717	0.0026	2.36e-64	47.5073	35.0297	64.4295	1	Fanconi anemia; complementation group D1; 605724 (3); Autosomal recessive|Wilms tumor; 194070 (3); Autosomal dominant; Somatic mutation|{Breast cancer; male; susceptibility to}; 114480 (3); Autosomal dominant|{Breast-ovarian cancer; familial; 2}; 612555 (3); Autosomal dominant|{Glioblastoma 3}; 613029 (3); Autosomal recessive|{Medulloblastoma}; 155255 (3); Autosomal recessive; Autosomal dominant|…	K
ptv5pcnt	41202#BlockC81-C96#C81-C96 Malignant neoplasms| stated or presumed to be primary| of lymphoid| haematopoietic and related tissue	Chapter II Neoplasms	ASXL1	26	2940	0.0088	130	159158	0.0008	1.69e-17	10.8271	7.095	16.5222	1	Bohring-Opitz syndrome; 605039 (3); Autosomal dominant|Myelodysplastic syndrome; somatic; 614286 (3)	K
ptvraredmg	Union#D56#D56 Thalassaemia	Chapter III Diseases of the blood and blood-forming organs and certain disorders involving the immune mechanism	HBB	30	73	0.2913	274	268793	0.001	6.82e-64	403.149	259.315	626.764	1	Delta-beta thalassemia; 141749 (3); Autosomal dominant|Erythrocytosis 6; 617980 (3)|Heinz body anemia; 140700 (3); Autosomal dominant|Hereditary persistence of fetal hemoglobin; 141749 (3); Autosomal dominant|Methmoglobinemia; beta type; 617971 (3)|Sickle cell anemia; 603903 (3); Autosomal recessive|Thalassemia; beta; 613985 (3)|Thalassemia-beta; dominant inclusion-body; 603902 (3)|{Malaria; resi…	K
ptvraredmg	Source of report of D56 (thalassaemia)	Chapter III Diseases of the blood and blood-forming organs and certain disorders involving the immune mechanism	HBB	29	60	0.3258	275	268806	0.001	1.82e-63	472.447	298.612	747.479	1	Delta-beta thalassemia; 141749 (3); Autosomal dominant|Erythrocytosis 6; 617980 (3)|Heinz body anemia; 140700 (3); Autosomal dominant|Hereditary persistence of fetal hemoglobin; 141749 (3); Autosomal dominant|Methmoglobinemia; beta type; 617971 (3)|Sickle cell anemia; 603903 (3); Autosomal recessive|Thalassemia; beta; 613985 (3)|Thalassemia-beta; dominant inclusion-body; 603902 (3)|{Malaria; resi…	K
UR	Union#BlockQ60-Q64#Q60-Q64 Congenital malformations of the urinary system	Chapter XVII Congenital malformations, deformations and chromosomal abnormalities	PKD1	64	721	0.0815	832	241009	0.0034	1.89e-63	25.7131	19.7361	33.5002	1	Polycystic kidney disease 1; 173900 (3); Autosomal dominant	K
ptv5pcnt	41202#C92#C92 Myeloid leukaemia	Chapter II Neoplasms	ASXL1	13	387	0.0325	128	161176	0.0008	6.34e-17	42.2983	23.7017	75.4858	1	Bohring-Opitz syndrome; 605039 (3); Autosomal dominant|Myelodysplastic syndrome; somatic; 614286 (3)	K
ptv5pcnt	41200#W365#W36.5 Diagnostic extraction of bone marrow NEC	Chapter XIII Diseases of the musculoskeletal system and connective tissue	ASXL1	25	2522	0.0098	210	221359	0.0009	7.22e-17	10.449	6.8893	15.8478	1	Bohring-Opitz syndrome; 605039 (3); Autosomal dominant|Myelodysplastic syndrome; somatic; 614286 (3)	K
flexdmg	Union#D56#D56 Thalassaemia	Chapter III Diseases of the blood and blood-forming organs and certain disorders involving the immune mechanism	HBB	30	73	0.2913	310	268757	0.0012	2.28e-62	356.284	229.595	552.881	1	Delta-beta thalassemia; 141749 (3); Autosomal dominant|Erythrocytosis 6; 617980 (3)|Heinz body anemia; 140700 (3); Autosomal dominant|Hereditary persistence of fetal hemoglobin; 141749 (3); Autosomal dominant|Methmoglobinemia; beta type; 617971 (3)|Sickle cell anemia; 603903 (3); Autosomal recessive|Thalassemia; beta; 613985 (3)|Thalassemia-beta; dominant inclusion-body; 603902 (3)|{Malaria; resi…	K
flexnonsyn	Union#D56#D56 Thalassaemia	Chapter III Diseases of the blood and blood-forming organs and certain disorders involving the immune mechanism	HBB	30	73	0.2913	310	268757	0.0012	2.28e-62	356.284	229.595	552.881	1	Delta-beta thalassemia; 141749 (3); Autosomal dominant|Erythrocytosis 6; 617980 (3)|Heinz body anemia; 140700 (3); Autosomal dominant|Hereditary persistence of fetal hemoglobin; 141749 (3); Autosomal dominant|Methmoglobinemia; beta type; 617971 (3)|Sickle cell anemia; 603903 (3); Autosomal recessive|Thalassemia; beta; 613985 (3)|Thalassemia-beta; dominant inclusion-body; 603902 (3)|{Malaria; resi…	K
flexdmg	Source of report of D56 (thalassaemia)	Chapter III Diseases of the blood and blood-forming organs and certain disorders involving the immune mechanism	HBB	29	60	0.3258	311	268770	0.0012	5.38e-62	417.703	264.477	659.699	1	Delta-beta thalassemia; 141749 (3); Autosomal dominant|Erythrocytosis 6; 617980 (3)|Heinz body anemia; 140700 (3); Autosomal dominant|Hereditary persistence of fetal hemoglobin; 141749 (3); Autosomal dominant|Methmoglobinemia; beta type; 617971 (3)|Sickle cell anemia; 603903 (3); Autosomal recessive|Thalassemia; beta; 613985 (3)|Thalassemia-beta; dominant inclusion-body; 603902 (3)|{Malaria; resi…	K
flexnonsyn	Source of report of D56 (thalassaemia)	Chapter III Diseases of the blood and blood-forming organs and certain disorders involving the immune mechanism	HBB	29	60	0.3258	311	268770	0.0012	5.38e-62	417.703	264.477	659.699	1	Delta-beta thalassemia; 141749 (3); Autosomal dominant|Erythrocytosis 6; 617980 (3)|Heinz body anemia; 140700 (3); Autosomal dominant|Hereditary persistence of fetal hemoglobin; 141749 (3); Autosomal dominant|Methmoglobinemia; beta type; 617971 (3)|Sickle cell anemia; 603903 (3); Autosomal recessive|Thalassemia; beta; 613985 (3)|Thalassemia-beta; dominant inclusion-body; 603902 (3)|{Malaria; resi…	K
ptv5pcnt	41202#Z400#Z40.0 Prophylactic surgery for risk-factors related to malignant neoplasms	Chapter XXI Factors influencing health status and contact with health services	BRCA1	41	434	0.0863	155	150952	0.001	7.6e-62	92.0029	64.3892	131.459	1	Fanconi anemia; complementation group S; 617883 (3); Autosomal recessive|{Breast-ovarian cancer; familial; 1}; 604370 (3); Autosomal dominant; Multifactorial|{Pancreatic cancer; susceptibility to; 4}; 614320 (3)	K
ptv5pcnt	41202#Z40#Z40 Prophylactic surgery	Chapter XXI Factors influencing health status and contact with health services	BRCA1	42	477	0.0809	163	155079	0.001	9.73e-62	83.7715	58.9812	118.981	1	Fanconi anemia; complementation group S; 617883 (3); Autosomal recessive|{Breast-ovarian cancer; familial; 1}; 604370 (3); Autosomal dominant; Multifactorial|{Pancreatic cancer; susceptibility to; 4}; 614320 (3)	K
ptv5pcnt	Union#D469#D46.9 Myelodysplastic syndrome| unspecified	Chapter II Neoplasms	ASXL1	13	311	0.0401	207	201785	0.001	8.41e-17	40.7475	23.0128	72.1497	1	Bohring-Opitz syndrome; 605039 (3); Autosomal dominant|Myelodysplastic syndrome; somatic; 614286 (3)	K
ptvraredmg	Source of report of E78 (disorders of lipoprotein metabolism and other lipidaemias)	Chapter IV Endocrine, nutritional and metabolic diseases	LDLR	677	54620	0.0122	809	158341	0.0051	6.23e-61	2.4259	2.1895	2.6879	1	Hypercholesterolemia; familial; 143890 (3); Autosomal dominant|LDL cholesterol level QTL2; 143890 (3); Autosomal dominant	K
ptv5pcnt	41202#D469#D46.9 Myelodysplastic syndrome| unspecified	Chapter II Neoplasms	ASXL1	11	201	0.0519	120	148503	0.0008	1.03e-16	67.7252	35.9704	127.513	1	Bohring-Opitz syndrome; 605039 (3); Autosomal dominant|Myelodysplastic syndrome; somatic; 614286 (3)	K
ptv5pcnt	Union#C920#C92.0 Acute myeloid leukaemia	Chapter II Neoplasms	ASXL1	13	339	0.0369	217	218121	0.001	1.63e-16	38.5462	21.8053	68.1397	1	Bohring-Opitz syndrome; 605039 (3); Autosomal dominant|Myelodysplastic syndrome; somatic; 614286 (3)	K
ptvraredmg	Union#Q612#Q61.2 Polycystic kidney| adult type	Chapter XVII Congenital malformations, deformations and chromosomal abnormalities	PKD1	50	70	0.4167	3585	265465	0.0133	1.75e-60	52.892	36.739	76.1471	1	Polycystic kidney disease 1; 173900 (3); Autosomal dominant	K
ptv5pcnt	40001#BlockC81-C96#C81-C96 Malignant neoplasms| stated or presumed to be primary| of lymphoid| haematopoietic and related tissue	Chapter II Neoplasms	ASXL1	16	752	0.0208	196	200555	0.001	3.79e-16	21.7711	13.0132	36.4228	1	Bohring-Opitz syndrome; 605039 (3); Autosomal dominant|Myelodysplastic syndrome; somatic; 614286 (3)	K
ptvraredmg	Union#Q613#Q61.3 Polycystic kidney| unspecified	Chapter XVII Congenital malformations, deformations and chromosomal abnormalities	PKD1	59	147	0.2864	3576	265388	0.0133	1.06e-59	29.7864	21.9812	40.3632	1	Polycystic kidney disease 1; 173900 (3); Autosomal dominant	K
ptv5pcnt	40001#ChapterII#Chapter II Neoplasms	Chapter II Neoplasms	ASXL1	39	8432	0.0046	190	217821	0.0009	3.12e-15	5.3025	3.7544	7.4889	1	Bohring-Opitz syndrome; 605039 (3); Autosomal dominant|Myelodysplastic syndrome; somatic; 614286 (3)	K
ptv	42027#Source of end stage renal disease report	Chapter XIV Diseases of the genitourinary system	PKD1	30	561	0.0508	38	199098	0.0002	1.04e-57	280.183	172.368	455.437	1	Polycystic kidney disease 1; 173900 (3); Autosomal dominant	K
ptv5pcnt	42027#Source of end stage renal disease report	Chapter XIV Diseases of the genitourinary system	PKD1	30	561	0.0508	38	199098	0.0002	1.04e-57	280.183	172.368	455.437	1	Polycystic kidney disease 1; 173900 (3); Autosomal dominant	K
ptv	40001#C92#C92 Myeloid leukaemia	Chapter II Neoplasms	ASXL1	8	186	0.0412	93	199663	0.0005	1.27e-13	92.3404	44.2189	192.83	1	Bohring-Opitz syndrome; 605039 (3); Autosomal dominant|Myelodysplastic syndrome; somatic; 614286 (3)	K
ptv5pcnt	Union#BlockD37-D48#D37-D48 Neoplasms of uncertain or unknown behaviour	Chapter II Neoplasms	ASXL1	30	5466	0.0055	202	220038	0.0009	1.49e-13	5.9786	4.0704	8.7813	1	Bohring-Opitz syndrome; 605039 (3); Autosomal dominant|Myelodysplastic syndrome; somatic; 614286 (3)	K
ptv5pcnt	40006#D46#D46 Myelodysplastic syndromes	Chapter II Neoplasms	ASXL1	7	92	0.0707	155	178524	0.0009	6.11e-12	87.6345	39.9938	192.025	1	Bohring-Opitz syndrome; 605039 (3); Autosomal dominant|Myelodysplastic syndrome; somatic; 614286 (3)	K
ptvraredmg	Union#E78#E78 Disorders of lipoprotein metabolism and other lipidaemias	Chapter IV Endocrine, nutritional and metabolic diseases	LDLR	722	60582	0.0118	793	154194	0.0051	3.48e-57	2.3173	2.0942	2.5643	1	Hypercholesterolemia; familial; 143890 (3); Autosomal dominant|LDL cholesterol level QTL2; 143890 (3); Autosomal dominant	K
ptvraredmg	20002#1427#polycystic kidney	Chapter XIV Diseases of the genitourinary system	PKD1	54	119	0.3121	3580	265202	0.0133	4.64e-57	33.6156	24.33	46.4451	1	Polycystic kidney disease 1; 173900 (3); Autosomal dominant	K
ptv5pcnt	41202#C920#C92.0 Acute myeloid leukaemia	Chapter II Neoplasms	ASXL1	9	285	0.0306	127	157486	0.0008	6.47e-12	39.1594	19.7201	77.7611	1	Bohring-Opitz syndrome; 605039 (3); Autosomal dominant|Myelodysplastic syndrome; somatic; 614286 (3)	K
ptv	40001#C920#C92.0 Acute myeloid leukaemia	Chapter II Neoplasms	ASXL1	7	173	0.0389	96	202896	0.0005	7.02e-12	85.5173	39.1354	186.869	1	Bohring-Opitz syndrome; 605039 (3); Autosomal dominant|Myelodysplastic syndrome; somatic; 614286 (3)	K
flexdmg	Source of report of E78 (disorders of lipoprotein metabolism and other lipidaemias)	Chapter IV Endocrine, nutritional and metabolic diseases	LDLR	862	54435	0.0156	1201	157949	0.0075	1.43e-56	2.0826	1.9071	2.2742	1	Hypercholesterolemia; familial; 143890 (3); Autosomal dominant|LDL cholesterol level QTL2; 143890 (3); Autosomal dominant	K
ptv	20002#1340#thalassaemia	Chapter III Diseases of the blood and blood-forming organs and certain disorders involving the immune mechanism	HBB	17	21	0.4474	19	201860	0.0001	5.7e-56	8600.55	3935.69	18794.5	1	Delta-beta thalassemia; 141749 (3); Autosomal dominant|Erythrocytosis 6; 617980 (3)|Heinz body anemia; 140700 (3); Autosomal dominant|Hereditary persistence of fetal hemoglobin; 141749 (3); Autosomal dominant|Methmoglobinemia; beta type; 617971 (3)|Sickle cell anemia; 603903 (3); Autosomal recessive|Thalassemia; beta; 613985 (3)|Thalassemia-beta; dominant inclusion-body; 603902 (3)|{Malaria; resi…	K
ptv5pcnt	20002#1340#thalassaemia	Chapter III Diseases of the blood and blood-forming organs and certain disorders involving the immune mechanism	HBB	17	21	0.4474	19	201860	0.0001	5.7e-56	8600.55	3935.69	18794.5	1	Delta-beta thalassemia; 141749 (3); Autosomal dominant|Erythrocytosis 6; 617980 (3)|Heinz body anemia; 140700 (3); Autosomal dominant|Hereditary persistence of fetal hemoglobin; 141749 (3); Autosomal dominant|Methmoglobinemia; beta type; 617971 (3)|Sickle cell anemia; 603903 (3); Autosomal recessive|Thalassemia; beta; 613985 (3)|Thalassemia-beta; dominant inclusion-body; 603902 (3)|{Malaria; resi…	K
flexnonsyn	Source of report of E78 (disorders of lipoprotein metabolism and other lipidaemias)	Chapter IV Endocrine, nutritional and metabolic diseases	LDLR	923	54374	0.0167	1340	157810	0.0084	4.74e-55	1.9991	1.8373	2.1752	1	Hypercholesterolemia; familial; 143890 (3); Autosomal dominant|LDL cholesterol level QTL2; 143890 (3); Autosomal dominant	K
ptvraredmg	Source of report of Q61 (cystic kidney disease)	Chapter XVII Congenital malformations, deformations and chromosomal abnormalities	PKD1	76	414	0.1551	3212	239348	0.0132	5.63e-55	13.6794	10.6849	17.5132	1	Polycystic kidney disease 1; 173900 (3); Autosomal dominant	K
ptv	Union#C92#C92 Myeloid leukaemia	Chapter II Neoplasms	ASXL1	9	482	0.0183	106	219037	0.0005	7.39e-12	38.584	19.4236	76.6451	1	Bohring-Opitz syndrome; 605039 (3); Autosomal dominant|Myelodysplastic syndrome; somatic; 614286 (3)	K
ptv5pcnt	Union#BlockJ09-J18#J09-J18 Influenza and pneumonia	Chapter X Diseases of the respiratory system	ASXL1	45	13652	0.0033	186	204936	0.0009	1.08e-11	3.6318	2.6213	5.0319	1	Bohring-Opitz syndrome; 605039 (3); Autosomal dominant|Myelodysplastic syndrome; somatic; 614286 (3)	K
ptv5pcnt	Union#N17#N17 Acute renal failure	Chapter XIV Diseases of the genitourinary system	ASXL1	35	8626	0.004	178	188863	0.0009	1.9e-11	4.3051	2.9944	6.1895	1	Bohring-Opitz syndrome; 605039 (3); Autosomal dominant|Myelodysplastic syndrome; somatic; 614286 (3)	K
ptv	41202#Z40#Z40 Prophylactic surgery	Chapter XXI Factors influencing health status and contact with health services	BRCA1	37	482	0.0713	146	155096	0.0009	2.85e-54	81.546	56.2329	118.254	1	Fanconi anemia; complementation group S; 617883 (3); Autosomal recessive|{Breast-ovarian cancer; familial; 1}; 604370 (3); Autosomal dominant; Multifactorial|{Pancreatic cancer; susceptibility to; 4}; 614320 (3)	K
ptv	41202#Z400#Z40.0 Prophylactic surgery for risk-factors related to malignant neoplasms	Chapter XXI Factors influencing health status and contact with health services	BRCA1	36	439	0.0758	141	150966	0.0009	6.18e-54	87.8007	60.1758	128.107	1	Fanconi anemia; complementation group S; 617883 (3); Autosomal recessive|{Breast-ovarian cancer; familial; 1}; 604370 (3); Autosomal dominant; Multifactorial|{Pancreatic cancer; susceptibility to; 4}; 614320 (3)	K
ptvraredmg	Union#Q61#Q61 Cystic kidney disease	Chapter XVII Congenital malformations, deformations and chromosomal abnormalities	PKD1	77	444	0.1478	3189	236327	0.0133	6.76e-54	12.8519	10.0646	16.4111	1	Polycystic kidney disease 1; 173900 (3); Autosomal dominant	K
flexdmg	Union#Q613#Q61.3 Polycystic kidney| unspecified	Chapter XVII Congenital malformations, deformations and chromosomal abnormalities	PKD1	63	143	0.3058	5669	263295	0.0211	1.26e-53	20.4617	15.1956	27.5527	1	Polycystic kidney disease 1; 173900 (3); Autosomal dominant	K
flexdmg	Union#E78#E78 Disorders of lipoprotein metabolism and other lipidaemias	Chapter IV Endocrine, nutritional and metabolic diseases	LDLR	919	60385	0.015	1163	153824	0.0075	1.35e-53	2.0129	1.8452	2.1959	1	Hypercholesterolemia; familial; 143890 (3); Autosomal dominant|LDL cholesterol level QTL2; 143890 (3); Autosomal dominant	K
ptv5pcnt	20002#2#dermatology	Chapter XII Diseases of the skin and subcutaneous tissue	FLG	1913	9388	0.1693	29585	219543	0.1188	3.01e-53	1.5121	1.4375	1.5907	1	Ichthyosis vulgaris; 146700 (3); Autosomal dominant|{Dermatitis; atopic; susceptibility to; 2}; 605803 (3)	E
ptvraredmg	20002#1473#high cholesterol	Chapter IX Diseases of the circulatory system	LDLR	466	32238	0.0142	975	169637	0.0057	1.11e-52	2.515	2.2507	2.8103	1	Hypercholesterolemia; familial; 143890 (3); Autosomal dominant|LDL cholesterol level QTL2; 143890 (3); Autosomal dominant	K
flexdmg	Union#Q612#Q61.2 Polycystic kidney| adult type	Chapter XVII Congenital malformations, deformations and chromosomal abnormalities	PKD1	51	69	0.425	5681	263369	0.0211	2.64e-52	34.2658	23.8374	49.2565	1	Polycystic kidney disease 1; 173900 (3); Autosomal dominant	K
flexnonsyn	Union#E78#E78 Disorders of lipoprotein metabolism and other lipidaemias	Chapter IV Endocrine, nutritional and metabolic diseases	LDLR	985	60319	0.0161	1294	153693	0.0083	2.71e-52	1.9396	1.7843	2.1083	1	Hypercholesterolemia; familial; 143890 (3); Autosomal dominant|LDL cholesterol level QTL2; 143890 (3); Autosomal dominant	K
ptv5pcnt	40006#D469#D46.9 Myelodysplastic syndrome| unspecified	Chapter II Neoplasms	ASXL1	6	59	0.0923	176	217813	0.0008	2.47e-11	125.855	53.6433	295.274	1	Bohring-Opitz syndrome; 605039 (3); Autosomal dominant|Myelodysplastic syndrome; somatic; 614286 (3)	K
flexdmg	20002#1473#high cholesterol	Chapter IX Diseases of the circulatory system	LDLR	585	32119	0.0179	1397	169215	0.0082	6.17e-51	2.2062	2.0017	2.4315	1	Hypercholesterolemia; familial; 143890 (3); Autosomal dominant|LDL cholesterol level QTL2; 143890 (3); Autosomal dominant	K
flexdmg	20002#1427#polycystic kidney	Chapter XIV Diseases of the genitourinary system	PKD1	57	116	0.3295	5674	263108	0.0211	9.6e-51	22.7857	16.5768	31.3201	1	Polycystic kidney disease 1; 173900 (3); Autosomal dominant	K
ptv	41202#N18#N18 Chronic renal failure	Chapter XIV Diseases of the genitourinary system	PKD1	28	650	0.0413	33	160445	0.0002	2.84e-50	209.439	125.835	348.587	1	Polycystic kidney disease 1; 173900 (3); Autosomal dominant	K
ptv5pcnt	41202#N18#N18 Chronic renal failure	Chapter XIV Diseases of the genitourinary system	PKD1	28	650	0.0413	33	160445	0.0002	2.84e-50	209.439	125.835	348.587	1	Polycystic kidney disease 1; 173900 (3); Autosomal dominant	K
ptv	Union#ChapterXVII#Chapter XVII Congenital malformations| deformations and chromosomal abnormalities	Chapter XVII Congenital malformations, deformations and chromosomal abnormalities	PKD1	42	4995	0.0083	40	264093	0.0002	4.54e-50	55.515	35.9716	85.6765	1	Polycystic kidney disease 1; 173900 (3); Autosomal dominant	K
ptv5pcnt	Union#ChapterXVII#Chapter XVII Congenital malformations| deformations and chromosomal abnormalities	Chapter XVII Congenital malformations, deformations and chromosomal abnormalities	PKD1	42	4995	0.0083	40	264093	0.0002	4.54e-50	55.515	35.9716	85.6765	1	Polycystic kidney disease 1; 173900 (3); Autosomal dominant	K
ptv	Union#N28#N28 Other disorders of kidney and ureter| not elsewhere classified	Chapter XIV Diseases of the genitourinary system	PKD1	42	4855	0.0086	33	220940	0.0001	1.11e-49	57.9189	36.6796	91.4569	1	Polycystic kidney disease 1; 173900 (3); Autosomal dominant	K
ptv5pcnt	Union#N28#N28 Other disorders of kidney and ureter| not elsewhere classified	Chapter XIV Diseases of the genitourinary system	PKD1	42	4855	0.0086	33	220940	0.0001	1.11e-49	57.9189	36.6796	91.4569	1	Polycystic kidney disease 1; 173900 (3); Autosomal dominant	K
flexnonsyn	20002#1473#high cholesterol	Chapter IX Diseases of the circulatory system	LDLR	618	32086	0.0189	1542	169070	0.009	8.03e-49	2.1118	1.9222	2.3201	1	Hypercholesterolemia; familial; 143890 (3); Autosomal dominant|LDL cholesterol level QTL2; 143890 (3); Autosomal dominant	K
raredmg	Source of report of E78 (disorders of lipoprotein metabolism and other lipidaemias)	Chapter IV Endocrine, nutritional and metabolic diseases	LDLR	625	54672	0.0113	807	158343	0.0051	1.31e-48	2.2431	2.0197	2.4911	1	Hypercholesterolemia; familial; 143890 (3); Autosomal dominant|LDL cholesterol level QTL2; 143890 (3); Autosomal dominant	K
ptv	41202#C92#C92 Myeloid leukaemia	Chapter II Neoplasms	ASXL1	8	392	0.02	70	161234	0.0004	2.64e-11	47.007	22.4686	98.3441	1	Bohring-Opitz syndrome; 605039 (3); Autosomal dominant|Myelodysplastic syndrome; somatic; 614286 (3)	K
ptv	20002#1427#polycystic kidney	Chapter XIV Diseases of the genitourinary system	PKD2	18	155	0.104	23	268759	0.0001	2.84e-47	1356.99	717.973	2564.74	1	Polycystic kidney disease 2; 613095 (3); Autosomal dominant	K
ptv5pcnt	20002#1427#polycystic kidney	Chapter XIV Diseases of the genitourinary system	PKD2	18	155	0.104	23	268759	0.0001	2.84e-47	1356.99	717.973	2564.74	1	Polycystic kidney disease 2; 613095 (3); Autosomal dominant	K
flexnonsynmtr	Source of report of E78 (disorders of lipoprotein metabolism and other lipidaemias)	Chapter IV Endocrine, nutritional and metabolic diseases	LDLR	538	54759	0.0097	659	158491	0.0041	1.35e-46	2.3629	2.1077	2.649	1	Hypercholesterolemia; familial; 143890 (3); Autosomal dominant|LDL cholesterol level QTL2; 143890 (3); Autosomal dominant	K
flexdmg	Source of report of Q61 (cystic kidney disease)	Chapter XVII Congenital malformations, deformations and chromosomal abnormalities	PKD1	81	409	0.1653	5098	237462	0.021	5.3e-46	9.2248	7.2566	11.7267	1	Polycystic kidney disease 1; 173900 (3); Autosomal dominant	K
raredmg	Union#E78#E78 Disorders of lipoprotein metabolism and other lipidaemias	Chapter IV Endocrine, nutritional and metabolic diseases	LDLR	669	60635	0.0109	790	154197	0.0051	7.82e-46	2.1535	1.942	2.3881	1	Hypercholesterolemia; familial; 143890 (3); Autosomal dominant|LDL cholesterol level QTL2; 143890 (3); Autosomal dominant	K
URmtr	20002#1405#other renal|kidney problem	Chapter XIV Diseases of the genitourinary system	PKD1	51	1396	0.0352	450	244256	0.0018	1.3e-45	19.8298	14.7738	26.616	1	Polycystic kidney disease 1; 173900 (3); Autosomal dominant	K
ptv	41272#M01#M01 Transplantation of kidney	Chapter XIV Diseases of the genitourinary system	PKD1	20	184	0.098	44	203774	0.0002	7.21e-45	503.394	291.019	870.752	1	Polycystic kidney disease 1; 173900 (3); Autosomal dominant	K
ptv5pcnt	41272#M01#M01 Transplantation of kidney	Chapter XIV Diseases of the genitourinary system	PKD1	20	184	0.098	44	203774	0.0002	7.21e-45	503.394	291.019	870.752	1	Polycystic kidney disease 1; 173900 (3); Autosomal dominant	K
flexnonsynmtr	20002#1473#high cholesterol	Chapter IX Diseases of the circulatory system	LDLR	376	32328	0.0115	766	169846	0.0045	9.59e-45	2.5789	2.2782	2.9193	1	Hypercholesterolemia; familial; 143890 (3); Autosomal dominant|LDL cholesterol level QTL2; 143890 (3); Autosomal dominant	K
ptv	41202#Q61#Q61 Cystic kidney disease	Chapter XVII Congenital malformations, deformations and chromosomal abnormalities	PKD1	17	60	0.2208	63	267157	0.0002	9.63e-45	1201.5	664.395	2172.81	1	Polycystic kidney disease 1; 173900 (3); Autosomal dominant	K
ptv5pcnt	41202#Q61#Q61 Cystic kidney disease	Chapter XVII Congenital malformations, deformations and chromosomal abnormalities	PKD1	17	60	0.2208	63	267157	0.0002	9.63e-45	1201.5	664.395	2172.81	1	Polycystic kidney disease 1; 173900 (3); Autosomal dominant	K
flexdmg	Union#Q61#Q61 Cystic kidney disease	Chapter XVII Congenital malformations, deformations and chromosomal abnormalities	PKD1	82	439	0.1574	5075	234441	0.0212	1.29e-44	8.6287	6.8051	10.9411	1	Polycystic kidney disease 1; 173900 (3); Autosomal dominant	K
ptv5pcnt	20002#8#haematology|dermatology	Chapter III Diseases of the blood and blood-forming organs and certain disorders involving the immune mechanism	FLG	2340	12377	0.159	28393	210600	0.1188	2.4e-44	1.4023	1.3394	1.4682	1	Ichthyosis vulgaris; 146700 (3); Autosomal dominant|{Dermatitis; atopic; susceptibility to; 2}; 605803 (3)	E
ptv	41200#M01#M01 Transplantation of kidney	Chapter XIV Diseases of the genitourinary system	PKD1	20	184	0.098	48	203770	0.0002	3.01e-44	461.436	268.55	792.86	1	Polycystic kidney disease 1; 173900 (3); Autosomal dominant	K
ptv5pcnt	41200#M01#M01 Transplantation of kidney	Chapter XIV Diseases of the genitourinary system	PKD1	20	184	0.098	48	203770	0.0002	3.01e-44	461.436	268.55	792.86	1	Polycystic kidney disease 1; 173900 (3); Autosomal dominant	K
ptv5pcnt	Union#N179#N17.9 Acute renal failure| unspecified	Chapter XIV Diseases of the genitourinary system	ASXL1	35	8541	0.0041	183	188688	0.001	2.95e-11	4.2253	2.9412	6.0698	1	Bohring-Opitz syndrome; 605039 (3); Autosomal dominant|Myelodysplastic syndrome; somatic; 614286 (3)	K
URmtr	42027#Source of end stage renal disease report	Chapter XIV Diseases of the genitourinary system	PKD1	38	553	0.0643	378	198758	0.0019	9.63e-44	36.1319	25.6192	50.9586	1	Polycystic kidney disease 1; 173900 (3); Autosomal dominant	K
flexnonsynmtr	20002#1340#thalassaemia	Chapter III Diseases of the blood and blood-forming organs and certain disorders involving the immune mechanism	HBB	17	21	0.4474	144	201735	0.0007	2.52e-43	1134.09	586.154	2194.24	1	Delta-beta thalassemia; 141749 (3); Autosomal dominant|Erythrocytosis 6; 617980 (3)|Heinz body anemia; 140700 (3); Autosomal dominant|Hereditary persistence of fetal hemoglobin; 141749 (3); Autosomal dominant|Methmoglobinemia; beta type; 617971 (3)|Sickle cell anemia; 603903 (3); Autosomal recessive|Thalassemia; beta; 613985 (3)|Thalassemia-beta; dominant inclusion-body; 603902 (3)|{Malaria; resi…	K
raredmg	20002#1473#high cholesterol	Chapter IX Diseases of the circulatory system	LDLR	429	32275	0.0131	960	169652	0.0056	5.59e-43	2.349	2.095	2.6338	1	Hypercholesterolemia; familial; 143890 (3); Autosomal dominant|LDL cholesterol level QTL2; 143890 (3); Autosomal dominant	K
raredmgmtr	Source of report of E78 (disorders of lipoprotein metabolism and other lipidaemias)	Chapter IV Endocrine, nutritional and metabolic diseases	LDLR	349	54948	0.0063	347	158803	0.0022	7.86e-43	2.9067	2.5046	3.3734	1	Hypercholesterolemia; familial; 143890 (3); Autosomal dominant|LDL cholesterol level QTL2; 143890 (3); Autosomal dominant	K
ptv	Union#Q613#Q61.3 Polycystic kidney| unspecified	Chapter XVII Congenital malformations, deformations and chromosomal abnormalities	PKD2	17	189	0.0825	24	268940	0.0001	8.03e-43	1007.93	532.815	1906.72	1	Polycystic kidney disease 2; 613095 (3); Autosomal dominant	K
ptv5pcnt	Union#Q613#Q61.3 Polycystic kidney| unspecified	Chapter XVII Congenital malformations, deformations and chromosomal abnormalities	PKD2	17	189	0.0825	24	268940	0.0001	8.03e-43	1007.93	532.815	1906.72	1	Polycystic kidney disease 2; 613095 (3); Autosomal dominant	K
ptv	Union#BlockC50-C50#C50-C50 Malignant neoplasm of breast	Chapter II Neoplasms	BRCA2	128	10963	0.0115	302	135732	0.0022	1.74e-42	5.2475	4.2637	6.4585	1	Fanconi anemia; complementation group D1; 605724 (3); Autosomal recessive|Wilms tumor; 194070 (3); Autosomal dominant; Somatic mutation|{Breast cancer; male; susceptibility to}; 114480 (3); Autosomal dominant|{Breast-ovarian cancer; familial; 2}; 612555 (3); Autosomal dominant|{Glioblastoma 3}; 613029 (3); Autosomal recessive|{Medulloblastoma}; 155255 (3); Autosomal recessive; Autosomal dominant|…	K
flexnonsynmtr	Union#E78#E78 Disorders of lipoprotein metabolism and other lipidaemias	Chapter IV Endocrine, nutritional and metabolic diseases	LDLR	567	60737	0.0092	645	154342	0.0042	2.86e-42	2.2339	1.9947	2.5016	1	Hypercholesterolemia; familial; 143890 (3); Autosomal dominant|LDL cholesterol level QTL2; 143890 (3); Autosomal dominant	K
raredmgmtr	20002#1473#high cholesterol	Chapter IX Diseases of the circulatory system	LDLR	256	32448	0.0078	428	170184	0.0025	2.33e-41	3.1371	2.6858	3.6642	1	Hypercholesterolemia; familial; 143890 (3); Autosomal dominant|LDL cholesterol level QTL2; 143890 (3); Autosomal dominant	K
UR	20002#1405#other renal|kidney problem	Chapter XIV Diseases of the genitourinary system	PKD1	59	1388	0.0408	853	243853	0.0035	2.96e-41	12.1518	9.2851	15.9037	1	Polycystic kidney disease 1; 173900 (3); Autosomal dominant	K
ptv	Union#C920#C92.0 Acute myeloid leukaemia	Chapter II Neoplasms	ASXL1	8	344	0.0227	112	218226	0.0005	2.99e-11	45.3127	21.9451	93.5624	1	Bohring-Opitz syndrome; 605039 (3); Autosomal dominant|Myelodysplastic syndrome; somatic; 614286 (3)	K
ptv	Union#BlockC76-C80#C76-C80 Malignant neoplasms of ill-defined| secondary and unspecified sites	Chapter II Neoplasms	BRCA2	130	10865	0.0118	664	257511	0.0026	4.39e-41	4.6402	3.8413	5.6054	1	Fanconi anemia; complementation group D1; 605724 (3); Autosomal recessive|Wilms tumor; 194070 (3); Autosomal dominant; Somatic mutation|{Breast cancer; male; susceptibility to}; 114480 (3); Autosomal dominant|{Breast-ovarian cancer; familial; 2}; 612555 (3); Autosomal dominant|{Glioblastoma 3}; 613029 (3); Autosomal recessive|{Medulloblastoma}; 155255 (3); Autosomal recessive; Autosomal dominant|…	K
flexnonsynmtr	Union#Q612#Q61.2 Polycystic kidney| adult type	Chapter XVII Congenital malformations, deformations and chromosomal abnormalities	PKD1	47	73	0.3917	7465	261585	0.0277	6e-41	22.561	15.6262	32.5734	1	Polycystic kidney disease 1; 173900 (3); Autosomal dominant	K
ptv	41202#BlockQ60-Q64#Q60-Q64 Congenital malformations of the urinary system	Chapter XVII Congenital malformations, deformations and chromosomal abnormalities	PKD1	17	107	0.1371	63	267157	0.0002	6.69e-41	673.738	381.696	1189.23	1	Polycystic kidney disease 1; 173900 (3); Autosomal dominant	K
ptv5pcnt	41202#BlockQ60-Q64#Q60-Q64 Congenital malformations of the urinary system	Chapter XVII Congenital malformations, deformations and chromosomal abnormalities	PKD1	17	107	0.1371	63	267157	0.0002	6.69e-41	673.738	381.696	1189.23	1	Polycystic kidney disease 1; 173900 (3); Autosomal dominant	K
ptv	Union#I420#I42.0 Dilated cardiomyopathy	Chapter IX Diseases of the circulatory system	TTN	68	611	0.1001	1923	167166	0.0114	7.79e-41	9.6747	7.5003	12.4793	1	Cardiomyopathy; dilated; 1G; 604145 (3)|Cardiomyopathy; familial hypertrophic; 9; 613765 (3); Autosomal dominant|Muscular dystrophy; limb-girdle; type 2J; 608807 (3); Autosomal recessive|Myopathy; proximal; with early respiratory muscle involvement; 603689 (3)|Salih myopathy; 611705 (3); Autosomal recessive|Tibial muscular dystrophy; tardive; 600334 (3); Autosomal dominant	K
flexnonsynmtr	20002#1427#polycystic kidney	Chapter XIV Diseases of the genitourinary system	PKD1	54	119	0.3121	7453	261329	0.0277	1.06e-40	15.9112	11.526	21.9648	1	Polycystic kidney disease 1; 173900 (3); Autosomal dominant	K
ptv5pcnt	Union#I420#I42.0 Dilated cardiomyopathy	Chapter IX Diseases of the circulatory system	TTN	68	611	0.1001	1934	167155	0.0114	1.1e-40	9.619	7.4574	12.4073	1	Cardiomyopathy; dilated; 1G; 604145 (3)|Cardiomyopathy; familial hypertrophic; 9; 613765 (3); Autosomal dominant|Muscular dystrophy; limb-girdle; type 2J; 608807 (3); Autosomal recessive|Myopathy; proximal; with early respiratory muscle involvement; 603689 (3)|Salih myopathy; 611705 (3); Autosomal recessive|Tibial muscular dystrophy; tardive; 600334 (3); Autosomal dominant	K
ptvraredmg	20002#1340#thalassaemia	Chapter III Diseases of the blood and blood-forming organs and certain disorders involving the immune mechanism	HBB	17	21	0.4474	210	201669	0.001	1.12e-40	777.409	404.376	1494.56	1	Delta-beta thalassemia; 141749 (3); Autosomal dominant|Erythrocytosis 6; 617980 (3)|Heinz body anemia; 140700 (3); Autosomal dominant|Hereditary persistence of fetal hemoglobin; 141749 (3); Autosomal dominant|Methmoglobinemia; beta type; 617971 (3)|Sickle cell anemia; 603903 (3); Autosomal recessive|Thalassemia; beta; 613985 (3)|Thalassemia-beta; dominant inclusion-body; 603902 (3)|{Malaria; resi…	K
ptvraredmg	41202#Z40#Z40 Prophylactic surgery	Chapter XXI Factors influencing health status and contact with health services	BRCA2	64	455	0.1233	2033	153209	0.0131	1.57e-40	10.6002	8.1301	13.8208	1	Fanconi anemia; complementation group D1; 605724 (3); Autosomal recessive|Wilms tumor; 194070 (3); Autosomal dominant; Somatic mutation|{Breast cancer; male; susceptibility to}; 114480 (3); Autosomal dominant|{Breast-ovarian cancer; familial; 2}; 612555 (3); Autosomal dominant|{Glioblastoma 3}; 613029 (3); Autosomal recessive|{Medulloblastoma}; 155255 (3); Autosomal recessive; Autosomal dominant|…	K
flexdmg	Union#C92#C92 Myeloid leukaemia	Chapter II Neoplasms	SRSF2	24	467	0.0489	88	219055	0.0004	1.97e-40	127.928	80.7267	202.727	0	NA	N
ptv	Union#I42#I42 Cardiomyopathy	Chapter IX Diseases of the circulatory system	TTN	100	1524	0.0616	2188	190331	0.0114	2.99e-40	5.7079	4.6422	7.0183	1	Cardiomyopathy; dilated; 1G; 604145 (3)|Cardiomyopathy; familial hypertrophic; 9; 613765 (3); Autosomal dominant|Muscular dystrophy; limb-girdle; type 2J; 608807 (3); Autosomal recessive|Myopathy; proximal; with early respiratory muscle involvement; 603689 (3)|Salih myopathy; 611705 (3); Autosomal recessive|Tibial muscular dystrophy; tardive; 600334 (3); Autosomal dominant	K
ptv	Union#BlockQ60-Q64#Q60-Q64 Congenital malformations of the urinary system	Chapter XVII Congenital malformations, deformations and chromosomal abnormalities	PKD2	20	765	0.0255	18	241823	0.0001	3.94e-40	351.232	185.066	666.593	1	Polycystic kidney disease 2; 613095 (3); Autosomal dominant	K
ptv5pcnt	Union#BlockQ60-Q64#Q60-Q64 Congenital malformations of the urinary system	Chapter XVII Congenital malformations, deformations and chromosomal abnormalities	PKD2	20	765	0.0255	18	241823	0.0001	3.94e-40	351.232	185.066	666.593	1	Polycystic kidney disease 2; 613095 (3); Autosomal dominant	K
URmtr	41202#N18#N18 Chronic renal failure	Chapter XIV Diseases of the genitourinary system	PKD1	37	641	0.0546	300	160178	0.0019	4.38e-40	30.8195	21.7135	43.7443	1	Polycystic kidney disease 1; 173900 (3); Autosomal dominant	K
ptv5pcnt	Union#I42#I42 Cardiomyopathy	Chapter IX Diseases of the circulatory system	TTN	100	1524	0.0616	2201	190318	0.0114	4.81e-40	5.6738	4.6146	6.9762	1	Cardiomyopathy; dilated; 1G; 604145 (3)|Cardiomyopathy; familial hypertrophic; 9; 613765 (3); Autosomal dominant|Muscular dystrophy; limb-girdle; type 2J; 608807 (3); Autosomal recessive|Myopathy; proximal; with early respiratory muscle involvement; 603689 (3)|Salih myopathy; 611705 (3); Autosomal recessive|Tibial muscular dystrophy; tardive; 600334 (3); Autosomal dominant	K
ptv5pcnt	Union#BlockN17-N19#N17-N19 Renal failure	Chapter XIV Diseases of the genitourinary system	ASXL1	46	14769	0.0031	186	203753	0.0009	4.73e-11	3.4119	2.4697	4.7136	1	Bohring-Opitz syndrome; 605039 (3); Autosomal dominant|Myelodysplastic syndrome; somatic; 614286 (3)	K
flexdmg	20002#1340#thalassaemia	Chapter III Diseases of the blood and blood-forming organs and certain disorders involving the immune mechanism	HBB	17	21	0.4474	236	201643	0.0012	7.51e-40	691.673	360.335	1327.68	1	Delta-beta thalassemia; 141749 (3); Autosomal dominant|Erythrocytosis 6; 617980 (3)|Heinz body anemia; 140700 (3); Autosomal dominant|Hereditary persistence of fetal hemoglobin; 141749 (3); Autosomal dominant|Methmoglobinemia; beta type; 617971 (3)|Sickle cell anemia; 603903 (3); Autosomal recessive|Thalassemia; beta; 613985 (3)|Thalassemia-beta; dominant inclusion-body; 603902 (3)|{Malaria; resi…	K
flexnonsyn	20002#1340#thalassaemia	Chapter III Diseases of the blood and blood-forming organs and certain disorders involving the immune mechanism	HBB	17	21	0.4474	236	201643	0.0012	7.51e-40	691.673	360.335	1327.68	1	Delta-beta thalassemia; 141749 (3); Autosomal dominant|Erythrocytosis 6; 617980 (3)|Heinz body anemia; 140700 (3); Autosomal dominant|Hereditary persistence of fetal hemoglobin; 141749 (3); Autosomal dominant|Methmoglobinemia; beta type; 617971 (3)|Sickle cell anemia; 603903 (3); Autosomal recessive|Thalassemia; beta; 613985 (3)|Thalassemia-beta; dominant inclusion-body; 603902 (3)|{Malaria; resi…	K
ptv	20002#1451#hereditary|genetic haematological disorder	Chapter III Diseases of the blood and blood-forming organs and certain disorders involving the immune mechanism	HBB	17	246	0.0646	30	268834	0.0001	1.07e-39	619.265	337.153	1137.43	1	Delta-beta thalassemia; 141749 (3); Autosomal dominant|Erythrocytosis 6; 617980 (3)|Heinz body anemia; 140700 (3); Autosomal dominant|Hereditary persistence of fetal hemoglobin; 141749 (3); Autosomal dominant|Methmoglobinemia; beta type; 617971 (3)|Sickle cell anemia; 603903 (3); Autosomal recessive|Thalassemia; beta; 613985 (3)|Thalassemia-beta; dominant inclusion-body; 603902 (3)|{Malaria; resi…	K
ptv5pcnt	20002#1451#hereditary|genetic haematological disorder	Chapter III Diseases of the blood and blood-forming organs and certain disorders involving the immune mechanism	HBB	17	246	0.0646	30	268834	0.0001	1.07e-39	619.265	337.153	1137.43	1	Delta-beta thalassemia; 141749 (3); Autosomal dominant|Erythrocytosis 6; 617980 (3)|Heinz body anemia; 140700 (3); Autosomal dominant|Hereditary persistence of fetal hemoglobin; 141749 (3); Autosomal dominant|Methmoglobinemia; beta type; 617971 (3)|Sickle cell anemia; 603903 (3); Autosomal recessive|Thalassemia; beta; 613985 (3)|Thalassemia-beta; dominant inclusion-body; 603902 (3)|{Malaria; resi…	K
UR	41202#Q61#Q61 Cystic kidney disease	Chapter XVII Congenital malformations, deformations and chromosomal abnormalities	PKD1	24	53	0.3117	965	266255	0.0036	1.49e-39	124.941	76.8215	203.202	1	Polycystic kidney disease 1; 173900 (3); Autosomal dominant	K
ptv	40006#C50#C50 Malignant neoplasm of breast	Chapter II Neoplasms	BRCA2	99	7760	0.0126	239	117217	0.002	3.64e-39	6.257	4.9447	7.9176	1	Fanconi anemia; complementation group D1; 605724 (3); Autosomal recessive|Wilms tumor; 194070 (3); Autosomal dominant; Somatic mutation|{Breast cancer; male; susceptibility to}; 114480 (3); Autosomal dominant|{Breast-ovarian cancer; familial; 2}; 612555 (3); Autosomal dominant|{Glioblastoma 3}; 613029 (3); Autosomal recessive|{Medulloblastoma}; 155255 (3); Autosomal recessive; Autosomal dominant|…	K
URmtr	41202#Q61#Q61 Cystic kidney disease	Chapter XVII Congenital malformations, deformations and chromosomal abnormalities	PKD1	21	56	0.2727	512	266708	0.0019	4.77e-39	195.343	117.423	324.968	1	Polycystic kidney disease 1; 173900 (3); Autosomal dominant	K
ptv	40006#BlockC50-C50#C50-C50 Malignant neoplasm of breast	Chapter II Neoplasms	BRCA2	99	7760	0.0126	240	117216	0.002	4.83e-39	6.2309	4.9248	7.8834	1	Fanconi anemia; complementation group D1; 605724 (3); Autosomal recessive|Wilms tumor; 194070 (3); Autosomal dominant; Somatic mutation|{Breast cancer; male; susceptibility to}; 114480 (3); Autosomal dominant|{Breast-ovarian cancer; familial; 2}; 612555 (3); Autosomal dominant|{Glioblastoma 3}; 613029 (3); Autosomal recessive|{Medulloblastoma}; 155255 (3); Autosomal recessive; Autosomal dominant|…	K
flexnonsynmtr	Union#Q613#Q61.3 Polycystic kidney| unspecified	Chapter XVII Congenital malformations, deformations and chromosomal abnormalities	PKD1	56	150	0.2718	7456	261508	0.0277	1.65e-38	13.0941	9.625	17.8136	1	Polycystic kidney disease 1; 173900 (3); Autosomal dominant	K
ptv5pcnt	41202#Z40#Z40 Prophylactic surgery	Chapter XXI Factors influencing health status and contact with health services	BRCA2	74	445	0.1426	3166	152076	0.0204	1.95e-38	7.9877	6.2298	10.2417	1	Fanconi anemia; complementation group D1; 605724 (3); Autosomal recessive|Wilms tumor; 194070 (3); Autosomal dominant; Somatic mutation|{Breast cancer; male; susceptibility to}; 114480 (3); Autosomal dominant|{Breast-ovarian cancer; familial; 2}; 612555 (3); Autosomal dominant|{Glioblastoma 3}; 613029 (3); Autosomal recessive|{Medulloblastoma}; 155255 (3); Autosomal recessive; Autosomal dominant|…	K
raredmgmtr	Union#E78#E78 Disorders of lipoprotein metabolism and other lipidaemias	Chapter IV Endocrine, nutritional and metabolic diseases	LDLR	370	60934	0.006	352	154635	0.0023	2.28e-38	2.6675	2.3046	3.0876	1	Hypercholesterolemia; familial; 143890 (3); Autosomal dominant|LDL cholesterol level QTL2; 143890 (3); Autosomal dominant	K
ptvraredmg	Union#BlockQ60-Q64#Q60-Q64 Congenital malformations of the urinary system	Chapter XVII Congenital malformations, deformations and chromosomal abnormalities	PKD1	74	711	0.0943	3201	238640	0.0132	2.47e-38	7.7592	6.0918	9.883	1	Polycystic kidney disease 1; 173900 (3); Autosomal dominant	K
ptv	Union#BlockD55-D59#D55-D59 Haemolytic anaemias	Chapter III Diseases of the blood and blood-forming organs and certain disorders involving the immune mechanism	HBB	17	307	0.0525	30	268816	0.0001	4.05e-38	496.186	270.835	909.041	1	Delta-beta thalassemia; 141749 (3); Autosomal dominant|Erythrocytosis 6; 617980 (3)|Heinz body anemia; 140700 (3); Autosomal dominant|Hereditary persistence of fetal hemoglobin; 141749 (3); Autosomal dominant|Methmoglobinemia; beta type; 617971 (3)|Sickle cell anemia; 603903 (3); Autosomal recessive|Thalassemia; beta; 613985 (3)|Thalassemia-beta; dominant inclusion-body; 603902 (3)|{Malaria; resi…	K
ptv5pcnt	Union#BlockD55-D59#D55-D59 Haemolytic anaemias	Chapter III Diseases of the blood and blood-forming organs and certain disorders involving the immune mechanism	HBB	17	307	0.0525	30	268816	0.0001	4.05e-38	496.186	270.835	909.041	1	Delta-beta thalassemia; 141749 (3); Autosomal dominant|Erythrocytosis 6; 617980 (3)|Heinz body anemia; 140700 (3); Autosomal dominant|Hereditary persistence of fetal hemoglobin; 141749 (3); Autosomal dominant|Methmoglobinemia; beta type; 617971 (3)|Sickle cell anemia; 603903 (3); Autosomal recessive|Thalassemia; beta; 613985 (3)|Thalassemia-beta; dominant inclusion-body; 603902 (3)|{Malaria; resi…	K
flexdmg	40001#C92#C92 Myeloid leukaemia	Chapter II Neoplasms	SRSF2	19	175	0.0979	83	199673	0.0004	4.24e-38	261.19	155.276	439.348	0	NA	N
UR	42027#Source of end stage renal disease report	Chapter XIV Diseases of the genitourinary system	PKD1	41	550	0.0694	708	198428	0.0036	5.23e-38	20.8925	15.0838	28.9382	1	Polycystic kidney disease 1; 173900 (3); Autosomal dominant	K
ptv	41202#Q612#Q61.2 Polycystic kidney| adult type	Chapter XVII Congenital malformations, deformations and chromosomal abnormalities	PKD1	13	23	0.3611	63	267157	0.0002	6.16e-38	2396.85	1162.54	4941.69	1	Polycystic kidney disease 1; 173900 (3); Autosomal dominant	K
ptv5pcnt	41202#Q612#Q61.2 Polycystic kidney| adult type	Chapter XVII Congenital malformations, deformations and chromosomal abnormalities	PKD1	13	23	0.3611	63	267157	0.0002	6.16e-38	2396.85	1162.54	4941.69	1	Polycystic kidney disease 1; 173900 (3); Autosomal dominant	K
ptv5pcnt	40011#9989#Myelodysplastic syndrome| NOS	Chapter II Neoplasms	ASXL1	6	58	0.0938	254	268852	0.0009	5.48e-11	109.497	46.8244	256.055	1	Bohring-Opitz syndrome; 605039 (3); Autosomal dominant|Myelodysplastic syndrome; somatic; 614286 (3)	K
ptv	Union#N185#N18.5 Chronic kidney disease| stage 5	Chapter XIV Diseases of the genitourinary system	PKD1	21	530	0.0381	44	194176	0.0002	1.12e-37	174.858	103.253	296.121	1	Polycystic kidney disease 1; 173900 (3); Autosomal dominant	K
ptv5pcnt	Union#N185#N18.5 Chronic kidney disease| stage 5	Chapter XIV Diseases of the genitourinary system	PKD1	21	530	0.0381	44	194176	0.0002	1.12e-37	174.858	103.253	296.121	1	Polycystic kidney disease 1; 173900 (3); Autosomal dominant	K
flexnonsynmtr	Union#C92#C92 Myeloid leukaemia	Chapter II Neoplasms	SRSF2	24	467	0.0489	119	219024	0.0005	1.2e-37	94.5887	60.4407	148.03	0	NA	N
ptv	41202#BlockN17-N19#N17-N19 Renal failure	Chapter XIV Diseases of the genitourinary system	PKD1	28	2188	0.0126	29	160498	0.0002	4.93e-37	70.8243	42.0641	119.249	1	Polycystic kidney disease 1; 173900 (3); Autosomal dominant	K
ptv5pcnt	41202#BlockN17-N19#N17-N19 Renal failure	Chapter XIV Diseases of the genitourinary system	PKD1	28	2188	0.0126	29	160498	0.0002	4.93e-37	70.8243	42.0641	119.249	1	Polycystic kidney disease 1; 173900 (3); Autosomal dominant	K
ptv5pcnt	41202#Z400#Z40.0 Prophylactic surgery for risk-factors related to malignant neoplasms	Chapter XXI Factors influencing health status and contact with health services	BRCA2	69	406	0.1453	3045	148062	0.0202	8.4e-37	8.2638	6.3863	10.6933	1	Fanconi anemia; complementation group D1; 605724 (3); Autosomal recessive|Wilms tumor; 194070 (3); Autosomal dominant; Somatic mutation|{Breast cancer; male; susceptibility to}; 114480 (3); Autosomal dominant|{Breast-ovarian cancer; familial; 2}; 612555 (3); Autosomal dominant|{Glioblastoma 3}; 613029 (3); Autosomal recessive|{Medulloblastoma}; 155255 (3); Autosomal recessive; Autosomal dominant|…	K
ptv	Union#C50#C50 Malignant neoplasm of breast	Chapter II Neoplasms	BRCA2	114	9917	0.0114	317	136762	0.0023	1.06e-36	4.9594	3.9999	6.1491	1	Fanconi anemia; complementation group D1; 605724 (3); Autosomal recessive|Wilms tumor; 194070 (3); Autosomal dominant; Somatic mutation|{Breast cancer; male; susceptibility to}; 114480 (3); Autosomal dominant|{Breast-ovarian cancer; familial; 2}; 612555 (3); Autosomal dominant|{Glioblastoma 3}; 613029 (3); Autosomal recessive|{Medulloblastoma}; 155255 (3); Autosomal recessive; Autosomal dominant|…	K
URmtr	41272#M01#M01 Transplantation of kidney	Chapter XIV Diseases of the genitourinary system	PKD1	25	179	0.1225	388	203430	0.0019	1.2e-36	73.2268	47.6267	112.588	1	Polycystic kidney disease 1; 173900 (3); Autosomal dominant	K
URmtr	41200#M01#M01 Transplantation of kidney	Chapter XIV Diseases of the genitourinary system	PKD1	25	179	0.1225	395	203423	0.0019	1.83e-36	71.9267	46.7906	110.566	1	Polycystic kidney disease 1; 173900 (3); Autosomal dominant	K
flexdmg	41202#Z40#Z40 Prophylactic surgery	Chapter XXI Factors influencing health status and contact with health services	BRCA2	71	448	0.1368	3115	152127	0.0201	3.31e-36	7.7398	6.0105	9.9666	1	Fanconi anemia; complementation group D1; 605724 (3); Autosomal recessive|Wilms tumor; 194070 (3); Autosomal dominant; Somatic mutation|{Breast cancer; male; susceptibility to}; 114480 (3); Autosomal dominant|{Breast-ovarian cancer; familial; 2}; 612555 (3); Autosomal dominant|{Glioblastoma 3}; 613029 (3); Autosomal recessive|{Medulloblastoma}; 155255 (3); Autosomal recessive; Autosomal dominant|…	K
ptvraredmg	41202#Z400#Z40.0 Prophylactic surgery for risk-factors related to malignant neoplasms	Chapter XXI Factors influencing health status and contact with health services	BRCA2	57	418	0.12	1954	149153	0.0129	6.04e-36	10.4089	7.8644	13.7768	1	Fanconi anemia; complementation group D1; 605724 (3); Autosomal recessive|Wilms tumor; 194070 (3); Autosomal dominant; Somatic mutation|{Breast cancer; male; susceptibility to}; 114480 (3); Autosomal dominant|{Breast-ovarian cancer; familial; 2}; 612555 (3); Autosomal dominant|{Glioblastoma 3}; 613029 (3); Autosomal recessive|{Medulloblastoma}; 155255 (3); Autosomal recessive; Autosomal dominant|…	K
flexnonsynmtr	40001#C92#C92 Myeloid leukaemia	Chapter II Neoplasms	SRSF2	19	175	0.0979	111	199645	0.0006	6.23e-36	195.277	117.416	324.769	0	NA	N
UR	41202#N18#N18 Chronic renal failure	Chapter XIV Diseases of the genitourinary system	PKD1	41	637	0.0605	568	159910	0.0035	1.38e-35	18.1206	13.0747	25.1137	1	Polycystic kidney disease 1; 173900 (3); Autosomal dominant	K
ptv5pcnt	41202#BlockD37-D48#D37-D48 Neoplasms of uncertain or unknown behaviour	Chapter II Neoplasms	ASXL1	20	3465	0.0057	135	165980	0.0008	8.87e-11	7.0966	4.4318	11.3638	1	Bohring-Opitz syndrome; 605039 (3); Autosomal dominant|Myelodysplastic syndrome; somatic; 614286 (3)	K
UR	41272#M01#M01 Transplantation of kidney	Chapter XIV Diseases of the genitourinary system	PKD1	28	176	0.1373	720	203098	0.0035	4.55e-35	44.8765	29.9184	67.313	1	Polycystic kidney disease 1; 173900 (3); Autosomal dominant	K
UR	41200#M01#M01 Transplantation of kidney	Chapter XIV Diseases of the genitourinary system	PKD1	28	176	0.1373	737	203081	0.0036	8.51e-35	43.8376	29.2303	65.7448	1	Polycystic kidney disease 1; 173900 (3); Autosomal dominant	K
URmtr	Union#ChapterXVII#Chapter XVII Congenital malformations| deformations and chromosomal abnormalities	Chapter XVII Congenital malformations, deformations and chromosomal abnormalities	PKD1	68	4969	0.0135	472	263661	0.0018	1.1e-34	7.6444	5.9192	9.8725	1	Polycystic kidney disease 1; 173900 (3); Autosomal dominant	K
flexdmg	40001#C920#C92.0 Acute myeloid leukaemia	Chapter II Neoplasms	SRSF2	17	163	0.0944	78	202914	0.0004	1.42e-34	271.318	157.064	468.685	0	NA	N
URmtr	41202#Q612#Q61.2 Polycystic kidney| adult type	Chapter XVII Congenital malformations, deformations and chromosomal abnormalities	PKD1	16	20	0.4444	512	266708	0.0019	3.02e-34	416.731	214.722	808.789	1	Polycystic kidney disease 1; 173900 (3); Autosomal dominant	K
URmtr	41202#BlockQ60-Q64#Q60-Q64 Congenital malformations of the urinary system	Chapter XVII Congenital malformations, deformations and chromosomal abnormalities	PKD1	21	103	0.1694	512	266708	0.0019	3.25e-34	106.206	65.9007	171.162	1	Polycystic kidney disease 1; 173900 (3); Autosomal dominant	K
flexnonsynmtr	41202#Z40#Z40 Prophylactic surgery	Chapter XXI Factors influencing health status and contact with health services	BRCA2	64	455	0.1233	2646	152596	0.017	4.4e-34	8.1119	6.2268	10.5677	1	Fanconi anemia; complementation group D1; 605724 (3); Autosomal recessive|Wilms tumor; 194070 (3); Autosomal dominant; Somatic mutation|{Breast cancer; male; susceptibility to}; 114480 (3); Autosomal dominant|{Breast-ovarian cancer; familial; 2}; 612555 (3); Autosomal dominant|{Glioblastoma 3}; 613029 (3); Autosomal recessive|{Medulloblastoma}; 155255 (3); Autosomal recessive; Autosomal dominant|…	K
UR	41202#BlockQ60-Q64#Q60-Q64 Congenital malformations of the urinary system	Chapter XVII Congenital malformations, deformations and chromosomal abnormalities	PKD1	24	100	0.1935	965	266255	0.0036	5.99e-34	66.2189	42.224	103.849	1	Polycystic kidney disease 1; 173900 (3); Autosomal dominant	K
ptv	Source of report of I42 (cardiomyopathy)	Chapter IX Diseases of the circulatory system	TTN	80	1144	0.0654	2213	188859	0.0116	7.01e-34	5.9679	4.7393	7.515	1	Cardiomyopathy; dilated; 1G; 604145 (3)|Cardiomyopathy; familial hypertrophic; 9; 613765 (3); Autosomal dominant|Muscular dystrophy; limb-girdle; type 2J; 608807 (3); Autosomal recessive|Myopathy; proximal; with early respiratory muscle involvement; 603689 (3)|Salih myopathy; 611705 (3); Autosomal recessive|Tibial muscular dystrophy; tardive; 600334 (3); Autosomal dominant	K
ptv5pcnt	Union#BlockZ80-Z99#Z80-Z99 Persons with potential health hazards related to family and personal history and certain conditions influencing health status	Chapter XXI Factors influencing health status and contact with health services	ASXL1	171	121492	0.0014	86	140424	0.0006	1e-10	2.2982	1.7734	2.9783	1	Bohring-Opitz syndrome; 605039 (3); Autosomal dominant|Myelodysplastic syndrome; somatic; 614286 (3)	K
ptv5pcnt	Source of report of I42 (cardiomyopathy)	Chapter IX Diseases of the circulatory system	TTN	80	1144	0.0654	2227	188845	0.0117	1.06e-33	5.9299	4.7092	7.467	1	Cardiomyopathy; dilated; 1G; 604145 (3)|Cardiomyopathy; familial hypertrophic; 9; 613765 (3); Autosomal dominant|Muscular dystrophy; limb-girdle; type 2J; 608807 (3); Autosomal recessive|Myopathy; proximal; with early respiratory muscle involvement; 603689 (3)|Salih myopathy; 611705 (3); Autosomal recessive|Tibial muscular dystrophy; tardive; 600334 (3); Autosomal dominant	K
ptv	20001#1002#breast cancer	Chapter II Neoplasms	BRCA2	79	5893	0.0132	240	117060	0.002	1.37e-33	6.5386	5.064	8.4427	1	Fanconi anemia; complementation group D1; 605724 (3); Autosomal recessive|Wilms tumor; 194070 (3); Autosomal dominant; Somatic mutation|{Breast cancer; male; susceptibility to}; 114480 (3); Autosomal dominant|{Breast-ovarian cancer; familial; 2}; 612555 (3); Autosomal dominant|{Glioblastoma 3}; 613029 (3); Autosomal recessive|{Medulloblastoma}; 155255 (3); Autosomal recessive; Autosomal dominant|…	K
ptv	Union#Q446#Q44.6 Cystic disease of liver	Chapter XVII Congenital malformations, deformations and chromosomal abnormalities	PKD1	13	61	0.1757	50	211947	0.0002	3.84e-33	903.381	467.007	1747.5	0	Polycystic kidney disease 1; 173900 (3); Autosomal dominant	K
ptv5pcnt	Union#Q446#Q44.6 Cystic disease of liver	Chapter XVII Congenital malformations, deformations and chromosomal abnormalities	PKD1	13	61	0.1757	50	211947	0.0002	3.84e-33	903.381	467.007	1747.5	0	Polycystic kidney disease 1; 173900 (3); Autosomal dominant	K
ptv5pcnt	40006#C92#C92 Myeloid leukaemia	Chapter II Neoplasms	ASXL1	8	250	0.031	148	173694	0.0009	1.25e-10	37.5555	18.2404	77.3236	1	Bohring-Opitz syndrome; 605039 (3); Autosomal dominant|Myelodysplastic syndrome; somatic; 614286 (3)	K
ptv5pcnt	41200#X333#X33.3 Intravenous blood transfusion of platelets	Chapter XXII Codes for special purposes	ASXL1	9	323	0.0271	206	200646	0.001	1.38e-10	27.1396	13.8001	53.3733	1	Bohring-Opitz syndrome; 605039 (3); Autosomal dominant|Myelodysplastic syndrome; somatic; 614286 (3)	K
ptv	41272#Q22#Q22 Bilateral excision of adnexa of uterus	Chapter XIV Diseases of the genitourinary system	BRCA2	90	6862	0.0129	334	138871	0.0024	4.79e-33	5.4533	4.3153	6.8913	1	Fanconi anemia; complementation group D1; 605724 (3); Autosomal recessive|Wilms tumor; 194070 (3); Autosomal dominant; Somatic mutation|{Breast cancer; male; susceptibility to}; 114480 (3); Autosomal dominant|{Breast-ovarian cancer; familial; 2}; 612555 (3); Autosomal dominant|{Glioblastoma 3}; 613029 (3); Autosomal recessive|{Medulloblastoma}; 155255 (3); Autosomal recessive; Autosomal dominant|…	K
ptv5pcnt	40011#5#(9590-9999) Hematologic (Leukemias| Lymphomas and related disorders)	Chapter II Neoplasms	ASXL1	19	2814	0.0067	198	209208	0.0009	1.68e-10	7.1342	4.4491	11.4398	1	Bohring-Opitz syndrome; 605039 (3); Autosomal dominant|Myelodysplastic syndrome; somatic; 614286 (3)	K
URmtr	Union#N28#N28 Other disorders of kidney and ureter| not elsewhere classified	Chapter XIV Diseases of the genitourinary system	PKD1	65	4832	0.0133	392	220581	0.0018	8.7e-33	7.5695	5.813	9.8568	1	Polycystic kidney disease 1; 173900 (3); Autosomal dominant	K
URmtr	Union#Q61#Q61 Cystic kidney disease	Chapter XVII Congenital malformations, deformations and chromosomal abnormalities	PKD2	21	500	0.0403	112	239404	0.0005	9.17e-33	89.7765	55.8714	144.257	1	Polycystic kidney disease 2; 613095 (3); Autosomal dominant	K
flexdmg	41272#W36#W36 Diagnostic puncture of bone	Chapter XIII Diseases of the musculoskeletal system and connective tissue	SRSF2	32	3044	0.0104	81	222074	0.0004	9.19e-33	28.8216	19.1122	43.4636	0	NA	N
ptv5pcnt	41200#X33#X33 Other blood transfusion	Chapter XXII Codes for special purposes	ASXL1	18	2635	0.0068	242	266275	0.0009	1.94e-10	7.5163	4.6492	12.1516	1	Bohring-Opitz syndrome; 605039 (3); Autosomal dominant|Myelodysplastic syndrome; somatic; 614286 (3)	K
ptv5pcnt	40006#BlockD37-D48#D37-D48 Neoplasms of uncertain or unknown behaviour	Chapter II Neoplasms	ASXL1	14	1567	0.0089	153	184153	0.0008	2.52e-10	10.7534	6.2071	18.6296	1	Bohring-Opitz syndrome; 605039 (3); Autosomal dominant|Myelodysplastic syndrome; somatic; 614286 (3)	K
flexnonsynmtr	Source of report of Q61 (cystic kidney disease)	Chapter XVII Congenital malformations, deformations and chromosomal abnormalities	PKD1	75	415	0.1531	6693	235867	0.0276	9.85e-33	6.3688	4.9744	8.1542	1	Polycystic kidney disease 1; 173900 (3); Autosomal dominant	K
ptvraredmg	Union#Q61#Q61 Cystic kidney disease	Chapter XVII Congenital malformations, deformations and chromosomal abnormalities	PKD2	33	488	0.0633	687	238829	0.0029	1.25e-32	23.5085	16.3947	33.7091	1	Polycystic kidney disease 2; 613095 (3); Autosomal dominant	K
ptv	41202#C50#C50 Malignant neoplasm of breast	Chapter II Neoplasms	BRCA2	95	8466	0.0111	223	106446	0.0021	1.32e-32	5.3564	4.2086	6.8171	1	Fanconi anemia; complementation group D1; 605724 (3); Autosomal recessive|Wilms tumor; 194070 (3); Autosomal dominant; Somatic mutation|{Breast cancer; male; susceptibility to}; 114480 (3); Autosomal dominant|{Breast-ovarian cancer; familial; 2}; 612555 (3); Autosomal dominant|{Glioblastoma 3}; 613029 (3); Autosomal recessive|{Medulloblastoma}; 155255 (3); Autosomal recessive; Autosomal dominant|…	K
ptv	41200#Q22#Q22 Bilateral excision of adnexa of uterus	Chapter XIV Diseases of the genitourinary system	BRCA2	43	1174	0.0353	381	144559	0.0026	1.55e-32	13.897	10.0862	19.1475	1	Fanconi anemia; complementation group D1; 605724 (3); Autosomal recessive|Wilms tumor; 194070 (3); Autosomal dominant; Somatic mutation|{Breast cancer; male; susceptibility to}; 114480 (3); Autosomal dominant|{Breast-ovarian cancer; familial; 2}; 612555 (3); Autosomal dominant|{Glioblastoma 3}; 613029 (3); Autosomal recessive|{Medulloblastoma}; 155255 (3); Autosomal recessive; Autosomal dominant|…	K
ptv5pcnt	40006#BlockC81-C96#C81-C96 Malignant neoplasms| stated or presumed to be primary| of lymphoid| haematopoietic and related tissue	Chapter II Neoplasms	ASXL1	17	2499	0.0068	147	174987	0.0008	2.65e-10	8.0979	4.8937	13.4	1	Bohring-Opitz syndrome; 605039 (3); Autosomal dominant|Myelodysplastic syndrome; somatic; 614286 (3)	K
flexnonsynmtr	40001#C920#C92.0 Acute myeloid leukaemia	Chapter II Neoplasms	SRSF2	17	163	0.0944	108	202884	0.0005	2.16e-32	195.923	114.863	334.187	0	NA	N
ptv5pcnt	Union#R31#R31 Unspecified haematuria	Chapter XVIII Symptoms, signs and abnormal clinical and laboratory findings, not elsewhere classified	COL4A4	86	12218	0.007	241	196683	0.0012	2.24e-32	5.7444	4.4878	7.353	1	Alport syndrome; autosomal recessive; 203780 (3); Autosomal recessive|Hematuria; familial benign (3)	K
ptv	Union#I780#I78.0 Hereditary haemorrhagic telangiectasia	Chapter IX Diseases of the circulatory system	ENG	10	58	0.1471	8	269094	0	2.31e-32	5799.44	2210.19	15217.4	1	Telangiectasia; hereditary hemorrhagic; type 1; 187300 (3); Autosomal dominant	K
ptv5pcnt	Union#I780#I78.0 Hereditary haemorrhagic telangiectasia	Chapter IX Diseases of the circulatory system	ENG	10	58	0.1471	8	269094	0	2.31e-32	5799.44	2210.19	15217.4	1	Telangiectasia; hereditary hemorrhagic; type 1; 187300 (3); Autosomal dominant	K
UR	41202#Q612#Q61.2 Polycystic kidney| adult type	Chapter XVII Congenital malformations, deformations and chromosomal abnormalities	PKD1	17	19	0.4722	965	266255	0.0036	2.85e-32	246.869	127.928	476.394	1	Polycystic kidney disease 1; 173900 (3); Autosomal dominant	K
ptv	41202#BlockC50-C50#C50-C50 Malignant neoplasm of breast	Chapter II Neoplasms	BRCA2	95	8466	0.0111	226	106443	0.0021	3.02e-32	5.2851	4.1546	6.7232	1	Fanconi anemia; complementation group D1; 605724 (3); Autosomal recessive|Wilms tumor; 194070 (3); Autosomal dominant; Somatic mutation|{Breast cancer; male; susceptibility to}; 114480 (3); Autosomal dominant|{Breast-ovarian cancer; familial; 2}; 612555 (3); Autosomal dominant|{Glioblastoma 3}; 613029 (3); Autosomal recessive|{Medulloblastoma}; 155255 (3); Autosomal recessive; Autosomal dominant|…	K
ptv5pcnt	20002#1111#asthma	Chapter X Diseases of the respiratory system	FLG	4427	26760	0.142	23777	177700	0.118	3.08e-32	1.2364	1.1944	1.2799	0	Ichthyosis vulgaris; 146700 (3); Autosomal dominant|{Dermatitis; atopic; susceptibility to; 2}; 605803 (3)	E
flexdmg	40001#BlockC81-C96#C81-C96 Malignant neoplasms| stated or presumed to be primary| of lymphoid| haematopoietic and related tissue	Chapter II Neoplasms	SRSF2	22	746	0.0286	80	200671	0.0004	4.04e-32	73.9739	45.898	119.224	0	NA	N
ptv5pcnt	Union#ChapterIII#Chapter III Diseases of the blood and blood-forming organs and certain disorders involving the immune mechanism	Chapter III Diseases of the blood and blood-forming organs and certain disorders involving the immune mechanism	ASXL1	60	26181	0.0023	191	233959	0.0008	2.69e-10	2.8072	2.0998	3.7529	1	Bohring-Opitz syndrome; 605039 (3); Autosomal dominant|Myelodysplastic syndrome; somatic; 614286 (3)	K
ptvraredmg	Source of report of Q61 (cystic kidney disease)	Chapter XVII Congenital malformations, deformations and chromosomal abnormalities	PKD2	32	458	0.0653	698	241862	0.0029	4.44e-32	24.2101	16.7897	34.91	1	Polycystic kidney disease 2; 613095 (3); Autosomal dominant	K
ptv	40011#8500#Duct adenocarcinoma	Chapter II Neoplasms	BRCA2	90	7021	0.0127	341	139677	0.0024	5.83e-32	5.2507	4.1572	6.6317	1	Fanconi anemia; complementation group D1; 605724 (3); Autosomal recessive|Wilms tumor; 194070 (3); Autosomal dominant; Somatic mutation|{Breast cancer; male; susceptibility to}; 114480 (3); Autosomal dominant|{Breast-ovarian cancer; familial; 2}; 612555 (3); Autosomal dominant|{Glioblastoma 3}; 613029 (3); Autosomal recessive|{Medulloblastoma}; 155255 (3); Autosomal recessive; Autosomal dominant|…	K
flexnonsyn	Union#Q613#Q61.3 Polycystic kidney| unspecified	Chapter XVII Congenital malformations, deformations and chromosomal abnormalities	PKD1	72	134	0.3495	18408	250556	0.0684	6.09e-32	7.3135	5.49	9.7426	1	Polycystic kidney disease 1; 173900 (3); Autosomal dominant	K
flexdmg	Union#BlockQ60-Q64#Q60-Q64 Congenital malformations of the urinary system	Chapter XVII Congenital malformations, deformations and chromosomal abnormalities	PKD1	82	703	0.1045	5070	236771	0.021	9.27e-32	5.4473	4.3263	6.8587	1	Polycystic kidney disease 1; 173900 (3); Autosomal dominant	K
ptv	Union#N180#N18.0 End-stage renal disease	Chapter XIV Diseases of the genitourinary system	PKD1	15	196	0.0711	48	205739	0.0002	1.01e-31	328.028	180.665	595.591	1	Polycystic kidney disease 1; 173900 (3); Autosomal dominant	K
ptv5pcnt	Union#N180#N18.0 End-stage renal disease	Chapter XIV Diseases of the genitourinary system	PKD1	15	196	0.0711	48	205739	0.0002	1.01e-31	328.028	180.665	595.591	1	Polycystic kidney disease 1; 173900 (3); Autosomal dominant	K
flexdmg	41272#W365#W36.5 Diagnostic extraction of bone marrow NEC	Chapter XIII Diseases of the musculoskeletal system and connective tissue	SRSF2	31	2824	0.0109	86	221469	0.0004	1.03e-31	28.2691	18.7182	42.6933	0	NA	N
flexnonsynmtr	Union#Q61#Q61 Cystic kidney disease	Chapter XVII Congenital malformations, deformations and chromosomal abnormalities	PKD1	76	445	0.1459	6649	232867	0.0278	1.48e-31	5.9814	4.6841	7.6381	1	Polycystic kidney disease 1; 173900 (3); Autosomal dominant	K
ptv	20002#6#renal|urology	Chapter XIV Diseases of the genitourinary system	PKD1	43	13000	0.0033	28	171230	0.0002	2.05e-31	20.2277	12.563	32.5686	1	Polycystic kidney disease 1; 173900 (3); Autosomal dominant	K
ptv5pcnt	20002#6#renal|urology	Chapter XIV Diseases of the genitourinary system	PKD1	43	13000	0.0033	28	171230	0.0002	2.05e-31	20.2277	12.563	32.5686	1	Polycystic kidney disease 1; 173900 (3); Autosomal dominant	K
ptv5pcnt	Union#BlockF00-F09#F00-F09 Organic| including symptomatic| mental disorders	Chapter V Mental and behavioural disorders	ASXL1	23	4376	0.0052	207	216175	0.001	3.6e-10	5.4889	3.564	8.4533	1	Bohring-Opitz syndrome; 605039 (3); Autosomal dominant|Myelodysplastic syndrome; somatic; 614286 (3)	K
ptvraredmg	40001#C92#C92 Myeloid leukaemia	Chapter II Neoplasms	ASXL1	9	185	0.0464	419	199337	0.0021	5.44e-10	23.1443	11.7739	45.4957	1	Bohring-Opitz syndrome; 605039 (3); Autosomal dominant|Myelodysplastic syndrome; somatic; 614286 (3)	K
ptv5pcnt	41272#ChapterU#Chapter U - Diagnostic Imaging| Testing and Rehabilitation	Chapter XXII Codes for special purposes	ASXL1	78	38102	0.002	159	194053	0.0008	5.77e-10	2.4984	1.905	3.2767	1	Bohring-Opitz syndrome; 605039 (3); Autosomal dominant|Myelodysplastic syndrome; somatic; 614286 (3)	K
URmtr	Source of report of Q61 (cystic kidney disease)	Chapter XVII Congenital malformations, deformations and chromosomal abnormalities	PKD2	20	470	0.0408	118	242442	0.0005	4.06e-31	87.4295	53.9638	141.649	1	Polycystic kidney disease 2; 613095 (3); Autosomal dominant	K
ptvraredmg	41202#Q61#Q61 Cystic kidney disease	Chapter XVII Congenital malformations, deformations and chromosomal abnormalities	PKD1	27	50	0.3506	3582	263638	0.0134	6.89e-31	39.7444	24.8589	63.5435	1	Polycystic kidney disease 1; 173900 (3); Autosomal dominant	K
flexdmg	41202#Z400#Z40.0 Prophylactic surgery for risk-factors related to malignant neoplasms	Chapter XXI Factors influencing health status and contact with health services	BRCA2	62	413	0.1305	3014	148093	0.0199	7.82e-31	7.3762	5.6344	9.6565	1	Fanconi anemia; complementation group D1; 605724 (3); Autosomal recessive|Wilms tumor; 194070 (3); Autosomal dominant; Somatic mutation|{Breast cancer; male; susceptibility to}; 114480 (3); Autosomal dominant|{Breast-ovarian cancer; familial; 2}; 612555 (3); Autosomal dominant|{Glioblastoma 3}; 613029 (3); Autosomal recessive|{Medulloblastoma}; 155255 (3); Autosomal recessive; Autosomal dominant|…	K
flexnonsynmtr	Union#Q61#Q61 Cystic kidney disease	Chapter XVII Congenital malformations, deformations and chromosomal abnormalities	PKD2	33	488	0.0633	795	238721	0.0033	1.12e-30	20.3057	14.176	29.0858	1	Polycystic kidney disease 2; 613095 (3); Autosomal dominant	K
flexdmg	Union#C920#C92.0 Acute myeloid leukaemia	Chapter II Neoplasms	SRSF2	18	334	0.0511	97	218241	0.0004	1.4e-30	121.252	72.4963	202.799	0	NA	N
ptv5pcnt	Union#BlockD70-D77#D70-D77 Other diseases of blood and blood-forming organs	Chapter III Diseases of the blood and blood-forming organs and certain disorders involving the immune mechanism	ASXL1	23	4919	0.0047	237	263991	0.0009	8.55e-10	5.2082	3.3914	7.9983	1	Bohring-Opitz syndrome; 605039 (3); Autosomal dominant|Myelodysplastic syndrome; somatic; 614286 (3)	K
ptv5pcnt	41272#X33#X33 Other blood transfusion	Chapter XXII Codes for special purposes	ASXL1	20	3693	0.0054	240	265217	0.0009	9.85e-10	5.9847	3.7882	9.4548	1	Bohring-Opitz syndrome; 605039 (3); Autosomal dominant|Myelodysplastic syndrome; somatic; 614286 (3)	K
flexdmg	41202#C92#C92 Myeloid leukaemia	Chapter II Neoplasms	SRSF2	18	382	0.045	60	161244	0.0004	1.52e-30	126.631	74.0739	216.48	0	NA	N
flexdmg	41200#W36#W36 Diagnostic puncture of bone	Chapter XIII Diseases of the musculoskeletal system and connective tissue	SRSF2	30	2856	0.0104	84	221866	0.0004	1.58e-30	27.7443	18.2566	42.1629	0	NA	N
URmtr	Union#Q446#Q44.6 Cystic disease of liver	Chapter XVII Congenital malformations, deformations and chromosomal abnormalities	PKD1	17	57	0.2297	402	211595	0.0019	1.59e-30	156.983	90.5347	272.202	0	Polycystic kidney disease 1; 173900 (3); Autosomal dominant	K
ptv5pcnt	Union#BlockA30-A49#A30-A49 Other bacterial diseases	Chapter I Certain infectious and parasitic diseases	ASXL1	30	7711	0.0039	198	208677	0.0009	1.03e-09	4.1003	2.791	6.0239	0	Bohring-Opitz syndrome; 605039 (3); Autosomal dominant|Myelodysplastic syndrome; somatic; 614286 (3)	K
ptv5pcnt	41272#X333#X33.3 Intravenous blood transfusion of platelets	Chapter XXII Codes for special purposes	ASXL1	9	416	0.0212	217	212748	0.001	1.12e-09	21.2107	10.8142	41.6022	1	Bohring-Opitz syndrome; 605039 (3); Autosomal dominant|Myelodysplastic syndrome; somatic; 614286 (3)	K
ptv5pcnt	Source of report of N17 (acute renal failure)	Chapter XIV Diseases of the genitourinary system	ASXL1	23	4778	0.0048	179	188528	0.0009	1.76e-09	5.07	3.2813	7.8337	0	Bohring-Opitz syndrome; 605039 (3); Autosomal dominant|Myelodysplastic syndrome; somatic; 614286 (3)	K
ptv	20002#1405#other renal|kidney problem	Chapter XIV Diseases of the genitourinary system	PKD2	18	1429	0.0124	21	244685	0.0001	3.51e-30	146.767	78.0332	276.043	1	Polycystic kidney disease 2; 613095 (3); Autosomal dominant	K
ptv5pcnt	20002#1405#other renal|kidney problem	Chapter XIV Diseases of the genitourinary system	PKD2	18	1429	0.0124	21	244685	0.0001	3.51e-30	146.767	78.0332	276.043	1	Polycystic kidney disease 2; 613095 (3); Autosomal dominant	K
flexnonsynmtr	41202#Z400#Z40.0 Prophylactic surgery for risk-factors related to malignant neoplasms	Chapter XXI Factors influencing health status and contact with health services	BRCA2	57	418	0.12	2558	148549	0.0169	4.38e-30	7.919	5.9881	10.4725	1	Fanconi anemia; complementation group D1; 605724 (3); Autosomal recessive|Wilms tumor; 194070 (3); Autosomal dominant; Somatic mutation|{Breast cancer; male; susceptibility to}; 114480 (3); Autosomal dominant|{Breast-ovarian cancer; familial; 2}; 612555 (3); Autosomal dominant|{Glioblastoma 3}; 613029 (3); Autosomal recessive|{Medulloblastoma}; 155255 (3); Autosomal recessive; Autosomal dominant|…	K
ptv5pcnt	Union#D471#D47.1 Chronic myeloproliferative disease	Chapter II Neoplasms	ASXL1	7	194	0.0348	216	220347	0.001	1.96e-09	36.8086	17.1151	79.1625	1	Bohring-Opitz syndrome; 605039 (3); Autosomal dominant|Myelodysplastic syndrome; somatic; 614286 (3)	K
URmtr	Union#N185#N18.5 Chronic kidney disease| stage 5	Chapter XIV Diseases of the genitourinary system	PKD1	28	523	0.0508	366	193854	0.0019	4.94e-30	28.3563	19.1264	42.0403	1	Polycystic kidney disease 1; 173900 (3); Autosomal dominant	K
URmtr	41202#Z40#Z40 Prophylactic surgery	Chapter XXI Factors influencing health status and contact with health services	BRCA1	28	491	0.0539	310	154932	0.002	5.37e-30	28.5007	19.1661	42.3818	1	Fanconi anemia; complementation group S; 617883 (3); Autosomal recessive|{Breast-ovarian cancer; familial; 1}; 604370 (3); Autosomal dominant; Multifactorial|{Pancreatic cancer; susceptibility to; 4}; 614320 (3)	K
flexdmg	41200#W365#W36.5 Diagnostic extraction of bone marrow NEC	Chapter XIII Diseases of the musculoskeletal system and connective tissue	SRSF2	28	2519	0.011	79	221490	0.0004	5.89e-30	31.1643	20.2147	48.0448	0	NA	N
ptv	41200#B27#B27 Total excision of breast	Chapter IV Endocrine, nutritional and metabolic diseases	BRCA2	59	3027	0.0191	379	147183	0.0026	6e-30	7.5693	5.7399	9.9819	1	Fanconi anemia; complementation group D1; 605724 (3); Autosomal recessive|Wilms tumor; 194070 (3); Autosomal dominant; Somatic mutation|{Breast cancer; male; susceptibility to}; 114480 (3); Autosomal dominant|{Breast-ovarian cancer; familial; 2}; 612555 (3); Autosomal dominant|{Glioblastoma 3}; 613029 (3); Autosomal recessive|{Medulloblastoma}; 155255 (3); Autosomal recessive; Autosomal dominant|…	K
URmtr	41202#Z400#Z40.0 Prophylactic surgery for risk-factors related to malignant neoplasms	Chapter XXI Factors influencing health status and contact with health services	BRCA1	27	448	0.0568	293	150814	0.0019	6.54e-30	31.0213	20.6913	46.5085	1	Fanconi anemia; complementation group S; 617883 (3); Autosomal recessive|{Breast-ovarian cancer; familial; 1}; 604370 (3); Autosomal dominant; Multifactorial|{Pancreatic cancer; susceptibility to; 4}; 614320 (3)	K
ptv5pcnt	40002#BlockD37-D48#D37-D48 Neoplasms of uncertain or unknown behaviour	Chapter II Neoplasms	ASXL1	6	101	0.0561	183	173478	0.0011	2.52e-09	56.3149	24.403	129.958	1	Bohring-Opitz syndrome; 605039 (3); Autosomal dominant|Myelodysplastic syndrome; somatic; 614286 (3)	K
ptv5pcnt	40002#ChapterII#Chapter II Neoplasms	Chapter II Neoplasms	ASXL1	16	2257	0.007	204	210639	0.001	2.86e-09	7.3198	4.3931	12.1961	1	Bohring-Opitz syndrome; 605039 (3); Autosomal dominant|Myelodysplastic syndrome; somatic; 614286 (3)	K
flexnonsyn	Union#Q612#Q61.2 Polycystic kidney| adult type	Chapter XVII Congenital malformations, deformations and chromosomal abnormalities	PKD1	53	67	0.4417	18427	250623	0.0685	8.38e-30	10.7589	7.5016	15.4305	1	Polycystic kidney disease 1; 173900 (3); Autosomal dominant	K
ptv5pcnt	Union#BlockD60-D64#D60-D64 Aplastic and other anaemias	Chapter III Diseases of the blood and blood-forming organs and certain disorders involving the immune mechanism	ASXL1	38	13464	0.0028	218	250105	0.0009	4.51e-09	3.238	2.2932	4.572	1	Bohring-Opitz syndrome; 605039 (3); Autosomal dominant|Myelodysplastic syndrome; somatic; 614286 (3)	K
ptv5pcnt	41272#Q22#Q22 Bilateral excision of adnexa of uterus	Chapter XIV Diseases of the genitourinary system	BRCA1	57	6895	0.0082	133	139072	0.001	9.43e-30	8.6443	6.3323	11.8004	1	Fanconi anemia; complementation group S; 617883 (3); Autosomal recessive|{Breast-ovarian cancer; familial; 1}; 604370 (3); Autosomal dominant; Multifactorial|{Pancreatic cancer; susceptibility to; 4}; 614320 (3)	K
ptv	Union#C509#C50.9 Breast| unspecified	Chapter II Neoplasms	BRCA2	89	7436	0.0118	339	139369	0.0024	9.9e-30	4.9206	3.8916	6.2217	1	Fanconi anemia; complementation group D1; 605724 (3); Autosomal recessive|Wilms tumor; 194070 (3); Autosomal dominant; Somatic mutation|{Breast cancer; male; susceptibility to}; 114480 (3); Autosomal dominant|{Breast-ovarian cancer; familial; 2}; 612555 (3); Autosomal dominant|{Glioblastoma 3}; 613029 (3); Autosomal recessive|{Medulloblastoma}; 155255 (3); Autosomal recessive; Autosomal dominant|…	K
flexdmg	40006#C92#C92 Myeloid leukaemia	Chapter II Neoplasms	SRSF2	16	242	0.062	66	173776	0.0004	1.29e-29	174.081	99.383	304.922	0	NA	N
flexnonsyn	Union#C92#C92 Myeloid leukaemia	Chapter II Neoplasms	SRSF2	26	465	0.053	375	218768	0.0017	1.5e-29	32.6192	21.696	49.0417	0	NA	N
ptv5pcnt	Union#ChapterIV#Chapter IV Endocrine| nutritional and metabolic diseases	Chapter IV Endocrine, nutritional and metabolic diseases	ASXL1	117	74791	0.0016	129	176297	0.0007	4.81e-09	2.1379	1.6644	2.7462	1	Bohring-Opitz syndrome; 605039 (3); Autosomal dominant|Myelodysplastic syndrome; somatic; 614286 (3)	K
ptv	41272#ChapterB#Chapter B - Endocrine System and Breast	Chapter II Neoplasms	BRCA2	125	14322	0.0087	322	140115	0.0023	1.63e-29	3.7978	3.0869	4.6725	1	Fanconi anemia; complementation group D1; 605724 (3); Autosomal recessive|Wilms tumor; 194070 (3); Autosomal dominant; Somatic mutation|{Breast cancer; male; susceptibility to}; 114480 (3); Autosomal dominant|{Breast-ovarian cancer; familial; 2}; 612555 (3); Autosomal dominant|{Glioblastoma 3}; 613029 (3); Autosomal recessive|{Medulloblastoma}; 155255 (3); Autosomal recessive; Autosomal dominant|…	K
ptvraredmg	40001#C920#C92.0 Acute myeloid leukaemia	Chapter II Neoplasms	ASXL1	8	172	0.0444	414	202578	0.002	5.54e-09	22.759	11.1288	46.5435	1	Bohring-Opitz syndrome; 605039 (3); Autosomal dominant|Myelodysplastic syndrome; somatic; 614286 (3)	K
flexnonsynmtr	40001#BlockC81-C96#C81-C96 Malignant neoplasms| stated or presumed to be primary| of lymphoid| haematopoietic and related tissue	Chapter II Neoplasms	SRSF2	22	746	0.0286	112	200639	0.0006	2.71e-29	52.8301	33.261	83.9126	0	NA	N
ptv	40012#3#Malignant| primary site	Chapter II Neoplasms	BRCA2	249	40986	0.006	534	221202	0.0024	2.79e-29	2.5166	2.1644	2.9261	1	Fanconi anemia; complementation group D1; 605724 (3); Autosomal recessive|Wilms tumor; 194070 (3); Autosomal dominant; Somatic mutation|{Breast cancer; male; susceptibility to}; 114480 (3); Autosomal dominant|{Breast-ovarian cancer; familial; 2}; 612555 (3); Autosomal dominant|{Glioblastoma 3}; 613029 (3); Autosomal recessive|{Medulloblastoma}; 155255 (3); Autosomal recessive; Autosomal dominant|…	K
ptv5pcnt	Union#BlockR30-R39#R30-R39 Symptoms and signs involving the urinary system	Chapter XVIII Symptoms, signs and abnormal clinical and laboratory findings, not elsewhere classified	ASXL1	59	26306	0.0022	152	177897	0.0009	6.06e-09	2.625	1.9428	3.5466	1	Bohring-Opitz syndrome; 605039 (3); Autosomal dominant|Myelodysplastic syndrome; somatic; 614286 (3)	K
ptv5pcnt	40012#1#Uncertain whether benign or malignant	Chapter II Neoplasms	ASXL1	13	1716	0.0075	167	199107	0.0008	7.7e-09	9.0323	5.1266	15.9135	1	Bohring-Opitz syndrome; 605039 (3); Autosomal dominant|Myelodysplastic syndrome; somatic; 614286 (3)	K
ptv	41272#B27#B27 Total excision of breast	Chapter IV Endocrine, nutritional and metabolic diseases	BRCA2	59	3095	0.0187	384	147010	0.0026	3.55e-29	7.2981	5.5358	9.6213	1	Fanconi anemia; complementation group D1; 605724 (3); Autosomal recessive|Wilms tumor; 194070 (3); Autosomal dominant; Somatic mutation|{Breast cancer; male; susceptibility to}; 114480 (3); Autosomal dominant|{Breast-ovarian cancer; familial; 2}; 612555 (3); Autosomal dominant|{Glioblastoma 3}; 613029 (3); Autosomal recessive|{Medulloblastoma}; 155255 (3); Autosomal recessive; Autosomal dominant|…	K
ptv	40011#2#(8010-8790) Epithelial	Chapter II Neoplasms	BRCA2	261	43868	0.0059	496	207191	0.0024	3.75e-29	2.4853	2.1386	2.8882	1	Fanconi anemia; complementation group D1; 605724 (3); Autosomal recessive|Wilms tumor; 194070 (3); Autosomal dominant; Somatic mutation|{Breast cancer; male; susceptibility to}; 114480 (3); Autosomal dominant|{Breast-ovarian cancer; familial; 2}; 612555 (3); Autosomal dominant|{Glioblastoma 3}; 613029 (3); Autosomal recessive|{Medulloblastoma}; 155255 (3); Autosomal recessive; Autosomal dominant|…	K
ptv5pcnt	41200#ChapterU#Chapter U - Diagnostic Imaging| Testing and Rehabilitation	Chapter XXII Codes for special purposes	ASXL1	64	30554	0.0021	172	205068	0.0008	8.25e-09	2.4974	1.8739	3.3283	1	Bohring-Opitz syndrome; 605039 (3); Autosomal dominant|Myelodysplastic syndrome; somatic; 614286 (3)	K
ptv	Union#Q44#Q44 Congenital malformations of gallbladder| bile ducts and liver	Chapter XVII Congenital malformations, deformations and chromosomal abnormalities	PKD1	13	143	0.0833	46	208977	0.0002	5.19e-29	412.998	218.402	780.979	0	Polycystic kidney disease 1; 173900 (3); Autosomal dominant	K
ptv5pcnt	Union#Q44#Q44 Congenital malformations of gallbladder| bile ducts and liver	Chapter XVII Congenital malformations, deformations and chromosomal abnormalities	PKD1	13	143	0.0833	46	208977	0.0002	5.19e-29	412.998	218.402	780.979	0	Polycystic kidney disease 1; 173900 (3); Autosomal dominant	K
ptv	Union#Q780#Q78.0 Osteogenesis imperfecta	Chapter XVII Congenital malformations, deformations and chromosomal abnormalities	COL1A1	9	23	0.2813	24	269114	0.0001	5.28e-29	4387.73	1841.37	10455.4	1	Caffey disease; 114000 (3); Autosomal dominant|Ehlers-Danlos syndrome; arthrochalasia type; 1; 130060 (3); Autosomal dominant|Osteogenesis imperfecta; type I; 166200 (3); Autosomal dominant|Osteogenesis imperfecta; type II; 166210 (3); Autosomal dominant|Osteogenesis imperfecta; type III; 259420 (3); Autosomal dominant|Osteogenesis imperfecta; type IV; 166220 (3); Autosomal dominant|{Bone mineral…	K
ptv5pcnt	Union#Q780#Q78.0 Osteogenesis imperfecta	Chapter XVII Congenital malformations, deformations and chromosomal abnormalities	COL1A1	9	23	0.2813	24	269114	0.0001	5.28e-29	4387.73	1841.37	10455.4	1	Caffey disease; 114000 (3); Autosomal dominant|Ehlers-Danlos syndrome; arthrochalasia type; 1; 130060 (3); Autosomal dominant|Osteogenesis imperfecta; type I; 166200 (3); Autosomal dominant|Osteogenesis imperfecta; type II; 166210 (3); Autosomal dominant|Osteogenesis imperfecta; type III; 259420 (3); Autosomal dominant|Osteogenesis imperfecta; type IV; 166220 (3); Autosomal dominant|{Bone mineral…	K
ptv	41202#BlockC81-C96#C81-C96 Malignant neoplasms| stated or presumed to be primary| of lymphoid| haematopoietic and related tissue	Chapter II Neoplasms	ASXL1	13	2953	0.0044	75	159213	0.0005	8.33e-09	9.3454	5.1806	16.8583	1	Bohring-Opitz syndrome; 605039 (3); Autosomal dominant|Myelodysplastic syndrome; somatic; 614286 (3)	K
flexnonsynmtr	41272#W36#W36 Diagnostic puncture of bone	Chapter XIII Diseases of the musculoskeletal system and connective tissue	SRSF2	32	3044	0.0104	113	222042	0.0005	5.65e-29	20.6568	13.9284	30.6354	0	NA	N
ptv5pcnt	20001#1002#breast cancer	Chapter II Neoplasms	BRCA1	50	5922	0.0084	96	117204	0.0008	5.72e-29	10.308	7.3162	14.5231	1	Fanconi anemia; complementation group S; 617883 (3); Autosomal recessive|{Breast-ovarian cancer; familial; 1}; 604370 (3); Autosomal dominant; Multifactorial|{Pancreatic cancer; susceptibility to; 4}; 614320 (3)	K
flexdmg	41202#C920#C92.0 Acute myeloid leukaemia	Chapter II Neoplasms	SRSF2	16	278	0.0544	57	157556	0.0004	6.61e-29	159.087	90.2501	280.429	0	NA	N
flexnonsynmtr	Source of report of Q61 (cystic kidney disease)	Chapter XVII Congenital malformations, deformations and chromosomal abnormalities	PKD2	31	459	0.0633	807	241753	0.0033	6.9e-29	20.2324	13.972	29.2978	1	Polycystic kidney disease 2; 613095 (3); Autosomal dominant	K
ptv5pcnt	Union#E87#E87 Other disorders of fluid| electrolyte and acid-base balance	Chapter IV Endocrine, nutritional and metabolic diseases	ASXL1	32	9992	0.0032	205	225994	0.0009	9.41e-09	3.5305	2.4312	5.1271	1	Bohring-Opitz syndrome; 605039 (3); Autosomal dominant|Myelodysplastic syndrome; somatic; 614286 (3)	K
ptv5pcnt	41272#Y981#Y98.1 Radiology of one body area (or < 20 minutes)	Chapter XXII Codes for special purposes	ASXL1	51	21747	0.0023	184	215861	0.0009	9.46e-09	2.7512	2.0169	3.7529	1	Bohring-Opitz syndrome; 605039 (3); Autosomal dominant|Myelodysplastic syndrome; somatic; 614286 (3)	K
ptv	41200#ChapterB#Chapter B - Endocrine System and Breast	Chapter II Neoplasms	BRCA2	124	14151	0.0087	327	139705	0.0023	7.22e-29	3.7437	3.0424	4.6066	1	Fanconi anemia; complementation group D1; 605724 (3); Autosomal recessive|Wilms tumor; 194070 (3); Autosomal dominant; Somatic mutation|{Breast cancer; male; susceptibility to}; 114480 (3); Autosomal dominant|{Breast-ovarian cancer; familial; 2}; 612555 (3); Autosomal dominant|{Glioblastoma 3}; 613029 (3); Autosomal recessive|{Medulloblastoma}; 155255 (3); Autosomal recessive; Autosomal dominant|…	K
flexnonsynmtr	41202#C92#C92 Myeloid leukaemia	Chapter II Neoplasms	SRSF2	18	382	0.045	77	161227	0.0005	7.64e-29	98.6634	58.4893	166.432	0	NA	N
ptv	Source of report of Q87 (other specified congenital malformation syndromes affecting multiple systems)	Chapter XVII Congenital malformations, deformations and chromosomal abnormalities	COL2A1	6	152	0.038	10	269002	0	2.96e-16	1061.85	381.157	2958.16	1	Achondrogenesis; type II or hypochondrogenesis; 200610 (3); Autosomal dominant|Avascular necrosis of the femoral head; 608805 (3); Autosomal dominant|Czech dysplasia; 609162 (3); Autosomal dominant|Epiphyseal dysplasia; multiple; with myopia and deafness; 132450 (3); Autosomal dominant|Kniest dysplasia; 156550 (3); Autosomal dominant|Legg-Calve-Perthes disease; 150600 (3); Autosomal dominant|Oste…	K
ptv5pcnt	Source of report of Q87 (other specified congenital malformation syndromes affecting multiple systems)	Chapter XVII Congenital malformations, deformations and chromosomal abnormalities	COL2A1	6	152	0.038	10	269002	0	2.96e-16	1061.85	381.157	2958.16	1	Achondrogenesis; type II or hypochondrogenesis; 200610 (3); Autosomal dominant|Avascular necrosis of the femoral head; 608805 (3); Autosomal dominant|Czech dysplasia; 609162 (3); Autosomal dominant|Epiphyseal dysplasia; multiple; with myopia and deafness; 132450 (3); Autosomal dominant|Kniest dysplasia; 156550 (3); Autosomal dominant|Legg-Calve-Perthes disease; 150600 (3); Autosomal dominant|Oste…	K
ptv	41272#Q221#Q22.1 Bilateral salpingoophorectomy	Chapter XIV Diseases of the genitourinary system	BRCA2	82	6523	0.0124	342	139210	0.0025	8.47e-29	5.1169	4.016	6.5197	1	Fanconi anemia; complementation group D1; 605724 (3); Autosomal recessive|Wilms tumor; 194070 (3); Autosomal dominant; Somatic mutation|{Breast cancer; male; susceptibility to}; 114480 (3); Autosomal dominant|{Breast-ovarian cancer; familial; 2}; 612555 (3); Autosomal dominant|{Glioblastoma 3}; 613029 (3); Autosomal recessive|{Medulloblastoma}; 155255 (3); Autosomal recessive; Autosomal dominant|…	K
ptv	Union#Q87#Q87 Other specified congenital malformation syndromes affecting multiple systems	Chapter XVII Congenital malformations, deformations and chromosomal abnormalities	COL2A1	6	171	0.0339	10	268983	0	5.91e-16	943.8	339.248	2625.69	1	Achondrogenesis; type II or hypochondrogenesis; 200610 (3); Autosomal dominant|Avascular necrosis of the femoral head; 608805 (3); Autosomal dominant|Czech dysplasia; 609162 (3); Autosomal dominant|Epiphyseal dysplasia; multiple; with myopia and deafness; 132450 (3); Autosomal dominant|Kniest dysplasia; 156550 (3); Autosomal dominant|Legg-Calve-Perthes disease; 150600 (3); Autosomal dominant|Oste…	K
flexnonsynmtr	Union#C920#C92.0 Acute myeloid leukaemia	Chapter II Neoplasms	SRSF2	18	334	0.0511	127	218211	0.0006	1.17e-28	92.5974	55.8739	153.458	0	NA	N
URmtr	41202#Z40#Z40 Prophylactic surgery	Chapter XXI Factors influencing health status and contact with health services	BRCA2	29	490	0.0559	399	154843	0.0026	1.7e-28	22.9679	15.5934	33.8299	1	Fanconi anemia; complementation group D1; 605724 (3); Autosomal recessive|Wilms tumor; 194070 (3); Autosomal dominant; Somatic mutation|{Breast cancer; male; susceptibility to}; 114480 (3); Autosomal dominant|{Breast-ovarian cancer; familial; 2}; 612555 (3); Autosomal dominant|{Glioblastoma 3}; 613029 (3); Autosomal recessive|{Medulloblastoma}; 155255 (3); Autosomal recessive; Autosomal dominant|…	K
ptv5pcnt	42015#Source of asthma report	Chapter X Diseases of the respiratory system	FLG	4955	30641	0.1392	25746	192073	0.1182	1.74e-28	1.2064	1.1676	1.2465	0	Ichthyosis vulgaris; 146700 (3); Autosomal dominant|{Dermatitis; atopic; susceptibility to; 2}; 605803 (3)	E
ptv	41202#N180#N18.0 End-stage renal disease	Chapter XIV Diseases of the genitourinary system	PKD1	13	166	0.0726	35	171835	0.0002	2e-28	384.485	199.808	739.852	1	Polycystic kidney disease 1; 173900 (3); Autosomal dominant	K
ptv5pcnt	41202#N180#N18.0 End-stage renal disease	Chapter XIV Diseases of the genitourinary system	PKD1	13	166	0.0726	35	171835	0.0002	2e-28	384.485	199.808	739.852	1	Polycystic kidney disease 1; 173900 (3); Autosomal dominant	K
flexnonsyn	20002#1427#polycystic kidney	Chapter XIV Diseases of the genitourinary system	PKD1	62	111	0.3584	18407	250375	0.0685	2.01e-28	7.5976	5.5662	10.3704	1	Polycystic kidney disease 1; 173900 (3); Autosomal dominant	K
ptv	41272#L74#L74 Arteriovenous shunt	Chapter IX Diseases of the circulatory system	PKD1	14	229	0.0576	44	190109	0.0002	2.01e-28	264.145	142.775	488.689	1	Polycystic kidney disease 1; 173900 (3); Autosomal dominant	K
ptv5pcnt	41272#L74#L74 Arteriovenous shunt	Chapter IX Diseases of the circulatory system	PKD1	14	229	0.0576	44	190109	0.0002	2.01e-28	264.145	142.775	488.689	1	Polycystic kidney disease 1; 173900 (3); Autosomal dominant	K
UR	Union#Q61#Q61 Cystic kidney disease	Chapter XVII Congenital malformations, deformations and chromosomal abnormalities	PKD2	21	500	0.0403	189	239327	0.0008	2.17e-28	53.1838	33.5975	84.1883	1	Polycystic kidney disease 2; 613095 (3); Autosomal dominant	K
UR	41202#Z40#Z40 Prophylactic surgery	Chapter XXI Factors influencing health status and contact with health services	BRCA2	33	486	0.0636	611	154631	0.0039	2.43e-28	17.1843	11.972	24.666	1	Fanconi anemia; complementation group D1; 605724 (3); Autosomal recessive|Wilms tumor; 194070 (3); Autosomal dominant; Somatic mutation|{Breast cancer; male; susceptibility to}; 114480 (3); Autosomal dominant|{Breast-ovarian cancer; familial; 2}; 612555 (3); Autosomal dominant|{Glioblastoma 3}; 613029 (3); Autosomal recessive|{Medulloblastoma}; 155255 (3); Autosomal recessive; Autosomal dominant|…	K
UR	Union#N28#N28 Other disorders of kidney and ureter| not elsewhere classified	Chapter XIV Diseases of the genitourinary system	PKD1	81	4816	0.0165	762	220211	0.0034	2.48e-28	4.8605	3.8586	6.1225	1	Polycystic kidney disease 1; 173900 (3); Autosomal dominant	K
URmtr	41272#L742#L74.2 Creation of arteriovenous fistula NEC	Chapter IX Diseases of the circulatory system	PKD1	21	205	0.0929	365	188531	0.0019	2.6e-28	52.9121	33.3802	83.873	1	Polycystic kidney disease 1; 173900 (3); Autosomal dominant	K
ptv	Union#Q612#Q61.2 Polycystic kidney| adult type	Chapter XVII Congenital malformations, deformations and chromosomal abnormalities	PKD2	11	109	0.0917	30	269020	0.0001	2.69e-28	904.96	442.29	1851.62	1	Polycystic kidney disease 2; 613095 (3); Autosomal dominant	K
ptv5pcnt	Union#Q612#Q61.2 Polycystic kidney| adult type	Chapter XVII Congenital malformations, deformations and chromosomal abnormalities	PKD2	11	109	0.0917	30	269020	0.0001	2.69e-28	904.96	442.29	1851.62	1	Polycystic kidney disease 2; 613095 (3); Autosomal dominant	K
ptv	41272#L742#L74.2 Creation of arteriovenous fistula NEC	Chapter IX Diseases of the circulatory system	PKD1	14	212	0.0619	49	188847	0.0003	2.85e-28	254.511	138.42	467.964	1	Polycystic kidney disease 1; 173900 (3); Autosomal dominant	K
ptv5pcnt	41272#L742#L74.2 Creation of arteriovenous fistula NEC	Chapter IX Diseases of the circulatory system	PKD1	14	212	0.0619	49	188847	0.0003	2.85e-28	254.511	138.42	467.964	1	Polycystic kidney disease 1; 173900 (3); Autosomal dominant	K
flexnonsynmtr	41272#W365#W36.5 Diagnostic extraction of bone marrow NEC	Chapter XIII Diseases of the musculoskeletal system and connective tissue	SRSF2	31	2824	0.0109	119	221436	0.0005	4.3e-28	20.4267	13.734	30.3808	0	NA	N
ptv	41202#C509#C50.9 Breast| unspecified	Chapter II Neoplasms	BRCA2	72	5853	0.0122	224	106569	0.0021	4.43e-28	5.8524	4.4818	7.6422	1	Fanconi anemia; complementation group D1; 605724 (3); Autosomal recessive|Wilms tumor; 194070 (3); Autosomal dominant; Somatic mutation|{Breast cancer; male; susceptibility to}; 114480 (3); Autosomal dominant|{Breast-ovarian cancer; familial; 2}; 612555 (3); Autosomal dominant|{Glioblastoma 3}; 613029 (3); Autosomal recessive|{Medulloblastoma}; 155255 (3); Autosomal recessive; Autosomal dominant|…	K
UR	Union#Q446#Q44.6 Cystic disease of liver	Chapter XVII Congenital malformations, deformations and chromosomal abnormalities	PKD1	18	56	0.2432	756	211241	0.0036	6.51e-28	89.8134	52.5569	153.48	0	Polycystic kidney disease 1; 173900 (3); Autosomal dominant	K
ptv5pcnt	Union#Q87#Q87 Other specified congenital malformation syndromes affecting multiple systems	Chapter XVII Congenital malformations, deformations and chromosomal abnormalities	COL2A1	6	171	0.0339	10	268983	0	5.91e-16	943.8	339.248	2625.69	1	Achondrogenesis; type II or hypochondrogenesis; 200610 (3); Autosomal dominant|Avascular necrosis of the femoral head; 608805 (3); Autosomal dominant|Czech dysplasia; 609162 (3); Autosomal dominant|Epiphyseal dysplasia; multiple; with myopia and deafness; 132450 (3); Autosomal dominant|Kniest dysplasia; 156550 (3); Autosomal dominant|Legg-Calve-Perthes disease; 150600 (3); Autosomal dominant|Oste…	K
ptv	Union#I12#I12 Hypertensive renal disease	Chapter IX Diseases of the circulatory system	PKD1	19	1016	0.0184	49	200369	0.0002	7.18e-28	76.4706	44.8635	130.345	1	Polycystic kidney disease 1; 173900 (3); Autosomal dominant	K
ptv5pcnt	Union#I12#I12 Hypertensive renal disease	Chapter IX Diseases of the circulatory system	PKD1	19	1016	0.0184	49	200369	0.0002	7.18e-28	76.4706	44.8635	130.345	1	Polycystic kidney disease 1; 173900 (3); Autosomal dominant	K
ptv	Source of report of H33 (retinal detachments and breaks)	Chapter VII Diseases of the eye and adnexa	COL2A1	9	3449	0.0026	6	212136	0	3.19e-13	92.2598	32.8204	259.347	1	Achondrogenesis; type II or hypochondrogenesis; 200610 (3); Autosomal dominant|Avascular necrosis of the femoral head; 608805 (3); Autosomal dominant|Czech dysplasia; 609162 (3); Autosomal dominant|Epiphyseal dysplasia; multiple; with myopia and deafness; 132450 (3); Autosomal dominant|Kniest dysplasia; 156550 (3); Autosomal dominant|Legg-Calve-Perthes disease; 150600 (3); Autosomal dominant|Oste…	K
UR	Union#N185#N18.5 Chronic kidney disease| stage 5	Chapter XIV Diseases of the genitourinary system	PKD1	32	519	0.0581	687	193533	0.0035	9.4e-28	17.3692	12.0603	25.0151	1	Polycystic kidney disease 1; 173900 (3); Autosomal dominant	K
flexnonsynmtr	20002#1451#hereditary|genetic haematological disorder	Chapter III Diseases of the blood and blood-forming organs and certain disorders involving the immune mechanism	HBB	17	246	0.0646	191	268673	0.0007	1.24e-27	97.2086	58.2808	162.137	1	Delta-beta thalassemia; 141749 (3); Autosomal dominant|Erythrocytosis 6; 617980 (3)|Heinz body anemia; 140700 (3); Autosomal dominant|Hereditary persistence of fetal hemoglobin; 141749 (3); Autosomal dominant|Methmoglobinemia; beta type; 617971 (3)|Sickle cell anemia; 603903 (3); Autosomal recessive|Thalassemia; beta; 613985 (3)|Thalassemia-beta; dominant inclusion-body; 603902 (3)|{Malaria; resi…	K
URmtr	41272#L74#L74 Arteriovenous shunt	Chapter IX Diseases of the circulatory system	PKD1	21	222	0.0864	370	189783	0.0019	1.41e-27	48.5201	30.6619	76.7793	1	Polycystic kidney disease 1; 173900 (3); Autosomal dominant	K
ptv5pcnt	41200#Q22#Q22 Bilateral excision of adnexa of uterus	Chapter XIV Diseases of the genitourinary system	BRCA1	29	1188	0.0238	161	144779	0.0011	1.43e-27	21.9514	14.722	32.7308	1	Fanconi anemia; complementation group S; 617883 (3); Autosomal recessive|{Breast-ovarian cancer; familial; 1}; 604370 (3); Autosomal dominant; Multifactorial|{Pancreatic cancer; susceptibility to; 4}; 614320 (3)	K
ptv5pcnt	Source of report of H33 (retinal detachments and breaks)	Chapter VII Diseases of the eye and adnexa	COL2A1	9	3449	0.0026	6	212136	0	3.19e-13	92.2598	32.8204	259.347	1	Achondrogenesis; type II or hypochondrogenesis; 200610 (3); Autosomal dominant|Avascular necrosis of the femoral head; 608805 (3); Autosomal dominant|Czech dysplasia; 609162 (3); Autosomal dominant|Epiphyseal dysplasia; multiple; with myopia and deafness; 132450 (3); Autosomal dominant|Kniest dysplasia; 156550 (3); Autosomal dominant|Legg-Calve-Perthes disease; 150600 (3); Autosomal dominant|Oste…	K
UR	Union#ChapterXVII#Chapter XVII Congenital malformations| deformations and chromosomal abnormalities	Chapter XVII Congenital malformations, deformations and chromosomal abnormalities	PKD1	81	4956	0.0161	917	263216	0.0035	1.48e-27	4.6913	3.7314	5.8982	1	Polycystic kidney disease 1; 173900 (3); Autosomal dominant	K
ptv	41202#I420#I42.0 Dilated cardiomyopathy	Chapter IX Diseases of the circulatory system	TTN	38	272	0.1226	1377	125508	0.0109	1.65e-27	12.7336	9.0311	17.954	1	Cardiomyopathy; dilated; 1G; 604145 (3)|Cardiomyopathy; familial hypertrophic; 9; 613765 (3); Autosomal dominant|Muscular dystrophy; limb-girdle; type 2J; 608807 (3); Autosomal recessive|Myopathy; proximal; with early respiratory muscle involvement; 603689 (3)|Salih myopathy; 611705 (3); Autosomal recessive|Tibial muscular dystrophy; tardive; 600334 (3); Autosomal dominant	K
ptv5pcnt	41202#I420#I42.0 Dilated cardiomyopathy	Chapter IX Diseases of the circulatory system	TTN	38	272	0.1226	1387	125498	0.0109	2.11e-27	12.6408	8.9656	17.8226	1	Cardiomyopathy; dilated; 1G; 604145 (3)|Cardiomyopathy; familial hypertrophic; 9; 613765 (3); Autosomal dominant|Muscular dystrophy; limb-girdle; type 2J; 608807 (3); Autosomal recessive|Myopathy; proximal; with early respiratory muscle involvement; 603689 (3)|Salih myopathy; 611705 (3); Autosomal recessive|Tibial muscular dystrophy; tardive; 600334 (3); Autosomal dominant	K
ptv	Union#H33#H33 Retinal detachments and breaks	Chapter VII Diseases of the eye and adnexa	COL2A1	9	3918	0.0023	6	211628	0	9.93e-13	81.0214	28.8243	227.741	1	Achondrogenesis; type II or hypochondrogenesis; 200610 (3); Autosomal dominant|Avascular necrosis of the femoral head; 608805 (3); Autosomal dominant|Czech dysplasia; 609162 (3); Autosomal dominant|Epiphyseal dysplasia; multiple; with myopia and deafness; 132450 (3); Autosomal dominant|Kniest dysplasia; 156550 (3); Autosomal dominant|Legg-Calve-Perthes disease; 150600 (3); Autosomal dominant|Oste…	K
ptv5pcnt	Union#H33#H33 Retinal detachments and breaks	Chapter VII Diseases of the eye and adnexa	COL2A1	9	3918	0.0023	6	211628	0	9.93e-13	81.0214	28.8243	227.741	1	Achondrogenesis; type II or hypochondrogenesis; 200610 (3); Autosomal dominant|Avascular necrosis of the femoral head; 608805 (3); Autosomal dominant|Czech dysplasia; 609162 (3); Autosomal dominant|Epiphyseal dysplasia; multiple; with myopia and deafness; 132450 (3); Autosomal dominant|Kniest dysplasia; 156550 (3); Autosomal dominant|Legg-Calve-Perthes disease; 150600 (3); Autosomal dominant|Oste…	K
UR	Source of report of Q61 (cystic kidney disease)	Chapter XVII Congenital malformations, deformations and chromosomal abnormalities	PKD2	20	470	0.0408	189	242371	0.0008	2.39e-27	54.5696	34.1172	87.2828	1	Polycystic kidney disease 2; 613095 (3); Autosomal dominant	K
flexnonsyn	40001#C92#C92 Myeloid leukaemia	Chapter II Neoplasms	SRSF2	19	175	0.0979	337	199419	0.0017	2.59e-27	64.2469	39.543	104.384	0	NA	N
ptv	40006#ChapterII#Chapter II Neoplasms	Chapter II Neoplasms	BRCA2	261	45912	0.0057	516	217534	0.0024	3e-27	2.3966	2.0644	2.7822	1	Fanconi anemia; complementation group D1; 605724 (3); Autosomal recessive|Wilms tumor; 194070 (3); Autosomal dominant; Somatic mutation|{Breast cancer; male; susceptibility to}; 114480 (3); Autosomal dominant|{Breast-ovarian cancer; familial; 2}; 612555 (3); Autosomal dominant|{Glioblastoma 3}; 613029 (3); Autosomal recessive|{Medulloblastoma}; 155255 (3); Autosomal recessive; Autosomal dominant|…	K
URmtr	Union#N180#N18.0 End-stage renal disease	Chapter XIV Diseases of the genitourinary system	PKD1	20	191	0.0948	399	205388	0.0019	3.24e-27	53.9012	33.6548	86.3279	1	Polycystic kidney disease 1; 173900 (3); Autosomal dominant	K
flexnonsynmtr	40006#C92#C92 Myeloid leukaemia	Chapter II Neoplasms	SRSF2	16	242	0.062	97	173745	0.0006	3.29e-27	118.425	68.7579	203.971	0	NA	N
ptv	41200#Q221#Q22.1 Bilateral salpingoophorectomy	Chapter XIV Diseases of the genitourinary system	BRCA2	36	996	0.0349	388	144737	0.0027	3.32e-27	13.4831	9.5288	19.0786	1	Fanconi anemia; complementation group D1; 605724 (3); Autosomal recessive|Wilms tumor; 194070 (3); Autosomal dominant; Somatic mutation|{Breast cancer; male; susceptibility to}; 114480 (3); Autosomal dominant|{Breast-ovarian cancer; familial; 2}; 612555 (3); Autosomal dominant|{Glioblastoma 3}; 613029 (3); Autosomal recessive|{Medulloblastoma}; 155255 (3); Autosomal recessive; Autosomal dominant|…	K
URmtr	41200#L742#L74.2 Creation of arteriovenous fistula NEC	Chapter IX Diseases of the circulatory system	PKD1	20	198	0.0917	353	186959	0.0019	3.86e-27	53.4979	33.3836	85.7314	1	Polycystic kidney disease 1; 173900 (3); Autosomal dominant	K
ptv5pcnt	41272#Q221#Q22.1 Bilateral salpingoophorectomy	Chapter XIV Diseases of the genitourinary system	BRCA1	53	6552	0.008	137	139415	0.001	4.07e-27	8.2317	5.9893	11.3137	1	Fanconi anemia; complementation group S; 617883 (3); Autosomal recessive|{Breast-ovarian cancer; familial; 1}; 604370 (3); Autosomal dominant; Multifactorial|{Pancreatic cancer; susceptibility to; 4}; 614320 (3)	K
flexdmg	41202#Q61#Q61 Cystic kidney disease	Chapter XVII Congenital malformations, deformations and chromosomal abnormalities	PKD1	28	49	0.3636	5662	261558	0.0212	4.1e-27	26.3973	16.5799	42.028	1	Polycystic kidney disease 1; 173900 (3); Autosomal dominant	K
ptv	Union#N18#N18 Chronic renal failure	Chapter XIV Diseases of the genitourinary system	PKD1	37	12421	0.003	43	238440	0.0002	5.47e-27	16.5179	10.6395	25.6444	1	Polycystic kidney disease 1; 173900 (3); Autosomal dominant	K
ptv5pcnt	Union#N18#N18 Chronic renal failure	Chapter XIV Diseases of the genitourinary system	PKD1	37	12421	0.003	43	238440	0.0002	5.47e-27	16.5179	10.6395	25.6444	1	Polycystic kidney disease 1; 173900 (3); Autosomal dominant	K
flexnonsynmtr	41202#C920#C92.0 Acute myeloid leukaemia	Chapter II Neoplasms	SRSF2	16	278	0.0544	78	157535	0.0005	5.55e-27	116.24	67.0227	201.601	0	NA	N
URmtr	41202#Z400#Z40.0 Prophylactic surgery for risk-factors related to malignant neoplasms	Chapter XXI Factors influencing health status and contact with health services	BRCA2	27	448	0.0568	384	150723	0.0025	5.6e-27	23.6556	15.8393	35.3291	1	Fanconi anemia; complementation group D1; 605724 (3); Autosomal recessive|Wilms tumor; 194070 (3); Autosomal dominant; Somatic mutation|{Breast cancer; male; susceptibility to}; 114480 (3); Autosomal dominant|{Breast-ovarian cancer; familial; 2}; 612555 (3); Autosomal dominant|{Glioblastoma 3}; 613029 (3); Autosomal recessive|{Medulloblastoma}; 155255 (3); Autosomal recessive; Autosomal dominant|…	K
ptv	41272#C712#C71.2 Phacoemulsification of lens	Chapter VII Diseases of the eye and adnexa	COL2A1	12	16679	0.0007	3	241046	0	2.05e-12	57.8083	16.3113	204.876	1	Achondrogenesis; type II or hypochondrogenesis; 200610 (3); Autosomal dominant|Avascular necrosis of the femoral head; 608805 (3); Autosomal dominant|Czech dysplasia; 609162 (3); Autosomal dominant|Epiphyseal dysplasia; multiple; with myopia and deafness; 132450 (3); Autosomal dominant|Kniest dysplasia; 156550 (3); Autosomal dominant|Legg-Calve-Perthes disease; 150600 (3); Autosomal dominant|Oste…	K
ptv5pcnt	41272#C712#C71.2 Phacoemulsification of lens	Chapter VII Diseases of the eye and adnexa	COL2A1	12	16679	0.0007	3	241046	0	2.05e-12	57.8083	16.3113	204.876	1	Achondrogenesis; type II or hypochondrogenesis; 200610 (3); Autosomal dominant|Avascular necrosis of the femoral head; 608805 (3); Autosomal dominant|Czech dysplasia; 609162 (3); Autosomal dominant|Epiphyseal dysplasia; multiple; with myopia and deafness; 132450 (3); Autosomal dominant|Kniest dysplasia; 156550 (3); Autosomal dominant|Legg-Calve-Perthes disease; 150600 (3); Autosomal dominant|Oste…	K
ptv	41202#N185#N18.5 Chronic kidney disease| stage 5	Chapter XIV Diseases of the genitourinary system	PKD1	14	330	0.0407	32	159838	0.0002	7.64e-27	211.906	112.042	400.782	1	Polycystic kidney disease 1; 173900 (3); Autosomal dominant	K
ptv5pcnt	41202#N185#N18.5 Chronic kidney disease| stage 5	Chapter XIV Diseases of the genitourinary system	PKD1	14	330	0.0407	32	159838	0.0002	7.64e-27	211.906	112.042	400.782	1	Polycystic kidney disease 1; 173900 (3); Autosomal dominant	K
ptv5pcnt	Union#BlockC50-C50#C50-C50 Malignant neoplasm of breast	Chapter II Neoplasms	BRCA1	66	11025	0.006	125	135909	0.0009	8.28e-27	6.5088	4.8274	8.776	1	Fanconi anemia; complementation group S; 617883 (3); Autosomal recessive|{Breast-ovarian cancer; familial; 1}; 604370 (3); Autosomal dominant; Multifactorial|{Pancreatic cancer; susceptibility to; 4}; 614320 (3)	K
ptv	Union#I120#I12.0 Hypertensive renal disease with renal failure	Chapter IX Diseases of the circulatory system	PKD1	18	915	0.0193	50	198967	0.0003	9.56e-27	78.2821	45.4979	134.689	1	Polycystic kidney disease 1; 173900 (3); Autosomal dominant	K
ptv5pcnt	Union#I120#I12.0 Hypertensive renal disease with renal failure	Chapter IX Diseases of the circulatory system	PKD1	18	915	0.0193	50	198967	0.0003	9.56e-27	78.2821	45.4979	134.689	1	Polycystic kidney disease 1; 173900 (3); Autosomal dominant	K
ptv	Union#H35#H35 Other retinal disorders	Chapter VII Diseases of the eye and adnexa	COL2A1	10	8761	0.0011	5	253805	0	4.43e-12	57.9397	19.7995	169.55	1	Achondrogenesis; type II or hypochondrogenesis; 200610 (3); Autosomal dominant|Avascular necrosis of the femoral head; 608805 (3); Autosomal dominant|Czech dysplasia; 609162 (3); Autosomal dominant|Epiphyseal dysplasia; multiple; with myopia and deafness; 132450 (3); Autosomal dominant|Kniest dysplasia; 156550 (3); Autosomal dominant|Legg-Calve-Perthes disease; 150600 (3); Autosomal dominant|Oste…	K
flexnonsynmtr	41200#W36#W36 Diagnostic puncture of bone	Chapter XIII Diseases of the musculoskeletal system and connective tissue	SRSF2	30	2856	0.0104	120	221830	0.0005	1.13e-26	19.4179	12.993	29.0198	0	NA	N
ptv5pcnt	Union#H35#H35 Other retinal disorders	Chapter VII Diseases of the eye and adnexa	COL2A1	10	8761	0.0011	5	253805	0	4.43e-12	57.9397	19.7995	169.55	1	Achondrogenesis; type II or hypochondrogenesis; 200610 (3); Autosomal dominant|Avascular necrosis of the femoral head; 608805 (3); Autosomal dominant|Czech dysplasia; 609162 (3); Autosomal dominant|Epiphyseal dysplasia; multiple; with myopia and deafness; 132450 (3); Autosomal dominant|Kniest dysplasia; 156550 (3); Autosomal dominant|Legg-Calve-Perthes disease; 150600 (3); Autosomal dominant|Oste…	K
ptv	20002#1281#retinal detachment	Chapter VII Diseases of the eye and adnexa	COL2A1	6	914	0.0065	5	192492	0	5.16e-12	252.725	76.9907	829.578	1	Achondrogenesis; type II or hypochondrogenesis; 200610 (3); Autosomal dominant|Avascular necrosis of the femoral head; 608805 (3); Autosomal dominant|Czech dysplasia; 609162 (3); Autosomal dominant|Epiphyseal dysplasia; multiple; with myopia and deafness; 132450 (3); Autosomal dominant|Kniest dysplasia; 156550 (3); Autosomal dominant|Legg-Calve-Perthes disease; 150600 (3); Autosomal dominant|Oste…	K
ptv5pcnt	20002#1281#retinal detachment	Chapter VII Diseases of the eye and adnexa	COL2A1	6	914	0.0065	5	192492	0	5.16e-12	252.725	76.9907	829.578	1	Achondrogenesis; type II or hypochondrogenesis; 200610 (3); Autosomal dominant|Avascular necrosis of the femoral head; 608805 (3); Autosomal dominant|Czech dysplasia; 609162 (3); Autosomal dominant|Epiphyseal dysplasia; multiple; with myopia and deafness; 132450 (3); Autosomal dominant|Kniest dysplasia; 156550 (3); Autosomal dominant|Legg-Calve-Perthes disease; 150600 (3); Autosomal dominant|Oste…	K
ptvraredmg	20002#1451#hereditary|genetic haematological disorder	Chapter III Diseases of the blood and blood-forming organs and certain disorders involving the immune mechanism	HBB	18	245	0.0684	286	268578	0.0011	1.31e-26	68.9939	42.1623	112.901	1	Delta-beta thalassemia; 141749 (3); Autosomal dominant|Erythrocytosis 6; 617980 (3)|Heinz body anemia; 140700 (3); Autosomal dominant|Hereditary persistence of fetal hemoglobin; 141749 (3); Autosomal dominant|Methmoglobinemia; beta type; 617971 (3)|Sickle cell anemia; 603903 (3); Autosomal recessive|Thalassemia; beta; 613985 (3)|Thalassemia-beta; dominant inclusion-body; 603902 (3)|{Malaria; resi…	K
ptv	41272#B30#B30 Prosthesis for breast	Chapter IV Endocrine, nutritional and metabolic diseases	BRCA2	37	1121	0.032	389	144990	0.0027	1.42e-26	12.3023	8.7364	17.3235	1	Fanconi anemia; complementation group D1; 605724 (3); Autosomal recessive|Wilms tumor; 194070 (3); Autosomal dominant; Somatic mutation|{Breast cancer; male; susceptibility to}; 114480 (3); Autosomal dominant|{Breast-ovarian cancer; familial; 2}; 612555 (3); Autosomal dominant|{Glioblastoma 3}; 613029 (3); Autosomal recessive|{Medulloblastoma}; 155255 (3); Autosomal recessive; Autosomal dominant|…	K
ptv5pcnt	Union#J45#J45 Asthma	Chapter X Diseases of the respiratory system	FLG	5347	33497	0.1377	25403	189556	0.1182	1.46e-26	1.1911	1.154	1.2295	0	Ichthyosis vulgaris; 146700 (3); Autosomal dominant|{Dermatitis; atopic; susceptibility to; 2}; 605803 (3)	E
ptv	41200#L742#L74.2 Creation of arteriovenous fistula NEC	Chapter IX Diseases of the circulatory system	PKD1	13	205	0.0596	45	187267	0.0002	1.48e-26	263.899	140.246	496.576	1	Polycystic kidney disease 1; 173900 (3); Autosomal dominant	K
ptv5pcnt	41200#L742#L74.2 Creation of arteriovenous fistula NEC	Chapter IX Diseases of the circulatory system	PKD1	13	205	0.0596	45	187267	0.0002	1.48e-26	263.899	140.246	496.576	1	Polycystic kidney disease 1; 173900 (3); Autosomal dominant	K
ptv	41202#I42#I42 Cardiomyopathy	Chapter IX Diseases of the circulatory system	TTN	48	539	0.0818	1617	148632	0.0108	1.72e-26	8.1857	6.0685	11.0414	1	Cardiomyopathy; dilated; 1G; 604145 (3)|Cardiomyopathy; familial hypertrophic; 9; 613765 (3); Autosomal dominant|Muscular dystrophy; limb-girdle; type 2J; 608807 (3); Autosomal recessive|Myopathy; proximal; with early respiratory muscle involvement; 603689 (3)|Salih myopathy; 611705 (3); Autosomal recessive|Tibial muscular dystrophy; tardive; 600334 (3); Autosomal dominant	K
ptv	Source of report of N18 (chronic renal failure)	Chapter XIV Diseases of the genitourinary system	PKD1	33	9374	0.0035	46	245097	0.0002	1.8e-26	18.7572	11.9888	29.3469	1	Polycystic kidney disease 1; 173900 (3); Autosomal dominant	K
ptv5pcnt	Source of report of N18 (chronic renal failure)	Chapter XIV Diseases of the genitourinary system	PKD1	33	9374	0.0035	46	245097	0.0002	1.8e-26	18.7572	11.9888	29.3469	1	Polycystic kidney disease 1; 173900 (3); Autosomal dominant	K
URmtr	Union#Q44#Q44 Congenital malformations of gallbladder| bile ducts and liver	Chapter XVII Congenital malformations, deformations and chromosomal abnormalities	PKD1	18	138	0.1154	394	208629	0.0019	1.8e-26	69.0672	41.8484	113.99	0	Polycystic kidney disease 1; 173900 (3); Autosomal dominant	K
ptv	41272#C75#C75 Prosthesis of lens	Chapter VII Diseases of the eye and adnexa	COL2A1	12	16835	0.0007	4	241523	0	8.36e-12	43.0394	13.8794	133.464	1	Achondrogenesis; type II or hypochondrogenesis; 200610 (3); Autosomal dominant|Avascular necrosis of the femoral head; 608805 (3); Autosomal dominant|Czech dysplasia; 609162 (3); Autosomal dominant|Epiphyseal dysplasia; multiple; with myopia and deafness; 132450 (3); Autosomal dominant|Kniest dysplasia; 156550 (3); Autosomal dominant|Legg-Calve-Perthes disease; 150600 (3); Autosomal dominant|Oste…	K
ptv5pcnt	41202#I42#I42 Cardiomyopathy	Chapter IX Diseases of the circulatory system	TTN	48	539	0.0818	1628	148621	0.0108	2.28e-26	8.1298	6.0272	10.9657	1	Cardiomyopathy; dilated; 1G; 604145 (3)|Cardiomyopathy; familial hypertrophic; 9; 613765 (3); Autosomal dominant|Muscular dystrophy; limb-girdle; type 2J; 608807 (3); Autosomal recessive|Myopathy; proximal; with early respiratory muscle involvement; 603689 (3)|Salih myopathy; 611705 (3); Autosomal recessive|Tibial muscular dystrophy; tardive; 600334 (3); Autosomal dominant	K
ptv	Source of report of I12 (hypertensive renal disease)	Chapter IX Diseases of the circulatory system	PKD1	18	977	0.0181	50	201601	0.0002	2.39e-26	74.2849	43.1853	127.781	1	Polycystic kidney disease 1; 173900 (3); Autosomal dominant	K
ptv5pcnt	Source of report of I12 (hypertensive renal disease)	Chapter IX Diseases of the circulatory system	PKD1	18	977	0.0181	50	201601	0.0002	2.39e-26	74.2849	43.1853	127.781	1	Polycystic kidney disease 1; 173900 (3); Autosomal dominant	K
ptv5pcnt	Source of report of L20 (atopic dermatitis)	Chapter XII Diseases of the skin and subcutaneous tissue	FLG	1211	6271	0.1619	29472	217123	0.1195	2.56e-26	1.4227	1.3362	1.5147	1	Ichthyosis vulgaris; 146700 (3); Autosomal dominant|{Dermatitis; atopic; susceptibility to; 2}; 605803 (3)	E
ptv5pcnt	Union#C509#C50.9 Breast| unspecified	Chapter II Neoplasms	BRCA1	55	7470	0.0073	136	139572	0.001	2.94e-26	7.5562	5.5196	10.3442	1	Fanconi anemia; complementation group S; 617883 (3); Autosomal recessive|{Breast-ovarian cancer; familial; 1}; 604370 (3); Autosomal dominant; Multifactorial|{Pancreatic cancer; susceptibility to; 4}; 614320 (3)	K
ptv5pcnt	41272#C75#C75 Prosthesis of lens	Chapter VII Diseases of the eye and adnexa	COL2A1	12	16835	0.0007	4	241523	0	8.36e-12	43.0394	13.8794	133.464	1	Achondrogenesis; type II or hypochondrogenesis; 200610 (3); Autosomal dominant|Avascular necrosis of the femoral head; 608805 (3); Autosomal dominant|Czech dysplasia; 609162 (3); Autosomal dominant|Epiphyseal dysplasia; multiple; with myopia and deafness; 132450 (3); Autosomal dominant|Kniest dysplasia; 156550 (3); Autosomal dominant|Legg-Calve-Perthes disease; 150600 (3); Autosomal dominant|Oste…	K
ptv	41272#C71#C71 Extracapsular extraction of lens	Chapter VII Diseases of the eye and adnexa	COL2A1	12	16828	0.0007	4	241288	0	8.41e-12	43.0155	13.8716	133.389	1	Achondrogenesis; type II or hypochondrogenesis; 200610 (3); Autosomal dominant|Avascular necrosis of the femoral head; 608805 (3); Autosomal dominant|Czech dysplasia; 609162 (3); Autosomal dominant|Epiphyseal dysplasia; multiple; with myopia and deafness; 132450 (3); Autosomal dominant|Kniest dysplasia; 156550 (3); Autosomal dominant|Legg-Calve-Perthes disease; 150600 (3); Autosomal dominant|Oste…	K
ptv5pcnt	41272#C71#C71 Extracapsular extraction of lens	Chapter VII Diseases of the eye and adnexa	COL2A1	12	16828	0.0007	4	241288	0	8.41e-12	43.0155	13.8716	133.389	1	Achondrogenesis; type II or hypochondrogenesis; 200610 (3); Autosomal dominant|Avascular necrosis of the femoral head; 608805 (3); Autosomal dominant|Czech dysplasia; 609162 (3); Autosomal dominant|Epiphyseal dysplasia; multiple; with myopia and deafness; 132450 (3); Autosomal dominant|Kniest dysplasia; 156550 (3); Autosomal dominant|Legg-Calve-Perthes disease; 150600 (3); Autosomal dominant|Oste…	K
ptv	20002#1275#retinal problem	Chapter VII Diseases of the eye and adnexa	COL2A1	6	1658	0.0036	4	220464	0	3.59e-11	199.455	56.2323	707.462	1	Achondrogenesis; type II or hypochondrogenesis; 200610 (3); Autosomal dominant|Avascular necrosis of the femoral head; 608805 (3); Autosomal dominant|Czech dysplasia; 609162 (3); Autosomal dominant|Epiphyseal dysplasia; multiple; with myopia and deafness; 132450 (3); Autosomal dominant|Kniest dysplasia; 156550 (3); Autosomal dominant|Legg-Calve-Perthes disease; 150600 (3); Autosomal dominant|Oste…	K
flexdmg	Union#Q61#Q61 Cystic kidney disease	Chapter XVII Congenital malformations, deformations and chromosomal abnormalities	PKD2	33	488	0.0633	1123	238393	0.0047	4.28e-26	14.3552	10.0415	20.5218	1	Polycystic kidney disease 2; 613095 (3); Autosomal dominant	K
flexnonsynmtr	Union#BlockD55-D59#D55-D59 Haemolytic anaemias	Chapter III Diseases of the blood and blood-forming organs and certain disorders involving the immune mechanism	HBB	17	307	0.0525	191	268655	0.0007	4.55e-26	77.8883	46.8397	129.518	1	Delta-beta thalassemia; 141749 (3); Autosomal dominant|Erythrocytosis 6; 617980 (3)|Heinz body anemia; 140700 (3); Autosomal dominant|Hereditary persistence of fetal hemoglobin; 141749 (3); Autosomal dominant|Methmoglobinemia; beta type; 617971 (3)|Sickle cell anemia; 603903 (3); Autosomal recessive|Thalassemia; beta; 613985 (3)|Thalassemia-beta; dominant inclusion-body; 603902 (3)|{Malaria; resi…	K
ptv5pcnt	20002#1275#retinal problem	Chapter VII Diseases of the eye and adnexa	COL2A1	6	1658	0.0036	4	220464	0	3.59e-11	199.455	56.2323	707.462	1	Achondrogenesis; type II or hypochondrogenesis; 200610 (3); Autosomal dominant|Avascular necrosis of the femoral head; 608805 (3); Autosomal dominant|Czech dysplasia; 609162 (3); Autosomal dominant|Epiphyseal dysplasia; multiple; with myopia and deafness; 132450 (3); Autosomal dominant|Kniest dysplasia; 156550 (3); Autosomal dominant|Legg-Calve-Perthes disease; 150600 (3); Autosomal dominant|Oste…	K
flexnonsynmtr	41200#W365#W36.5 Diagnostic extraction of bone marrow NEC	Chapter XIII Diseases of the musculoskeletal system and connective tissue	SRSF2	28	2519	0.011	116	221453	0.0005	4.7e-26	21.2204	14.0189	32.1214	0	NA	N
URmtr	41200#L74#L74 Arteriovenous shunt	Chapter IX Diseases of the circulatory system	PKD1	20	214	0.0855	377	188764	0.002	4.76e-26	46.7944	29.2671	74.8183	1	Polycystic kidney disease 1; 173900 (3); Autosomal dominant	K
ptv	Union#C79#C79 Secondary malignant neoplasm of other sites	Chapter II Neoplasms	BRCA2	68	4708	0.0142	639	233897	0.0027	4.89e-26	5.2868	4.1105	6.7998	1	Fanconi anemia; complementation group D1; 605724 (3); Autosomal recessive|Wilms tumor; 194070 (3); Autosomal dominant; Somatic mutation|{Breast cancer; male; susceptibility to}; 114480 (3); Autosomal dominant|{Breast-ovarian cancer; familial; 2}; 612555 (3); Autosomal dominant|{Glioblastoma 3}; 613029 (3); Autosomal recessive|{Medulloblastoma}; 155255 (3); Autosomal recessive; Autosomal dominant|…	K
ptv	41202#H269#H26.9 Cataract| unspecified	Chapter VII Diseases of the eye and adnexa	COL2A1	9	13724	0.0007	1	218278	0	8.42e-11	143.143	18.1334	1129.96	1	Achondrogenesis; type II or hypochondrogenesis; 200610 (3); Autosomal dominant|Avascular necrosis of the femoral head; 608805 (3); Autosomal dominant|Czech dysplasia; 609162 (3); Autosomal dominant|Epiphyseal dysplasia; multiple; with myopia and deafness; 132450 (3); Autosomal dominant|Kniest dysplasia; 156550 (3); Autosomal dominant|Legg-Calve-Perthes disease; 150600 (3); Autosomal dominant|Oste…	K
ptv5pcnt	Union#L20#L20 Atopic dermatitis	Chapter XII Diseases of the skin and subcutaneous tissue	FLG	1216	6292	0.162	29607	217195	0.12	5.52e-26	1.4178	1.3317	1.5093	1	Ichthyosis vulgaris; 146700 (3); Autosomal dominant|{Dermatitis; atopic; susceptibility to; 2}; 605803 (3)	E
ptv5pcnt	41202#H269#H26.9 Cataract| unspecified	Chapter VII Diseases of the eye and adnexa	COL2A1	9	13724	0.0007	1	218278	0	8.42e-11	143.143	18.1334	1129.96	1	Achondrogenesis; type II or hypochondrogenesis; 200610 (3); Autosomal dominant|Avascular necrosis of the femoral head; 608805 (3); Autosomal dominant|Czech dysplasia; 609162 (3); Autosomal dominant|Epiphyseal dysplasia; multiple; with myopia and deafness; 132450 (3); Autosomal dominant|Kniest dysplasia; 156550 (3); Autosomal dominant|Legg-Calve-Perthes disease; 150600 (3); Autosomal dominant|Oste…	K
ptv	Union#BlockQ80-Q89#Q80-Q89 Other congenital malformations	Chapter XVII Congenital malformations, deformations and chromosomal abnormalities	COL2A1	5	550	0.009	9	236621	0	1.36e-10	239.011	79.8442	715.472	1	Achondrogenesis; type II or hypochondrogenesis; 200610 (3); Autosomal dominant|Avascular necrosis of the femoral head; 608805 (3); Autosomal dominant|Czech dysplasia; 609162 (3); Autosomal dominant|Epiphyseal dysplasia; multiple; with myopia and deafness; 132450 (3); Autosomal dominant|Kniest dysplasia; 156550 (3); Autosomal dominant|Legg-Calve-Perthes disease; 150600 (3); Autosomal dominant|Oste…	K
ptv5pcnt	Union#BlockQ80-Q89#Q80-Q89 Other congenital malformations	Chapter XVII Congenital malformations, deformations and chromosomal abnormalities	COL2A1	5	550	0.009	9	236621	0	1.36e-10	239.011	79.8442	715.472	1	Achondrogenesis; type II or hypochondrogenesis; 200610 (3); Autosomal dominant|Avascular necrosis of the femoral head; 608805 (3); Autosomal dominant|Czech dysplasia; 609162 (3); Autosomal dominant|Epiphyseal dysplasia; multiple; with myopia and deafness; 132450 (3); Autosomal dominant|Kniest dysplasia; 156550 (3); Autosomal dominant|Legg-Calve-Perthes disease; 150600 (3); Autosomal dominant|Oste…	K
ptv	41200#X40#X40 Compensation for renal failure	Chapter XXII Codes for special purposes	PKD1	14	344	0.0391	49	200683	0.0002	8.59e-26	166.68	91.1735	304.719	1	Polycystic kidney disease 1; 173900 (3); Autosomal dominant	K
ptv5pcnt	41200#X40#X40 Compensation for renal failure	Chapter XXII Codes for special purposes	PKD1	14	344	0.0391	49	200683	0.0002	8.59e-26	166.68	91.1735	304.719	1	Polycystic kidney disease 1; 173900 (3); Autosomal dominant	K
ptv	41200#ChapterC#Chapter C - Eye	Chapter VII Diseases of the eye and adnexa	COL2A1	13	28900	0.0004	3	233509	0	1.43e-10	35.0129	9.9767	122.877	1	Achondrogenesis; type II or hypochondrogenesis; 200610 (3); Autosomal dominant|Avascular necrosis of the femoral head; 608805 (3); Autosomal dominant|Czech dysplasia; 609162 (3); Autosomal dominant|Epiphyseal dysplasia; multiple; with myopia and deafness; 132450 (3); Autosomal dominant|Kniest dysplasia; 156550 (3); Autosomal dominant|Legg-Calve-Perthes disease; 150600 (3); Autosomal dominant|Oste…	K
flexdmg	20002#1451#hereditary|genetic haematological disorder	Chapter III Diseases of the blood and blood-forming organs and certain disorders involving the immune mechanism	HBB	18	245	0.0684	322	268542	0.0012	1.01e-25	61.2721	37.5007	100.112	1	Delta-beta thalassemia; 141749 (3); Autosomal dominant|Erythrocytosis 6; 617980 (3)|Heinz body anemia; 140700 (3); Autosomal dominant|Hereditary persistence of fetal hemoglobin; 141749 (3); Autosomal dominant|Methmoglobinemia; beta type; 617971 (3)|Sickle cell anemia; 603903 (3); Autosomal recessive|Thalassemia; beta; 613985 (3)|Thalassemia-beta; dominant inclusion-body; 603902 (3)|{Malaria; resi…	K
flexnonsyn	20002#1451#hereditary|genetic haematological disorder	Chapter III Diseases of the blood and blood-forming organs and certain disorders involving the immune mechanism	HBB	18	245	0.0684	322	268542	0.0012	1.01e-25	61.2721	37.5007	100.112	1	Delta-beta thalassemia; 141749 (3); Autosomal dominant|Erythrocytosis 6; 617980 (3)|Heinz body anemia; 140700 (3); Autosomal dominant|Hereditary persistence of fetal hemoglobin; 141749 (3); Autosomal dominant|Methmoglobinemia; beta type; 617971 (3)|Sickle cell anemia; 603903 (3); Autosomal recessive|Thalassemia; beta; 613985 (3)|Thalassemia-beta; dominant inclusion-body; 603902 (3)|{Malaria; resi…	K
ptv	Union#N28#N28 Other disorders of kidney and ureter| not elsewhere classified	Chapter XIV Diseases of the genitourinary system	PKD2	21	4876	0.0043	16	220957	0.0001	1.01e-25	59.4762	31.0174	114.046	1	Polycystic kidney disease 2; 613095 (3); Autosomal dominant	K
ptv5pcnt	Union#N28#N28 Other disorders of kidney and ureter| not elsewhere classified	Chapter XIV Diseases of the genitourinary system	PKD2	21	4876	0.0043	16	220957	0.0001	1.01e-25	59.4762	31.0174	114.046	1	Polycystic kidney disease 2; 613095 (3); Autosomal dominant	K
ptv5pcnt	41200#ChapterC#Chapter C - Eye	Chapter VII Diseases of the eye and adnexa	COL2A1	13	28900	0.0004	3	233509	0	1.43e-10	35.0129	9.9767	122.877	1	Achondrogenesis; type II or hypochondrogenesis; 200610 (3); Autosomal dominant|Avascular necrosis of the femoral head; 608805 (3); Autosomal dominant|Czech dysplasia; 609162 (3); Autosomal dominant|Epiphyseal dysplasia; multiple; with myopia and deafness; 132450 (3); Autosomal dominant|Kniest dysplasia; 156550 (3); Autosomal dominant|Legg-Calve-Perthes disease; 150600 (3); Autosomal dominant|Oste…	K
ptv	41202#BlockZ40-Z54#Z40-Z54 Persons encountering health services for specific procedures and health care	Chapter XXI Factors influencing health status and contact with health services	BRCA2	128	14844	0.0085	534	199103	0.0027	1.1e-25	3.2151	2.6492	3.9019	1	Fanconi anemia; complementation group D1; 605724 (3); Autosomal recessive|Wilms tumor; 194070 (3); Autosomal dominant; Somatic mutation|{Breast cancer; male; susceptibility to}; 114480 (3); Autosomal dominant|{Breast-ovarian cancer; familial; 2}; 612555 (3); Autosomal dominant|{Glioblastoma 3}; 613029 (3); Autosomal recessive|{Medulloblastoma}; 155255 (3); Autosomal recessive; Autosomal dominant|…	K
URmtr	Union#I780#I78.0 Hereditary haemorrhagic telangiectasia	Chapter IX Diseases of the circulatory system	ENG	10	58	0.1471	56	269046	0.0002	1.1e-25	828.344	403.028	1702.5	1	Telangiectasia; hereditary hemorrhagic; type 1; 187300 (3); Autosomal dominant	K
flexdmg	Source of report of Q61 (cystic kidney disease)	Chapter XVII Congenital malformations, deformations and chromosomal abnormalities	PKD2	32	458	0.0653	1148	241412	0.0047	1.2e-25	14.6927	10.2196	21.1236	1	Polycystic kidney disease 2; 613095 (3); Autosomal dominant	K
ptv	20002#1242#eye|eyelid problem	Chapter VII Diseases of the eye and adnexa	COL2A1	10	11153	0.0009	6	245311	0	1.53e-10	36.6584	13.3208	100.883	1	Achondrogenesis; type II or hypochondrogenesis; 200610 (3); Autosomal dominant|Avascular necrosis of the femoral head; 608805 (3); Autosomal dominant|Czech dysplasia; 609162 (3); Autosomal dominant|Epiphyseal dysplasia; multiple; with myopia and deafness; 132450 (3); Autosomal dominant|Kniest dysplasia; 156550 (3); Autosomal dominant|Legg-Calve-Perthes disease; 150600 (3); Autosomal dominant|Oste…	K
flexnonsyn	41202#Z40#Z40 Prophylactic surgery	Chapter XXI Factors influencing health status and contact with health services	BRCA2	81	438	0.1561	6112	149130	0.0394	1.3e-25	4.5122	3.555	5.7272	1	Fanconi anemia; complementation group D1; 605724 (3); Autosomal recessive|Wilms tumor; 194070 (3); Autosomal dominant; Somatic mutation|{Breast cancer; male; susceptibility to}; 114480 (3); Autosomal dominant|{Breast-ovarian cancer; familial; 2}; 612555 (3); Autosomal dominant|{Glioblastoma 3}; 613029 (3); Autosomal recessive|{Medulloblastoma}; 155255 (3); Autosomal recessive; Autosomal dominant|…	K
ptv	41272#Q22#Q22 Bilateral excision of adnexa of uterus	Chapter XIV Diseases of the genitourinary system	BRCA1	50	6902	0.0072	122	139083	0.0009	1.36e-25	8.2587	5.9373	11.4876	1	Fanconi anemia; complementation group S; 617883 (3); Autosomal recessive|{Breast-ovarian cancer; familial; 1}; 604370 (3); Autosomal dominant; Multifactorial|{Pancreatic cancer; susceptibility to; 4}; 614320 (3)	K
UR	Source of report of D66 (hereditary factor viii deficiency)	Chapter III Diseases of the blood and blood-forming organs and certain disorders involving the immune mechanism	F8	14	49	0.2222	479	268628	0.0018	1.37e-25	160.231	87.8758	292.164	1	Hemophilia A; 306700 (3); X-linked recessive	K
flexnonsynmtr	41202#Z40#Z40 Prophylactic surgery	Chapter XXI Factors influencing health status and contact with health services	BRCA1	46	473	0.0886	1807	153435	0.0116	1.4e-25	8.2578	6.0794	11.2167	1	Fanconi anemia; complementation group S; 617883 (3); Autosomal recessive|{Breast-ovarian cancer; familial; 1}; 604370 (3); Autosomal dominant; Multifactorial|{Pancreatic cancer; susceptibility to; 4}; 614320 (3)	K
ptv5pcnt	20002#1242#eye|eyelid problem	Chapter VII Diseases of the eye and adnexa	COL2A1	10	11153	0.0009	6	245311	0	1.53e-10	36.6584	13.3208	100.883	1	Achondrogenesis; type II or hypochondrogenesis; 200610 (3); Autosomal dominant|Avascular necrosis of the femoral head; 608805 (3); Autosomal dominant|Czech dysplasia; 609162 (3); Autosomal dominant|Epiphyseal dysplasia; multiple; with myopia and deafness; 132450 (3); Autosomal dominant|Kniest dysplasia; 156550 (3); Autosomal dominant|Legg-Calve-Perthes disease; 150600 (3); Autosomal dominant|Oste…	K
ptv	41200#X403#X40.3 Haemodialysis NEC	Chapter XXII Codes for special purposes	PKD1	13	232	0.0531	55	210457	0.0003	1.52e-25	214.415	115.574	397.789	1	Polycystic kidney disease 1; 173900 (3); Autosomal dominant	K
ptv5pcnt	41200#X403#X40.3 Haemodialysis NEC	Chapter XXII Codes for special purposes	PKD1	13	232	0.0531	55	210457	0.0003	1.52e-25	214.415	115.574	397.789	1	Polycystic kidney disease 1; 173900 (3); Autosomal dominant	K
ptv	41272#ChapterC#Chapter C - Eye	Chapter VII Diseases of the eye and adnexa	COL2A1	13	29104	0.0004	3	233348	0	1.55e-10	34.7435	9.8999	121.931	1	Achondrogenesis; type II or hypochondrogenesis; 200610 (3); Autosomal dominant|Avascular necrosis of the femoral head; 608805 (3); Autosomal dominant|Czech dysplasia; 609162 (3); Autosomal dominant|Epiphyseal dysplasia; multiple; with myopia and deafness; 132450 (3); Autosomal dominant|Kniest dysplasia; 156550 (3); Autosomal dominant|Legg-Calve-Perthes disease; 150600 (3); Autosomal dominant|Oste…	K
ptv5pcnt	41272#ChapterC#Chapter C - Eye	Chapter VII Diseases of the eye and adnexa	COL2A1	13	29104	0.0004	3	233348	0	1.55e-10	34.7435	9.8999	121.931	1	Achondrogenesis; type II or hypochondrogenesis; 200610 (3); Autosomal dominant|Avascular necrosis of the femoral head; 608805 (3); Autosomal dominant|Czech dysplasia; 609162 (3); Autosomal dominant|Epiphyseal dysplasia; multiple; with myopia and deafness; 132450 (3); Autosomal dominant|Kniest dysplasia; 156550 (3); Autosomal dominant|Legg-Calve-Perthes disease; 150600 (3); Autosomal dominant|Oste…	K
flexnonsynmtr	41202#Z400#Z40.0 Prophylactic surgery for risk-factors related to malignant neoplasms	Chapter XXI Factors influencing health status and contact with health services	BRCA1	44	431	0.0926	1745	149362	0.0115	1.88e-25	8.7382	6.3849	11.9588	1	Fanconi anemia; complementation group S; 617883 (3); Autosomal recessive|{Breast-ovarian cancer; familial; 1}; 604370 (3); Autosomal dominant; Multifactorial|{Pancreatic cancer; susceptibility to; 4}; 614320 (3)	K
ptv5pcnt	41200#Q221#Q22.1 Bilateral salpingoophorectomy	Chapter XIV Diseases of the genitourinary system	BRCA1	26	1006	0.0252	164	144961	0.0011	2.11e-25	22.8446	15.0346	34.7115	1	Fanconi anemia; complementation group S; 617883 (3); Autosomal recessive|{Breast-ovarian cancer; familial; 1}; 604370 (3); Autosomal dominant; Multifactorial|{Pancreatic cancer; susceptibility to; 4}; 614320 (3)	K
UR	Union#I780#I78.0 Hereditary haemorrhagic telangiectasia	Chapter IX Diseases of the circulatory system	ENG	11	57	0.1618	115	268987	0.0004	2.26e-25	451.389	230.781	882.88	1	Telangiectasia; hereditary hemorrhagic; type 1; 187300 (3); Autosomal dominant	K
ptv	41272#B29#B29 Reconstruction of breast	Chapter IV Endocrine, nutritional and metabolic diseases	BRCA2	35	1061	0.0319	389	144672	0.0027	3.22e-25	12.2684	8.6357	17.4291	1	Fanconi anemia; complementation group D1; 605724 (3); Autosomal recessive|Wilms tumor; 194070 (3); Autosomal dominant; Somatic mutation|{Breast cancer; male; susceptibility to}; 114480 (3); Autosomal dominant|{Breast-ovarian cancer; familial; 2}; 612555 (3); Autosomal dominant|{Glioblastoma 3}; 613029 (3); Autosomal recessive|{Medulloblastoma}; 155255 (3); Autosomal recessive; Autosomal dominant|…	K
ptv	41200#L74#L74 Arteriovenous shunt	Chapter IX Diseases of the circulatory system	PKD1	13	221	0.0556	55	189086	0.0003	3.3e-25	202.231	108.933	375.435	1	Polycystic kidney disease 1; 173900 (3); Autosomal dominant	K
ptv5pcnt	41200#L74#L74 Arteriovenous shunt	Chapter IX Diseases of the circulatory system	PKD1	13	221	0.0556	55	189086	0.0003	3.3e-25	202.231	108.933	375.435	1	Polycystic kidney disease 1; 173900 (3); Autosomal dominant	K
ptv	41200#C75#C75 Prosthesis of lens	Chapter VII Diseases of the eye and adnexa	COL2A1	11	16201	0.0007	5	241983	0	1.94e-10	32.8599	11.4157	94.5867	1	Achondrogenesis; type II or hypochondrogenesis; 200610 (3); Autosomal dominant|Avascular necrosis of the femoral head; 608805 (3); Autosomal dominant|Czech dysplasia; 609162 (3); Autosomal dominant|Epiphyseal dysplasia; multiple; with myopia and deafness; 132450 (3); Autosomal dominant|Kniest dysplasia; 156550 (3); Autosomal dominant|Legg-Calve-Perthes disease; 150600 (3); Autosomal dominant|Oste…	K
ptv5pcnt	41200#C75#C75 Prosthesis of lens	Chapter VII Diseases of the eye and adnexa	COL2A1	11	16201	0.0007	5	241983	0	1.94e-10	32.8599	11.4157	94.5867	1	Achondrogenesis; type II or hypochondrogenesis; 200610 (3); Autosomal dominant|Avascular necrosis of the femoral head; 608805 (3); Autosomal dominant|Czech dysplasia; 609162 (3); Autosomal dominant|Epiphyseal dysplasia; multiple; with myopia and deafness; 132450 (3); Autosomal dominant|Kniest dysplasia; 156550 (3); Autosomal dominant|Legg-Calve-Perthes disease; 150600 (3); Autosomal dominant|Oste…	K
URmtr	Union#H33#H33 Retinal detachments and breaks	Chapter VII Diseases of the eye and adnexa	COL2A1	23	3904	0.0059	222	211412	0.001	2.27e-10	5.6104	3.6478	8.629	1	Achondrogenesis; type II or hypochondrogenesis; 200610 (3); Autosomal dominant|Avascular necrosis of the femoral head; 608805 (3); Autosomal dominant|Czech dysplasia; 609162 (3); Autosomal dominant|Epiphyseal dysplasia; multiple; with myopia and deafness; 132450 (3); Autosomal dominant|Kniest dysplasia; 156550 (3); Autosomal dominant|Legg-Calve-Perthes disease; 150600 (3); Autosomal dominant|Oste…	K
ptv	Union#BlockZ40-Z54#Z40-Z54 Persons encountering health services for specific procedures and health care	Chapter XXI Factors influencing health status and contact with health services	BRCA2	292	55090	0.0053	474	199895	0.0024	4.15e-25	2.2353	1.9314	2.587	1	Fanconi anemia; complementation group D1; 605724 (3); Autosomal recessive|Wilms tumor; 194070 (3); Autosomal dominant; Somatic mutation|{Breast cancer; male; susceptibility to}; 114480 (3); Autosomal dominant|{Breast-ovarian cancer; familial; 2}; 612555 (3); Autosomal dominant|{Glioblastoma 3}; 613029 (3); Autosomal recessive|{Medulloblastoma}; 155255 (3); Autosomal recessive; Autosomal dominant|…	K
flexnonsyn	Source of report of Q61 (cystic kidney disease)	Chapter XVII Congenital malformations, deformations and chromosomal abnormalities	PKD1	104	386	0.2122	16506	226054	0.068	4.48e-25	3.6899	2.9698	4.5847	1	Polycystic kidney disease 1; 173900 (3); Autosomal dominant	K
UR	Union#D66#D66 Hereditary factor VIII deficiency	Chapter III Diseases of the blood and blood-forming organs and certain disorders involving the immune mechanism	F8	14	55	0.2029	479	268622	0.0018	5.6e-25	142.749	78.8503	258.428	1	Hemophilia A; 306700 (3); X-linked recessive	K
UR	Union#N180#N18.0 End-stage renal disease	Chapter XIV Diseases of the genitourinary system	PKD1	22	189	0.1043	747	205040	0.0036	5.75e-25	31.9506	20.427	49.975	1	Polycystic kidney disease 1; 173900 (3); Autosomal dominant	K
ptvraredmg	Union#BlockD55-D59#D55-D59 Haemolytic anaemias	Chapter III Diseases of the blood and blood-forming organs and certain disorders involving the immune mechanism	HBB	18	306	0.0556	286	268560	0.0011	5.88e-25	55.2365	33.8628	90.1012	1	Delta-beta thalassemia; 141749 (3); Autosomal dominant|Erythrocytosis 6; 617980 (3)|Heinz body anemia; 140700 (3); Autosomal dominant|Hereditary persistence of fetal hemoglobin; 141749 (3); Autosomal dominant|Methmoglobinemia; beta type; 617971 (3)|Sickle cell anemia; 603903 (3); Autosomal recessive|Thalassemia; beta; 613985 (3)|Thalassemia-beta; dominant inclusion-body; 603902 (3)|{Malaria; resi…	K
UR	41202#Z40#Z40 Prophylactic surgery	Chapter XXI Factors influencing health status and contact with health services	BRCA1	29	490	0.0559	543	154699	0.0035	6.3e-25	16.8612	11.4854	24.7532	1	Fanconi anemia; complementation group S; 617883 (3); Autosomal recessive|{Breast-ovarian cancer; familial; 1}; 604370 (3); Autosomal dominant; Multifactorial|{Pancreatic cancer; susceptibility to; 4}; 614320 (3)	K
UR	41202#Z400#Z40.0 Prophylactic surgery for risk-factors related to malignant neoplasms	Chapter XXI Factors influencing health status and contact with health services	BRCA1	28	447	0.0589	523	150584	0.0035	7.16e-25	18.0355	12.1944	26.6744	1	Fanconi anemia; complementation group S; 617883 (3); Autosomal recessive|{Breast-ovarian cancer; familial; 1}; 604370 (3); Autosomal dominant; Multifactorial|{Pancreatic cancer; susceptibility to; 4}; 614320 (3)	K
UR	41202#Z400#Z40.0 Prophylactic surgery for risk-factors related to malignant neoplasms	Chapter XXI Factors influencing health status and contact with health services	BRCA2	29	446	0.0611	585	150522	0.0039	7.98e-25	16.7304	11.3924	24.5697	1	Fanconi anemia; complementation group D1; 605724 (3); Autosomal recessive|Wilms tumor; 194070 (3); Autosomal dominant; Somatic mutation|{Breast cancer; male; susceptibility to}; 114480 (3); Autosomal dominant|{Breast-ovarian cancer; familial; 2}; 612555 (3); Autosomal dominant|{Glioblastoma 3}; 613029 (3); Autosomal recessive|{Medulloblastoma}; 155255 (3); Autosomal recessive; Autosomal dominant|…	K
ptv	41200#Q22#Q22 Bilateral excision of adnexa of uterus	Chapter XIV Diseases of the genitourinary system	BRCA1	26	1191	0.0214	146	144794	0.001	9.35e-25	21.6501	14.2096	32.9866	1	Fanconi anemia; complementation group S; 617883 (3); Autosomal recessive|{Breast-ovarian cancer; familial; 1}; 604370 (3); Autosomal dominant; Multifactorial|{Pancreatic cancer; susceptibility to; 4}; 614320 (3)	K
URmtr	Source of report of H33 (retinal detachments and breaks)	Chapter VII Diseases of the eye and adnexa	COL2A1	21	3437	0.0061	209	211933	0.001	2.37e-10	6.1957	3.9508	9.7163	1	Achondrogenesis; type II or hypochondrogenesis; 200610 (3); Autosomal dominant|Avascular necrosis of the femoral head; 608805 (3); Autosomal dominant|Czech dysplasia; 609162 (3); Autosomal dominant|Epiphyseal dysplasia; multiple; with myopia and deafness; 132450 (3); Autosomal dominant|Kniest dysplasia; 156550 (3); Autosomal dominant|Legg-Calve-Perthes disease; 150600 (3); Autosomal dominant|Oste…	K
ptv	41272#C751#C75.1 Insertion of prosthetic replacement for lens NEC	Chapter VII Diseases of the eye and adnexa	COL2A1	11	16764	0.0007	5	241711	0	2.76e-10	31.7206	11.0199	91.307	1	Achondrogenesis; type II or hypochondrogenesis; 200610 (3); Autosomal dominant|Avascular necrosis of the femoral head; 608805 (3); Autosomal dominant|Czech dysplasia; 609162 (3); Autosomal dominant|Epiphyseal dysplasia; multiple; with myopia and deafness; 132450 (3); Autosomal dominant|Kniest dysplasia; 156550 (3); Autosomal dominant|Legg-Calve-Perthes disease; 150600 (3); Autosomal dominant|Oste…	K
ptv5pcnt	40006#BlockC50-C50#C50-C50 Malignant neoplasm of breast	Chapter II Neoplasms	BRCA1	51	7808	0.0065	96	117360	0.0008	1.05e-24	7.9851	5.6813	11.223	1	Fanconi anemia; complementation group S; 617883 (3); Autosomal recessive|{Breast-ovarian cancer; familial; 1}; 604370 (3); Autosomal dominant; Multifactorial|{Pancreatic cancer; susceptibility to; 4}; 614320 (3)	K
ptvraredmg	41202#BlockQ60-Q64#Q60-Q64 Congenital malformations of the urinary system	Chapter XVII Congenital malformations, deformations and chromosomal abnormalities	PKD1	27	97	0.2177	3582	263638	0.0134	1.22e-24	20.4868	13.3568	31.4228	1	Polycystic kidney disease 1; 173900 (3); Autosomal dominant	K
ptv5pcnt	Source of report of J45 (asthma)	Chapter X Diseases of the respiratory system	FLG	4972	31219	0.1374	25830	192800	0.1181	1.3e-24	1.1888	1.1506	1.2282	0	Ichthyosis vulgaris; 146700 (3); Autosomal dominant|{Dermatitis; atopic; susceptibility to; 2}; 605803 (3)	E
ptv5pcnt	40006#C50#C50 Malignant neoplasm of breast	Chapter II Neoplasms	BRCA1	51	7808	0.0065	97	117359	0.0008	1.51e-24	7.9027	5.6261	11.1005	1	Fanconi anemia; complementation group S; 617883 (3); Autosomal recessive|{Breast-ovarian cancer; familial; 1}; 604370 (3); Autosomal dominant; Multifactorial|{Pancreatic cancer; susceptibility to; 4}; 614320 (3)	K
flexnonsyn	40001#C920#C92.0 Acute myeloid leukaemia	Chapter II Neoplasms	SRSF2	17	163	0.0944	334	202658	0.0016	1.61e-24	63.2818	37.9645	105.482	0	NA	N
ptv5pcnt	41272#C751#C75.1 Insertion of prosthetic replacement for lens NEC	Chapter VII Diseases of the eye and adnexa	COL2A1	11	16764	0.0007	5	241711	0	2.76e-10	31.7206	11.0199	91.307	1	Achondrogenesis; type II or hypochondrogenesis; 200610 (3); Autosomal dominant|Avascular necrosis of the femoral head; 608805 (3); Autosomal dominant|Czech dysplasia; 609162 (3); Autosomal dominant|Epiphyseal dysplasia; multiple; with myopia and deafness; 132450 (3); Autosomal dominant|Kniest dysplasia; 156550 (3); Autosomal dominant|Legg-Calve-Perthes disease; 150600 (3); Autosomal dominant|Oste…	K
ptvraredmg	41202#Z400#Z40.0 Prophylactic surgery for risk-factors related to malignant neoplasms	Chapter XXI Factors influencing health status and contact with health services	BRCA1	42	433	0.0884	1651	149456	0.0109	1.76e-24	8.7807	6.3732	12.0976	1	Fanconi anemia; complementation group S; 617883 (3); Autosomal recessive|{Breast-ovarian cancer; familial; 1}; 604370 (3); Autosomal dominant; Multifactorial|{Pancreatic cancer; susceptibility to; 4}; 614320 (3)	K
ptv	41202#D13#D13 Benign neoplasm of other and ill-defined parts of digestive system	Chapter II Neoplasms	APC	14	677	0.0203	24	170626	0.0001	2.34e-24	147.019	75.7254	285.434	1	Adenoma; periampullary; somatic (3)|Adenomatous polyposis coli; 175100 (3); Autosomal dominant|Brain tumor-polyposis syndrome 2; 175100 (3); Autosomal dominant|Colorectal cancer; somatic; 114500 (3)|Desmoid disease; hereditary; 135290 (3); Autosomal dominant|Gardner syndrome; 175100 (3); Autosomal dominant|Gastric cancer; somatic; 613659 (3)|Hepatoblastoma; somatic; 114550 (3)	K
ptv5pcnt	41202#D13#D13 Benign neoplasm of other and ill-defined parts of digestive system	Chapter II Neoplasms	APC	14	677	0.0203	24	170626	0.0001	2.34e-24	147.019	75.7254	285.434	1	Adenoma; periampullary; somatic (3)|Adenomatous polyposis coli; 175100 (3); Autosomal dominant|Brain tumor-polyposis syndrome 2; 175100 (3); Autosomal dominant|Colorectal cancer; somatic; 114500 (3)|Desmoid disease; hereditary; 135290 (3); Autosomal dominant|Gardner syndrome; 175100 (3); Autosomal dominant|Gastric cancer; somatic; 613659 (3)|Hepatoblastoma; somatic; 114550 (3)	K
UR	41272#L742#L74.2 Creation of arteriovenous fistula NEC	Chapter IX Diseases of the circulatory system	PKD1	22	204	0.0973	683	188213	0.0036	2.53e-24	29.7181	19.0213	46.4305	1	Polycystic kidney disease 1; 173900 (3); Autosomal dominant	K
ptv	41272#B301#B30.1 Insertion of prosthesis for breast	Chapter IV Endocrine, nutritional and metabolic diseases	BRCA2	31	809	0.0369	395	145271	0.0027	2.88e-24	14.0927	9.7144	20.4444	1	Fanconi anemia; complementation group D1; 605724 (3); Autosomal recessive|Wilms tumor; 194070 (3); Autosomal dominant; Somatic mutation|{Breast cancer; male; susceptibility to}; 114480 (3); Autosomal dominant|{Breast-ovarian cancer; familial; 2}; 612555 (3); Autosomal dominant|{Glioblastoma 3}; 613029 (3); Autosomal recessive|{Medulloblastoma}; 155255 (3); Autosomal recessive; Autosomal dominant|…	K
URmtr	41202#BlockN17-N19#N17-N19 Renal failure	Chapter XIV Diseases of the genitourinary system	PKD1	39	2177	0.0176	295	160232	0.0018	3.29e-24	9.7305	6.9493	13.6247	1	Polycystic kidney disease 1; 173900 (3); Autosomal dominant	K
ptv	41202#H26#H26 Other cataract	Chapter VII Diseases of the eye and adnexa	COL2A1	10	15673	0.0006	3	218485	0	4.29e-10	46.4674	12.7869	168.862	1	Achondrogenesis; type II or hypochondrogenesis; 200610 (3); Autosomal dominant|Avascular necrosis of the femoral head; 608805 (3); Autosomal dominant|Czech dysplasia; 609162 (3); Autosomal dominant|Epiphyseal dysplasia; multiple; with myopia and deafness; 132450 (3); Autosomal dominant|Kniest dysplasia; 156550 (3); Autosomal dominant|Legg-Calve-Perthes disease; 150600 (3); Autosomal dominant|Oste…	K
ptv5pcnt	41202#H26#H26 Other cataract	Chapter VII Diseases of the eye and adnexa	COL2A1	10	15673	0.0006	3	218485	0	4.29e-10	46.4674	12.7869	168.862	1	Achondrogenesis; type II or hypochondrogenesis; 200610 (3); Autosomal dominant|Avascular necrosis of the femoral head; 608805 (3); Autosomal dominant|Czech dysplasia; 609162 (3); Autosomal dominant|Epiphyseal dysplasia; multiple; with myopia and deafness; 132450 (3); Autosomal dominant|Kniest dysplasia; 156550 (3); Autosomal dominant|Legg-Calve-Perthes disease; 150600 (3); Autosomal dominant|Oste…	K
ptv	Source of report of E78 (disorders of lipoprotein metabolism and other lipidaemias)	Chapter IV Endocrine, nutritional and metabolic diseases	LDLR	62	55235	0.0011	14	159136	0.0001	3.59e-24	12.759	7.1434	22.7892	1	Hypercholesterolemia; familial; 143890 (3); Autosomal dominant|LDL cholesterol level QTL2; 143890 (3); Autosomal dominant	K
ptv5pcnt	Source of report of E78 (disorders of lipoprotein metabolism and other lipidaemias)	Chapter IV Endocrine, nutritional and metabolic diseases	LDLR	62	55235	0.0011	14	159136	0.0001	3.59e-24	12.759	7.1434	22.7892	1	Hypercholesterolemia; familial; 143890 (3); Autosomal dominant|LDL cholesterol level QTL2; 143890 (3); Autosomal dominant	K
ptv	Union#Q78#Q78 Other osteochondrodysplasias	Chapter XVII Congenital malformations, deformations and chromosomal abnormalities	COL1A1	9	84	0.0968	20	212271	0.0001	3.95e-24	1137.17	503.215	2569.77	1	Caffey disease; 114000 (3); Autosomal dominant|Ehlers-Danlos syndrome; arthrochalasia type; 1; 130060 (3); Autosomal dominant|Osteogenesis imperfecta; type I; 166200 (3); Autosomal dominant|Osteogenesis imperfecta; type II; 166210 (3); Autosomal dominant|Osteogenesis imperfecta; type III; 259420 (3); Autosomal dominant|Osteogenesis imperfecta; type IV; 166220 (3); Autosomal dominant|{Bone mineral…	K
ptv5pcnt	Union#Q78#Q78 Other osteochondrodysplasias	Chapter XVII Congenital malformations, deformations and chromosomal abnormalities	COL1A1	9	84	0.0968	20	212271	0.0001	3.95e-24	1137.17	503.215	2569.77	1	Caffey disease; 114000 (3); Autosomal dominant|Ehlers-Danlos syndrome; arthrochalasia type; 1; 130060 (3); Autosomal dominant|Osteogenesis imperfecta; type I; 166200 (3); Autosomal dominant|Osteogenesis imperfecta; type II; 166210 (3); Autosomal dominant|Osteogenesis imperfecta; type III; 259420 (3); Autosomal dominant|Osteogenesis imperfecta; type IV; 166220 (3); Autosomal dominant|{Bone mineral…	K
flexdmg	Union#BlockD55-D59#D55-D59 Haemolytic anaemias	Chapter III Diseases of the blood and blood-forming organs and certain disorders involving the immune mechanism	HBB	18	306	0.0556	322	268524	0.0012	4.48e-24	49.0544	30.1191	79.8941	1	Delta-beta thalassemia; 141749 (3); Autosomal dominant|Erythrocytosis 6; 617980 (3)|Heinz body anemia; 140700 (3); Autosomal dominant|Hereditary persistence of fetal hemoglobin; 141749 (3); Autosomal dominant|Methmoglobinemia; beta type; 617971 (3)|Sickle cell anemia; 603903 (3); Autosomal recessive|Thalassemia; beta; 613985 (3)|Thalassemia-beta; dominant inclusion-body; 603902 (3)|{Malaria; resi…	K
flexnonsyn	Union#BlockD55-D59#D55-D59 Haemolytic anaemias	Chapter III Diseases of the blood and blood-forming organs and certain disorders involving the immune mechanism	HBB	18	306	0.0556	322	268524	0.0012	4.48e-24	49.0544	30.1191	79.8941	1	Delta-beta thalassemia; 141749 (3); Autosomal dominant|Erythrocytosis 6; 617980 (3)|Heinz body anemia; 140700 (3); Autosomal dominant|Hereditary persistence of fetal hemoglobin; 141749 (3); Autosomal dominant|Methmoglobinemia; beta type; 617971 (3)|Sickle cell anemia; 603903 (3); Autosomal recessive|Thalassemia; beta; 613985 (3)|Thalassemia-beta; dominant inclusion-body; 603902 (3)|{Malaria; resi…	K
ptv	Union#BlockH25-H28#H25-H28 Disorders of lens	Chapter VII Diseases of the eye and adnexa	COL2A1	12	26218	0.0005	3	227318	0	5.05e-10	34.6812	9.7861	122.908	1	Achondrogenesis; type II or hypochondrogenesis; 200610 (3); Autosomal dominant|Avascular necrosis of the femoral head; 608805 (3); Autosomal dominant|Czech dysplasia; 609162 (3); Autosomal dominant|Epiphyseal dysplasia; multiple; with myopia and deafness; 132450 (3); Autosomal dominant|Kniest dysplasia; 156550 (3); Autosomal dominant|Legg-Calve-Perthes disease; 150600 (3); Autosomal dominant|Oste…	K
ptv5pcnt	Union#BlockH25-H28#H25-H28 Disorders of lens	Chapter VII Diseases of the eye and adnexa	COL2A1	12	26218	0.0005	3	227318	0	5.05e-10	34.6812	9.7861	122.908	1	Achondrogenesis; type II or hypochondrogenesis; 200610 (3); Autosomal dominant|Avascular necrosis of the femoral head; 608805 (3); Autosomal dominant|Czech dysplasia; 609162 (3); Autosomal dominant|Epiphyseal dysplasia; multiple; with myopia and deafness; 132450 (3); Autosomal dominant|Kniest dysplasia; 156550 (3); Autosomal dominant|Legg-Calve-Perthes disease; 150600 (3); Autosomal dominant|Oste…	K
ptv	Union#ChapterXVII#Chapter XVII Congenital malformations| deformations and chromosomal abnormalities	Chapter XVII Congenital malformations, deformations and chromosomal abnormalities	PKD2	20	5017	0.004	21	264112	0.0001	4.94e-24	50.1366	27.1596	92.552	1	Polycystic kidney disease 2; 613095 (3); Autosomal dominant	K
ptv5pcnt	Union#ChapterXVII#Chapter XVII Congenital malformations| deformations and chromosomal abnormalities	Chapter XVII Congenital malformations, deformations and chromosomal abnormalities	PKD2	20	5017	0.004	21	264112	0.0001	4.94e-24	50.1366	27.1596	92.552	1	Polycystic kidney disease 2; 613095 (3); Autosomal dominant	K
ptv	41272#X40#X40 Compensation for renal failure	Chapter XXII Codes for special purposes	PKD1	15	625	0.0234	48	191802	0.0003	6e-24	95.901	53.4233	172.153	1	Polycystic kidney disease 1; 173900 (3); Autosomal dominant	K
ptv5pcnt	41272#X40#X40 Compensation for renal failure	Chapter XXII Codes for special purposes	PKD1	15	625	0.0234	48	191802	0.0003	6e-24	95.901	53.4233	172.153	1	Polycystic kidney disease 1; 173900 (3); Autosomal dominant	K
ptvraredmg	Union#Q613#Q61.3 Polycystic kidney| unspecified	Chapter XVII Congenital malformations, deformations and chromosomal abnormalities	PKD2	20	186	0.0971	796	268168	0.003	6.04e-24	36.2252	22.7214	57.7546	1	Polycystic kidney disease 2; 613095 (3); Autosomal dominant	K
ptv	41200#X411#X41.1 Insertion of ambulatory peritoneal dialysis catheter	Chapter XXII Codes for special purposes	PKD1	11	129	0.0786	71	268959	0.0003	6.84e-24	323.021	167.266	623.812	1	Polycystic kidney disease 1; 173900 (3); Autosomal dominant	K
ptv5pcnt	41200#X411#X41.1 Insertion of ambulatory peritoneal dialysis catheter	Chapter XXII Codes for special purposes	PKD1	11	129	0.0786	71	268959	0.0003	6.84e-24	323.021	167.266	623.812	1	Polycystic kidney disease 1; 173900 (3); Autosomal dominant	K
flexnonsyn	Union#Q61#Q61 Cystic kidney disease	Chapter XVII Congenital malformations, deformations and chromosomal abnormalities	PKD1	106	415	0.2035	16362	223154	0.0683	7.21e-24	3.4836	2.8128	4.3144	1	Polycystic kidney disease 1; 173900 (3); Autosomal dominant	K
ptvraredmg	20002#1427#polycystic kidney	Chapter XIV Diseases of the genitourinary system	PKD2	19	154	0.1098	797	267985	0.003	7.42e-24	41.4844	25.628	67.1514	1	Polycystic kidney disease 2; 613095 (3); Autosomal dominant	K
ptv	41202#BlockH25-H28#H25-H28 Disorders of lens	Chapter VII Diseases of the eye and adnexa	COL2A1	12	24960	0.0005	3	216345	0	5.07e-10	34.6707	9.7831	122.871	1	Achondrogenesis; type II or hypochondrogenesis; 200610 (3); Autosomal dominant|Avascular necrosis of the femoral head; 608805 (3); Autosomal dominant|Czech dysplasia; 609162 (3); Autosomal dominant|Epiphyseal dysplasia; multiple; with myopia and deafness; 132450 (3); Autosomal dominant|Kniest dysplasia; 156550 (3); Autosomal dominant|Legg-Calve-Perthes disease; 150600 (3); Autosomal dominant|Oste…	K
URmtr	Source of report of Q44 (congenital malformations of gallbladder, bile ducts and liver)	Chapter XVII Congenital malformations, deformations and chromosomal abnormalities	PKD1	16	121	0.1168	388	205903	0.0019	8.2e-24	70.1723	41.27	119.316	0	Polycystic kidney disease 1; 173900 (3); Autosomal dominant	K
ptv	41272#Q221#Q22.1 Bilateral salpingoophorectomy	Chapter XIV Diseases of the genitourinary system	BRCA1	47	6558	0.0071	125	139427	0.0009	8.39e-24	7.994	5.7111	11.1894	1	Fanconi anemia; complementation group S; 617883 (3); Autosomal recessive|{Breast-ovarian cancer; familial; 1}; 604370 (3); Autosomal dominant; Multifactorial|{Pancreatic cancer; susceptibility to; 4}; 614320 (3)	K
ptv5pcnt	41202#BlockH25-H28#H25-H28 Disorders of lens	Chapter VII Diseases of the eye and adnexa	COL2A1	12	24960	0.0005	3	216345	0	5.07e-10	34.6707	9.7831	122.871	1	Achondrogenesis; type II or hypochondrogenesis; 200610 (3); Autosomal dominant|Avascular necrosis of the femoral head; 608805 (3); Autosomal dominant|Czech dysplasia; 609162 (3); Autosomal dominant|Epiphyseal dysplasia; multiple; with myopia and deafness; 132450 (3); Autosomal dominant|Kniest dysplasia; 156550 (3); Autosomal dominant|Legg-Calve-Perthes disease; 150600 (3); Autosomal dominant|Oste…	K
ptv	41200#Q221#Q22.1 Bilateral salpingoophorectomy	Chapter XIV Diseases of the genitourinary system	BRCA1	24	1008	0.0233	148	144977	0.001	9.09e-24	23.3232	15.0853	36.0598	1	Fanconi anemia; complementation group S; 617883 (3); Autosomal recessive|{Breast-ovarian cancer; familial; 1}; 604370 (3); Autosomal dominant; Multifactorial|{Pancreatic cancer; susceptibility to; 4}; 614320 (3)	K
ptvraredmg	41202#Z40#Z40 Prophylactic surgery	Chapter XXI Factors influencing health status and contact with health services	BRCA1	43	476	0.0829	1712	153530	0.011	9.25e-24	8.1012	5.9079	11.1088	1	Fanconi anemia; complementation group S; 617883 (3); Autosomal recessive|{Breast-ovarian cancer; familial; 1}; 604370 (3); Autosomal dominant; Multifactorial|{Pancreatic cancer; susceptibility to; 4}; 614320 (3)	K
ptv	Union#C56#C56 Malignant neoplasm of ovary	Chapter II Neoplasms	BRCA2	34	1091	0.0302	391	144771	0.0027	9.47e-24	11.5388	8.0868	16.4641	1	Fanconi anemia; complementation group D1; 605724 (3); Autosomal recessive|Wilms tumor; 194070 (3); Autosomal dominant; Somatic mutation|{Breast cancer; male; susceptibility to}; 114480 (3); Autosomal dominant|{Breast-ovarian cancer; familial; 2}; 612555 (3); Autosomal dominant|{Glioblastoma 3}; 613029 (3); Autosomal recessive|{Medulloblastoma}; 155255 (3); Autosomal recessive; Autosomal dominant|…	K
ptv	41202#ChapterVII#Chapter VII Diseases of the eye and adnexa	Chapter VII Diseases of the eye and adnexa	COL2A1	13	36727	0.0004	2	221062	0	7.89e-10	39.1239	8.8283	173.383	1	Achondrogenesis; type II or hypochondrogenesis; 200610 (3); Autosomal dominant|Avascular necrosis of the femoral head; 608805 (3); Autosomal dominant|Czech dysplasia; 609162 (3); Autosomal dominant|Epiphyseal dysplasia; multiple; with myopia and deafness; 132450 (3); Autosomal dominant|Kniest dysplasia; 156550 (3); Autosomal dominant|Legg-Calve-Perthes disease; 150600 (3); Autosomal dominant|Oste…	K
ptv5pcnt	41202#ChapterVII#Chapter VII Diseases of the eye and adnexa	Chapter VII Diseases of the eye and adnexa	COL2A1	13	36727	0.0004	2	221062	0	7.89e-10	39.1239	8.8283	173.383	1	Achondrogenesis; type II or hypochondrogenesis; 200610 (3); Autosomal dominant|Avascular necrosis of the femoral head; 608805 (3); Autosomal dominant|Czech dysplasia; 609162 (3); Autosomal dominant|Epiphyseal dysplasia; multiple; with myopia and deafness; 132450 (3); Autosomal dominant|Kniest dysplasia; 156550 (3); Autosomal dominant|Legg-Calve-Perthes disease; 150600 (3); Autosomal dominant|Oste…	K
ptv	41272#X411#X41.1 Insertion of ambulatory peritoneal dialysis catheter	Chapter XXII Codes for special purposes	PKD1	11	136	0.0748	57	223042	0.0003	1.02e-23	316.494	162.438	616.655	1	Polycystic kidney disease 1; 173900 (3); Autosomal dominant	K
ptv5pcnt	41272#X411#X41.1 Insertion of ambulatory peritoneal dialysis catheter	Chapter XXII Codes for special purposes	PKD1	11	136	0.0748	57	223042	0.0003	1.02e-23	316.494	162.438	616.655	1	Polycystic kidney disease 1; 173900 (3); Autosomal dominant	K
ptv	Union#H26#H26 Other cataract	Chapter VII Diseases of the eye and adnexa	COL2A1	11	21637	0.0005	5	234045	0	4.66e-09	23.7972	8.2675	68.4979	1	Achondrogenesis; type II or hypochondrogenesis; 200610 (3); Autosomal dominant|Avascular necrosis of the femoral head; 608805 (3); Autosomal dominant|Czech dysplasia; 609162 (3); Autosomal dominant|Epiphyseal dysplasia; multiple; with myopia and deafness; 132450 (3); Autosomal dominant|Kniest dysplasia; 156550 (3); Autosomal dominant|Legg-Calve-Perthes disease; 150600 (3); Autosomal dominant|Oste…	K
ptv5pcnt	Union#H26#H26 Other cataract	Chapter VII Diseases of the eye and adnexa	COL2A1	11	21637	0.0005	5	234045	0	4.66e-09	23.7972	8.2675	68.4979	1	Achondrogenesis; type II or hypochondrogenesis; 200610 (3); Autosomal dominant|Avascular necrosis of the femoral head; 608805 (3); Autosomal dominant|Czech dysplasia; 609162 (3); Autosomal dominant|Epiphyseal dysplasia; multiple; with myopia and deafness; 132450 (3); Autosomal dominant|Kniest dysplasia; 156550 (3); Autosomal dominant|Legg-Calve-Perthes disease; 150600 (3); Autosomal dominant|Oste…	K
ptv	40001#ChapterII#Chapter II Neoplasms	Chapter II Neoplasms	BRCA2	88	8383	0.0104	592	217419	0.0027	1.19e-23	3.8553	3.0786	4.828	1	Fanconi anemia; complementation group D1; 605724 (3); Autosomal recessive|Wilms tumor; 194070 (3); Autosomal dominant; Somatic mutation|{Breast cancer; male; susceptibility to}; 114480 (3); Autosomal dominant|{Breast-ovarian cancer; familial; 2}; 612555 (3); Autosomal dominant|{Glioblastoma 3}; 613029 (3); Autosomal recessive|{Medulloblastoma}; 155255 (3); Autosomal recessive; Autosomal dominant|…	K
ptv	Source of report of Q44 (congenital malformations of gallbladder, bile ducts and liver)	Chapter XVII Congenital malformations, deformations and chromosomal abnormalities	PKD1	11	126	0.0803	58	206233	0.0003	1.29e-23	310.422	159.193	605.315	0	Polycystic kidney disease 1; 173900 (3); Autosomal dominant	K
ptv5pcnt	Source of report of Q44 (congenital malformations of gallbladder, bile ducts and liver)	Chapter XVII Congenital malformations, deformations and chromosomal abnormalities	PKD1	11	126	0.0803	58	206233	0.0003	1.29e-23	310.422	159.193	605.315	0	Polycystic kidney disease 1; 173900 (3); Autosomal dominant	K
ptv5pcnt	Union#C50#C50 Malignant neoplasm of breast	Chapter II Neoplasms	BRCA1	59	9972	0.0059	131	136948	0.001	1.3e-23	6.1852	4.5457	8.416	1	Fanconi anemia; complementation group S; 617883 (3); Autosomal recessive|{Breast-ovarian cancer; familial; 1}; 604370 (3); Autosomal dominant; Multifactorial|{Pancreatic cancer; susceptibility to; 4}; 614320 (3)	K
UR	41272#L74#L74 Arteriovenous shunt	Chapter IX Diseases of the circulatory system	PKD1	22	221	0.0905	691	189462	0.0036	1.4e-23	27.2945	17.4997	42.5715	1	Polycystic kidney disease 1; 173900 (3); Autosomal dominant	K
ptv	41202#C56#C56 Malignant neoplasm of ovary	Chapter II Neoplasms	BRCA2	28	816	0.0332	221	105725	0.0021	1.44e-23	16.4155	11.0129	24.4684	1	Fanconi anemia; complementation group D1; 605724 (3); Autosomal recessive|Wilms tumor; 194070 (3); Autosomal dominant; Somatic mutation|{Breast cancer; male; susceptibility to}; 114480 (3); Autosomal dominant|{Breast-ovarian cancer; familial; 2}; 612555 (3); Autosomal dominant|{Glioblastoma 3}; 613029 (3); Autosomal recessive|{Medulloblastoma}; 155255 (3); Autosomal recessive; Autosomal dominant|…	K
ptv	41272#X403#X40.3 Haemodialysis NEC	Chapter XXII Codes for special purposes	PKD1	13	338	0.037	50	194973	0.0003	1.57e-23	149.979	80.7244	278.649	1	Polycystic kidney disease 1; 173900 (3); Autosomal dominant	K
ptv5pcnt	41272#X403#X40.3 Haemodialysis NEC	Chapter XXII Codes for special purposes	PKD1	13	338	0.037	50	194973	0.0003	1.57e-23	149.979	80.7244	278.649	1	Polycystic kidney disease 1; 173900 (3); Autosomal dominant	K
ptv	41200#X41#X41 Placement of ambulatory apparatus for compensation for renal failure	Chapter XXII Codes for special purposes	PKD1	11	141	0.0724	71	268947	0.0003	1.74e-23	295.517	153.319	569.597	1	Polycystic kidney disease 1; 173900 (3); Autosomal dominant	K
ptv5pcnt	41200#X41#X41 Placement of ambulatory apparatus for compensation for renal failure	Chapter XXII Codes for special purposes	PKD1	11	141	0.0724	71	268947	0.0003	1.74e-23	295.517	153.319	569.597	1	Polycystic kidney disease 1; 173900 (3); Autosomal dominant	K
UR	41200#L742#L74.2 Creation of arteriovenous fistula NEC	Chapter IX Diseases of the circulatory system	PKD1	21	197	0.0963	663	186649	0.0035	2.22e-23	30.0099	19.0142	47.3644	1	Polycystic kidney disease 1; 173900 (3); Autosomal dominant	K
ptv	41200#M013#M01.3 Allotransplantation of kidney from cadaver NEC	Chapter XIV Diseases of the genitourinary system	PKD1	10	81	0.1099	52	199753	0.0003	2.42e-23	474.247	232.934	965.555	1	Polycystic kidney disease 1; 173900 (3); Autosomal dominant	K
ptv5pcnt	41200#M013#M01.3 Allotransplantation of kidney from cadaver NEC	Chapter XIV Diseases of the genitourinary system	PKD1	10	81	0.1099	52	199753	0.0003	2.42e-23	474.247	232.934	965.555	1	Polycystic kidney disease 1; 173900 (3); Autosomal dominant	K
ptv	41202#N189#N18.9 Chronic renal failure| unspecified	Chapter XIV Diseases of the genitourinary system	PKD1	12	279	0.0412	33	161811	0.0002	2.42e-23	210.897	107.802	412.586	1	Polycystic kidney disease 1; 173900 (3); Autosomal dominant	K
ptv5pcnt	41202#N189#N18.9 Chronic renal failure| unspecified	Chapter XIV Diseases of the genitourinary system	PKD1	12	279	0.0412	33	161811	0.0002	2.42e-23	210.897	107.802	412.586	1	Polycystic kidney disease 1; 173900 (3); Autosomal dominant	K
ptv	41202#ChapterXVII#Chapter XVII Congenital malformations| deformations and chromosomal abnormalities	Chapter XVII Congenital malformations, deformations and chromosomal abnormalities	PKD1	19	1931	0.0097	63	267157	0.0002	2.57e-23	41.7251	24.9321	69.8291	1	Polycystic kidney disease 1; 173900 (3); Autosomal dominant	K
ptv5pcnt	41202#ChapterXVII#Chapter XVII Congenital malformations| deformations and chromosomal abnormalities	Chapter XVII Congenital malformations, deformations and chromosomal abnormalities	PKD1	19	1931	0.0097	63	267157	0.0002	2.57e-23	41.7251	24.9321	69.8291	1	Polycystic kidney disease 1; 173900 (3); Autosomal dominant	K
ptv	41200#C751#C75.1 Insertion of prosthetic replacement for lens NEC	Chapter VII Diseases of the eye and adnexa	COL2A1	10	16133	0.0006	6	242162	0	5.11e-09	25.0173	9.0911	68.8432	1	Achondrogenesis; type II or hypochondrogenesis; 200610 (3); Autosomal dominant|Avascular necrosis of the femoral head; 608805 (3); Autosomal dominant|Czech dysplasia; 609162 (3); Autosomal dominant|Epiphyseal dysplasia; multiple; with myopia and deafness; 132450 (3); Autosomal dominant|Kniest dysplasia; 156550 (3); Autosomal dominant|Legg-Calve-Perthes disease; 150600 (3); Autosomal dominant|Oste…	K
ptv5pcnt	41200#C751#C75.1 Insertion of prosthetic replacement for lens NEC	Chapter VII Diseases of the eye and adnexa	COL2A1	10	16133	0.0006	6	242162	0	5.11e-09	25.0173	9.0911	68.8432	1	Achondrogenesis; type II or hypochondrogenesis; 200610 (3); Autosomal dominant|Avascular necrosis of the femoral head; 608805 (3); Autosomal dominant|Czech dysplasia; 609162 (3); Autosomal dominant|Epiphyseal dysplasia; multiple; with myopia and deafness; 132450 (3); Autosomal dominant|Kniest dysplasia; 156550 (3); Autosomal dominant|Legg-Calve-Perthes disease; 150600 (3); Autosomal dominant|Oste…	K
UR	Union#Q44#Q44 Congenital malformations of gallbladder| bile ducts and liver	Chapter XVII Congenital malformations, deformations and chromosomal abnormalities	PKD1	19	137	0.1218	747	208276	0.0036	3.16e-23	38.668	23.8037	62.8144	0	Polycystic kidney disease 1; 173900 (3); Autosomal dominant	K
flexdmg	Union#D469#D46.9 Myelodysplastic syndrome| unspecified	Chapter II Neoplasms	SRSF2	14	310	0.0432	89	201903	0.0004	3.33e-23	102.452	57.6827	181.967	0	NA	N
ptvraredmg	Union#D66#D66 Hereditary factor VIII deficiency	Chapter III Diseases of the blood and blood-forming organs and certain disorders involving the immune mechanism	F8	17	52	0.2464	1533	267568	0.0057	3.48e-23	57.0608	32.925	98.8894	1	Hemophilia A; 306700 (3); X-linked recessive	K
ptv	41272#X41#X41 Placement of ambulatory apparatus for compensation for renal failure	Chapter XXII Codes for special purposes	PKD1	11	146	0.0701	61	226994	0.0003	3.49e-23	280.365	144.585	543.657	1	Polycystic kidney disease 1; 173900 (3); Autosomal dominant	K
ptv5pcnt	41272#X41#X41 Placement of ambulatory apparatus for compensation for renal failure	Chapter XXII Codes for special purposes	PKD1	11	146	0.0701	61	226994	0.0003	3.49e-23	280.365	144.585	543.657	1	Polycystic kidney disease 1; 173900 (3); Autosomal dominant	K
flexdmg	Union#BlockC81-C96#C81-C96 Malignant neoplasms| stated or presumed to be primary| of lymphoid| haematopoietic and related tissue	Chapter II Neoplasms	SRSF2	27	3789	0.0071	83	212323	0.0004	3.76e-23	18.2288	11.7938	28.1749	0	NA	N
URmtr	Union#Q613#Q61.3 Polycystic kidney| unspecified	Chapter XVII Congenital malformations, deformations and chromosomal abnormalities	PKD2	13	193	0.0631	138	268826	0.0005	3.84e-23	131.213	73.0349	235.736	1	Polycystic kidney disease 2; 613095 (3); Autosomal dominant	K
flexnonsyn	40006#C92#C92 Myeloid leukaemia	Chapter II Neoplasms	SRSF2	18	240	0.0698	297	173545	0.0017	3.9e-23	43.8245	26.7856	71.7021	0	NA	N
ptv	41272#M013#M01.3 Allotransplantation of kidney from cadaver NEC	Chapter XIV Diseases of the genitourinary system	PKD1	10	81	0.1099	55	199750	0.0003	4.02e-23	448.373	220.851	910.286	1	Polycystic kidney disease 1; 173900 (3); Autosomal dominant	K
ptv5pcnt	41272#M013#M01.3 Allotransplantation of kidney from cadaver NEC	Chapter XIV Diseases of the genitourinary system	PKD1	10	81	0.1099	55	199750	0.0003	4.02e-23	448.373	220.851	910.286	1	Polycystic kidney disease 1; 173900 (3); Autosomal dominant	K
ptv5pcnt	Union#BlockC51-C58#C51-C58 Malignant neoplasms of female genital organs	Chapter II Neoplasms	MSH6	40	5111	0.0078	117	140946	0.0008	4.07e-23	9.428	6.5772	13.5145	1	Colorectal cancer; hereditary nonpolyposis; type 5; 614350 (3); Autosomal dominant|Endometrial cancer; familial; 608089 (3)|Mismatch repair cancer syndrome; 276300 (3); Autosomal recessive	K
ptv	Union#D563#D56.3 Thalassaemia trait	Chapter III Diseases of the blood and blood-forming organs and certain disorders involving the immune mechanism	HBB	8	33	0.1951	39	269090	0.0001	4.38e-23	1672.67	726.639	3850.34	1	Delta-beta thalassemia; 141749 (3); Autosomal dominant|Erythrocytosis 6; 617980 (3)|Heinz body anemia; 140700 (3); Autosomal dominant|Hereditary persistence of fetal hemoglobin; 141749 (3); Autosomal dominant|Methmoglobinemia; beta type; 617971 (3)|Sickle cell anemia; 603903 (3); Autosomal recessive|Thalassemia; beta; 613985 (3)|Thalassemia-beta; dominant inclusion-body; 603902 (3)|{Malaria; resi…	K
ptv5pcnt	Union#D563#D56.3 Thalassaemia trait	Chapter III Diseases of the blood and blood-forming organs and certain disorders involving the immune mechanism	HBB	8	33	0.1951	39	269090	0.0001	4.38e-23	1672.67	726.639	3850.34	1	Delta-beta thalassemia; 141749 (3); Autosomal dominant|Erythrocytosis 6; 617980 (3)|Heinz body anemia; 140700 (3); Autosomal dominant|Hereditary persistence of fetal hemoglobin; 141749 (3); Autosomal dominant|Methmoglobinemia; beta type; 617971 (3)|Sickle cell anemia; 603903 (3); Autosomal recessive|Thalassemia; beta; 613985 (3)|Thalassemia-beta; dominant inclusion-body; 603902 (3)|{Malaria; resi…	K
flexnonsyn	41202#C92#C92 Myeloid leukaemia	Chapter II Neoplasms	SRSF2	20	380	0.05	261	161043	0.0016	4.91e-23	32.4749	20.3831	51.7398	0	NA	N
UR	20002#1328#haemophilia	Chapter III Diseases of the blood and blood-forming organs and certain disorders involving the immune mechanism	F8	11	20	0.3548	469	264951	0.0018	4.94e-23	310.71	148.052	652.074	1	Hemophilia A; 306700 (3); X-linked recessive	K
ptv	Source of report of H40 (glaucoma)	Chapter VII Diseases of the eye and adnexa	COL2A1	8	7904	0.001	7	236133	0	6.38e-09	34.143	12.3779	94.1794	1	Achondrogenesis; type II or hypochondrogenesis; 200610 (3); Autosomal dominant|Avascular necrosis of the femoral head; 608805 (3); Autosomal dominant|Czech dysplasia; 609162 (3); Autosomal dominant|Epiphyseal dysplasia; multiple; with myopia and deafness; 132450 (3); Autosomal dominant|Kniest dysplasia; 156550 (3); Autosomal dominant|Legg-Calve-Perthes disease; 150600 (3); Autosomal dominant|Oste…	K
ptv	41202#Z421#Z42.1 Follow-up care involving plastic surgery of breast	Chapter XXI Factors influencing health status and contact with health services	BRCA2	37	1438	0.0251	388	144592	0.0027	5.13e-23	9.5886	6.8166	13.4878	1	Fanconi anemia; complementation group D1; 605724 (3); Autosomal recessive|Wilms tumor; 194070 (3); Autosomal dominant; Somatic mutation|{Breast cancer; male; susceptibility to}; 114480 (3); Autosomal dominant|{Breast-ovarian cancer; familial; 2}; 612555 (3); Autosomal dominant|{Glioblastoma 3}; 613029 (3); Autosomal recessive|{Medulloblastoma}; 155255 (3); Autosomal recessive; Autosomal dominant|…	K
ptv	20001#1002#breast cancer	Chapter II Neoplasms	BRCA1	42	5930	0.007	91	117209	0.0008	5.18e-23	9.1225	6.323	13.1615	1	Fanconi anemia; complementation group S; 617883 (3); Autosomal recessive|{Breast-ovarian cancer; familial; 1}; 604370 (3); Autosomal dominant; Multifactorial|{Pancreatic cancer; susceptibility to; 4}; 614320 (3)	K
URmtr	41202#N189#N18.9 Chronic renal failure| unspecified	Chapter XIV Diseases of the genitourinary system	PKD1	19	272	0.0653	308	161536	0.0019	6.49e-23	36.6356	22.7072	59.1077	1	Polycystic kidney disease 1; 173900 (3); Autosomal dominant	K
flexdmg	41202#D469#D46.9 Myelodysplastic syndrome| unspecified	Chapter II Neoplasms	SRSF2	12	200	0.0566	48	148575	0.0003	6.7e-23	185.719	97.1855	354.903	0	NA	N
ptv	Union#E78#E78 Disorders of lipoprotein metabolism and other lipidaemias	Chapter IV Endocrine, nutritional and metabolic diseases	LDLR	63	61241	0.001	13	154974	0.0001	6.83e-23	12.2635	6.7496	22.2816	1	Hypercholesterolemia; familial; 143890 (3); Autosomal dominant|LDL cholesterol level QTL2; 143890 (3); Autosomal dominant	K
ptv5pcnt	Union#E78#E78 Disorders of lipoprotein metabolism and other lipidaemias	Chapter IV Endocrine, nutritional and metabolic diseases	LDLR	63	61241	0.001	13	154974	0.0001	6.83e-23	12.2635	6.7496	22.2816	1	Hypercholesterolemia; familial; 143890 (3); Autosomal dominant|LDL cholesterol level QTL2; 143890 (3); Autosomal dominant	K
flexnonsynmtr	Union#BlockQ60-Q64#Q60-Q64 Congenital malformations of the urinary system	Chapter XVII Congenital malformations, deformations and chromosomal abnormalities	PKD1	80	705	0.1019	6670	235171	0.0276	7.04e-23	4.0009	3.1709	5.0482	1	Polycystic kidney disease 1; 173900 (3); Autosomal dominant	K
URmtr	Source of report of I12 (hypertensive renal disease)	Chapter IX Diseases of the circulatory system	PKD1	28	967	0.0281	388	201263	0.0019	7.14e-23	15.0198	10.1824	22.1553	1	Polycystic kidney disease 1; 173900 (3); Autosomal dominant	K
ptv5pcnt	Source of report of H40 (glaucoma)	Chapter VII Diseases of the eye and adnexa	COL2A1	8	7904	0.001	7	236133	0	6.38e-09	34.143	12.3779	94.1794	1	Achondrogenesis; type II or hypochondrogenesis; 200610 (3); Autosomal dominant|Avascular necrosis of the femoral head; 608805 (3); Autosomal dominant|Czech dysplasia; 609162 (3); Autosomal dominant|Epiphyseal dysplasia; multiple; with myopia and deafness; 132450 (3); Autosomal dominant|Kniest dysplasia; 156550 (3); Autosomal dominant|Legg-Calve-Perthes disease; 150600 (3); Autosomal dominant|Oste…	K
flexnonsyn	Union#I80#I80 Phlebitis and thrombophlebitis	Chapter IX Diseases of the circulatory system	PROC	153	9958	0.0151	1471	247090	0.0059	7.36e-23	2.5808	2.1824	3.052	1	Thrombophilia due to protein C deficiency; autosomal dominant; 176860 (3); Autosomal dominant|Thrombophilia due to protein C deficiency; autosomal recessive; 612304 (3); Autosomal recessive	K
flexnonsynmtr	Union#Q613#Q61.3 Polycystic kidney| unspecified	Chapter XVII Congenital malformations, deformations and chromosomal abnormalities	PKD2	20	186	0.0971	908	268056	0.0034	7.56e-23	31.7436	19.9232	50.5773	1	Polycystic kidney disease 2; 613095 (3); Autosomal dominant	K
ptvraredmg	Union#E780#E78.0 Pure hypercholesterolaemia	Chapter IV Endocrine, nutritional and metabolic diseases	LDLR	376	33202	0.0112	1058	174653	0.006	7.81e-23	1.8695	1.6609	2.1041	1	Hypercholesterolemia; familial; 143890 (3); Autosomal dominant|LDL cholesterol level QTL2; 143890 (3); Autosomal dominant	K
ptv	20002#18#haematology	Chapter III Diseases of the blood and blood-forming organs and certain disorders involving the immune mechanism	HBB	18	3613	0.005	16	195461	0.0001	7.97e-23	60.8618	31.0116	119.444	1	Delta-beta thalassemia; 141749 (3); Autosomal dominant|Erythrocytosis 6; 617980 (3)|Heinz body anemia; 140700 (3); Autosomal dominant|Hereditary persistence of fetal hemoglobin; 141749 (3); Autosomal dominant|Methmoglobinemia; beta type; 617971 (3)|Sickle cell anemia; 603903 (3); Autosomal recessive|Thalassemia; beta; 613985 (3)|Thalassemia-beta; dominant inclusion-body; 603902 (3)|{Malaria; resi…	K
ptv5pcnt	20002#18#haematology	Chapter III Diseases of the blood and blood-forming organs and certain disorders involving the immune mechanism	HBB	18	3613	0.005	16	195461	0.0001	7.97e-23	60.8618	31.0116	119.444	1	Delta-beta thalassemia; 141749 (3); Autosomal dominant|Erythrocytosis 6; 617980 (3)|Heinz body anemia; 140700 (3); Autosomal dominant|Hereditary persistence of fetal hemoglobin; 141749 (3); Autosomal dominant|Methmoglobinemia; beta type; 617971 (3)|Sickle cell anemia; 603903 (3); Autosomal recessive|Thalassemia; beta; 613985 (3)|Thalassemia-beta; dominant inclusion-body; 603902 (3)|{Malaria; resi…	K
flexnonsynmtr	20002#1427#polycystic kidney	Chapter XIV Diseases of the genitourinary system	PKD2	19	154	0.1098	909	267873	0.0034	8.25e-23	36.3578	22.4748	58.8166	1	Polycystic kidney disease 2; 613095 (3); Autosomal dominant	K
ptv	40006#C509#C50.9 Breast| unspecified	Chapter II Neoplasms	BRCA2	50	3700	0.0133	241	117430	0.002	8.81e-23	6.5846	4.8472	8.9448	1	Fanconi anemia; complementation group D1; 605724 (3); Autosomal recessive|Wilms tumor; 194070 (3); Autosomal dominant; Somatic mutation|{Breast cancer; male; susceptibility to}; 114480 (3); Autosomal dominant|{Breast-ovarian cancer; familial; 2}; 612555 (3); Autosomal dominant|{Glioblastoma 3}; 613029 (3); Autosomal recessive|{Medulloblastoma}; 155255 (3); Autosomal recessive; Autosomal dominant|…	K
ptv	Source of report of H26 (other cataract)	Chapter VII Diseases of the eye and adnexa	COL2A1	10	16615	0.0006	6	242914	0	6.49e-09	24.3669	8.8549	67.0534	1	Achondrogenesis; type II or hypochondrogenesis; 200610 (3); Autosomal dominant|Avascular necrosis of the femoral head; 608805 (3); Autosomal dominant|Czech dysplasia; 609162 (3); Autosomal dominant|Epiphyseal dysplasia; multiple; with myopia and deafness; 132450 (3); Autosomal dominant|Kniest dysplasia; 156550 (3); Autosomal dominant|Legg-Calve-Perthes disease; 150600 (3); Autosomal dominant|Oste…	K
URmtr	Union#Q780#Q78.0 Osteogenesis imperfecta	Chapter XVII Congenital malformations, deformations and chromosomal abnormalities	COL1A1	10	22	0.3125	276	268862	0.001	9.89e-23	442.79	207.746	943.76	1	Caffey disease; 114000 (3); Autosomal dominant|Ehlers-Danlos syndrome; arthrochalasia type; 1; 130060 (3); Autosomal dominant|Osteogenesis imperfecta; type I; 166200 (3); Autosomal dominant|Osteogenesis imperfecta; type II; 166210 (3); Autosomal dominant|Osteogenesis imperfecta; type III; 259420 (3); Autosomal dominant|Osteogenesis imperfecta; type IV; 166220 (3); Autosomal dominant|{Bone mineral…	K
flexdmg	Union#D66#D66 Hereditary factor VIII deficiency	Chapter III Diseases of the blood and blood-forming organs and certain disorders involving the immune mechanism	F8	19	50	0.2754	2531	266570	0.0094	9.89e-23	40.0224	23.5651	67.9731	1	Hemophilia A; 306700 (3); X-linked recessive	K
ptv5pcnt	Source of report of H26 (other cataract)	Chapter VII Diseases of the eye and adnexa	COL2A1	10	16615	0.0006	6	242914	0	6.49e-09	24.3669	8.8549	67.0534	1	Achondrogenesis; type II or hypochondrogenesis; 200610 (3); Autosomal dominant|Avascular necrosis of the femoral head; 608805 (3); Autosomal dominant|Czech dysplasia; 609162 (3); Autosomal dominant|Epiphyseal dysplasia; multiple; with myopia and deafness; 132450 (3); Autosomal dominant|Kniest dysplasia; 156550 (3); Autosomal dominant|Legg-Calve-Perthes disease; 150600 (3); Autosomal dominant|Oste…	K
ptvraredmg	41202#Q612#Q61.2 Polycystic kidney| adult type	Chapter XVII Congenital malformations, deformations and chromosomal abnormalities	PKD1	17	19	0.4722	3582	263638	0.0134	1.02e-22	65.8533	34.201	126.799	1	Polycystic kidney disease 1; 173900 (3); Autosomal dominant	K
flexdmg	Union#I80#I80 Phlebitis and thrombophlebitis	Chapter IX Diseases of the circulatory system	PROC	144	9967	0.0142	1338	247223	0.0054	1.07e-22	2.6695	2.2453	3.1739	1	Thrombophilia due to protein C deficiency; autosomal dominant; 176860 (3); Autosomal dominant|Thrombophilia due to protein C deficiency; autosomal recessive; 612304 (3); Autosomal recessive	K
flexnonsynmtr	41202#Q61#Q61 Cystic kidney disease	Chapter XVII Congenital malformations, deformations and chromosomal abnormalities	PKD1	27	50	0.3506	7414	259806	0.0277	1.09e-22	18.923	11.8427	30.2363	1	Polycystic kidney disease 1; 173900 (3); Autosomal dominant	K
ptv5pcnt	20002#21#respiratory|ent	Chapter X Diseases of the respiratory system	FLG	6524	42138	0.1341	25994	194471	0.1179	1.31e-22	1.1583	1.1251	1.1925	0	Ichthyosis vulgaris; 146700 (3); Autosomal dominant|{Dermatitis; atopic; susceptibility to; 2}; 605803 (3)	E
ptv5pcnt	41202#BlockZ40-Z54#Z40-Z54 Persons encountering health services for specific procedures and health care	Chapter XXI Factors influencing health status and contact with health services	BRCA1	77	14895	0.0051	236	199401	0.0012	1.47e-22	4.3678	3.3753	5.6522	1	Fanconi anemia; complementation group S; 617883 (3); Autosomal recessive|{Breast-ovarian cancer; familial; 1}; 604370 (3); Autosomal dominant; Multifactorial|{Pancreatic cancer; susceptibility to; 4}; 614320 (3)	K
ptv5pcnt	41202#C509#C50.9 Breast| unspecified	Chapter II Neoplasms	BRCA1	44	5881	0.0074	96	106697	0.0009	1.48e-22	8.3154	5.8143	11.8924	1	Fanconi anemia; complementation group S; 617883 (3); Autosomal recessive|{Breast-ovarian cancer; familial; 1}; 604370 (3); Autosomal dominant; Multifactorial|{Pancreatic cancer; susceptibility to; 4}; 614320 (3)	K
URmtr	Union#I12#I12 Hypertensive renal disease	Chapter IX Diseases of the circulatory system	PKD1	28	1007	0.0271	385	200033	0.0019	1.95e-22	14.4467	9.7949	21.3078	1	Polycystic kidney disease 1; 173900 (3); Autosomal dominant	K
UR	41200#L74#L74 Arteriovenous shunt	Chapter IX Diseases of the circulatory system	PKD1	21	213	0.0897	696	188445	0.0037	2.15e-22	26.6941	16.9456	42.0506	1	Polycystic kidney disease 1; 173900 (3); Autosomal dominant	K
ptv	Union#ChapterXVII#Chapter XVII Congenital malformations| deformations and chromosomal abnormalities	Chapter XVII Congenital malformations, deformations and chromosomal abnormalities	COL2A1	7	5030	0.0014	9	264124	0	7.89e-09	40.8409	15.2038	109.708	1	Achondrogenesis; type II or hypochondrogenesis; 200610 (3); Autosomal dominant|Avascular necrosis of the femoral head; 608805 (3); Autosomal dominant|Czech dysplasia; 609162 (3); Autosomal dominant|Epiphyseal dysplasia; multiple; with myopia and deafness; 132450 (3); Autosomal dominant|Kniest dysplasia; 156550 (3); Autosomal dominant|Legg-Calve-Perthes disease; 150600 (3); Autosomal dominant|Oste…	K
flexdmg	Union#D46#D46 Myelodysplastic syndromes	Chapter II Neoplasms	SRSF2	14	340	0.0395	96	205932	0.0005	2.33e-22	88.3287	49.9156	156.303	0	NA	N
ptv5pcnt	Union#ChapterXVII#Chapter XVII Congenital malformations| deformations and chromosomal abnormalities	Chapter XVII Congenital malformations, deformations and chromosomal abnormalities	COL2A1	7	5030	0.0014	9	264124	0	7.89e-09	40.8409	15.2038	109.708	1	Achondrogenesis; type II or hypochondrogenesis; 200610 (3); Autosomal dominant|Avascular necrosis of the femoral head; 608805 (3); Autosomal dominant|Czech dysplasia; 609162 (3); Autosomal dominant|Epiphyseal dysplasia; multiple; with myopia and deafness; 132450 (3); Autosomal dominant|Kniest dysplasia; 156550 (3); Autosomal dominant|Legg-Calve-Perthes disease; 150600 (3); Autosomal dominant|Oste…	K
ptv	41272#X412#X41.2 Removal of ambulatory peritoneal dialysis catheter	Chapter XXII Codes for special purposes	PKD1	10	104	0.0877	72	268984	0.0003	2.58e-22	359.22	180.389	715.336	1	Polycystic kidney disease 1; 173900 (3); Autosomal dominant	K
ptv5pcnt	41272#X412#X41.2 Removal of ambulatory peritoneal dialysis catheter	Chapter XXII Codes for special purposes	PKD1	10	104	0.0877	72	268984	0.0003	2.58e-22	359.22	180.389	715.336	1	Polycystic kidney disease 1; 173900 (3); Autosomal dominant	K
flexnonsyn	41202#Z400#Z40.0 Prophylactic surgery for risk-factors related to malignant neoplasms	Chapter XXI Factors influencing health status and contact with health services	BRCA2	72	403	0.1516	5925	145182	0.0392	2.61e-22	4.3778	3.4022	5.6331	1	Fanconi anemia; complementation group D1; 605724 (3); Autosomal recessive|Wilms tumor; 194070 (3); Autosomal dominant; Somatic mutation|{Breast cancer; male; susceptibility to}; 114480 (3); Autosomal dominant|{Breast-ovarian cancer; familial; 2}; 612555 (3); Autosomal dominant|{Glioblastoma 3}; 613029 (3); Autosomal recessive|{Medulloblastoma}; 155255 (3); Autosomal recessive; Autosomal dominant|…	K
ptvraredmg	41202#N18#N18 Chronic renal failure	Chapter XIV Diseases of the genitourinary system	PKD1	51	627	0.0752	2149	158329	0.0134	2.64e-22	5.9928	4.4906	7.9973	1	Polycystic kidney disease 1; 173900 (3); Autosomal dominant	K
ptv	40006#BlockC51-C58#C51-C58 Malignant neoplasms of female genital organs	Chapter II Neoplasms	MSH6	27	2115	0.0126	89	116829	0.0008	2.66e-22	16.7577	10.8708	25.8325	1	Colorectal cancer; hereditary nonpolyposis; type 5; 614350 (3); Autosomal dominant|Endometrial cancer; familial; 608089 (3)|Mismatch repair cancer syndrome; 276300 (3); Autosomal recessive	K
ptv5pcnt	Union#H40#H40 Glaucoma	Chapter VII Diseases of the eye and adnexa	MYOC	101	9382	0.0107	773	236525	0.0033	2.81e-22	3.294	2.6743	4.0572	1	Glaucoma 1A; primary open angle; 137750 (3); Autosomal dominant	K
ptv	41202#BlockC76-C80#C76-C80 Malignant neoplasms of ill-defined| secondary and unspecified sites	Chapter II Neoplasms	BRCA2	57	4485	0.0125	466	196617	0.0024	2.84e-22	5.3623	4.0664	7.071	1	Fanconi anemia; complementation group D1; 605724 (3); Autosomal recessive|Wilms tumor; 194070 (3); Autosomal dominant; Somatic mutation|{Breast cancer; male; susceptibility to}; 114480 (3); Autosomal dominant|{Breast-ovarian cancer; familial; 2}; 612555 (3); Autosomal dominant|{Glioblastoma 3}; 613029 (3); Autosomal recessive|{Medulloblastoma}; 155255 (3); Autosomal recessive; Autosomal dominant|…	K
ptv	Source of report of Q78 (other osteochondrodysplasias)	Chapter XVII Congenital malformations, deformations and chromosomal abnormalities	COL1A1	8	74	0.0976	17	217808	0.0001	3.04e-22	1385.11	579.89	3308.42	1	Caffey disease; 114000 (3); Autosomal dominant|Ehlers-Danlos syndrome; arthrochalasia type; 1; 130060 (3); Autosomal dominant|Osteogenesis imperfecta; type I; 166200 (3); Autosomal dominant|Osteogenesis imperfecta; type II; 166210 (3); Autosomal dominant|Osteogenesis imperfecta; type III; 259420 (3); Autosomal dominant|Osteogenesis imperfecta; type IV; 166220 (3); Autosomal dominant|{Bone mineral…	K
ptv5pcnt	Source of report of Q78 (other osteochondrodysplasias)	Chapter XVII Congenital malformations, deformations and chromosomal abnormalities	COL1A1	8	74	0.0976	17	217808	0.0001	3.04e-22	1385.11	579.89	3308.42	1	Caffey disease; 114000 (3); Autosomal dominant|Ehlers-Danlos syndrome; arthrochalasia type; 1; 130060 (3); Autosomal dominant|Osteogenesis imperfecta; type I; 166200 (3); Autosomal dominant|Osteogenesis imperfecta; type II; 166210 (3); Autosomal dominant|Osteogenesis imperfecta; type III; 259420 (3); Autosomal dominant|Osteogenesis imperfecta; type IV; 166220 (3); Autosomal dominant|{Bone mineral…	K
ptvraredmg	20002#1405#other renal|kidney problem	Chapter XIV Diseases of the genitourinary system	PKD1	75	1372	0.0518	3264	241442	0.0133	3.22e-22	4.0436	3.1968	5.1147	1	Polycystic kidney disease 1; 173900 (3); Autosomal dominant	K
ptvraredmg	Union#I780#I78.0 Hereditary haemorrhagic telangiectasia	Chapter IX Diseases of the circulatory system	ENG	11	57	0.1618	231	268871	0.0009	3.61e-22	224.621	116.3	433.829	1	Telangiectasia; hereditary hemorrhagic; type 1; 187300 (3); Autosomal dominant	K
ptvraredmg	Source of report of D66 (hereditary factor viii deficiency)	Chapter III Diseases of the blood and blood-forming organs and certain disorders involving the immune mechanism	F8	16	47	0.254	1534	267573	0.0057	3.85e-22	59.3798	33.5969	104.949	1	Hemophilia A; 306700 (3); X-linked recessive	K
ptv5pcnt	40006#BlockC51-C58#C51-C58 Malignant neoplasms of female genital organs	Chapter II Neoplasms	MSH6	27	2115	0.0126	91	116827	0.0008	4.33e-22	16.3891	10.6434	25.2366	1	Colorectal cancer; hereditary nonpolyposis; type 5; 614350 (3); Autosomal dominant|Endometrial cancer; familial; 608089 (3)|Mismatch repair cancer syndrome; 276300 (3); Autosomal recessive	K
ptvraredmg	41272#M01#M01 Transplantation of kidney	Chapter XIV Diseases of the genitourinary system	PKD1	30	174	0.1471	2706	201112	0.0133	4.68e-22	12.8139	8.6817	18.9131	1	Polycystic kidney disease 1; 173900 (3); Autosomal dominant	K
ptvraredmg	41200#M01#M01 Transplantation of kidney	Chapter XIV Diseases of the genitourinary system	PKD1	30	174	0.1471	2708	201110	0.0133	4.78e-22	12.8043	8.6752	18.8989	1	Polycystic kidney disease 1; 173900 (3); Autosomal dominant	K
ptv	41202#Z42#Z42 Follow-up care involving plastic surgery	Chapter XXI Factors influencing health status and contact with health services	BRCA2	40	1829	0.0214	437	159715	0.0027	4.99e-22	7.993	5.7634	11.0852	1	Fanconi anemia; complementation group D1; 605724 (3); Autosomal recessive|Wilms tumor; 194070 (3); Autosomal dominant; Somatic mutation|{Breast cancer; male; susceptibility to}; 114480 (3); Autosomal dominant|{Breast-ovarian cancer; familial; 2}; 612555 (3); Autosomal dominant|{Glioblastoma 3}; 613029 (3); Autosomal recessive|{Medulloblastoma}; 155255 (3); Autosomal recessive; Autosomal dominant|…	K
flexdmg	Source of report of D66 (hereditary factor viii deficiency)	Chapter III Diseases of the blood and blood-forming organs and certain disorders involving the immune mechanism	F8	18	45	0.2857	2532	266575	0.0094	6.16e-22	42.113	24.3453	72.8478	1	Hemophilia A; 306700 (3); X-linked recessive	K
URmtr	20002#1281#retinal detachment	Chapter VII Diseases of the eye and adnexa	COL2A1	11	909	0.012	204	192293	0.0011	9.67e-09	11.4068	6.1968	20.997	1	Achondrogenesis; type II or hypochondrogenesis; 200610 (3); Autosomal dominant|Avascular necrosis of the femoral head; 608805 (3); Autosomal dominant|Czech dysplasia; 609162 (3); Autosomal dominant|Epiphyseal dysplasia; multiple; with myopia and deafness; 132450 (3); Autosomal dominant|Kniest dysplasia; 156550 (3); Autosomal dominant|Legg-Calve-Perthes disease; 150600 (3); Autosomal dominant|Oste…	K
ptv5pcnt	41202#R31#R31 Unspecified haematuria	Chapter XVIII Symptoms, signs and abnormal clinical and laboratory findings, not elsewhere classified	COL4A4	78	9664	0.008	192	140915	0.0014	6.82e-30	5.9237	4.5494	7.7133	1	Alport syndrome; autosomal recessive; 203780 (3); Autosomal recessive|Hematuria; familial benign (3)	K
ptv5pcnt	41202#BlockR30-R39#R30-R39 Symptoms and signs involving the urinary system	Chapter XVIII Symptoms, signs and abnormal clinical and laboratory findings, not elsewhere classified	COL4A4	86	16176	0.0053	175	132556	0.0013	1.33e-21	4.0271	3.1093	5.2157	1	Alport syndrome; autosomal recessive; 203780 (3); Autosomal recessive|Hematuria; familial benign (3)	K
ptv5pcnt	41200#M45#M45 Diagnostic endoscopic examination of bladder	Chapter XIV Diseases of the genitourinary system	COL4A4	92	19909	0.0046	243	189830	0.0013	6.07e-21	3.6099	2.8386	4.5908	1	Alport syndrome; autosomal recessive; 203780 (3); Autosomal recessive|Hematuria; familial benign (3)	K
flexdmg	Union#I780#I78.0 Hereditary haemorrhagic telangiectasia	Chapter IX Diseases of the circulatory system	ENG	11	57	0.1618	245	268857	0.0009	6.77e-22	211.774	109.728	408.723	1	Telangiectasia; hereditary hemorrhagic; type 1; 187300 (3); Autosomal dominant	K
ptv5pcnt	41272#B27#B27 Total excision of breast	Chapter IV Endocrine, nutritional and metabolic diseases	BRCA1	35	3119	0.0111	165	147229	0.0011	7.12e-22	10.013	6.9407	14.445	1	Fanconi anemia; complementation group S; 617883 (3); Autosomal recessive|{Breast-ovarian cancer; familial; 1}; 604370 (3); Autosomal dominant; Multifactorial|{Pancreatic cancer; susceptibility to; 4}; 614320 (3)	K
ptv	40006#C56#C56 Malignant neoplasm of ovary	Chapter II Neoplasms	BRCA2	25	704	0.0343	239	116679	0.002	7.33e-22	17.3365	11.4069	26.3487	1	Fanconi anemia; complementation group D1; 605724 (3); Autosomal recessive|Wilms tumor; 194070 (3); Autosomal dominant; Somatic mutation|{Breast cancer; male; susceptibility to}; 114480 (3); Autosomal dominant|{Breast-ovarian cancer; familial; 2}; 612555 (3); Autosomal dominant|{Glioblastoma 3}; 613029 (3); Autosomal recessive|{Medulloblastoma}; 155255 (3); Autosomal recessive; Autosomal dominant|…	K
ptv5pcnt	41200#M459#M45.9 Unspecified diagnostic endoscopic examination of bladder	Chapter XIV Diseases of the genitourinary system	COL4A4	85	18393	0.0046	242	189205	0.0013	1.08e-19	3.6131	2.8207	4.6282	1	Alport syndrome; autosomal recessive; 203780 (3); Autosomal recessive|Hematuria; familial benign (3)	K
ptv5pcnt	Union#BlockR30-R39#R30-R39 Symptoms and signs involving the urinary system	Chapter XVIII Symptoms, signs and abnormal clinical and laboratory findings, not elsewhere classified	COL4A4	103	26262	0.0039	217	177832	0.0012	3.68e-19	3.2141	2.5413	4.0651	1	Alport syndrome; autosomal recessive; 203780 (3); Autosomal recessive|Hematuria; familial benign (3)	K
ptv5pcnt	41272#M45#M45 Diagnostic endoscopic examination of bladder	Chapter XIV Diseases of the genitourinary system	COL4A4	97	22749	0.0042	261	197261	0.0013	5.49e-19	3.2226	2.5516	4.0701	1	Alport syndrome; autosomal recessive; 203780 (3); Autosomal recessive|Hematuria; familial benign (3)	K
flexnonsynmtr	41202#D469#D46.9 Myelodysplastic syndrome| unspecified	Chapter II Neoplasms	SRSF2	12	200	0.0566	62	148561	0.0004	1.03e-21	143.769	76.3021	270.889	0	NA	N
URmtr	41202#N180#N18.0 End-stage renal disease	Chapter XIV Diseases of the genitourinary system	PKD1	16	163	0.0894	331	171539	0.0019	1.05e-21	50.8706	30.1022	85.9678	1	Polycystic kidney disease 1; 173900 (3); Autosomal dominant	K
ptv5pcnt	41272#M459#M45.9 Unspecified diagnostic endoscopic examination of bladder	Chapter XIV Diseases of the genitourinary system	COL4A4	90	20877	0.0043	257	197076	0.0013	1.65e-18	3.3058	2.5991	4.2045	1	Alport syndrome; autosomal recessive; 203780 (3); Autosomal recessive|Hematuria; familial benign (3)	K
flexdmg	41202#D46#D46 Myelodysplastic syndromes	Chapter II Neoplasms	SRSF2	12	237	0.0482	53	151234	0.0004	1.11e-21	144.48	76.2276	273.842	0	NA	N
ptv5pcnt	41200#ChapterM#Chapter M - Urinary	Chapter XIV Diseases of the genitourinary system	COL4A4	121	35813	0.0034	213	167453	0.0013	5.55e-16	2.6562	2.1244	3.3211	1	Alport syndrome; autosomal recessive; 203780 (3); Autosomal recessive|Hematuria; familial benign (3)	K
flexnonsynmtr	Union#D469#D46.9 Myelodysplastic syndrome| unspecified	Chapter II Neoplasms	SRSF2	14	310	0.0432	117	201875	0.0006	1.14e-21	77.9225	44.2716	137.152	0	NA	N
ptv	41202#BlockC51-C58#C51-C58 Malignant neoplasms of female genital organs	Chapter II Neoplasms	BRCA2	39	2239	0.0171	221	105725	0.0021	1.21e-21	8.3329	5.9134	11.7423	1	Fanconi anemia; complementation group D1; 605724 (3); Autosomal recessive|Wilms tumor; 194070 (3); Autosomal dominant; Somatic mutation|{Breast cancer; male; susceptibility to}; 114480 (3); Autosomal dominant|{Breast-ovarian cancer; familial; 2}; 612555 (3); Autosomal dominant|{Glioblastoma 3}; 613029 (3); Autosomal recessive|{Medulloblastoma}; 155255 (3); Autosomal recessive; Autosomal dominant|…	K
ptvraredmg	41202#R31#R31 Unspecified haematuria	Chapter XVIII Symptoms, signs and abnormal clinical and laboratory findings, not elsewhere classified	COL4A4	174	9568	0.0179	1243	139864	0.0088	9.36e-16	2.0463	1.7437	2.4013	1	Alport syndrome; autosomal recessive; 203780 (3); Autosomal recessive|Hematuria; familial benign (3)	K
ptv5pcnt	41272#ChapterM#Chapter M - Urinary	Chapter XIV Diseases of the genitourinary system	COL4A4	123	38387	0.0032	207	169669	0.0012	1.14e-15	2.6264	2.1005	3.2838	1	Alport syndrome; autosomal recessive; 203780 (3); Autosomal recessive|Hematuria; familial benign (3)	K
flexdmg	41202#R31#R31 Unspecified haematuria	Chapter XVIII Symptoms, signs and abnormal clinical and laboratory findings, not elsewhere classified	COL4A4	201	9541	0.0206	1640	139467	0.0116	5.65e-13	1.7916	1.5452	2.0772	1	Alport syndrome; autosomal recessive; 203780 (3); Autosomal recessive|Hematuria; familial benign (3)	K
ptv	Union#BlockC51-C58#C51-C58 Malignant neoplasms of female genital organs	Chapter II Neoplasms	MSH6	38	5113	0.0074	116	140947	0.0008	1.66e-21	9.0304	6.2538	13.0398	1	Colorectal cancer; hereditary nonpolyposis; type 5; 614350 (3); Autosomal dominant|Endometrial cancer; familial; 608089 (3)|Mismatch repair cancer syndrome; 276300 (3); Autosomal recessive	K
ptv	Union#C509#C50.9 Breast| unspecified	Chapter II Neoplasms	BRCA1	47	7478	0.0062	126	139582	0.0009	1.7e-21	6.9626	4.9766	9.7412	1	Fanconi anemia; complementation group S; 617883 (3); Autosomal recessive|{Breast-ovarian cancer; familial; 1}; 604370 (3); Autosomal dominant; Multifactorial|{Pancreatic cancer; susceptibility to; 4}; 614320 (3)	K
ptvraredmg	42027#Source of end stage renal disease report	Chapter XIV Diseases of the genitourinary system	PKD1	47	544	0.0795	2705	196431	0.0136	1.8e-21	6.274	4.646	8.4723	1	Polycystic kidney disease 1; 173900 (3); Autosomal dominant	K
ptv	Union#BlockC50-C50#C50-C50 Malignant neoplasm of breast	Chapter II Neoplasms	BRCA1	56	11035	0.005	117	135917	0.0009	2.01e-21	5.8953	4.2848	8.1111	1	Fanconi anemia; complementation group S; 617883 (3); Autosomal recessive|{Breast-ovarian cancer; familial; 1}; 604370 (3); Autosomal dominant; Multifactorial|{Pancreatic cancer; susceptibility to; 4}; 614320 (3)	K
flexdmg	Union#E780#E78.0 Pure hypercholesterolaemia	Chapter IV Endocrine, nutritional and metabolic diseases	LDLR	481	33097	0.0143	1498	174213	0.0085	2.03e-21	1.6901	1.5241	1.8742	1	Hypercholesterolemia; familial; 143890 (3); Autosomal dominant|LDL cholesterol level QTL2; 143890 (3); Autosomal dominant	K
ptv	41202#R31#R31 Unspecified haematuria	Chapter XVIII Symptoms, signs and abnormal clinical and laboratory findings, not elsewhere classified	COL4A4	25	9717	0.0026	45	141062	0.0003	6.35e-13	8.065	4.9441	13.156	1	Alport syndrome; autosomal recessive; 203780 (3); Autosomal recessive|Hematuria; familial benign (3)	K
flexnonsyn	41202#R31#R31 Unspecified haematuria	Chapter XVIII Symptoms, signs and abnormal clinical and laboratory findings, not elsewhere classified	COL4A4	250	9492	0.0257	2302	138805	0.0163	8.79e-11	1.5881	1.3915	1.8125	1	Alport syndrome; autosomal recessive; 203780 (3); Autosomal recessive|Hematuria; familial benign (3)	K
ptv5pcnt	41202#BlockI30-I52#I30-I52 Other forms of heart disease	Chapter IX Diseases of the circulatory system	TTN	305	14378	0.0208	1610	144203	0.011	2.15e-21	1.9	1.6791	2.1499	1	Cardiomyopathy; dilated; 1G; 604145 (3)|Cardiomyopathy; familial hypertrophic; 9; 613765 (3); Autosomal dominant|Muscular dystrophy; limb-girdle; type 2J; 608807 (3); Autosomal recessive|Myopathy; proximal; with early respiratory muscle involvement; 603689 (3)|Salih myopathy; 611705 (3); Autosomal recessive|Tibial muscular dystrophy; tardive; 600334 (3); Autosomal dominant	K
UR	41202#R31#R31 Unspecified haematuria	Chapter XVIII Symptoms, signs and abnormal clinical and laboratory findings, not elsewhere classified	COL4A4	63	9679	0.0065	346	140761	0.0025	2.08e-10	2.648	2.0229	3.4662	1	Alport syndrome; autosomal recessive; 203780 (3); Autosomal recessive|Hematuria; familial benign (3)	K
ptv	41200#B276#B27.6 Skin sparing mastectomy	Chapter IV Endocrine, nutritional and metabolic diseases	BRCA2	22	374	0.0556	402	145359	0.0028	2.23e-21	21.27	13.6851	33.0588	1	Fanconi anemia; complementation group D1; 605724 (3); Autosomal recessive|Wilms tumor; 194070 (3); Autosomal dominant; Somatic mutation|{Breast cancer; male; susceptibility to}; 114480 (3); Autosomal dominant|{Breast-ovarian cancer; familial; 2}; 612555 (3); Autosomal dominant|{Glioblastoma 3}; 613029 (3); Autosomal recessive|{Medulloblastoma}; 155255 (3); Autosomal recessive; Autosomal dominant|…	K
flexdmg	Source of report of E80 (disorders of porphyrin and bilirubin metabolism)	Chapter IV Endocrine, nutritional and metabolic diseases	UGT1A1	36	812	0.0425	864	170141	0.0051	2.37e-21	8.7306	6.2113	12.2716	1	Crigler-Najjar syndrome; type I; 218800 (3); Autosomal recessive|Crigler-Najjar syndrome; type II; 606785 (3); Autosomal recessive|Hyperbilirubinemia; familial transient neonatal; 237900 (3); Autosomal recessive|[Bilirubin; serum level of; QTL1]; 601816 (3)|[Gilbert syndrome]; 143500 (3); Autosomal recessive	K
ptv	Union#BlockQ38-Q45#Q38-Q45 Other congenital malformations of the digestive system	Chapter XVII Congenital malformations, deformations and chromosomal abnormalities	PKD1	14	712	0.0193	63	242556	0.0003	2.76e-21	75.7041	42.2271	135.721	1	Polycystic kidney disease 1; 173900 (3); Autosomal dominant	K
ptv5pcnt	Union#BlockQ38-Q45#Q38-Q45 Other congenital malformations of the digestive system	Chapter XVII Congenital malformations, deformations and chromosomal abnormalities	PKD1	14	712	0.0193	63	242556	0.0003	2.76e-21	75.7041	42.2271	135.721	1	Polycystic kidney disease 1; 173900 (3); Autosomal dominant	K
flexdmg	Union#E80#E80 Disorders of porphyrin and bilirubin metabolism	Chapter IV Endocrine, nutritional and metabolic diseases	UGT1A1	38	913	0.04	883	170711	0.0051	2.81e-21	8.0466	5.7781	11.2057	1	Crigler-Najjar syndrome; type I; 218800 (3); Autosomal recessive|Crigler-Najjar syndrome; type II; 606785 (3); Autosomal recessive|Hyperbilirubinemia; familial transient neonatal; 237900 (3); Autosomal recessive|[Bilirubin; serum level of; QTL1]; 601816 (3)|[Gilbert syndrome]; 143500 (3); Autosomal recessive	K
flexnonsyn	41202#I80#I80 Phlebitis and thrombophlebitis	Chapter IX Diseases of the circulatory system	PROC	69	2649	0.0254	1017	163522	0.0062	3.15e-21	4.1882	3.2721	5.3607	1	Thrombophilia due to protein C deficiency; autosomal dominant; 176860 (3); Autosomal dominant|Thrombophilia due to protein C deficiency; autosomal recessive; 612304 (3); Autosomal recessive	K
ptv5pcnt	Union#L309#L30.9 Dermatitis| unspecified	Chapter XII Diseases of the skin and subcutaneous tissue	FLG	383	1576	0.1955	30380	221862	0.1204	3.21e-21	1.7748	1.5862	1.9857	1	Ichthyosis vulgaris; 146700 (3); Autosomal dominant|{Dermatitis; atopic; susceptibility to; 2}; 605803 (3)	E
ptvraredmg	Union#BlockR30-R39#R30-R39 Symptoms and signs involving the urinary system	Chapter XVIII Symptoms, signs and abnormal clinical and laboratory findings, not elsewhere classified	COL4A4	341	26024	0.0129	1558	176491	0.0088	2.75e-10	1.4843	1.3193	1.6701	1	Alport syndrome; autosomal recessive; 203780 (3); Autosomal recessive|Hematuria; familial benign (3)	K
ptvraredmg	41272#M459#M45.9 Unspecified diagnostic endoscopic examination of bladder	Chapter XIV Diseases of the genitourinary system	COL4A4	279	20688	0.0133	1744	195589	0.0088	1.16e-09	1.5125	1.3318	1.7176	1	Alport syndrome; autosomal recessive; 203780 (3); Autosomal recessive|Hematuria; familial benign (3)	K
flexdmg	41200#X333#X33.3 Intravenous blood transfusion of platelets	Chapter XXII Codes for special purposes	SRSF2	13	319	0.0392	87	200765	0.0004	3.32e-21	94.0419	51.9705	170.171	0	NA	N
ptv	41202#BlockI30-I52#I30-I52 Other forms of heart disease	Chapter IX Diseases of the circulatory system	TTN	303	14380	0.0206	1600	144213	0.011	3.36e-21	1.8992	1.6777	2.1499	1	Cardiomyopathy; dilated; 1G; 604145 (3)|Cardiomyopathy; familial hypertrophic; 9; 613765 (3); Autosomal dominant|Muscular dystrophy; limb-girdle; type 2J; 608807 (3); Autosomal recessive|Myopathy; proximal; with early respiratory muscle involvement; 603689 (3)|Salih myopathy; 611705 (3); Autosomal recessive|Tibial muscular dystrophy; tardive; 600334 (3); Autosomal dominant	K
ptv5pcnt	Source of report of H40 (glaucoma)	Chapter VII Diseases of the eye and adnexa	MYOC	89	7823	0.0112	776	235364	0.0033	3.44e-21	3.4506	2.7678	4.3019	1	Glaucoma 1A; primary open angle; 137750 (3); Autosomal dominant	K
flexnonsyn	Union#C911#C91.1 Chronic lymphocytic leukaemia	Chapter II Neoplasms	IGLL5	32	582	0.0521	1076	200803	0.0053	3.66e-21	10.2609	7.1524	14.7203	0	NA	N
ptvraredmg	41202#BlockR30-R39#R30-R39 Symptoms and signs involving the urinary system	Chapter XVIII Symptoms, signs and abnormal clinical and laboratory findings, not elsewhere classified	COL4A4	230	16032	0.0141	1206	131525	0.0091	3.81e-09	1.5646	1.3575	1.8033	1	Alport syndrome; autosomal recessive; 203780 (3); Autosomal recessive|Hematuria; familial benign (3)	K
URmtr	41202#R31#R31 Unspecified haematuria	Chapter XVIII Symptoms, signs and abnormal clinical and laboratory findings, not elsewhere classified	COL4A4	44	9698	0.0045	218	140889	0.0015	6.29e-09	2.9322	2.1195	4.0565	1	Alport syndrome; autosomal recessive; 203780 (3); Autosomal recessive|Hematuria; familial benign (3)	K
ptv	41202#D46#D46 Myelodysplastic syndromes	Chapter II Neoplasms	DDX41	9	240	0.0361	243	151044	0.0016	5.22e-10	23.3093	11.8412	45.8839	1	{Myeloproliferative/lymphoproliferative neoplasms; familial (multiple types); susceptibility to}; 616871 (3); Autosomal dominant	K
ptv5pcnt	41202#D46#D46 Myelodysplastic syndromes	Chapter II Neoplasms	DDX41	9	240	0.0361	243	151044	0.0016	5.22e-10	23.3093	11.8412	45.8839	1	{Myeloproliferative/lymphoproliferative neoplasms; familial (multiple types); susceptibility to}; 616871 (3); Autosomal dominant	K
ptv5pcnt	Union#C541#C54.1 Endometrium	Chapter II Neoplasms	MSH6	23	1275	0.0177	134	144725	0.0009	3.97e-21	19.483	12.4753	30.4273	1	Colorectal cancer; hereditary nonpolyposis; type 5; 614350 (3); Autosomal dominant|Endometrial cancer; familial; 608089 (3)|Mismatch repair cancer syndrome; 276300 (3); Autosomal recessive	K
ptv	Union#D46#D46 Myelodysplastic syndromes	Chapter II Neoplasms	DDX41	10	344	0.0282	359	205669	0.0017	1.28e-09	16.6539	8.8059	31.4961	1	{Myeloproliferative/lymphoproliferative neoplasms; familial (multiple types); susceptibility to}; 616871 (3); Autosomal dominant	K
URmtr	41200#X403#X40.3 Haemodialysis NEC	Chapter XXII Codes for special purposes	PKD1	17	228	0.0694	410	210102	0.0019	5.12e-21	38.2085	23.1235	63.1345	1	Polycystic kidney disease 1; 173900 (3); Autosomal dominant	K
ptv5pcnt	Union#D46#D46 Myelodysplastic syndromes	Chapter II Neoplasms	DDX41	10	344	0.0282	359	205669	0.0017	1.28e-09	16.6539	8.8059	31.4961	1	{Myeloproliferative/lymphoproliferative neoplasms; familial (multiple types); susceptibility to}; 616871 (3); Autosomal dominant	K
ptv5pcnt	40006#C509#C50.9 Breast| unspecified	Chapter II Neoplasms	BRCA1	33	3717	0.0088	97	117574	0.0008	5.26e-21	10.7612	7.2399	15.9951	1	Fanconi anemia; complementation group S; 617883 (3); Autosomal recessive|{Breast-ovarian cancer; familial; 1}; 604370 (3); Autosomal dominant; Multifactorial|{Pancreatic cancer; susceptibility to; 4}; 614320 (3)	K
ptvraredmg	Union#I80#I80 Phlebitis and thrombophlebitis	Chapter IX Diseases of the circulatory system	PROC	115	9996	0.0114	986	247575	0.004	5.47e-21	2.8887	2.3789	3.5077	1	Thrombophilia due to protein C deficiency; autosomal dominant; 176860 (3); Autosomal dominant|Thrombophilia due to protein C deficiency; autosomal recessive; 612304 (3); Autosomal recessive	K
UR	Source of report of Q44 (congenital malformations of gallbladder, bile ducts and liver)	Chapter XVII Congenital malformations, deformations and chromosomal abnormalities	PKD1	17	120	0.1241	748	205543	0.0036	5.48e-21	38.9286	23.307	65.0207	0	Polycystic kidney disease 1; 173900 (3); Autosomal dominant	K
ptv	Union#Q446#Q44.6 Cystic disease of liver	Chapter XVII Congenital malformations, deformations and chromosomal abnormalities	PKD2	8	66	0.1081	29	211968	0.0001	5.69e-21	885.969	390.567	2009.74	1	Polycystic kidney disease 2; 613095 (3); Autosomal dominant	K
ptv5pcnt	Union#Q446#Q44.6 Cystic disease of liver	Chapter XVII Congenital malformations, deformations and chromosomal abnormalities	PKD2	8	66	0.1081	29	211968	0.0001	5.69e-21	885.969	390.567	2009.74	1	Polycystic kidney disease 2; 613095 (3); Autosomal dominant	K
flexnonsynmtr	Union#D46#D46 Myelodysplastic syndromes	Chapter II Neoplasms	DDX41	13	341	0.0367	854	205174	0.0041	5.52e-09	9.1591	5.2426	16.0015	1	{Myeloproliferative/lymphoproliferative neoplasms; familial (multiple types); susceptibility to}; 616871 (3); Autosomal dominant	K
ptv	41272#B276#B27.6 Skin sparing mastectomy	Chapter IV Endocrine, nutritional and metabolic diseases	BRCA2	22	392	0.0531	402	145341	0.0028	5.81e-21	20.2908	13.0621	31.52	1	Fanconi anemia; complementation group D1; 605724 (3); Autosomal recessive|Wilms tumor; 194070 (3); Autosomal dominant; Somatic mutation|{Breast cancer; male; susceptibility to}; 114480 (3); Autosomal dominant|{Breast-ovarian cancer; familial; 2}; 612555 (3); Autosomal dominant|{Glioblastoma 3}; 613029 (3); Autosomal recessive|{Medulloblastoma}; 155255 (3); Autosomal recessive; Autosomal dominant|…	K
ptv	41272#X72#X72 Delivery of chemotherapy for neoplasm	Chapter XXII Codes for special purposes	BRCA2	73	6679	0.0108	688	250291	0.0027	5.95e-21	3.9762	3.12	5.0673	1	Fanconi anemia; complementation group D1; 605724 (3); Autosomal recessive|Wilms tumor; 194070 (3); Autosomal dominant; Somatic mutation|{Breast cancer; male; susceptibility to}; 114480 (3); Autosomal dominant|{Breast-ovarian cancer; familial; 2}; 612555 (3); Autosomal dominant|{Glioblastoma 3}; 613029 (3); Autosomal recessive|{Medulloblastoma}; 155255 (3); Autosomal recessive; Autosomal dominant|…	K
flexnonsynmtr	41202#D46#D46 Myelodysplastic syndromes	Chapter II Neoplasms	DDX41	11	238	0.0442	588	150699	0.0039	6.58e-09	11.8454	6.4371	21.7977	1	{Myeloproliferative/lymphoproliferative neoplasms; familial (multiple types); susceptibility to}; 616871 (3); Autosomal dominant	K
ptv	Union#D13#D13 Benign neoplasm of other and ill-defined parts of digestive system	Chapter II Neoplasms	APC	14	1107	0.0125	40	238024	0.0002	6.21e-21	75.256	40.8293	138.711	1	Adenoma; periampullary; somatic (3)|Adenomatous polyposis coli; 175100 (3); Autosomal dominant|Brain tumor-polyposis syndrome 2; 175100 (3); Autosomal dominant|Colorectal cancer; somatic; 114500 (3)|Desmoid disease; hereditary; 135290 (3); Autosomal dominant|Gardner syndrome; 175100 (3); Autosomal dominant|Gastric cancer; somatic; 613659 (3)|Hepatoblastoma; somatic; 114550 (3)	K
ptv5pcnt	Union#D13#D13 Benign neoplasm of other and ill-defined parts of digestive system	Chapter II Neoplasms	APC	14	1107	0.0125	40	238024	0.0002	6.21e-21	75.256	40.8293	138.711	1	Adenoma; periampullary; somatic (3)|Adenomatous polyposis coli; 175100 (3); Autosomal dominant|Brain tumor-polyposis syndrome 2; 175100 (3); Autosomal dominant|Colorectal cancer; somatic; 114500 (3)|Desmoid disease; hereditary; 135290 (3); Autosomal dominant|Gardner syndrome; 175100 (3); Autosomal dominant|Gastric cancer; somatic; 613659 (3)|Hepatoblastoma; somatic; 114550 (3)	K
flexdmg	41202#BlockC81-C96#C81-C96 Malignant neoplasms| stated or presumed to be primary| of lymphoid| haematopoietic and related tissue	Chapter II Neoplasms	SRSF2	23	2943	0.0078	60	159228	0.0004	6.25e-21	20.7399	12.8071	33.5863	0	NA	N
ptv	Union#C78#C78 Secondary malignant neoplasm of respiratory and digestive organs	Chapter II Neoplasms	BRCA2	67	5662	0.0117	705	253714	0.0028	6.3e-21	4.2585	3.3101	5.4788	1	Fanconi anemia; complementation group D1; 605724 (3); Autosomal recessive|Wilms tumor; 194070 (3); Autosomal dominant; Somatic mutation|{Breast cancer; male; susceptibility to}; 114480 (3); Autosomal dominant|{Breast-ovarian cancer; familial; 2}; 612555 (3); Autosomal dominant|{Glioblastoma 3}; 613029 (3); Autosomal recessive|{Medulloblastoma}; 155255 (3); Autosomal recessive; Autosomal dominant|…	K
ptv	Union#BlockN17-N19#N17-N19 Renal failure	Chapter XIV Diseases of the genitourinary system	PKD1	35	14780	0.0024	42	203897	0.0002	6.63e-21	11.4962	7.3384	18.0097	1	Polycystic kidney disease 1; 173900 (3); Autosomal dominant	K
ptv5pcnt	Union#BlockN17-N19#N17-N19 Renal failure	Chapter XIV Diseases of the genitourinary system	PKD1	35	14780	0.0024	42	203897	0.0002	6.63e-21	11.4962	7.3384	18.0097	1	Polycystic kidney disease 1; 173900 (3); Autosomal dominant	K
ptv	41202#D462#D46.2 Refractory anaemia with excess of blasts	Chapter II Neoplasms	DDX41	5	35	0.125	218	134800	0.0016	7.36e-09	88.3355	34.2851	227.596	1	{Myeloproliferative/lymphoproliferative neoplasms; familial (multiple types); susceptibility to}; 616871 (3); Autosomal dominant	K
ptv5pcnt	41202#D462#D46.2 Refractory anaemia with excess of blasts	Chapter II Neoplasms	DDX41	5	35	0.125	218	134800	0.0016	7.36e-09	88.3355	34.2851	227.596	1	{Myeloproliferative/lymphoproliferative neoplasms; familial (multiple types); susceptibility to}; 616871 (3); Autosomal dominant	K
flexdmg	41272#W365#W36.5 Diagnostic extraction of bone marrow NEC	Chapter XIII Diseases of the musculoskeletal system and connective tissue	DNMT3A	39	2816	0.0137	922	220633	0.0042	5.31e-10	3.3141	2.4004	4.5757	1	Acute myeloid leukemia; somatic; 601626 (3)|Tatton-Brown-Rahman syndrome; 615879 (3); Autosomal dominant	K
ptv5pcnt	Union#C54#C54 Malignant neoplasm of corpus uteri	Chapter II Neoplasms	MSH6	23	1316	0.0172	134	144684	0.0009	7.88e-21	18.8707	12.0844	29.4679	1	Colorectal cancer; hereditary nonpolyposis; type 5; 614350 (3); Autosomal dominant|Endometrial cancer; familial; 608089 (3)|Mismatch repair cancer syndrome; 276300 (3); Autosomal recessive	K
flexnonsynmtr	Union#D46#D46 Myelodysplastic syndromes	Chapter II Neoplasms	SRSF2	14	340	0.0395	126	205902	0.0006	7.89e-21	67.2882	38.3465	118.073	0	NA	N
URmtr	41200#X40#X40 Compensation for renal failure	Chapter XXII Codes for special purposes	PKD1	19	339	0.0531	404	200328	0.002	8.03e-21	27.7916	17.3303	44.568	1	Polycystic kidney disease 1; 173900 (3); Autosomal dominant	K
flexdmg	41272#W36#W36 Diagnostic puncture of bone	Chapter XIII Diseases of the musculoskeletal system and connective tissue	DNMT3A	39	3037	0.0127	932	221223	0.0042	4.89e-09	3.0481	2.2082	4.2075	1	Acute myeloid leukemia; somatic; 601626 (3)|Tatton-Brown-Rahman syndrome; 615879 (3); Autosomal dominant	K
flexdmg	41200#W36#W36 Diagnostic puncture of bone	Chapter XIII Diseases of the musculoskeletal system and connective tissue	DNMT3A	37	2849	0.0128	932	221018	0.0042	9.01e-09	3.0798	2.2127	4.2866	1	Acute myeloid leukemia; somatic; 601626 (3)|Tatton-Brown-Rahman syndrome; 615879 (3); Autosomal dominant	K
UR	Union#Q874#Q87.4 Marfan's syndrome	Chapter XVII Congenital malformations, deformations and chromosomal abnormalities	FBN1	23	37	0.3833	1031	268079	0.0038	6.92e-40	161.633	95.709	272.966	1	Acromicric dysplasia; 102370 (3); Autosomal dominant|Ectopia lentis; familial; 129600 (3); Autosomal dominant|Geleophysic dysplasia 2; 614185 (3); Autosomal dominant|MASS syndrome; 604308 (3)|Marfan lipodystrophy syndrome; 616914 (3); Autosomal dominant|Marfan syndrome; 154700 (3); Autosomal dominant|Stiff skin syndrome; 184900 (3); Autosomal dominant|Weill-Marchesani syndrome 2; dominant; 608328…	K
ptvraredmg	Union#Q874#Q87.4 Marfan's syndrome	Chapter XVII Congenital malformations, deformations and chromosomal abnormalities	FBN1	25	35	0.4167	3483	265627	0.0129	2.31e-31	54.4742	32.57	91.1096	1	Acromicric dysplasia; 102370 (3); Autosomal dominant|Ectopia lentis; familial; 129600 (3); Autosomal dominant|Geleophysic dysplasia 2; 614185 (3); Autosomal dominant|MASS syndrome; 604308 (3)|Marfan lipodystrophy syndrome; 616914 (3); Autosomal dominant|Marfan syndrome; 154700 (3); Autosomal dominant|Stiff skin syndrome; 184900 (3); Autosomal dominant|Weill-Marchesani syndrome 2; dominant; 608328…	K
ptv	Union#Q874#Q87.4 Marfan's syndrome	Chapter XVII Congenital malformations, deformations and chromosomal abnormalities	FBN1	9	51	0.15	5	269105	0	1.45e-30	9497.82	3076.82	29318.8	1	Acromicric dysplasia; 102370 (3); Autosomal dominant|Ectopia lentis; familial; 129600 (3); Autosomal dominant|Geleophysic dysplasia 2; 614185 (3); Autosomal dominant|MASS syndrome; 604308 (3)|Marfan lipodystrophy syndrome; 616914 (3); Autosomal dominant|Marfan syndrome; 154700 (3); Autosomal dominant|Stiff skin syndrome; 184900 (3); Autosomal dominant|Weill-Marchesani syndrome 2; dominant; 608328…	K
flexdmg	41202#I80#I80 Phlebitis and thrombophlebitis	Chapter IX Diseases of the circulatory system	PROC	65	2653	0.0239	927	163612	0.0056	9.05e-21	4.3243	3.353	5.5769	1	Thrombophilia due to protein C deficiency; autosomal dominant; 176860 (3); Autosomal dominant|Thrombophilia due to protein C deficiency; autosomal recessive; 612304 (3); Autosomal recessive	K
flexdmg	41202#BlockQ60-Q64#Q60-Q64 Congenital malformations of the urinary system	Chapter XVII Congenital malformations, deformations and chromosomal abnormalities	PKD1	28	96	0.2258	5662	261558	0.0212	9.86e-21	13.4736	8.8369	20.5432	1	Polycystic kidney disease 1; 173900 (3); Autosomal dominant	K
ptvraredmg	Union#Q446#Q44.6 Cystic disease of liver	Chapter XVII Congenital malformations, deformations and chromosomal abnormalities	PKD1	20	54	0.2703	2846	209151	0.0134	1.14e-20	27.2183	16.273	45.5255	0	Polycystic kidney disease 1; 173900 (3); Autosomal dominant	K
ptv	Union#N189#N18.9 Chronic renal failure| unspecified	Chapter XIV Diseases of the genitourinary system	PKD1	22	4246	0.0052	47	207216	0.0002	1.14e-20	22.8438	13.7557	37.9362	1	Polycystic kidney disease 1; 173900 (3); Autosomal dominant	K
ptv5pcnt	Union#N189#N18.9 Chronic renal failure| unspecified	Chapter XIV Diseases of the genitourinary system	PKD1	22	4246	0.0052	47	207216	0.0002	1.14e-20	22.8438	13.7557	37.9362	1	Polycystic kidney disease 1; 173900 (3); Autosomal dominant	K
UR	Union#Q613#Q61.3 Polycystic kidney| unspecified	Chapter XVII Congenital malformations, deformations and chromosomal abnormalities	PKD2	13	193	0.0631	221	268743	0.0008	1.31e-20	81.9089	46.0032	145.839	1	Polycystic kidney disease 2; 613095 (3); Autosomal dominant	K
ptv5pcnt	Union#Q874#Q87.4 Marfan's syndrome	Chapter XVII Congenital malformations, deformations and chromosomal abnormalities	FBN1	9	51	0.15	5	269105	0	1.45e-30	9497.82	3076.82	29318.8	1	Acromicric dysplasia; 102370 (3); Autosomal dominant|Ectopia lentis; familial; 129600 (3); Autosomal dominant|Geleophysic dysplasia 2; 614185 (3); Autosomal dominant|MASS syndrome; 604308 (3)|Marfan lipodystrophy syndrome; 616914 (3); Autosomal dominant|Marfan syndrome; 154700 (3); Autosomal dominant|Stiff skin syndrome; 184900 (3); Autosomal dominant|Weill-Marchesani syndrome 2; dominant; 608328…	K
UR	Source of report of E78 (disorders of lipoprotein metabolism and other lipidaemias)	Chapter IV Endocrine, nutritional and metabolic diseases	LDLR	180	55117	0.0033	193	158957	0.0012	1.55e-20	2.6897	2.1949	3.2962	1	Hypercholesterolemia; familial; 143890 (3); Autosomal dominant|LDL cholesterol level QTL2; 143890 (3); Autosomal dominant	K
flexnonsyn	Union#D66#D66 Hereditary factor VIII deficiency	Chapter III Diseases of the blood and blood-forming organs and certain disorders involving the immune mechanism	F8	19	50	0.2754	3343	265758	0.0124	1.66e-20	30.2088	17.7931	51.2881	1	Hemophilia A; 306700 (3); X-linked recessive	K
UR	Source of report of Q87 (other specified congenital malformation syndromes affecting multiple systems)	Chapter XVII Congenital malformations, deformations and chromosomal abnormalities	FBN1	23	135	0.1456	1031	267981	0.0038	5.5e-29	44.2832	28.3397	69.1965	1	Acromicric dysplasia; 102370 (3); Autosomal dominant|Ectopia lentis; familial; 129600 (3); Autosomal dominant|Geleophysic dysplasia 2; 614185 (3); Autosomal dominant|MASS syndrome; 604308 (3)|Marfan lipodystrophy syndrome; 616914 (3); Autosomal dominant|Marfan syndrome; 154700 (3); Autosomal dominant|Stiff skin syndrome; 184900 (3); Autosomal dominant|Weill-Marchesani syndrome 2; dominant; 608328…	K
UR	Union#Q87#Q87 Other specified congenital malformation syndromes affecting multiple systems	Chapter XVII Congenital malformations, deformations and chromosomal abnormalities	FBN1	23	154	0.1299	1031	267962	0.0038	8.44e-28	38.817	24.9398	60.4158	1	Acromicric dysplasia; 102370 (3); Autosomal dominant|Ectopia lentis; familial; 129600 (3); Autosomal dominant|Geleophysic dysplasia 2; 614185 (3); Autosomal dominant|MASS syndrome; 604308 (3)|Marfan lipodystrophy syndrome; 616914 (3); Autosomal dominant|Marfan syndrome; 154700 (3); Autosomal dominant|Stiff skin syndrome; 184900 (3); Autosomal dominant|Weill-Marchesani syndrome 2; dominant; 608328…	K
ptv	40001#C61#C61 Malignant neoplasm of prostate	Chapter II Neoplasms	BRCA2	23	477	0.046	323	118089	0.0027	1.76e-20	17.6285	11.4396	27.1659	1	Fanconi anemia; complementation group D1; 605724 (3); Autosomal recessive|Wilms tumor; 194070 (3); Autosomal dominant; Somatic mutation|{Breast cancer; male; susceptibility to}; 114480 (3); Autosomal dominant|{Breast-ovarian cancer; familial; 2}; 612555 (3); Autosomal dominant|{Glioblastoma 3}; 613029 (3); Autosomal recessive|{Medulloblastoma}; 155255 (3); Autosomal recessive; Autosomal dominant|…	K
flexnonsyn	Union#C920#C92.0 Acute myeloid leukaemia	Chapter II Neoplasms	SRSF2	18	334	0.0511	389	217949	0.0018	1.93e-20	30.1947	18.5986	49.0209	0	NA	N
flexdmg	Union#Q874#Q87.4 Marfan's syndrome	Chapter XVII Congenital malformations, deformations and chromosomal abnormalities	FBN1	25	35	0.4167	5432	263678	0.0202	1.17e-26	34.6726	20.7386	57.9685	1	Acromicric dysplasia; 102370 (3); Autosomal dominant|Ectopia lentis; familial; 129600 (3); Autosomal dominant|Geleophysic dysplasia 2; 614185 (3); Autosomal dominant|MASS syndrome; 604308 (3)|Marfan lipodystrophy syndrome; 616914 (3); Autosomal dominant|Marfan syndrome; 154700 (3); Autosomal dominant|Stiff skin syndrome; 184900 (3); Autosomal dominant|Weill-Marchesani syndrome 2; dominant; 608328…	K
ptv	Source of report of Q87 (other specified congenital malformation syndromes affecting multiple systems)	Chapter XVII Congenital malformations, deformations and chromosomal abnormalities	FBN1	9	149	0.057	5	269007	0	1.31e-26	3249.75	1076.38	9811.44	1	Acromicric dysplasia; 102370 (3); Autosomal dominant|Ectopia lentis; familial; 129600 (3); Autosomal dominant|Geleophysic dysplasia 2; 614185 (3); Autosomal dominant|MASS syndrome; 604308 (3)|Marfan lipodystrophy syndrome; 616914 (3); Autosomal dominant|Marfan syndrome; 154700 (3); Autosomal dominant|Stiff skin syndrome; 184900 (3); Autosomal dominant|Weill-Marchesani syndrome 2; dominant; 608328…	K
URmtr	20002#1328#haemophilia	Chapter III Diseases of the blood and blood-forming organs and certain disorders involving the immune mechanism	F8	9	22	0.2903	266	265154	0.001	2.38e-20	407.79	186.037	893.867	1	Hemophilia A; 306700 (3); X-linked recessive	K
flexdmg	Source of report of E03 (other hypothyroidism)	Chapter IV Endocrine, nutritional and metabolic diseases	TSHR	233	18056	0.0127	987	158525	0.0062	2.41e-20	2.0726	1.7954	2.3926	1	Hyperthyroidism; familial gestational; 603373 (3)|Hyperthyroidism; nonautoimmune; 609152 (3); Autosomal dominant; Isolated cases|Hypothyroidism; congenital; nongoitrous; 1; 275200 (3); Autosomal recessive|Thyroid adenoma; hyperfunctioning; somatic (3)|Thyroid carcinoma with thyrotoxicosis (3)	K
ptv5pcnt	Source of report of Q87 (other specified congenital malformation syndromes affecting multiple systems)	Chapter XVII Congenital malformations, deformations and chromosomal abnormalities	FBN1	9	149	0.057	5	269007	0	1.31e-26	3249.75	1076.38	9811.44	1	Acromicric dysplasia; 102370 (3); Autosomal dominant|Ectopia lentis; familial; 129600 (3); Autosomal dominant|Geleophysic dysplasia 2; 614185 (3); Autosomal dominant|MASS syndrome; 604308 (3)|Marfan lipodystrophy syndrome; 616914 (3); Autosomal dominant|Marfan syndrome; 154700 (3); Autosomal dominant|Stiff skin syndrome; 184900 (3); Autosomal dominant|Weill-Marchesani syndrome 2; dominant; 608328…	K
ptv	40001#BlockC60-C63#C60-C63 Malignant neoplasms of male genital organs	Chapter II Neoplasms	BRCA2	23	485	0.0453	323	118089	0.0027	2.5e-20	17.3378	11.2526	26.7137	1	Fanconi anemia; complementation group D1; 605724 (3); Autosomal recessive|Wilms tumor; 194070 (3); Autosomal dominant; Somatic mutation|{Breast cancer; male; susceptibility to}; 114480 (3); Autosomal dominant|{Breast-ovarian cancer; familial; 2}; 612555 (3); Autosomal dominant|{Glioblastoma 3}; 613029 (3); Autosomal recessive|{Medulloblastoma}; 155255 (3); Autosomal recessive; Autosomal dominant|…	K
flexnonsyn	Union#Q61#Q61 Cystic kidney disease	Chapter XVII Congenital malformations, deformations and chromosomal abnormalities	PKD2	34	487	0.0653	1889	237627	0.0079	2.52e-20	8.7824	6.1851	12.4704	1	Polycystic kidney disease 2; 613095 (3); Autosomal dominant	K
ptv5pcnt	41200#B27#B27 Total excision of breast	Chapter IV Endocrine, nutritional and metabolic diseases	BRCA1	33	3053	0.0107	165	147397	0.0011	2.55e-20	9.6559	6.6333	14.0558	1	Fanconi anemia; complementation group S; 617883 (3); Autosomal recessive|{Breast-ovarian cancer; familial; 1}; 604370 (3); Autosomal dominant; Multifactorial|{Pancreatic cancer; susceptibility to; 4}; 614320 (3)	K
URmtr	Source of report of N18 (chronic renal failure)	Chapter XIV Diseases of the genitourinary system	PKD1	70	9337	0.0074	451	244692	0.0018	2.59e-20	4.0676	3.1595	5.2366	1	Polycystic kidney disease 1; 173900 (3); Autosomal dominant	K
flexnonsynmtr	41202#D46#D46 Myelodysplastic syndromes	Chapter II Neoplasms	SRSF2	12	237	0.0482	71	151216	0.0005	2.59e-20	107.838	57.7285	201.444	0	NA	N
URmtr	Union#I120#I12.0 Hypertensive renal disease with renal failure	Chapter IX Diseases of the circulatory system	PKD1	25	908	0.0268	376	198641	0.0019	2.66e-20	14.5457	9.6529	21.9186	1	Polycystic kidney disease 1; 173900 (3); Autosomal dominant	K
ptv	Union#Q87#Q87 Other specified congenital malformation syndromes affecting multiple systems	Chapter XVII Congenital malformations, deformations and chromosomal abnormalities	FBN1	9	168	0.0508	5	268988	0	3.73e-26	2882.01	955.843	8689.72	1	Acromicric dysplasia; 102370 (3); Autosomal dominant|Ectopia lentis; familial; 129600 (3); Autosomal dominant|Geleophysic dysplasia 2; 614185 (3); Autosomal dominant|MASS syndrome; 604308 (3)|Marfan lipodystrophy syndrome; 616914 (3); Autosomal dominant|Marfan syndrome; 154700 (3); Autosomal dominant|Stiff skin syndrome; 184900 (3); Autosomal dominant|Weill-Marchesani syndrome 2; dominant; 608328…	K
ptv5pcnt	Union#Q87#Q87 Other specified congenital malformation syndromes affecting multiple systems	Chapter XVII Congenital malformations, deformations and chromosomal abnormalities	FBN1	9	168	0.0508	5	268988	0	3.73e-26	2882.01	955.843	8689.72	1	Acromicric dysplasia; 102370 (3); Autosomal dominant|Ectopia lentis; familial; 129600 (3); Autosomal dominant|Geleophysic dysplasia 2; 614185 (3); Autosomal dominant|MASS syndrome; 604308 (3)|Marfan lipodystrophy syndrome; 616914 (3); Autosomal dominant|Marfan syndrome; 154700 (3); Autosomal dominant|Stiff skin syndrome; 184900 (3); Autosomal dominant|Weill-Marchesani syndrome 2; dominant; 608328…	K
flexnonsyn	Union#E780#E78.0 Pure hypercholesterolaemia	Chapter IV Endocrine, nutritional and metabolic diseases	LDLR	514	33064	0.0153	1658	174053	0.0094	3.07e-20	1.6319	1.4772	1.8029	1	Hypercholesterolemia; familial; 143890 (3); Autosomal dominant|LDL cholesterol level QTL2; 143890 (3); Autosomal dominant	K
ptv5pcnt	40011#8500#Duct adenocarcinoma	Chapter II Neoplasms	BRCA1	47	7064	0.0066	147	139871	0.001	3.15e-20	6.3308	4.5545	8.7998	1	Fanconi anemia; complementation group S; 617883 (3); Autosomal recessive|{Breast-ovarian cancer; familial; 1}; 604370 (3); Autosomal dominant; Multifactorial|{Pancreatic cancer; susceptibility to; 4}; 614320 (3)	K
ptv5pcnt	Union#I50#I50 Heart failure	Chapter IX Diseases of the circulatory system	TTN	188	7482	0.0245	2047	178834	0.0113	3.38e-20	2.1952	1.8873	2.5534	1	Cardiomyopathy; dilated; 1G; 604145 (3)|Cardiomyopathy; familial hypertrophic; 9; 613765 (3); Autosomal dominant|Muscular dystrophy; limb-girdle; type 2J; 608807 (3); Autosomal recessive|Myopathy; proximal; with early respiratory muscle involvement; 603689 (3)|Salih myopathy; 611705 (3); Autosomal recessive|Tibial muscular dystrophy; tardive; 600334 (3); Autosomal dominant	K
ptv5pcnt	Source of report of I50 (heart failure)	Chapter IX Diseases of the circulatory system	TTN	143	5006	0.0278	2009	174278	0.0114	4e-20	2.478	2.0866	2.943	1	Cardiomyopathy; dilated; 1G; 604145 (3)|Cardiomyopathy; familial hypertrophic; 9; 613765 (3); Autosomal dominant|Muscular dystrophy; limb-girdle; type 2J; 608807 (3); Autosomal recessive|Myopathy; proximal; with early respiratory muscle involvement; 603689 (3)|Salih myopathy; 611705 (3); Autosomal recessive|Tibial muscular dystrophy; tardive; 600334 (3); Autosomal dominant	K
ptv	40006#C541#C54.1 Endometrium	Chapter II Neoplasms	MSH6	19	923	0.0202	89	116829	0.0008	4.01e-20	27.0217	16.3969	44.5311	1	Colorectal cancer; hereditary nonpolyposis; type 5; 614350 (3); Autosomal dominant|Endometrial cancer; familial; 608089 (3)|Mismatch repair cancer syndrome; 276300 (3); Autosomal recessive	K
ptv	Union#I50#I50 Heart failure	Chapter IX Diseases of the circulatory system	TTN	187	7483	0.0244	2036	178845	0.0113	4.52e-20	2.1952	1.8865	2.5543	1	Cardiomyopathy; dilated; 1G; 604145 (3)|Cardiomyopathy; familial hypertrophic; 9; 613765 (3); Autosomal dominant|Muscular dystrophy; limb-girdle; type 2J; 608807 (3); Autosomal recessive|Myopathy; proximal; with early respiratory muscle involvement; 603689 (3)|Salih myopathy; 611705 (3); Autosomal recessive|Tibial muscular dystrophy; tardive; 600334 (3); Autosomal dominant	K
ptvraredmg	20002#4#cardiovascular	Chapter IX Diseases of the circulatory system	LDLR	855	97197	0.0087	765	137489	0.0055	4.72e-20	1.581	1.4335	1.7435	1	Hypercholesterolemia; familial; 143890 (3); Autosomal dominant|LDL cholesterol level QTL2; 143890 (3); Autosomal dominant	K
flexdmg	20002#1427#polycystic kidney	Chapter XIV Diseases of the genitourinary system	PKD2	19	154	0.1098	1289	267493	0.0048	4.81e-20	25.6031	15.8472	41.3648	1	Polycystic kidney disease 2; 613095 (3); Autosomal dominant	K
ptv	Union#C541#C54.1 Endometrium	Chapter II Neoplasms	MSH6	22	1276	0.0169	132	144727	0.0009	5e-20	18.9037	11.997	29.7868	1	Colorectal cancer; hereditary nonpolyposis; type 5; 614350 (3); Autosomal dominant|Endometrial cancer; familial; 608089 (3)|Mismatch repair cancer syndrome; 276300 (3); Autosomal recessive	K
URmtr	Union#Q874#Q87.4 Marfan's syndrome	Chapter XVII Congenital malformations, deformations and chromosomal abnormalities	FBN1	14	46	0.2333	486	268624	0.0018	7.78e-26	168.22	91.8755	308.005	1	Acromicric dysplasia; 102370 (3); Autosomal dominant|Ectopia lentis; familial; 129600 (3); Autosomal dominant|Geleophysic dysplasia 2; 614185 (3); Autosomal dominant|MASS syndrome; 604308 (3)|Marfan lipodystrophy syndrome; 616914 (3); Autosomal dominant|Marfan syndrome; 154700 (3); Autosomal dominant|Stiff skin syndrome; 184900 (3); Autosomal dominant|Weill-Marchesani syndrome 2; dominant; 608328…	K
ptv	41202#BlockZ40-Z54#Z40-Z54 Persons encountering health services for specific procedures and health care	Chapter XXI Factors influencing health status and contact with health services	BRCA1	69	14903	0.0046	216	199421	0.0011	5.66e-20	4.2746	3.2581	5.6082	1	Fanconi anemia; complementation group S; 617883 (3); Autosomal recessive|{Breast-ovarian cancer; familial; 1}; 604370 (3); Autosomal dominant; Multifactorial|{Pancreatic cancer; susceptibility to; 4}; 614320 (3)	K
ptv5pcnt	40006#C541#C54.1 Endometrium	Chapter II Neoplasms	MSH6	19	923	0.0202	91	116827	0.0008	5.78e-20	26.4274	16.0515	43.5103	1	Colorectal cancer; hereditary nonpolyposis; type 5; 614350 (3); Autosomal dominant|Endometrial cancer; familial; 608089 (3)|Mismatch repair cancer syndrome; 276300 (3); Autosomal recessive	K
flexnonsyn	Union#Q874#Q87.4 Marfan's syndrome	Chapter XVII Congenital malformations, deformations and chromosomal abnormalities	FBN1	25	35	0.4167	6043	263067	0.0225	1.54e-25	31.0947	18.5999	51.983	1	Acromicric dysplasia; 102370 (3); Autosomal dominant|Ectopia lentis; familial; 129600 (3); Autosomal dominant|Geleophysic dysplasia 2; 614185 (3); Autosomal dominant|MASS syndrome; 604308 (3)|Marfan lipodystrophy syndrome; 616914 (3); Autosomal dominant|Marfan syndrome; 154700 (3); Autosomal dominant|Stiff skin syndrome; 184900 (3); Autosomal dominant|Weill-Marchesani syndrome 2; dominant; 608328…	K
flexdmg	Union#Q613#Q61.3 Polycystic kidney| unspecified	Chapter XVII Congenital malformations, deformations and chromosomal abnormalities	PKD2	20	186	0.0971	1288	267676	0.0048	5.99e-20	22.3466	14.0441	35.5571	1	Polycystic kidney disease 2; 613095 (3); Autosomal dominant	K
ptv	Source of report of I50 (heart failure)	Chapter IX Diseases of the circulatory system	TTN	142	5007	0.0276	1998	174289	0.0113	6e-20	2.4739	2.0819	2.9398	1	Cardiomyopathy; dilated; 1G; 604145 (3)|Cardiomyopathy; familial hypertrophic; 9; 613765 (3); Autosomal dominant|Muscular dystrophy; limb-girdle; type 2J; 608807 (3); Autosomal recessive|Myopathy; proximal; with early respiratory muscle involvement; 603689 (3)|Salih myopathy; 611705 (3); Autosomal recessive|Tibial muscular dystrophy; tardive; 600334 (3); Autosomal dominant	K
raredmg	Union#D66#D66 Hereditary factor VIII deficiency	Chapter III Diseases of the blood and blood-forming organs and certain disorders involving the immune mechanism	F8	15	54	0.2174	1502	267599	0.0056	7.33e-20	49.4894	27.8674	87.8875	1	Hemophilia A; 306700 (3); X-linked recessive	K
flexnonsynmtr	Union#BlockC81-C96#C81-C96 Malignant neoplasms| stated or presumed to be primary| of lymphoid| haematopoietic and related tissue	Chapter II Neoplasms	SRSF2	27	3789	0.0071	117	212289	0.0006	7.33e-20	12.9295	8.4978	19.6722	0	NA	N
URmtr	41200#X411#X41.1 Insertion of ambulatory peritoneal dialysis catheter	Chapter XXII Codes for special purposes	PKD1	14	126	0.1	526	268504	0.002	7.47e-20	56.7182	32.4383	99.1714	1	Polycystic kidney disease 1; 173900 (3); Autosomal dominant	K
flexnonsyn	41202#Z400#Z40.0 Prophylactic surgery for risk-factors related to malignant neoplasms	Chapter XXI Factors influencing health status and contact with health services	BRCA1	52	423	0.1095	3498	147609	0.0231	7.51e-20	5.1875	3.8817	6.9325	1	Fanconi anemia; complementation group S; 617883 (3); Autosomal recessive|{Breast-ovarian cancer; familial; 1}; 604370 (3); Autosomal dominant; Multifactorial|{Pancreatic cancer; susceptibility to; 4}; 614320 (3)	K
UR	Source of report of I12 (hypertensive renal disease)	Chapter IX Diseases of the circulatory system	PKD1	32	963	0.0322	726	200925	0.0036	7.61e-20	9.1965	6.4184	13.177	1	Polycystic kidney disease 1; 173900 (3); Autosomal dominant	K
flexnonsyn	Source of report of D66 (hereditary factor viii deficiency)	Chapter III Diseases of the blood and blood-forming organs and certain disorders involving the immune mechanism	F8	18	45	0.2857	3344	265763	0.0124	7.95e-20	31.7898	18.3837	54.9722	1	Hemophilia A; 306700 (3); X-linked recessive	K
URmtr	20002#1427#polycystic kidney	Chapter XIV Diseases of the genitourinary system	PKD2	11	162	0.0636	140	268642	0.0005	8.38e-20	130.294	69.2011	245.321	1	Polycystic kidney disease 2; 613095 (3); Autosomal dominant	K
ptv	Union#C54#C54 Malignant neoplasm of corpus uteri	Chapter II Neoplasms	MSH6	22	1317	0.0164	132	144686	0.0009	9.62e-20	18.31	11.6214	28.8484	1	Colorectal cancer; hereditary nonpolyposis; type 5; 614350 (3); Autosomal dominant|Endometrial cancer; familial; 608089 (3)|Mismatch repair cancer syndrome; 276300 (3); Autosomal recessive	K
ptv5pcnt	41202#BlockC50-C50#C50-C50 Malignant neoplasm of breast	Chapter II Neoplasms	BRCA1	48	8513	0.0056	94	106575	0.0009	9.76e-20	6.3927	4.5121	9.0573	1	Fanconi anemia; complementation group S; 617883 (3); Autosomal recessive|{Breast-ovarian cancer; familial; 1}; 604370 (3); Autosomal dominant; Multifactorial|{Pancreatic cancer; susceptibility to; 4}; 614320 (3)	K
UR	Union#Q780#Q78.0 Osteogenesis imperfecta	Chapter XVII Congenital malformations, deformations and chromosomal abnormalities	COL1A1	10	22	0.3125	558	268580	0.0021	1e-19	218.785	103.128	464.148	1	Caffey disease; 114000 (3); Autosomal dominant|Ehlers-Danlos syndrome; arthrochalasia type; 1; 130060 (3); Autosomal dominant|Osteogenesis imperfecta; type I; 166200 (3); Autosomal dominant|Osteogenesis imperfecta; type II; 166210 (3); Autosomal dominant|Osteogenesis imperfecta; type III; 259420 (3); Autosomal dominant|Osteogenesis imperfecta; type IV; 166220 (3); Autosomal dominant|{Bone mineral…	K
ptv	40006#C54#C54 Malignant neoplasm of corpus uteri	Chapter II Neoplasms	MSH6	19	972	0.0192	89	116829	0.0008	1.02e-19	25.6595	15.5736	42.2774	1	Colorectal cancer; hereditary nonpolyposis; type 5; 614350 (3); Autosomal dominant|Endometrial cancer; familial; 608089 (3)|Mismatch repair cancer syndrome; 276300 (3); Autosomal recessive	K
ptv	Union#BlockQ80-Q89#Q80-Q89 Other congenital malformations	Chapter XVII Congenital malformations, deformations and chromosomal abnormalities	FBN1	9	546	0.0162	5	236625	0	3.9e-21	780.082	260.589	2335.21	1	Acromicric dysplasia; 102370 (3); Autosomal dominant|Ectopia lentis; familial; 129600 (3); Autosomal dominant|Geleophysic dysplasia 2; 614185 (3); Autosomal dominant|MASS syndrome; 604308 (3)|Marfan lipodystrophy syndrome; 616914 (3); Autosomal dominant|Marfan syndrome; 154700 (3); Autosomal dominant|Stiff skin syndrome; 184900 (3); Autosomal dominant|Weill-Marchesani syndrome 2; dominant; 608328…	K
flexnonsynmtr	41200#X333#X33.3 Intravenous blood transfusion of platelets	Chapter XXII Codes for special purposes	SRSF2	13	319	0.0392	116	200736	0.0006	1.05e-19	70.5212	39.3395	126.418	0	NA	N
ptv5pcnt	Union#BlockQ80-Q89#Q80-Q89 Other congenital malformations	Chapter XVII Congenital malformations, deformations and chromosomal abnormalities	FBN1	9	546	0.0162	5	236625	0	3.9e-21	780.082	260.589	2335.21	1	Acromicric dysplasia; 102370 (3); Autosomal dominant|Ectopia lentis; familial; 129600 (3); Autosomal dominant|Geleophysic dysplasia 2; 614185 (3); Autosomal dominant|MASS syndrome; 604308 (3)|Marfan lipodystrophy syndrome; 616914 (3); Autosomal dominant|Marfan syndrome; 154700 (3); Autosomal dominant|Stiff skin syndrome; 184900 (3); Autosomal dominant|Weill-Marchesani syndrome 2; dominant; 608328…	K
flexnonsyn	40001#BlockC81-C96#C81-C96 Malignant neoplasms| stated or presumed to be primary| of lymphoid| haematopoietic and related tissue	Chapter II Neoplasms	SRSF2	22	746	0.0286	338	200413	0.0017	1.08e-19	17.4861	11.2932	27.0752	0	NA	N
UR	Union#BlockQ80-Q89#Q80-Q89 Other congenital malformations	Chapter XVII Congenital malformations, deformations and chromosomal abnormalities	FBN1	27	528	0.0486	914	235716	0.0039	8.37e-21	13.1878	8.9098	19.5199	1	Acromicric dysplasia; 102370 (3); Autosomal dominant|Ectopia lentis; familial; 129600 (3); Autosomal dominant|Geleophysic dysplasia 2; 614185 (3); Autosomal dominant|MASS syndrome; 604308 (3)|Marfan lipodystrophy syndrome; 616914 (3); Autosomal dominant|Marfan syndrome; 154700 (3); Autosomal dominant|Stiff skin syndrome; 184900 (3); Autosomal dominant|Weill-Marchesani syndrome 2; dominant; 608328…	K
ptvraredmg	Source of report of Q87 (other specified congenital malformation syndromes affecting multiple systems)	Chapter XVII Congenital malformations, deformations and chromosomal abnormalities	FBN1	25	133	0.1582	3483	265529	0.0129	1.05e-19	14.33	9.3352	21.9973	1	Acromicric dysplasia; 102370 (3); Autosomal dominant|Ectopia lentis; familial; 129600 (3); Autosomal dominant|Geleophysic dysplasia 2; 614185 (3); Autosomal dominant|MASS syndrome; 604308 (3)|Marfan lipodystrophy syndrome; 616914 (3); Autosomal dominant|Marfan syndrome; 154700 (3); Autosomal dominant|Stiff skin syndrome; 184900 (3); Autosomal dominant|Weill-Marchesani syndrome 2; dominant; 608328…	K
flexdmg	41272#Z753#Z75.3 Wing of ilium	Chapter XXII Codes for special purposes	SRSF2	17	1222	0.0137	91	213639	0.0004	1.29e-19	32.6601	19.3993	54.9855	0	NA	N
ptv5pcnt	41202#C50#C50 Malignant neoplasm of breast	Chapter II Neoplasms	BRCA1	48	8513	0.0056	95	106574	0.0009	1.36e-19	6.3254	4.4673	8.9563	1	Fanconi anemia; complementation group S; 617883 (3); Autosomal recessive|{Breast-ovarian cancer; familial; 1}; 604370 (3); Autosomal dominant; Multifactorial|{Pancreatic cancer; susceptibility to; 4}; 614320 (3)	K
ptv	40006#BlockC50-C50#C50-C50 Malignant neoplasm of breast	Chapter II Neoplasms	BRCA1	43	7816	0.0055	91	117365	0.0008	1.39e-19	7.0955	4.9334	10.2051	1	Fanconi anemia; complementation group S; 617883 (3); Autosomal recessive|{Breast-ovarian cancer; familial; 1}; 604370 (3); Autosomal dominant; Multifactorial|{Pancreatic cancer; susceptibility to; 4}; 614320 (3)	K
URmtr	Source of report of Q87 (other specified congenital malformation syndromes affecting multiple systems)	Chapter XVII Congenital malformations, deformations and chromosomal abnormalities	FBN1	14	144	0.0886	486	268526	0.0018	1.46e-19	53.7175	30.8108	93.6546	1	Acromicric dysplasia; 102370 (3); Autosomal dominant|Ectopia lentis; familial; 129600 (3); Autosomal dominant|Geleophysic dysplasia 2; 614185 (3); Autosomal dominant|MASS syndrome; 604308 (3)|Marfan lipodystrophy syndrome; 616914 (3); Autosomal dominant|Marfan syndrome; 154700 (3); Autosomal dominant|Stiff skin syndrome; 184900 (3); Autosomal dominant|Weill-Marchesani syndrome 2; dominant; 608328…	K
ptv5pcnt	40006#C54#C54 Malignant neoplasm of corpus uteri	Chapter II Neoplasms	MSH6	19	972	0.0192	91	116827	0.0008	1.46e-19	25.0951	15.2455	41.3082	1	Colorectal cancer; hereditary nonpolyposis; type 5; 614350 (3); Autosomal dominant|Endometrial cancer; familial; 608089 (3)|Mismatch repair cancer syndrome; 276300 (3); Autosomal recessive	K
ptvraredmg	20002#1328#haemophilia	Chapter III Diseases of the blood and blood-forming organs and certain disorders involving the immune mechanism	F8	12	19	0.3871	1513	263907	0.0057	1.58e-19	110.164	53.3827	227.342	1	Hemophilia A; 306700 (3); X-linked recessive	K
flexdmg	41202#Z400#Z40.0 Prophylactic surgery for risk-factors related to malignant neoplasms	Chapter XXI Factors influencing health status and contact with health services	BRCA1	51	424	0.1074	3423	147684	0.0227	1.59e-19	5.1896	3.8736	6.9526	1	Fanconi anemia; complementation group S; 617883 (3); Autosomal recessive|{Breast-ovarian cancer; familial; 1}; 604370 (3); Autosomal dominant; Multifactorial|{Pancreatic cancer; susceptibility to; 4}; 614320 (3)	K
URmtr	Source of report of D66 (hereditary factor viii deficiency)	Chapter III Diseases of the blood and blood-forming organs and certain disorders involving the immune mechanism	F8	10	53	0.1587	271	268836	0.001	1.59e-19	187.173	94.2413	371.743	1	Hemophilia A; 306700 (3); X-linked recessive	K
URmtr	41272#X411#X41.1 Insertion of ambulatory peritoneal dialysis catheter	Chapter XXII Codes for special purposes	PKD1	14	133	0.0952	438	222661	0.002	1.66e-19	53.5114	30.608	93.5531	1	Polycystic kidney disease 1; 173900 (3); Autosomal dominant	K
flexnonsyn	41202#Z40#Z40 Prophylactic surgery	Chapter XXI Factors influencing health status and contact with health services	BRCA1	54	465	0.104	3608	151634	0.0232	1.79e-19	4.8806	3.675	6.4816	1	Fanconi anemia; complementation group S; 617883 (3); Autosomal recessive|{Breast-ovarian cancer; familial; 1}; 604370 (3); Autosomal dominant; Multifactorial|{Pancreatic cancer; susceptibility to; 4}; 614320 (3)	K
URmtr	Union#Q87#Q87 Other specified congenital malformation syndromes affecting multiple systems	Chapter XVII Congenital malformations, deformations and chromosomal abnormalities	FBN1	14	163	0.0791	486	268507	0.0018	7.38e-19	47.4526	27.2938	82.5002	1	Acromicric dysplasia; 102370 (3); Autosomal dominant|Ectopia lentis; familial; 129600 (3); Autosomal dominant|Geleophysic dysplasia 2; 614185 (3); Autosomal dominant|MASS syndrome; 604308 (3)|Marfan lipodystrophy syndrome; 616914 (3); Autosomal dominant|Marfan syndrome; 154700 (3); Autosomal dominant|Stiff skin syndrome; 184900 (3); Autosomal dominant|Weill-Marchesani syndrome 2; dominant; 608328…	K
ptv	40006#C50#C50 Malignant neoplasm of breast	Chapter II Neoplasms	BRCA1	43	7816	0.0055	92	117364	0.0008	1.92e-19	7.0183	4.8828	10.0877	1	Fanconi anemia; complementation group S; 617883 (3); Autosomal recessive|{Breast-ovarian cancer; familial; 1}; 604370 (3); Autosomal dominant; Multifactorial|{Pancreatic cancer; susceptibility to; 4}; 614320 (3)	K
ptvraredmg	Union#Q87#Q87 Other specified congenital malformation syndromes affecting multiple systems	Chapter XVII Congenital malformations, deformations and chromosomal abnormalities	FBN1	25	152	0.1412	3483	265510	0.0129	1.78e-18	12.5379	8.2024	19.1649	1	Acromicric dysplasia; 102370 (3); Autosomal dominant|Ectopia lentis; familial; 129600 (3); Autosomal dominant|Geleophysic dysplasia 2; 614185 (3); Autosomal dominant|MASS syndrome; 604308 (3)|Marfan lipodystrophy syndrome; 616914 (3); Autosomal dominant|Marfan syndrome; 154700 (3); Autosomal dominant|Stiff skin syndrome; 184900 (3); Autosomal dominant|Weill-Marchesani syndrome 2; dominant; 608328…	K
flexnonsyn	41202#I802#I80.2 Phlebitis and thrombophlebitis of other deep vessels of lower extremities	Chapter IX Diseases of the circulatory system	PROC	55	1966	0.0272	957	160841	0.0059	1.98e-19	4.7018	3.57	6.1925	1	Thrombophilia due to protein C deficiency; autosomal dominant; 176860 (3); Autosomal dominant|Thrombophilia due to protein C deficiency; autosomal recessive; 612304 (3); Autosomal recessive	K
UR	Union#I12#I12 Hypertensive renal disease	Chapter IX Diseases of the circulatory system	PKD1	32	1003	0.0309	717	199701	0.0036	1.99e-19	8.8861	6.2026	12.7306	1	Polycystic kidney disease 1; 173900 (3); Autosomal dominant	K
flexnonsynmtr	Union#Q874#Q87.4 Marfan's syndrome	Chapter XVII Congenital malformations, deformations and chromosomal abnormalities	FBN1	15	45	0.25	2395	266715	0.0089	6.66e-18	37.1211	20.665	66.6815	1	Acromicric dysplasia; 102370 (3); Autosomal dominant|Ectopia lentis; familial; 129600 (3); Autosomal dominant|Geleophysic dysplasia 2; 614185 (3); Autosomal dominant|MASS syndrome; 604308 (3)|Marfan lipodystrophy syndrome; 616914 (3); Autosomal dominant|Marfan syndrome; 154700 (3); Autosomal dominant|Stiff skin syndrome; 184900 (3); Autosomal dominant|Weill-Marchesani syndrome 2; dominant; 608328…	K
ptv5pcnt	20001#1037#female genital tract cancer	Chapter II Neoplasms	MSH6	29	3259	0.0088	91	116850	0.0008	2.08e-19	11.4262	7.512	17.3798	1	Colorectal cancer; hereditary nonpolyposis; type 5; 614350 (3); Autosomal dominant|Endometrial cancer; familial; 608089 (3)|Mismatch repair cancer syndrome; 276300 (3); Autosomal recessive	K
flexdmg	41202#Q612#Q61.2 Polycystic kidney| adult type	Chapter XVII Congenital malformations, deformations and chromosomal abnormalities	PKD1	17	19	0.4722	5662	261558	0.0212	2.1e-19	41.3327	21.4726	79.5612	1	Polycystic kidney disease 1; 173900 (3); Autosomal dominant	K
ptv	40006#BlockC51-C58#C51-C58 Malignant neoplasms of female genital organs	Chapter II Neoplasms	BRCA2	35	2107	0.0163	239	116679	0.002	2.13e-19	8.1096	5.6729	11.5928	1	Fanconi anemia; complementation group D1; 605724 (3); Autosomal recessive|Wilms tumor; 194070 (3); Autosomal dominant; Somatic mutation|{Breast cancer; male; susceptibility to}; 114480 (3); Autosomal dominant|{Breast-ovarian cancer; familial; 2}; 612555 (3); Autosomal dominant|{Glioblastoma 3}; 613029 (3); Autosomal recessive|{Medulloblastoma}; 155255 (3); Autosomal recessive; Autosomal dominant|…	K
ptvraredmg	Union#E80#E80 Disorders of porphyrin and bilirubin metabolism	Chapter IV Endocrine, nutritional and metabolic diseases	UGT1A1	34	917	0.0358	777	170817	0.0045	2.14e-19	8.1512	5.747	11.5612	1	Crigler-Najjar syndrome; type I; 218800 (3); Autosomal recessive|Crigler-Najjar syndrome; type II; 606785 (3); Autosomal recessive|Hyperbilirubinemia; familial transient neonatal; 237900 (3); Autosomal recessive|[Bilirubin; serum level of; QTL1]; 601816 (3)|[Gilbert syndrome]; 143500 (3); Autosomal recessive	K
flexdmg	Source of report of Q87 (other specified congenital malformation syndromes affecting multiple systems)	Chapter XVII Congenital malformations, deformations and chromosomal abnormalities	FBN1	26	132	0.1646	5431	263581	0.0202	2.79e-16	9.5595	6.2722	14.5695	1	Acromicric dysplasia; 102370 (3); Autosomal dominant|Ectopia lentis; familial; 129600 (3); Autosomal dominant|Geleophysic dysplasia 2; 614185 (3); Autosomal dominant|MASS syndrome; 604308 (3)|Marfan lipodystrophy syndrome; 616914 (3); Autosomal dominant|Marfan syndrome; 154700 (3); Autosomal dominant|Stiff skin syndrome; 184900 (3); Autosomal dominant|Weill-Marchesani syndrome 2; dominant; 608328…	K
raredmg	Union#Q874#Q87.4 Marfan's syndrome	Chapter XVII Congenital malformations, deformations and chromosomal abnormalities	FBN1	15	45	0.25	3481	265629	0.0129	1.51e-15	25.4361	14.1661	45.6719	1	Acromicric dysplasia; 102370 (3); Autosomal dominant|Ectopia lentis; familial; 129600 (3); Autosomal dominant|Geleophysic dysplasia 2; 614185 (3); Autosomal dominant|MASS syndrome; 604308 (3)|Marfan lipodystrophy syndrome; 616914 (3); Autosomal dominant|Marfan syndrome; 154700 (3); Autosomal dominant|Stiff skin syndrome; 184900 (3); Autosomal dominant|Weill-Marchesani syndrome 2; dominant; 608328…	K
UR	41202#BlockN17-N19#N17-N19 Renal failure	Chapter XIV Diseases of the genitourinary system	PKD1	45	2171	0.0203	572	159955	0.0036	2.23e-19	5.7963	4.2667	7.8745	1	Polycystic kidney disease 1; 173900 (3); Autosomal dominant	K
flexdmg	41272#X333#X33.3 Intravenous blood transfusion of platelets	Chapter XXII Codes for special purposes	SRSF2	13	412	0.0306	101	212864	0.0005	2.33e-19	66.5008	37.0271	119.436	0	NA	N
flexnonsyn	Source of report of Q87 (other specified congenital malformation syndromes affecting multiple systems)	Chapter XVII Congenital malformations, deformations and chromosomal abnormalities	FBN1	26	132	0.1646	6042	262970	0.0225	3.3e-15	8.5728	5.6254	13.0647	1	Acromicric dysplasia; 102370 (3); Autosomal dominant|Ectopia lentis; familial; 129600 (3); Autosomal dominant|Geleophysic dysplasia 2; 614185 (3); Autosomal dominant|MASS syndrome; 604308 (3)|Marfan lipodystrophy syndrome; 616914 (3); Autosomal dominant|Marfan syndrome; 154700 (3); Autosomal dominant|Stiff skin syndrome; 184900 (3); Autosomal dominant|Weill-Marchesani syndrome 2; dominant; 608328…	K
URmtr	41200#X41#X41 Placement of ambulatory apparatus for compensation for renal failure	Chapter XXII Codes for special purposes	PKD1	14	138	0.0921	526	268492	0.002	2.44e-19	51.7839	29.6868	90.3288	1	Polycystic kidney disease 1; 173900 (3); Autosomal dominant	K
ptvraredmg	Source of report of E80 (disorders of porphyrin and bilirubin metabolism)	Chapter IV Endocrine, nutritional and metabolic diseases	UGT1A1	32	816	0.0377	755	170250	0.0044	2.44e-19	8.843	6.1673	12.6797	1	Crigler-Najjar syndrome; type I; 218800 (3); Autosomal recessive|Crigler-Najjar syndrome; type II; 606785 (3); Autosomal recessive|Hyperbilirubinemia; familial transient neonatal; 237900 (3); Autosomal recessive|[Bilirubin; serum level of; QTL1]; 601816 (3)|[Gilbert syndrome]; 143500 (3); Autosomal recessive	K
flexnonsyn	41202#C920#C92.0 Acute myeloid leukaemia	Chapter II Neoplasms	SRSF2	16	278	0.0544	256	157357	0.0016	2.47e-19	35.377	21.0618	59.4221	0	NA	N
ptv5pcnt	Source of report of L40 (psoriasis)	Chapter XII Diseases of the skin and subcutaneous tissue	EGFL8	184	7634	0.0235	2622	234085	0.0111	2.53e-19	2.1518	1.8499	2.5031	0	NA	NA - MHC region
flexdmg	Union#Q87#Q87 Other specified congenital malformation syndromes affecting multiple systems	Chapter XVII Congenital malformations, deformations and chromosomal abnormalities	FBN1	26	151	0.1469	5431	263562	0.0202	4.71e-15	8.356	5.5066	12.6799	1	Acromicric dysplasia; 102370 (3); Autosomal dominant|Ectopia lentis; familial; 129600 (3); Autosomal dominant|Geleophysic dysplasia 2; 614185 (3); Autosomal dominant|MASS syndrome; 604308 (3)|Marfan lipodystrophy syndrome; 616914 (3); Autosomal dominant|Marfan syndrome; 154700 (3); Autosomal dominant|Stiff skin syndrome; 184900 (3); Autosomal dominant|Weill-Marchesani syndrome 2; dominant; 608328…	K
flexnonsyn	Union#Q87#Q87 Other specified congenital malformation syndromes affecting multiple systems	Chapter XVII Congenital malformations, deformations and chromosomal abnormalities	FBN1	26	151	0.1469	6042	262951	0.0225	5.35e-14	7.4936	4.9387	11.3702	1	Acromicric dysplasia; 102370 (3); Autosomal dominant|Ectopia lentis; familial; 129600 (3); Autosomal dominant|Geleophysic dysplasia 2; 614185 (3); Autosomal dominant|MASS syndrome; 604308 (3)|Marfan lipodystrophy syndrome; 616914 (3); Autosomal dominant|Marfan syndrome; 154700 (3); Autosomal dominant|Stiff skin syndrome; 184900 (3); Autosomal dominant|Weill-Marchesani syndrome 2; dominant; 608328…	K
URmtr	41272#X412#X41.2 Removal of ambulatory peritoneal dialysis catheter	Chapter XXII Codes for special purposes	PKD1	13	101	0.114	527	268529	0.002	2.66e-19	65.5847	36.5807	117.585	1	Polycystic kidney disease 1; 173900 (3); Autosomal dominant	K
ptv	Union#ChapterXVII#Chapter XVII Congenital malformations| deformations and chromosomal abnormalities	Chapter XVII Congenital malformations, deformations and chromosomal abnormalities	FBN1	9	5028	0.0018	5	264128	0	5.14e-13	94.5566	31.6775	282.249	1	Acromicric dysplasia; 102370 (3); Autosomal dominant|Ectopia lentis; familial; 129600 (3); Autosomal dominant|Geleophysic dysplasia 2; 614185 (3); Autosomal dominant|MASS syndrome; 604308 (3)|Marfan lipodystrophy syndrome; 616914 (3); Autosomal dominant|Marfan syndrome; 154700 (3); Autosomal dominant|Stiff skin syndrome; 184900 (3); Autosomal dominant|Weill-Marchesani syndrome 2; dominant; 608328…	K
UR	41202#N189#N18.9 Chronic renal failure| unspecified	Chapter XIV Diseases of the genitourinary system	PKD1	20	271	0.0687	581	161263	0.0036	2.76e-19	20.4842	12.9132	32.494	1	Polycystic kidney disease 1; 173900 (3); Autosomal dominant	K
ptv5pcnt	Union#ChapterXVII#Chapter XVII Congenital malformations| deformations and chromosomal abnormalities	Chapter XVII Congenital malformations, deformations and chromosomal abnormalities	FBN1	9	5028	0.0018	5	264128	0	5.14e-13	94.5566	31.6775	282.249	1	Acromicric dysplasia; 102370 (3); Autosomal dominant|Ectopia lentis; familial; 129600 (3); Autosomal dominant|Geleophysic dysplasia 2; 614185 (3); Autosomal dominant|MASS syndrome; 604308 (3)|Marfan lipodystrophy syndrome; 616914 (3); Autosomal dominant|Marfan syndrome; 154700 (3); Autosomal dominant|Stiff skin syndrome; 184900 (3); Autosomal dominant|Weill-Marchesani syndrome 2; dominant; 608328…	K
ptv	41200#K33#K33 Operations on aortic root	Chapter IX Diseases of the circulatory system	FBN1	4	35	0.1026	7	184474	0	5.61e-13	3011.82	843.794	10750.3	1	Acromicric dysplasia; 102370 (3); Autosomal dominant|Ectopia lentis; familial; 129600 (3); Autosomal dominant|Geleophysic dysplasia 2; 614185 (3); Autosomal dominant|MASS syndrome; 604308 (3)|Marfan lipodystrophy syndrome; 616914 (3); Autosomal dominant|Marfan syndrome; 154700 (3); Autosomal dominant|Stiff skin syndrome; 184900 (3); Autosomal dominant|Weill-Marchesani syndrome 2; dominant; 608328…	K
ptv5pcnt	41200#K33#K33 Operations on aortic root	Chapter IX Diseases of the circulatory system	FBN1	4	35	0.1026	7	184474	0	5.61e-13	3011.82	843.794	10750.3	1	Acromicric dysplasia; 102370 (3); Autosomal dominant|Ectopia lentis; familial; 129600 (3); Autosomal dominant|Geleophysic dysplasia 2; 614185 (3); Autosomal dominant|MASS syndrome; 604308 (3)|Marfan lipodystrophy syndrome; 616914 (3); Autosomal dominant|Marfan syndrome; 154700 (3); Autosomal dominant|Stiff skin syndrome; 184900 (3); Autosomal dominant|Weill-Marchesani syndrome 2; dominant; 608328…	K
ptv5pcnt	Union#BlockI30-I52#I30-I52 Other forms of heart disease	Chapter IX Diseases of the circulatory system	TTN	558	32164	0.0171	1838	166974	0.0109	3.35e-19	1.576	1.4325	1.7339	1	Cardiomyopathy; dilated; 1G; 604145 (3)|Cardiomyopathy; familial hypertrophic; 9; 613765 (3); Autosomal dominant|Muscular dystrophy; limb-girdle; type 2J; 608807 (3); Autosomal recessive|Myopathy; proximal; with early respiratory muscle involvement; 603689 (3)|Salih myopathy; 611705 (3); Autosomal recessive|Tibial muscular dystrophy; tardive; 600334 (3); Autosomal dominant	K
ptv	Union#BlockI30-I52#I30-I52 Other forms of heart disease	Chapter IX Diseases of the circulatory system	TTN	555	32167	0.017	1826	166986	0.0108	3.35e-19	1.5778	1.4338	1.7364	1	Cardiomyopathy; dilated; 1G; 604145 (3)|Cardiomyopathy; familial hypertrophic; 9; 613765 (3); Autosomal dominant|Muscular dystrophy; limb-girdle; type 2J; 608807 (3); Autosomal recessive|Myopathy; proximal; with early respiratory muscle involvement; 603689 (3)|Salih myopathy; 611705 (3); Autosomal recessive|Tibial muscular dystrophy; tardive; 600334 (3); Autosomal dominant	K
raredmg	Union#C43#C43 Malignant melanoma of skin	Chapter II Neoplasms	CDKN2A	34	3955	0.0085	278	264903	0.001	3.43e-19	8.1917	5.7296	11.7119	1	Melanoma and neural system tumor syndrome; 155755 (3); Autosomal dominant|Orolaryngeal cancer; multiple (3)|Pancreatic cancer/melanoma syndrome; 606719 (3); Autosomal dominant|{Melanoma; cutaneous malignant; 2}; 155601 (3); Autosomal dominant	K
ptv	Union#I710#I71.0 Dissection of aorta [any part]	Chapter IX Diseases of the circulatory system	FBN1	5	175	0.0278	8	199293	0	7.24e-13	711.761	230.576	2197.12	1	Acromicric dysplasia; 102370 (3); Autosomal dominant|Ectopia lentis; familial; 129600 (3); Autosomal dominant|Geleophysic dysplasia 2; 614185 (3); Autosomal dominant|MASS syndrome; 604308 (3)|Marfan lipodystrophy syndrome; 616914 (3); Autosomal dominant|Marfan syndrome; 154700 (3); Autosomal dominant|Stiff skin syndrome; 184900 (3); Autosomal dominant|Weill-Marchesani syndrome 2; dominant; 608328…	K
ptv5pcnt	Union#I710#I71.0 Dissection of aorta [any part]	Chapter IX Diseases of the circulatory system	FBN1	5	175	0.0278	8	199293	0	7.24e-13	711.761	230.576	2197.12	1	Acromicric dysplasia; 102370 (3); Autosomal dominant|Ectopia lentis; familial; 129600 (3); Autosomal dominant|Geleophysic dysplasia 2; 614185 (3); Autosomal dominant|MASS syndrome; 604308 (3)|Marfan lipodystrophy syndrome; 616914 (3); Autosomal dominant|Marfan syndrome; 154700 (3); Autosomal dominant|Stiff skin syndrome; 184900 (3); Autosomal dominant|Weill-Marchesani syndrome 2; dominant; 608328…	K
flexnonsyn	Source of report of Q61 (cystic kidney disease)	Chapter XVII Congenital malformations, deformations and chromosomal abnormalities	PKD2	32	458	0.0653	1926	240634	0.0079	3.71e-19	8.7294	6.0831	12.5269	1	Polycystic kidney disease 2; 613095 (3); Autosomal dominant	K
URmtr	41272#X41#X41 Placement of ambulatory apparatus for compensation for renal failure	Chapter XXII Codes for special purposes	PKD1	14	143	0.0892	445	226610	0.002	4.15e-19	49.8553	28.5719	86.9926	1	Polycystic kidney disease 1; 173900 (3); Autosomal dominant	K
ptv	41202#I710#I71.0 Dissection of aorta [any part]	Chapter IX Diseases of the circulatory system	FBN1	4	84	0.0455	2	140282	0	2.16e-12	3340.05	603.595	18482.4	1	Acromicric dysplasia; 102370 (3); Autosomal dominant|Ectopia lentis; familial; 129600 (3); Autosomal dominant|Geleophysic dysplasia 2; 614185 (3); Autosomal dominant|MASS syndrome; 604308 (3)|Marfan lipodystrophy syndrome; 616914 (3); Autosomal dominant|Marfan syndrome; 154700 (3); Autosomal dominant|Stiff skin syndrome; 184900 (3); Autosomal dominant|Weill-Marchesani syndrome 2; dominant; 608328…	K
URmtr	Union#D66#D66 Hereditary factor VIII deficiency	Chapter III Diseases of the blood and blood-forming organs and certain disorders involving the immune mechanism	F8	10	59	0.1449	271	268830	0.001	4.21e-19	168.134	85.1133	332.136	1	Hemophilia A; 306700 (3); X-linked recessive	K
ptv	41272#M012#M01.2 Allotransplantation of kidney from live donor	Chapter XIV Diseases of the genitourinary system	PKD1	8	59	0.1194	59	211204	0.0003	4.25e-19	485.387	222.214	1060.24	1	Polycystic kidney disease 1; 173900 (3); Autosomal dominant	K
ptv5pcnt	41272#M012#M01.2 Allotransplantation of kidney from live donor	Chapter XIV Diseases of the genitourinary system	PKD1	8	59	0.1194	59	211204	0.0003	4.25e-19	485.387	222.214	1060.24	1	Polycystic kidney disease 1; 173900 (3); Autosomal dominant	K
UR	41202#N185#N18.5 Chronic kidney disease| stage 5	Chapter XIV Diseases of the genitourinary system	PKD1	21	323	0.061	575	159295	0.0036	4.31e-19	18.0115	11.497	28.2173	1	Polycystic kidney disease 1; 173900 (3); Autosomal dominant	K
flexdmg	41202#I802#I80.2 Phlebitis and thrombophlebitis of other deep vessels of lower extremities	Chapter IX Diseases of the circulatory system	PROC	52	1969	0.0257	876	160922	0.0054	5.19e-19	4.8514	3.6547	6.44	1	Thrombophilia due to protein C deficiency; autosomal dominant; 176860 (3); Autosomal dominant|Thrombophilia due to protein C deficiency; autosomal recessive; 612304 (3); Autosomal recessive	K
flexnonsynmtr	41202#Q612#Q61.2 Polycystic kidney| adult type	Chapter XVII Congenital malformations, deformations and chromosomal abnormalities	PKD1	18	18	0.5	7414	259806	0.0277	5.45e-19	35.0426	18.2255	67.3772	1	Polycystic kidney disease 1; 173900 (3); Autosomal dominant	K
ptv5pcnt	41202#I710#I71.0 Dissection of aorta [any part]	Chapter IX Diseases of the circulatory system	FBN1	4	84	0.0455	2	140282	0	2.16e-12	3340.05	603.595	18482.4	1	Acromicric dysplasia; 102370 (3); Autosomal dominant|Ectopia lentis; familial; 129600 (3); Autosomal dominant|Geleophysic dysplasia 2; 614185 (3); Autosomal dominant|MASS syndrome; 604308 (3)|Marfan lipodystrophy syndrome; 616914 (3); Autosomal dominant|Marfan syndrome; 154700 (3); Autosomal dominant|Stiff skin syndrome; 184900 (3); Autosomal dominant|Weill-Marchesani syndrome 2; dominant; 608328…	K
URmtr	Union#BlockQ80-Q89#Q80-Q89 Other congenital malformations	Chapter XVII Congenital malformations, deformations and chromosomal abnormalities	FBN1	14	541	0.0252	429	236201	0.0018	5.25e-12	14.248	8.3117	24.4242	1	Acromicric dysplasia; 102370 (3); Autosomal dominant|Ectopia lentis; familial; 129600 (3); Autosomal dominant|Geleophysic dysplasia 2; 614185 (3); Autosomal dominant|MASS syndrome; 604308 (3)|Marfan lipodystrophy syndrome; 616914 (3); Autosomal dominant|Marfan syndrome; 154700 (3); Autosomal dominant|Stiff skin syndrome; 184900 (3); Autosomal dominant|Weill-Marchesani syndrome 2; dominant; 608328…	K
ptv	41272#K33#K33 Operations on aortic root	Chapter IX Diseases of the circulatory system	FBN1	4	80	0.0476	7	198622	0	9.78e-12	1418.73	407.329	4941.43	1	Acromicric dysplasia; 102370 (3); Autosomal dominant|Ectopia lentis; familial; 129600 (3); Autosomal dominant|Geleophysic dysplasia 2; 614185 (3); Autosomal dominant|MASS syndrome; 604308 (3)|Marfan lipodystrophy syndrome; 616914 (3); Autosomal dominant|Marfan syndrome; 154700 (3); Autosomal dominant|Stiff skin syndrome; 184900 (3); Autosomal dominant|Weill-Marchesani syndrome 2; dominant; 608328…	K
ptv	41200#M012#M01.2 Allotransplantation of kidney from live donor	Chapter XIV Diseases of the genitourinary system	PKD1	8	59	0.1194	62	211201	0.0003	6.15e-19	461.894	211.886	1006.89	1	Polycystic kidney disease 1; 173900 (3); Autosomal dominant	K
ptv5pcnt	41200#M012#M01.2 Allotransplantation of kidney from live donor	Chapter XIV Diseases of the genitourinary system	PKD1	8	59	0.1194	62	211201	0.0003	6.15e-19	461.894	211.886	1006.89	1	Polycystic kidney disease 1; 173900 (3); Autosomal dominant	K
ptv5pcnt	41272#K33#K33 Operations on aortic root	Chapter IX Diseases of the circulatory system	FBN1	4	80	0.0476	7	198622	0	9.78e-12	1418.73	407.329	4941.43	1	Acromicric dysplasia; 102370 (3); Autosomal dominant|Ectopia lentis; familial; 129600 (3); Autosomal dominant|Geleophysic dysplasia 2; 614185 (3); Autosomal dominant|MASS syndrome; 604308 (3)|Marfan lipodystrophy syndrome; 616914 (3); Autosomal dominant|Marfan syndrome; 154700 (3); Autosomal dominant|Stiff skin syndrome; 184900 (3); Autosomal dominant|Weill-Marchesani syndrome 2; dominant; 608328…	K
flexnonsyn	Source of report of I80 (phlebitis and thrombophlebitis)	Chapter IX Diseases of the circulatory system	PROC	135	9040	0.0147	1481	244625	0.006	6.86e-19	2.4667	2.0656	2.9456	1	Thrombophilia due to protein C deficiency; autosomal dominant; 176860 (3); Autosomal dominant|Thrombophilia due to protein C deficiency; autosomal recessive; 612304 (3); Autosomal recessive	K
ptv	Union#C50#C50 Malignant neoplasm of breast	Chapter II Neoplasms	BRCA1	50	9981	0.005	122	136957	0.0009	6.99e-19	5.6237	4.044	7.8204	1	Fanconi anemia; complementation group S; 617883 (3); Autosomal recessive|{Breast-ovarian cancer; familial; 1}; 604370 (3); Autosomal dominant; Multifactorial|{Pancreatic cancer; susceptibility to; 4}; 614320 (3)	K
flexdmg	Source of report of I80 (phlebitis and thrombophlebitis)	Chapter IX Diseases of the circulatory system	PROC	127	9048	0.0138	1350	244756	0.0055	7.01e-19	2.5448	2.1189	3.0562	1	Thrombophilia due to protein C deficiency; autosomal dominant; 176860 (3); Autosomal dominant|Thrombophilia due to protein C deficiency; autosomal recessive; 612304 (3); Autosomal recessive	K
flexnonsynmtr	Source of report of Q87 (other specified congenital malformation syndromes affecting multiple systems)	Chapter XVII Congenital malformations, deformations and chromosomal abnormalities	FBN1	15	143	0.0949	2395	266617	0.0089	2.03e-11	11.6772	6.8494	19.9077	1	Acromicric dysplasia; 102370 (3); Autosomal dominant|Ectopia lentis; familial; 129600 (3); Autosomal dominant|Geleophysic dysplasia 2; 614185 (3); Autosomal dominant|MASS syndrome; 604308 (3)|Marfan lipodystrophy syndrome; 616914 (3); Autosomal dominant|Marfan syndrome; 154700 (3); Autosomal dominant|Stiff skin syndrome; 184900 (3); Autosomal dominant|Weill-Marchesani syndrome 2; dominant; 608328…	K
ptv	Union#I48#I48 Atrial fibrillation and flutter	Chapter IX Diseases of the circulatory system	TTN	347	17714	0.0192	1916	170469	0.0111	7.47e-19	1.7429	1.5529	1.956	1	Cardiomyopathy; dilated; 1G; 604145 (3)|Cardiomyopathy; familial hypertrophic; 9; 613765 (3); Autosomal dominant|Muscular dystrophy; limb-girdle; type 2J; 608807 (3); Autosomal recessive|Myopathy; proximal; with early respiratory muscle involvement; 603689 (3)|Salih myopathy; 611705 (3); Autosomal recessive|Tibial muscular dystrophy; tardive; 600334 (3); Autosomal dominant	K
UR	Union#ChapterXVII#Chapter XVII Congenital malformations| deformations and chromosomal abnormalities	Chapter XVII Congenital malformations, deformations and chromosomal abnormalities	FBN1	55	4982	0.0109	999	263134	0.0038	2.67e-11	2.9078	2.2133	3.8203	1	Acromicric dysplasia; 102370 (3); Autosomal dominant|Ectopia lentis; familial; 129600 (3); Autosomal dominant|Geleophysic dysplasia 2; 614185 (3); Autosomal dominant|MASS syndrome; 604308 (3)|Marfan lipodystrophy syndrome; 616914 (3); Autosomal dominant|Marfan syndrome; 154700 (3); Autosomal dominant|Stiff skin syndrome; 184900 (3); Autosomal dominant|Weill-Marchesani syndrome 2; dominant; 608328…	K
ptv	41202#ChapterII#Chapter II Neoplasms	Chapter II Neoplasms	BRCA2	328	71759	0.0046	447	189484	0.0024	7.71e-19	1.9376	1.6798	2.2349	1	Fanconi anemia; complementation group D1; 605724 (3); Autosomal recessive|Wilms tumor; 194070 (3); Autosomal dominant; Somatic mutation|{Breast cancer; male; susceptibility to}; 114480 (3); Autosomal dominant|{Breast-ovarian cancer; familial; 2}; 612555 (3); Autosomal dominant|{Glioblastoma 3}; 613029 (3); Autosomal recessive|{Medulloblastoma}; 155255 (3); Autosomal recessive; Autosomal dominant|…	K
UR	41202#N180#N18.0 End-stage renal disease	Chapter XIV Diseases of the genitourinary system	PKD1	17	162	0.095	634	171236	0.0037	7.86e-19	28.3426	17.0923	46.998	1	Polycystic kidney disease 1; 173900 (3); Autosomal dominant	K
ptv	Union#I71#I71 Aortic aneurysm and dissection	Chapter IX Diseases of the circulatory system	FBN1	7	2114	0.0033	4	150365	0	3.13e-11	124.474	36.4104	425.534	1	Acromicric dysplasia; 102370 (3); Autosomal dominant|Ectopia lentis; familial; 129600 (3); Autosomal dominant|Geleophysic dysplasia 2; 614185 (3); Autosomal dominant|MASS syndrome; 604308 (3)|Marfan lipodystrophy syndrome; 616914 (3); Autosomal dominant|Marfan syndrome; 154700 (3); Autosomal dominant|Stiff skin syndrome; 184900 (3); Autosomal dominant|Weill-Marchesani syndrome 2; dominant; 608328…	K
ptv5pcnt	Union#I71#I71 Aortic aneurysm and dissection	Chapter IX Diseases of the circulatory system	FBN1	7	2114	0.0033	4	150365	0	3.13e-11	124.474	36.4104	425.534	1	Acromicric dysplasia; 102370 (3); Autosomal dominant|Ectopia lentis; familial; 129600 (3); Autosomal dominant|Geleophysic dysplasia 2; 614185 (3); Autosomal dominant|MASS syndrome; 604308 (3)|Marfan lipodystrophy syndrome; 616914 (3); Autosomal dominant|Marfan syndrome; 154700 (3); Autosomal dominant|Stiff skin syndrome; 184900 (3); Autosomal dominant|Weill-Marchesani syndrome 2; dominant; 608328…	K
URmtr	41272#M013#M01.3 Allotransplantation of kidney from cadaver NEC	Chapter XIV Diseases of the genitourinary system	PKD1	12	79	0.1319	382	199423	0.0019	7.97e-19	79.2987	42.8508	146.748	1	Polycystic kidney disease 1; 173900 (3); Autosomal dominant	K
ptv5pcnt	40012#3#Malignant| primary site	Chapter II Neoplasms	BRCA1	126	41109	0.0031	239	221497	0.0011	8.57e-19	2.8406	2.2886	3.5256	1	Fanconi anemia; complementation group S; 617883 (3); Autosomal recessive|{Breast-ovarian cancer; familial; 1}; 604370 (3); Autosomal dominant; Multifactorial|{Pancreatic cancer; susceptibility to; 4}; 614320 (3)	K
URmtr	41200#K33#K33 Operations on aortic root	Chapter IX Diseases of the circulatory system	FBN1	6	33	0.1538	324	184157	0.0018	9.71e-11	103.343	43.0077	248.322	1	Acromicric dysplasia; 102370 (3); Autosomal dominant|Ectopia lentis; familial; 129600 (3); Autosomal dominant|Geleophysic dysplasia 2; 614185 (3); Autosomal dominant|MASS syndrome; 604308 (3)|Marfan lipodystrophy syndrome; 616914 (3); Autosomal dominant|Marfan syndrome; 154700 (3); Autosomal dominant|Stiff skin syndrome; 184900 (3); Autosomal dominant|Weill-Marchesani syndrome 2; dominant; 608328…	K
raredmg	Source of report of D66 (hereditary factor viii deficiency)	Chapter III Diseases of the blood and blood-forming organs and certain disorders involving the immune mechanism	F8	14	49	0.2222	1503	267604	0.0056	8.89e-19	50.8704	28.0266	92.3339	1	Hemophilia A; 306700 (3); X-linked recessive	K
flexnonsynmtr	Union#Q87#Q87 Other specified congenital malformation syndromes affecting multiple systems	Chapter XVII Congenital malformations, deformations and chromosomal abnormalities	FBN1	15	162	0.0847	2395	266598	0.0089	1.03e-10	10.3069	6.0636	17.5196	1	Acromicric dysplasia; 102370 (3); Autosomal dominant|Ectopia lentis; familial; 129600 (3); Autosomal dominant|Geleophysic dysplasia 2; 614185 (3); Autosomal dominant|MASS syndrome; 604308 (3)|Marfan lipodystrophy syndrome; 616914 (3); Autosomal dominant|Marfan syndrome; 154700 (3); Autosomal dominant|Stiff skin syndrome; 184900 (3); Autosomal dominant|Weill-Marchesani syndrome 2; dominant; 608328…	K
ptv	Source of report of I78 (diseases of capillaries)	Chapter IX Diseases of the circulatory system	ENG	10	1452	0.0068	6	225611	0	9.18e-19	258.966	93.995	713.477	1	Telangiectasia; hereditary hemorrhagic; type 1; 187300 (3); Autosomal dominant	K
ptv5pcnt	Source of report of I78 (diseases of capillaries)	Chapter IX Diseases of the circulatory system	ENG	10	1452	0.0068	6	225611	0	9.18e-19	258.966	93.995	713.477	1	Telangiectasia; hereditary hemorrhagic; type 1; 187300 (3); Autosomal dominant	K
ptv	41202#I351#I35.1 Aortic (valve) insufficiency	Chapter IX Diseases of the circulatory system	FBN1	4	216	0.0182	2	127326	0	1.29e-10	1178.94	214.804	6470.6	1	Acromicric dysplasia; 102370 (3); Autosomal dominant|Ectopia lentis; familial; 129600 (3); Autosomal dominant|Geleophysic dysplasia 2; 614185 (3); Autosomal dominant|MASS syndrome; 604308 (3)|Marfan lipodystrophy syndrome; 616914 (3); Autosomal dominant|Marfan syndrome; 154700 (3); Autosomal dominant|Stiff skin syndrome; 184900 (3); Autosomal dominant|Weill-Marchesani syndrome 2; dominant; 608328…	K
ptv5pcnt	41202#I351#I35.1 Aortic (valve) insufficiency	Chapter IX Diseases of the circulatory system	FBN1	4	216	0.0182	2	127326	0	1.29e-10	1178.94	214.804	6470.6	1	Acromicric dysplasia; 102370 (3); Autosomal dominant|Ectopia lentis; familial; 129600 (3); Autosomal dominant|Geleophysic dysplasia 2; 614185 (3); Autosomal dominant|MASS syndrome; 604308 (3)|Marfan lipodystrophy syndrome; 616914 (3); Autosomal dominant|Marfan syndrome; 154700 (3); Autosomal dominant|Stiff skin syndrome; 184900 (3); Autosomal dominant|Weill-Marchesani syndrome 2; dominant; 608328…	K
ptv5pcnt	Union#I48#I48 Atrial fibrillation and flutter	Chapter IX Diseases of the circulatory system	TTN	348	17713	0.0193	1928	170457	0.0112	9.6e-19	1.737	1.548	1.9491	1	Cardiomyopathy; dilated; 1G; 604145 (3)|Cardiomyopathy; familial hypertrophic; 9; 613765 (3); Autosomal dominant|Muscular dystrophy; limb-girdle; type 2J; 608807 (3); Autosomal recessive|Myopathy; proximal; with early respiratory muscle involvement; 603689 (3)|Salih myopathy; 611705 (3); Autosomal recessive|Tibial muscular dystrophy; tardive; 600334 (3); Autosomal dominant	K
URmtr	Union#BlockQ60-Q64#Q60-Q64 Congenital malformations of the urinary system	Chapter XVII Congenital malformations, deformations and chromosomal abnormalities	PKD2	15	770	0.0191	122	241719	0.0005	1.05e-18	38.5968	22.4714	66.2937	1	Polycystic kidney disease 2; 613095 (3); Autosomal dominant	K
ptvraredmg	Union#BlockQ80-Q89#Q80-Q89 Other congenital malformations	Chapter XVII Congenital malformations, deformations and chromosomal abnormalities	FBN1	30	525	0.0541	3075	233555	0.013	1.37e-10	4.3402	2.999	6.2812	1	Acromicric dysplasia; 102370 (3); Autosomal dominant|Ectopia lentis; familial; 129600 (3); Autosomal dominant|Geleophysic dysplasia 2; 614185 (3); Autosomal dominant|MASS syndrome; 604308 (3)|Marfan lipodystrophy syndrome; 616914 (3); Autosomal dominant|Marfan syndrome; 154700 (3); Autosomal dominant|Stiff skin syndrome; 184900 (3); Autosomal dominant|Weill-Marchesani syndrome 2; dominant; 608328…	K
UR	41200#K33#K33 Operations on aortic root	Chapter IX Diseases of the circulatory system	FBN1	7	32	0.1795	701	183780	0.0038	1.64e-10	57.3493	25.2284	130.367	1	Acromicric dysplasia; 102370 (3); Autosomal dominant|Ectopia lentis; familial; 129600 (3); Autosomal dominant|Geleophysic dysplasia 2; 614185 (3); Autosomal dominant|MASS syndrome; 604308 (3)|Marfan lipodystrophy syndrome; 616914 (3); Autosomal dominant|Marfan syndrome; 154700 (3); Autosomal dominant|Stiff skin syndrome; 184900 (3); Autosomal dominant|Weill-Marchesani syndrome 2; dominant; 608328…	K
URmtr	Union#ChapterXVII#Chapter XVII Congenital malformations| deformations and chromosomal abnormalities	Chapter XVII Congenital malformations, deformations and chromosomal abnormalities	FBN1	34	5003	0.0068	466	263667	0.0018	2.12e-10	3.8452	2.7115	5.4528	1	Acromicric dysplasia; 102370 (3); Autosomal dominant|Ectopia lentis; familial; 129600 (3); Autosomal dominant|Geleophysic dysplasia 2; 614185 (3); Autosomal dominant|MASS syndrome; 604308 (3)|Marfan lipodystrophy syndrome; 616914 (3); Autosomal dominant|Marfan syndrome; 154700 (3); Autosomal dominant|Stiff skin syndrome; 184900 (3); Autosomal dominant|Weill-Marchesani syndrome 2; dominant; 608328…	K
flexdmg	20002#4#cardiovascular	Chapter IX Diseases of the circulatory system	LDLR	1134	96918	0.0116	1102	137152	0.008	1.13e-18	1.4562	1.3398	1.5827	1	Hypercholesterolemia; familial; 143890 (3); Autosomal dominant|LDL cholesterol level QTL2; 143890 (3); Autosomal dominant	K
ptv	20001#1037#female genital tract cancer	Chapter II Neoplasms	MSH6	28	3260	0.0085	89	116852	0.0008	1.14e-18	11.2768	7.3642	17.2682	1	Colorectal cancer; hereditary nonpolyposis; type 5; 614350 (3); Autosomal dominant|Endometrial cancer; familial; 608089 (3)|Mismatch repair cancer syndrome; 276300 (3); Autosomal recessive	K
ptv	41272#K334#K33.4 Aortic root replacement using mechanical prosthesis	Chapter IX Diseases of the circulatory system	FBN1	3	34	0.0811	4	168532	0	3.4e-10	3717.62	801.577	17241.9	1	Acromicric dysplasia; 102370 (3); Autosomal dominant|Ectopia lentis; familial; 129600 (3); Autosomal dominant|Geleophysic dysplasia 2; 614185 (3); Autosomal dominant|MASS syndrome; 604308 (3)|Marfan lipodystrophy syndrome; 616914 (3); Autosomal dominant|Marfan syndrome; 154700 (3); Autosomal dominant|Stiff skin syndrome; 184900 (3); Autosomal dominant|Weill-Marchesani syndrome 2; dominant; 608328…	K
ptv5pcnt	41272#K334#K33.4 Aortic root replacement using mechanical prosthesis	Chapter IX Diseases of the circulatory system	FBN1	3	34	0.0811	4	168532	0	3.4e-10	3717.62	801.577	17241.9	1	Acromicric dysplasia; 102370 (3); Autosomal dominant|Ectopia lentis; familial; 129600 (3); Autosomal dominant|Geleophysic dysplasia 2; 614185 (3); Autosomal dominant|MASS syndrome; 604308 (3)|Marfan lipodystrophy syndrome; 616914 (3); Autosomal dominant|Marfan syndrome; 154700 (3); Autosomal dominant|Stiff skin syndrome; 184900 (3); Autosomal dominant|Weill-Marchesani syndrome 2; dominant; 608328…	K
URmtr	41200#M013#M01.3 Allotransplantation of kidney from cadaver NEC	Chapter XIV Diseases of the genitourinary system	PKD1	12	79	0.1319	401	199404	0.002	1.4e-18	75.5342	40.8324	139.728	1	Polycystic kidney disease 1; 173900 (3); Autosomal dominant	K
UR	41200#X40#X40 Compensation for renal failure	Chapter XXII Codes for special purposes	PKD1	21	337	0.0587	739	199993	0.0037	1.43e-18	16.864	10.7884	26.3611	1	Polycystic kidney disease 1; 173900 (3); Autosomal dominant	K
ptv5pcnt	Union#L40#L40 Psoriasis	Chapter XII Diseases of the skin and subcutaneous tissue	EGFL8	189	8052	0.0229	2625	233824	0.0111	1.44e-18	2.0908	1.8009	2.4274	0	NA	NA - MHC region
URmtr	Union#N18#N18 Chronic renal failure	Chapter XIV Diseases of the genitourinary system	PKD1	78	12380	0.0063	431	238052	0.0018	1.61e-18	3.4799	2.7323	4.432	1	Polycystic kidney disease 1; 173900 (3); Autosomal dominant	K
flexnonsynmtr	41202#BlockC81-C96#C81-C96 Malignant neoplasms| stated or presumed to be primary| of lymphoid| haematopoietic and related tissue	Chapter II Neoplasms	SRSF2	23	2943	0.0078	81	159207	0.0005	1.62e-18	15.3608	9.6533	24.443	0	NA	N
flexdmg	40011#5#(9590-9999) Hematologic (Leukemias| Lymphomas and related disorders)	Chapter II Neoplasms	SRSF2	21	2812	0.0074	87	209319	0.0004	1.63e-18	17.9677	11.1405	28.9789	0	NA	N
ptv	Source of report of I71 (aortic aneurysm and dissection)	Chapter IX Diseases of the circulatory system	FBN1	6	1480	0.004	5	148343	0	4.17e-10	120.278	36.6665	394.551	1	Acromicric dysplasia; 102370 (3); Autosomal dominant|Ectopia lentis; familial; 129600 (3); Autosomal dominant|Geleophysic dysplasia 2; 614185 (3); Autosomal dominant|MASS syndrome; 604308 (3)|Marfan lipodystrophy syndrome; 616914 (3); Autosomal dominant|Marfan syndrome; 154700 (3); Autosomal dominant|Stiff skin syndrome; 184900 (3); Autosomal dominant|Weill-Marchesani syndrome 2; dominant; 608328…	K
flexdmg	41202#Z40#Z40 Prophylactic surgery	Chapter XXI Factors influencing health status and contact with health services	BRCA1	52	467	0.1002	3531	151711	0.0227	1.69e-18	4.7842	3.5853	6.3839	1	Fanconi anemia; complementation group S; 617883 (3); Autosomal recessive|{Breast-ovarian cancer; familial; 1}; 604370 (3); Autosomal dominant; Multifactorial|{Pancreatic cancer; susceptibility to; 4}; 614320 (3)	K
ptv5pcnt	Source of report of I71 (aortic aneurysm and dissection)	Chapter IX Diseases of the circulatory system	FBN1	6	1480	0.004	5	148343	0	4.17e-10	120.278	36.6665	394.551	1	Acromicric dysplasia; 102370 (3); Autosomal dominant|Ectopia lentis; familial; 129600 (3); Autosomal dominant|Geleophysic dysplasia 2; 614185 (3); Autosomal dominant|MASS syndrome; 604308 (3)|Marfan lipodystrophy syndrome; 616914 (3); Autosomal dominant|Marfan syndrome; 154700 (3); Autosomal dominant|Stiff skin syndrome; 184900 (3); Autosomal dominant|Weill-Marchesani syndrome 2; dominant; 608328…	K
ptv	Union#I351#I35.1 Aortic (valve) insufficiency	Chapter IX Diseases of the circulatory system	FBN1	5	883	0.0056	5	192787	0	4.95e-10	218.332	63.095	755.508	1	Acromicric dysplasia; 102370 (3); Autosomal dominant|Ectopia lentis; familial; 129600 (3); Autosomal dominant|Geleophysic dysplasia 2; 614185 (3); Autosomal dominant|MASS syndrome; 604308 (3)|Marfan lipodystrophy syndrome; 616914 (3); Autosomal dominant|Marfan syndrome; 154700 (3); Autosomal dominant|Stiff skin syndrome; 184900 (3); Autosomal dominant|Weill-Marchesani syndrome 2; dominant; 608328…	K
ptv5pcnt	Union#I351#I35.1 Aortic (valve) insufficiency	Chapter IX Diseases of the circulatory system	FBN1	5	883	0.0056	5	192787	0	4.95e-10	218.332	63.095	755.508	1	Acromicric dysplasia; 102370 (3); Autosomal dominant|Ectopia lentis; familial; 129600 (3); Autosomal dominant|Geleophysic dysplasia 2; 614185 (3); Autosomal dominant|MASS syndrome; 604308 (3)|Marfan lipodystrophy syndrome; 616914 (3); Autosomal dominant|Marfan syndrome; 154700 (3); Autosomal dominant|Stiff skin syndrome; 184900 (3); Autosomal dominant|Weill-Marchesani syndrome 2; dominant; 608328…	K
URmtr	41202#N185#N18.5 Chronic kidney disease| stage 5	Chapter XIV Diseases of the genitourinary system	PKD1	17	327	0.0494	312	159558	0.002	1.84e-18	26.5867	16.1247	43.8368	1	Polycystic kidney disease 1; 173900 (3); Autosomal dominant	K
ptv5pcnt	Union#BlockC50-C50#C50-C50 Malignant neoplasm of breast	Chapter II Neoplasms	CHEK2	135	10956	0.0122	665	135369	0.0049	2.05e-18	2.5083	2.0825	3.0212	1	Li-Fraumeni syndrome; 609265 (3)|Osteosarcoma; somatic; 259500 (3)|{Breast and colorectal cancer; susceptibility to} (3)|{Breast cancer; susceptibility to}; 114480 (3); Autosomal dominant|{Prostate cancer; familial; susceptibility to}; 176807 (3); Autosomal dominant	K
URmtr	41272#L743#L74.3 Attention to arteriovenous shunt	Chapter IX Diseases of the circulatory system	PKD1	12	83	0.1263	430	215887	0.002	2.13e-18	72.5874	39.3351	133.95	1	Polycystic kidney disease 1; 173900 (3); Autosomal dominant	K
ptv5pcnt	Union#C50#C50 Malignant neoplasm of breast	Chapter II Neoplasms	CHEK2	126	9905	0.0126	673	136406	0.0049	2.22e-18	2.5783	2.1293	3.122	1	Li-Fraumeni syndrome; 609265 (3)|Osteosarcoma; somatic; 259500 (3)|{Breast and colorectal cancer; susceptibility to} (3)|{Breast cancer; susceptibility to}; 114480 (3); Autosomal dominant|{Prostate cancer; familial; susceptibility to}; 176807 (3); Autosomal dominant	K
ptv	Union#D126#D12.6 Colon| unspecified	Chapter II Neoplasms	APC	14	1721	0.0081	33	204044	0.0002	2.29e-18	50.2987	26.8706	94.1536	1	Adenoma; periampullary; somatic (3)|Adenomatous polyposis coli; 175100 (3); Autosomal dominant|Brain tumor-polyposis syndrome 2; 175100 (3); Autosomal dominant|Colorectal cancer; somatic; 114500 (3)|Desmoid disease; hereditary; 135290 (3); Autosomal dominant|Gardner syndrome; 175100 (3); Autosomal dominant|Gastric cancer; somatic; 613659 (3)|Hepatoblastoma; somatic; 114550 (3)	K
ptv5pcnt	Union#D126#D12.6 Colon| unspecified	Chapter II Neoplasms	APC	14	1721	0.0081	33	204044	0.0002	2.29e-18	50.2987	26.8706	94.1536	1	Adenoma; periampullary; somatic (3)|Adenomatous polyposis coli; 175100 (3); Autosomal dominant|Brain tumor-polyposis syndrome 2; 175100 (3); Autosomal dominant|Colorectal cancer; somatic; 114500 (3)|Desmoid disease; hereditary; 135290 (3); Autosomal dominant|Gardner syndrome; 175100 (3); Autosomal dominant|Gastric cancer; somatic; 613659 (3)|Hepatoblastoma; somatic; 114550 (3)	K
flexnonsyn	41272#W36#W36 Diagnostic puncture of bone	Chapter XIII Diseases of the musculoskeletal system and connective tissue	SRSF2	36	3040	0.0117	372	221783	0.0017	2.36e-18	7.0602	5.0053	9.9587	0	NA	N
ptv	Union#Q44#Q44 Congenital malformations of gallbladder| bile ducts and liver	Chapter XVII Congenital malformations, deformations and chromosomal abnormalities	PKD2	8	148	0.0513	28	208995	0.0001	2.37e-18	403.465	180.907	899.822	1	Polycystic kidney disease 2; 613095 (3); Autosomal dominant	K
ptv5pcnt	Union#Q44#Q44 Congenital malformations of gallbladder| bile ducts and liver	Chapter XVII Congenital malformations, deformations and chromosomal abnormalities	PKD2	8	148	0.0513	28	208995	0.0001	2.37e-18	403.465	180.907	899.822	1	Polycystic kidney disease 2; 613095 (3); Autosomal dominant	K
ptv	41202#BlockQ80-Q89#Q80-Q89 Other congenital malformations	Chapter XVII Congenital malformations, deformations and chromosomal abnormalities	FBN1	4	276	0.0143	8	229499	0	1.06e-09	415.759	124.47	1388.73	1	Acromicric dysplasia; 102370 (3); Autosomal dominant|Ectopia lentis; familial; 129600 (3); Autosomal dominant|Geleophysic dysplasia 2; 614185 (3); Autosomal dominant|MASS syndrome; 604308 (3)|Marfan lipodystrophy syndrome; 616914 (3); Autosomal dominant|Marfan syndrome; 154700 (3); Autosomal dominant|Stiff skin syndrome; 184900 (3); Autosomal dominant|Weill-Marchesani syndrome 2; dominant; 608328…	K
URmtr	41272#X403#X40.3 Haemodialysis NEC	Chapter XXII Codes for special purposes	PKD1	17	334	0.0484	382	194641	0.002	2.52e-18	25.9342	15.7685	42.6536	1	Polycystic kidney disease 1; 173900 (3); Autosomal dominant	K
ptv	Union#C795#C79.5 Secondary malignant neoplasm of bone and bone marrow	Chapter II Neoplasms	BRCA2	43	2738	0.0155	607	218610	0.0028	2.69e-18	5.6561	4.1418	7.7239	1	Fanconi anemia; complementation group D1; 605724 (3); Autosomal recessive|Wilms tumor; 194070 (3); Autosomal dominant; Somatic mutation|{Breast cancer; male; susceptibility to}; 114480 (3); Autosomal dominant|{Breast-ovarian cancer; familial; 2}; 612555 (3); Autosomal dominant|{Glioblastoma 3}; 613029 (3); Autosomal recessive|{Medulloblastoma}; 155255 (3); Autosomal recessive; Autosomal dominant|…	K
flexnonsyn	20001#1055#chronic lymphocytic	Chapter II Neoplasms	IGLL5	18	148	0.1084	887	168550	0.0052	2.74e-18	23.1109	14.1061	37.8638	0	NA	N
ptv5pcnt	41202#BlockQ80-Q89#Q80-Q89 Other congenital malformations	Chapter XVII Congenital malformations, deformations and chromosomal abnormalities	FBN1	4	276	0.0143	8	229499	0	1.06e-09	415.759	124.47	1388.73	1	Acromicric dysplasia; 102370 (3); Autosomal dominant|Ectopia lentis; familial; 129600 (3); Autosomal dominant|Geleophysic dysplasia 2; 614185 (3); Autosomal dominant|MASS syndrome; 604308 (3)|Marfan lipodystrophy syndrome; 616914 (3); Autosomal dominant|Marfan syndrome; 154700 (3); Autosomal dominant|Stiff skin syndrome; 184900 (3); Autosomal dominant|Weill-Marchesani syndrome 2; dominant; 608328…	K
ptv	Union#C77#C77 Secondary and unspecified malignant neoplasm of lymph nodes	Chapter II Neoplasms	BRCA2	63	5673	0.011	656	232865	0.0028	3.28e-18	3.9421	3.04	5.1119	1	Fanconi anemia; complementation group D1; 605724 (3); Autosomal recessive|Wilms tumor; 194070 (3); Autosomal dominant; Somatic mutation|{Breast cancer; male; susceptibility to}; 114480 (3); Autosomal dominant|{Breast-ovarian cancer; familial; 2}; 612555 (3); Autosomal dominant|{Glioblastoma 3}; 613029 (3); Autosomal recessive|{Medulloblastoma}; 155255 (3); Autosomal recessive; Autosomal dominant|…	K
flexnonsyn	Union#I802#I80.2 Phlebitis and thrombophlebitis of other deep vessels of lower extremities	Chapter IX Diseases of the circulatory system	PROC	66	2905	0.0222	1308	215885	0.006	3.33e-18	3.7498	2.9205	4.8147	1	Thrombophilia due to protein C deficiency; autosomal dominant; 176860 (3); Autosomal dominant|Thrombophilia due to protein C deficiency; autosomal recessive; 612304 (3); Autosomal recessive	K
UR	41272#K33#K33 Operations on aortic root	Chapter IX Diseases of the circulatory system	FBN1	8	76	0.0952	756	197873	0.0038	1.55e-09	27.5512	13.2504	57.2864	1	Acromicric dysplasia; 102370 (3); Autosomal dominant|Ectopia lentis; familial; 129600 (3); Autosomal dominant|Geleophysic dysplasia 2; 614185 (3); Autosomal dominant|MASS syndrome; 604308 (3)|Marfan lipodystrophy syndrome; 616914 (3); Autosomal dominant|Marfan syndrome; 154700 (3); Autosomal dominant|Stiff skin syndrome; 184900 (3); Autosomal dominant|Weill-Marchesani syndrome 2; dominant; 608328…	K
flexnonsyn	Source of report of E03 (other hypothyroidism)	Chapter IV Endocrine, nutritional and metabolic diseases	TSHR	278	18011	0.0152	1315	158197	0.0082	3.45e-18	1.8569	1.63	2.1153	1	Hyperthyroidism; familial gestational; 603373 (3)|Hyperthyroidism; nonautoimmune; 609152 (3); Autosomal dominant; Isolated cases|Hypothyroidism; congenital; nongoitrous; 1; 275200 (3); Autosomal recessive|Thyroid adenoma; hyperfunctioning; somatic (3)|Thyroid carcinoma with thyrotoxicosis (3)	K
UR	Union#H271#H27.1 Dislocation of lens	Chapter VII Diseases of the eye and adnexa	FBN1	7	46	0.1321	652	170866	0.0038	1.58e-09	39.8794	17.9388	88.6548	1	Acromicric dysplasia; 102370 (3); Autosomal dominant|Ectopia lentis; familial; 129600 (3); Autosomal dominant|Geleophysic dysplasia 2; 614185 (3); Autosomal dominant|MASS syndrome; 604308 (3)|Marfan lipodystrophy syndrome; 616914 (3); Autosomal dominant|Marfan syndrome; 154700 (3); Autosomal dominant|Stiff skin syndrome; 184900 (3); Autosomal dominant|Weill-Marchesani syndrome 2; dominant; 608328…	K
flexdmg	Union#I802#I80.2 Phlebitis and thrombophlebitis of other deep vessels of lower extremities	Chapter IX Diseases of the circulatory system	PROC	63	2908	0.0212	1203	215990	0.0055	3.54e-18	3.8897	3.0113	5.0243	1	Thrombophilia due to protein C deficiency; autosomal dominant; 176860 (3); Autosomal dominant|Thrombophilia due to protein C deficiency; autosomal recessive; 612304 (3); Autosomal recessive	K
raredmg	Union#E780#E78.0 Pure hypercholesterolaemia	Chapter IV Endocrine, nutritional and metabolic diseases	LDLR	348	33230	0.0104	1037	174674	0.0059	3.56e-18	1.764	1.5614	1.9929	1	Hypercholesterolemia; familial; 143890 (3); Autosomal dominant|LDL cholesterol level QTL2; 143890 (3); Autosomal dominant	K
ptv5pcnt	41202#BlockC51-C58#C51-C58 Malignant neoplasms of female genital organs	Chapter II Neoplasms	MSH6	24	2254	0.0105	82	105864	0.0008	3.77e-18	13.7465	8.7058	21.7056	1	Colorectal cancer; hereditary nonpolyposis; type 5; 614350 (3); Autosomal dominant|Endometrial cancer; familial; 608089 (3)|Mismatch repair cancer syndrome; 276300 (3); Autosomal recessive	K
raredmgmtr	20002#4#cardiovascular	Chapter IX Diseases of the circulatory system	LDLR	433	97619	0.0044	324	137930	0.0023	3.96e-18	1.8883	1.6347	2.1812	1	Hypercholesterolemia; familial; 143890 (3); Autosomal dominant|LDL cholesterol level QTL2; 143890 (3); Autosomal dominant	K
ptv	Union#ChapterII#Chapter II Neoplasms	Chapter II Neoplasms	BRCA2	347	78021	0.0044	429	182836	0.0023	4.26e-18	1.8955	1.645	2.1842	1	Fanconi anemia; complementation group D1; 605724 (3); Autosomal recessive|Wilms tumor; 194070 (3); Autosomal dominant; Somatic mutation|{Breast cancer; male; susceptibility to}; 114480 (3); Autosomal dominant|{Breast-ovarian cancer; familial; 2}; 612555 (3); Autosomal dominant|{Glioblastoma 3}; 613029 (3); Autosomal recessive|{Medulloblastoma}; 155255 (3); Autosomal recessive; Autosomal dominant|…	K
raredmg	Source of report of Q87 (other specified congenital malformation syndromes affecting multiple systems)	Chapter XVII Congenital malformations, deformations and chromosomal abnormalities	FBN1	15	143	0.0949	3481	265531	0.0129	3.17e-09	8.0014	4.6956	13.6347	1	Acromicric dysplasia; 102370 (3); Autosomal dominant|Ectopia lentis; familial; 129600 (3); Autosomal dominant|Geleophysic dysplasia 2; 614185 (3); Autosomal dominant|MASS syndrome; 604308 (3)|Marfan lipodystrophy syndrome; 616914 (3); Autosomal dominant|Marfan syndrome; 154700 (3); Autosomal dominant|Stiff skin syndrome; 184900 (3); Autosomal dominant|Weill-Marchesani syndrome 2; dominant; 608328…	K
UR	41202#H271#H27.1 Dislocation of lens	Chapter VII Diseases of the eye and adnexa	FBN1	6	29	0.1714	598	162383	0.0037	3.74e-09	56.1814	23.2399	135.816	1	Acromicric dysplasia; 102370 (3); Autosomal dominant|Ectopia lentis; familial; 129600 (3); Autosomal dominant|Geleophysic dysplasia 2; 614185 (3); Autosomal dominant|MASS syndrome; 604308 (3)|Marfan lipodystrophy syndrome; 616914 (3); Autosomal dominant|Marfan syndrome; 154700 (3); Autosomal dominant|Stiff skin syndrome; 184900 (3); Autosomal dominant|Weill-Marchesani syndrome 2; dominant; 608328…	K
flexnonsynmtr	41272#Z753#Z75.3 Wing of ilium	Chapter XXII Codes for special purposes	SRSF2	17	1222	0.0137	115	213615	0.0005	4.44e-18	25.8411	15.4804	43.136	0	NA	N
flexdmg	Union#BlockQ80-Q89#Q80-Q89 Other congenital malformations	Chapter XVII Congenital malformations, deformations and chromosomal abnormalities	FBN1	35	520	0.0631	4803	231827	0.0203	7.41e-09	3.2487	2.3044	4.5801	1	Acromicric dysplasia; 102370 (3); Autosomal dominant|Ectopia lentis; familial; 129600 (3); Autosomal dominant|Geleophysic dysplasia 2; 614185 (3); Autosomal dominant|MASS syndrome; 604308 (3)|Marfan lipodystrophy syndrome; 616914 (3); Autosomal dominant|Marfan syndrome; 154700 (3); Autosomal dominant|Stiff skin syndrome; 184900 (3); Autosomal dominant|Weill-Marchesani syndrome 2; dominant; 608328…	K
ptv	41202#I71#I71 Aortic aneurysm and dissection	Chapter IX Diseases of the circulatory system	FBN1	4	726	0.0055	1	108740	0	9.75e-09	599.119	66.8798	5366.98	1	Acromicric dysplasia; 102370 (3); Autosomal dominant|Ectopia lentis; familial; 129600 (3); Autosomal dominant|Geleophysic dysplasia 2; 614185 (3); Autosomal dominant|MASS syndrome; 604308 (3)|Marfan lipodystrophy syndrome; 616914 (3); Autosomal dominant|Marfan syndrome; 154700 (3); Autosomal dominant|Stiff skin syndrome; 184900 (3); Autosomal dominant|Weill-Marchesani syndrome 2; dominant; 608328…	K
ptvraredmg	Source of report of E03 (other hypothyroidism)	Chapter IV Endocrine, nutritional and metabolic diseases	TSHR	182	18107	0.01	731	158781	0.0046	4.7e-18	2.1833	1.8547	2.57	1	Hyperthyroidism; familial gestational; 603373 (3)|Hyperthyroidism; nonautoimmune; 609152 (3); Autosomal dominant; Isolated cases|Hypothyroidism; congenital; nongoitrous; 1; 275200 (3); Autosomal recessive|Thyroid adenoma; hyperfunctioning; somatic (3)|Thyroid carcinoma with thyrotoxicosis (3)	K
ptv5pcnt	41202#I50#I50 Heart failure	Chapter IX Diseases of the circulatory system	TTN	73	1858	0.0378	1536	135330	0.0112	4.85e-18	3.4616	2.7252	4.3971	1	Cardiomyopathy; dilated; 1G; 604145 (3)|Cardiomyopathy; familial hypertrophic; 9; 613765 (3); Autosomal dominant|Muscular dystrophy; limb-girdle; type 2J; 608807 (3); Autosomal recessive|Myopathy; proximal; with early respiratory muscle involvement; 603689 (3)|Salih myopathy; 611705 (3); Autosomal recessive|Tibial muscular dystrophy; tardive; 600334 (3); Autosomal dominant	K
flexnonsynmtr	41272#X333#X33.3 Intravenous blood transfusion of platelets	Chapter XXII Codes for special purposes	SRSF2	13	412	0.0306	130	212835	0.0006	4.89e-18	51.659	28.9737	92.1058	0	NA	N
UR	41200#X403#X40.3 Haemodialysis NEC	Chapter XXII Codes for special purposes	PKD1	18	227	0.0735	764	209748	0.0036	5.57e-18	21.7696	13.4012	35.3638	1	Polycystic kidney disease 1; 173900 (3); Autosomal dominant	K
ptv5pcnt	41202#I71#I71 Aortic aneurysm and dissection	Chapter IX Diseases of the circulatory system	FBN1	4	726	0.0055	1	108740	0	9.75e-09	599.119	66.8798	5366.98	1	Acromicric dysplasia; 102370 (3); Autosomal dominant|Ectopia lentis; familial; 129600 (3); Autosomal dominant|Geleophysic dysplasia 2; 614185 (3); Autosomal dominant|MASS syndrome; 604308 (3)|Marfan lipodystrophy syndrome; 616914 (3); Autosomal dominant|Marfan syndrome; 154700 (3); Autosomal dominant|Stiff skin syndrome; 184900 (3); Autosomal dominant|Weill-Marchesani syndrome 2; dominant; 608328…	K
rec	20002#1449#myeloproliferative disorder	Chapter III Diseases of the blood and blood-forming organs and certain disorders involving the immune mechanism	JAK2	5	131	0.0368	66	203025	0.0003	1.57e-09	117.41	46.5505	296.131	1	Erythrocytosis; somatic; 133100 (3)|Leukemia; acute myeloid; somatic; 601626 (3)|Myelofibrosis; somatic; 254450 (3)|Polycythemia vera; somatic; 263300 (3)|Thrombocythemia 3; 614521 (3); Autosomal dominant; Somatic mutation|{Budd-Chiari syndrome; somatic}; 600880 (3)	K
rec	Union#D45#D45 Polycythaemia vera	Chapter II Neoplasms	JAK2	6	357	0.0165	62	180359	0.0003	6.2e-09	48.891	21.0141	113.749	1	Erythrocytosis; somatic; 133100 (3)|Leukemia; acute myeloid; somatic; 601626 (3)|Myelofibrosis; somatic; 254450 (3)|Polycythemia vera; somatic; 263300 (3)|Thrombocythemia 3; 614521 (3); Autosomal dominant; Somatic mutation|{Budd-Chiari syndrome; somatic}; 600880 (3)	K
raredmg	Union#I48#I48 Atrial fibrillation and flutter	Chapter IX Diseases of the circulatory system	KLF1	25	18036	0.0014	49	172336	0.0003	8.68e-09	4.8751	3.0107	7.894	0	NA	NA
ptv5pcnt	2453#Cancer diagnosed by doctor	Chapter II Neoplasms	BRCA1	82	20986	0.0039	236	207706	0.0011	6.21e-18	3.4389	2.6738	4.4229	1	Fanconi anemia; complementation group S; 617883 (3); Autosomal recessive|{Breast-ovarian cancer; familial; 1}; 604370 (3); Autosomal dominant; Multifactorial|{Pancreatic cancer; susceptibility to; 4}; 614320 (3)	K
flexnonsyn	20002#4#cardiovascular	Chapter IX Diseases of the circulatory system	LDLR	1230	96822	0.0125	1225	137029	0.0089	6.28e-18	1.421	1.3124	1.5387	1	Hypercholesterolemia; familial; 143890 (3); Autosomal dominant|LDL cholesterol level QTL2; 143890 (3); Autosomal dominant	K
UR	Union#I120#I12.0 Hypertensive renal disease with renal failure	Chapter IX Diseases of the circulatory system	PKD1	29	904	0.0311	706	198311	0.0035	6.3e-18	9.011	6.1804	13.138	1	Polycystic kidney disease 1; 173900 (3); Autosomal dominant	K
ptv	Union#E78#E78 Disorders of lipoprotein metabolism and other lipidaemias	Chapter IV Endocrine, nutritional and metabolic diseases	APOB	28	61276	0.0005	292	154695	0.0019	6.31e-18	0.2421	0.1643	0.3568	1	Hypercholesterolemia; due to ligand-defective apo B; 144010 (3); Autosomal dominant|Hypobetalipoproteinemia; 615558 (3); Autosomal recessive	K
ptv5pcnt	Union#E78#E78 Disorders of lipoprotein metabolism and other lipidaemias	Chapter IV Endocrine, nutritional and metabolic diseases	APOB	28	61276	0.0005	292	154695	0.0019	6.31e-18	0.2421	0.1643	0.3568	1	Hypercholesterolemia; due to ligand-defective apo B; 144010 (3); Autosomal dominant|Hypobetalipoproteinemia; 615558 (3); Autosomal recessive	K
UR	Source of report of H26 (other cataract)	Chapter VII Diseases of the eye and adnexa	MIP	37	16588	0.0022	86	242834	0.0004	9.82e-16	6.2982	4.2828	9.2622	1	Cataract 15; multiple types; 615274 (3); Autosomal dominant	K
UR	41272#C71#C71 Extracapsular extraction of lens	Chapter VII Diseases of the eye and adnexa	MIP	36	16804	0.0021	83	241209	0.0003	3.41e-15	6.2259	4.2092	9.209	1	Cataract 15; multiple types; 615274 (3); Autosomal dominant	K
ptv	Union#I78#I78 Diseases of capillaries	Chapter IX Diseases of the circulatory system	ENG	10	1575	0.0063	8	233355	0	7.91e-18	185.202	72.9971	469.88	1	Telangiectasia; hereditary hemorrhagic; type 1; 187300 (3); Autosomal dominant	K
ptv5pcnt	Union#I78#I78 Diseases of capillaries	Chapter IX Diseases of the circulatory system	ENG	10	1575	0.0063	8	233355	0	7.91e-18	185.202	72.9971	469.88	1	Telangiectasia; hereditary hemorrhagic; type 1; 187300 (3); Autosomal dominant	K
URmtr	Union#E11#E11 Non-insulin-dependent diabetes mellitus	Chapter IV Endocrine, nutritional and metabolic diseases	GCK	44	19816	0.0022	61	182000	0.0003	7.94e-18	6.6249	4.4947	9.7647	1	Diabetes mellitus; noninsulin-dependent; late onset; 125853 (3); Autosomal dominant|Diabetes mellitus; permanent neonatal; 606176 (3); Autosomal recessive; Autosomal dominant|Hyperinsulinemic hypoglycemia; familial; 3; 602485 (3); Autosomal dominant|MODY; type II; 125851 (3); Autosomal dominant	K
flexnonsynmtr	Source of report of E03 (other hypothyroidism)	Chapter IV Endocrine, nutritional and metabolic diseases	TSHR	162	18127	0.0089	620	158892	0.0039	8.06e-18	2.2903	1.9253	2.7246	1	Hyperthyroidism; familial gestational; 603373 (3)|Hyperthyroidism; nonautoimmune; 609152 (3); Autosomal dominant; Isolated cases|Hypothyroidism; congenital; nongoitrous; 1; 275200 (3); Autosomal recessive|Thyroid adenoma; hyperfunctioning; somatic (3)|Thyroid carcinoma with thyrotoxicosis (3)	K
URmtr	41272#X40#X40 Compensation for renal failure	Chapter XXII Codes for special purposes	PKD1	20	620	0.0313	365	191485	0.0019	8.39e-18	16.9231	10.7157	26.7263	1	Polycystic kidney disease 1; 173900 (3); Autosomal dominant	K
ptv	Source of report of I48 (atrial fibrillation and flutter)	Chapter IX Diseases of the circulatory system	TTN	273	13217	0.0202	1935	171260	0.0112	8.64e-18	1.8281	1.6086	2.0776	1	Cardiomyopathy; dilated; 1G; 604145 (3)|Cardiomyopathy; familial hypertrophic; 9; 613765 (3); Autosomal dominant|Muscular dystrophy; limb-girdle; type 2J; 608807 (3); Autosomal recessive|Myopathy; proximal; with early respiratory muscle involvement; 603689 (3)|Salih myopathy; 611705 (3); Autosomal recessive|Tibial muscular dystrophy; tardive; 600334 (3); Autosomal dominant	K
UR	41272#C712#C71.2 Phacoemulsification of lens	Chapter VII Diseases of the eye and adnexa	MIP	36	16655	0.0022	86	240963	0.0004	6.47e-15	6.0563	4.103	8.9397	1	Cataract 15; multiple types; 615274 (3); Autosomal dominant	K
UR	41272#C751#C75.1 Insertion of prosthetic replacement for lens NEC	Chapter VII Diseases of the eye and adnexa	MIP	36	16739	0.0021	86	241630	0.0004	6.9e-15	6.0426	4.0937	8.9194	1	Cataract 15; multiple types; 615274 (3); Autosomal dominant	K
UR	Union#H26#H26 Other cataract	Chapter VII Diseases of the eye and adnexa	MIP	41	21607	0.0019	82	233968	0.0004	6.98e-15	5.4142	3.7205	7.8788	1	Cataract 15; multiple types; 615274 (3); Autosomal dominant	K
ptvraredmg	Union#BlockQ60-Q64#Q60-Q64 Congenital malformations of the urinary system	Chapter XVII Congenital malformations, deformations and chromosomal abnormalities	PKD2	25	760	0.0318	715	241126	0.003	1.02e-17	11.0934	7.3983	16.634	1	Polycystic kidney disease 2; 613095 (3); Autosomal dominant	K
flexnonsynmtr	Union#D563#D56.3 Thalassaemia trait	Chapter III Diseases of the blood and blood-forming organs and certain disorders involving the immune mechanism	HBB	8	33	0.1951	200	268929	0.0007	1.04e-17	325.974	148.72	714.491	1	Delta-beta thalassemia; 141749 (3); Autosomal dominant|Erythrocytosis 6; 617980 (3)|Heinz body anemia; 140700 (3); Autosomal dominant|Hereditary persistence of fetal hemoglobin; 141749 (3); Autosomal dominant|Methmoglobinemia; beta type; 617971 (3)|Sickle cell anemia; 603903 (3); Autosomal recessive|Thalassemia; beta; 613985 (3)|Thalassemia-beta; dominant inclusion-body; 603902 (3)|{Malaria; resi…	K
UR	41200#X411#X41.1 Insertion of ambulatory peritoneal dialysis catheter	Chapter XXII Codes for special purposes	PKD1	15	125	0.1071	983	268047	0.0037	1.1e-17	32.7219	19.0835	56.1074	1	Polycystic kidney disease 1; 173900 (3); Autosomal dominant	K
ptv5pcnt	Source of report of I48 (atrial fibrillation and flutter)	Chapter IX Diseases of the circulatory system	TTN	274	13216	0.0203	1948	171247	0.0112	1.1e-17	1.8226	1.6041	2.0708	1	Cardiomyopathy; dilated; 1G; 604145 (3)|Cardiomyopathy; familial hypertrophic; 9; 613765 (3); Autosomal dominant|Muscular dystrophy; limb-girdle; type 2J; 608807 (3); Autosomal recessive|Myopathy; proximal; with early respiratory muscle involvement; 603689 (3)|Salih myopathy; 611705 (3); Autosomal recessive|Tibial muscular dystrophy; tardive; 600334 (3); Autosomal dominant	K
UR	41202#Q613#Q61.3 Polycystic kidney| unspecified	Chapter XVII Congenital malformations, deformations and chromosomal abnormalities	PKD1	10	20	0.3333	965	266255	0.0036	1.12e-17	137.956	64.4057	295.499	1	Polycystic kidney disease 1; 173900 (3); Autosomal dominant	K
UR	20002#1427#polycystic kidney	Chapter XIV Diseases of the genitourinary system	PKD2	11	162	0.0636	223	268559	0.0008	1.13e-17	81.7735	43.7854	152.72	1	Polycystic kidney disease 2; 613095 (3); Autosomal dominant	K
UR	Union#E78#E78 Disorders of lipoprotein metabolism and other lipidaemias	Chapter IV Endocrine, nutritional and metabolic diseases	LDLR	188	61116	0.0031	195	154792	0.0013	1.15e-17	2.4418	1.9981	2.9841	1	Hypercholesterolemia; familial; 143890 (3); Autosomal dominant|LDL cholesterol level QTL2; 143890 (3); Autosomal dominant	K
ptv	Union#D12#D12 Benign neoplasm of colon| rectum| anus and anal canal	Chapter II Neoplasms	APC	26	14724	0.0018	24	200897	0.0001	1.2e-17	14.7812	8.4849	25.7497	1	Adenoma; periampullary; somatic (3)|Adenomatous polyposis coli; 175100 (3); Autosomal dominant|Brain tumor-polyposis syndrome 2; 175100 (3); Autosomal dominant|Colorectal cancer; somatic; 114500 (3)|Desmoid disease; hereditary; 135290 (3); Autosomal dominant|Gardner syndrome; 175100 (3); Autosomal dominant|Gastric cancer; somatic; 613659 (3)|Hepatoblastoma; somatic; 114550 (3)	K
ptv5pcnt	Union#D12#D12 Benign neoplasm of colon| rectum| anus and anal canal	Chapter II Neoplasms	APC	26	14724	0.0018	24	200897	0.0001	1.2e-17	14.7812	8.4849	25.7497	1	Adenoma; periampullary; somatic (3)|Adenomatous polyposis coli; 175100 (3); Autosomal dominant|Brain tumor-polyposis syndrome 2; 175100 (3); Autosomal dominant|Colorectal cancer; somatic; 114500 (3)|Desmoid disease; hereditary; 135290 (3); Autosomal dominant|Gardner syndrome; 175100 (3); Autosomal dominant|Gastric cancer; somatic; 613659 (3)|Hepatoblastoma; somatic; 114550 (3)	K
flexdmg	40006#BlockC81-C96#C81-C96 Malignant neoplasms| stated or presumed to be primary| of lymphoid| haematopoietic and related tissue	Chapter II Neoplasms	SRSF2	19	2497	0.0076	66	175068	0.0004	1.22e-17	20.1836	12.0981	33.6726	0	NA	N
ptv	41202#I50#I50 Heart failure	Chapter IX Diseases of the circulatory system	TTN	72	1859	0.0373	1527	135339	0.0112	1.22e-17	3.4327	2.6982	4.3672	1	Cardiomyopathy; dilated; 1G; 604145 (3)|Cardiomyopathy; familial hypertrophic; 9; 613765 (3); Autosomal dominant|Muscular dystrophy; limb-girdle; type 2J; 608807 (3); Autosomal recessive|Myopathy; proximal; with early respiratory muscle involvement; 603689 (3)|Salih myopathy; 611705 (3); Autosomal recessive|Tibial muscular dystrophy; tardive; 600334 (3); Autosomal dominant	K
URmtr	Union#Q78#Q78 Other osteochondrodysplasias	Chapter XVII Congenital malformations, deformations and chromosomal abnormalities	COL1A1	10	83	0.1075	219	212072	0.001	1.3e-17	116.671	59.7413	227.849	1	Caffey disease; 114000 (3); Autosomal dominant|Ehlers-Danlos syndrome; arthrochalasia type; 1; 130060 (3); Autosomal dominant|Osteogenesis imperfecta; type I; 166200 (3); Autosomal dominant|Osteogenesis imperfecta; type II; 166210 (3); Autosomal dominant|Osteogenesis imperfecta; type III; 259420 (3); Autosomal dominant|Osteogenesis imperfecta; type IV; 166220 (3); Autosomal dominant|{Bone mineral…	K
ptvraredmg	41202#I80#I80 Phlebitis and thrombophlebitis	Chapter IX Diseases of the circulatory system	PROC	51	2667	0.0188	685	163854	0.0042	1.3e-17	4.5742	3.4328	6.0951	1	Thrombophilia due to protein C deficiency; autosomal dominant; 176860 (3); Autosomal dominant|Thrombophilia due to protein C deficiency; autosomal recessive; 612304 (3); Autosomal recessive	K
ptv	40012#3#Malignant| primary site	Chapter II Neoplasms	BRCA1	115	41120	0.0028	215	221521	0.001	1.31e-17	2.8815	2.2971	3.6147	1	Fanconi anemia; complementation group S; 617883 (3); Autosomal recessive|{Breast-ovarian cancer; familial; 1}; 604370 (3); Autosomal dominant; Multifactorial|{Pancreatic cancer; susceptibility to; 4}; 614320 (3)	K
raredmg	Union#I80#I80 Phlebitis and thrombophlebitis	Chapter IX Diseases of the circulatory system	PROC	106	10005	0.0105	972	247589	0.0039	1.32e-17	2.6987	2.2062	3.3011	1	Thrombophilia due to protein C deficiency; autosomal dominant; 176860 (3); Autosomal dominant|Thrombophilia due to protein C deficiency; autosomal recessive; 612304 (3); Autosomal recessive	K
ptv	41272#L743#L74.3 Attention to arteriovenous shunt	Chapter IX Diseases of the circulatory system	PKD1	8	87	0.0842	65	216252	0.0003	1.34e-17	305.927	142.521	656.683	1	Polycystic kidney disease 1; 173900 (3); Autosomal dominant	K
ptv5pcnt	41272#L743#L74.3 Attention to arteriovenous shunt	Chapter IX Diseases of the circulatory system	PKD1	8	87	0.0842	65	216252	0.0003	1.34e-17	305.927	142.521	656.683	1	Polycystic kidney disease 1; 173900 (3); Autosomal dominant	K
flexdmg	Union#BlockE70-E90#E70-E90 Metabolic disorders	Chapter IV Endocrine, nutritional and metabolic diseases	LDLR	604	46299	0.0129	1459	171662	0.0084	1.35e-17	1.5349	1.3953	1.6885	1	Hypercholesterolemia; familial; 143890 (3); Autosomal dominant|LDL cholesterol level QTL2; 143890 (3); Autosomal dominant	K
UR	41200#C751#C75.1 Insertion of prosthetic replacement for lens NEC	Chapter VII Diseases of the eye and adnexa	MIP	35	16108	0.0022	86	242082	0.0004	1.04e-14	6.1163	4.1275	9.0635	1	Cataract 15; multiple types; 615274 (3); Autosomal dominant	K
ptv	Union#D132#D13.2 Duodenum	Chapter II Neoplasms	APC	8	148	0.0513	48	268966	0.0002	1.47e-17	302.89	140.855	651.325	1	Adenoma; periampullary; somatic (3)|Adenomatous polyposis coli; 175100 (3); Autosomal dominant|Brain tumor-polyposis syndrome 2; 175100 (3); Autosomal dominant|Colorectal cancer; somatic; 114500 (3)|Desmoid disease; hereditary; 135290 (3); Autosomal dominant|Gardner syndrome; 175100 (3); Autosomal dominant|Gastric cancer; somatic; 613659 (3)|Hepatoblastoma; somatic; 114550 (3)	K
ptv5pcnt	Union#D132#D13.2 Duodenum	Chapter II Neoplasms	APC	8	148	0.0513	48	268966	0.0002	1.47e-17	302.89	140.855	651.325	1	Adenoma; periampullary; somatic (3)|Adenomatous polyposis coli; 175100 (3); Autosomal dominant|Brain tumor-polyposis syndrome 2; 175100 (3); Autosomal dominant|Colorectal cancer; somatic; 114500 (3)|Desmoid disease; hereditary; 135290 (3); Autosomal dominant|Gardner syndrome; 175100 (3); Autosomal dominant|Gastric cancer; somatic; 613659 (3)|Hepatoblastoma; somatic; 114550 (3)	K
flexdmg	41200#M01#M01 Transplantation of kidney	Chapter XIV Diseases of the genitourinary system	PKD1	31	173	0.152	4299	199519	0.0211	1.51e-17	8.3163	5.6676	12.203	1	Polycystic kidney disease 1; 173900 (3); Autosomal dominant	K
flexdmg	41272#M01#M01 Transplantation of kidney	Chapter XIV Diseases of the genitourinary system	PKD1	31	173	0.152	4304	199514	0.0211	1.56e-17	8.3065	5.6609	12.1885	1	Polycystic kidney disease 1; 173900 (3); Autosomal dominant	K
ptvraredmg	Union#N185#N18.5 Chronic kidney disease| stage 5	Chapter XIV Diseases of the genitourinary system	PKD1	40	511	0.0726	2572	191648	0.0132	1.58e-17	5.8327	4.2179	8.0658	1	Polycystic kidney disease 1; 173900 (3); Autosomal dominant	K
flexnonsynmtr	40011#5#(9590-9999) Hematologic (Leukemias| Lymphomas and related disorders)	Chapter II Neoplasms	SRSF2	22	2811	0.0078	114	209292	0.0005	1.59e-17	14.3684	9.0893	22.7136	0	NA	N
ptv	Union#D131#D13.1 Stomach	Chapter II Neoplasms	APC	11	689	0.0157	41	220231	0.0002	1.6e-17	85.7567	43.8947	167.542	1	Adenoma; periampullary; somatic (3)|Adenomatous polyposis coli; 175100 (3); Autosomal dominant|Brain tumor-polyposis syndrome 2; 175100 (3); Autosomal dominant|Colorectal cancer; somatic; 114500 (3)|Desmoid disease; hereditary; 135290 (3); Autosomal dominant|Gardner syndrome; 175100 (3); Autosomal dominant|Gastric cancer; somatic; 613659 (3)|Hepatoblastoma; somatic; 114550 (3)	K
ptv5pcnt	Union#D131#D13.1 Stomach	Chapter II Neoplasms	APC	11	689	0.0157	41	220231	0.0002	1.6e-17	85.7567	43.8947	167.542	1	Adenoma; periampullary; somatic (3)|Adenomatous polyposis coli; 175100 (3); Autosomal dominant|Brain tumor-polyposis syndrome 2; 175100 (3); Autosomal dominant|Colorectal cancer; somatic; 114500 (3)|Desmoid disease; hereditary; 135290 (3); Autosomal dominant|Gardner syndrome; 175100 (3); Autosomal dominant|Gastric cancer; somatic; 613659 (3)|Hepatoblastoma; somatic; 114550 (3)	K
UR	41200#C75#C75 Prosthesis of lens	Chapter VII Diseases of the eye and adnexa	MIP	35	16177	0.0022	86	241902	0.0004	1.2e-14	6.0857	4.1068	9.0182	1	Cataract 15; multiple types; 615274 (3); Autosomal dominant	K
UR	41272#C75#C75 Prosthesis of lens	Chapter VII Diseases of the eye and adnexa	MIP	36	16811	0.0021	89	241438	0.0004	1.83e-14	5.8093	3.9433	8.5584	1	Cataract 15; multiple types; 615274 (3); Autosomal dominant	K
ptvraredmg	Source of report of H26 (other cataract)	Chapter VII Diseases of the eye and adnexa	MIP	65	16560	0.0039	298	242622	0.0012	6.61e-14	3.1957	2.4425	4.1811	1	Cataract 15; multiple types; 615274 (3); Autosomal dominant	K
flexnonsynmtr	Union#D66#D66 Hereditary factor VIII deficiency	Chapter III Diseases of the blood and blood-forming organs and certain disorders involving the immune mechanism	F8	14	55	0.2029	1691	267410	0.0063	1.78e-17	40.2531	22.3431	72.5197	1	Hemophilia A; 306700 (3); X-linked recessive	K
ptvraredmg	Union#H26#H26 Other cataract	Chapter VII Diseases of the eye and adnexa	MIP	76	21572	0.0035	278	233772	0.0012	6.91e-14	2.9626	2.2979	3.8196	1	Cataract 15; multiple types; 615274 (3); Autosomal dominant	K
UR	41202#H26#H26 Other cataract	Chapter VII Diseases of the eye and adnexa	MIP	32	15651	0.002	77	218411	0.0004	5.73e-13	5.7995	3.839	8.7612	1	Cataract 15; multiple types; 615274 (3); Autosomal dominant	K
UR	41272#X412#X41.2 Removal of ambulatory peritoneal dialysis catheter	Chapter XXII Codes for special purposes	PKD1	14	100	0.1228	984	268072	0.0037	1.88e-17	38.1403	21.7254	66.9579	1	Polycystic kidney disease 1; 173900 (3); Autosomal dominant	K
UR	Union#BlockH25-H28#H25-H28 Disorders of lens	Chapter VII Diseases of the eye and adnexa	MIP	42	26188	0.0016	80	227241	0.0004	8.18e-13	4.5556	3.1351	6.6197	1	Cataract 15; multiple types; 615274 (3); Autosomal dominant	K
flexnonsyn	41200#W36#W36 Diagnostic puncture of bone	Chapter XIII Diseases of the musculoskeletal system and connective tissue	SRSF2	34	2852	0.0118	375	221575	0.0017	2e-17	7.044	4.949	10.0258	0	NA	N
flexnonsynmtr	Union#E780#E78.0 Pure hypercholesterolaemia	Chapter IV Endocrine, nutritional and metabolic diseases	LDLR	293	33285	0.0087	836	174875	0.0048	2.07e-17	1.8414	1.6111	2.1045	1	Hypercholesterolemia; familial; 143890 (3); Autosomal dominant|LDL cholesterol level QTL2; 143890 (3); Autosomal dominant	K
ptv	20002#1079#cardiomyopathy	Chapter IX Diseases of the circulatory system	TTN	27	235	0.1031	1294	110281	0.0116	2.23e-17	9.7918	6.5503	14.6374	1	Cardiomyopathy; dilated; 1G; 604145 (3)|Cardiomyopathy; familial hypertrophic; 9; 613765 (3); Autosomal dominant|Muscular dystrophy; limb-girdle; type 2J; 608807 (3); Autosomal recessive|Myopathy; proximal; with early respiratory muscle involvement; 603689 (3)|Salih myopathy; 611705 (3); Autosomal recessive|Tibial muscular dystrophy; tardive; 600334 (3); Autosomal dominant	K
UR	41272#X411#X41.1 Insertion of ambulatory peritoneal dialysis catheter	Chapter XXII Codes for special purposes	PKD1	15	132	0.102	815	222284	0.0037	2.37e-17	30.9933	18.0891	53.103	1	Polycystic kidney disease 1; 173900 (3); Autosomal dominant	K
flexdmg	Source of report of H26 (other cataract)	Chapter VII Diseases of the eye and adnexa	MIP	78	16547	0.0047	432	242488	0.0018	1.34e-12	2.646	2.078	3.3692	1	Cataract 15; multiple types; 615274 (3); Autosomal dominant	K
URmtr	Union#H26#H26 Other cataract	Chapter VII Diseases of the eye and adnexa	MIP	28	21620	0.0013	44	234006	0.0002	1.67e-12	6.8877	4.2875	11.0648	1	Cataract 15; multiple types; 615274 (3); Autosomal dominant	K
ptv5pcnt	20002#1079#cardiomyopathy	Chapter IX Diseases of the circulatory system	TTN	27	235	0.1031	1300	110275	0.0117	2.49e-17	9.7461	6.5198	14.5688	1	Cardiomyopathy; dilated; 1G; 604145 (3)|Cardiomyopathy; familial hypertrophic; 9; 613765 (3); Autosomal dominant|Muscular dystrophy; limb-girdle; type 2J; 608807 (3); Autosomal recessive|Myopathy; proximal; with early respiratory muscle involvement; 603689 (3)|Salih myopathy; 611705 (3); Autosomal recessive|Tibial muscular dystrophy; tardive; 600334 (3); Autosomal dominant	K
ptv	41202#D132#D13.2 Duodenum	Chapter II Neoplasms	APC	7	91	0.0714	26	197057	0.0001	2.54e-17	583.009	246.824	1377.09	1	Adenoma; periampullary; somatic (3)|Adenomatous polyposis coli; 175100 (3); Autosomal dominant|Brain tumor-polyposis syndrome 2; 175100 (3); Autosomal dominant|Colorectal cancer; somatic; 114500 (3)|Desmoid disease; hereditary; 135290 (3); Autosomal dominant|Gardner syndrome; 175100 (3); Autosomal dominant|Gastric cancer; somatic; 613659 (3)|Hepatoblastoma; somatic; 114550 (3)	K
ptv5pcnt	41202#D132#D13.2 Duodenum	Chapter II Neoplasms	APC	7	91	0.0714	26	197057	0.0001	2.54e-17	583.009	246.824	1377.09	1	Adenoma; periampullary; somatic (3)|Adenomatous polyposis coli; 175100 (3); Autosomal dominant|Brain tumor-polyposis syndrome 2; 175100 (3); Autosomal dominant|Colorectal cancer; somatic; 114500 (3)|Desmoid disease; hereditary; 135290 (3); Autosomal dominant|Gardner syndrome; 175100 (3); Autosomal dominant|Gastric cancer; somatic; 613659 (3)|Hepatoblastoma; somatic; 114550 (3)	K
flexnonsyn	41272#W365#W36.5 Diagnostic extraction of bone marrow NEC	Chapter XIII Diseases of the musculoskeletal system and connective tissue	SRSF2	34	2821	0.0119	382	221173	0.0017	2.58e-17	6.9782	4.904	9.9297	0	NA	N
UR	Union#E11#E11 Non-insulin-dependent diabetes mellitus	Chapter IV Endocrine, nutritional and metabolic diseases	GCK	51	19809	0.0026	89	181972	0.0005	2.66e-17	5.2641	3.7299	7.4294	1	Diabetes mellitus; noninsulin-dependent; late onset; 125853 (3); Autosomal dominant|Diabetes mellitus; permanent neonatal; 606176 (3); Autosomal recessive; Autosomal dominant|Hyperinsulinemic hypoglycemia; familial; 3; 602485 (3); Autosomal dominant|MODY; type II; 125851 (3); Autosomal dominant	K
flexdmg	Source of report of E80 (disorders of porphyrin and bilirubin metabolism)	Chapter IV Endocrine, nutritional and metabolic diseases	UGT1A6	30	818	0.0354	768	170237	0.0045	2.69e-17	8.1294	5.6087	11.7832	NA - UGT1A1 sequence overlap	NA	NA - UGT1A1 sequence overlap
flexnonsyn	40011#9823#Chronic lymphocytic leukemia|small lymphocytic lymphoma	Chapter II Neoplasms	IGLL5	22	315	0.0653	1037	197931	0.0052	2.72e-17	13.3305	8.6154	20.6262	0	NA	N
ptv	41272#M293#M29.3 Endoscopic removal of tubal prosthesis from ureter	Chapter XIV Diseases of the genitourinary system	PKD1	13	1042	0.0123	51	196426	0.0003	2.73e-17	48.0512	26.0566	88.6117	1	Polycystic kidney disease 1; 173900 (3); Autosomal dominant	K
ptv5pcnt	41272#M293#M29.3 Endoscopic removal of tubal prosthesis from ureter	Chapter XIV Diseases of the genitourinary system	PKD1	13	1042	0.0123	51	196426	0.0003	2.73e-17	48.0512	26.0566	88.6117	1	Polycystic kidney disease 1; 173900 (3); Autosomal dominant	K
ptv	41202#C78#C78 Secondary malignant neoplasm of respiratory and digestive organs	Chapter II Neoplasms	BRCA2	35	2192	0.0157	426	178997	0.0024	2.76e-17	6.7091	4.741	9.4941	1	Fanconi anemia; complementation group D1; 605724 (3); Autosomal recessive|Wilms tumor; 194070 (3); Autosomal dominant; Somatic mutation|{Breast cancer; male; susceptibility to}; 114480 (3); Autosomal dominant|{Breast-ovarian cancer; familial; 2}; 612555 (3); Autosomal dominant|{Glioblastoma 3}; 613029 (3); Autosomal recessive|{Medulloblastoma}; 155255 (3); Autosomal recessive; Autosomal dominant|…	K
URmtr	41202#H26#H26 Other cataract	Chapter VII Diseases of the eye and adnexa	MIP	24	15659	0.0015	41	218447	0.0002	1.72e-12	8.166	4.9331	13.5176	1	Cataract 15; multiple types; 615274 (3); Autosomal dominant	K
UR	41272#M013#M01.3 Allotransplantation of kidney from cadaver NEC	Chapter XIV Diseases of the genitourinary system	PKD1	13	78	0.1429	724	199081	0.0036	3.08e-17	45.829	25.3616	82.8139	1	Polycystic kidney disease 1; 173900 (3); Autosomal dominant	K
UR	Union#Q12#Q12 Congenital lens malformations	Chapter XVII Congenital malformations, deformations and chromosomal abnormalities	MIP	7	157	0.0427	119	268887	0.0004	2.18e-12	100.745	46.266	219.372	1	Cataract 15; multiple types; 615274 (3); Autosomal dominant	K
ptv	41202#BlockC51-C58#C51-C58 Malignant neoplasms of female genital organs	Chapter II Neoplasms	MSH6	23	2255	0.0101	81	105865	0.0008	3.27e-17	13.3306	8.3737	21.2217	1	Colorectal cancer; hereditary nonpolyposis; type 5; 614350 (3); Autosomal dominant|Endometrial cancer; familial; 608089 (3)|Mismatch repair cancer syndrome; 276300 (3); Autosomal recessive	K
flexdmg	40006#C920#C92.0 Acute myeloid leukaemia	Chapter II Neoplasms	SRSF2	9	143	0.0592	72	185022	0.0004	3.29e-17	161.732	79.3481	329.654	0	NA	N
ptv	20002#1473#high cholesterol	Chapter IX Diseases of the circulatory system	LDLR	44	32660	0.0013	30	170582	0.0002	3.31e-17	7.6603	4.8155	12.1859	1	Hypercholesterolemia; familial; 143890 (3); Autosomal dominant|LDL cholesterol level QTL2; 143890 (3); Autosomal dominant	K
ptv5pcnt	20002#1473#high cholesterol	Chapter IX Diseases of the circulatory system	LDLR	44	32660	0.0013	30	170582	0.0002	3.31e-17	7.6603	4.8155	12.1859	1	Hypercholesterolemia; familial; 143890 (3); Autosomal dominant|LDL cholesterol level QTL2; 143890 (3); Autosomal dominant	K
ptvraredmg	41272#C751#C75.1 Insertion of prosthetic replacement for lens NEC	Chapter VII Diseases of the eye and adnexa	MIP	62	16713	0.0037	297	241419	0.0012	2.19e-12	3.0155	2.2925	3.9664	1	Cataract 15; multiple types; 615274 (3); Autosomal dominant	K
ptvraredmg	41200#C751#C75.1 Insertion of prosthetic replacement for lens NEC	Chapter VII Diseases of the eye and adnexa	MIP	60	16083	0.0037	294	241874	0.0012	2.36e-12	3.0692	2.324	4.0533	1	Cataract 15; multiple types; 615274 (3); Autosomal dominant	K
flexdmg	Source of report of E80 (disorders of porphyrin and bilirubin metabolism)	Chapter IV Endocrine, nutritional and metabolic diseases	UGT1A8	30	818	0.0354	776	170229	0.0045	3.51e-17	8.0453	5.551	11.6603	NA - UGT1A1 sequence overlap	NA	NA - UGT1A1 sequence overlap
UR	41200#X41#X41 Placement of ambulatory apparatus for compensation for renal failure	Chapter XXII Codes for special purposes	PKD1	15	137	0.0987	983	268035	0.0037	3.87e-17	29.8544	17.4547	51.0627	1	Polycystic kidney disease 1; 173900 (3); Autosomal dominant	K
UR	20002#1473#high cholesterol	Chapter IX Diseases of the circulatory system	LDLR	125	32579	0.0038	242	170370	0.0014	3.88e-17	2.7012	2.176	3.3531	1	Hypercholesterolemia; familial; 143890 (3); Autosomal dominant|LDL cholesterol level QTL2; 143890 (3); Autosomal dominant	K
ptvraredmg	41272#C712#C71.2 Phacoemulsification of lens	Chapter VII Diseases of the eye and adnexa	MIP	61	16630	0.0037	294	240755	0.0012	3.74e-12	3.0038	2.2788	3.9593	1	Cataract 15; multiple types; 615274 (3); Autosomal dominant	K
ptv5pcnt	Union#H409#H40.9 Glaucoma| unspecified	Chapter VII Diseases of the eye and adnexa	MYOC	53	3692	0.0142	810	240620	0.0034	4.24e-17	4.2644	3.2237	5.6412	1	Glaucoma 1A; primary open angle; 137750 (3); Autosomal dominant	K
flexdmg	40001#ChapterII#Chapter II Neoplasms	Chapter II Neoplasms	SRSF2	30	8441	0.0035	87	217924	0.0004	4.28e-17	8.9025	5.8755	13.4891	0	NA	N
ptvraredmg	41272#C75#C75 Prosthesis of lens	Chapter VII Diseases of the eye and adnexa	MIP	62	16785	0.0037	301	241226	0.0012	4.35e-12	2.9602	2.2512	3.8926	1	Cataract 15; multiple types; 615274 (3); Autosomal dominant	K
ptvraredmg	41202#Q613#Q61.3 Polycystic kidney| unspecified	Chapter XVII Congenital malformations, deformations and chromosomal abnormalities	PKD1	13	17	0.4333	3582	263638	0.0134	4.47e-17	56.283	27.3168	115.964	1	Polycystic kidney disease 1; 173900 (3); Autosomal dominant	K
URmtr	41200#Q22#Q22 Bilateral excision of adnexa of uterus	Chapter XIV Diseases of the genitourinary system	BRCA1	25	1192	0.0205	287	144653	0.002	4.56e-17	10.5708	6.9966	15.971	1	Fanconi anemia; complementation group S; 617883 (3); Autosomal recessive|{Breast-ovarian cancer; familial; 1}; 604370 (3); Autosomal dominant; Multifactorial|{Pancreatic cancer; susceptibility to; 4}; 614320 (3)	K
UR	41200#M013#M01.3 Allotransplantation of kidney from cadaver NEC	Chapter XIV Diseases of the genitourinary system	PKD1	13	78	0.1429	751	199054	0.0038	4.89e-17	44.1753	24.4504	79.8128	1	Polycystic kidney disease 1; 173900 (3); Autosomal dominant	K
flexnonsynmtr	Union#I780#I78.0 Hereditary haemorrhagic telangiectasia	Chapter IX Diseases of the circulatory system	ENG	12	56	0.1765	1010	268092	0.0038	5.05e-17	56.8795	30.3986	106.429	1	Telangiectasia; hereditary hemorrhagic; type 1; 187300 (3); Autosomal dominant	K
ptvraredmg	Union#BlockE70-E90#E70-E90 Metabolic disorders	Chapter IV Endocrine, nutritional and metabolic diseases	LDLR	459	46444	0.0098	1044	172077	0.006	5.08e-17	1.6289	1.4589	1.8188	1	Hypercholesterolemia; familial; 143890 (3); Autosomal dominant|LDL cholesterol level QTL2; 143890 (3); Autosomal dominant	K
URmtr	41272#C71#C71 Extracapsular extraction of lens	Chapter VII Diseases of the eye and adnexa	MIP	24	16816	0.0014	45	241247	0.0002	4.42e-12	7.6513	4.661	12.5603	1	Cataract 15; multiple types; 615274 (3); Autosomal dominant	K
ptvraredmg	41272#C71#C71 Extracapsular extraction of lens	Chapter VII Diseases of the eye and adnexa	MIP	61	16779	0.0036	293	240999	0.0012	4.47e-12	2.9903	2.2684	3.9419	1	Cataract 15; multiple types; 615274 (3); Autosomal dominant	K
ptv	41202#C509#C50.9 Breast| unspecified	Chapter II Neoplasms	BRCA1	36	5889	0.0061	92	106701	0.0009	5.5e-17	7.0899	4.8185	10.432	1	Fanconi anemia; complementation group S; 617883 (3); Autosomal recessive|{Breast-ovarian cancer; familial; 1}; 604370 (3); Autosomal dominant; Multifactorial|{Pancreatic cancer; susceptibility to; 4}; 614320 (3)	K
flexdmg	41272#Z75#Z75 Bone of pelvis	Chapter XXII Codes for special purposes	SRSF2	18	2156	0.0083	104	245572	0.0004	5.58e-17	19.7138	11.9313	32.5725	0	NA	N
flexdmg	41200#X33#X33 Other blood transfusion	Chapter XXII Codes for special purposes	SRSF2	19	2634	0.0072	109	266408	0.0004	5.66e-17	17.6303	10.8139	28.7431	0	NA	N
UR	41202#BlockH25-H28#H25-H28 Disorders of lens	Chapter VII Diseases of the eye and adnexa	MIP	40	24932	0.0016	78	216270	0.0004	4.99e-12	4.4484	3.0378	6.5139	1	Cataract 15; multiple types; 615274 (3); Autosomal dominant	K
URmtr	Source of report of H26 (other cataract)	Chapter VII Diseases of the eye and adnexa	MIP	24	16601	0.0014	47	242873	0.0002	6.09e-12	7.4706	4.5676	12.2187	1	Cataract 15; multiple types; 615274 (3); Autosomal dominant	K
flexdmg	20002#1328#haemophilia	Chapter III Diseases of the blood and blood-forming organs and certain disorders involving the immune mechanism	F8	12	19	0.3871	2500	262920	0.0094	6.01e-17	66.4219	32.2087	136.978	1	Hemophilia A; 306700 (3); X-linked recessive	K
ptvraredmg	41200#C75#C75 Prosthesis of lens	Chapter VII Diseases of the eye and adnexa	MIP	60	16152	0.0037	302	241686	0.0012	7.47e-12	2.9728	2.2525	3.9236	1	Cataract 15; multiple types; 615274 (3); Autosomal dominant	K
URmtr	41272#C712#C71.2 Phacoemulsification of lens	Chapter VII Diseases of the eye and adnexa	MIP	24	16667	0.0014	47	241002	0.0002	7.65e-12	7.3837	4.5145	12.0766	1	Cataract 15; multiple types; 615274 (3); Autosomal dominant	K
ptv	41272#B291#B29.1 Reconstruction of breast using myocutaneous flap of latissimus dorsi muscle	Chapter IV Endocrine, nutritional and metabolic diseases	BRCA2	21	545	0.0371	403	145188	0.0028	6.44e-17	13.8819	8.8807	21.6994	1	Fanconi anemia; complementation group D1; 605724 (3); Autosomal recessive|Wilms tumor; 194070 (3); Autosomal dominant; Somatic mutation|{Breast cancer; male; susceptibility to}; 114480 (3); Autosomal dominant|{Breast-ovarian cancer; familial; 2}; 612555 (3); Autosomal dominant|{Glioblastoma 3}; 613029 (3); Autosomal recessive|{Medulloblastoma}; 155255 (3); Autosomal recessive; Autosomal dominant|…	K
flexdmg	Union#Q446#Q44.6 Cystic disease of liver	Chapter XVII Congenital malformations, deformations and chromosomal abnormalities	PKD1	20	54	0.2703	4487	207510	0.0212	6.66e-17	17.1285	10.2455	28.6355	1	Polycystic kidney disease 1; 173900 (3); Autosomal dominant	K
UR	41272#X41#X41 Placement of ambulatory apparatus for compensation for renal failure	Chapter XXII Codes for special purposes	PKD1	15	142	0.0955	832	226223	0.0037	6.73e-17	28.7221	16.797	49.1134	1	Polycystic kidney disease 1; 173900 (3); Autosomal dominant	K
ptv5pcnt	41202#Z421#Z42.1 Follow-up care involving plastic surgery of breast	Chapter XXI Factors influencing health status and contact with health services	BRCA1	22	1453	0.0149	168	144812	0.0012	6.88e-17	13.0513	8.3436	20.415	1	Fanconi anemia; complementation group S; 617883 (3); Autosomal recessive|{Breast-ovarian cancer; familial; 1}; 604370 (3); Autosomal dominant; Multifactorial|{Pancreatic cancer; susceptibility to; 4}; 614320 (3)	K
URmtr	41200#L743#L74.3 Attention to arteriovenous shunt	Chapter IX Diseases of the circulatory system	PKD1	11	79	0.1222	529	268551	0.002	6.9e-17	70.6865	37.4029	133.588	1	Polycystic kidney disease 1; 173900 (3); Autosomal dominant	K
ptv	41200#M293#M29.3 Endoscopic removal of tubal prosthesis from ureter	Chapter XIV Diseases of the genitourinary system	PKD1	12	854	0.0139	49	195997	0.0002	6.94e-17	56.2052	29.7892	106.046	1	Polycystic kidney disease 1; 173900 (3); Autosomal dominant	K
ptv5pcnt	41200#M293#M29.3 Endoscopic removal of tubal prosthesis from ureter	Chapter XIV Diseases of the genitourinary system	PKD1	12	854	0.0139	49	195997	0.0002	6.94e-17	56.2052	29.7892	106.046	1	Polycystic kidney disease 1; 173900 (3); Autosomal dominant	K
ptv5pcnt	40011#2#(8010-8790) Epithelial	Chapter II Neoplasms	BRCA1	126	44003	0.0029	221	207466	0.0011	7.01e-17	2.6881	2.1593	3.3463	1	Fanconi anemia; complementation group S; 617883 (3); Autosomal recessive|{Breast-ovarian cancer; familial; 1}; 604370 (3); Autosomal dominant; Multifactorial|{Pancreatic cancer; susceptibility to; 4}; 614320 (3)	K
flexnonsyn	Union#E80#E80 Disorders of porphyrin and bilirubin metabolism	Chapter IV Endocrine, nutritional and metabolic diseases	UGT1A1	43	908	0.0452	1571	170023	0.0092	7.02e-17	5.1252	3.7595	6.9872	1	Crigler-Najjar syndrome; type I; 218800 (3); Autosomal recessive|Crigler-Najjar syndrome; type II; 606785 (3); Autosomal recessive|Hyperbilirubinemia; familial transient neonatal; 237900 (3); Autosomal recessive|[Bilirubin; serum level of; QTL1]; 601816 (3)|[Gilbert syndrome]; 143500 (3); Autosomal recessive	K
flexdmg	Union#H26#H26 Other cataract	Chapter VII Diseases of the eye and adnexa	MIP	90	21558	0.0042	408	233642	0.0017	8.6e-12	2.3907	1.902	3.005	1	Cataract 15; multiple types; 615274 (3); Autosomal dominant	K
ptv	Union#T82#T82 Complications of cardiac and vascular prosthetic devices| implants and grafts	Chapter XIX Injury, poisoning and certain other consequences of external causes	PKD1	16	2377	0.0067	47	188709	0.0002	7.3e-17	27.0262	15.3032	47.7297	1	Polycystic kidney disease 1; 173900 (3); Autosomal dominant	K
ptv5pcnt	Union#T82#T82 Complications of cardiac and vascular prosthetic devices| implants and grafts	Chapter XIX Injury, poisoning and certain other consequences of external causes	PKD1	16	2377	0.0067	47	188709	0.0002	7.3e-17	27.0262	15.3032	47.7297	1	Polycystic kidney disease 1; 173900 (3); Autosomal dominant	K
URmtr	41202#H269#H26.9 Cataract| unspecified	Chapter VII Diseases of the eye and adnexa	MIP	22	13711	0.0016	43	218236	0.0002	9.62e-12	8.1435	4.8703	13.6165	1	Cataract 15; multiple types; 615274 (3); Autosomal dominant	K
ptvraredmg	Source of report of I80 (phlebitis and thrombophlebitis)	Chapter IX Diseases of the circulatory system	PROC	100	9075	0.0109	999	245107	0.0041	8.23e-17	2.7036	2.1989	3.3242	1	Thrombophilia due to protein C deficiency; autosomal dominant; 176860 (3); Autosomal dominant|Thrombophilia due to protein C deficiency; autosomal recessive; 612304 (3); Autosomal recessive	K
flexdmg	Union#E80#E80 Disorders of porphyrin and bilirubin metabolism	Chapter IV Endocrine, nutritional and metabolic diseases	UGT1A6	31	920	0.0326	773	170821	0.0045	8.33e-17	7.4462	5.1701	10.7244	NA - UGT1A1 sequence overlap	NA	NA - UGT1A1 sequence overlap
URmtr	41272#C751#C75.1 Insertion of prosthetic replacement for lens NEC	Chapter VII Diseases of the eye and adnexa	MIP	24	16751	0.0014	48	241668	0.0002	1.13e-11	7.2135	4.4181	11.7777	1	Cataract 15; multiple types; 615274 (3); Autosomal dominant	K
UR	41202#Q120#Q12.0 Congenital cataract	Chapter XVII Congenital malformations, deformations and chromosomal abnormalities	MIP	5	36	0.122	88	205027	0.0004	1.27e-11	323.591	124.088	843.846	1	Cataract 15; multiple types; 615274 (3); Autosomal dominant	K
flexdmg	20002#1405#other renal|kidney problem	Chapter XIV Diseases of the genitourinary system	PKD1	86	1361	0.0594	5177	239529	0.0212	9.05e-17	2.9236	2.3471	3.6418	1	Polycystic kidney disease 1; 173900 (3); Autosomal dominant	K
URmtr	41272#C75#C75 Prosthesis of lens	Chapter VII Diseases of the eye and adnexa	MIP	24	16823	0.0014	49	241478	0.0002	1.74e-11	7.0305	4.3132	11.4598	1	Cataract 15; multiple types; 615274 (3); Autosomal dominant	K
UR	41202#H269#H26.9 Cataract| unspecified	Chapter VII Diseases of the eye and adnexa	MIP	28	13705	0.002	79	218200	0.0004	1.8e-11	5.643	3.6656	8.687	1	Cataract 15; multiple types; 615274 (3); Autosomal dominant	K
ptv	41272#M13#M13 Percutaneous puncture of kidney	Chapter XIV Diseases of the genitourinary system	PKD1	13	1210	0.0106	51	205950	0.0002	9.85e-17	43.386	23.5367	79.975	1	Polycystic kidney disease 1; 173900 (3); Autosomal dominant	K
ptv5pcnt	41272#M13#M13 Percutaneous puncture of kidney	Chapter XIV Diseases of the genitourinary system	PKD1	13	1210	0.0106	51	205950	0.0002	9.85e-17	43.386	23.5367	79.975	1	Polycystic kidney disease 1; 173900 (3); Autosomal dominant	K
flexnonsynmtr	41202#BlockQ60-Q64#Q60-Q64 Congenital malformations of the urinary system	Chapter XVII Congenital malformations, deformations and chromosomal abnormalities	PKD1	27	97	0.2177	7414	259806	0.0277	1e-16	9.7541	6.3635	14.9513	1	Polycystic kidney disease 1; 173900 (3); Autosomal dominant	K
URmtr	41200#C751#C75.1 Insertion of prosthetic replacement for lens NEC	Chapter VII Diseases of the eye and adnexa	MIP	23	16120	0.0014	47	242121	0.0002	1.98e-11	7.3502	4.4625	12.1065	1	Cataract 15; multiple types; 615274 (3); Autosomal dominant	K
ptv	2453#Cancer diagnosed by doctor	Chapter II Neoplasms	BRCA2	133	20935	0.0063	546	207396	0.0026	1.06e-16	2.4132	1.9955	2.9183	1	Fanconi anemia; complementation group D1; 605724 (3); Autosomal recessive|Wilms tumor; 194070 (3); Autosomal dominant; Somatic mutation|{Breast cancer; male; susceptibility to}; 114480 (3); Autosomal dominant|{Breast-ovarian cancer; familial; 2}; 612555 (3); Autosomal dominant|{Glioblastoma 3}; 613029 (3); Autosomal recessive|{Medulloblastoma}; 155255 (3); Autosomal recessive; Autosomal dominant|…	K
URmtr	Union#H269#H26.9 Cataract| unspecified	Chapter VII Diseases of the eye and adnexa	MIP	23	15242	0.0015	50	240280	0.0002	2.11e-11	7.2516	4.4244	11.8854	1	Cataract 15; multiple types; 615274 (3); Autosomal dominant	K
flexnonsyn	Source of report of E80 (disorders of porphyrin and bilirubin metabolism)	Chapter IV Endocrine, nutritional and metabolic diseases	UGT1A1	40	808	0.0472	1538	169467	0.009	1.11e-16	5.4548	3.9553	7.5227	1	Crigler-Najjar syndrome; type I; 218800 (3); Autosomal recessive|Crigler-Najjar syndrome; type II; 606785 (3); Autosomal recessive|Hyperbilirubinemia; familial transient neonatal; 237900 (3); Autosomal recessive|[Bilirubin; serum level of; QTL1]; 601816 (3)|[Gilbert syndrome]; 143500 (3); Autosomal recessive	K
flexnonsyn	41202#Q61#Q61 Cystic kidney disease	Chapter XVII Congenital malformations, deformations and chromosomal abnormalities	PKD1	31	46	0.4026	18301	248919	0.0685	1.12e-16	9.1662	5.8114	14.4575	1	Polycystic kidney disease 1; 173900 (3); Autosomal dominant	K
UR	41202#Q12#Q12 Congenital lens malformations	Chapter XVII Congenital malformations, deformations and chromosomal abnormalities	MIP	5	39	0.1136	120	267100	0.0004	2.21e-11	285.363	110.574	736.449	1	Cataract 15; multiple types; 615274 (3); Autosomal dominant	K
flexdmg	41200#C751#C75.1 Insertion of prosthetic replacement for lens NEC	Chapter VII Diseases of the eye and adnexa	MIP	73	16070	0.0045	426	241742	0.0018	2.35e-11	2.5778	2.01	3.306	1	Cataract 15; multiple types; 615274 (3); Autosomal dominant	K
flexdmg	41272#C712#C71.2 Phacoemulsification of lens	Chapter VII Diseases of the eye and adnexa	MIP	74	16617	0.0044	422	240627	0.0018	2.79e-11	2.5393	1.9825	3.2524	1	Cataract 15; multiple types; 615274 (3); Autosomal dominant	K
raredmg	20001#1059#malignant melanoma	Chapter II Neoplasms	CDKN2A	23	2034	0.0112	191	197080	0.001	1.26e-16	11.6677	7.5536	18.0225	1	Melanoma and neural system tumor syndrome; 155755 (3); Autosomal dominant|Orolaryngeal cancer; multiple (3)|Pancreatic cancer/melanoma syndrome; 606719 (3); Autosomal dominant|{Melanoma; cutaneous malignant; 2}; 155601 (3); Autosomal dominant	K
flexnonsynmtr	20002#4#cardiovascular	Chapter IX Diseases of the circulatory system	LDLR	679	97373	0.0069	603	137651	0.0044	1.26e-16	1.5918	1.426	1.7769	1	Hypercholesterolemia; familial; 143890 (3); Autosomal dominant|LDL cholesterol level QTL2; 143890 (3); Autosomal dominant	K
URmtr	Union#BlockQ38-Q45#Q38-Q45 Other congenital malformations of the digestive system	Chapter XVII Congenital malformations, deformations and chromosomal abnormalities	PKD1	20	706	0.0275	473	242146	0.0019	1.3e-16	14.5025	9.2149	22.824	0	Polycystic kidney disease 1; 173900 (3); Autosomal dominant	K
ptvraredmg	Union#R31#R31 Unspecified haematuria	Chapter XVIII Symptoms, signs and abnormal clinical and laboratory findings, not elsewhere classified	COL4A4	211	12093	0.0171	1759	195165	0.0089	1.35e-16	1.9359	1.6763	2.2357	1	Alport syndrome; autosomal recessive; 203780 (3); Autosomal recessive|Hematuria; familial benign (3)	K
ptvraredmg	Union#C43#C43 Malignant melanoma of skin	Chapter II Neoplasms	CDKN2A	38	3951	0.0095	441	264740	0.0017	1.38e-16	5.7737	4.139	8.0541	1	Melanoma and neural system tumor syndrome; 155755 (3); Autosomal dominant|Orolaryngeal cancer; multiple (3)|Pancreatic cancer/melanoma syndrome; 606719 (3); Autosomal dominant|{Melanoma; cutaneous malignant; 2}; 155601 (3); Autosomal dominant	K
URmtr	41200#C75#C75 Prosthesis of lens	Chapter VII Diseases of the eye and adnexa	MIP	23	16189	0.0014	49	241939	0.0002	4.17e-11	7.0148	4.2732	11.5154	1	Cataract 15; multiple types; 615274 (3); Autosomal dominant	K
flexdmg	Source of report of E80 (disorders of porphyrin and bilirubin metabolism)	Chapter IV Endocrine, nutritional and metabolic diseases	UGT1A5	31	817	0.0366	885	170120	0.0052	1.43e-16	7.2938	5.065	10.5034	NA - UGT1A1 sequence overlap	NA	NA - UGT1A1 sequence overlap
flexdmg	41272#C751#C75.1 Insertion of prosthetic replacement for lens NEC	Chapter VII Diseases of the eye and adnexa	MIP	75	16700	0.0045	431	241285	0.0018	4.22e-11	2.5142	1.9664	3.2145	1	Cataract 15; multiple types; 615274 (3); Autosomal dominant	K
flexdmg	Union#E80#E80 Disorders of porphyrin and bilirubin metabolism	Chapter IV Endocrine, nutritional and metabolic diseases	UGT1A8	31	920	0.0326	792	170802	0.0046	1.58e-16	7.2668	5.0463	10.4642	NA - UGT1A1 sequence overlap	NA	NA - UGT1A1 sequence overlap
flexdmg	41272#C71#C71 Extracapsular extraction of lens	Chapter VII Diseases of the eye and adnexa	MIP	74	16766	0.0044	423	240869	0.0018	5.95e-11	2.5133	1.9623	3.219	1	Cataract 15; multiple types; 615274 (3); Autosomal dominant	K
flexdmg	41272#C75#C75 Prosthesis of lens	Chapter VII Diseases of the eye and adnexa	MIP	75	16772	0.0045	439	241088	0.0018	8.19e-11	2.4558	1.9214	3.1388	1	Cataract 15; multiple types; 615274 (3); Autosomal dominant	K
UR	41202#I780#I78.0 Hereditary haemorrhagic telangiectasia	Chapter IX Diseases of the circulatory system	ACVRL1	7	31	0.1842	111	212212	0.0005	1.7e-16	431.701	186.176	1001.02	1	Telangiectasia; hereditary hemorrhagic; type 2; 600376 (3); Autosomal dominant	K
ptv5pcnt	20002#1462#crohns disease	Chapter XI Diseases of the digestive system	NOD2	81	707	0.1028	7684	204220	0.0363	1.7e-16	3.0449	2.4168	3.8363	1	Blau syndrome; 186580 (3); Autosomal dominant|{Inflammatory bowel disease 1; Crohn disease}; 266600 (3); Multifactorial|{Yao syndrome}; 617321 (3); Multifactorial	K
raredmg	41202#I80#I80 Phlebitis and thrombophlebitis	Chapter IX Diseases of the circulatory system	PROC	49	2669	0.018	679	163860	0.0041	1.75e-16	4.4305	3.3071	5.9355	1	Thrombophilia due to protein C deficiency; autosomal dominant; 176860 (3); Autosomal dominant|Thrombophilia due to protein C deficiency; autosomal recessive; 612304 (3); Autosomal recessive	K
flexdmg	41200#C75#C75 Prosthesis of lens	Chapter VII Diseases of the eye and adnexa	MIP	73	16139	0.0045	436	241552	0.0018	8.74e-11	2.5059	1.9548	3.2125	1	Cataract 15; multiple types; 615274 (3); Autosomal dominant	K
flexnonsynmtr	Source of report of D66 (hereditary factor viii deficiency)	Chapter III Diseases of the blood and blood-forming organs and certain disorders involving the immune mechanism	F8	13	50	0.2063	1692	267415	0.0063	1.97e-16	41.0921	22.2814	75.7837	1	Hemophilia A; 306700 (3); X-linked recessive	K
ptv	40011#8500#Duct adenocarcinoma	Chapter II Neoplasms	BRCA1	40	7071	0.0056	136	139882	0.001	2.06e-16	5.8184	4.0864	8.2844	1	Fanconi anemia; complementation group S; 617883 (3); Autosomal recessive|{Breast-ovarian cancer; familial; 1}; 604370 (3); Autosomal dominant; Multifactorial|{Pancreatic cancer; susceptibility to; 4}; 614320 (3)	K
ptvraredmg	41202#H269#H26.9 Cataract| unspecified	Chapter VII Diseases of the eye and adnexa	MIP	52	13681	0.0038	275	218004	0.0013	1.02e-10	3.0131	2.2391	4.0547	1	Cataract 15; multiple types; 615274 (3); Autosomal dominant	K
ptvraredmg	Union#D563#D56.3 Thalassaemia trait	Chapter III Diseases of the blood and blood-forming organs and certain disorders involving the immune mechanism	HBB	8	33	0.1951	296	268833	0.0011	2.23e-16	220.174	100.851	480.675	1	Delta-beta thalassemia; 141749 (3); Autosomal dominant|Erythrocytosis 6; 617980 (3)|Heinz body anemia; 140700 (3); Autosomal dominant|Hereditary persistence of fetal hemoglobin; 141749 (3); Autosomal dominant|Methmoglobinemia; beta type; 617971 (3)|Sickle cell anemia; 603903 (3); Autosomal recessive|Thalassemia; beta; 613985 (3)|Thalassemia-beta; dominant inclusion-body; 603902 (3)|{Malaria; resi…	K
UR	41200#ChapterC#Chapter C - Eye	Chapter VII Diseases of the eye and adnexa	MIP	40	28873	0.0014	82	233430	0.0004	1.12e-10	3.9438	2.7018	5.7566	1	Cataract 15; multiple types; 615274 (3); Autosomal dominant	K
ptvraredmg	Union#Q12#Q12 Congenital lens malformations	Chapter XVII Congenital malformations, deformations and chromosomal abnormalities	MIP	8	156	0.0488	366	268640	0.0014	1.16e-10	37.6405	18.3607	77.1652	1	Cataract 15; multiple types; 615274 (3); Autosomal dominant	K
ptv	41272#B27#B27 Total excision of breast	Chapter IV Endocrine, nutritional and metabolic diseases	BRCA1	28	3126	0.0089	153	147241	0.001	2.36e-16	8.62	5.7526	12.9166	1	Fanconi anemia; complementation group S; 617883 (3); Autosomal recessive|{Breast-ovarian cancer; familial; 1}; 604370 (3); Autosomal dominant; Multifactorial|{Pancreatic cancer; susceptibility to; 4}; 614320 (3)	K
URmtr	Union#BlockE10-E14#E10-E14 Diabetes mellitus	Chapter IV Endocrine, nutritional and metabolic diseases	GCK	40	19317	0.0021	58	183860	0.0003	2.39e-16	6.5642	4.3864	9.823	1	Diabetes mellitus; noninsulin-dependent; late onset; 125853 (3); Autosomal dominant|Diabetes mellitus; permanent neonatal; 606176 (3); Autosomal recessive; Autosomal dominant|Hyperinsulinemic hypoglycemia; familial; 3; 602485 (3); Autosomal dominant|MODY; type II; 125851 (3); Autosomal dominant	K
UR	Union#H269#H26.9 Cataract| unspecified	Chapter VII Diseases of the eye and adnexa	MIP	29	15236	0.0019	95	240235	0.0004	1.88e-10	4.8133	3.1748	7.2974	1	Cataract 15; multiple types; 615274 (3); Autosomal dominant	K
URmtr	Union#BlockH25-H28#H25-H28 Disorders of lens	Chapter VII Diseases of the eye and adnexa	MIP	28	26202	0.0011	44	227277	0.0002	1.92e-10	5.5198	3.4362	8.8671	1	Cataract 15; multiple types; 615274 (3); Autosomal dominant	K
UR	Union#Q78#Q78 Other osteochondrodysplasias	Chapter XVII Congenital malformations, deformations and chromosomal abnormalities	COL1A1	11	82	0.1183	452	211839	0.0021	2.44e-16	62.8704	33.2812	118.766	1	Caffey disease; 114000 (3); Autosomal dominant|Ehlers-Danlos syndrome; arthrochalasia type; 1; 130060 (3); Autosomal dominant|Osteogenesis imperfecta; type I; 166200 (3); Autosomal dominant|Osteogenesis imperfecta; type II; 166210 (3); Autosomal dominant|Osteogenesis imperfecta; type III; 259420 (3); Autosomal dominant|Osteogenesis imperfecta; type IV; 166220 (3); Autosomal dominant|{Bone mineral…	K
UR	41272#ChapterC#Chapter C - Eye	Chapter VII Diseases of the eye and adnexa	MIP	40	29077	0.0014	84	233267	0.0004	2.4e-10	3.8202	2.621	5.5679	1	Cataract 15; multiple types; 615274 (3); Autosomal dominant	K
ptvraredmg	Union#H269#H26.9 Cataract| unspecified	Chapter VII Diseases of the eye and adnexa	MIP	55	15210	0.0036	307	240023	0.0013	2.46e-10	2.8271	2.1208	3.7687	1	Cataract 15; multiple types; 615274 (3); Autosomal dominant	K
ptv	41272#X70#X70 Procurement of drugs for chemotherapy for neoplasm in Bands 1-5	Chapter XXII Codes for special purposes	BRCA2	55	4952	0.011	718	255635	0.0028	2.77e-16	3.9544	3.0017	5.2095	1	Fanconi anemia; complementation group D1; 605724 (3); Autosomal recessive|Wilms tumor; 194070 (3); Autosomal dominant; Somatic mutation|{Breast cancer; male; susceptibility to}; 114480 (3); Autosomal dominant|{Breast-ovarian cancer; familial; 2}; 612555 (3); Autosomal dominant|{Glioblastoma 3}; 613029 (3); Autosomal recessive|{Medulloblastoma}; 155255 (3); Autosomal recessive; Autosomal dominant|…	K
UR	Union#Q120#Q12.0 Congenital cataract	Chapter XVII Congenital malformations, deformations and chromosomal abnormalities	MIP	5	67	0.0694	121	268977	0.0004	2.83e-10	165.892	65.7175	418.763	1	Cataract 15; multiple types; 615274 (3); Autosomal dominant	K
flexdmg	Union#E80#E80 Disorders of porphyrin and bilirubin metabolism	Chapter IV Endocrine, nutritional and metabolic diseases	UGT1A5	32	919	0.0336	871	170723	0.0051	2.85e-16	6.8251	4.7679	9.7699	NA - UGT1A1 sequence overlap	NA	NA - UGT1A1 sequence overlap
ptvraredmg	41202#H26#H26 Other cataract	Chapter VII Diseases of the eye and adnexa	MIP	56	15627	0.0036	276	218212	0.0013	3e-10	2.8332	2.1248	3.7778	1	Cataract 15; multiple types; 615274 (3); Autosomal dominant	K
ptvraredmg	Union#BlockH25-H28#H25-H28 Disorders of lens	Chapter VII Diseases of the eye and adnexa	MIP	77	26153	0.0029	276	227045	0.0012	3.66e-10	2.422	1.8807	3.119	1	Cataract 15; multiple types; 615274 (3); Autosomal dominant	K
URmtr	41202#Q120#Q12.0 Congenital cataract	Chapter XVII Congenital malformations, deformations and chromosomal abnormalities	MIP	4	37	0.0976	49	205066	0.0002	3.99e-10	452.435	155.353	1317.63	1	Cataract 15; multiple types; 615274 (3); Autosomal dominant	K
URmtr	41202#Q12#Q12 Congenital lens malformations	Chapter XVII Congenital malformations, deformations and chromosomal abnormalities	MIP	4	40	0.0909	69	267151	0.0003	6.89e-10	387.175	134.869	1111.49	1	Cataract 15; multiple types; 615274 (3); Autosomal dominant	K
flexnonsyn	41200#W365#W36.5 Diagnostic extraction of bone marrow NEC	Chapter XIII Diseases of the musculoskeletal system and connective tissue	SRSF2	31	2516	0.0122	381	221188	0.0017	3.02e-16	7.153	4.9499	10.3367	0	NA	N
ptv5pcnt	40006#BlockC50-C50#C50-C50 Malignant neoplasm of breast	Chapter II Neoplasms	CHEK2	102	7757	0.013	570	116886	0.0049	3.14e-16	2.6965	2.1814	3.3331	1	Li-Fraumeni syndrome; 609265 (3)|Osteosarcoma; somatic; 259500 (3)|{Breast and colorectal cancer; susceptibility to} (3)|{Breast cancer; susceptibility to}; 114480 (3); Autosomal dominant|{Prostate cancer; familial; susceptibility to}; 176807 (3); Autosomal dominant	K
raredmg	Union#Q613#Q61.3 Polycystic kidney| unspecified	Chapter XVII Congenital malformations, deformations and chromosomal abnormalities	PKD1	24	182	0.1165	3357	265607	0.0125	3.35e-16	10.4335	6.8074	15.9909	1	Polycystic kidney disease 1; 173900 (3); Autosomal dominant	K
ptvraredmg	Union#Q44#Q44 Congenital malformations of gallbladder| bile ducts and liver	Chapter XVII Congenital malformations, deformations and chromosomal abnormalities	PKD1	22	134	0.141	2785	206238	0.0133	3.57e-16	12.158	7.7335	19.1137	0	Polycystic kidney disease 1; 173900 (3); Autosomal dominant	K
flexdmg	Union#D680#D68.0 Von Willebrand's disease	Chapter III Diseases of the blood and blood-forming organs and certain disorders involving the immune mechanism	VWF	21	73	0.2234	4582	220550	0.0204	3.6e-16	13.8468	8.515	22.5171	1	von Willebrand disease; type 1; 193400 (3); Autosomal dominant|von Willebrand disease; types 2A; 2B; 2M; and 2N; 613554 (3); Autosomal recessive; Autosomal dominant|von Willibrand disease; type 3; 277480 (3); Autosomal recessive	K
URmtr	41202#BlockH25-H28#H25-H28 Disorders of lens	Chapter VII Diseases of the eye and adnexa	MIP	26	24946	0.001	41	216307	0.0002	8.96e-10	5.4987	3.3634	8.9895	1	Cataract 15; multiple types; 615274 (3); Autosomal dominant	K
URmtr	Union#Q12#Q12 Congenital lens malformations	Chapter XVII Congenital malformations, deformations and chromosomal abnormalities	MIP	5	159	0.0305	68	268938	0.0003	1.15e-09	124.37	49.4942	312.52	1	Cataract 15; multiple types; 615274 (3); Autosomal dominant	K
ptv5pcnt	40006#C50#C50 Malignant neoplasm of breast	Chapter II Neoplasms	CHEK2	102	7757	0.013	574	116882	0.0049	3.84e-16	2.6776	2.1664	3.3094	1	Li-Fraumeni syndrome; 609265 (3)|Osteosarcoma; somatic; 259500 (3)|{Breast and colorectal cancer; susceptibility to} (3)|{Breast cancer; susceptibility to}; 114480 (3); Autosomal dominant|{Prostate cancer; familial; susceptibility to}; 176807 (3); Autosomal dominant	K
flexdmg	41202#H269#H26.9 Cataract| unspecified	Chapter VII Diseases of the eye and adnexa	MIP	63	13670	0.0046	402	217877	0.0018	1.3e-09	2.4978	1.9141	3.2594	1	Cataract 15; multiple types; 615274 (3); Autosomal dominant	K
raredmg	20002#4#cardiovascular	Chapter IX Diseases of the circulatory system	LDLR	809	97243	0.0083	756	137498	0.0055	4.1e-16	1.5131	1.3698	1.6714	1	Hypercholesterolemia; familial; 143890 (3); Autosomal dominant|LDL cholesterol level QTL2; 143890 (3); Autosomal dominant	K
flexnonsyn	Union#Q12#Q12 Congenital lens malformations	Chapter XVII Congenital malformations, deformations and chromosomal abnormalities	MIP	9	155	0.0549	749	268257	0.0028	1.36e-09	20.796	10.5794	40.8788	1	Cataract 15; multiple types; 615274 (3); Autosomal dominant	K
ptv	40011#2#(8010-8790) Epithelial	Chapter II Neoplasms	BRCA1	115	44014	0.0026	197	207490	0.0009	4.38e-16	2.7519	2.186	3.4644	1	Fanconi anemia; complementation group S; 617883 (3); Autosomal recessive|{Breast-ovarian cancer; familial; 1}; 604370 (3); Autosomal dominant; Multifactorial|{Pancreatic cancer; susceptibility to; 4}; 614320 (3)	K
flexnonsynmtr	40006#C920#C92.0 Acute myeloid leukaemia	Chapter II Neoplasms	SRSF2	9	143	0.0592	98	184996	0.0005	4.44e-16	118.807	58.8748	239.749	0	NA	N
ptv	41272#B37#B37 Other operations on breast	Chapter IV Endocrine, nutritional and metabolic diseases	BRCA2	23	770	0.029	403	145146	0.0028	4.55e-16	10.7581	7.0255	16.4739	1	Fanconi anemia; complementation group D1; 605724 (3); Autosomal recessive|Wilms tumor; 194070 (3); Autosomal dominant; Somatic mutation|{Breast cancer; male; susceptibility to}; 114480 (3); Autosomal dominant|{Breast-ovarian cancer; familial; 2}; 612555 (3); Autosomal dominant|{Glioblastoma 3}; 613029 (3); Autosomal recessive|{Medulloblastoma}; 155255 (3); Autosomal recessive; Autosomal dominant|…	K
URmtr	Source of report of Q78 (other osteochondrodysplasias)	Chapter XVII Congenital malformations, deformations and chromosomal abnormalities	COL1A1	9	73	0.1098	226	217599	0.001	4.63e-16	118.705	58.6755	240.148	1	Caffey disease; 114000 (3); Autosomal dominant|Ehlers-Danlos syndrome; arthrochalasia type; 1; 130060 (3); Autosomal dominant|Osteogenesis imperfecta; type I; 166200 (3); Autosomal dominant|Osteogenesis imperfecta; type II; 166210 (3); Autosomal dominant|Osteogenesis imperfecta; type III; 259420 (3); Autosomal dominant|Osteogenesis imperfecta; type IV; 166220 (3); Autosomal dominant|{Bone mineral…	K
flexnonsyn	20002#1427#polycystic kidney	Chapter XIV Diseases of the genitourinary system	PKD2	19	154	0.1098	2148	266634	0.008	4.64e-16	15.3149	9.4911	24.7123	1	Polycystic kidney disease 2; 613095 (3); Autosomal dominant	K
ptv5pcnt	41272#ChapterB#Chapter B - Endocrine System and Breast	Chapter II Neoplasms	BRCA1	59	14388	0.0041	140	140297	0.001	4.78e-16	4.1093	3.03	5.5732	1	Fanconi anemia; complementation group S; 617883 (3); Autosomal recessive|{Breast-ovarian cancer; familial; 1}; 604370 (3); Autosomal dominant; Multifactorial|{Pancreatic cancer; susceptibility to; 4}; 614320 (3)	K
ptv	Union#C18#C18 Malignant neoplasm of colon	Chapter II Neoplasms	MSH6	29	3689	0.0078	223	221361	0.001	4.85e-16	7.8034	5.2925	11.5056	1	Colorectal cancer; hereditary nonpolyposis; type 5; 614350 (3); Autosomal dominant|Endometrial cancer; familial; 608089 (3)|Mismatch repair cancer syndrome; 276300 (3); Autosomal recessive	K
flexnonsynmtr	41272#Z75#Z75 Bone of pelvis	Chapter XXII Codes for special purposes	SRSF2	19	2155	0.0087	141	245535	0.0006	4.87e-16	15.3533	9.4921	24.8335	0	NA	N
flexnonsyn	40006#C911#C91.1 Chronic lymphocytic leukaemia	Chapter II Neoplasms	IGLL5	21	314	0.0627	868	161915	0.0053	5.1e-16	12.4755	7.9803	19.5026	0	NA	N
ptv	Union#BlockQ65-Q79#Q65-Q79 Congenital malformations and deformations of the musculoskeletal system	Chapter XVII Congenital malformations, deformations and chromosomal abnormalities	COL1A1	9	760	0.0117	19	217454	0.0001	5.2e-16	135.532	61.1238	300.521	1	Caffey disease; 114000 (3); Autosomal dominant|Ehlers-Danlos syndrome; arthrochalasia type; 1; 130060 (3); Autosomal dominant|Osteogenesis imperfecta; type I; 166200 (3); Autosomal dominant|Osteogenesis imperfecta; type II; 166210 (3); Autosomal dominant|Osteogenesis imperfecta; type III; 259420 (3); Autosomal dominant|Osteogenesis imperfecta; type IV; 166220 (3); Autosomal dominant|{Bone mineral…	K
ptv5pcnt	Union#BlockQ65-Q79#Q65-Q79 Congenital malformations and deformations of the musculoskeletal system	Chapter XVII Congenital malformations, deformations and chromosomal abnormalities	COL1A1	9	760	0.0117	19	217454	0.0001	5.2e-16	135.532	61.1238	300.521	1	Caffey disease; 114000 (3); Autosomal dominant|Ehlers-Danlos syndrome; arthrochalasia type; 1; 130060 (3); Autosomal dominant|Osteogenesis imperfecta; type I; 166200 (3); Autosomal dominant|Osteogenesis imperfecta; type II; 166210 (3); Autosomal dominant|Osteogenesis imperfecta; type III; 259420 (3); Autosomal dominant|Osteogenesis imperfecta; type IV; 166220 (3); Autosomal dominant|{Bone mineral…	K
flexdmg	Union#D563#D56.3 Thalassaemia trait	Chapter III Diseases of the blood and blood-forming organs and certain disorders involving the immune mechanism	HBB	8	33	0.1951	332	268797	0.0012	5.5e-16	196.274	89.9848	428.11	1	Delta-beta thalassemia; 141749 (3); Autosomal dominant|Erythrocytosis 6; 617980 (3)|Heinz body anemia; 140700 (3); Autosomal dominant|Hereditary persistence of fetal hemoglobin; 141749 (3); Autosomal dominant|Methmoglobinemia; beta type; 617971 (3)|Sickle cell anemia; 603903 (3); Autosomal recessive|Thalassemia; beta; 613985 (3)|Thalassemia-beta; dominant inclusion-body; 603902 (3)|{Malaria; resi…	K
flexnonsyn	Union#D563#D56.3 Thalassaemia trait	Chapter III Diseases of the blood and blood-forming organs and certain disorders involving the immune mechanism	HBB	8	33	0.1951	332	268797	0.0012	5.5e-16	196.274	89.9848	428.11	1	Delta-beta thalassemia; 141749 (3); Autosomal dominant|Erythrocytosis 6; 617980 (3)|Heinz body anemia; 140700 (3); Autosomal dominant|Hereditary persistence of fetal hemoglobin; 141749 (3); Autosomal dominant|Methmoglobinemia; beta type; 617971 (3)|Sickle cell anemia; 603903 (3); Autosomal recessive|Thalassemia; beta; 613985 (3)|Thalassemia-beta; dominant inclusion-body; 603902 (3)|{Malaria; resi…	K
ptv	Union#I509#I50.9 Heart failure| unspecified	Chapter IX Diseases of the circulatory system	TTN	86	2614	0.0319	2231	191366	0.0115	5.52e-16	2.822	2.2674	3.5123	1	Cardiomyopathy; dilated; 1G; 604145 (3)|Cardiomyopathy; familial hypertrophic; 9; 613765 (3); Autosomal dominant|Muscular dystrophy; limb-girdle; type 2J; 608807 (3); Autosomal recessive|Myopathy; proximal; with early respiratory muscle involvement; 603689 (3)|Salih myopathy; 611705 (3); Autosomal recessive|Tibial muscular dystrophy; tardive; 600334 (3); Autosomal dominant	K
URmtr	2443#Diabetes diagnosed by doctor	Chapter IV Endocrine, nutritional and metabolic diseases	GCK	34	12818	0.0026	68	186033	0.0004	5.53e-16	7.2567	4.806	10.9572	1	Diabetes mellitus; noninsulin-dependent; late onset; 125853 (3); Autosomal dominant|Diabetes mellitus; permanent neonatal; 606176 (3); Autosomal recessive; Autosomal dominant|Hyperinsulinemic hypoglycemia; familial; 3; 602485 (3); Autosomal dominant|MODY; type II; 125851 (3); Autosomal dominant	K
ptvraredmg	41202#BlockH25-H28#H25-H28 Disorders of lens	Chapter VII Diseases of the eye and adnexa	MIP	74	24898	0.003	271	216077	0.0013	1.43e-09	2.3698	1.832	3.0655	1	Cataract 15; multiple types; 615274 (3); Autosomal dominant	K
ptv	Union#I42#I42 Cardiomyopathy	Chapter IX Diseases of the circulatory system	MYBPC3	15	1609	0.0092	69	192450	0.0004	5.57e-16	26.0018	14.8447	45.5447	1	Cardiomyopathy; dilated; 1MM; 615396 (3); Autosomal dominant|Cardiomyopathy; hypertrophic; 4; 115197 (3); Autosomal dominant|Left ventricular noncompaction 10; 615396 (3); Autosomal dominant	K
ptv5pcnt	Union#I42#I42 Cardiomyopathy	Chapter IX Diseases of the circulatory system	MYBPC3	15	1609	0.0092	69	192450	0.0004	5.57e-16	26.0018	14.8447	45.5447	1	Cardiomyopathy; dilated; 1MM; 615396 (3); Autosomal dominant|Cardiomyopathy; hypertrophic; 4; 115197 (3); Autosomal dominant|Left ventricular noncompaction 10; 615396 (3); Autosomal dominant	K
ptv	20001#1020#large bowel cancer|colorectal cancer	Chapter II Neoplasms	MSH2	11	1463	0.0075	19	176250	0.0001	5.82e-16	69.7467	33.1323	146.824	1	Colorectal cancer; hereditary nonpolyposis; type 1; 120435 (3); Autosomal dominant|Mismatch repair cancer syndrome; 276300 (3); Autosomal recessive|Muir-Torre syndrome; 158320 (3); Autosomal dominant	K
ptv5pcnt	20001#1020#large bowel cancer|colorectal cancer	Chapter II Neoplasms	MSH2	11	1463	0.0075	19	176250	0.0001	5.82e-16	69.7467	33.1323	146.824	1	Colorectal cancer; hereditary nonpolyposis; type 1; 120435 (3); Autosomal dominant|Mismatch repair cancer syndrome; 276300 (3); Autosomal recessive|Muir-Torre syndrome; 158320 (3); Autosomal dominant	K
UR	Union#ChapterVII#Chapter VII Diseases of the eye and adnexa	Chapter VII Diseases of the eye and adnexa	MIP	48	42659	0.0011	75	220025	0.0003	1.56e-09	3.301	2.2974	4.7429	1	Cataract 15; multiple types; 615274 (3); Autosomal dominant	K
raredmg	Source of report of H26 (other cataract)	Chapter VII Diseases of the eye and adnexa	MIP	52	16573	0.0031	272	242648	0.0011	1.61e-09	2.799	2.0797	3.7672	1	Cataract 15; multiple types; 615274 (3); Autosomal dominant	K
ptvraredmg	Union#N28#N28 Other disorders of kidney and ureter| not elsewhere classified	Chapter XIV Diseases of the genitourinary system	PKD1	141	4756	0.0288	2949	218024	0.0133	6.03e-16	2.1918	1.8466	2.6016	1	Polycystic kidney disease 1; 173900 (3); Autosomal dominant	K
ptv	41202#I780#I78.0 Hereditary haemorrhagic telangiectasia	Chapter IX Diseases of the circulatory system	ENG	5	33	0.1316	11	212312	0.0001	6.08e-16	2924.41	962.946	8881.24	1	Telangiectasia; hereditary hemorrhagic; type 1; 187300 (3); Autosomal dominant	K
ptv5pcnt	41202#I780#I78.0 Hereditary haemorrhagic telangiectasia	Chapter IX Diseases of the circulatory system	ENG	5	33	0.1316	11	212312	0.0001	6.08e-16	2924.41	962.946	8881.24	1	Telangiectasia; hereditary hemorrhagic; type 1; 187300 (3); Autosomal dominant	K
ptv5pcnt	41272#B276#B27.6 Skin sparing mastectomy	Chapter IV Endocrine, nutritional and metabolic diseases	BRCA1	14	400	0.0338	176	145567	0.0012	6.14e-16	28.948	16.6508	50.3271	1	Fanconi anemia; complementation group S; 617883 (3); Autosomal recessive|{Breast-ovarian cancer; familial; 1}; 604370 (3); Autosomal dominant; Multifactorial|{Pancreatic cancer; susceptibility to; 4}; 614320 (3)	K
flexdmg	Union#Q12#Q12 Congenital lens malformations	Chapter XVII Congenital malformations, deformations and chromosomal abnormalities	MIP	8	156	0.0488	519	268487	0.0019	1.71e-09	26.529	12.9686	54.2688	1	Cataract 15; multiple types; 615274 (3); Autosomal dominant	K
ptv	41272#M131#M13.1 Percutaneous needle biopsy of lesion of kidney	Chapter XIV Diseases of the genitourinary system	PKD1	11	742	0.0146	50	200564	0.0002	6.56e-16	59.4664	30.8367	114.677	1	Polycystic kidney disease 1; 173900 (3); Autosomal dominant	K
ptv5pcnt	41272#M131#M13.1 Percutaneous needle biopsy of lesion of kidney	Chapter XIV Diseases of the genitourinary system	PKD1	11	742	0.0146	50	200564	0.0002	6.56e-16	59.4664	30.8367	114.677	1	Polycystic kidney disease 1; 173900 (3); Autosomal dominant	K
ptv	Source of report of E03 (other hypothyroidism)	Chapter IV Endocrine, nutritional and metabolic diseases	TSHR	72	18217	0.0039	181	159331	0.0011	6.8e-16	3.4792	2.6466	4.5737	1	Hyperthyroidism; familial gestational; 603373 (3)|Hyperthyroidism; nonautoimmune; 609152 (3); Autosomal dominant; Isolated cases|Hypothyroidism; congenital; nongoitrous; 1; 275200 (3); Autosomal recessive|Thyroid adenoma; hyperfunctioning; somatic (3)|Thyroid carcinoma with thyrotoxicosis (3)	K
ptv5pcnt	Source of report of E03 (other hypothyroidism)	Chapter IV Endocrine, nutritional and metabolic diseases	TSHR	72	18217	0.0039	181	159331	0.0011	6.8e-16	3.4792	2.6466	4.5737	1	Hyperthyroidism; familial gestational; 603373 (3)|Hyperthyroidism; nonautoimmune; 609152 (3); Autosomal dominant; Isolated cases|Hypothyroidism; congenital; nongoitrous; 1; 275200 (3); Autosomal recessive|Thyroid adenoma; hyperfunctioning; somatic (3)|Thyroid carcinoma with thyrotoxicosis (3)	K
ptv	41272#Z364#Z36.4 Brachial artery	Chapter XXII Codes for special purposes	PKD1	8	169	0.0452	50	195929	0.0003	6.91e-16	185.495	86.6254	397.209	1	Polycystic kidney disease 1; 173900 (3); Autosomal dominant	K
ptv5pcnt	41272#Z364#Z36.4 Brachial artery	Chapter XXII Codes for special purposes	PKD1	8	169	0.0452	50	195929	0.0003	6.91e-16	185.495	86.6254	397.209	1	Polycystic kidney disease 1; 173900 (3); Autosomal dominant	K
ptvraredmg	41200#Q22#Q22 Bilateral excision of adnexa of uterus	Chapter XIV Diseases of the genitourinary system	BRCA2	57	1160	0.0468	1878	143062	0.013	7.11e-16	3.7432	2.8581	4.9024	1	Fanconi anemia; complementation group D1; 605724 (3); Autosomal recessive|Wilms tumor; 194070 (3); Autosomal dominant; Somatic mutation|{Breast cancer; male; susceptibility to}; 114480 (3); Autosomal dominant|{Breast-ovarian cancer; familial; 2}; 612555 (3); Autosomal dominant|{Glioblastoma 3}; 613029 (3); Autosomal recessive|{Medulloblastoma}; 155255 (3); Autosomal recessive; Autosomal dominant|…	K
ptv5pcnt	Union#I509#I50.9 Heart failure| unspecified	Chapter IX Diseases of the circulatory system	TTN	86	2614	0.0319	2243	191354	0.0116	7.4e-16	2.8067	2.2552	3.4932	1	Cardiomyopathy; dilated; 1G; 604145 (3)|Cardiomyopathy; familial hypertrophic; 9; 613765 (3); Autosomal dominant|Muscular dystrophy; limb-girdle; type 2J; 608807 (3); Autosomal recessive|Myopathy; proximal; with early respiratory muscle involvement; 603689 (3)|Salih myopathy; 611705 (3); Autosomal recessive|Tibial muscular dystrophy; tardive; 600334 (3); Autosomal dominant	K
ptv5pcnt	Union#BlockH40-H42#H40-H42 Glaucoma	Chapter VII Diseases of the eye and adnexa	MYOC	67	5929	0.0112	832	244822	0.0034	7.42e-16	3.3252	2.5891	4.2707	1	Glaucoma 1A; primary open angle; 137750 (3); Autosomal dominant	K
ptv5pcnt	20001#1040#uterine|endometrial cancer	Chapter II Neoplasms	MSH6	15	630	0.0233	142	145350	0.001	7.48e-16	24.3712	14.2328	41.7314	1	Colorectal cancer; hereditary nonpolyposis; type 5; 614350 (3); Autosomal dominant|Endometrial cancer; familial; 608089 (3)|Mismatch repair cancer syndrome; 276300 (3); Autosomal recessive	K
ptv	41272#ChapterT#Chapter T - Soft Tissue	Chapter XIII Diseases of the musculoskeletal system and connective tissue	BRCA2	245	50122	0.0049	507	200120	0.0025	7.56e-16	1.9294	1.656	2.248	1	Fanconi anemia; complementation group D1; 605724 (3); Autosomal recessive|Wilms tumor; 194070 (3); Autosomal dominant; Somatic mutation|{Breast cancer; male; susceptibility to}; 114480 (3); Autosomal dominant|{Breast-ovarian cancer; familial; 2}; 612555 (3); Autosomal dominant|{Glioblastoma 3}; 613029 (3); Autosomal recessive|{Medulloblastoma}; 155255 (3); Autosomal recessive; Autosomal dominant|…	K
flexdmg	41202#H26#H26 Other cataract	Chapter VII Diseases of the eye and adnexa	MIP	68	15615	0.0043	395	218093	0.0018	1.87e-09	2.4044	1.8579	3.1117	1	Cataract 15; multiple types; 615274 (3); Autosomal dominant	K
ptv	Union#BlockT80-T88#T80-T88 Complications of surgical and medical care| not elsewhere classified	Chapter XIX Injury, poisoning and certain other consequences of external causes	PKD1	33	21299	0.0015	46	235762	0.0002	8.19e-16	7.9409	5.0768	12.4209	1	Polycystic kidney disease 1; 173900 (3); Autosomal dominant	K
ptv5pcnt	Union#BlockT80-T88#T80-T88 Complications of surgical and medical care| not elsewhere classified	Chapter XIX Injury, poisoning and certain other consequences of external causes	PKD1	33	21299	0.0015	46	235762	0.0002	8.19e-16	7.9409	5.0768	12.4209	1	Polycystic kidney disease 1; 173900 (3); Autosomal dominant	K
ptvraredmg	Union#D680#D68.0 Von Willebrand's disease	Chapter III Diseases of the blood and blood-forming organs and certain disorders involving the immune mechanism	VWF	18	76	0.1915	3050	222082	0.0135	8.39e-16	17.2454	10.3039	28.8631	1	von Willebrand disease; type 1; 193400 (3); Autosomal dominant|von Willebrand disease; types 2A; 2B; 2M; and 2N; 613554 (3); Autosomal recessive; Autosomal dominant|von Willibrand disease; type 3; 277480 (3); Autosomal recessive	K
flexnonsyn	Union#BlockE70-E90#E70-E90 Metabolic disorders	Chapter IV Endocrine, nutritional and metabolic diseases	LDLR	644	46259	0.0137	1620	171501	0.0094	8.64e-16	1.4738	1.3444	1.6156	1	Hypercholesterolemia; familial; 143890 (3); Autosomal dominant|LDL cholesterol level QTL2; 143890 (3); Autosomal dominant	K
flexnonsyn	Union#Q613#Q61.3 Polycystic kidney| unspecified	Chapter XVII Congenital malformations, deformations and chromosomal abnormalities	PKD2	20	186	0.0971	2147	266817	0.008	8.73e-16	13.3628	8.4089	21.2352	1	Polycystic kidney disease 2; 613095 (3); Autosomal dominant	K
UR	Union#BlockQ60-Q64#Q60-Q64 Congenital malformations of the urinary system	Chapter XVII Congenital malformations, deformations and chromosomal abnormalities	PKD2	15	770	0.0191	199	241642	0.0008	9.02e-16	23.6548	13.9297	40.1696	1	Polycystic kidney disease 2; 613095 (3); Autosomal dominant	K
ptvraredmg	41202#Q120#Q12.0 Congenital cataract	Chapter XVII Congenital malformations, deformations and chromosomal abnormalities	MIP	5	36	0.122	280	204835	0.0014	3.59e-09	101.605	39.5808	260.821	1	Cataract 15; multiple types; 615274 (3); Autosomal dominant	K
ptv	Union#H269#H26.9 Cataract| unspecified	Chapter VII Diseases of the eye and adnexa	MIP	15	15250	0.001	25	240305	0.0001	4.18e-09	9.4546	4.9836	17.9367	1	Cataract 15; multiple types; 615274 (3); Autosomal dominant	K
ptv5pcnt	Union#H269#H26.9 Cataract| unspecified	Chapter VII Diseases of the eye and adnexa	MIP	15	15250	0.001	25	240305	0.0001	4.18e-09	9.4546	4.9836	17.9367	1	Cataract 15; multiple types; 615274 (3); Autosomal dominant	K
ptv	Union#H26#H26 Other cataract	Chapter VII Diseases of the eye and adnexa	MIP	17	21631	0.0008	22	234028	0.0001	4.82e-09	8.3602	4.4389	15.7456	1	Cataract 15; multiple types; 615274 (3); Autosomal dominant	K
ptv5pcnt	Union#H26#H26 Other cataract	Chapter VII Diseases of the eye and adnexa	MIP	17	21631	0.0008	22	234028	0.0001	4.82e-09	8.3602	4.4389	15.7456	1	Cataract 15; multiple types; 615274 (3); Autosomal dominant	K
URmtr	Union#Q120#Q12.0 Congenital cataract	Chapter XVII Congenital malformations, deformations and chromosomal abnormalities	MIP	4	68	0.0556	69	269029	0.0003	5.05e-09	229.351	81.4182	646.072	1	Cataract 15; multiple types; 615274 (3); Autosomal dominant	K
ptvraredmg	41202#Q12#Q12 Congenital lens malformations	Chapter XVII Congenital malformations, deformations and chromosomal abnormalities	MIP	5	39	0.1136	365	266855	0.0014	5.14e-09	93.732	36.7362	239.156	1	Cataract 15; multiple types; 615274 (3); Autosomal dominant	K
ptv	Union#I421#I42.1 Obstructive hypertrophic cardiomyopathy	Chapter IX Diseases of the circulatory system	MYBPC3	8	126	0.0597	64	177047	0.0004	9.92e-16	175.642	82.5147	373.873	1	Cardiomyopathy; dilated; 1MM; 615396 (3); Autosomal dominant|Cardiomyopathy; hypertrophic; 4; 115197 (3); Autosomal dominant|Left ventricular noncompaction 10; 615396 (3); Autosomal dominant	K
ptv5pcnt	Union#I421#I42.1 Obstructive hypertrophic cardiomyopathy	Chapter IX Diseases of the circulatory system	MYBPC3	8	126	0.0597	64	177047	0.0004	9.92e-16	175.642	82.5147	373.873	1	Cardiomyopathy; dilated; 1MM; 615396 (3); Autosomal dominant|Cardiomyopathy; hypertrophic; 4; 115197 (3); Autosomal dominant|Left ventricular noncompaction 10; 615396 (3); Autosomal dominant	K
flexdmg	Union#H269#H26.9 Cataract| unspecified	Chapter VII Diseases of the eye and adnexa	MIP	66	15199	0.0043	444	239886	0.0018	5.31e-09	2.3461	1.8106	3.04	1	Cataract 15; multiple types; 615274 (3); Autosomal dominant	K
flexnonsynmtr	Union#BlockD37-D48#D37-D48 Neoplasms of uncertain or unknown behaviour	Chapter II Neoplasms	SRSF2	27	5469	0.0049	126	220114	0.0006	1.01e-15	8.6245	5.6864	13.0805	0	NA	N
ptv	2453#Cancer diagnosed by doctor	Chapter II Neoplasms	BRCA1	73	20995	0.0035	215	207727	0.001	1.02e-15	3.3594	2.5751	4.3826	1	Fanconi anemia; complementation group S; 617883 (3); Autosomal recessive|{Breast-ovarian cancer; familial; 1}; 604370 (3); Autosomal dominant; Multifactorial|{Pancreatic cancer; susceptibility to; 4}; 614320 (3)	K
flexnonsyn	Union#C91#C91 Lymphoid leukaemia	Chapter II Neoplasms	IGLL5	28	685	0.0393	1056	198936	0.0053	1.03e-15	7.7005	5.2518	11.2908	0	NA	N
raredmg	41202#I802#I80.2 Phlebitis and thrombophlebitis of other deep vessels of lower extremities	Chapter IX Diseases of the circulatory system	PROC	40	1981	0.0198	638	161160	0.0039	1.05e-15	5.1005	3.6944	7.0418	1	Thrombophilia due to protein C deficiency; autosomal dominant; 176860 (3); Autosomal dominant|Thrombophilia due to protein C deficiency; autosomal recessive; 612304 (3); Autosomal recessive	K
ptv	41200#M13#M13 Percutaneous puncture of kidney	Chapter XIV Diseases of the genitourinary system	PKD1	12	1059	0.0112	54	209333	0.0003	1.09e-15	43.9268	23.4319	82.3477	1	Polycystic kidney disease 1; 173900 (3); Autosomal dominant	K
ptv5pcnt	41200#M13#M13 Percutaneous puncture of kidney	Chapter XIV Diseases of the genitourinary system	PKD1	12	1059	0.0112	54	209333	0.0003	1.09e-15	43.9268	23.4319	82.3477	1	Polycystic kidney disease 1; 173900 (3); Autosomal dominant	K
URmtr	41202#Q613#Q61.3 Polycystic kidney| unspecified	Chapter XVII Congenital malformations, deformations and chromosomal abnormalities	PKD1	8	22	0.2667	512	266708	0.0019	1.1e-15	189.423	83.9435	427.444	1	Polycystic kidney disease 1; 173900 (3); Autosomal dominant	K
flexdmg	Union#BlockH25-H28#H25-H28 Disorders of lens	Chapter VII Diseases of the eye and adnexa	MIP	95	26135	0.0036	404	226917	0.0018	6.11e-09	2.0417	1.6322	2.5539	1	Cataract 15; multiple types; 615274 (3); Autosomal dominant	K
ptv5pcnt	41200#ChapterB#Chapter B - Endocrine System and Breast	Chapter II Neoplasms	BRCA1	59	14216	0.0041	145	139887	0.001	1.15e-15	4.0039	2.9568	5.4218	1	Fanconi anemia; complementation group S; 617883 (3); Autosomal recessive|{Breast-ovarian cancer; familial; 1}; 604370 (3); Autosomal dominant; Multifactorial|{Pancreatic cancer; susceptibility to; 4}; 614320 (3)	K
URmtr	Union#I42#I42 Cardiomyopathy	Chapter IX Diseases of the circulatory system	TTN	102	1522	0.0628	4925	187594	0.0256	1.15e-15	2.5527	2.0848	3.1255	1	Cardiomyopathy; dilated; 1G; 604145 (3)|Cardiomyopathy; familial hypertrophic; 9; 613765 (3); Autosomal dominant|Muscular dystrophy; limb-girdle; type 2J; 608807 (3); Autosomal recessive|Myopathy; proximal; with early respiratory muscle involvement; 603689 (3)|Salih myopathy; 611705 (3); Autosomal recessive|Tibial muscular dystrophy; tardive; 600334 (3); Autosomal dominant	K
UR	Source of report of Q12 (congenital lens malformations)	Chapter XVII Congenital malformations, deformations and chromosomal abnormalities	MIP	5	140	0.0345	121	268904	0.0004	9.81e-09	79.3695	31.9583	197.117	1	Cataract 15; multiple types; 615274 (3); Autosomal dominant	K
ptvraredmg	Source of report of E80 (disorders of porphyrin and bilirubin metabolism)	Chapter IV Endocrine, nutritional and metabolic diseases	UGT1A5	27	821	0.0318	695	170310	0.0041	1.18e-15	8.0589	5.4535	11.9091	NA - UGT1A1 sequence overlap	NA	NA - UGT1A1 sequence overlap
raredmg	20002#1328#haemophilia	Chapter III Diseases of the blood and blood-forming organs and certain disorders involving the immune mechanism	F8	10	21	0.3226	1483	263937	0.0056	1.23e-15	84.75	39.842	180.276	1	Hemophilia A; 306700 (3); X-linked recessive	K
rec	41202#D126#D12.6 Colon| unspecified	Chapter II Neoplasms	MUTYH	10	1338	0.0074	43	153715	0.0003	3.31e-11	26.7172	13.3979	53.278	1	Adenomas; multiple colorectal; 608456 (3); Autosomal recessive|Colorectal adenomatous polyposis; autosomal recessive; with pilomatricomas; 132600 (3); Somatic mutation|Gastric cancer; somatic; 613659 (3)	K
rec	Union#D126#D12.6 Colon| unspecified	Chapter II Neoplasms	MUTYH	10	1725	0.0058	76	204001	0.0004	3.5e-09	15.5607	8.0343	30.1376	1	Adenomas; multiple colorectal; 608456 (3); Autosomal recessive|Colorectal adenomatous polyposis; autosomal recessive; with pilomatricomas; 132600 (3); Somatic mutation|Gastric cancer; somatic; 613659 (3)	K
ptv5pcnt	Union#C18#C18 Malignant neoplasm of colon	Chapter II Neoplasms	MSH6	29	3689	0.0078	232	221352	0.001	1.24e-15	7.5004	5.0914	11.0493	1	Colorectal cancer; hereditary nonpolyposis; type 5; 614350 (3); Autosomal dominant|Endometrial cancer; familial; 608089 (3)|Mismatch repair cancer syndrome; 276300 (3); Autosomal recessive	K
URmtr	20002#1473#high cholesterol	Chapter IX Diseases of the circulatory system	LDLR	75	32629	0.0023	109	170503	0.0006	1.25e-15	3.5955	2.6789	4.8258	1	Hypercholesterolemia; familial; 143890 (3); Autosomal dominant|LDL cholesterol level QTL2; 143890 (3); Autosomal dominant	K
ptv5pcnt	41272#Y801#Y80.1 Inhalation anaesthetic using muscle relaxant	Chapter XXII Codes for special purposes	NEK9	26	1700	0.0151	865	266579	0.0032	3.52e-10	4.7134	3.1816	6.9827	NA	Lethal congenital contracture syndrome 10; 617022 (3); Autosomal recessive|Nevus comedonicus; somatic; 617025 (3)|?Arthrogryposis; Perthes disease; and upward gaze palsy; 614262 (3); Autosomal recessive	N
ptv	Union#Q85#Q85 Phakomatoses| not elsewhere classified	Chapter XVII Congenital malformations, deformations and chromosomal abnormalities	NF1	41	143	0.2228	68	268918	0.0003	2.28e-102	1133.86	744.404	1727.07	1	Leukemia; juvenile myelomonocytic; 607785 (3); Autosomal dominant; Somatic mutation|Neurofibromatosis; familial spinal; 162210 (3); Autosomal dominant|Neurofibromatosis; type 1; 162200 (3); Autosomal dominant|Neurofibromatosis-Noonan syndrome; 601321 (3); Autosomal dominant|Watson syndrome; 193520 (3); Autosomal dominant	K
ptv5pcnt	Union#Q85#Q85 Phakomatoses| not elsewhere classified	Chapter XVII Congenital malformations, deformations and chromosomal abnormalities	NF1	41	143	0.2228	127	268859	0.0005	3.18e-93	606.972	411.628	895.019	1	Leukemia; juvenile myelomonocytic; 607785 (3); Autosomal dominant; Somatic mutation|Neurofibromatosis; familial spinal; 162210 (3); Autosomal dominant|Neurofibromatosis; type 1; 162200 (3); Autosomal dominant|Neurofibromatosis-Noonan syndrome; 601321 (3); Autosomal dominant|Watson syndrome; 193520 (3); Autosomal dominant	K
UR	41272#M012#M01.2 Allotransplantation of kidney from live donor	Chapter XIV Diseases of the genitourinary system	PKD1	11	56	0.1642	749	210514	0.0035	1.3e-15	55.2082	28.8105	105.793	1	Polycystic kidney disease 1; 173900 (3); Autosomal dominant	K
ptv	Source of report of Q85 (phakomatoses, not elsewhere classified)	Chapter XVII Congenital malformations, deformations and chromosomal abnormalities	NF1	37	123	0.2313	72	268938	0.0003	7.93e-93	1123.61	727.94	1734.35	1	Leukemia; juvenile myelomonocytic; 607785 (3); Autosomal dominant; Somatic mutation|Neurofibromatosis; familial spinal; 162210 (3); Autosomal dominant|Neurofibromatosis; type 1; 162200 (3); Autosomal dominant|Neurofibromatosis-Noonan syndrome; 601321 (3); Autosomal dominant|Watson syndrome; 193520 (3); Autosomal dominant	K
ptv	41200#L743#L74.3 Attention to arteriovenous shunt	Chapter IX Diseases of the circulatory system	PKD1	7	83	0.0778	75	269005	0.0003	1.37e-15	302.496	135.386	675.874	1	Polycystic kidney disease 1; 173900 (3); Autosomal dominant	K
ptv5pcnt	41200#L743#L74.3 Attention to arteriovenous shunt	Chapter IX Diseases of the circulatory system	PKD1	7	83	0.0778	75	269005	0.0003	1.37e-15	302.496	135.386	675.874	1	Polycystic kidney disease 1; 173900 (3); Autosomal dominant	K
rec	Source of report of D66 (hereditary factor viii deficiency)	Chapter III Diseases of the blood and blood-forming organs and certain disorders involving the immune mechanism	F8	11	52	0.1746	1030	268077	0.0038	1.41e-15	55.0569	28.6463	105.817	1	Hemophilia A; 306700 (3); X-linked recessive	K
URmtr	Source of report of I42 (cardiomyopathy)	Chapter IX Diseases of the circulatory system	TTN	84	1140	0.0686	4852	186220	0.0254	1.46e-15	2.828	2.2618	3.536	1	Cardiomyopathy; dilated; 1G; 604145 (3)|Cardiomyopathy; familial hypertrophic; 9; 613765 (3); Autosomal dominant|Muscular dystrophy; limb-girdle; type 2J; 608807 (3); Autosomal recessive|Myopathy; proximal; with early respiratory muscle involvement; 603689 (3)|Salih myopathy; 611705 (3); Autosomal recessive|Tibial muscular dystrophy; tardive; 600334 (3); Autosomal dominant	K
raredmg	Union#I802#I80.2 Phlebitis and thrombophlebitis of other deep vessels of lower extremities	Chapter IX Diseases of the circulatory system	PROC	49	2922	0.0165	873	216320	0.004	1.48e-15	4.1553	3.1091	5.5535	1	Thrombophilia due to protein C deficiency; autosomal dominant; 176860 (3); Autosomal dominant|Thrombophilia due to protein C deficiency; autosomal recessive; 612304 (3); Autosomal recessive	K
URmtr	41202#ChapterXVII#Chapter XVII Congenital malformations| deformations and chromosomal abnormalities	Chapter XVII Congenital malformations, deformations and chromosomal abnormalities	PKD1	28	1922	0.0144	512	266708	0.0019	1.49e-15	7.5888	5.1739	11.1307	1	Polycystic kidney disease 1; 173900 (3); Autosomal dominant	K
ptv	Union#Q850#Q85.0 Neurofibromatosis (nonmalignant)	Chapter XVII Congenital malformations, deformations and chromosomal abnormalities	NF1	33	48	0.4074	76	269013	0.0003	2.62e-92	2433.51	1480.43	4000.15	1	Leukemia; juvenile myelomonocytic; 607785 (3); Autosomal dominant; Somatic mutation|Neurofibromatosis; familial spinal; 162210 (3); Autosomal dominant|Neurofibromatosis; type 1; 162200 (3); Autosomal dominant|Neurofibromatosis-Noonan syndrome; 601321 (3); Autosomal dominant|Watson syndrome; 193520 (3); Autosomal dominant	K
flexnonsyn	20002#1328#haemophilia	Chapter III Diseases of the blood and blood-forming organs and certain disorders involving the immune mechanism	F8	12	19	0.3871	3296	262124	0.0124	1.56e-15	50.2282	24.3624	103.556	1	Hemophilia A; 306700 (3); X-linked recessive	K
ptv5pcnt	Union#Q850#Q85.0 Neurofibromatosis (nonmalignant)	Chapter XVII Congenital malformations, deformations and chromosomal abnormalities	NF1	33	48	0.4074	135	268954	0.0005	3.19e-85	1369.67	852.416	2200.81	1	Leukemia; juvenile myelomonocytic; 607785 (3); Autosomal dominant; Somatic mutation|Neurofibromatosis; familial spinal; 162210 (3); Autosomal dominant|Neurofibromatosis; type 1; 162200 (3); Autosomal dominant|Neurofibromatosis-Noonan syndrome; 601321 (3); Autosomal dominant|Watson syndrome; 193520 (3); Autosomal dominant	K
ptvraredmg	41202#I802#I80.2 Phlebitis and thrombophlebitis of other deep vessels of lower extremities	Chapter IX Diseases of the circulatory system	PROC	40	1981	0.0198	647	161151	0.004	1.63e-15	5.0293	3.6432	6.9426	1	Thrombophilia due to protein C deficiency; autosomal dominant; 176860 (3); Autosomal dominant|Thrombophilia due to protein C deficiency; autosomal recessive; 612304 (3); Autosomal recessive	K
ptvraredmg	41272#L742#L74.2 Creation of arteriovenous fistula NEC	Chapter IX Diseases of the circulatory system	PKD1	25	201	0.1106	2548	186348	0.0135	1.66e-15	9.0964	5.9917	13.8098	1	Polycystic kidney disease 1; 173900 (3); Autosomal dominant	K
flexdmg	Union#BlockD37-D48#D37-D48 Neoplasms of uncertain or unknown behaviour	Chapter II Neoplasms	SRSF2	24	5472	0.0044	95	220145	0.0004	1.67e-15	10.1637	6.4898	15.9172	0	NA	N
flexdmg	Source of report of E80 (disorders of porphyrin and bilirubin metabolism)	Chapter IV Endocrine, nutritional and metabolic diseases	UGT1A7	30	818	0.0354	903	170102	0.0053	1.7e-15	6.9086	4.7712	10.0035	NA - UGT1A1 sequence overlap	NA	NA - UGT1A1 sequence overlap
ptvraredmg	Source of report of E80 (disorders of porphyrin and bilirubin metabolism)	Chapter IV Endocrine, nutritional and metabolic diseases	UGT1A9	27	821	0.0318	706	170299	0.0041	1.7e-15	7.9328	5.3687	11.7215	NA - UGT1A1 sequence overlap	NA	NA - UGT1A1 sequence overlap
URmtr	41200#Q221#Q22.1 Bilateral salpingoophorectomy	Chapter XIV Diseases of the genitourinary system	BRCA1	22	1010	0.0213	290	144835	0.002	1.72e-15	10.8787	7.0215	16.8548	1	Fanconi anemia; complementation group S; 617883 (3); Autosomal recessive|{Breast-ovarian cancer; familial; 1}; 604370 (3); Autosomal dominant; Multifactorial|{Pancreatic cancer; susceptibility to; 4}; 614320 (3)	K
ptv5pcnt	Source of report of Q85 (phakomatoses, not elsewhere classified)	Chapter XVII Congenital malformations, deformations and chromosomal abnormalities	NF1	37	123	0.2313	131	268879	0.0005	9.76e-85	617.422	411.616	926.13	1	Leukemia; juvenile myelomonocytic; 607785 (3); Autosomal dominant; Somatic mutation|Neurofibromatosis; familial spinal; 162210 (3); Autosomal dominant|Neurofibromatosis; type 1; 162200 (3); Autosomal dominant|Neurofibromatosis-Noonan syndrome; 601321 (3); Autosomal dominant|Watson syndrome; 193520 (3); Autosomal dominant	K
ptvraredmg	Union#BlockC50-C50#C50-C50 Malignant neoplasm of breast	Chapter II Neoplasms	BRCA2	247	10844	0.0223	1704	134330	0.0125	1.77e-15	1.7956	1.5691	2.0549	1	Fanconi anemia; complementation group D1; 605724 (3); Autosomal recessive|Wilms tumor; 194070 (3); Autosomal dominant; Somatic mutation|{Breast cancer; male; susceptibility to}; 114480 (3); Autosomal dominant|{Breast-ovarian cancer; familial; 2}; 612555 (3); Autosomal dominant|{Glioblastoma 3}; 613029 (3); Autosomal recessive|{Medulloblastoma}; 155255 (3); Autosomal recessive; Autosomal dominant|…	K
flexnonsynmtr	Union#Q780#Q78.0 Osteogenesis imperfecta	Chapter XVII Congenital malformations, deformations and chromosomal abnormalities	COL1A1	11	21	0.3438	2274	266864	0.0084	1.77e-15	61.4714	29.6039	127.643	1	Caffey disease; 114000 (3); Autosomal dominant|Ehlers-Danlos syndrome; arthrochalasia type; 1; 130060 (3); Autosomal dominant|Osteogenesis imperfecta; type I; 166200 (3); Autosomal dominant|Osteogenesis imperfecta; type II; 166210 (3); Autosomal dominant|Osteogenesis imperfecta; type III; 259420 (3); Autosomal dominant|Osteogenesis imperfecta; type IV; 166220 (3); Autosomal dominant|{Bone mineral…	K
ptvraredmg	Union#Q850#Q85.0 Neurofibromatosis (nonmalignant)	Chapter XVII Congenital malformations, deformations and chromosomal abnormalities	NF1	42	39	0.5185	1591	267498	0.0059	7.29e-71	181.065	116.772	280.757	1	Leukemia; juvenile myelomonocytic; 607785 (3); Autosomal dominant; Somatic mutation|Neurofibromatosis; familial spinal; 162210 (3); Autosomal dominant|Neurofibromatosis; type 1; 162200 (3); Autosomal dominant|Neurofibromatosis-Noonan syndrome; 601321 (3); Autosomal dominant|Watson syndrome; 193520 (3); Autosomal dominant	K
ptvraredmg	Union#Q85#Q85 Phakomatoses| not elsewhere classified	Chapter XVII Congenital malformations, deformations and chromosomal abnormalities	NF1	52	132	0.2826	1581	267405	0.0059	2.64e-70	66.6296	48.1566	92.1889	1	Leukemia; juvenile myelomonocytic; 607785 (3); Autosomal dominant; Somatic mutation|Neurofibromatosis; familial spinal; 162210 (3); Autosomal dominant|Neurofibromatosis; type 1; 162200 (3); Autosomal dominant|Neurofibromatosis-Noonan syndrome; 601321 (3); Autosomal dominant|Watson syndrome; 193520 (3); Autosomal dominant	K
ptv	41272#X723#X72.3 Delivery of simple parenteral chemotherapy for neoplasm at first attendance	Chapter XXII Codes for special purposes	BRCA2	40	2912	0.0136	598	217596	0.0027	1.94e-15	4.9983	3.6216	6.8983	1	Fanconi anemia; complementation group D1; 605724 (3); Autosomal recessive|Wilms tumor; 194070 (3); Autosomal dominant; Somatic mutation|{Breast cancer; male; susceptibility to}; 114480 (3); Autosomal dominant|{Breast-ovarian cancer; familial; 2}; 612555 (3); Autosomal dominant|{Glioblastoma 3}; 613029 (3); Autosomal recessive|{Medulloblastoma}; 155255 (3); Autosomal recessive; Autosomal dominant|…	K
flexdmg	Union#Q850#Q85.0 Neurofibromatosis (nonmalignant)	Chapter XVII Congenital malformations, deformations and chromosomal abnormalities	NF1	42	39	0.5185	2090	266999	0.0078	5.62e-66	137.578	88.7847	213.186	1	Leukemia; juvenile myelomonocytic; 607785 (3); Autosomal dominant; Somatic mutation|Neurofibromatosis; familial spinal; 162210 (3); Autosomal dominant|Neurofibromatosis; type 1; 162200 (3); Autosomal dominant|Neurofibromatosis-Noonan syndrome; 601321 (3); Autosomal dominant|Watson syndrome; 193520 (3); Autosomal dominant	K
flexnonsynmtr	Union#BlockQ60-Q64#Q60-Q64 Congenital malformations of the urinary system	Chapter XVII Congenital malformations, deformations and chromosomal abnormalities	PKD2	24	761	0.0306	821	241020	0.0034	2.08e-15	9.2584	6.1316	13.9798	1	Polycystic kidney disease 2; 613095 (3); Autosomal dominant	K
flexdmg	Union#Q85#Q85 Phakomatoses| not elsewhere classified	Chapter XVII Congenital malformations, deformations and chromosomal abnormalities	NF1	52	132	0.2826	2080	266906	0.0077	2.64e-64	50.5504	36.5682	69.8788	1	Leukemia; juvenile myelomonocytic; 607785 (3); Autosomal dominant; Somatic mutation|Neurofibromatosis; familial spinal; 162210 (3); Autosomal dominant|Neurofibromatosis; type 1; 162200 (3); Autosomal dominant|Neurofibromatosis-Noonan syndrome; 601321 (3); Autosomal dominant|Watson syndrome; 193520 (3); Autosomal dominant	K
ptv	41202#Q61#Q61 Cystic kidney disease	Chapter XVII Congenital malformations, deformations and chromosomal abnormalities	PKD2	6	71	0.0779	35	267185	0.0001	2.09e-15	645.115	263.14	1581.57	1	Polycystic kidney disease 2; 613095 (3); Autosomal dominant	K
ptv5pcnt	41202#Q61#Q61 Cystic kidney disease	Chapter XVII Congenital malformations, deformations and chromosomal abnormalities	PKD2	6	71	0.0779	35	267185	0.0001	2.09e-15	645.115	263.14	1581.57	1	Polycystic kidney disease 2; 613095 (3); Autosomal dominant	K
UR	41200#M012#M01.2 Allotransplantation of kidney from live donor	Chapter XIV Diseases of the genitourinary system	PKD1	11	56	0.1642	785	210478	0.0037	2.15e-15	52.6674	27.4895	100.906	1	Polycystic kidney disease 1; 173900 (3); Autosomal dominant	K
ptvraredmg	Union#E80#E80 Disorders of porphyrin and bilirubin metabolism	Chapter IV Endocrine, nutritional and metabolic diseases	UGT1A5	28	923	0.0294	694	170900	0.004	2.22e-15	7.4703	5.0918	10.9599	NA - UGT1A1 sequence overlap	NA	NA - UGT1A1 sequence overlap
flexnonsyn	Union#D469#D46.9 Myelodysplastic syndrome| unspecified	Chapter II Neoplasms	SRSF2	14	310	0.0432	352	201640	0.0017	2.29e-15	25.8702	14.991	44.6447	0	NA	N
URmtr	Union#Q85#Q85 Phakomatoses| not elsewhere classified	Chapter XVII Congenital malformations, deformations and chromosomal abnormalities	NF1	37	147	0.2011	472	268514	0.0018	3.3e-63	143.189	98.7438	207.639	1	Leukemia; juvenile myelomonocytic; 607785 (3); Autosomal dominant; Somatic mutation|Neurofibromatosis; familial spinal; 162210 (3); Autosomal dominant|Neurofibromatosis; type 1; 162200 (3); Autosomal dominant|Neurofibromatosis-Noonan syndrome; 601321 (3); Autosomal dominant|Watson syndrome; 193520 (3); Autosomal dominant	K
ptvraredmg	Source of report of Q85 (phakomatoses, not elsewhere classified)	Chapter XVII Congenital malformations, deformations and chromosomal abnormalities	NF1	46	114	0.2875	1587	267423	0.0059	9.57e-63	67.9947	48.1119	96.0942	1	Leukemia; juvenile myelomonocytic; 607785 (3); Autosomal dominant; Somatic mutation|Neurofibromatosis; familial spinal; 162210 (3); Autosomal dominant|Neurofibromatosis; type 1; 162200 (3); Autosomal dominant|Neurofibromatosis-Noonan syndrome; 601321 (3); Autosomal dominant|Watson syndrome; 193520 (3); Autosomal dominant	K
flexnonsyn	Union#I780#I78.0 Hereditary haemorrhagic telangiectasia	Chapter IX Diseases of the circulatory system	ENG	13	55	0.1912	1900	267202	0.0071	2.48e-15	33.2404	18.1313	60.9403	1	Telangiectasia; hereditary hemorrhagic; type 1; 187300 (3); Autosomal dominant	K
UR	41272#L743#L74.3 Attention to arteriovenous shunt	Chapter IX Diseases of the circulatory system	PKD1	12	83	0.1263	790	215527	0.0037	2.55e-15	39.4437	21.4459	72.5457	1	Polycystic kidney disease 1; 173900 (3); Autosomal dominant	K
[truncated: 2,236 more rows]

## Sheet: Quantitative
model	Gene	Field	Path	Pheno	nSamples	nCarriers	nNonCarriers	p-value	beta	lower	upper	se	OMIM
[truncated: 2,944 more rows]
