# Supplementary material for: Rare variant contribution to human disease in 281,104 UK Biobank exomes
Source: Nature. 2021 Aug 10;597(7877):527–32. doi: 10.1038/s41586-021-03855-y (PMC8458098; doi:10.1038/s41586-021-03855-y)
Supplement: Supplementary file 3 — This file contains Supplementary Tables 1, 2, 4, 5, 7, 8, 10, 12, 14, 15-17, 19, 20, 22, 24, 26, 28 and 29. [file 41586_2021_3855_MOESM3_ESM.zip › Supp table 10 - Collapsing binary OMIM.xlsx]

## Sheet: Table S10
Gene	OMIM	Status
EZH2	Weaver syndrome; 277590 (3); Autosomal dominant	Expanded
FLG	Ichthyosis vulgaris; 146700 (3); Autosomal dominant|{Dermatitis; atopic; susceptibility to; 2}; 605803 (3)	Expanded
IFT140	Retinitis pigmentosa 80; 617781 (3); Autosomal recessive|Short-rib thoracic dysplasia 9 with or without polydactyly; 266920 (3); Autosomal recessive	Expanded
PTPN14	?Choanal atresia and lymphedema; 613611 (3); Autosomal recessive	Expanded
ABCB4	Cholestasis; intrahepatic; of pregnancy; 3; 614972 (3); Autosomal recessive; Autosomal dominant|Cholestasis; progressive familial intrahepatic 3; 602347 (3); Autosomal recessive|Gallbladder disease 1; 600803 (3); Autosomal recessive; Autosomal dominant	Known
ABCG2	[Junior blood group system]; 614490 (3)|[Uric acid concentration; serum; QTL1]; 138900 (3); ?Autosomal dominant	Known
ABCG5	Sitosterolemia; 210250 (3); Autosomal recessive	Known
ACVRL1	Telangiectasia; hereditary hemorrhagic; type 2; 600376 (3); Autosomal dominant	Known
ANK1	Spherocytosis; type 1; 182900 (3); Autosomal dominant	Known
APC	Adenoma; periampullary; somatic (3)|Adenomatous polyposis coli; 175100 (3); Autosomal dominant|Brain tumor-polyposis syndrome 2; 175100 (3); Autosomal dominant|Colorectal cancer; somatic; 114500 (3)|Desmoid disease; hereditary; 135290 (3); Autosomal dominant|Gardner syndrome; 175100 (3); Autosomal dominant|Gastric cancer; somatic; 613659 (3)|Hepatoblastoma; somatic; 114550 (3)	Known
APOB	Hypercholesterolemia; due to ligand-defective apo B; 144010 (3); Autosomal dominant|Hypobetalipoproteinemia; 615558 (3); Autosomal recessive	Known
ASXL1	Bohring-Opitz syndrome; 605039 (3); Autosomal dominant|Myelodysplastic syndrome; somatic; 614286 (3)	Known
ATM	Ataxia-telangiectasia; 208900 (3); Autosomal recessive|Lymphoma; B-cell non-Hodgkin; somatic (3)|Lymphoma; mantle cell; somatic (3)|T-cell prolymphocytic leukemia; somatic (3)|{Breast cancer; susceptibility to}; 114480 (3); Autosomal dominant	Known
BRCA1	Fanconi anemia; complementation group S; 617883 (3); Autosomal recessive|{Breast-ovarian cancer; familial; 1}; 604370 (3); Autosomal dominant; Multifactorial|{Pancreatic cancer; susceptibility to; 4}; 614320 (3)	Known
BRCA2	Fanconi anemia; complementation group D1; 605724 (3); Autosomal recessive|Wilms tumor; 194070 (3); Autosomal dominant; Somatic mutation|{Breast cancer; male; susceptibility to}; 114480 (3); Autosomal dominant|{Breast-ovarian cancer; familial; 2}; 612555 (3); Autosomal dominant|{Glioblastoma 3}; 613029 (3); Autosomal recessive|{Medulloblastoma}; 155255 (3); Autosomal recessive; Autosomal dominant|…	Known
CDKN2A	Melanoma and neural system tumor syndrome; 155755 (3); Autosomal dominant|Orolaryngeal cancer; multiple (3)|Pancreatic cancer/melanoma syndrome; 606719 (3); Autosomal dominant|{Melanoma; cutaneous malignant; 2}; 155601 (3); Autosomal dominant	Known
CHEK2	Li-Fraumeni syndrome; 609265 (3)|Osteosarcoma; somatic; 259500 (3)|{Breast and colorectal cancer; susceptibility to} (3)|{Breast cancer; susceptibility to}; 114480 (3); Autosomal dominant|{Prostate cancer; familial; susceptibility to}; 176807 (3); Autosomal dominant	Known
COL1A1	Caffey disease; 114000 (3); Autosomal dominant|Ehlers-Danlos syndrome; arthrochalasia type; 1; 130060 (3); Autosomal dominant|Osteogenesis imperfecta; type I; 166200 (3); Autosomal dominant|Osteogenesis imperfecta; type II; 166210 (3); Autosomal dominant|Osteogenesis imperfecta; type III; 259420 (3); Autosomal dominant|Osteogenesis imperfecta; type IV; 166220 (3); Autosomal dominant|{Bone mineral…	Known
COL2A1	Achondrogenesis; type II or hypochondrogenesis; 200610 (3); Autosomal dominant|Avascular necrosis of the femoral head; 608805 (3); Autosomal dominant|Czech dysplasia; 609162 (3); Autosomal dominant|Epiphyseal dysplasia; multiple; with myopia and deafness; 132450 (3); Autosomal dominant|Kniest dysplasia; 156550 (3); Autosomal dominant|Legg-Calve-Perthes disease; 150600 (3); Autosomal dominant|Oste…	Known
COL4A4	Alport syndrome; autosomal recessive; 203780 (3); Autosomal recessive|Hematuria; familial benign (3)	Known
DDX41	{Myeloproliferative/lymphoproliferative neoplasms; familial (multiple types); susceptibility to}; 616871 (3); Autosomal dominant	Known
DNMT3A	Acute myeloid leukemia; somatic; 601626 (3)|Tatton-Brown-Rahman syndrome; 615879 (3); Autosomal dominant	Known
ENG	Telangiectasia; hereditary hemorrhagic; type 1; 187300 (3); Autosomal dominant	Known
F8	Hemophilia A; 306700 (3); X-linked recessive	Known
FBN1	Acromicric dysplasia; 102370 (3); Autosomal dominant|Ectopia lentis; familial; 129600 (3); Autosomal dominant|Geleophysic dysplasia 2; 614185 (3); Autosomal dominant|MASS syndrome; 604308 (3)|Marfan lipodystrophy syndrome; 616914 (3); Autosomal dominant|Marfan syndrome; 154700 (3); Autosomal dominant|Stiff skin syndrome; 184900 (3); Autosomal dominant|Weill-Marchesani syndrome 2; dominant; 608328…	Known
FLCN	Birt-Hogg-Dube syndrome; 135150 (3); Autosomal dominant|Colorectal cancer; somatic; 114500 (3)|Pneumothorax; primary spontaneous; 173600 (3); Autosomal dominant|Renal carcinoma; chromophobe; somatic; 144700 (3)	Known
GCK	Diabetes mellitus; noninsulin-dependent; late onset; 125853 (3); Autosomal dominant|Diabetes mellitus; permanent neonatal; 606176 (3); Autosomal recessive; Autosomal dominant|Hyperinsulinemic hypoglycemia; familial; 3; 602485 (3); Autosomal dominant|MODY; type II; 125851 (3); Autosomal dominant	Known
HBB	Delta-beta thalassemia; 141749 (3); Autosomal dominant|Erythrocytosis 6; 617980 (3)|Heinz body anemia; 140700 (3); Autosomal dominant|Hereditary persistence of fetal hemoglobin; 141749 (3); Autosomal dominant|Methmoglobinemia; beta type; 617971 (3)|Sickle cell anemia; 603903 (3); Autosomal recessive|Thalassemia; beta; 613985 (3)|Thalassemia-beta; dominant inclusion-body; 603902 (3)|{Malaria; resi…	Known
JAK2	Erythrocytosis; somatic; 133100 (3)|Leukemia; acute myeloid; somatic; 601626 (3)|Myelofibrosis; somatic; 254450 (3)|Polycythemia vera; somatic; 263300 (3)|Thrombocythemia 3; 614521 (3); Autosomal dominant; Somatic mutation|{Budd-Chiari syndrome; somatic}; 600880 (3)	Known
LDLR	Hypercholesterolemia; familial; 143890 (3); Autosomal dominant|LDL cholesterol level QTL2; 143890 (3); Autosomal dominant	Known
LMNA	Cardiomyopathy; dilated; 1A; 115200 (3); Autosomal dominant|Charcot-Marie-Tooth disease; type 2B1; 605588 (3); Autosomal recessive|Emery-Dreifuss muscular dystrophy 2; AD; 181350 (3); Autosomal dominant|Emery-Dreifuss muscular dystrophy 3; AR; 616516 (3); Autosomal recessive|Heart-hand syndrome; Slovenian type; 610140 (3); Autosomal dominant|Hutchinson-Gilford progeria; 176670 (3); Autosomal rece…	Known
MEN1	Adrenal adenoma; somatic (3)|Angiofibroma; somatic (3)|Carcinoid tumor of lung (3)|Lipoma; somatic (3)|Multiple endocrine neoplasia 1; 131100 (3); Autosomal dominant|Parathyroid adenoma; somatic (3)	Known
MIP	Cataract 15; multiple types; 615274 (3); Autosomal dominant	Known
MLH1	Colorectal cancer; hereditary nonpolyposis; type 2; 609310 (3)|Mismatch repair cancer syndrome; 276300 (3); Autosomal recessive|Muir-Torre syndrome; 158320 (3); Autosomal dominant	Known
MSH2	Colorectal cancer; hereditary nonpolyposis; type 1; 120435 (3); Autosomal dominant|Mismatch repair cancer syndrome; 276300 (3); Autosomal recessive|Muir-Torre syndrome; 158320 (3); Autosomal dominant	Known
MSH6	Colorectal cancer; hereditary nonpolyposis; type 5; 614350 (3); Autosomal dominant|Endometrial cancer; familial; 608089 (3)|Mismatch repair cancer syndrome; 276300 (3); Autosomal recessive	Known
MUTYH	Adenomas; multiple colorectal; 608456 (3); Autosomal recessive|Colorectal adenomatous polyposis; autosomal recessive; with pilomatricomas; 132600 (3); Somatic mutation|Gastric cancer; somatic; 613659 (3)	Known
MYBPC3	Cardiomyopathy; dilated; 1MM; 615396 (3); Autosomal dominant|Cardiomyopathy; hypertrophic; 4; 115197 (3); Autosomal dominant|Left ventricular noncompaction 10; 615396 (3); Autosomal dominant	Known
MYH7	Cardiomyopathy; dilated; 1S; 613426 (3); Autosomal dominant|Cardiomyopathy; hypertrophic; 1; 192600 (3); Autosomal dominant|Laing distal myopathy; 160500 (3); Autosomal dominant|Left ventricular noncompaction 5; 613426 (3); Autosomal dominant|Myopathy; myosin storage; autosomal dominant; 608358 (3); Autosomal dominant|Myopathy; myosin storage; autosomal recessive; 255160 (3); Autosomal recessive|…	Known
MYOC	Glaucoma 1A; primary open angle; 137750 (3); Autosomal dominant	Known
NF1	Leukemia; juvenile myelomonocytic; 607785 (3); Autosomal dominant; Somatic mutation|Neurofibromatosis; familial spinal; 162210 (3); Autosomal dominant|Neurofibromatosis; type 1; 162200 (3); Autosomal dominant|Neurofibromatosis-Noonan syndrome; 601321 (3); Autosomal dominant|Watson syndrome; 193520 (3); Autosomal dominant	Known
NOD2	Blau syndrome; 186580 (3); Autosomal dominant|{Inflammatory bowel disease 1; Crohn disease}; 266600 (3); Multifactorial|{Yao syndrome}; 617321 (3); Multifactorial	Known
PALB2	Fanconi anemia; complementation group N; 610832 (3)|{Breast cancer; susceptibility to}; 114480 (3); Autosomal dominant|{Pancreatic cancer; susceptibility to; 3}; 613348 (3)	Known
PCSK9	Hypercholesterolemia; familial; 3; 603776 (3)|{Low density lipoprotein cholesterol level QTL 1}; 603776 (3)	Known
PKD1	Polycystic kidney disease 1; 173900 (3); Autosomal dominant	Known
PKD2	Polycystic kidney disease 2; 613095 (3); Autosomal dominant	Known
PROC	Thrombophilia due to protein C deficiency; autosomal dominant; 176860 (3); Autosomal dominant|Thrombophilia due to protein C deficiency; autosomal recessive; 612304 (3); Autosomal recessive	Known
PROS1	Thrombophilia due to protein S deficiency; autosomal dominant; 612336 (3); Autosomal dominant|Thrombophilia due to protein S deficiency; autosomal recessive; 614514 (3); Autosomal recessive	Known
PRPH2	Choroidal dystrophy; central areolar 2; 613105 (3); Autosomal dominant|Leber congenital amaurosis 18; 608133 (3); Autosomal recessive; Autosomal dominant|Macular dystrophy; patterned; 1; 169150 (3); Autosomal dominant|Macular dystrophy; vitelliform; 3; 608161 (3); Autosomal dominant|Retinitis pigmentosa 7 and digenic form; 608133 (3); Autosomal recessive; Autosomal dominant|Retinitis punctata alb…	Known
PTCH1	Basal cell carcinoma; somatic; 605462 (3)|Basal cell nevus syndrome; 109400 (3); Autosomal dominant|Holoprosencephaly 7; 610828 (3); Autosomal dominant	Known
RB1	Bladder cancer; somatic; 109800 (3)|Osteosarcoma; somatic; 259500 (3)|Retinoblastoma; 180200 (3); Autosomal dominant; Somatic mutation|Retinoblastoma; trilateral; 180200 (3); Autosomal dominant; Somatic mutation|Small cell cancer of the lung; somatic; 182280 (3)	Known
SF3B1	Myelodysplastic syndrome; somatic; 614286 (3)	Known
SLC22A12	Hypouricemia; renal; 220150 (3); Autosomal recessive	Known
SLC4A1	Cryohydrocytosis; 185020 (3); Autosomal dominant|Ovalocytosis; SA type; 166900 (3); Autosomal dominant|Renal tubular acidosis; distal; AD; 179800 (3); Autosomal dominant|Renal tubular acidosis; distal; AR; 611590 (3); Autosomal recessive|Spherocytosis; type 4; 612653 (3); Autosomal dominant|[Blood group; Diego]; 110500 (3)|[Blood group; Froese]; 601551 (3)|[Blood group; Swann]; 601550 (3)|[Blood …	Known
SLC5A2	Renal glucosuria; 233100 (3); Autosomal recessive; Autosomal dominant	Known
SPAST	Spastic paraplegia 4; autosomal dominant; 182601 (3); Autosomal dominant	Known
SPTB	Anemia; neonatal hemolytic; fatal or near-fatal; 617948 (3)|Elliptocytosis-3; 617948 (3)|Spherocytosis; type 2; 616649 (3); Autosomal dominant	Known
TERT	{Dyskeratosis congenita; autosomal dominant 2}; 613989 (3); Autosomal recessive; Autosomal dominant|{Dyskeratosis congenita; autosomal recessive 4}; 613989 (3); Autosomal recessive; Autosomal dominant|{Leukemia; acute myeloid}; 601626 (3); Autosomal dominant|{Melanoma; cutaneous malignant; 9}; 615134 (3)|{Pulmonary fibrosis and/or bone marrow failure; telomere-related; 1}; 614742 (3); Autosomal d…	Known
TET2	Myelodysplastic syndrome; somatic; 614286 (3)	Known
TG	Thyroid dyshormonogenesis 3; 274700 (3); Autosomal recessive|{Autoimmune thyroid disease; susceptibility to; 3}; 608175 (3)	Known
TSHR	Hyperthyroidism; familial gestational; 603373 (3)|Hyperthyroidism; nonautoimmune; 609152 (3); Autosomal dominant; Isolated cases|Hypothyroidism; congenital; nongoitrous; 1; 275200 (3); Autosomal recessive|Thyroid adenoma; hyperfunctioning; somatic (3)|Thyroid carcinoma with thyrotoxicosis (3)	Known
TTN	Cardiomyopathy; dilated; 1G; 604145 (3)|Cardiomyopathy; familial hypertrophic; 9; 613765 (3); Autosomal dominant|Muscular dystrophy; limb-girdle; type 2J; 608807 (3); Autosomal recessive|Myopathy; proximal; with early respiratory muscle involvement; 603689 (3)|Salih myopathy; 611705 (3); Autosomal recessive|Tibial muscular dystrophy; tardive; 600334 (3); Autosomal dominant	Known
TYR	Albinism; oculocutaneous; type IA; 203100 (3); Autosomal recessive|Albinism; oculocutaneous; type IB; 606952 (3)|Waardenburg syndrome/albinism; digenic; 103470 (3); Autosomal dominant|[Skin/hair/eye pigmentation 3; blue/green eyes]; 601800 (3)|[Skin/hair/eye pigmentation 3; light/dark/freckling skin]; 601800 (3)|{Melanoma; cutaneous malignant; susceptibility to; 8}; 601800 (3)	Known
UGT1A1	Crigler-Najjar syndrome; type I; 218800 (3); Autosomal recessive|Crigler-Najjar syndrome; type II; 606785 (3); Autosomal recessive|Hyperbilirubinemia; familial transient neonatal; 237900 (3); Autosomal recessive|[Bilirubin; serum level of; QTL1]; 601816 (3)|[Gilbert syndrome]; 143500 (3); Autosomal recessive	Known
UMOD	Glomerulocystic kidney disease with hyperuricemia and isosthenuria; 609886 (3)|Hyperuricemic nephropathy; familial juvenile 1; 162000 (3); Autosomal dominant|Medullary cystic kidney disease 2; 603860 (3)	Known
VWF	von Willebrand disease; type 1; 193400 (3); Autosomal dominant|von Willebrand disease; types 2A; 2B; 2M; and 2N; 613554 (3); Autosomal recessive; Autosomal dominant|von Willibrand disease; type 3; 277480 (3); Autosomal recessive	Known
CASP2	NA	Novel
IGLL5	NA	Novel
IL33	NA	Novel
NEK9	Lethal congenital contracture syndrome 10; 617022 (3); Autosomal recessive|Nevus comedonicus; somatic; 617025 (3)|?Arthrogryposis; Perthes disease; and upward gaze palsy; 614262 (3); Autosomal recessive	Novel
SRSF2	NA	Novel
HIST1H2BE	NA	NA - MHC region
UGT1A10	NA	NA - UGT1A1 sequence overlap
UGT1A3	NA	NA - UGT1A1 sequence overlap
UGT1A4	NA	NA - UGT1A1 sequence overlap
UGT1A5	NA	NA - UGT1A1 sequence overlap
UGT1A6	NA	NA - UGT1A1 sequence overlap
UGT1A7	NA	NA - UGT1A1 sequence overlap
UGT1A8	NA	NA - UGT1A1 sequence overlap
UGT1A9	NA	NA - UGT1A1 sequence overlap
