# Supplementary material for: Rare variant contribution to human disease in 281,104 UK Biobank exomes
Source: Nature. 2021 Aug 10;597(7877):527–32. doi: 10.1038/s41586-021-03855-y (PMC8458098; doi:10.1038/s41586-021-03855-y)
Supplement: Supplementary file 3 — This file contains Supplementary Tables 1, 2, 4, 5, 7, 8, 10, 12, 14, 15-17, 19, 20, 22, 24, 26, 28 and 29. [file 41586_2021_3855_MOESM3_ESM.zip › Supp table 12 - Oncology aligned collapsing analyses full.xlsx]

## Sheet: Table S12
Category	Site	model	phenotype	Gene	CaseQ	CaseNQ	Case Freq	CtrlQ	CtrlNQ	Ctrl Freq	pValue	oddsRatio	oddsLCI	oddsUCI
solid	Breast	ptv	Union#BlockC50-C50#C50-C50 Malignant neoplasm of breast	BRCA2	128	10963	0.0115	302	135732	0.0022	1.74e-42	5.2475	4.2637	6.4585
heme	Haematological	flexdmg	Union#C92#C92 Myeloid leukaemia	SRSF2	24	467	0.0489	88	219055	0.0004	1.97e-40	127.928	80.7267	202.727
solid	Breast	ptv	40006#C50#C50 Malignant neoplasm of breast	BRCA2	99	7760	0.0126	239	117217	0.002	3.64e-39	6.257	4.9447	7.9176
solid	Breast	ptv	40006#BlockC50-C50#C50-C50 Malignant neoplasm of breast	BRCA2	99	7760	0.0126	240	117216	0.002	4.83e-39	6.2309	4.9248	7.8834
heme	Haematological	flexdmg	40001#C92#C92 Myeloid leukaemia	SRSF2	19	175	0.0979	83	199673	0.0004	4.24e-38	261.19	155.276	439.348
solid	Breast	ptv	Union#C50#C50 Malignant neoplasm of breast	BRCA2	114	9917	0.0114	317	136762	0.0023	1.06e-36	4.9594	3.9999	6.1491
heme	Haematological	flexdmg	40001#C920#C92.0 Acute myeloid leukaemia	SRSF2	17	163	0.0944	78	202914	0.0004	1.42e-34	271.318	157.064	468.685
solid	Breast	ptv	20001#1002#breast cancer	BRCA2	79	5893	0.0132	240	117060	0.002	1.37e-33	6.5386	5.064	8.4427
solid	Breast	ptv	41202#C50#C50 Malignant neoplasm of breast	BRCA2	95	8466	0.0111	223	106446	0.0021	1.32e-32	5.3564	4.2086	6.8171
solid	Breast	ptv	41202#BlockC50-C50#C50-C50 Malignant neoplasm of breast	BRCA2	95	8466	0.0111	226	106443	0.0021	3.02e-32	5.2851	4.1546	6.7232
heme	Haematological	flexdmg	40001#BlockC81-C96#C81-C96 Malignant neoplasms| stated or presumed to be primary| of lymphoid| haematopoietic and related tissue	SRSF2	22	746	0.0286	80	200671	0.0004	4.04e-32	73.9739	45.898	119.224
solid	Breast	ptv	40011#8500#Duct adenocarcinoma	BRCA2	90	7021	0.0127	341	139677	0.0024	5.83e-32	5.2507	4.1572	6.6317
heme	Haematological	flexdmg	Union#C920#C92.0 Acute myeloid leukaemia	SRSF2	18	334	0.0511	97	218241	0.0004	1.4e-30	121.252	72.4963	202.799
heme	Haematological	flexdmg	41202#C92#C92 Myeloid leukaemia	SRSF2	18	382	0.045	60	161244	0.0004	1.52e-30	126.631	74.0739	216.48
solid	Nervous system	ptv	Union#D361#D36.1 Peripheral nerves and autonomic nervous system	NF1	18	444	0.039	91	268617	0.0003	1.73e-30	119.669	71.5663	200.103
solid	Nervous system	ptv	41202#D361#D36.1 Peripheral nerves and autonomic nervous system	NF1	17	375	0.0434	63	197020	0.0003	7.36e-30	141.771	82.1902	244.543
solid	Breast	ptv	Union#C509#C50.9 Breast| unspecified	BRCA2	89	7436	0.0118	339	139369	0.0024	9.9e-30	4.9206	3.8916	6.2217
heme	Haematological	flexdmg	40006#C92#C92 Myeloid leukaemia	SRSF2	16	242	0.062	66	173776	0.0004	1.29e-29	174.081	99.383	304.922
solid	Breast	ptv	41272#ChapterB#Chapter B - Endocrine System and Breast	BRCA2	125	14322	0.0087	322	140115	0.0023	1.63e-29	3.7978	3.0869	4.6725
general	NA	ptv	40012#3#Malignant| primary site	BRCA2	249	40986	0.006	534	221202	0.0024	2.79e-29	2.5166	2.1644	2.9261
heme	Haematological	ptv	Union#BlockC81-C96#C81-C96 Malignant neoplasms| stated or presumed to be primary| of lymphoid| haematopoietic and related tissue	TET2	45	3771	0.0118	233	212173	0.0011	3.29e-29	10.8665	7.8846	14.9761
solid	NA	ptv	40011#2#(8010-8790) Epithelial	BRCA2	261	43868	0.0059	496	207191	0.0024	3.75e-29	2.4853	2.1386	2.8882
solid	Breast	ptv5pcnt	20001#1002#breast cancer	BRCA1	50	5922	0.0084	96	117204	0.0008	5.72e-29	10.308	7.3162	14.5231
heme	Haematological	flexdmg	41202#C920#C92.0 Acute myeloid leukaemia	SRSF2	16	278	0.0544	57	157556	0.0004	6.61e-29	159.087	90.2501	280.429
solid	Breast	ptv	41200#ChapterB#Chapter B - Endocrine System and Breast	BRCA2	124	14151	0.0087	327	139705	0.0023	7.22e-29	3.7437	3.0424	4.6066
heme	Haematological	ptv	40011#5#(9590-9999) Hematologic (Leukemias| Lymphomas and related disorders)	TET2	40	2793	0.0141	234	209172	0.0011	7.65e-29	12.802	9.1356	17.9397
solid	Breast	ptv	41202#C509#C50.9 Breast| unspecified	BRCA2	72	5853	0.0122	224	106569	0.0021	4.43e-28	5.8524	4.4818	7.6422
general	NA	ptv	40006#ChapterII#Chapter II Neoplasms	BRCA2	261	45912	0.0057	516	217534	0.0024	3e-27	2.3966	2.0644	2.7822
solid	Breast	ptv5pcnt	Union#BlockC50-C50#C50-C50 Malignant neoplasm of breast	BRCA1	66	11025	0.006	125	135909	0.0009	8.28e-27	6.5088	4.8274	8.776
solid	Breast	ptv5pcnt	Union#C509#C50.9 Breast| unspecified	BRCA1	55	7470	0.0073	136	139572	0.001	2.94e-26	7.5562	5.5196	10.3442
heme	Haematological	ptvraredmg	Union#C92#C92 Myeloid leukaemia	TET2	27	464	0.055	606	218537	0.0028	8.66e-26	20.9845	14.1209	31.1842
heme	Haematological	ptv	40001#BlockC81-C96#C81-C96 Malignant neoplasms| stated or presumed to be primary| of lymphoid| haematopoietic and related tissue	TET2	23	745	0.0299	223	200528	0.0011	9.87e-25	27.7614	17.9648	42.9004
solid	Breast	ptv5pcnt	40006#BlockC50-C50#C50-C50 Malignant neoplasm of breast	BRCA1	51	7808	0.0065	96	117360	0.0008	1.05e-24	7.9851	5.6813	11.223
solid	Breast	ptv5pcnt	40006#C50#C50 Malignant neoplasm of breast	BRCA1	51	7808	0.0065	97	117359	0.0008	1.51e-24	7.9027	5.6261	11.1005
heme	Haematological	ptv	41202#BlockC81-C96#C81-C96 Malignant neoplasms| stated or presumed to be primary| of lymphoid| haematopoietic and related tissue	TET2	35	2931	0.0118	161	159127	0.001	4.53e-24	11.8024	8.1738	17.0417
solid	Female Genital Organs	ptv	Union#C56#C56 Malignant neoplasm of ovary	BRCA2	34	1091	0.0302	391	144771	0.0027	9.47e-24	11.5388	8.0868	16.4641
general	NA	ptv	40001#ChapterII#Chapter II Neoplasms	BRCA2	88	8383	0.0104	592	217419	0.0027	1.19e-23	3.8553	3.0786	4.828
solid	Breast	ptv5pcnt	Union#C50#C50 Malignant neoplasm of breast	BRCA1	59	9972	0.0059	131	136948	0.001	1.3e-23	6.1852	4.5457	8.416
solid	Female Genital Organs	ptv	41202#C56#C56 Malignant neoplasm of ovary	BRCA2	28	816	0.0332	221	105725	0.0021	1.44e-23	16.4155	11.0129	24.4684
heme	Haematological	flexdmg	Union#D469#D46.9 Myelodysplastic syndrome| unspecified	SRSF2	14	310	0.0432	89	201903	0.0004	3.33e-23	102.452	57.6827	181.967
heme	Haematological	flexdmg	Union#BlockC81-C96#C81-C96 Malignant neoplasms| stated or presumed to be primary| of lymphoid| haematopoietic and related tissue	SRSF2	27	3789	0.0071	83	212323	0.0004	3.76e-23	18.2288	11.7938	28.1749
solid	Female Genital Organs	ptv5pcnt	Union#BlockC51-C58#C51-C58 Malignant neoplasms of female genital organs	MSH6	40	5111	0.0078	117	140946	0.0008	4.07e-23	9.428	6.5772	13.5145
heme	Haematological	flexdmg	41202#D469#D46.9 Myelodysplastic syndrome| unspecified	SRSF2	12	200	0.0566	48	148575	0.0003	6.7e-23	185.719	97.1855	354.903
solid	Breast	ptv	40006#C509#C50.9 Breast| unspecified	BRCA2	50	3700	0.0133	241	117430	0.002	8.81e-23	6.5846	4.8472	8.9448
solid	Breast	ptv5pcnt	41202#C509#C50.9 Breast| unspecified	BRCA1	44	5881	0.0074	96	106697	0.0009	1.48e-22	8.3154	5.8143	11.8924
heme	Haematological	flexdmg	Union#D46#D46 Myelodysplastic syndromes	SRSF2	14	340	0.0395	96	205932	0.0005	2.33e-22	88.3287	49.9156	156.303
solid	Female Genital Organs	ptv	40006#BlockC51-C58#C51-C58 Malignant neoplasms of female genital organs	MSH6	27	2115	0.0126	89	116829	0.0008	2.66e-22	16.7577	10.8708	25.8325
solid	Female Genital Organs	ptv	40006#C56#C56 Malignant neoplasm of ovary	BRCA2	25	704	0.0343	239	116679	0.002	7.33e-22	17.3365	11.4069	26.3487
heme	Haematological	flexdmg	41202#D46#D46 Myelodysplastic syndromes	SRSF2	12	237	0.0482	53	151234	0.0004	1.11e-21	144.48	76.2276	273.842
solid	Female Genital Organs	ptv	41202#BlockC51-C58#C51-C58 Malignant neoplasms of female genital organs	BRCA2	39	2239	0.0171	221	105725	0.0021	1.21e-21	8.3329	5.9134	11.7423
heme	Haematological	flexnonsyn	Union#C911#C91.1 Chronic lymphocytic leukaemia	IGLL5	32	582	0.0521	1076	200803	0.0053	3.66e-21	10.2609	7.1524	14.7203
solid	Female Genital Organs	ptv5pcnt	Union#C541#C54.1 Endometrium	MSH6	23	1275	0.0177	134	144725	0.0009	3.97e-21	19.483	12.4753	30.4273
heme	Haematological	ptv5pcnt	Union#C92#C92 Myeloid leukaemia	ASXL1	17	474	0.0346	203	218940	0.0009	4.3e-21	38.6812	23.3907	63.967
solid	Breast	ptv5pcnt	40006#C509#C50.9 Breast| unspecified	BRCA1	33	3717	0.0088	97	117574	0.0008	5.26e-21	10.7612	7.2399	15.9951
heme	Haematological	flexdmg	41202#BlockC81-C96#C81-C96 Malignant neoplasms| stated or presumed to be primary| of lymphoid| haematopoietic and related tissue	SRSF2	23	2943	0.0078	60	159228	0.0004	6.25e-21	20.7399	12.8071	33.5863
solid	Female Genital Organs	ptv5pcnt	Union#C54#C54 Malignant neoplasm of corpus uteri	MSH6	23	1316	0.0172	134	144684	0.0009	7.88e-21	18.8707	12.0844	29.4679
heme	Haematological	ptv	40006#BlockC81-C96#C81-C96 Malignant neoplasms| stated or presumed to be primary| of lymphoid| haematopoietic and related tissue	TET2	30	2486	0.0119	184	174950	0.0011	8.58e-21	11.474	7.7846	16.9121
heme	Haematological	ptvraredmg	40001#C92#C92 Myeloid leukaemia	TET2	17	177	0.0876	535	199221	0.0027	1.67e-20	35.7649	21.5874	59.2534
solid	Male Genitcal Organs	ptv	40001#C61#C61 Malignant neoplasm of prostate	BRCA2	23	477	0.046	323	118089	0.0027	1.76e-20	17.6285	11.4396	27.1659
heme	Haematological	ptv5pcnt	40001#C92#C92 Myeloid leukaemia	ASXL1	13	181	0.067	182	199574	0.0009	2.42e-20	78.7585	44.0414	140.843
solid	Male Genitcal Organs	ptv	40001#BlockC60-C63#C60-C63 Malignant neoplasms of male genital organs	BRCA2	23	485	0.0453	323	118089	0.0027	2.5e-20	17.3378	11.2526	26.7137
solid	Breast	ptv5pcnt	40011#8500#Duct adenocarcinoma	BRCA1	47	7064	0.0066	147	139871	0.001	3.15e-20	6.3308	4.5545	8.7998
solid	Female Genital Organs	ptv	40006#C541#C54.1 Endometrium	MSH6	19	923	0.0202	89	116829	0.0008	4.01e-20	27.0217	16.3969	44.5311
solid	Breast	ptv5pcnt	41202#BlockC50-C50#C50-C50 Malignant neoplasm of breast	BRCA1	48	8513	0.0056	94	106575	0.0009	9.76e-20	6.3927	4.5121	9.0573
solid	Female Genital Organs	ptv	40006#C54#C54 Malignant neoplasm of corpus uteri	MSH6	19	972	0.0192	89	116829	0.0008	1.02e-19	25.6595	15.5736	42.2774
heme	Haematological	ptvraredmg	Union#D46#D46 Myelodysplastic syndromes	TET2	20	334	0.0565	577	205451	0.0028	1.14e-19	21.3214	13.4795	33.7254
solid	Breast	ptv5pcnt	41202#C50#C50 Malignant neoplasm of breast	BRCA1	48	8513	0.0056	95	106574	0.0009	1.36e-19	6.3254	4.4673	8.9563
solid	Female Genital Organs	ptv5pcnt	20001#1037#female genital tract cancer	MSH6	29	3259	0.0088	91	116850	0.0008	2.08e-19	11.4262	7.512	17.3798
solid	Female Genital Organs	ptv	40006#BlockC51-C58#C51-C58 Malignant neoplasms of female genital organs	BRCA2	35	2107	0.0163	239	116679	0.002	2.13e-19	8.1096	5.6729	11.5928
general	NA	ptv	Union#BlockD37-D48#D37-D48 Neoplasms of uncertain or unknown behaviour	TET2	41	5455	0.0075	252	219988	0.0011	3.26e-19	6.5613	4.7116	9.1371
solid	Skin	raredmg	Union#C43#C43 Malignant melanoma of skin	CDKN2A	34	3955	0.0085	278	264903	0.001	3.43e-19	8.1917	5.7296	11.7119
heme	Haematological	ptvraredmg	Union#D469#D46.9 Myelodysplastic syndrome| unspecified	TET2	19	305	0.0586	563	201429	0.0028	4.18e-19	22.2878	13.9192	35.6879
heme	Haematological	ptv	Union#D47#D47 Other neoplasms of uncertain or unknown behaviour of lymphoid| haematopoietic and related tissue	TET2	21	995	0.0207	269	225541	0.0012	5.96e-19	17.6958	11.301	27.709
heme	Haematological	ptv5pcnt	40001#C920#C92.0 Acute myeloid leukaemia	ASXL1	12	168	0.0667	186	202806	0.0009	7.53e-19	77.8825	42.6125	142.345
general	NA	ptv	41202#ChapterII#Chapter II Neoplasms	BRCA2	328	71759	0.0046	447	189484	0.0024	7.71e-19	1.9376	1.6798	2.2349
general	NA	ptv5pcnt	40012#3#Malignant| primary site	BRCA1	126	41109	0.0031	239	221497	0.0011	8.57e-19	2.8406	2.2886	3.5256
heme	Haematological	flexdmg	40011#5#(9590-9999) Hematologic (Leukemias| Lymphomas and related disorders)	SRSF2	21	2812	0.0074	87	209319	0.0004	1.63e-18	17.9677	11.1405	28.9789
solid	Breast	ptv5pcnt	Union#BlockC50-C50#C50-C50 Malignant neoplasm of breast	CHEK2	135	10956	0.0122	665	135369	0.0049	2.05e-18	2.5083	2.0825	3.0212
solid	Breast	ptv5pcnt	Union#C50#C50 Malignant neoplasm of breast	CHEK2	126	9905	0.0126	673	136406	0.0049	2.22e-18	2.5783	2.1293	3.122
solid	Digestive Organs	ptv	Union#D126#D12.6 Colon| unspecified	APC	14	1721	0.0081	33	204044	0.0002	2.29e-18	50.2987	26.8706	94.1536
heme	Haematological	flexnonsyn	20001#1055#chronic lymphocytic	IGLL5	18	148	0.1084	887	168550	0.0052	2.74e-18	23.1109	14.1061	37.8638
solid	Female Genital Organs	ptv5pcnt	41202#BlockC51-C58#C51-C58 Malignant neoplasms of female genital organs	MSH6	24	2254	0.0105	82	105864	0.0008	3.77e-18	13.7465	8.7058	21.7056
general	NA	ptv	Union#ChapterII#Chapter II Neoplasms	BRCA2	347	78021	0.0044	429	182836	0.0023	4.26e-18	1.8955	1.645	2.1842
solid	Breast	ptv	40011#8500#Duct adenocarcinoma	PALB2	53	7058	0.0075	219	139799	0.0016	4.43e-18	4.7935	3.5476	6.477
heme	Haematological	ptv5pcnt	Union#BlockC81-C96#C81-C96 Malignant neoplasms| stated or presumed to be primary| of lymphoid| haematopoietic and related tissue	ASXL1	31	3785	0.0081	202	212204	0.001	4.6e-18	8.604	5.8872	12.5744
heme	Haematological	ptv5pcnt	Union#D46#D46 Myelodysplastic syndromes	ASXL1	14	340	0.0395	208	205820	0.001	5.7e-18	40.7449	23.4718	70.7295
general	NA	ptv5pcnt	2453#Cancer diagnosed by doctor	BRCA1	82	20986	0.0039	236	207706	0.0011	6.21e-18	3.4389	2.6738	4.4229
heme	Haematological	flexdmg	40006#BlockC81-C96#C81-C96 Malignant neoplasms| stated or presumed to be primary| of lymphoid| haematopoietic and related tissue	SRSF2	19	2497	0.0076	66	175068	0.0004	1.22e-17	20.1836	12.0981	33.6726
solid	Digestive Organs	ptv	Union#D132#D13.2 Duodenum	APC	8	148	0.0513	48	268966	0.0002	1.47e-17	302.89	140.855	651.325
solid	Digestive Organs	ptv	Union#D131#D13.1 Stomach	APC	11	689	0.0157	41	220231	0.0002	1.6e-17	85.7567	43.8947	167.542
heme	Haematological	ptv5pcnt	41202#D46#D46 Myelodysplastic syndromes	ASXL1	12	237	0.0482	127	151160	0.0008	1.64e-17	60.2651	32.8932	110.415
heme	Haematological	ptv5pcnt	41202#BlockC81-C96#C81-C96 Malignant neoplasms| stated or presumed to be primary| of lymphoid| haematopoietic and related tissue	ASXL1	26	2940	0.0088	130	159158	0.0008	1.69e-17	10.8271	7.095	16.5222
solid	Digestive Organs	ptv	41202#D132#D13.2 Duodenum	APC	7	91	0.0714	26	197057	0.0001	2.54e-17	583.009	246.824	1377.09
heme	Haematological	flexnonsyn	40011#9823#Chronic lymphocytic leukemia|small lymphocytic lymphoma	IGLL5	22	315	0.0653	1037	197931	0.0052	2.72e-17	13.3305	8.6154	20.6262
heme	Haematological	flexdmg	40006#C920#C92.0 Acute myeloid leukaemia	SRSF2	9	143	0.0592	72	185022	0.0004	3.29e-17	161.732	79.3481	329.654
general	NA	flexdmg	40001#ChapterII#Chapter II Neoplasms	SRSF2	30	8441	0.0035	87	217924	0.0004	4.28e-17	8.9025	5.8755	13.4891
general	NA	ptv	40001#ChapterII#Chapter II Neoplasms	TET2	46	8425	0.0054	235	217776	0.0011	5.36e-17	5.0598	3.6861	6.9454
heme	Haematological	ptv5pcnt	41202#C92#C92 Myeloid leukaemia	ASXL1	13	387	0.0325	128	161176	0.0008	6.34e-17	42.2983	23.7017	75.4858
solid	NA	ptv5pcnt	40011#2#(8010-8790) Epithelial	BRCA1	126	44003	0.0029	221	207466	0.0011	7.01e-17	2.6881	2.1593	3.3463
heme	Haematological	ptv5pcnt	Union#D469#D46.9 Myelodysplastic syndrome| unspecified	ASXL1	13	311	0.0401	207	201785	0.001	8.41e-17	40.7475	23.0128	72.1497
heme	Haematological	ptv5pcnt	41202#D469#D46.9 Myelodysplastic syndrome| unspecified	ASXL1	11	201	0.0519	120	148503	0.0008	1.03e-16	67.7252	35.9704	127.513
general	NA	ptv	2453#Cancer diagnosed by doctor	BRCA2	133	20935	0.0063	546	207396	0.0026	1.06e-16	2.4132	1.9955	2.9183
solid	Skin	raredmg	20001#1059#malignant melanoma	CDKN2A	23	2034	0.0112	191	197080	0.001	1.26e-16	11.6677	7.5536	18.0225
heme	Haematological	ptv5pcnt	Union#C920#C92.0 Acute myeloid leukaemia	ASXL1	13	339	0.0369	217	218121	0.001	1.63e-16	38.5462	21.8053	68.1397
heme	Haematological	ptv	Union#C931#C93.1 Chronic monocytic leukaemia	TET2	8	30	0.2105	327	268805	0.0012	2.51e-16	219.209	99.7448	481.755
solid	Breast	ptv5pcnt	40006#BlockC50-C50#C50-C50 Malignant neoplasm of breast	CHEK2	102	7757	0.013	570	116886	0.0049	3.14e-16	2.6965	2.1814	3.3331
heme	Haematological	ptvraredmg	40006#C92#C92 Myeloid leukaemia	TET2	15	243	0.0581	425	173417	0.0024	3.73e-16	25.1877	14.8245	42.7952
heme	Haematological	ptv5pcnt	40001#BlockC81-C96#C81-C96 Malignant neoplasms| stated or presumed to be primary| of lymphoid| haematopoietic and related tissue	ASXL1	16	752	0.0208	196	200555	0.001	3.79e-16	21.7711	13.0132	36.4228
solid	Breast	ptv5pcnt	40006#C50#C50 Malignant neoplasm of breast	CHEK2	102	7757	0.013	574	116882	0.0049	3.84e-16	2.6776	2.1664	3.3094
solid	Breast	ptv5pcnt	41272#ChapterB#Chapter B - Endocrine System and Breast	BRCA1	59	14388	0.0041	140	140297	0.001	4.78e-16	4.1093	3.03	5.5732
solid	Digestive Organs	ptv	Union#C18#C18 Malignant neoplasm of colon	MSH6	29	3689	0.0078	223	221361	0.001	4.85e-16	7.8034	5.2925	11.5056
heme	Haematological	flexnonsyn	40006#C911#C91.1 Chronic lymphocytic leukaemia	IGLL5	21	314	0.0627	868	161915	0.0053	5.1e-16	12.4755	7.9803	19.5026
solid	Digestive Organs	ptv	20001#1020#large bowel cancer|colorectal cancer	MSH2	11	1463	0.0075	19	176250	0.0001	5.82e-16	69.7467	33.1323	146.824
solid	Female Genital Organs	ptv5pcnt	20001#1040#uterine|endometrial cancer	MSH6	15	630	0.0233	142	145350	0.001	7.48e-16	24.3712	14.2328	41.7314
general	NA	flexnonsynmtr	Union#BlockD37-D48#D37-D48 Neoplasms of uncertain or unknown behaviour	SRSF2	27	5469	0.0049	126	220114	0.0006	1.01e-15	8.6245	5.6864	13.0805
heme	Haematological	flexnonsyn	Union#C91#C91 Lymphoid leukaemia	IGLL5	28	685	0.0393	1056	198936	0.0053	1.03e-15	7.7005	5.2518	11.2908
solid	Breast	ptv5pcnt	41200#ChapterB#Chapter B - Endocrine System and Breast	BRCA1	59	14216	0.0041	145	139887	0.001	1.15e-15	4.0039	2.9568	5.4218
heme	Haematological	ptv	Union#C93#C93 Monocytic leukaemia	TET2	8	37	0.1778	234	190603	0.0012	1.23e-15	176.117	81.1463	382.239
solid	Breast	ptv	Union#BlockC50-C50#C50-C50 Malignant neoplasm of breast	PALB2	63	11028	0.0057	211	135823	0.0016	1.27e-15	3.6773	2.7735	4.8757
heme	Haematological	ptvraredmg	Union#C920#C92.0 Acute myeloid leukaemia	TET2	17	335	0.0483	640	217698	0.0029	1.58e-15	17.2615	10.5387	28.2728
general	NA	ptv	40006#BlockD37-D48#D37-D48 Neoplasms of uncertain or unknown behaviour	TET2	20	1561	0.0127	186	184120	0.001	2.35e-15	12.6828	7.9752	20.1693
solid	Female Genital Organs	ptv	Union#BlockC51-C58#C51-C58 Malignant neoplasms of female genital organs	BRCA2	53	5098	0.0103	372	140691	0.0026	2.87e-15	3.9319	2.9447	5.25
general	NA	ptv5pcnt	40001#ChapterII#Chapter II Neoplasms	ASXL1	39	8432	0.0046	190	217821	0.0009	3.12e-15	5.3025	3.7544	7.4889
solid	Breast	ptv5pcnt	Union#C509#C50.9 Breast| unspecified	CHEK2	98	7427	0.013	704	139004	0.005	3.3e-15	2.6054	2.1064	3.2226
solid	Breast	ptv	41200#ChapterB#Chapter B - Endocrine System and Breast	PALB2	71	14204	0.005	210	139822	0.0015	3.83e-15	3.3282	2.5416	4.3581
solid	Digestive Organs	ptv	41202#D131#D13.1 Stomach	APC	8	391	0.0201	20	156545	0.0001	4.83e-15	160.148	70.1187	365.773
solid	Female Genital Organs	ptv5pcnt	41202#BlockC51-C58#C51-C58 Malignant neoplasms of female genital organs	BRCA1	22	2256	0.0097	94	105852	0.0009	4.9e-15	10.9813	6.8903	17.5012
solid	Breast	ptv5pcnt	20001#1002#breast cancer	CHEK2	82	5890	0.0137	569	116731	0.0049	5.37e-15	2.8561	2.2625	3.6055
general	NA	ptvraredmg	40006#ChapterII#Chapter II Neoplasms	TET2	221	45952	0.0048	542	217508	0.0025	5.57e-15	1.93	1.65	2.2576
solid	Female Genital Organs	ptv5pcnt	41202#C541#C54.1 Endometrium	MSH6	16	1083	0.0146	82	105864	0.0008	5.92e-15	19.0733	11.1259	32.6976
solid	Breast	ptv	41272#ChapterB#Chapter B - Endocrine System and Breast	PALB2	72	14375	0.005	216	140221	0.0015	6.76e-15	3.2515	2.4889	4.2478
heme	Haematological	ptvraredmg	40001#C920#C92.0 Acute myeloid leukaemia	TET2	13	167	0.0722	551	202441	0.0027	7.13e-15	28.6005	16.1658	50.6001
solid	Female Genital Organs	ptv5pcnt	41202#C54#C54 Malignant neoplasm of corpus uteri	MSH6	16	1099	0.0143	82	105864	0.0008	7.36e-15	18.7956	10.9645	32.22
general	NA	ptv5pcnt	40006#ChapterII#Chapter II Neoplasms	BRCA1	127	46046	0.0028	243	217807	0.0011	7.51e-15	2.4722	1.9942	3.0647
general	NA	flexdmg	41202#BlockD37-D48#D37-D48 Neoplasms of uncertain or unknown behaviour	SRSF2	19	3466	0.0055	65	166050	0.0004	7.73e-15	14.004	8.3902	23.3737
heme	Haematological	flexdmg	40011#9861#Acute myeloid leukemia| NOS	SRSF2	8	144	0.0526	99	227773	0.0004	9.97e-15	127.819	61.0626	267.556
solid	Digestive Organs	ptv	20001#1020#large bowel cancer|colorectal cancer	APC	11	1463	0.0075	27	176242	0.0002	1.21e-14	49.0788	24.2996	99.1265
solid	NA	ptv	40011#8140#Adenocarcinoma| NOS	ATM	72	9795	0.0073	360	151114	0.0024	1.32e-14	3.0855	2.3938	3.9772
heme	Haematological	flexnonsyn	40006#C91#C91 Lymphoid leukaemia	IGLL5	21	388	0.0513	850	163843	0.0052	1.39e-14	10.4327	6.6904	16.2683
solid	Digestive Organs	ptv	Union#C18#C18 Malignant neoplasm of colon	MLH1	17	3701	0.0046	62	221522	0.0003	1.46e-14	16.4118	9.5871	28.0946
solid	Breast	ptv	Union#C50#C50 Malignant neoplasm of breast	PALB2	58	9973	0.0058	218	136861	0.0016	1.47e-14	3.6511	2.7312	4.8809
heme	Haematological	ptvraredmg	41202#D47#D47 Other neoplasms of uncertain or unknown behaviour of lymphoid| haematopoietic and related tissue	TET2	16	382	0.0402	417	167511	0.0025	1.59e-14	16.8253	10.1106	27.9996
solid	Skin	raredmg	40006#C43#C43 Malignant melanoma of skin	CDKN2A	21	2065	0.0101	207	206480	0.001	3.11e-14	10.1439	6.4618	15.9243
general	NA	ptv	40006#ChapterII#Chapter II Neoplasms	ATM	211	45962	0.0046	519	217531	0.0024	3.12e-14	1.9241	1.6391	2.2588
solid	Digestive Organs	ptv	41202#BlockC15-C26#C15-C26 Malignant neoplasms of digestive organs	MSH2	15	6679	0.0022	13	155578	0.0001	3.77e-14	26.8772	12.7837	56.5085
solid	Breast	ptv	40006#C50#C50 Malignant neoplasm of breast	PALB2	48	7811	0.0061	174	117282	0.0015	4.07e-14	4.1421	3.0066	5.7063
solid	Breast	ptv	40006#BlockC50-C50#C50-C50 Malignant neoplasm of breast	PALB2	48	7811	0.0061	174	117282	0.0015	4.07e-14	4.1421	3.0066	5.7063
solid	Digestive Organs	ptv	20001#1022#colon cancer|sigmoid cancer	APC	9	887	0.01	23	179979	0.0001	4.37e-14	79.3986	36.636	172.075
solid	Skin	raredmg	40011#8743#Superficial spreading melanoma	CDKN2A	19	1460	0.0128	274	242503	0.0011	4.57e-14	11.5177	7.2143	18.3882
solid	Female Genital Organs	ptv	40011#8441#Serous cystadenocarcinoma	BRCA2	14	240	0.0551	410	145493	0.0028	4.76e-14	20.7002	11.9724	35.7907
general	NA	flexdmg	40006#BlockD37-D48#D37-D48 Neoplasms of uncertain or unknown behaviour	SRSF2	14	1567	0.0089	76	184230	0.0004	4.86e-14	21.6574	12.2208	38.3806
solid	Breast	ptv	41202#BlockC50-C50#C50-C50 Malignant neoplasm of breast	PALB2	49	8512	0.0057	149	106520	0.0014	5.01e-14	4.1154	2.9779	5.6874
solid	Breast	ptv	41202#C50#C50 Malignant neoplasm of breast	PALB2	49	8512	0.0057	151	106518	0.0014	7.57e-14	4.0608	2.9399	5.609
general	NA	UR	41202#BlockD37-D48#D37-D48 Neoplasms of uncertain or unknown behaviour	TET2	29	3456	0.0083	220	165895	0.0013	8.51e-14	6.3275	4.2898	9.3332
solid	Digestive Organs	ptv	41202#D126#D12.6 Colon| unspecified	APC	10	1338	0.0074	21	153737	0.0001	8.94e-14	54.7146	25.717	116.409
solid	Digestive Organs	ptv	Union#D133#D13.3 Other and unspecified parts of small intestine	APC	5	29	0.1471	51	269085	0.0002	8.99e-14	909.686	338.697	2443.27
general	NA	ptv5pcnt	Union#BlockD37-D48#D37-D48 Neoplasms of uncertain or unknown behaviour	ASXL1	30	5466	0.0055	202	220038	0.0009	1.49e-13	5.9786	4.0704	8.7813
solid	Skin	raredmg	41202#C43#C43 Malignant melanoma of skin	CDKN2A	20	2001	0.0099	200	196883	0.001	2.14e-13	9.8392	6.2004	15.6136
solid	Female Genital Organs	ptv5pcnt	41202#C56#C56 Malignant neoplasm of ovary	BRCA1	14	830	0.0166	94	105852	0.0009	2.35e-13	18.9942	10.7888	33.4402
solid	Female Genital Organs	ptv5pcnt	Union#C56#C56 Malignant neoplasm of ovary	BRCA1	17	1108	0.0151	174	144988	0.0012	2.37e-13	12.7847	7.7424	21.1111
solid	Breast	ptv	41202#C509#C50.9 Breast| unspecified	PALB2	39	5886	0.0066	151	106642	0.0014	2.38e-13	4.6795	3.2876	6.6606
solid	Female Genital Organs	ptv5pcnt	40006#C56#C56 Malignant neoplasm of ovary	BRCA1	13	716	0.0178	96	116822	0.0008	2.42e-13	22.0945	12.3227	39.6152
solid	Breast	ptv5pcnt	40011#8500#Duct adenocarcinoma	CHEK2	90	7021	0.0127	710	139308	0.0051	2.59e-13	2.5151	2.0172	3.136
general	NA	ptvraredmg	Union#ChapterII#Chapter II Neoplasms	TET2	324	78044	0.0041	440	182825	0.0024	3.23e-13	1.725	1.4941	1.9916
general	NA	ptvraredmg	40012#3#Malignant| primary site	ATM	589	40646	0.0143	2242	219494	0.0101	4.42e-13	1.4187	1.2948	1.5544
solid	Skin	ptv5pcnt	40006#C44#C44 Other malignant neoplasms of skin	FLG	1927	11771	0.1407	23348	172199	0.1194	4.74e-13	1.2074	1.1484	1.2694
general	NA	ptv5pcnt	2453#Cancer diagnosed by doctor	MSH6	63	21005	0.003	196	207746	0.0009	6.46e-13	3.179	2.3925	4.224
heme	Haematological	flexnonsyn	20001#1048#leukaemia	IGLL5	18	321	0.0531	1102	210202	0.0052	6.53e-13	10.696	6.6289	17.2584
solid	Breast	ptv5pcnt	41202#BlockC50-C50#C50-C50 Malignant neoplasm of breast	CHEK2	100	8461	0.0117	532	106137	0.005	9.52e-13	2.3579	1.9022	2.9229
solid	Breast	ptv5pcnt	41202#C50#C50 Malignant neoplasm of breast	CHEK2	100	8461	0.0117	532	106137	0.005	9.52e-13	2.3579	1.9022	2.9229
solid	Digestive Organs	ptv	Union#C18#C18 Malignant neoplasm of colon	MSH2	13	3705	0.0035	36	221548	0.0002	9.96e-13	21.5934	11.4427	40.7487
solid	Breast	ptv	Union#C509#C50.9 Breast| unspecified	PALB2	46	7479	0.0061	227	139481	0.0016	1.24e-12	3.7792	2.7504	5.1929
heme	Haematological	ptv	41202#C93#C93 Monocytic leukaemia	TET2	6	27	0.1818	137	136568	0.001	1.27e-12	221.522	90.033	545.042
heme	Haematological	ptvraredmg	Union#D471#D47.1 Chronic myeloproliferative disease	TET2	12	189	0.0597	634	219929	0.0029	1.4e-12	22.0248	12.2252	39.6799
solid	Digestive Organs	ptv	41202#C18#C18 Malignant neoplasm of colon	MSH2	10	2851	0.0035	13	166065	0.0001	1.79e-12	44.8061	19.6307	102.268
general	NA	ptv	Union#ChapterII#Chapter II Neoplasms	ATM	309	78059	0.0039	423	182842	0.0023	2.05e-12	1.7111	1.4773	1.9819
solid	Eye	ptv	20001#1030#eye and|or adnexal cancer	RB1	4	78	0.0488	5	217950	0	2.34e-12	2235.38	589.194	8480.98
heme	Haematological	flexdmg	41202#C93#C93 Monocytic leukaemia	SRSF2	5	28	0.1515	52	136653	0.0004	2.47e-12	469.275	174.431	1262.5
solid	Digestive Organs	UR	20001#1020#large bowel cancer|colorectal cancer	MLH1	19	1455	0.0129	252	176017	0.0014	2.59e-12	9.121	5.7056	14.5811
solid	Digestive Organs	ptv	41202#BlockC15-C26#C15-C26 Malignant neoplasms of digestive organs	ATM	51	6643	0.0076	355	155236	0.0023	2.64e-12	3.3571	2.5007	4.507
solid	Female Genital Organs	ptv5pcnt	40006#BlockC51-C58#C51-C58 Malignant neoplasms of female genital organs	BRCA1	18	2124	0.0084	96	116822	0.0008	2.84e-12	10.3127	6.2222	17.0923
solid	Breast	ptv	20001#1002#breast cancer	PALB2	38	5934	0.0064	174	117126	0.0015	3.3e-12	4.3106	3.0318	6.1289
heme	Haematological	ptvraredmg	41202#C92#C92 Myeloid leukaemia	TET2	14	386	0.035	398	160906	0.0025	3.92e-12	14.6632	8.5258	25.2187
solid	Digestive Organs	ptv	Union#BlockC15-C26#C15-C26 Malignant neoplasms of digestive organs	ATM	58	7597	0.0076	520	203673	0.0025	5.19e-12	2.9903	2.2775	3.9262
heme	Haematological	flexdmg	40006#D46#D46 Myelodysplastic syndromes	SRSF2	6	93	0.0606	70	178609	0.0004	5.24e-12	164.617	69.7863	388.309
heme	Haematological	ptv5pcnt	40006#D46#D46 Myelodysplastic syndromes	ASXL1	7	92	0.0707	155	178524	0.0009	6.11e-12	87.6345	39.9938	192.025
heme	Haematological	ptv5pcnt	41202#C920#C92.0 Acute myeloid leukaemia	ASXL1	9	285	0.0306	127	157486	0.0008	6.47e-12	39.1594	19.7201	77.7611
solid	Digestive Organs	ptv	40006#BlockC15-C26#C15-C26 Malignant neoplasms of digestive organs	MSH2	13	4869	0.0027	23	171187	0.0001	7.16e-12	19.8722	10.0606	39.2526
heme	Haematological	ptv	40006#D47#D47 Other neoplasms of uncertain or unknown behaviour of lymphoid| haematopoietic and related tissue	TET2	9	241	0.036	186	189797	0.001	7.62e-12	38.1067	19.2905	75.2766
solid	NA	ptv	40011#2#(8010-8790) Epithelial	ATM	198	43931	0.0045	511	207176	0.0025	8.19e-12	1.8273	1.5503	2.1538
solid	Female Genital Organs	ptv	40001#C56#C56 Malignant neoplasm of ovary	BRCA2	13	303	0.0411	383	141904	0.0027	8.81e-12	15.8963	9.0427	27.9444
solid	Digestive Organs	ptv	Union#BlockC15-C26#C15-C26 Malignant neoplasms of digestive organs	MLH1	20	7635	0.0026	62	204131	0.0003	1.01e-11	8.6246	5.2074	14.2843
heme	Haematological	flexdmg	Union#C931#C93.1 Chronic monocytic leukaemia	SRSF2	5	33	0.1316	123	269009	0.0005	1.11e-11	331.373	127.253	862.913
heme	Haematological	ptv	40006#D46#D46 Myelodysplastic syndromes	TET2	7	92	0.0707	175	178504	0.001	1.39e-11	77.6104	35.4832	169.753
solid	Skin	ptv	40011#8090#Basal cell carcinoma| NOS	PTPN14	20	11859	0.0017	44	230652	0.0002	1.5e-11	8.8407	5.2094	15.0032
solid	Digestive Organs	ptv	41202#C18#C18 Malignant neoplasm of colon	MSH6	20	2841	0.007	151	165927	0.0009	1.83e-11	7.7357	4.8452	12.3506
heme	Haematological	flexdmg	40006#D47#D47 Other neoplasms of uncertain or unknown behaviour of lymphoid| haematopoietic and related tissue	SRSF2	7	243	0.028	74	189909	0.0004	1.99e-11	73.9274	33.7129	162.112
heme	Haematological	ptv5pcnt	40006#D469#D46.9 Myelodysplastic syndrome| unspecified	ASXL1	6	59	0.0923	176	217813	0.0008	2.47e-11	125.855	53.6433	295.274
solid	Endocrine	ptv	Union#D44#D44 Neoplasm of uncertain or unknown behaviour of endocrine glands	MEN1	4	185	0.0212	5	268976	0	2.96e-11	1163.14	309.882	4365.83
solid	Digestive Organs	rec	41202#D126#D12.6 Colon| unspecified	MUTYH	10	1338	0.0074	43	153715	0.0003	3.31e-11	26.7172	13.3979	53.278
solid	Skin	ptv	Union#C44#C44 Other malignant neoplasms of skin	PTPN14	23	17837	0.0013	38	217026	0.0002	3.87e-11	7.3643	4.3869	12.3626
general	NA	ptv	Union#C80#C80 Malignant neoplasm without specification of site	BRCA2	26	1790	0.0143	677	241651	0.0028	5.18e-11	5.1847	3.4947	7.6918
heme	Haematological	flexdmg	Union#C93#C93 Monocytic leukaemia	SRSF2	5	40	0.1111	99	190738	0.0005	5.23e-11	240.831	93.1056	622.943
solid	Skin	ptv5pcnt	Union#C44#C44 Other malignant neoplasms of skin	FLG	2447	15413	0.137	26065	190999	0.1201	5.46e-11	1.1634	1.1127	1.2164
heme	Haematological	ptv5pcnt	40011#9989#Myelodysplastic syndrome| NOS	ASXL1	6	58	0.0938	254	268852	0.0009	5.48e-11	109.497	46.8244	256.055
solid	Digestive Organs	ptv	Union#BlockC15-C26#C15-C26 Malignant neoplasms of digestive organs	MSH2	15	7640	0.002	32	204161	0.0002	5.78e-11	12.5262	6.7807	23.1401
solid	Female Genital Organs	ptv	41202#C57#C57 Malignant neoplasm of other and unspecified female genital organs	BRCA2	8	93	0.0792	221	105725	0.0021	7.11e-11	41.1521	19.7501	85.7462
heme	Haematological	flexdmg	40006#D469#D46.9 Myelodysplastic syndrome| unspecified	SRSF2	5	60	0.0769	83	217906	0.0004	7.73e-11	218.781	85.6877	558.6
solid	Skin	ptv	41202#C44#C44 Other malignant neoplasms of skin	PTPN14	19	11781	0.0016	30	168981	0.0002	8.27e-11	9.0842	5.1119	16.1434
heme	Haematological	flexdmg	20001#1048#leukaemia	SF3B1	8	331	0.0236	129	211175	0.0006	8.33e-11	39.5653	19.2158	81.4651
heme	Haematological	ptv	40006#D469#D46.9 Myelodysplastic syndrome| unspecified	TET2	6	59	0.0923	217	217772	0.001	8.4e-11	102.057	43.6052	238.861
general	NA	ptv5pcnt	41202#BlockD37-D48#D37-D48 Neoplasms of uncertain or unknown behaviour	ASXL1	20	3465	0.0057	135	165980	0.0008	8.87e-11	7.0966	4.4318	11.3638
solid	NA	ptv	Union#C773#C77.3 Axillary and upper limb lymph nodes	BRCA2	27	1981	0.0134	422	152116	0.0028	8.87e-11	4.9129	3.321	7.2679
solid	Digestive Organs	ptv	41202#BlockC15-C26#C15-C26 Malignant neoplasms of digestive organs	MSH6	28	6666	0.0042	131	155460	0.0008	9.33e-11	4.9847	3.312	7.5021
heme	Haematological	ptv	Union#C920#C92.0 Acute myeloid leukaemia	EZH2	4	348	0.0114	2	218336	0	9.87e-11	1254.8	229.08	6873.29
heme	Haematological	flexdmg	Union#C921#C92.1 Chronic myeloid leukaemia	SRSF2	6	125	0.0458	109	220509	0.0005	1.04e-10	97.1049	41.9047	225.019
general	NA	ptvraredmg	41202#ChapterII#Chapter II Neoplasms	ATM	930	71157	0.0129	1886	188045	0.0099	1.06e-10	1.3031	1.2041	1.4103
heme	Haematological	ptvraredmg	Union#D473#D47.3 Essential (haemorrhagic) thrombocythaemia	TET2	12	282	0.0408	687	239076	0.0029	1.11e-10	14.8085	8.2701	26.5161
heme	Haematological	ptv5pcnt	40006#C92#C92 Myeloid leukaemia	ASXL1	8	250	0.031	148	173694	0.0009	1.25e-10	37.5555	18.2404	77.3236
solid	Digestive Organs	ptv	Union#D128#D12.8 Rectum	APC	11	3461	0.0032	33	203224	0.0002	1.36e-10	19.5728	9.8841	38.7585
heme	Haematological	ptvraredmg	41202#D471#D47.1 Chronic myeloproliferative disease	TET2	8	88	0.0833	372	153122	0.0024	1.43e-10	37.4198	18.0168	77.7187
solid	Eye	ptv	Union#C69#C69 Malignant neoplasm of eye and adnexa	RB1	4	198	0.0198	8	268960	0	1.52e-10	679.192	202.875	2273.82
solid	Female Genital Organs	ptv	40001#BlockC51-C58#C51-C58 Malignant neoplasms of female genital organs	BRCA2	14	474	0.0287	383	141904	0.0027	1.65e-10	10.9432	6.3715	18.7954
heme	Haematological	ptv5pcnt	40011#5#(9590-9999) Hematologic (Leukemias| Lymphomas and related disorders)	ASXL1	19	2814	0.0067	198	209208	0.0009	1.68e-10	7.1342	4.4491	11.4398
solid	Skin	ptv5pcnt	Union#BlockC43-C44#C43-C44 Melanoma and other malignant neoplasms of skin	FLG	2941	18922	0.1345	26803	197304	0.1196	1.9e-10	1.1441	1.0983	1.1919
general	NA	flexnonsyn	Union#ChapterII#Chapter II Neoplasms	CHEK2	898	77470	0.0115	1607	181658	0.0088	1.96e-10	1.3103	1.2071	1.4224
solid	Digestive Organs	ptv	Union#BlockC15-C26#C15-C26 Malignant neoplasms of digestive organs	MSH6	32	7623	0.0042	206	203987	0.001	2.2e-10	4.1568	2.8623	6.0368
solid	Skin	ptv5pcnt	40006#BlockC43-C44#C43-C44 Melanoma and other malignant neoplasms of skin	FLG	2120	13299	0.1375	24003	176204	0.1199	2.27e-10	1.1702	1.1156	1.2275
solid	Digestive Organs	ptv	40006#BlockC15-C26#C15-C26 Malignant neoplasms of digestive organs	MLH1	15	4867	0.0031	50	171160	0.0003	2.41e-10	10.5502	5.9206	18.8001
heme	Haematological	ptv	40011#9989#Myelodysplastic syndrome| NOS	TET2	6	58	0.0938	329	268777	0.0012	2.51e-10	84.5122	36.2136	197.228
general	NA	ptv5pcnt	40006#BlockD37-D48#D37-D48 Neoplasms of uncertain or unknown behaviour	ASXL1	14	1567	0.0089	153	184153	0.0008	2.52e-10	10.7534	6.2071	18.6296
heme	Haematological	ptv5pcnt	40006#BlockC81-C96#C81-C96 Malignant neoplasms| stated or presumed to be primary| of lymphoid| haematopoietic and related tissue	ASXL1	17	2499	0.0068	147	174987	0.0008	2.65e-10	8.0979	4.8937	13.4
heme	Haematological	ptv	Union#D474#D47.4 Osteomyelofibrosis	TET2	6	60	0.0909	238	197717	0.0012	2.81e-10	83.0744	35.55	194.131
solid	Female Genital Organs	ptv	Union#C57#C57 Malignant neoplasm of other and unspecified female genital organs	BRCA2	9	125	0.0672	415	145608	0.0028	2.83e-10	25.2621	12.7564	50.0277
heme	Haematological	ptvraredmg	41202#D469#D46.9 Myelodysplastic syndrome| unspecified	TET2	10	202	0.0472	373	148250	0.0025	2.91e-10	19.6759	10.3434	37.4286
solid	Digestive Organs	ptv	Union#C18#C18 Malignant neoplasm of colon	APC	11	3707	0.003	37	221547	0.0002	3.14e-10	17.7678	9.0567	34.8576
solid	Skin	ptv	40006#C44#C44 Other malignant neoplasms of skin	PTPN14	20	13678	0.0015	38	195509	0.0002	3.34e-10	7.523	4.3764	12.9319
heme	Haematological	flexdmg	41202#D47#D47 Other neoplasms of uncertain or unknown behaviour of lymphoid| haematopoietic and related tissue	SRSF2	7	391	0.0176	61	167867	0.0004	3.36e-10	49.2671	22.3947	108.385
solid	Female Genital Organs	ptv5pcnt	40001#C56#C56 Malignant neoplasm of ovary	BRCA1	9	307	0.0285	170	142117	0.0012	3.5e-10	24.5076	12.4198	48.3602
heme	Haematological	flexdmg	Union#D474#D47.4 Osteomyelofibrosis	SRSF2	5	61	0.0758	103	197852	0.0005	3.82e-10	157.45	61.9988	399.856
solid	Digestive Organs	ptv	40006#C18#C18 Malignant neoplasm of colon	MSH2	8	2061	0.0039	19	186193	0.0001	3.87e-10	38.0384	16.633	86.9909
solid	Skin	ptv	Union#BlockC43-C44#C43-C44 Melanoma and other malignant neoplasms of skin	PTPN14	24	21839	0.0011	40	224067	0.0002	4.2e-10	6.156	3.7105	10.2132
solid	Female Genital Organs	ptv	40011#8380#Endometrioid carcinoma	MSH6	11	713	0.0152	143	145290	0.001	4.33e-10	15.6748	8.4519	29.0705
solid	Digestive Organs	ptv	20001#1020#large bowel cancer|colorectal cancer	MSH6	14	1460	0.0095	166	176103	0.0009	4.9e-10	10.1726	5.8814	17.5948
heme	Haematological	ptv	41202#D46#D46 Myelodysplastic syndromes	DDX41	9	240	0.0361	243	151044	0.0016	5.22e-10	23.3093	11.8412	45.8839
general	NA	UR	41202#ChapterII#Chapter II Neoplasms	TET2	179	71908	0.0025	253	189678	0.0013	5.62e-10	1.8663	1.5408	2.2604
heme	Haematological	flexdmg	40006#D471#D47.1 Chronic myeloproliferative disease	SRSF2	5	91	0.0521	83	217906	0.0004	5.66e-10	144.251	57.1627	364.021
solid	Skin	raredmg	Union#D225#D22.5 Melanocytic naevi of trunk	CDKN2A	14	1272	0.0109	298	267586	0.0011	5.71e-10	9.883	5.7661	16.9392
solid	Breast	ptv5pcnt	40006#C509#C50.9 Breast| unspecified	CHEK2	51	3699	0.0136	575	117096	0.0049	6.23e-10	2.8078	2.1047	3.7457
solid	Breast	ptv5pcnt	41202#C509#C50.9 Breast| unspecified	CHEK2	70	5855	0.0118	530	106263	0.005	6.34e-10	2.3971	1.8656	3.0798
solid	Skin	raredmg	20001#1003#skin cancer	CDKN2A	28	6348	0.0044	205	205911	0.001	6.43e-10	4.4304	2.9827	6.581
heme	Haematological	ptv	Union#C92#C92 Myeloid leukaemia	EZH2	4	487	0.0081	3	219140	0	8.59e-10	599.973	133.924	2687.85
solid	Skin	raredmg	Union#C437#C43.7 Malignant melanoma of lower limb| including hip	CDKN2A	12	870	0.0136	207	184929	0.0011	9.17e-10	12.3224	6.8596	22.1357
solid	Skin	ptv	41202#BlockC43-C44#C43-C44 Melanoma and other malignant neoplasms of skin	PTPN14	19	13415	0.0014	32	173264	0.0002	9.63e-10	7.6687	4.3458	13.5323
solid	Skin	ptv5pcnt	40011#8090#Basal cell carcinoma| NOS	FLG	1650	10229	0.1389	27635	203061	0.1198	9.92e-10	1.1853	1.1235	1.2504
heme	Haematological	flexdmg	20001#1055#chronic lymphocytic	SF3B1	6	160	0.0361	96	169341	0.0006	1e-09	66.1488	28.579	153.108
solid	Skin	ptv	Union#C444#C44.4 Skin of scalp and neck	PTPN14	9	2051	0.0044	34	182605	0.0002	1.05e-09	23.5673	11.2891	49.1995
solid	Skin	ptv	40006#BlockC43-C44#C43-C44 Melanoma and other malignant neoplasms of skin	PTPN14	20	15399	0.0013	37	200170	0.0002	1.09e-09	7.0264	4.0774	12.1084
heme	Haematological	flexdmg	41202#D46#D46 Myelodysplastic syndromes	TET2	11	238	0.0442	492	150795	0.0033	1.09e-09	14.1657	7.6899	26.0947
general	NA	ptv5pcnt	41202#ChapterII#Chapter II Neoplasms	BRCA1	155	71932	0.0022	211	189720	0.0011	1.13e-09	1.9375	1.5744	2.3843
general	NA	ptvraredmg	40012#3#Malignant| primary site	TET2	186	41049	0.0045	585	221151	0.0026	1.14e-09	1.7129	1.4519	2.0209
general	NA	ptv5pcnt	41202#ChapterII#Chapter II Neoplasms	MSH6	130	71957	0.0018	165	189766	0.0009	1.25e-09	2.0778	1.6509	2.6152
heme	Haematological	ptv	Union#D46#D46 Myelodysplastic syndromes	DDX41	10	344	0.0282	359	205669	0.0017	1.28e-09	16.6539	8.8059	31.4961
solid	NA	ptv	40011#2#(8010-8790) Epithelial	PALB2	134	43995	0.003	328	207359	0.0016	1.32e-09	1.9255	1.5746	2.3547
solid	Skin	raredmg	41202#D225#D22.5 Melanocytic naevi of trunk	CDKN2A	12	997	0.0119	200	196883	0.001	1.41e-09	11.8485	6.5953	21.286
heme	Haematological	flexdmg	Union#D471#D47.1 Chronic myeloproliferative disease	SRSF2	6	195	0.0299	111	220452	0.0005	1.52e-09	61.1094	26.5556	140.624
general	NA	ptv5pcnt	40006#ChapterII#Chapter II Neoplasms	CHEK2	352	45821	0.0076	1137	216913	0.0052	1.54e-09	1.4656	1.2999	1.6524
solid	Digestive Organs	ptv	40006#C18#C18 Malignant neoplasm of colon	MLH1	10	2059	0.0048	52	186160	0.0003	1.61e-09	17.3871	8.8247	34.2574
solid	Female Genital Organs	UR	41202#C570#C57.0 Fallopian tube	BRCA1	7	54	0.1148	350	105596	0.0033	1.73e-09	39.1096	17.6731	86.5476
solid	Digestive Organs	ptv	20001#1022#colon cancer|sigmoid cancer	MSH6	11	885	0.0123	165	179837	0.0009	1.81e-09	13.547	7.3321	25.03
solid	Skin	ptv	Union#C443#C44.3 Skin of other and unspecified parts of face	PTPN14	15	7980	0.0019	47	227299	0.0002	1.87e-09	9.0905	5.0813	16.2631
solid	Nervous system	ptv	40011#4#(9380-9589) Nervous system	NF1	8	805	0.0098	101	268256	0.0004	1.94e-09	26.395	12.8068	54.4008
heme	Haematological	ptv5pcnt	Union#D471#D47.1 Chronic myeloproliferative disease	ASXL1	7	194	0.0348	216	220347	0.001	1.96e-09	36.8086	17.1151	79.1625
