# Supplementary material for: Rare variant contribution to human disease in 281,104 UK Biobank exomes
Source: Nature. 2021 Aug 10;597(7877):527–32. doi: 10.1038/s41586-021-03855-y (PMC8458098; doi:10.1038/s41586-021-03855-y)
Supplement: Supplementary file 3 — This file contains Supplementary Tables 1, 2, 4, 5, 7, 8, 10, 12, 14, 15-17, 19, 20, 22, 24, 26, 28 and 29. [file 41586_2021_3855_MOESM3_ESM.zip › Supp table 14 - Non-intersecting PTV signals.xlsx]

## Sheet: Quantitative
Gene-Phenotype Pair	Gene	Phenotype Code	Phenotype	Phenotype Path	Collapsing ptv	Collapsing ptv5pcnt	exWAS
APOC3_30870	APOC3	30870	Triglycerides	Biological samples > Assay results > Blood assays > Blood biochemistry	8.68e-13	0	11-116830638-G-A;splice_donor_variant;dominant;0|11-116830638-G-A;splice_donor_variant;genotypic;0|11-116830637-C-T;stop_gained;dominant;8.46e-44|11-116830637-C-T;stop_gained;genotypic;8.46e-44
CST3_30720	CST3	30720	Cystatin C	Biological samples > Assay results > Blood assays > Blood biochemistry	0	0	20-23635314-ACACGTGGTTCGGCCCAGCTC-A;frameshift_variant;dominant;5.48e-91|20-23635314-ACACGTGGTTCGGCCCAGCTC-A;frameshift_variant;genotypic;5.48e-91|20-23635334-C-A;stop_gained;dominant;5.16e-89|20-23635334-C-A;stop_gained;genotypic;5.16e-89|20-23635368-C-A;splice_acceptor_variant;dominant;1.61e-86|20-23635368-C-A;splice_acceptor_variant;genotypic;1.61e-86|20-23637654-CTG-C;frameshift_variant;domin…
GPLD1_30610	GPLD1	30610	Alkaline phosphatase	Biological samples > Assay results > Blood assays > Blood biochemistry	4.95e-84	0	6-24429112-CT-C;frameshift_variant;genotypic;0|6-24429112-CT-C;frameshift_variant;dominant;0|6-24447912-GC-G;frameshift_variant;dominant;4.44e-47|6-24447912-GC-G;frameshift_variant;genotypic;4.44e-47
APOB_30780	APOB	30780	LDL direct	Biological samples > Assay results > Blood assays > Blood biochemistry	0	0	2-21006019-CA-C;frameshift_variant;dominant;5.68e-60|2-21006019-CA-C;frameshift_variant;genotypic;5.68e-60|2-21032391-G-A;stop_gained;dominant;1.23e-48|2-21032391-G-A;stop_gained;genotypic;1.23e-48|2-21009304-G-A;stop_gained;dominant;2.22e-27|2-21009304-G-A;stop_gained;genotypic;2.22e-27|2-21038086-C-A;stop_gained;dominant;9.3e-25|2-21038086-C-A;stop_gained;genotypic;9.3e-25|2-21011300-AAC-A;fram…
SHBG_30830	SHBG	30830	SHBG	Biological samples > Assay results > Blood assays > Blood biochemistry	1.49e-234	3.67e-242	17-7633206-GA-G;frameshift_variant;dominant;1.85e-195|17-7633206-GA-G;frameshift_variant;genotypic;1.85e-195|17-7631691-G-T;stop_gained;dominant;1.1e-11|17-7631691-G-T;stop_gained;genotypic;1.1e-11
GPT_30620	GPT	30620	Alanine aminotransferase	Biological samples > Assay results > Blood assays > Blood biochemistry	4.94e-241	4.94e-241	8-144506253-T-G;stop_gained;dominant;1.29e-120|8-144506253-T-G;stop_gained;genotypic;1.29e-120|8-144505392-G-A;stop_gained;dominant;3.26e-25|8-144505392-G-A;stop_gained;genotypic;3.26e-25|8-144505993-A-G;splice_acceptor_variant;dominant;1.19e-14|8-144505993-A-G;splice_acceptor_variant;genotypic;1.19e-14|8-144506922-G-GC;frameshift_variant;dominant;1.21e-10|8-144506922-G-GC;frameshift_variant;geno…
APOB_30690	APOB	30690	Cholesterol	Biological samples > Assay results > Blood assays > Blood biochemistry	2.19e-234	2.19e-234	2-21006019-CA-C;frameshift_variant;dominant;7.73e-47|2-21006019-CA-C;frameshift_variant;genotypic;7.73e-47|2-21032391-G-A;stop_gained;dominant;1.98e-37|2-21032391-G-A;stop_gained;genotypic;1.98e-37|2-21009304-G-A;stop_gained;dominant;6.08e-23|2-21009304-G-A;stop_gained;genotypic;6.08e-23|2-21038086-C-A;stop_gained;dominant;3.76e-21|2-21038086-C-A;stop_gained;genotypic;3.76e-21|2-21011300-AAC-A;fr…
APOC3_30760	APOC3	30760	HDL cholesterol	Biological samples > Assay results > Blood assays > Blood biochemistry	NA	1.95e-211	11-116830638-G-A;splice_donor_variant;dominant;4.6e-193|11-116830638-G-A;splice_donor_variant;genotypic;4.6e-193|11-116830637-C-T;stop_gained;dominant;1.97e-16|11-116830637-C-T;stop_gained;genotypic;1.97e-16
APOB_30640	APOB	30640	Apolipoprotein B	Biological samples > Assay results > Blood assays > Blood biochemistry	1.04e-199	1.04e-199	2-21032391-G-A;stop_gained;dominant;6.42e-31|2-21032391-G-A;stop_gained;genotypic;6.42e-31|2-21006019-CA-C;frameshift_variant;dominant;7.86e-29|2-21006019-CA-C;frameshift_variant;genotypic;7.86e-29|2-21009304-G-A;stop_gained;dominant;1.57e-27|2-21009304-G-A;stop_gained;genotypic;1.57e-27|2-21038086-C-A;stop_gained;dominant;3.72e-21|2-21038086-C-A;stop_gained;genotypic;3.72e-21|2-21011300-AAC-A;fr…
TUBB1_30110	TUBB1	30110	Platelet distribution width	Biological samples > Assay results > Blood assays > Blood count	4.02e-153	8.8e-196	20-59023827-C-T;stop_gained;genotypic;1.24e-45|20-59023827-C-T;stop_gained;dominant;4.19e-45|20-59023552-C-T;stop_gained;dominant;8.92e-43|20-59023552-C-T;stop_gained;genotypic;8.92e-43|20-59019556-TG-T;frameshift_variant;dominant;6.76e-18|20-59019556-TG-T;frameshift_variant;genotypic;6.76e-18|20-59022952-C-A;stop_gained;dominant;1.73e-14|20-59022952-C-A;stop_gained;genotypic;1.73e-14|20-59024051…
APOB_30870	APOB	30870	Triglycerides	Biological samples > Assay results > Blood assays > Blood biochemistry	1.58e-149	1.58e-149	2-21006019-CA-C;frameshift_variant;dominant;6.91e-42|2-21006019-CA-C;frameshift_variant;genotypic;6.91e-42|2-21011300-AAC-A;frameshift_variant;dominant;4.39e-19|2-21011300-AAC-A;frameshift_variant;genotypic;4.39e-19|2-21032391-G-A;stop_gained;dominant;1.29e-16|2-21032391-G-A;stop_gained;genotypic;1.29e-16|2-21038086-C-A;stop_gained;dominant;4.25e-15|2-21038086-C-A;stop_gained;genotypic;4.25e-15|2…
APOC3_30630	APOC3	30630	Apolipoprotein A	Biological samples > Assay results > Blood assays > Blood biochemistry	NA	1.26e-140	11-116830638-G-A;splice_donor_variant;dominant;3.12e-126|11-116830638-G-A;splice_donor_variant;genotypic;3.12e-126|11-116830637-C-T;stop_gained;dominant;9.95e-12|11-116830637-C-T;stop_gained;genotypic;9.95e-12
FLG_30890	FLG	30890	Vitamin D	Biological samples > Assay results > Blood assays > Blood biochemistry	2.05e-15	2.26e-131	1-152312600-CACTG-C;frameshift_variant;genotypic;1.87e-66|1-152312600-CACTG-C;frameshift_variant;dominant;1.95e-65|1-152313385-G-A;stop_gained;genotypic;2.68e-46|1-152313385-G-A;stop_gained;dominant;2.51e-45
SLC22A2_30790	SLC22A2	30790	Lipoprotein A	Biological samples > Assay results > Blood assays > Blood biochemistry	NA	5.18e-121	6-160258624-A-AT;frameshift_variant;dominant;1.73e-136|6-160258624-A-AT;frameshift_variant;genotypic;1.73e-136
ALB_30600	ALB	30600	Albumin	Biological samples > Assay results > Blood assays > Blood biochemistry	2.32e-119	2.32e-119	4-73406718-CAT-C;frameshift_variant;dominant;2.82e-38|4-73406718-CAT-C;frameshift_variant;genotypic;2.82e-38|4-73416354-G-A;splice_donor_variant;dominant;8.71e-24|4-73416354-G-A;splice_donor_variant;genotypic;8.71e-24|4-73419640-G-C;splice_donor_variant;dominant;2.01e-13|4-73419640-G-C;splice_donor_variant;genotypic;2.01e-13|4-73408735-C-T;stop_gained;dominant;9.07e-12|4-73408735-C-T;stop_gained;…
ABCA1_30630	ABCA1	30630	Apolipoprotein A	Biological samples > Assay results > Blood assays > Blood biochemistry	2.6e-111	2.26e-110	9-104812658-C-T;stop_gained;dominant;6.46e-10|9-104812658-C-T;stop_gained;genotypic;6.46e-10
HBB_30040	HBB	30040	Mean corpuscular volume	Biological samples > Assay results > Blood assays > Blood count	1.54e-102	1.54e-102	11-5226774-G-A;stop_gained;dominant;9.31e-51|11-5226774-G-A;stop_gained;genotypic;9.31e-51
HBB_30050	HBB	30050	Mean corpuscular haemoglobin	Biological samples > Assay results > Blood assays > Blood count	1.61e-98	1.61e-98	11-5226774-G-A;stop_gained;dominant;5.68e-49|11-5226774-G-A;stop_gained;genotypic;5.68e-49
IQGAP2_30100	IQGAP2	30100	Mean platelet (thrombocyte) volume	Biological samples > Assay results > Blood assays > Blood count	5.73e-90	1.01e-96	5-76570598-C-T;stop_gained;dominant;3.47e-44|5-76570598-C-T;stop_gained;genotypic;3.47e-44|5-76606304-G-A;splice_donor_variant;dominant;6.96e-11|5-76606304-G-A;splice_donor_variant;genotypic;6.96e-11
GOT1_30650	GOT1	30650	Aspartate aminotransferase	Biological samples > Assay results > Blood assays > Blood biochemistry	6.22e-96	6.22e-96	10-99402579-C-T;splice_donor_variant;dominant;4.97e-18|10-99402579-C-T;splice_donor_variant;genotypic;4.97e-18|10-99403541-C-T;stop_gained;dominant;1.09e-14|10-99403541-C-T;stop_gained;genotypic;1.09e-14|10-99402661-G-A;stop_gained;dominant;6.07e-14|10-99402661-G-A;stop_gained;genotypic;6.07e-14
ABCA1_30760	ABCA1	30760	HDL cholesterol	Biological samples > Assay results > Blood assays > Blood biochemistry	1.34e-91	2.12e-91	9-104825888-CTG-C;splice_acceptor_variant;dominant;1.95e-09|9-104825888-CTG-C;splice_acceptor_variant;genotypic;1.95e-09
PCSK9_30780	PCSK9	30780	LDL direct	Biological samples > Assay results > Blood assays > Blood biochemistry	5.16e-86	1.98e-87	1-55061557-G-A;splice_donor_variant;dominant;3.14e-42|1-55061557-G-A;splice_donor_variant;genotypic;3.14e-42|1-55039925-G-GCGCA;frameshift_variant;dominant;4.71e-13|1-55039925-G-GCGCA;frameshift_variant;genotypic;4.71e-13|1-55052412-G-T;splice_donor_variant;dominant;1.64e-12|1-55052412-G-T;splice_donor_variant;genotypic;1.64e-12
PCSK9_30640	PCSK9	30640	Apolipoprotein B	Biological samples > Assay results > Blood assays > Blood biochemistry	1.8e-74	5.12e-76	1-55061557-G-A;splice_donor_variant;dominant;1.05e-35|1-55061557-G-A;splice_donor_variant;genotypic;1.05e-35|1-55052412-G-T;splice_donor_variant;dominant;7.71e-10|1-55052412-G-T;splice_donor_variant;genotypic;7.71e-10
KALRN_30100	KALRN	30100	Mean platelet (thrombocyte) volume	Biological samples > Assay results > Blood assays > Blood count	NA	1.98e-74	3-124584849-C-T;stop_gained;genotypic;2.27e-72|3-124584849-C-T;stop_gained;dominant;4.79e-72
ALPL_30610	ALPL	30610	Alkaline phosphatase	Biological samples > Assay results > Blood assays > Blood biochemistry	2.43e-73	2.43e-73	1-21573693-C-A;stop_gained;dominant;8.16e-74|1-21573693-C-A;stop_gained;genotypic;8.16e-74|1-21577623-TCTACCCCCTGAGCGTC-T;frameshift_variant;dominant;3.87e-29|1-21577623-TCTACCCCCTGAGCGTC-T;frameshift_variant;genotypic;3.87e-29|1-21564217-G-A;splice_donor_variant;dominant;3.76e-17|1-21564217-G-A;splice_donor_variant;genotypic;3.76e-17|1-21563115-C-A;stop_gained;dominant;9.89e-12|1-21563115-C-A;st…
HBB_30010	HBB	30010	Red blood cell (erythrocyte) count	Biological samples > Assay results > Blood assays > Blood count	3.23e-70	3.23e-70	11-5226774-G-A;stop_gained;dominant;5e-35|11-5226774-G-A;stop_gained;genotypic;5e-35
PCSK9_30690	PCSK9	30690	Cholesterol	Biological samples > Assay results > Blood assays > Blood biochemistry	4.36e-67	3.39e-68	1-55061557-G-A;splice_donor_variant;dominant;4.65e-34|1-55061557-G-A;splice_donor_variant;genotypic;4.65e-34|1-55039925-G-GCGCA;frameshift_variant;dominant;2.79e-10|1-55039925-G-GCGCA;frameshift_variant;genotypic;2.79e-10
HBB_30020	HBB	30020	Haemoglobin concentration	Biological samples > Assay results > Blood assays > Blood count	3.7e-63	3.7e-63	11-5226774-G-A;stop_gained;dominant;4.25e-30|11-5226774-G-A;stop_gained;genotypic;4.25e-30
TUBB1_30080	TUBB1	30080	Platelet count	Biological samples > Assay results > Blood assays > Blood count	3.64e-51	3.97e-63	20-59023552-C-T;stop_gained;dominant;2.32e-20|20-59023552-C-T;stop_gained;genotypic;2.32e-20|20-59023827-C-T;stop_gained;dominant;1.24e-13|20-59023827-C-T;stop_gained;genotypic;2.35e-13
CETP_30760	CETP	30760	HDL cholesterol	Biological samples > Assay results > Blood assays > Blood biochemistry	1.66e-61	1.66e-61	16-56975122-TTCAACACCAA-T;frameshift_variant;dominant;3.01e-14|16-56975122-TTCAACACCAA-T;frameshift_variant;genotypic;3.01e-14
HBB_30060	HBB	30060	Mean corpuscular haemoglobin concentration	Biological samples > Assay results > Blood assays > Blood count	1.24e-60	1.24e-60	11-5226774-G-A;stop_gained;dominant;1.76e-31|11-5226774-G-A;stop_gained;genotypic;1.76e-31
ANGPTL3_30870	ANGPTL3	30870	Triglycerides	Biological samples > Assay results > Blood assays > Blood biochemistry	2.7e-21	4.59e-59	1-62597921-GAACTC-G;frameshift_variant;dominant;7.04e-40|1-62597921-GAACTC-G;frameshift_variant;genotypic;7.04e-40|1-62597996-CAACT-C;frameshift_variant;genotypic;1.54e-10|1-62597996-CAACT-C;frameshift_variant;dominant;8.02e-10
KLF1_30070	KLF1	30070	Red blood cell (erythrocyte) distribution width	Biological samples > Assay results > Blood assays > Blood count	4.63e-56	4.63e-56	19-12885019-T-TC;frameshift_variant;dominant;3.31e-44|19-12885019-T-TC;frameshift_variant;genotypic;3.31e-44
HBB_30270	HBB	30270	Mean sphered cell volume	Biological samples > Assay results > Blood assays > Blood count	3.03e-54	3.03e-54	11-5226774-G-A;stop_gained;dominant;6.39e-27|11-5226774-G-A;stop_gained;genotypic;6.39e-27
ACAN_50	ACAN	50	Standing height	UK Biobank Assessment Centre > Physical measures > Anthropometry > Body size measures	1.58e-53	1.58e-53	NA
GGT1_30730	GGT1	30730	Gamma glutamyltransferase	Biological samples > Assay results > Blood assays > Blood biochemistry	2.85e-26	2.64e-53	22-24628194-G-A;splice_donor_variant;dominant;4.03e-28|22-24628194-G-A;splice_donor_variant;genotypic;4.03e-28
GP1BA_30100	GP1BA	30100	Mean platelet (thrombocyte) volume	Biological samples > Assay results > Blood assays > Blood count	1.36e-51	1.36e-51	17-4934448-CTAATG-C;frameshift_variant;genotypic;6.64e-32|17-4934448-CTAATG-C;frameshift_variant;dominant;7.78e-32|17-4933190-C-T;stop_gained;dominant;1.93e-14|17-4933190-C-T;stop_gained;genotypic;1.93e-14
TUBB1_30100	TUBB1	30100	Mean platelet (thrombocyte) volume	Biological samples > Assay results > Blood assays > Blood count	2.42e-39	1.86e-50	20-59023827-C-T;stop_gained;genotypic;1.77e-13|20-59023827-C-T;stop_gained;dominant;5.67e-13|20-59023552-C-T;stop_gained;dominant;3.77e-10|20-59023552-C-T;stop_gained;genotypic;3.77e-10
KLF1_30050	KLF1	30050	Mean corpuscular haemoglobin	Biological samples > Assay results > Blood assays > Blood count	5.57e-50	5.57e-50	19-12885019-T-TC;frameshift_variant;dominant;6.53e-40|19-12885019-T-TC;frameshift_variant;genotypic;6.53e-40
LPA_30790	LPA	30790	Lipoprotein A	Biological samples > Assay results > Blood assays > Blood biochemistry	5.15e-15	1.41e-48	6-160585045-C-T;splice_donor_variant;genotypic;3.54e-296|6-160585045-C-T;splice_donor_variant;dominant;2.43e-295|6-160548661-T-C;splice_acceptor_variant;dominant;4.67e-34|6-160548661-T-C;splice_acceptor_variant;genotypic;4.67e-34
HBB_30070	HBB	30070	Red blood cell (erythrocyte) distribution width	Biological samples > Assay results > Blood assays > Blood count	2.27e-47	2.27e-47	11-5226774-G-A;stop_gained;dominant;5.68e-24|11-5226774-G-A;stop_gained;genotypic;5.68e-24
PKD1_30700	PKD1	30700	Creatinine	Biological samples > Assay results > Blood assays > Blood biochemistry	3.51e-46	3.51e-46	NA
APOA5_30870	APOA5	30870	Triglycerides	Biological samples > Assay results > Blood assays > Blood biochemistry	4.41e-46	4.41e-46	11-116790940-G-A;stop_gained;dominant;1.32e-31|11-116790940-G-A;stop_gained;genotypic;1.32e-31|11-116790406-G-A;stop_gained;dominant;3.1e-12|11-116790406-G-A;stop_gained;genotypic;3.1e-12
FLG_3761	FLG	3761	Age hay fever| rhinitis or eczema diagnosed	UK Biobank Assessment Centre > Touchscreen > Health and medical history > Medical conditions	NA	7.84e-46	1-152312600-CACTG-C;frameshift_variant;genotypic;5.55e-28|1-152313385-G-A;stop_gained;genotypic;7.26e-27|1-152312600-CACTG-C;frameshift_variant;dominant;6.33e-25|1-152313385-G-A;stop_gained;dominant;1.32e-24|1-152312600-CACTG-C;frameshift_variant;recessive;1.04e-11
ANGPTL3_30690	ANGPTL3	30690	Cholesterol	Biological samples > Assay results > Blood assays > Blood biochemistry	6.97e-20	2.38e-42	1-62597921-GAACTC-G;frameshift_variant;dominant;1.03e-23|1-62597921-GAACTC-G;frameshift_variant;genotypic;1.03e-23|1-62597996-CAACT-C;frameshift_variant;genotypic;1.09e-11|1-62597996-CAACT-C;frameshift_variant;dominant;6.77e-11
KLF1_30040	KLF1	30040	Mean corpuscular volume	Biological samples > Assay results > Blood assays > Blood count	3.76e-42	3.76e-42	19-12885019-T-TC;frameshift_variant;dominant;3.32e-34|19-12885019-T-TC;frameshift_variant;genotypic;3.32e-34
IL33_30210	IL33	30210	Eosinophill percentage	Biological samples > Assay results > Blood assays > Blood count	NA	2.75e-41	9-6255967-G-C;splice_acceptor_variant;genotypic;2.16e-46|9-6255967-G-C;splice_acceptor_variant;dominant;3.51e-46
PKD1_30720	PKD1	30720	Cystatin C	Biological samples > Assay results > Blood assays > Blood biochemistry	3.47e-41	3.47e-41	NA
SLC4A1_30240	SLC4A1	30240	Reticulocyte percentage	Biological samples > Assay results > Blood assays > Blood count	5.29e-40	5.29e-40	NA
SLC22A2_30700	SLC22A2	30700	Creatinine	Biological samples > Assay results > Blood assays > Blood biochemistry	NA	1.3e-39	6-160258624-A-AT;frameshift_variant;dominant;1.78e-37|6-160258624-A-AT;frameshift_variant;genotypic;1.78e-37
SLC4A1_30290	SLC4A1	30290	High light scatter reticulocyte percentage	Biological samples > Assay results > Blood assays > Blood count	1.83e-37	1.83e-37	NA
UGT1A10_30840	UGT1A10	30840	Total bilirubin	Biological samples > Assay results > Blood assays > Blood biochemistry	3e-12	4.99e-37	2-233637146-G-A;stop_gained;genotypic;8.37e-27|2-233637146-G-A;stop_gained;dominant;2e-26
DHCR7_30890	DHCR7	30890	Vitamin D	Biological samples > Assay results > Blood assays > Blood biochemistry	NA	5.59e-37	11-71435840-C-G;splice_acceptor_variant;dominant;7.47e-34|11-71435840-C-G;splice_acceptor_variant;genotypic;7.47e-34
IL33_30150	IL33	30150	Eosinophill count	Biological samples > Assay results > Blood assays > Blood count	NA	5.93e-37	9-6255967-G-C;splice_acceptor_variant;genotypic;9.07e-41|9-6255967-G-C;splice_acceptor_variant;dominant;1.41e-40
SLC4A1_30250	SLC4A1	30250	Reticulocyte count	Biological samples > Assay results > Blood assays > Blood count	7.96e-37	7.96e-37	NA
SLC22A12_30880	SLC22A12	30880	Urate	Biological samples > Assay results > Blood assays > Blood biochemistry	1.1e-36	1.1e-36	NA
CAD_30260	CAD	30260	Mean reticulocyte volume	Biological samples > Assay results > Blood assays > Blood count	1.28e-36	1.28e-36	NA
TFRC_30050	TFRC	30050	Mean corpuscular haemoglobin	Biological samples > Assay results > Blood assays > Blood count	1.8e-36	1.8e-36	NA
HSPA9_30070	HSPA9	30070	Red blood cell (erythrocyte) distribution width	Biological samples > Assay results > Blood assays > Blood count	2.12e-36	2.12e-36	5-138566714-CCT-C;frameshift_variant;dominant;1.71e-30|5-138566714-CCT-C;frameshift_variant;genotypic;1.71e-30
ANGPTL3_30630	ANGPTL3	30630	Apolipoprotein A	Biological samples > Assay results > Blood assays > Blood biochemistry	1.32e-19	3.19e-35	1-62597921-GAACTC-G;frameshift_variant;dominant;1.06e-17|1-62597921-GAACTC-G;frameshift_variant;genotypic;1.06e-17|1-62597996-CAACT-C;frameshift_variant;dominant;3.57e-12|1-62597996-CAACT-C;frameshift_variant;genotypic;3.57e-12
SLC4A1_30300	SLC4A1	30300	High light scatter reticulocyte count	Biological samples > Assay results > Blood assays > Blood count	5.96e-35	5.96e-35	NA
COL4A4_30500	COL4A4	30500	Microalbumin in urine	Biological samples > Assay results > Urine assays	NA	4.31e-34	2-227052367-G-C;stop_gained;dominant;2.33e-29|2-227052367-G-C;stop_gained;genotypic;2.33e-29
ACAN_20015	ACAN	20015	Sitting height	UK Biobank Assessment Centre > Physical measures > Anthropometry > Body size measures	1.74e-32	1.74e-32	NA
SHBG_30850	SHBG	30850	Testosterone	Biological samples > Assay results > Blood assays > Blood biochemistry	3.59e-32	1.75e-32	17-7633206-GA-G;frameshift_variant;dominant;4.02e-25|17-7633206-GA-G;frameshift_variant;genotypic;4.02e-25
ASGR1_30610	ASGR1	30610	Alkaline phosphatase	Biological samples > Assay results > Blood assays > Blood biochemistry	1.99e-32	1.99e-32	17-7173803-C-T;stop_gained;dominant;1.28e-11|17-7173803-C-T;stop_gained;genotypic;1.28e-11
PKD1_30670	PKD1	30670	Urea	Biological samples > Assay results > Blood assays > Blood biochemistry	5.75e-32	5.75e-32	NA
GMPR_30050	GMPR	30050	Mean corpuscular haemoglobin	Biological samples > Assay results > Blood assays > Blood count	NA	1.14e-31	6-16290617-T-TAC;frameshift_variant;genotypic;3.4e-31|6-16290617-T-TAC;frameshift_variant;dominant;3.81e-31
APOB_30890	APOB	30890	Vitamin D	Biological samples > Assay results > Blood assays > Blood biochemistry	6.94e-31	6.94e-31	NA
APOC3_30070	APOC3	30070	Red blood cell (erythrocyte) distribution width	Biological samples > Assay results > Blood assays > Blood count	NA	1.05e-30	11-116830638-G-A;splice_donor_variant;dominant;5.55e-27|11-116830638-G-A;splice_donor_variant;genotypic;5.55e-27
SLCO1B3_30840	SLCO1B3	30840	Total bilirubin	Biological samples > Assay results > Blood assays > Blood biochemistry	NA	1.51e-30	12-20855146-T-TAATTG;frameshift_variant;genotypic;1.38e-28|12-20855146-T-TAATTG;frameshift_variant;dominant;3.11e-28
APOB_30660	APOB	30660	Direct bilirubin	Biological samples > Assay results > Blood assays > Blood biochemistry	2.35e-30	2.35e-30	NA
SLCO1B3_30660	SLCO1B3	30660	Direct bilirubin	Biological samples > Assay results > Blood assays > Blood biochemistry	NA	2.71e-30	12-20855146-T-TAATTG;frameshift_variant;genotypic;1.44e-27|12-20855146-T-TAATTG;frameshift_variant;dominant;3.66e-27
ALB_30680	ALB	30680	Calcium	Biological samples > Assay results > Blood assays > Blood biochemistry	4.07e-30	4.07e-30	4-73406718-CAT-C;frameshift_variant;dominant;6.18e-13|4-73406718-CAT-C;frameshift_variant;genotypic;6.18e-13
TFRC_30040	TFRC	30040	Mean corpuscular volume	Biological samples > Assay results > Blood assays > Blood count	4.89e-30	4.89e-30	NA
CETP_30630	CETP	30630	Apolipoprotein A	Biological samples > Assay results > Blood assays > Blood biochemistry	5.85e-30	5.85e-30	NA
IGFALS_30770	IGFALS	30770	IGF-1	Biological samples > Assay results > Blood assays > Blood biochemistry	5.86e-30	8.12e-30	NA
SLC4A1_30750	SLC4A1	30750	Glycated haemoglobin (HbA1c)	Biological samples > Assay results > Blood assays > Blood biochemistry	9.16e-30	9.16e-30	NA
HMCN1_20258	HMCN1	20258	FEV1/ FVC ratio Z-score	UK Biobank Assessment Centre > Physical measures > Spirometry	9.62e-30	9.62e-30	NA
RHAG_30750	RHAG	30750	Glycated haemoglobin (HbA1c)	Biological samples > Assay results > Blood assays > Blood biochemistry	2.15e-29	2.15e-29	6-49636655-C-T;splice_donor_variant;dominant;1.45e-25|6-49636655-C-T;splice_donor_variant;genotypic;1.45e-25
PDE3B_30870	PDE3B	30870	Triglycerides	Biological samples > Assay results > Blood assays > Blood biochemistry	NA	1.53e-28	11-14843853-C-T;stop_gained;dominant;3.83e-25|11-14843853-C-T;stop_gained;genotypic;3.83e-25
HBB_30030	HBB	30030	Haematocrit percentage	Biological samples > Assay results > Blood assays > Blood count	3.44e-28	3.44e-28	11-5226774-G-A;stop_gained;dominant;1.66e-13|11-5226774-G-A;stop_gained;genotypic;1.66e-13
TUBB1_30090	TUBB1	30090	Platelet crit	Biological samples > Assay results > Blood assays > Blood count	1.95e-23	5.2e-28	20-59023552-C-T;stop_gained;dominant;8.52e-13|20-59023552-C-T;stop_gained;genotypic;8.52e-13
SPTA1_30240	SPTA1	30240	Reticulocyte percentage	Biological samples > Assay results > Blood assays > Blood count	1.05e-27	5.16e-24	NA
FLG_3786	FLG	3786	Age asthma diagnosed	UK Biobank Assessment Centre > Touchscreen > Health and medical history > Medical conditions	NA	1.32e-27	1-152312600-CACTG-C;frameshift_variant;genotypic;7.64e-19|1-152312600-CACTG-C;frameshift_variant;dominant;2.53e-16|1-152313385-G-A;stop_gained;genotypic;4.4e-16|1-152313385-G-A;stop_gained;dominant;1.51e-14|1-152312600-CACTG-C;frameshift_variant;recessive;1.35e-09
UGT1A1_30840	UGT1A1	30840	Total bilirubin	Biological samples > Assay results > Blood assays > Blood biochemistry	1.45e-27	1.45e-27	NA
ACAN_20153	ACAN	20153	Forced expiratory volume in 1-second (FEV1)| predicted	UK Biobank Assessment Centre > Physical measures > Spirometry	2.1e-27	2.1e-27	NA
MPO_30190	MPO	30190	Monocyte percentage	Biological samples > Assay results > Blood assays > Blood count	NA	2.82e-27	17-58270865-T-G;splice_acceptor_variant;genotypic;6.8e-23|17-58270865-T-G;splice_acceptor_variant;dominant;1.65e-22
ALB_30860	ALB	30860	Total protein	Biological samples > Assay results > Blood assays > Blood biochemistry	3.64e-27	3.64e-27	NA
ZNF229_30640	ZNF229	30640	Apolipoprotein B	Biological samples > Assay results > Blood assays > Blood biochemistry	NA	1.47e-26	19-44428735-C-CT;frameshift_variant;genotypic;8.27e-30|19-44428735-C-CT;frameshift_variant;dominant;1.71e-29
RHAG_30270	RHAG	30270	Mean sphered cell volume	Biological samples > Assay results > Blood assays > Blood count	3.07e-26	3.07e-26	6-49636655-C-T;splice_donor_variant;dominant;1.05e-24|6-49636655-C-T;splice_donor_variant;genotypic;1.05e-24
RHAG_30240	RHAG	30240	Reticulocyte percentage	Biological samples > Assay results > Blood assays > Blood count	3.2e-26	3.2e-26	6-49636655-C-T;splice_donor_variant;dominant;3.12e-23|6-49636655-C-T;splice_donor_variant;genotypic;3.12e-23
TET2_30210	TET2	30210	Eosinophill percentage	Biological samples > Assay results > Blood assays > Blood count	5.38e-26	5.38e-26	NA
CASR_30680	CASR	30680	Calcium	Biological samples > Assay results > Blood assays > Blood biochemistry	7.88e-26	7.88e-26	NA
SLC4A1_30660	SLC4A1	30660	Direct bilirubin	Biological samples > Assay results > Blood assays > Blood biochemistry	8.21e-26	8.21e-26	NA
LIPC_30630	LIPC	30630	Apolipoprotein A	Biological samples > Assay results > Blood assays > Blood biochemistry	1.26e-25	1.26e-25	15-58545904-A-ACG;frameshift_variant;dominant;1.59e-17|15-58545904-A-ACG;frameshift_variant;genotypic;1.59e-17
SIGLEC1_30730	SIGLEC1	30730	Gamma glutamyltransferase	Biological samples > Assay results > Blood assays > Blood biochemistry	NA	1.29e-25	20-3706494-C-A;stop_gained;dominant;7.01e-23|20-3706494-C-A;stop_gained;genotypic;1.38e-22
G6PC2_30740	G6PC2	30740	Glucose	Biological samples > Assay results > Blood assays > Blood biochemistry	NA	1.67e-25	2-168907858-C-T;stop_gained;dominant;1.6e-25|2-168907858-C-T;stop_gained;genotypic;1.99e-25
GP1BA_30080	GP1BA	30080	Platelet count	Biological samples > Assay results > Blood assays > Blood count	5.85e-25	5.85e-25	17-4933190-C-T;stop_gained;dominant;3.01e-12|17-4933190-C-T;stop_gained;genotypic;3.01e-12|17-4934448-CTAATG-C;frameshift_variant;genotypic;3.88e-10|17-4934448-CTAATG-C;frameshift_variant;dominant;5.33e-10
PTPRH_30090	PTPRH	30090	Platelet crit	Biological samples > Assay results > Blood assays > Blood count	4.99e-10	6.48e-25	19-55186344-G-A;stop_gained;dominant;1.39e-14|19-55186344-G-A;stop_gained;genotypic;2.01e-14
TET2_30150	TET2	30150	Eosinophill count	Biological samples > Assay results > Blood assays > Blood count	9.19e-25	9.19e-25	NA
SEC23B_30070	SEC23B	30070	Red blood cell (erythrocyte) distribution width	Biological samples > Assay results > Blood assays > Blood count	5.01e-24	1.23e-24	NA
CAD_30270	CAD	30270	Mean sphered cell volume	Biological samples > Assay results > Blood assays > Blood count	1.33e-24	1.33e-24	NA
ANGPTL3_30780	ANGPTL3	30780	LDL direct	Biological samples > Assay results > Blood assays > Blood biochemistry	2.85e-11	2.02e-24	1-62597921-GAACTC-G;frameshift_variant;dominant;2.56e-14|1-62597921-GAACTC-G;frameshift_variant;genotypic;2.56e-14
KIAA1755_102	KIAA1755	102	Pulse rate| automated reading	UK Biobank Assessment Centre > Physical measures > Blood pressure	NA	2.19e-24	20-38240603-G-A;stop_gained;genotypic;1.14e-23|20-38240603-G-A;stop_gained;dominant;3.96e-23
UGT1A10_30660	UGT1A10	30660	Direct bilirubin	Biological samples > Assay results > Blood assays > Blood biochemistry	NA	2.21e-24	2-233637146-G-A;stop_gained;genotypic;3.91e-18|2-233637146-G-A;stop_gained;dominant;9.77e-18
RHAG_30250	RHAG	30250	Reticulocyte count	Biological samples > Assay results > Blood assays > Blood count	2.24e-24	2.24e-24	6-49636655-C-T;splice_donor_variant;dominant;1.1e-21|6-49636655-C-T;splice_donor_variant;genotypic;1.1e-21
GMPR_30040	GMPR	30040	Mean corpuscular volume	Biological samples > Assay results > Blood assays > Blood count	NA	2.38e-24	6-16290617-T-TAC;frameshift_variant;dominant;1.1e-23|6-16290617-T-TAC;frameshift_variant;genotypic;1.27e-23
RORC_30730	RORC	30730	Gamma glutamyltransferase	Biological samples > Assay results > Blood assays > Blood biochemistry	NA	3.12e-24	1-151831737-G-A;stop_gained;genotypic;2.88e-24|1-151831737-G-A;stop_gained;dominant;6.82e-24
GP1BA_30110	GP1BA	30110	Platelet distribution width	Biological samples > Assay results > Blood assays > Blood count	3.2e-24	3.2e-24	17-4934448-CTAATG-C;frameshift_variant;genotypic;3.26e-11|17-4934448-CTAATG-C;frameshift_variant;dominant;5.5e-11|17-4933190-C-T;stop_gained;dominant;1.16e-10|17-4933190-C-T;stop_gained;genotypic;1.16e-10
SPTA1_30750	SPTA1	30750	Glycated haemoglobin (HbA1c)	Biological samples > Assay results > Blood assays > Blood biochemistry	5.87e-24	9.33e-22	NA
SPTA1_30250	SPTA1	30250	Reticulocyte count	Biological samples > Assay results > Blood assays > Blood count	6.16e-24	4.26e-21	NA
LIPC_30760	LIPC	30760	HDL cholesterol	Biological samples > Assay results > Blood assays > Blood biochemistry	6.25e-24	6.25e-24	15-58545904-A-ACG;frameshift_variant;dominant;2.55e-15|15-58545904-A-ACG;frameshift_variant;genotypic;2.55e-15
LY75_30090	LY75	30090	Platelet crit	Biological samples > Assay results > Blood assays > Blood count	NA	1.24e-23	2-159858447-C-T;stop_gained;genotypic;3.96e-15|2-159858447-C-T;stop_gained;dominant;4.83e-15
ASXL1_30070	ASXL1	30070	Red blood cell (erythrocyte) distribution width	Biological samples > Assay results > Blood assays > Blood count	1.48e-09	1.51e-23	NA
SMIM1_30070	SMIM1	30070	Red blood cell (erythrocyte) distribution width	Biological samples > Assay results > Blood assays > Blood count	NA	1.76e-23	1-3775433-AGTCAGCCTAGGGGCTGT-A;frameshift_variant;genotypic;4.58e-24|1-3775433-AGTCAGCCTAGGGGCTGT-A;frameshift_variant;dominant;2.36e-23
TTN_102	TTN	102	Pulse rate| automated reading	UK Biobank Assessment Centre > Physical measures > Blood pressure	5.8e-22	9.83e-23	NA
TMPRSS6_30050	TMPRSS6	30050	Mean corpuscular haemoglobin	Biological samples > Assay results > Blood assays > Blood count	1.34e-22	NA	NA
SLC4A1_30270	SLC4A1	30270	Mean sphered cell volume	Biological samples > Assay results > Blood assays > Blood count	1.35e-22	1.35e-22	NA
TMPRSS6_30070	TMPRSS6	30070	Red blood cell (erythrocyte) distribution width	Biological samples > Assay results > Blood assays > Blood count	1.64e-22	NA	NA
APOA1_30630	APOA1	30630	Apolipoprotein A	Biological samples > Assay results > Blood assays > Blood biochemistry	2.52e-22	2.52e-22	NA
SLC2A9_30880	SLC2A9	30880	Urate	Biological samples > Assay results > Blood assays > Blood biochemistry	5.58e-22	5.58e-22	4-10019069-C-T;stop_gained;dominant;1.2e-11|4-10019069-C-T;stop_gained;genotypic;1.2e-11
LY75-CD302_30090	LY75-CD302	30090	Platelet crit	Biological samples > Assay results > Blood assays > Blood count	NA	6.26e-22	NA
UGT1A9_30840	UGT1A9	30840	Total bilirubin	Biological samples > Assay results > Blood assays > Blood biochemistry	5.31e-21	6.87e-22	NA
ANO5_30650	ANO5	30650	Aspartate aminotransferase	Biological samples > Assay results > Blood assays > Blood biochemistry	NA	9.16e-22	11-22221100-C-CA;frameshift_variant;genotypic;5.49e-16|11-22221100-C-CA;frameshift_variant;dominant;1.35e-15
SLC4A1_30260	SLC4A1	30260	Mean reticulocyte volume	Biological samples > Assay results > Blood assays > Blood count	1.29e-21	1.29e-21	NA
HBB_30260	HBB	30260	Mean reticulocyte volume	Biological samples > Assay results > Blood assays > Blood count	1.48e-21	1.48e-21	11-5226774-G-A;stop_gained;dominant;7.19e-11|11-5226774-G-A;stop_gained;genotypic;7.19e-11
MEPE_3148	MEPE	3148	Heel bone mineral density (BMD)	UK Biobank Assessment Centre > Physical measures > Bone-densitometry of heel	NA	4.17e-21	4-87845484-AG-A;frameshift_variant;dominant;1.09e-14|4-87845484-AG-A;frameshift_variant;genotypic;1.28e-14
ASXL1_30110	ASXL1	30110	Platelet distribution width	Biological samples > Assay results > Blood assays > Blood count	6.4e-12	5.06e-21	NA
MEPE_78	MEPE	78	Heel bone mineral density (BMD) T-score| automated	UK Biobank Assessment Centre > Physical measures > Bone-densitometry of heel	NA	6.5e-21	4-87845484-AG-A;frameshift_variant;dominant;1.47e-14|4-87845484-AG-A;frameshift_variant;genotypic;1.72e-14
MEPE_3147	MEPE	3147	Heel quantitative ultrasound index (QUI)| direct entry	UK Biobank Assessment Centre > Physical measures > Bone-densitometry of heel	NA	6.52e-21	4-87845484-AG-A;frameshift_variant;dominant;1.47e-14|4-87845484-AG-A;frameshift_variant;genotypic;1.72e-14
SPTA1_30260	SPTA1	30260	Mean reticulocyte volume	Biological samples > Assay results > Blood assays > Blood count	1.23e-20	7.32e-18	NA
TMPRSS6_30040	TMPRSS6	30040	Mean corpuscular volume	Biological samples > Assay results > Blood assays > Blood count	2.57e-20	NA	NA
FLG_22147	FLG	22147	Age asthma diagnosed by doctor	Online follow-up > Work environment > Medical information	NA	2.85e-20	1-152312600-CACTG-C;frameshift_variant;genotypic;1.08e-14|1-152312600-CACTG-C;frameshift_variant;dominant;3.3e-14|1-152313385-G-A;stop_gained;genotypic;1.08e-09
MEPE_3146	MEPE	3146	Speed of sound through heel	UK Biobank Assessment Centre > Physical measures > Bone-densitometry of heel	NA	3.1e-20	4-87845484-AG-A;frameshift_variant;dominant;1.32e-14|4-87845484-AG-A;frameshift_variant;genotypic;1.53e-14
APOA5_30760	APOA5	30760	HDL cholesterol	Biological samples > Assay results > Blood assays > Blood biochemistry	4.6e-20	4.6e-20	11-116790940-G-A;stop_gained;dominant;2.81e-12|11-116790940-G-A;stop_gained;genotypic;2.81e-12
CSF2RB_30210	CSF2RB	30210	Eosinophill percentage	Biological samples > Assay results > Blood assays > Blood count	NA	6.42e-20	22-36937930-GC-G;frameshift_variant;dominant;1.12e-23|22-36937930-GC-G;frameshift_variant;genotypic;1.12e-23
PTPRH_30080	PTPRH	30080	Platelet count	Biological samples > Assay results > Blood assays > Blood count	NA	6.8e-20	19-55186344-G-A;stop_gained;dominant;1.21e-10|19-55186344-G-A;stop_gained;genotypic;1.64e-10
CHEK2_30090	CHEK2	30090	Platelet crit	Biological samples > Assay results > Blood assays > Blood count	NA	6.91e-20	22-28695868-AG-A;frameshift_variant;genotypic;2.44e-15|22-28695868-AG-A;frameshift_variant;dominant;2.62e-15
SLC4A1_30840	SLC4A1	30840	Total bilirubin	Biological samples > Assay results > Blood assays > Blood biochemistry	6.91e-20	6.91e-20	NA
ACAN_51	ACAN	51	Seated height	UK Biobank Assessment Centre > Physical measures > Anthropometry > Body size measures	7.54e-20	7.54e-20	NA
CSF2RB_30150	CSF2RB	30150	Eosinophill count	Biological samples > Assay results > Blood assays > Blood count	NA	1.2e-19	22-36937930-GC-G;frameshift_variant;dominant;4.13e-23|22-36937930-GC-G;frameshift_variant;genotypic;4.13e-23
TET2_30190	TET2	30190	Monocyte percentage	Biological samples > Assay results > Blood assays > Blood count	1.24e-19	1.24e-19	NA
CRP_30710	CRP	30710	C-reactive protein	Biological samples > Assay results > Blood assays > Blood biochemistry	1.31e-19	1.31e-19	1-159714026-G-C;stop_gained;dominant;2.46e-12|1-159714026-G-C;stop_gained;genotypic;2.46e-12
FCGRT_30600	FCGRT	30600	Albumin	Biological samples > Assay results > Blood assays > Blood biochemistry	2.14e-19	2.14e-19	NA
UPB1_30730	UPB1	30730	Gamma glutamyltransferase	Biological samples > Assay results > Blood assays > Blood biochemistry	NA	3.28e-19	22-24523618-G-A;splice_acceptor_variant;genotypic;3.65e-24|22-24523618-G-A;splice_acceptor_variant;dominant;4.18e-24
PDE3B_30760	PDE3B	30760	HDL cholesterol	Biological samples > Assay results > Blood assays > Blood biochemistry	NA	4.93e-19	11-14843853-C-T;stop_gained;dominant;2.29e-17|11-14843853-C-T;stop_gained;genotypic;2.29e-17
FLG_23109	FLG	23109	Impedance of arm (right)	UK Biobank Assessment Centre > Physical measures > Anthropometry > Impedance measures	NA	1.32e-18	1-152312600-CACTG-C;frameshift_variant;genotypic;4.03e-11|1-152313385-G-A;stop_gained;genotypic;9.46e-11|1-152312600-CACTG-C;frameshift_variant;dominant;1.63e-10|1-152313385-G-A;stop_gained;dominant;2.67e-10
FLG_20009	FLG	20009	Interpolated Age of participant when non-cancer illness first diagnosed	UK Biobank Assessment Centre > Verbal interview > Medical conditions	NA	1.89e-18	1-152313385-G-A;stop_gained;genotypic;5.87e-12|1-152312600-CACTG-C;frameshift_variant;genotypic;4.47e-11|1-152313385-G-A;stop_gained;recessive;5.26e-11|1-152312600-CACTG-C;frameshift_variant;recessive;9.18e-11|1-152313385-G-A;stop_gained;dominant;3.68e-10
FLG_46	FLG	46	Hand grip strength (left)	UK Biobank Assessment Centre > Physical measures > Hand grip strength	NA	1.94e-18	NA
IQGAP2_30080	IQGAP2	30080	Platelet count	Biological samples > Assay results > Blood assays > Blood count	3.96e-18	2.73e-18	NA
MEPE_3144	MEPE	3144	Heel Broadband ultrasound attenuation| direct entry	UK Biobank Assessment Centre > Physical measures > Bone-densitometry of heel	NA	2.78e-18	4-87845484-AG-A;frameshift_variant;dominant;6.5e-12|4-87845484-AG-A;frameshift_variant;genotypic;7.59e-12
JAK2_30080	JAK2	30080	Platelet count	Biological samples > Assay results > Blood assays > Blood count	3.03e-18	3.03e-18	NA
RHAG_30260	RHAG	30260	Mean reticulocyte volume	Biological samples > Assay results > Blood assays > Blood count	5.25e-18	5.25e-18	6-49636655-C-T;splice_donor_variant;dominant;8.87e-15|6-49636655-C-T;splice_donor_variant;genotypic;8.87e-15
MPO_30130	MPO	30130	Monocyte count	Biological samples > Assay results > Blood assays > Blood count	NA	6.3e-18	17-58270865-T-G;splice_acceptor_variant;genotypic;5.65e-16|17-58270865-T-G;splice_acceptor_variant;dominant;9.37e-16
KLF1_30270	KLF1	30270	Mean sphered cell volume	Biological samples > Assay results > Blood assays > Blood count	6.85e-18	6.85e-18	19-12885019-T-TC;frameshift_variant;dominant;1.64e-14|19-12885019-T-TC;frameshift_variant;genotypic;1.64e-14
SPHK1_30290	SPHK1	30290	High light scatter reticulocyte percentage	Biological samples > Assay results > Blood assays > Blood count	NA	7.18e-18	17-76387026-CG-C;frameshift_variant;genotypic;8.38e-23|17-76387026-CG-C;frameshift_variant;dominant;1.18e-22
GMPR_30240	GMPR	30240	Reticulocyte percentage	Biological samples > Assay results > Blood assays > Blood count	NA	7.72e-18	6-16290617-T-TAC;frameshift_variant;genotypic;6.05e-17|6-16290617-T-TAC;frameshift_variant;dominant;1.13e-16
LCAT_30760	LCAT	30760	HDL cholesterol	Biological samples > Assay results > Blood assays > Blood biochemistry	9.12e-18	9.12e-18	16-67942967-G-T;stop_gained;dominant;6.82e-15|16-67942967-G-T;stop_gained;genotypic;6.82e-15
PTPRJ_30100	PTPRJ	30100	Mean platelet (thrombocyte) volume	Biological samples > Assay results > Blood assays > Blood count	9.61e-18	9.61e-18	NA
JAK2_30090	JAK2	30090	Platelet crit	Biological samples > Assay results > Blood assays > Blood count	1.21e-17	1.21e-17	NA
TFRC_30070	TFRC	30070	Red blood cell (erythrocyte) distribution width	Biological samples > Assay results > Blood assays > Blood count	1.44e-17	1.44e-17	NA
SLC4A1_30070	SLC4A1	30070	Red blood cell (erythrocyte) distribution width	Biological samples > Assay results > Blood assays > Blood count	1.5e-17	1.5e-17	NA
LRP2_30700	LRP2	30700	Creatinine	Biological samples > Assay results > Blood assays > Blood biochemistry	2.71e-16	1.69e-17	NA
GP1BB_30100	GP1BB	30100	Mean platelet (thrombocyte) volume	Biological samples > Assay results > Blood assays > Blood count	2.29e-17	2.29e-17	22-19723980-G-A;stop_gained;dominant;6.22e-14|22-19723980-G-A;stop_gained;genotypic;6.22e-14
NPR2_50	NPR2	50	Standing height	UK Biobank Assessment Centre > Physical measures > Anthropometry > Body size measures	2.76e-17	2.76e-17	NA
SPTA1_30270	SPTA1	30270	Mean sphered cell volume	Biological samples > Assay results > Blood assays > Blood count	3.32e-17	3.99e-15	NA
ANGPTL8_30870	ANGPTL8	30870	Triglycerides	Biological samples > Assay results > Blood assays > Blood biochemistry	NA	3.9e-17	19-11240198-C-T;stop_gained;genotypic;1.93e-16|19-11240198-C-T;stop_gained;dominant;4.03e-16
TFRC_30060	TFRC	30060	Mean corpuscular haemoglobin concentration	Biological samples > Assay results > Blood assays > Blood count	3.91e-17	3.91e-17	NA
ACAN_23101	ACAN	23101	Whole body fat-free mass	UK Biobank Assessment Centre > Physical measures > Anthropometry > Impedance measures	4.21e-17	4.21e-17	NA
SLC34A3_30700	SLC34A3	30700	Creatinine	Biological samples > Assay results > Blood assays > Blood biochemistry	1.32e-16	5.04e-17	NA
SPHK1_30300	SPHK1	30300	High light scatter reticulocyte count	Biological samples > Assay results > Blood assays > Blood count	NA	6.68e-17	17-76387026-CG-C;frameshift_variant;genotypic;2.61e-22|17-76387026-CG-C;frameshift_variant;dominant;3.77e-22
FCGRT_30860	FCGRT	30860	Total protein	Biological samples > Assay results > Blood assays > Blood biochemistry	8.97e-17	8.97e-17	NA
ADAMTS17_50	ADAMTS17	50	Standing height	UK Biobank Assessment Centre > Physical measures > Anthropometry > Body size measures	9.64e-17	9.64e-17	NA
GMPR_30290	GMPR	30290	High light scatter reticulocyte percentage	Biological samples > Assay results > Blood assays > Blood count	NA	9.76e-17	6-16290617-T-TAC;frameshift_variant;genotypic;1.05e-15|6-16290617-T-TAC;frameshift_variant;dominant;1.89e-15
CHEK2_30000	CHEK2	30000	White blood cell (leukocyte) count	Biological samples > Assay results > Blood assays > Blood count	NA	1.07e-16	22-28695868-AG-A;frameshift_variant;genotypic;3.81e-13|22-28695868-AG-A;frameshift_variant;dominant;7.16e-13
EPB41_30750	EPB41	30750	Glycated haemoglobin (HbA1c)	Biological samples > Assay results > Blood assays > Blood biochemistry	1.13e-16	1.13e-16	NA
ACAN_23129	ACAN	23129	Trunk fat-free mass	UK Biobank Assessment Centre > Physical measures > Anthropometry > Impedance measures	1.24e-16	1.24e-16	NA
ACAN_23102	ACAN	23102	Whole body water mass	UK Biobank Assessment Centre > Physical measures > Anthropometry > Impedance measures	1.36e-16	1.36e-16	NA
ACAN_23130	ACAN	23130	Trunk predicted mass	UK Biobank Assessment Centre > Physical measures > Anthropometry > Impedance measures	1.72e-16	1.72e-16	NA
ABCA1_30690	ABCA1	30690	Cholesterol	Biological samples > Assay results > Blood assays > Blood biochemistry	1.75e-16	2.56e-16	NA
RNF186_30700	RNF186	30700	Creatinine	Biological samples > Assay results > Blood assays > Blood biochemistry	NA	2.64e-16	1-19814567-G-A;stop_gained;genotypic;1.13e-17|1-19814567-G-A;stop_gained;dominant;1.71e-17
SPTA1_30290	SPTA1	30290	High light scatter reticulocyte percentage	Biological samples > Assay results > Blood assays > Blood count	3.28e-16	5.4e-14	NA
STAB1_25031	STAB1	25031	Median T2star in putamen (right)	UK Biobank Assessment Centre > Imaging > Brain MRI > Susceptibility weighted brain MRI	3.52e-16	3.52e-16	NA
GP1BB_30080	GP1BB	30080	Platelet count	Biological samples > Assay results > Blood assays > Blood count	3.67e-16	3.67e-16	22-19723980-G-A;stop_gained;dominant;9.39e-11|22-19723980-G-A;stop_gained;genotypic;9.39e-11
IRS1_23129	IRS1	23129	Trunk fat-free mass	UK Biobank Assessment Centre > Physical measures > Anthropometry > Impedance measures	NA	4.27e-16	NA
IRS1_23130	IRS1	23130	Trunk predicted mass	UK Biobank Assessment Centre > Physical measures > Anthropometry > Impedance measures	NA	4.79e-16	NA
IQGAP2_30600	IQGAP2	30600	Albumin	Biological samples > Assay results > Blood assays > Blood biochemistry	3.33e-15	5.66e-16	NA
RGS11_30050	RGS11	30050	Mean corpuscular haemoglobin	Biological samples > Assay results > Blood assays > Blood count	NA	5.68e-16	16-270993-C-A;stop_gained;genotypic;1.26e-15|16-270993-C-A;stop_gained;dominant;3.09e-15
FLG_20008	FLG	20008	Interpolated Year when non-cancer illness first diagnosed	UK Biobank Assessment Centre > Verbal interview > Medical conditions	NA	6.55e-16	1-152313385-G-A;stop_gained;genotypic;3.46e-11|1-152313385-G-A;stop_gained;dominant;1.28e-09
LIPG_30630	LIPG	30630	Apolipoprotein A	Biological samples > Assay results > Blood assays > Blood biochemistry	6.99e-16	6.99e-16	NA
SLC34A3_30720	SLC34A3	30720	Cystatin C	Biological samples > Assay results > Blood assays > Blood biochemistry	4.68e-15	7.65e-16	NA
ANKRD12_30860	ANKRD12	30860	Total protein	Biological samples > Assay results > Blood assays > Blood biochemistry	8.68e-16	8.68e-16	NA
POLE_30260	POLE	30260	Mean reticulocyte volume	Biological samples > Assay results > Blood assays > Blood count	1.12e-15	2.09e-15	NA
ACAN_23105	ACAN	23105	Basal metabolic rate	UK Biobank Assessment Centre > Physical measures > Anthropometry > Impedance measures	1.25e-15	1.25e-15	NA
CHEK2_30050	CHEK2	30050	Mean corpuscular haemoglobin	Biological samples > Assay results > Blood assays > Blood count	NA	1.43e-15	22-28695868-AG-A;frameshift_variant;genotypic;1.12e-12|22-28695868-AG-A;frameshift_variant;dominant;1.84e-12
ANGPTL8_30760	ANGPTL8	30760	HDL cholesterol	Biological samples > Assay results > Blood assays > Blood biochemistry	NA	1.82e-15	19-11240198-C-T;stop_gained;dominant;4.41e-14|19-11240198-C-T;stop_gained;genotypic;7.33e-14
ACAN_23122	ACAN	23122	Arm predicted mass (right)	UK Biobank Assessment Centre > Physical measures > Anthropometry > Impedance measures	2e-15	2e-15	NA
FLG_23110	FLG	23110	Impedance of arm (left)	UK Biobank Assessment Centre > Physical measures > Anthropometry > Impedance measures	NA	2.35e-15	NA
MPL_30080	MPL	30080	Platelet count	Biological samples > Assay results > Blood assays > Blood count	1.43e-14	2.8e-15	NA
POLE_30070	POLE	30070	Red blood cell (erythrocyte) distribution width	Biological samples > Assay results > Blood assays > Blood count	5.68e-15	3.07e-15	NA
CAD_30070	CAD	30070	Red blood cell (erythrocyte) distribution width	Biological samples > Assay results > Blood assays > Blood count	4.98e-15	4.98e-15	NA
ACO1_30030	ACO1	30030	Haematocrit percentage	Biological samples > Assay results > Blood assays > Blood count	6.11e-15	5.69e-15	NA
GCK_30750	GCK	30750	Glycated haemoglobin (HbA1c)	Biological samples > Assay results > Blood assays > Blood biochemistry	6.35e-15	6.35e-15	NA
ANGPTL4_30870	ANGPTL4	30870	Triglycerides	Biological samples > Assay results > Blood assays > Blood biochemistry	2.56e-10	7.06e-15	NA
ACAN_23121	ACAN	23121	Arm fat-free mass (right)	UK Biobank Assessment Centre > Physical measures > Anthropometry > Impedance measures	8.38e-15	8.38e-15	NA
GIGYF1_30750	GIGYF1	30750	Glycated haemoglobin (HbA1c)	Biological samples > Assay results > Blood assays > Blood biochemistry	8.74e-15	8.74e-15	NA
IRS1_23122	IRS1	23122	Arm predicted mass (right)	UK Biobank Assessment Centre > Physical measures > Anthropometry > Impedance measures	NA	8.83e-15	NA
PKHD1_30730	PKHD1	30730	Gamma glutamyltransferase	Biological samples > Assay results > Blood assays > Blood biochemistry	9e-15	5.01e-14	NA
SLC4A1_30010	SLC4A1	30010	Red blood cell (erythrocyte) count	Biological samples > Assay results > Blood assays > Blood count	1.09e-14	1.09e-14	NA
UGT1A1_30660	UGT1A1	30660	Direct bilirubin	Biological samples > Assay results > Blood assays > Blood biochemistry	1.51e-14	1.51e-14	NA
ACAN_23114	ACAN	23114	Leg predicted mass (right)	UK Biobank Assessment Centre > Physical measures > Anthropometry > Impedance measures	1.62e-14	1.62e-14	NA
MSR1_30770	MSR1	30770	IGF-1	Biological samples > Assay results > Blood assays > Blood biochemistry	NA	1.69e-14	8-16155085-G-A;stop_gained;dominant;2.36e-14|8-16155085-G-A;stop_gained;genotypic;2.68e-14
EXOC3L4_30100	EXOC3L4	30100	Mean platelet (thrombocyte) volume	Biological samples > Assay results > Blood assays > Blood count	1.89e-14	1.89e-14	NA
RHAG_30290	RHAG	30290	High light scatter reticulocyte percentage	Biological samples > Assay results > Blood assays > Blood count	2.08e-14	2.08e-14	6-49636655-C-T;splice_donor_variant;dominant;1.83e-14|6-49636655-C-T;splice_donor_variant;genotypic;1.83e-14
ASXL1_30130	ASXL1	30130	Monocyte count	Biological samples > Assay results > Blood assays > Blood count	NA	2.23e-14	NA
SLC34A3_30810	SLC34A3	30810	Phosphate	Biological samples > Assay results > Blood assays > Blood biochemistry	1.61e-12	3.19e-14	NA
ACAN_23117	ACAN	23117	Leg fat-free mass (left)	UK Biobank Assessment Centre > Physical measures > Anthropometry > Impedance measures	3.48e-14	3.48e-14	NA
ACAN_23113	ACAN	23113	Leg fat-free mass (right)	UK Biobank Assessment Centre > Physical measures > Anthropometry > Impedance measures	3.64e-14	3.64e-14	NA
ACAN_23125	ACAN	23125	Arm fat-free mass (left)	UK Biobank Assessment Centre > Physical measures > Anthropometry > Impedance measures	3.77e-14	3.77e-14	NA
SPHK1_30240	SPHK1	30240	Reticulocyte percentage	Biological samples > Assay results > Blood assays > Blood count	NA	3.96e-14	17-76387026-CG-C;frameshift_variant;genotypic;3.51e-17|17-76387026-CG-C;frameshift_variant;dominant;3.52e-17
ACAN_23118	ACAN	23118	Leg predicted mass (left)	UK Biobank Assessment Centre > Physical measures > Anthropometry > Impedance measures	4.11e-14	4.11e-14	NA
CAD_30040	CAD	30040	Mean corpuscular volume	Biological samples > Assay results > Blood assays > Blood count	4.11e-14	4.11e-14	NA
SLCO1B1_30840	SLCO1B1	30840	Total bilirubin	Biological samples > Assay results > Blood assays > Blood biochemistry	NA	4.14e-14	NA
SLC4A1_30060	SLC4A1	30060	Mean corpuscular haemoglobin concentration	Biological samples > Assay results > Blood assays > Blood count	4.82e-14	4.82e-14	NA
IRS1_23101	IRS1	23101	Whole body fat-free mass	UK Biobank Assessment Centre > Physical measures > Anthropometry > Impedance measures	NA	4.9e-14	NA
NF1_30180	NF1	30180	Lymphocyte percentage	Biological samples > Assay results > Blood assays > Blood count	5.07e-14	1.43e-13	NA
CLDN10_30720	CLDN10	30720	Cystatin C	Biological samples > Assay results > Blood assays > Blood biochemistry	5.27e-14	5.27e-14	NA
ZNF229_30780	ZNF229	30780	LDL direct	Biological samples > Assay results > Blood assays > Blood biochemistry	NA	5.35e-14	19-44428735-C-CT;frameshift_variant;genotypic;9.98e-16|19-44428735-C-CT;frameshift_variant;dominant;1.1e-15
GMPR_30300	GMPR	30300	High light scatter reticulocyte count	Biological samples > Assay results > Blood assays > Blood count	NA	5.62e-14	6-16290617-T-TAC;frameshift_variant;genotypic;3.96e-13|6-16290617-T-TAC;frameshift_variant;dominant;6.9e-13
SPTA1_30300	SPTA1	30300	High light scatter reticulocyte count	Biological samples > Assay results > Blood assays > Blood count	5.68e-14	2.68e-12	NA
SMIM1_30300	SMIM1	30300	High light scatter reticulocyte count	Biological samples > Assay results > Blood assays > Blood count	NA	5.72e-14	1-3775433-AGTCAGCCTAGGGGCTGT-A;frameshift_variant;dominant;5.33e-14|1-3775433-AGTCAGCCTAGGGGCTGT-A;frameshift_variant;genotypic;8.22e-14
DTL_50	DTL	50	Standing height	UK Biobank Assessment Centre > Physical measures > Anthropometry > Body size measures	6.16e-14	6.16e-14	NA
ABCG2_30880	ABCG2	30880	Urate	Biological samples > Assay results > Blood assays > Blood biochemistry	5.99e-12	6.24e-14	NA
IRS1_23121	IRS1	23121	Arm fat-free mass (right)	UK Biobank Assessment Centre > Physical measures > Anthropometry > Impedance measures	NA	6.42e-14	NA
APOB_30760	APOB	30760	HDL cholesterol	Biological samples > Assay results > Blood assays > Blood biochemistry	6.85e-14	6.85e-14	NA
RHAG_30300	RHAG	30300	High light scatter reticulocyte count	Biological samples > Assay results > Blood assays > Blood count	7.07e-14	7.07e-14	6-49636655-C-T;splice_donor_variant;dominant;4.86e-14|6-49636655-C-T;splice_donor_variant;genotypic;4.86e-14
ACO1_30020	ACO1	30020	Haemoglobin concentration	Biological samples > Assay results > Blood assays > Blood count	7.3e-14	2.72e-13	NA
SPTB_30260	SPTB	30260	Mean reticulocyte volume	Biological samples > Assay results > Blood assays > Blood count	8.54e-14	8.54e-14	NA
FLG_47	FLG	47	Hand grip strength (right)	UK Biobank Assessment Centre > Physical measures > Hand grip strength	NA	9.46e-14	NA
GMPR_30250	GMPR	30250	Reticulocyte count	Biological samples > Assay results > Blood assays > Blood count	NA	9.62e-14	6-16290617-T-TAC;frameshift_variant;genotypic;4.08e-13|6-16290617-T-TAC;frameshift_variant;dominant;7.1e-13
IRS1_23102	IRS1	23102	Whole body water mass	UK Biobank Assessment Centre > Physical measures > Anthropometry > Impedance measures	NA	1.02e-13	NA
PLIN1_30760	PLIN1	30760	HDL cholesterol	Biological samples > Assay results > Blood assays > Blood biochemistry	1.2e-13	1.2e-13	15-89667122-CTTCTGCAGGGT-C;frameshift_variant;dominant;2.38e-10|15-89667122-CTTCTGCAGGGT-C;frameshift_variant;genotypic;2.38e-10
APOC3_30640	APOC3	30640	Apolipoprotein B	Biological samples > Assay results > Blood assays > Blood biochemistry	NA	1.21e-13	11-116830638-G-A;splice_donor_variant;dominant;4.66e-12|11-116830638-G-A;splice_donor_variant;genotypic;4.66e-12
TFRC_30010	TFRC	30010	Red blood cell (erythrocyte) count	Biological samples > Assay results > Blood assays > Blood count	1.24e-13	1.24e-13	NA
KIAA1109_30100	KIAA1109	30100	Mean platelet (thrombocyte) volume	Biological samples > Assay results > Blood assays > Blood count	1.34e-13	1.34e-13	NA
MROH2A_30660	MROH2A	30660	Direct bilirubin	Biological samples > Assay results > Blood assays > Blood biochemistry	NA	1.42e-13	2-233823665-G-A;splice_donor_variant;genotypic;8.81e-138|2-233823665-G-A;splice_donor_variant;dominant;6.58e-118|2-233823665-G-A;splice_donor_variant;recessive;7.16e-54|2-233816867-C-CCA;frameshift_variant;dominant;5.5e-10|2-233816867-C-CCA;frameshift_variant;genotypic;5.5e-10
SMIM1_30290	SMIM1	30290	High light scatter reticulocyte percentage	Biological samples > Assay results > Blood assays > Blood count	NA	1.51e-13	1-3775433-AGTCAGCCTAGGGGCTGT-A;frameshift_variant;dominant;1.46e-13|1-3775433-AGTCAGCCTAGGGGCTGT-A;frameshift_variant;genotypic;2.01e-13
MPL_30090	MPL	30090	Platelet crit	Biological samples > Assay results > Blood assays > Blood count	2.1e-12	1.96e-13	NA
CYP2R1_30890	CYP2R1	30890	Vitamin D	Biological samples > Assay results > Blood assays > Blood biochemistry	2.24e-13	2.24e-13	NA
CHEK2_30040	CHEK2	30040	Mean corpuscular volume	Biological samples > Assay results > Blood assays > Blood count	NA	2.52e-13	22-28695868-AG-A;frameshift_variant;genotypic;4.61e-11|22-28695868-AG-A;frameshift_variant;dominant;7.53e-11
POLE_30040	POLE	30040	Mean corpuscular volume	Biological samples > Assay results > Blood assays > Blood count	2.86e-13	5.2e-13	NA
LY75_30080	LY75	30080	Platelet count	Biological samples > Assay results > Blood assays > Blood count	NA	3.07e-13	NA
SLC4A1_30030	SLC4A1	30030	Haematocrit percentage	Biological samples > Assay results > Blood assays > Blood count	3.15e-13	3.15e-13	NA
TET2_30110	TET2	30110	Platelet distribution width	Biological samples > Assay results > Blood assays > Blood count	3.47e-13	3.47e-13	NA
STAB1_25030	STAB1	25030	Median T2star in putamen (left)	UK Biobank Assessment Centre > Imaging > Brain MRI > Susceptibility weighted brain MRI	3.65e-13	3.65e-13	NA
ATP11C_30660	ATP11C	30660	Direct bilirubin	Biological samples > Assay results > Blood assays > Blood biochemistry	4e-13	4e-13	NA
SPTB_30270	SPTB	30270	Mean sphered cell volume	Biological samples > Assay results > Blood assays > Blood count	4.54e-13	4.54e-13	NA
LPL_30760	LPL	30760	HDL cholesterol	Biological samples > Assay results > Blood assays > Blood biochemistry	4.56e-13	4.56e-13	8-19962213-C-G;stop_gained;genotypic;0|8-19962213-C-G;stop_gained;dominant;0|8-19962213-C-G;stop_gained;recessive;2.04e-53
INSC_30890	INSC	30890	Vitamin D	Biological samples > Assay results > Blood assays > Blood biochemistry	NA	4.66e-13	11-15240445-A-G;splice_acceptor_variant;dominant;1.7e-13|11-15240445-A-G;splice_acceptor_variant;genotypic;1.7e-13
LCAT_30630	LCAT	30630	Apolipoprotein A	Biological samples > Assay results > Blood assays > Blood biochemistry	4.72e-13	4.72e-13	16-67942967-G-T;stop_gained;dominant;1.75e-11|16-67942967-G-T;stop_gained;genotypic;1.75e-11
GIGYF1_30690	GIGYF1	30690	Cholesterol	Biological samples > Assay results > Blood assays > Blood biochemistry	4.91e-13	4.91e-13	NA
ACAN_23126	ACAN	23126	Arm predicted mass (left)	UK Biobank Assessment Centre > Physical measures > Anthropometry > Impedance measures	5.4e-13	5.4e-13	NA
SPHK1_30280	SPHK1	30280	Immature reticulocyte fraction	Biological samples > Assay results > Blood assays > Blood count	NA	5.46e-13	17-76387026-CG-C;frameshift_variant;genotypic;4.36e-18|17-76387026-CG-C;frameshift_variant;dominant;8.83e-18
SPHK1_30250	SPHK1	30250	Reticulocyte count	Biological samples > Assay results > Blood assays > Blood count	NA	5.63e-13	17-76387026-CG-C;frameshift_variant;genotypic;1.21e-16|17-76387026-CG-C;frameshift_variant;dominant;1.22e-16
ALB_30640	ALB	30640	Apolipoprotein B	Biological samples > Assay results > Blood assays > Blood biochemistry	7.29e-13	7.29e-13	NA
UGT1A6_30840	UGT1A6	30840	Total bilirubin	Biological samples > Assay results > Blood assays > Blood biochemistry	7.94e-13	7.94e-13	NA
MEPE_4106	MEPE	4106	Heel bone mineral density (BMD) T-score| automated (left)	UK Biobank Assessment Centre > Physical measures > Bone-densitometry of heel	NA	8.67e-13	NA
MEPE_4104	MEPE	4104	Heel quantitative ultrasound index (QUI)| direct entry (left)	UK Biobank Assessment Centre > Physical measures > Bone-densitometry of heel	NA	8.68e-13	NA
ABCB11_30610	ABCB11	30610	Alkaline phosphatase	Biological samples > Assay results > Blood assays > Blood biochemistry	9.25e-13	9.25e-13	NA
IRS1_50	IRS1	50	Standing height	UK Biobank Assessment Centre > Physical measures > Anthropometry > Body size measures	5.99e-10	9.5e-13	NA
OBSCN_20257	OBSCN	20257	Forced vital capacity (FVC) Z-score	UK Biobank Assessment Centre > Physical measures > Spirometry	9.77e-13	NA	NA
E2F8_30040	E2F8	30040	Mean corpuscular volume	Biological samples > Assay results > Blood assays > Blood count	9.9e-13	9.9e-13	11-19224693-G-A;stop_gained;dominant;3.44e-21|11-19224693-G-A;stop_gained;genotypic;3.44e-21
EPB41_30270	EPB41	30270	Mean sphered cell volume	Biological samples > Assay results > Blood assays > Blood count	1.17e-12	1.17e-12	NA
MEPE_4125	MEPE	4125	Heel bone mineral density (BMD) T-score| automated (right)	UK Biobank Assessment Centre > Physical measures > Bone-densitometry of heel	NA	1.24e-12	NA
MEPE_4123	MEPE	4123	Heel quantitative ultrasound index (QUI)| direct entry (right)	UK Biobank Assessment Centre > Physical measures > Bone-densitometry of heel	NA	1.24e-12	NA
MEPE_4103	MEPE	4103	Speed of sound through heel (left)	UK Biobank Assessment Centre > Physical measures > Bone-densitometry of heel	NA	1.28e-12	NA
UGT1A9_30660	UGT1A9	30660	Direct bilirubin	Biological samples > Assay results > Blood assays > Blood biochemistry	1.38e-12	1.91e-12	NA
LPL_30870	LPL	30870	Triglycerides	Biological samples > Assay results > Blood assays > Blood biochemistry	1.47e-12	1.47e-12	8-19962213-C-G;stop_gained;dominant;0|8-19962213-C-G;stop_gained;genotypic;0|8-19962213-C-G;stop_gained;recessive;8.8e-63
NF1_50	NF1	50	Standing height	UK Biobank Assessment Centre > Physical measures > Anthropometry > Body size measures	1.51e-12	NA	NA
POLE_30050	POLE	30050	Mean corpuscular haemoglobin	Biological samples > Assay results > Blood assays > Blood count	1.92e-12	2.84e-12	NA
MEPE_4105	MEPE	4105	Heel bone mineral density (BMD) (left)	UK Biobank Assessment Centre > Physical measures > Bone-densitometry of heel	NA	2.34e-12	NA
POLE_30270	POLE	30270	Mean sphered cell volume	Biological samples > Assay results > Blood assays > Blood count	2.55e-12	4.16e-12	NA
ANGPTL3_30760	ANGPTL3	30760	HDL cholesterol	Biological samples > Assay results > Blood assays > Blood biochemistry	NA	2.98e-12	NA
MEPE_4122	MEPE	4122	Speed of sound through heel (right)	UK Biobank Assessment Centre > Physical measures > Bone-densitometry of heel	NA	3.01e-12	NA
MEPE_4124	MEPE	4124	Heel bone mineral density (BMD) (right)	UK Biobank Assessment Centre > Physical measures > Bone-densitometry of heel	NA	3.15e-12	NA
LY75-CD302_30080	LY75-CD302	30080	Platelet count	Biological samples > Assay results > Blood assays > Blood count	NA	3.17e-12	NA
OBSCN_23110	OBSCN	23110	Impedance of arm (left)	UK Biobank Assessment Centre > Physical measures > Anthropometry > Impedance measures	NA	3.26e-12	NA
THBS3_23109	THBS3	23109	Impedance of arm (right)	UK Biobank Assessment Centre > Physical measures > Anthropometry > Impedance measures	5.08e-12	5.08e-12	NA
IRS1_23105	IRS1	23105	Basal metabolic rate	UK Biobank Assessment Centre > Physical measures > Anthropometry > Impedance measures	NA	5.44e-12	NA
TET1_50	TET1	50	Standing height	UK Biobank Assessment Centre > Physical measures > Anthropometry > Body size measures	5.64e-12	5.64e-12	NA
TFRC_30270	TFRC	30270	Mean sphered cell volume	Biological samples > Assay results > Blood assays > Blood count	6e-12	6e-12	NA
CHTF18_30040	CHTF18	30040	Mean corpuscular volume	Biological samples > Assay results > Blood assays > Blood count	6.85e-12	6.85e-12	NA
HBB_30300	HBB	30300	High light scatter reticulocyte count	Biological samples > Assay results > Blood assays > Blood count	6.89e-12	6.89e-12	NA
CD36_30070	CD36	30070	Red blood cell (erythrocyte) distribution width	Biological samples > Assay results > Blood assays > Blood count	5.8e-11	7.4e-12	NA
STAB1_25028	STAB1	25028	Median T2star in caudate (left)	UK Biobank Assessment Centre > Imaging > Brain MRI > Susceptibility weighted brain MRI	8.11e-12	8.11e-12	NA
SLC22A11_30880	SLC22A11	30880	Urate	Biological samples > Assay results > Blood assays > Blood biochemistry	NA	8.13e-12	11-64556141-C-T;stop_gained;genotypic;1.76e-11|11-64556141-C-T;stop_gained;dominant;1.83e-11
GMPR_30070	GMPR	30070	Red blood cell (erythrocyte) distribution width	Biological samples > Assay results > Blood assays > Blood count	NA	8.89e-12	6-16290617-T-TAC;frameshift_variant;genotypic;2.32e-11|6-16290617-T-TAC;frameshift_variant;dominant;2.49e-11
APOC3_30780	APOC3	30780	LDL direct	Biological samples > Assay results > Blood assays > Blood biochemistry	NA	9.73e-12	11-116830638-G-A;splice_donor_variant;dominant;1.78e-10|11-116830638-G-A;splice_donor_variant;genotypic;1.78e-10
EPB41_30240	EPB41	30240	Reticulocyte percentage	Biological samples > Assay results > Blood assays > Blood count	1.06e-11	1.06e-11	NA
G6PC2_30750	G6PC2	30750	Glycated haemoglobin (HbA1c)	Biological samples > Assay results > Blood assays > Blood biochemistry	NA	1.09e-11	2-168907858-C-T;stop_gained;genotypic;7.27e-12|2-168907858-C-T;stop_gained;dominant;8e-12
APOC3_30110	APOC3	30110	Platelet distribution width	Biological samples > Assay results > Blood assays > Blood count	NA	1.24e-11	11-116830638-G-A;splice_donor_variant;dominant;2.96e-11|11-116830638-G-A;splice_donor_variant;genotypic;2.96e-11
GRAMD2A_50	GRAMD2A	50	Standing height	UK Biobank Assessment Centre > Physical measures > Anthropometry > Body size measures	NA	1.44e-11	15-72163644-ACTGT-A;frameshift_variant;dominant;2.78e-12|15-72163644-ACTGT-A;frameshift_variant;genotypic;2.9e-12
TET2_30720	TET2	30720	Cystatin C	Biological samples > Assay results > Blood assays > Blood biochemistry	1.52e-11	1.52e-11	NA
IRS1_23126	IRS1	23126	Arm predicted mass (left)	UK Biobank Assessment Centre > Physical measures > Anthropometry > Impedance measures	NA	1.56e-11	NA
EPB41_30070	EPB41	30070	Red blood cell (erythrocyte) distribution width	Biological samples > Assay results > Blood assays > Blood count	1.92e-11	1.92e-11	NA
CHEK2_30140	CHEK2	30140	Neutrophill count	Biological samples > Assay results > Blood assays > Blood count	NA	1.98e-11	NA
PDZK1_30880	PDZK1	30880	Urate	Biological samples > Assay results > Blood assays > Blood biochemistry	1.99e-11	1.99e-11	1-145688000-G-A;stop_gained;dominant;2.54e-10|1-145688000-G-A;stop_gained;genotypic;2.54e-10
APOA1_30760	APOA1	30760	HDL cholesterol	Biological samples > Assay results > Blood assays > Blood biochemistry	2.24e-11	2.24e-11	NA
ANKRD12_30180	ANKRD12	30180	Lymphocyte percentage	Biological samples > Assay results > Blood assays > Blood count	2.37e-11	2.37e-11	NA
CAVIN2_30100	CAVIN2	30100	Mean platelet (thrombocyte) volume	Biological samples > Assay results > Blood assays > Blood count	2.71e-11	4.05e-11	2-191836341-CT-C;frameshift_variant;dominant;4.55e-10|2-191836341-CT-C;frameshift_variant;genotypic;4.55e-10
HBA2_30040	HBA2	30040	Mean corpuscular volume	Biological samples > Assay results > Blood assays > Blood count	2.74e-11	2.74e-11	NA
CHTF18_30050	CHTF18	30050	Mean corpuscular haemoglobin	Biological samples > Assay results > Blood assays > Blood count	2.93e-11	2.93e-11	NA
JAK2_30770	JAK2	30770	IGF-1	Biological samples > Assay results > Blood assays > Blood biochemistry	3e-11	3e-11	NA
MEPE_4120	MEPE	4120	Heel broadband ultrasound attenuation (right)	UK Biobank Assessment Centre > Physical measures > Bone-densitometry of heel	NA	3.05e-11	NA
CHEK2_30100	CHEK2	30100	Mean platelet (thrombocyte) volume	Biological samples > Assay results > Blood assays > Blood count	NA	3.06e-11	NA
ANKRD12_30200	ANKRD12	30200	Neutrophill percentage	Biological samples > Assay results > Blood assays > Blood count	3.12e-11	3.12e-11	NA
LRP2_30720	LRP2	30720	Cystatin C	Biological samples > Assay results > Blood assays > Blood biochemistry	8.82e-11	3.12e-11	NA
IRS1_23125	IRS1	23125	Arm fat-free mass (left)	UK Biobank Assessment Centre > Physical measures > Anthropometry > Impedance measures	NA	3.19e-11	NA
ANO5_30620	ANO5	30620	Alanine aminotransferase	Biological samples > Assay results > Blood assays > Blood biochemistry	NA	3.58e-11	NA
CXCL6_30140	CXCL6	30140	Neutrophill count	Biological samples > Assay results > Blood assays > Blood count	NA	4.09e-11	4-73837092-G-GT;frameshift_variant;dominant;4.88e-11|4-73837092-G-GT;frameshift_variant;genotypic;5.79e-11
OBSCN_23109	OBSCN	23109	Impedance of arm (right)	UK Biobank Assessment Centre > Physical measures > Anthropometry > Impedance measures	NA	4.14e-11	NA
GIGYF1_30780	GIGYF1	30780	LDL direct	Biological samples > Assay results > Blood assays > Blood biochemistry	4.22e-11	4.22e-11	NA
E2F4_30040	E2F4	30040	Mean corpuscular volume	Biological samples > Assay results > Blood assays > Blood count	4.58e-11	4.58e-11	NA
UGT1A5_30840	UGT1A5	30840	Total bilirubin	Biological samples > Assay results > Blood assays > Blood biochemistry	4.71e-11	NA	NA
SLCO1B1_30660	SLCO1B1	30660	Direct bilirubin	Biological samples > Assay results > Blood assays > Blood biochemistry	NA	4.74e-11	NA
SCRIB_25439	SCRIB	25439	Mean OD in tapetum on FA skeleton (left)	UK Biobank Assessment Centre > Imaging > Brain MRI > Diffusion brain MRI > dMRI skeleton	4.8e-11	4.8e-11	NA
SMIM1_30250	SMIM1	30250	Reticulocyte count	Biological samples > Assay results > Blood assays > Blood count	NA	4.86e-11	1-3775433-AGTCAGCCTAGGGGCTGT-A;frameshift_variant;dominant;4.15e-11|1-3775433-AGTCAGCCTAGGGGCTGT-A;frameshift_variant;genotypic;6.98e-11
ASXL1_30210	ASXL1	30210	Eosinophill percentage	Biological samples > Assay results > Blood assays > Blood count	NA	5.58e-11	NA
TMPRSS6_30020	TMPRSS6	30020	Haemoglobin concentration	Biological samples > Assay results > Blood assays > Blood count	6.02e-11	NA	NA
APOA5_30110	APOA5	30110	Platelet distribution width	Biological samples > Assay results > Blood assays > Blood count	6.53e-11	6.53e-11	11-116790940-G-A;stop_gained;dominant;1.02e-09|11-116790940-G-A;stop_gained;genotypic;1.02e-09
MEPE_4101	MEPE	4101	Heel broadband ultrasound attenuation (left)	UK Biobank Assessment Centre > Physical measures > Bone-densitometry of heel	NA	6.65e-11	NA
HBB_30250	HBB	30250	Reticulocyte count	Biological samples > Assay results > Blood assays > Blood count	6.87e-11	6.87e-11	NA
PLIN1_30630	PLIN1	30630	Apolipoprotein A	Biological samples > Assay results > Blood assays > Blood biochemistry	7.32e-11	7.32e-11	NA
MROH2A_30840	MROH2A	30840	Total bilirubin	Biological samples > Assay results > Blood assays > Blood biochemistry	NA	7.53e-11	2-233823665-G-A;splice_donor_variant;genotypic;2.32e-209|2-233823665-G-A;splice_donor_variant;dominant;8.92e-180|2-233823665-G-A;splice_donor_variant;recessive;1.17e-79
APOB_30620	APOB	30620	Alanine aminotransferase	Biological samples > Assay results > Blood assays > Blood biochemistry	7.66e-11	7.66e-11	NA
GIGYF1_30640	GIGYF1	30640	Apolipoprotein B	Biological samples > Assay results > Blood assays > Blood biochemistry	7.77e-11	7.77e-11	NA
PKD2_30720	PKD2	30720	Cystatin C	Biological samples > Assay results > Blood assays > Blood biochemistry	7.8e-11	7.8e-11	NA
SMAD6_4119	SMAD6	4119	Ankle spacing width (right)	UK Biobank Assessment Centre > Physical measures > Bone-densitometry of heel	7.9e-11	7.9e-11	NA
DGKD_30680	DGKD	30680	Calcium	Biological samples > Assay results > Blood assays > Blood biochemistry	9.33e-11	8.21e-11	NA
A1CF_30730	A1CF	30730	Gamma glutamyltransferase	Biological samples > Assay results > Blood assays > Blood biochemistry	8.74e-11	8.74e-11	NA
COL6A3_5265	COL6A3	5265	Corneal resistance factor (left)	UK Biobank Assessment Centre > Physical measures > Eye measures > Intraocular pressure	8.87e-11	8.87e-11	2-237388132-TC-T;frameshift_variant;dominant;4.54e-10|2-237388132-TC-T;frameshift_variant;genotypic;4.54e-10
FLG_23106	FLG	23106	Impedance of whole body	UK Biobank Assessment Centre > Physical measures > Anthropometry > Impedance measures	NA	8.97e-11	NA
CD36_30110	CD36	30110	Platelet distribution width	Biological samples > Assay results > Blood assays > Blood count	9.04e-11	9.26e-11	NA
CGNL1_30720	CGNL1	30720	Cystatin C	Biological samples > Assay results > Blood assays > Blood biochemistry	6.32e-10	9.08e-11	NA
ACO1_30010	ACO1	30010	Red blood cell (erythrocyte) count	Biological samples > Assay results > Blood assays > Blood count	1.04e-10	9.52e-11	NA
COL6A1_5265	COL6A1	5265	Corneal resistance factor (left)	UK Biobank Assessment Centre > Physical measures > Eye measures > Intraocular pressure	9.59e-11	9.59e-11	NA
GCKR_30870	GCKR	30870	Triglycerides	Biological samples > Assay results > Blood assays > Blood biochemistry	NA	9.92e-11	NA
RTEL1_30040	RTEL1	30040	Mean corpuscular volume	Biological samples > Assay results > Blood assays > Blood count	1.01e-10	1.01e-10	NA
SERPINH1_50	SERPINH1	50	Standing height	UK Biobank Assessment Centre > Physical measures > Anthropometry > Body size measures	1.07e-10	1.07e-10	NA
IQGAP2_30300	IQGAP2	30300	High light scatter reticulocyte count	Biological samples > Assay results > Blood assays > Blood count	1.08e-10	5.47e-10	NA
HBA2_30050	HBA2	30050	Mean corpuscular haemoglobin	Biological samples > Assay results > Blood assays > Blood count	1.1e-10	1.1e-10	NA
CHTF18_30260	CHTF18	30260	Mean reticulocyte volume	Biological samples > Assay results > Blood assays > Blood count	1.22e-10	1.22e-10	NA
SMIM1_30240	SMIM1	30240	Reticulocyte percentage	Biological samples > Assay results > Blood assays > Blood count	NA	1.23e-10	1-3775433-AGTCAGCCTAGGGGCTGT-A;frameshift_variant;dominant;1.13e-10|1-3775433-AGTCAGCCTAGGGGCTGT-A;frameshift_variant;genotypic;1.75e-10
NF1_30200	NF1	30200	Neutrophill percentage	Biological samples > Assay results > Blood assays > Blood count	8.4e-10	1.23e-10	NA
EPB41_30250	EPB41	30250	Reticulocyte count	Biological samples > Assay results > Blood assays > Blood count	1.36e-10	1.36e-10	NA
ANGPTL3_30640	ANGPTL3	30640	Apolipoprotein B	Biological samples > Assay results > Blood assays > Blood biochemistry	NA	1.41e-10	NA
RGS11_30060	RGS11	30060	Mean corpuscular haemoglobin concentration	Biological samples > Assay results > Blood assays > Blood count	NA	1.44e-10	16-270993-C-A;stop_gained;genotypic;6.86e-10|16-270993-C-A;stop_gained;dominant;8.79e-10
CD36_30630	CD36	30630	Apolipoprotein A	Biological samples > Assay results > Blood assays > Blood biochemistry	1.83e-10	1.9e-10	NA
ZNF770_30830	ZNF770	30830	SHBG	Biological samples > Assay results > Blood assays > Blood biochemistry	1.96e-10	1.96e-10	NA
KLF1_30020	KLF1	30020	Haemoglobin concentration	Biological samples > Assay results > Blood assays > Blood count	1.99e-10	1.99e-10	NA
FLG_23108	FLG	23108	Impedance of leg (left)	UK Biobank Assessment Centre > Physical measures > Anthropometry > Impedance measures	NA	2.06e-10	NA
RTEL1_30010	RTEL1	30010	Red blood cell (erythrocyte) count	Biological samples > Assay results > Blood assays > Blood count	2.28e-10	2.28e-10	NA
STAB1_30860	STAB1	30860	Total protein	Biological samples > Assay results > Blood assays > Blood biochemistry	3.3e-10	2.55e-10	NA
HMCN1_20015	HMCN1	20015	Sitting height	UK Biobank Assessment Centre > Physical measures > Anthropometry > Body size measures	2.68e-10	2.68e-10	NA
MED17_30050	MED17	30050	Mean corpuscular haemoglobin	Biological samples > Assay results > Blood assays > Blood count	2.78e-10	2.78e-10	NA
ABCB4_30620	ABCB4	30620	Alanine aminotransferase	Biological samples > Assay results > Blood assays > Blood biochemistry	2.79e-10	2.79e-10	NA
ANKRD12_30050	ANKRD12	30050	Mean corpuscular haemoglobin	Biological samples > Assay results > Blood assays > Blood count	2.8e-10	2.8e-10	NA
E2F8_30260	E2F8	30260	Mean reticulocyte volume	Biological samples > Assay results > Blood assays > Blood count	2.81e-10	2.81e-10	11-19224693-G-A;stop_gained;dominant;1.81e-16|11-19224693-G-A;stop_gained;genotypic;1.81e-16
PFKM_30750	PFKM	30750	Glycated haemoglobin (HbA1c)	Biological samples > Assay results > Blood assays > Blood biochemistry	NA	3.24e-10	NA
APOB_30650	APOB	30650	Aspartate aminotransferase	Biological samples > Assay results > Blood assays > Blood biochemistry	3.38e-10	3.38e-10	NA
PKD1_30880	PKD1	30880	Urate	Biological samples > Assay results > Blood assays > Blood biochemistry	3.7e-10	3.7e-10	NA
LIPG_30760	LIPG	30760	HDL cholesterol	Biological samples > Assay results > Blood assays > Blood biochemistry	3.82e-10	3.82e-10	NA
RHAG_30060	RHAG	30060	Mean corpuscular haemoglobin concentration	Biological samples > Assay results > Blood assays > Blood count	4.69e-10	4.69e-10	6-49636655-C-T;splice_donor_variant;dominant;4.38e-10|6-49636655-C-T;splice_donor_variant;genotypic;4.38e-10
STAB1_25029	STAB1	25029	Median T2star in caudate (right)	UK Biobank Assessment Centre > Imaging > Brain MRI > Susceptibility weighted brain MRI	5.38e-10	5.38e-10	NA
OBSCN_20256	OBSCN	20256	Forced expiratory volume in 1-second (FEV1) Z-score	UK Biobank Assessment Centre > Physical measures > Spirometry	5.79e-10	NA	NA
IHH_50	IHH	50	Standing height	UK Biobank Assessment Centre > Physical measures > Anthropometry > Body size measures	5.85e-10	5.85e-10	NA
PDE3B_49	PDE3B	49	Hip circumference	UK Biobank Assessment Centre > Physical measures > Anthropometry > Body size measures	NA	6.1e-10	11-14843853-C-T;stop_gained;dominant;2.06e-10|11-14843853-C-T;stop_gained;genotypic;2.06e-10
CHEK2_30120	CHEK2	30120	Lymphocyte count	Biological samples > Assay results > Blood assays > Blood count	NA	6.2e-10	NA
PIEZO1_50	PIEZO1	50	Standing height	UK Biobank Assessment Centre > Physical measures > Anthropometry > Body size measures	6.46e-10	7.68e-10	NA
ALB_30690	ALB	30690	Cholesterol	Biological samples > Assay results > Blood assays > Blood biochemistry	6.55e-10	6.55e-10	NA
CUBN_30500	CUBN	30500	Microalbumin in urine	Biological samples > Assay results > Urine assays	1.62e-09	7.02e-10	NA
IGF1_23105	IGF1	23105	Basal metabolic rate	UK Biobank Assessment Centre > Physical measures > Anthropometry > Impedance measures	7.57e-10	7.57e-10	NA
TTN_23109	TTN	23109	Impedance of arm (right)	UK Biobank Assessment Centre > Physical measures > Anthropometry > Impedance measures	8.42e-10	7.59e-10	NA
IGF1_23102	IGF1	23102	Whole body water mass	UK Biobank Assessment Centre > Physical measures > Anthropometry > Impedance measures	7.6e-10	7.6e-10	NA
SPTB_30240	SPTB	30240	Reticulocyte percentage	Biological samples > Assay results > Blood assays > Blood count	7.99e-10	7.99e-10	NA
IRS1_23113	IRS1	23113	Leg fat-free mass (right)	UK Biobank Assessment Centre > Physical measures > Anthropometry > Impedance measures	NA	8.09e-10	NA
SEC23B_30260	SEC23B	30260	Mean reticulocyte volume	Biological samples > Assay results > Blood assays > Blood count	8.6e-10	NA	NA
SMAD6_5099	SMAD6	5099	3mm weak meridian (right)	UK Biobank Assessment Centre > Physical measures > Eye measures > Autorefraction	8.83e-10	8.83e-10	NA
IRS1_23114	IRS1	23114	Leg predicted mass (right)	UK Biobank Assessment Centre > Physical measures > Anthropometry > Impedance measures	NA	9.12e-10	NA
THBS3_23110	THBS3	23110	Impedance of arm (left)	UK Biobank Assessment Centre > Physical measures > Anthropometry > Impedance measures	9.5e-10	9.5e-10	NA
IL17RA_30130	IL17RA	30130	Monocyte count	Biological samples > Assay results > Blood assays > Blood count	9.63e-10	9.63e-10	NA
E2F4_30050	E2F4	30050	Mean corpuscular haemoglobin	Biological samples > Assay results > Blood assays > Blood count	9.87e-10	9.87e-10	NA
PKD2_30700	PKD2	30700	Creatinine	Biological samples > Assay results > Blood assays > Blood biochemistry	9.87e-10	9.87e-10	NA
PARN_30040	PARN	30040	Mean corpuscular volume	Biological samples > Assay results > Blood assays > Blood count	9.88e-10	NA	NA
IGF1_23117	IGF1	23117	Leg fat-free mass (left)	UK Biobank Assessment Centre > Physical measures > Anthropometry > Impedance measures	1.01e-09	1.01e-09	NA
CHTF18_30270	CHTF18	30270	Mean sphered cell volume	Biological samples > Assay results > Blood assays > Blood count	1.03e-09	1.03e-09	NA
CELSR1_25198	CELSR1	25198	Mean MO in tapetum on FA skeleton (right)	UK Biobank Assessment Centre > Imaging > Brain MRI > Diffusion brain MRI > dMRI skeleton	1.05e-09	1.05e-09	NA
ANGPTL8_30630	ANGPTL8	30630	Apolipoprotein A	Biological samples > Assay results > Blood assays > Blood biochemistry	NA	1.07e-09	NA
COL6A3_5264	COL6A3	5264	Corneal hysteresis (left)	UK Biobank Assessment Centre > Physical measures > Eye measures > Intraocular pressure	1.12e-09	1.12e-09	NA
IQGAP2_30250	IQGAP2	30250	Reticulocyte count	Biological samples > Assay results > Blood assays > Blood count	1.12e-09	NA	NA
TNFRSF13B_30860	TNFRSF13B	30860	Total protein	Biological samples > Assay results > Blood assays > Blood biochemistry	NA	1.13e-09	NA
FRAS1_20258	FRAS1	20258	FEV1/ FVC ratio Z-score	UK Biobank Assessment Centre > Physical measures > Spirometry	1.22e-09	1.22e-09	NA
PTPRH_30750	PTPRH	30750	Glycated haemoglobin (HbA1c)	Biological samples > Assay results > Blood assays > Blood biochemistry	NA	1.24e-09	NA
RNF10_30300	RNF10	30300	High light scatter reticulocyte count	Biological samples > Assay results > Blood assays > Blood count	1.25e-09	NA	NA
SPTB_30250	SPTB	30250	Reticulocyte count	Biological samples > Assay results > Blood assays > Blood count	1.27e-09	1.27e-09	NA
GIGYF1_30740	GIGYF1	30740	Glucose	Biological samples > Assay results > Blood assays > Blood biochemistry	1.28e-09	1.28e-09	NA
TTN_20015	TTN	20015	Sitting height	UK Biobank Assessment Centre > Physical measures > Anthropometry > Body size measures	1.28e-09	NA	NA
ATP11C_30840	ATP11C	30840	Total bilirubin	Biological samples > Assay results > Blood assays > Blood biochemistry	1.35e-09	1.35e-09	NA
IQGAP2_30860	IQGAP2	30860	Total protein	Biological samples > Assay results > Blood assays > Blood biochemistry	NA	1.35e-09	NA
PARN_30050	PARN	30050	Mean corpuscular haemoglobin	Biological samples > Assay results > Blood assays > Blood count	1.4e-09	NA	NA
PKD1_30010	PKD1	30010	Red blood cell (erythrocyte) count	Biological samples > Assay results > Blood assays > Blood count	1.48e-09	1.48e-09	NA
TTN_22420	TTN	22420	LV ejection fraction	UK Biobank Assessment Centre > Imaging > Heart MRI > Left ventricular size and function	1.48e-09	1.58e-09	NA
ANKRD12_30120	ANKRD12	30120	Lymphocyte count	Biological samples > Assay results > Blood assays > Blood count	1.55e-09	1.55e-09	NA
APOB_30750	APOB	30750	Glycated haemoglobin (HbA1c)	Biological samples > Assay results > Blood assays > Blood biochemistry	1.57e-09	1.57e-09	NA
HK1_30750	HK1	30750	Glycated haemoglobin (HbA1c)	Biological samples > Assay results > Blood assays > Blood biochemistry	1.58e-09	1.58e-09	NA
NR1H3_30760	NR1H3	30760	HDL cholesterol	Biological samples > Assay results > Blood assays > Blood biochemistry	1.6e-09	1.6e-09	NA
ITGA2B_30080	ITGA2B	30080	Platelet count	Biological samples > Assay results > Blood assays > Blood count	1.67e-09	1.67e-09	NA
NF1_30140	NF1	30140	Neutrophill count	Biological samples > Assay results > Blood assays > Blood count	1.97e-09	1.71e-09	NA
LY75_30050	LY75	30050	Mean corpuscular haemoglobin	Biological samples > Assay results > Blood assays > Blood count	NA	1.73e-09	NA
LOXL2_50	LOXL2	50	Standing height	UK Biobank Assessment Centre > Physical measures > Anthropometry > Body size measures	1.77e-09	1.77e-09	NA
SMAD6_4100	SMAD6	4100	Ankle spacing width (left)	UK Biobank Assessment Centre > Physical measures > Bone-densitometry of heel	1.81e-09	1.81e-09	NA
PKD1_30020	PKD1	30020	Haemoglobin concentration	Biological samples > Assay results > Blood assays > Blood count	1.84e-09	1.84e-09	NA
RNF10_30290	RNF10	30290	High light scatter reticulocyte percentage	Biological samples > Assay results > Blood assays > Blood count	1.89e-09	NA	NA
IGF1_23129	IGF1	23129	Trunk fat-free mass	UK Biobank Assessment Centre > Physical measures > Anthropometry > Impedance measures	1.95e-09	1.95e-09	NA
IRS1_23118	IRS1	23118	Leg predicted mass (left)	UK Biobank Assessment Centre > Physical measures > Anthropometry > Impedance measures	NA	1.96e-09	NA

## Sheet: Binary
Gene-Phenotype Pair	Gene	Phenotype	Phenotype Chapter	Collapsing ptv	Collapsing ptv5pcnt	exWAS
PKD1_20002;1427;polycystic kidney	PKD1	20002;1427;polycystic kidney	Chapter XIV Diseases of the genitourinary system	1.23e-103	1.23e-103	NA
NF1_Union;Q85;Q85 Phakomatoses| not elsewhere classified	NF1	Union;Q85;Q85 Phakomatoses| not elsewhere classified	Chapter XVII Congenital malformations; deformations and chromosomal abnormalities	2.28e-102	3.18e-93	NA
PKD1_Source of report of Q61 (cystic kidney disease)	PKD1	Source of report of Q61 (cystic kidney disease)	Chapter XVII Congenital malformations; deformations and chromosomal abnormalities	4.66e-98	4.66e-98	NA
PKD1_Union;Q612;Q61.2 Polycystic kidney| adult type	PKD1	Union;Q612;Q61.2 Polycystic kidney| adult type	Chapter XVII Congenital malformations; deformations and chromosomal abnormalities	3.71e-97	3.71e-97	NA
PKD1_Union;Q61;Q61 Cystic kidney disease	PKD1	Union;Q61;Q61 Cystic kidney disease	Chapter XVII Congenital malformations; deformations and chromosomal abnormalities	3.04e-96	3.04e-96	NA
FLG_20002;1452;eczema|dermatitis	FLG	20002;1452;eczema|dermatitis	Chapter XII Diseases of the skin and subcutaneous tissue	1.73e-10	5.05e-95	1-152313385-G-A;stop_gained;allelic;4.02e-59|1-152313385-G-A;stop_gained;dominant;1.05e-51|1-152312600-CACTG-C;frameshift_variant;allelic;1.44e-49|1-152312600-CACTG-C;frameshift_variant;dominant;3.55e-42|1-152313385-G-A;stop_gained;recessive;1.14e-22|1-152312600-CACTG-C;frameshift_variant;recessive;4.83e-22
HBB_Union;D56;D56 Thalassaemia	HBB	Union;D56;D56 Thalassaemia	Chapter III Diseases of the blood and blood-forming organs and certain disorders involving the immune mechanism	7.61e-93	7.61e-93	11-5226774-G-A;stop_gained;dominant;2.06e-26|11-5226774-G-A;stop_gained;allelic;2.47e-26|11-5227001-CT-C;frameshift_variant;dominant;1.8e-20|11-5227001-CT-C;frameshift_variant;allelic;1.94e-20|11-5226929-C-T;splice_donor_variant;dominant;6.56e-13|11-5226929-C-T;splice_donor_variant;allelic;6.76e-13
NF1_Source of report of Q85 (phakomatoses; not elsewhere classified)	NF1	Source of report of Q85 (phakomatoses; not elsewhere classified)	Chapter XVII Congenital malformations; deformations and chromosomal abnormalities	7.93e-93	9.76e-85	NA
NF1_Union;Q850;Q85.0 Neurofibromatosis (nonmalignant)	NF1	Union;Q850;Q85.0 Neurofibromatosis (nonmalignant)	Chapter XVII Congenital malformations; deformations and chromosomal abnormalities	2.62e-92	3.19e-85	NA
HBB_Source of report of D56 (thalassaemia)	HBB	Source of report of D56 (thalassaemia)	Chapter III Diseases of the blood and blood-forming organs and certain disorders involving the immune mechanism	3.06e-91	3.06e-91	11-5226774-G-A;stop_gained;dominant;1.3e-23|11-5226774-G-A;stop_gained;allelic;1.53e-23|11-5227001-CT-C;frameshift_variant;dominant;7.25e-21|11-5227001-CT-C;frameshift_variant;allelic;7.92e-21|11-5226929-C-T;splice_donor_variant;dominant;3.58e-13|11-5226929-C-T;splice_donor_variant;allelic;3.71e-13
PKD1_Union;Q613;Q61.3 Polycystic kidney| unspecified	PKD1	Union;Q613;Q61.3 Polycystic kidney| unspecified	Chapter XVII Congenital malformations; deformations and chromosomal abnormalities	8.55e-82	8.55e-82	NA
PKD1_Union;BlockQ60-Q64;Q60-Q64 Congenital malformations of the urinary system	PKD1	Union;BlockQ60-Q64;Q60-Q64 Congenital malformations of the urinary system	Chapter XVII Congenital malformations; deformations and chromosomal abnormalities	3.33e-77	3.33e-77	NA
FLG_Union;L30;L30 Other dermatitis	FLG	Union;L30;L30 Other dermatitis	Chapter XII Diseases of the skin and subcutaneous tissue	NA	1.55e-75	1-152313385-G-A;stop_gained;allelic;8.34e-47|1-152312600-CACTG-C;frameshift_variant;allelic;1.32e-42|1-152313385-G-A;stop_gained;dominant;8.11e-42|1-152312600-CACTG-C;frameshift_variant;dominant;7.29e-39|1-152313385-G-A;stop_gained;recessive;3.13e-18|1-152312600-CACTG-C;frameshift_variant;recessive;4.39e-12
FLG_Source of report of L30 (other dermatitis)	FLG	Source of report of L30 (other dermatitis)	Chapter XII Diseases of the skin and subcutaneous tissue	NA	1.98e-72	1-152313385-G-A;stop_gained;allelic;4.78e-47|1-152313385-G-A;stop_gained;dominant;4.49e-42|1-152312600-CACTG-C;frameshift_variant;allelic;1.33e-38|1-152312600-CACTG-C;frameshift_variant;dominant;4.44e-35|1-152313385-G-A;stop_gained;recessive;8.29e-18|1-152312600-CACTG-C;frameshift_variant;recessive;7.79e-12
PKD2_Union;Q61;Q61 Cystic kidney disease	PKD2	Union;Q61;Q61 Cystic kidney disease	Chapter XVII Congenital malformations; deformations and chromosomal abnormalities	1.63e-69	1.63e-69	NA
BRCA2_41202;Z40;Z40 Prophylactic surgery	BRCA2	41202;Z40;Z40 Prophylactic surgery	Chapter XXI Factors influencing health status and contact with health services	7.84e-69	1.95e-38	NA
PKD1_20002;1405;other renal|kidney problem	PKD1	20002;1405;other renal|kidney problem	Chapter XIV Diseases of the genitourinary system	3.61e-68	3.61e-68	NA
PKD2_Source of report of Q61 (cystic kidney disease)	PKD2	Source of report of Q61 (cystic kidney disease)	Chapter XVII Congenital malformations; deformations and chromosomal abnormalities	8.37e-67	8.37e-67	NA
BRCA2_41202;Z400;Z40.0 Prophylactic surgery for risk-factors related to malignant neoplasms	BRCA2	41202;Z400;Z40.0 Prophylactic surgery for risk-factors related to malignant neoplasms	Chapter XXI Factors influencing health status and contact with health services	2.36e-64	8.4e-37	13-32379464-AC-A;frameshift_variant;dominant;1.42e-09|13-32379464-AC-A;frameshift_variant;allelic;1.43e-09
BRCA1_41202;Z400;Z40.0 Prophylactic surgery for risk-factors related to malignant neoplasms	BRCA1	41202;Z400;Z40.0 Prophylactic surgery for risk-factors related to malignant neoplasms	Chapter XXI Factors influencing health status and contact with health services	6.18e-54	7.6e-62	17-43092848-GTT-G;frameshift_variant;dominant;1.42e-09|17-43092848-GTT-G;frameshift_variant;allelic;1.43e-09
BRCA1_41202;Z40;Z40 Prophylactic surgery	BRCA1	41202;Z40;Z40 Prophylactic surgery	Chapter XXI Factors influencing health status and contact with health services	2.85e-54	9.73e-62	17-43092848-GTT-G;frameshift_variant;dominant;1.82e-09|17-43092848-GTT-G;frameshift_variant;allelic;1.83e-09
NF1_Union;BlockQ80-Q89;Q80-Q89 Other congenital malformations	NF1	Union;BlockQ80-Q89;Q80-Q89 Other congenital malformations	Chapter XVII Congenital malformations; deformations and chromosomal abnormalities	9.94e-62	7.48e-55	NA
PKD1_42027;Source of end stage renal disease report	PKD1	42027;Source of end stage renal disease report	Chapter XIV Diseases of the genitourinary system	1.04e-57	1.04e-57	NA
HBB_20002;1340;thalassaemia	HBB	20002;1340;thalassaemia	Chapter III Diseases of the blood and blood-forming organs and certain disorders involving the immune mechanism	5.7e-56	5.7e-56	11-5226774-G-A;stop_gained;dominant;1.45e-12|11-5226774-G-A;stop_gained;allelic;1.58e-12
FLG_20002;2;dermatology	FLG	20002;2;dermatology	Chapter XII Diseases of the skin and subcutaneous tissue	NA	3.01e-53	1-152313385-G-A;stop_gained;allelic;9.08e-38|1-152313385-G-A;stop_gained;dominant;6.26e-33|1-152312600-CACTG-C;frameshift_variant;allelic;4.85e-28|1-152312600-CACTG-C;frameshift_variant;dominant;1.51e-23|1-152313385-G-A;stop_gained;recessive;1.07e-16|1-152312600-CACTG-C;frameshift_variant;recessive;3.48e-16
PKD1_41202;N18;N18 Chronic renal failure	PKD1	41202;N18;N18 Chronic renal failure	Chapter XIV Diseases of the genitourinary system	2.84e-50	2.84e-50	NA
PKD1_Union;ChapterXVII;Chapter XVII Congenital malformations| deformations and chromosomal abnormalities	PKD1	Union;ChapterXVII;Chapter XVII Congenital malformations| deformations and chromosomal abnormalities	Chapter XVII Congenital malformations; deformations and chromosomal abnormalities	4.54e-50	4.54e-50	NA
PKD1_Union;N28;N28 Other disorders of kidney and ureter| not elsewhere classified	PKD1	Union;N28;N28 Other disorders of kidney and ureter| not elsewhere classified	Chapter XIV Diseases of the genitourinary system	1.11e-49	1.11e-49	NA
NF1_41202;Q850;Q85.0 Neurofibromatosis (nonmalignant)	NF1	41202;Q850;Q85.0 Neurofibromatosis (nonmalignant)	Chapter XVII Congenital malformations; deformations and chromosomal abnormalities	2.28e-47	3.72e-44	NA
PKD2_20002;1427;polycystic kidney	PKD2	20002;1427;polycystic kidney	Chapter XIV Diseases of the genitourinary system	2.84e-47	2.84e-47	NA
PKD1_41272;M01;M01 Transplantation of kidney	PKD1	41272;M01;M01 Transplantation of kidney	Chapter XIV Diseases of the genitourinary system	7.21e-45	7.21e-45	NA
PKD1_41202;Q61;Q61 Cystic kidney disease	PKD1	41202;Q61;Q61 Cystic kidney disease	Chapter XVII Congenital malformations; deformations and chromosomal abnormalities	9.63e-45	9.63e-45	NA
FLG_20002;8;haematology|dermatology	FLG	20002;8;haematology|dermatology	Chapter III Diseases of the blood and blood-forming organs and certain disorders involving the immune mechanism	NA	2.4e-44	1-152313385-G-A;stop_gained;allelic;1.36e-30|1-152313385-G-A;stop_gained;dominant;8.58e-27|1-152312600-CACTG-C;frameshift_variant;allelic;7.52e-23|1-152312600-CACTG-C;frameshift_variant;dominant;1.47e-19|1-152313385-G-A;stop_gained;recessive;6.41e-14|1-152312600-CACTG-C;frameshift_variant;recessive;2.75e-12
PKD1_41200;M01;M01 Transplantation of kidney	PKD1	41200;M01;M01 Transplantation of kidney	Chapter XIV Diseases of the genitourinary system	3.01e-44	3.01e-44	NA
PKD2_Union;Q613;Q61.3 Polycystic kidney| unspecified	PKD2	Union;Q613;Q61.3 Polycystic kidney| unspecified	Chapter XVII Congenital malformations; deformations and chromosomal abnormalities	8.03e-43	8.03e-43	NA
BRCA2_Union;BlockC50-C50;C50-C50 Malignant neoplasm of breast	BRCA2	Union;BlockC50-C50;C50-C50 Malignant neoplasm of breast	Chapter II Neoplasms	1.74e-42	2.35e-14	NA
NF1_41202;Q85;Q85 Phakomatoses| not elsewhere classified	NF1	41202;Q85;Q85 Phakomatoses| not elsewhere classified	Chapter XVII Congenital malformations; deformations and chromosomal abnormalities	4.23e-41	6.86e-38	NA
BRCA2_Union;BlockC76-C80;C76-C80 Malignant neoplasms of ill-defined| secondary and unspecified sites	BRCA2	Union;BlockC76-C80;C76-C80 Malignant neoplasms of ill-defined| secondary and unspecified sites	Chapter II Neoplasms	4.39e-41	6.75e-14	NA
PKD1_41202;BlockQ60-Q64;Q60-Q64 Congenital malformations of the urinary system	PKD1	41202;BlockQ60-Q64;Q60-Q64 Congenital malformations of the urinary system	Chapter XVII Congenital malformations; deformations and chromosomal abnormalities	6.69e-41	6.69e-41	NA
TTN_Union;I420;I42.0 Dilated cardiomyopathy	TTN	Union;I420;I42.0 Dilated cardiomyopathy	Chapter IX Diseases of the circulatory system	7.79e-41	1.1e-40	NA
TTN_Union;I42;I42 Cardiomyopathy	TTN	Union;I42;I42 Cardiomyopathy	Chapter IX Diseases of the circulatory system	2.99e-40	4.81e-40	NA
PKD2_Union;BlockQ60-Q64;Q60-Q64 Congenital malformations of the urinary system	PKD2	Union;BlockQ60-Q64;Q60-Q64 Congenital malformations of the urinary system	Chapter XVII Congenital malformations; deformations and chromosomal abnormalities	3.94e-40	3.94e-40	NA
HBB_20002;1451;hereditary|genetic haematological disorder	HBB	20002;1451;hereditary|genetic haematological disorder	Chapter III Diseases of the blood and blood-forming organs and certain disorders involving the immune mechanism	1.07e-39	1.07e-39	11-5226929-C-T;splice_donor_variant;dominant;3.08e-11|11-5226929-C-T;splice_donor_variant;allelic;3.12e-11
BRCA2_40006;C50;C50 Malignant neoplasm of breast	BRCA2	40006;C50;C50 Malignant neoplasm of breast	Chapter II Neoplasms	3.64e-39	6.38e-13	NA
BRCA2_40006;BlockC50-C50;C50-C50 Malignant neoplasm of breast	BRCA2	40006;BlockC50-C50;C50-C50 Malignant neoplasm of breast	Chapter II Neoplasms	4.83e-39	4.75e-13	NA
HBB_Union;BlockD55-D59;D55-D59 Haemolytic anaemias	HBB	Union;BlockD55-D59;D55-D59 Haemolytic anaemias	Chapter III Diseases of the blood and blood-forming organs and certain disorders involving the immune mechanism	4.05e-38	4.05e-38	11-5226774-G-A;stop_gained;dominant;3.74e-11|11-5226774-G-A;stop_gained;allelic;3.8e-11|11-5227001-CT-C;frameshift_variant;dominant;7.15e-11|11-5227001-CT-C;frameshift_variant;allelic;7.22e-11
PKD1_41202;Q612;Q61.2 Polycystic kidney| adult type	PKD1	41202;Q612;Q61.2 Polycystic kidney| adult type	Chapter XVII Congenital malformations; deformations and chromosomal abnormalities	6.16e-38	6.16e-38	NA
PKD1_Union;N185;N18.5 Chronic kidney disease| stage 5	PKD1	Union;N185;N18.5 Chronic kidney disease| stage 5	Chapter XIV Diseases of the genitourinary system	1.12e-37	1.12e-37	NA
PKD1_41202;BlockN17-N19;N17-N19 Renal failure	PKD1	41202;BlockN17-N19;N17-N19 Renal failure	Chapter XIV Diseases of the genitourinary system	4.93e-37	4.93e-37	NA
BRCA2_Union;C50;C50 Malignant neoplasm of breast	BRCA2	Union;C50;C50 Malignant neoplasm of breast	Chapter II Neoplasms	1.06e-36	4.43e-12	NA
TTN_Source of report of I42 (cardiomyopathy)	TTN	Source of report of I42 (cardiomyopathy)	Chapter IX Diseases of the circulatory system	7.01e-34	1.06e-33	NA
BRCA2_20001;1002;breast cancer	BRCA2	20001;1002;breast cancer	Chapter II Neoplasms	1.37e-33	3.68e-13	NA
PKD1_Union;Q446;Q44.6 Cystic disease of liver	PKD1	Union;Q446;Q44.6 Cystic disease of liver	Chapter XVII Congenital malformations; deformations and chromosomal abnormalities	3.84e-33	3.84e-33	NA
TET2_41272;W365;W36.5 Diagnostic extraction of bone marrow NEC	TET2	41272;W365;W36.5 Diagnostic extraction of bone marrow NEC	Chapter XIII Diseases of the musculoskeletal system and connective tissue	4.51e-33	4.51e-33	NA
BRCA2_41272;Q22;Q22 Bilateral excision of adnexa of uterus	BRCA2	41272;Q22;Q22 Bilateral excision of adnexa of uterus	Chapter XIV Diseases of the genitourinary system	4.79e-33	NA	NA
TET2_41272;W36;W36 Diagnostic puncture of bone	TET2	41272;W36;W36 Diagnostic puncture of bone	Chapter XIII Diseases of the musculoskeletal system and connective tissue	9.44e-33	9.44e-33	NA
BRCA2_41202;C50;C50 Malignant neoplasm of breast	BRCA2	41202;C50;C50 Malignant neoplasm of breast	Chapter II Neoplasms	1.32e-32	3.55e-10	NA
BRCA2_41200;Q22;Q22 Bilateral excision of adnexa of uterus	BRCA2	41200;Q22;Q22 Bilateral excision of adnexa of uterus	Chapter XIV Diseases of the genitourinary system	1.55e-32	6.34e-11	13-32337160-TAAAC-T;frameshift_variant;dominant;8.22e-10|13-32337160-TAAAC-T;frameshift_variant;allelic;8.26e-10
COL4A4_Union;R31;R31 Unspecified haematuria	COL4A4	Union;R31;R31 Unspecified haematuria	Chapter XVIII Symptoms; signs and abnormal clinical and laboratory findings; not elsewhere classified	2.95e-12	2.24e-32	2-227052367-G-C;stop_gained;dominant;2.22e-21|2-227052367-G-C;stop_gained;allelic;2.32e-21
ENG_Union;I780;I78.0 Hereditary haemorrhagic telangiectasia	ENG	Union;I780;I78.0 Hereditary haemorrhagic telangiectasia	Chapter IX Diseases of the circulatory system	2.31e-32	2.31e-32	NA
BRCA2_41202;BlockC50-C50;C50-C50 Malignant neoplasm of breast	BRCA2	41202;BlockC50-C50;C50-C50 Malignant neoplasm of breast	Chapter II Neoplasms	3.02e-32	3.6e-10	NA
FLG_20002;1111;asthma	FLG	20002;1111;asthma	Chapter X Diseases of the respiratory system	NA	3.08e-32	1-152312600-CACTG-C;frameshift_variant;allelic;1.08e-21|1-152312600-CACTG-C;frameshift_variant;dominant;5.3e-19|1-152313385-G-A;stop_gained;allelic;8.93e-18|1-152313385-G-A;stop_gained;dominant;4.17e-15|1-152313385-G-A;stop_gained;recessive;6.24e-13|1-152312600-CACTG-C;frameshift_variant;recessive;9.62e-11
BRCA2_40011;8500;Duct adenocarcinoma	BRCA2	40011;8500;Duct adenocarcinoma	Chapter II Neoplasms	5.83e-32	9.98e-11	NA
PKD1_Union;N180;N18.0 End-stage renal disease	PKD1	Union;N180;N18.0 End-stage renal disease	Chapter XIV Diseases of the genitourinary system	1.01e-31	1.01e-31	NA
PKD1_20002;6;renal|urology	PKD1	20002;6;renal|urology	Chapter XIV Diseases of the genitourinary system	2.05e-31	2.05e-31	NA
TET2_41200;W36;W36 Diagnostic puncture of bone	TET2	41200;W36;W36 Diagnostic puncture of bone	Chapter XIII Diseases of the musculoskeletal system and connective tissue	3.14e-31	3.14e-31	NA
FBN1_Union;Q874;Q87.4 Marfans syndrome	FBN1	Union;Q874;Q87.4 Marfans syndrome	Chapter XVII Congenital malformations; deformations and chromosomal abnormalities	1.45e-30	1.45e-30	NA
NF1_Source of report of G98 (other disorders of nervous system; not elsewhere classified)	NF1	Source of report of G98 (other disorders of nervous system; not elsewhere classified)	Chapter VI Diseases of the nervous system	1.63e-30	4.06e-26	NA
NF1_Union;D361;D36.1 Peripheral nerves and autonomic nervous system	NF1	Union;D361;D36.1 Peripheral nerves and autonomic nervous system	Chapter II Neoplasms	1.73e-30	6.53e-27	NA
NF1_Union;ChapterXVII;Chapter XVII Congenital malformations| deformations and chromosomal abnormalities	NF1	Union;ChapterXVII;Chapter XVII Congenital malformations| deformations and chromosomal abnormalities	Chapter XVII Congenital malformations; deformations and chromosomal abnormalities	1.91e-30	8e-24	NA
PKD2_20002;1405;other renal|kidney problem	PKD2	20002;1405;other renal|kidney problem	Chapter XIV Diseases of the genitourinary system	3.51e-30	3.51e-30	NA
BRCA2_41200;B27;B27 Total excision of breast	BRCA2	41200;B27;B27 Total excision of breast	Chapter IV Endocrine; nutritional and metabolic diseases	6e-30	4.11e-11	NA
COL4A4_41202;R31;R31 Unspecified haematuria	COL4A4	41202;R31;R31 Unspecified haematuria	Chapter XVIII Symptoms; signs and abnormal clinical and laboratory findings; not elsewhere classified	6.35e-13	6.82e-30	2-227052367-G-C;stop_gained;dominant;1.15e-18|2-227052367-G-C;stop_gained;allelic;1.2e-18
NF1_41202;D361;D36.1 Peripheral nerves and autonomic nervous system	NF1	41202;D361;D36.1 Peripheral nerves and autonomic nervous system	Chapter II Neoplasms	7.36e-30	2e-26	NA
NF1_41202;BlockQ80-Q89;Q80-Q89 Other congenital malformations	NF1	41202;BlockQ80-Q89;Q80-Q89 Other congenital malformations	Chapter XVII Congenital malformations; deformations and chromosomal abnormalities	9.28e-30	1.03e-26	NA
BRCA1_41272;Q22;Q22 Bilateral excision of adnexa of uterus	BRCA1	41272;Q22;Q22 Bilateral excision of adnexa of uterus	Chapter XIV Diseases of the genitourinary system	1.36e-25	9.43e-30	NA
BRCA2_Union;C509;C50.9 Breast| unspecified	BRCA2	Union;C509;C50.9 Breast| unspecified	Chapter II Neoplasms	9.9e-30	1.06e-10	NA
BRCA2_41272;ChapterB;Chapter B - Endocrine System and Breast	BRCA2	41272;ChapterB;Chapter B - Endocrine System and Breast	Chapter VII Diseases of the eye and adnexa	1.63e-29	1.18e-09	NA
BRCA2_40012;3;Malignant| primary site	BRCA2	40012;3;Malignant| primary site	Chapter II Neoplasms	2.79e-29	5.34e-12	NA
TET2_Union;BlockC81-C96;C81-C96 Malignant neoplasms| stated or presumed to be primary| of lymphoid| haematopoietic and related tissue	TET2	Union;BlockC81-C96;C81-C96 Malignant neoplasms| stated or presumed to be primary| of lymphoid| haematopoietic and related tissue	Chapter II Neoplasms	3.29e-29	3.29e-29	NA
BRCA2_41272;B27;B27 Total excision of breast	BRCA2	41272;B27;B27 Total excision of breast	Chapter IV Endocrine; nutritional and metabolic diseases	3.55e-29	3.68e-11	NA
BRCA2_40011;2;(8010-8790) Epithelial	BRCA2	40011;2;(8010-8790) Epithelial	Chapter II Neoplasms	3.75e-29	2.67e-14	NA
PKD1_Union;Q44;Q44 Congenital malformations of gallbladder| bile ducts and liver	PKD1	Union;Q44;Q44 Congenital malformations of gallbladder| bile ducts and liver	Chapter XVII Congenital malformations; deformations and chromosomal abnormalities	5.19e-29	5.19e-29	NA
COL1A1_Union;Q780;Q78.0 Osteogenesis imperfecta	COL1A1	Union;Q780;Q78.0 Osteogenesis imperfecta	Chapter XVII Congenital malformations; deformations and chromosomal abnormalities	5.28e-29	5.28e-29	NA
BRCA1_20001;1002;breast cancer	BRCA1	20001;1002;breast cancer	Chapter II Neoplasms	5.18e-23	5.72e-29	NA
TET2_41200;W365;W36.5 Diagnostic extraction of bone marrow NEC	TET2	41200;W365;W36.5 Diagnostic extraction of bone marrow NEC	Chapter XIII Diseases of the musculoskeletal system and connective tissue	7.13e-29	7.13e-29	NA
BRCA2_41200;ChapterB;Chapter B - Endocrine System and Breast	BRCA2	41200;ChapterB;Chapter B - Endocrine System and Breast	Chapter VII Diseases of the eye and adnexa	7.22e-29	4.37e-10	NA
TET2_40011;5;(9590-9999) Hematologic (Leukemias| Lymphomas and related disorders)	TET2	40011;5;(9590-9999) Hematologic (Leukemias| Lymphomas and related disorders)	Chapter II Neoplasms	7.65e-29	7.65e-29	NA
BRCA2_41272;Q221;Q22.1 Bilateral salpingoophorectomy	BRCA2	41272;Q221;Q22.1 Bilateral salpingoophorectomy	Chapter XIV Diseases of the genitourinary system	8.47e-29	NA	NA
FLG_42015;Source of asthma report	FLG	42015;Source of asthma report	Chapter X Diseases of the respiratory system	NA	1.74e-28	1-152312600-CACTG-C;frameshift_variant;allelic;6.43e-19|1-152313385-G-A;stop_gained;allelic;1.1e-16|1-152312600-CACTG-C;frameshift_variant;dominant;1.64e-16|1-152313385-G-A;stop_gained;dominant;3.24e-14|1-152313385-G-A;stop_gained;recessive;2.56e-12|1-152312600-CACTG-C;frameshift_variant;recessive;8.87e-10
PKD1_41202;N180;N18.0 End-stage renal disease	PKD1	41202;N180;N18.0 End-stage renal disease	Chapter XIV Diseases of the genitourinary system	2e-28	2e-28	NA
PKD1_41272;L74;L74 Arteriovenous shunt	PKD1	41272;L74;L74 Arteriovenous shunt	Chapter IX Diseases of the circulatory system	2.01e-28	2.01e-28	NA
PKD2_Union;Q612;Q61.2 Polycystic kidney| adult type	PKD2	Union;Q612;Q61.2 Polycystic kidney| adult type	Chapter XVII Congenital malformations; deformations and chromosomal abnormalities	2.69e-28	2.69e-28	NA
PKD1_41272;L742;L74.2 Creation of arteriovenous fistula NEC	PKD1	41272;L742;L74.2 Creation of arteriovenous fistula NEC	Chapter IX Diseases of the circulatory system	2.85e-28	2.85e-28	NA
BRCA2_41202;C509;C50.9 Breast| unspecified	BRCA2	41202;C509;C50.9 Breast| unspecified	Chapter II Neoplasms	4.43e-28	NA	NA
NF1_Union;D36;D36 Benign neoplasm of other and unspecified sites	NF1	Union;D36;D36 Benign neoplasm of other and unspecified sites	Chapter II Neoplasms	6.89e-28	4.6e-26	NA
PKD1_Union;I12;I12 Hypertensive renal disease	PKD1	Union;I12;I12 Hypertensive renal disease	Chapter IX Diseases of the circulatory system	7.18e-28	7.18e-28	NA
BRCA1_41200;Q22;Q22 Bilateral excision of adnexa of uterus	BRCA1	41200;Q22;Q22 Bilateral excision of adnexa of uterus	Chapter XIV Diseases of the genitourinary system	9.35e-25	1.43e-27	NA
TTN_41202;I420;I42.0 Dilated cardiomyopathy	TTN	41202;I420;I42.0 Dilated cardiomyopathy	Chapter IX Diseases of the circulatory system	1.65e-27	2.11e-27	NA
NF1_41202;D36;D36 Benign neoplasm of other and unspecified sites	NF1	41202;D36;D36 Benign neoplasm of other and unspecified sites	Chapter II Neoplasms	2.14e-27	1.04e-25	NA
BRCA2_40006;ChapterII;Chapter II Neoplasms	BRCA2	40006;ChapterII;Chapter II Neoplasms	Chapter II Neoplasms	3e-27	2.8e-13	NA
BRCA2_41200;Q221;Q22.1 Bilateral salpingoophorectomy	BRCA2	41200;Q221;Q22.1 Bilateral salpingoophorectomy	Chapter XIV Diseases of the genitourinary system	3.32e-27	3.05e-10	NA
BRCA1_41272;Q221;Q22.1 Bilateral salpingoophorectomy	BRCA1	41272;Q221;Q22.1 Bilateral salpingoophorectomy	Chapter XIV Diseases of the genitourinary system	8.39e-24	4.07e-27	NA
PKD1_Union;N18;N18 Chronic renal failure	PKD1	Union;N18;N18 Chronic renal failure	Chapter XIV Diseases of the genitourinary system	5.47e-27	5.47e-27	NA
PKD1_41202;N185;N18.5 Chronic kidney disease| stage 5	PKD1	41202;N185;N18.5 Chronic kidney disease| stage 5	Chapter XIV Diseases of the genitourinary system	7.64e-27	7.64e-27	NA
BRCA1_Union;BlockC50-C50;C50-C50 Malignant neoplasm of breast	BRCA1	Union;BlockC50-C50;C50-C50 Malignant neoplasm of breast	Chapter II Neoplasms	2.01e-21	8.28e-27	NA
PKD1_Union;I120;I12.0 Hypertensive renal disease with renal failure	PKD1	Union;I120;I12.0 Hypertensive renal disease with renal failure	Chapter IX Diseases of the circulatory system	9.56e-27	9.56e-27	NA
FBN1_Source of report of Q87 (other specified congenital malformation syndromes affecting multiple systems)	FBN1	Source of report of Q87 (other specified congenital malformation syndromes affecting multiple systems)	Chapter XVII Congenital malformations; deformations and chromosomal abnormalities	1.31e-26	1.31e-26	NA
BRCA2_41272;B30;B30 Prosthesis for breast	BRCA2	41272;B30;B30 Prosthesis for breast	Chapter IV Endocrine; nutritional and metabolic diseases	1.42e-26	4.25e-10	NA
FLG_Union;J45;J45 Asthma	FLG	Union;J45;J45 Asthma	Chapter X Diseases of the respiratory system	NA	1.46e-26	1-152313385-G-A;stop_gained;allelic;9.31e-18|1-152312600-CACTG-C;frameshift_variant;allelic;2.02e-16|1-152313385-G-A;stop_gained;dominant;3.4e-15|1-152312600-CACTG-C;frameshift_variant;dominant;3.98e-14|1-152313385-G-A;stop_gained;recessive;1.49e-12|1-152312600-CACTG-C;frameshift_variant;recessive;3.6e-10
PKD1_41200;L742;L74.2 Creation of arteriovenous fistula NEC	PKD1	41200;L742;L74.2 Creation of arteriovenous fistula NEC	Chapter IX Diseases of the circulatory system	1.48e-26	1.48e-26	NA
TTN_41202;I42;I42 Cardiomyopathy	TTN	41202;I42;I42 Cardiomyopathy	Chapter IX Diseases of the circulatory system	1.72e-26	2.28e-26	NA
PKD1_Source of report of N18 (chronic renal failure)	PKD1	Source of report of N18 (chronic renal failure)	Chapter XIV Diseases of the genitourinary system	1.8e-26	1.8e-26	NA
PKD1_Source of report of I12 (hypertensive renal disease)	PKD1	Source of report of I12 (hypertensive renal disease)	Chapter IX Diseases of the circulatory system	2.39e-26	2.39e-26	NA
FLG_Source of report of L20 (atopic dermatitis)	FLG	Source of report of L20 (atopic dermatitis)	Chapter XII Diseases of the skin and subcutaneous tissue	NA	2.56e-26	1-152313385-G-A;stop_gained;allelic;1.51e-16|1-152313385-G-A;stop_gained;dominant;5.33e-15|1-152312600-CACTG-C;frameshift_variant;allelic;1.04e-13|1-152312600-CACTG-C;frameshift_variant;dominant;5.88e-12
BRCA1_Union;C509;C50.9 Breast| unspecified	BRCA1	Union;C509;C50.9 Breast| unspecified	Chapter II Neoplasms	1.7e-21	2.94e-26	NA
FBN1_Union;Q87;Q87 Other specified congenital malformation syndromes affecting multiple systems	FBN1	Union;Q87;Q87 Other specified congenital malformation syndromes affecting multiple systems	Chapter XVII Congenital malformations; deformations and chromosomal abnormalities	3.73e-26	3.73e-26	NA
BRCA2_Union;C79;C79 Secondary malignant neoplasm of other sites	BRCA2	Union;C79;C79 Secondary malignant neoplasm of other sites	Chapter II Neoplasms	4.89e-26	NA	NA
FLG_Union;L20;L20 Atopic dermatitis	FLG	Union;L20;L20 Atopic dermatitis	Chapter XII Diseases of the skin and subcutaneous tissue	NA	5.52e-26	1-152313385-G-A;stop_gained;allelic;1.11e-16|1-152313385-G-A;stop_gained;dominant;3.91e-15|1-152312600-CACTG-C;frameshift_variant;allelic;3.08e-13|1-152312600-CACTG-C;frameshift_variant;dominant;1.91e-11
SPTB_Union;D58;D58 Other hereditary haemolytic anaemias	SPTB	Union;D58;D58 Other hereditary haemolytic anaemias	Chapter III Diseases of the blood and blood-forming organs and certain disorders involving the immune mechanism	7.18e-26	7.18e-26	NA
PKD1_41200;X40;X40 Compensation for renal failure	PKD1	41200;X40;X40 Compensation for renal failure	Chapter XXII Codes for special purposes	8.59e-26	8.59e-26	NA
PKD2_Union;N28;N28 Other disorders of kidney and ureter| not elsewhere classified	PKD2	Union;N28;N28 Other disorders of kidney and ureter| not elsewhere classified	Chapter XIV Diseases of the genitourinary system	1.01e-25	1.01e-25	NA
BRCA2_41202;BlockZ40-Z54;Z40-Z54 Persons encountering health services for specific procedures and health care	BRCA2	41202;BlockZ40-Z54;Z40-Z54 Persons encountering health services for specific procedures and health care	Chapter XXI Factors influencing health status and contact with health services	1.1e-25	NA	NA
PKD1_41200;X403;X40.3 Haemodialysis NEC	PKD1	41200;X403;X40.3 Haemodialysis NEC	Chapter XXII Codes for special purposes	1.52e-25	1.52e-25	NA
BRCA1_41200;Q221;Q22.1 Bilateral salpingoophorectomy	BRCA1	41200;Q221;Q22.1 Bilateral salpingoophorectomy	Chapter XIV Diseases of the genitourinary system	9.09e-24	2.11e-25	NA
BRCA2_41272;B29;B29 Reconstruction of breast	BRCA2	41272;B29;B29 Reconstruction of breast	Chapter IV Endocrine; nutritional and metabolic diseases	3.22e-25	5.89e-12	NA
PKD1_41200;L74;L74 Arteriovenous shunt	PKD1	41200;L74;L74 Arteriovenous shunt	Chapter IX Diseases of the circulatory system	3.3e-25	3.3e-25	NA
BRCA2_Union;BlockZ40-Z54;Z40-Z54 Persons encountering health services for specific procedures and health care	BRCA2	Union;BlockZ40-Z54;Z40-Z54 Persons encountering health services for specific procedures and health care	Chapter XXI Factors influencing health status and contact with health services	4.15e-25	9.36e-10	NA
TET2_40001;BlockC81-C96;C81-C96 Malignant neoplasms| stated or presumed to be primary| of lymphoid| haematopoietic and related tissue	TET2	40001;BlockC81-C96;C81-C96 Malignant neoplasms| stated or presumed to be primary| of lymphoid| haematopoietic and related tissue	Chapter II Neoplasms	9.87e-25	9.87e-25	NA
BRCA1_40006;BlockC50-C50;C50-C50 Malignant neoplasm of breast	BRCA1	40006;BlockC50-C50;C50-C50 Malignant neoplasm of breast	Chapter II Neoplasms	1.39e-19	1.05e-24	NA
FLG_Source of report of J45 (asthma)	FLG	Source of report of J45 (asthma)	Chapter X Diseases of the respiratory system	NA	1.3e-24	1-152312600-CACTG-C;frameshift_variant;allelic;1.2e-16|1-152313385-G-A;stop_gained;allelic;9.4e-16|1-152312600-CACTG-C;frameshift_variant;dominant;2.03e-14|1-152313385-G-A;stop_gained;dominant;1.65e-13|1-152313385-G-A;stop_gained;recessive;8.68e-11|1-152312600-CACTG-C;frameshift_variant;recessive;6.57e-10
BRCA1_40006;C50;C50 Malignant neoplasm of breast	BRCA1	40006;C50;C50 Malignant neoplasm of breast	Chapter II Neoplasms	1.92e-19	1.51e-24	NA
APC_41202;D13;D13 Benign neoplasm of other and ill-defined parts of digestive system	APC	41202;D13;D13 Benign neoplasm of other and ill-defined parts of digestive system	Chapter II Neoplasms	2.34e-24	2.34e-24	NA
BRCA2_41272;B301;B30.1 Insertion of prosthesis for breast	BRCA2	41272;B301;B30.1 Insertion of prosthesis for breast	Chapter IV Endocrine; nutritional and metabolic diseases	2.88e-24	1.47e-10	NA
LDLR_Source of report of E78 (disorders of lipoprotein metabolism and other lipidaemias)	LDLR	Source of report of E78 (disorders of lipoprotein metabolism and other lipidaemias)	Chapter IV Endocrine; nutritional and metabolic diseases	3.59e-24	3.59e-24	NA
COL1A1_Union;Q78;Q78 Other osteochondrodysplasias	COL1A1	Union;Q78;Q78 Other osteochondrodysplasias	Chapter XVII Congenital malformations; deformations and chromosomal abnormalities	3.95e-24	3.95e-24	NA
TET2_41202;BlockC81-C96;C81-C96 Malignant neoplasms| stated or presumed to be primary| of lymphoid| haematopoietic and related tissue	TET2	41202;BlockC81-C96;C81-C96 Malignant neoplasms| stated or presumed to be primary| of lymphoid| haematopoietic and related tissue	Chapter II Neoplasms	4.53e-24	4.53e-24	NA
PKD2_Union;ChapterXVII;Chapter XVII Congenital malformations| deformations and chromosomal abnormalities	PKD2	Union;ChapterXVII;Chapter XVII Congenital malformations| deformations and chromosomal abnormalities	Chapter XVII Congenital malformations; deformations and chromosomal abnormalities	4.94e-24	4.94e-24	NA
PKD1_41272;X40;X40 Compensation for renal failure	PKD1	41272;X40;X40 Compensation for renal failure	Chapter XXII Codes for special purposes	6e-24	6e-24	NA
PKD1_41200;X411;X41.1 Insertion of ambulatory peritoneal dialysis catheter	PKD1	41200;X411;X41.1 Insertion of ambulatory peritoneal dialysis catheter	Chapter XXII Codes for special purposes	6.84e-24	6.84e-24	NA
BRCA2_Union;C56;C56 Malignant neoplasm of ovary	BRCA2	Union;C56;C56 Malignant neoplasm of ovary	Chapter II Neoplasms	9.47e-24	NA	NA
TET2_Union;C92;C92 Myeloid leukaemia	TET2	Union;C92;C92 Myeloid leukaemia	Chapter II Neoplasms	9.93e-24	9.93e-24	NA
PKD1_41272;X411;X41.1 Insertion of ambulatory peritoneal dialysis catheter	PKD1	41272;X411;X41.1 Insertion of ambulatory peritoneal dialysis catheter	Chapter XXII Codes for special purposes	1.02e-23	1.02e-23	NA
BRCA2_40001;ChapterII;Chapter II Neoplasms	BRCA2	40001;ChapterII;Chapter II Neoplasms	Chapter II Neoplasms	1.19e-23	4.58e-11	NA
PKD1_Source of report of Q44 (congenital malformations of gallbladder; bile ducts and liver)	PKD1	Source of report of Q44 (congenital malformations of gallbladder; bile ducts and liver)	Chapter XVII Congenital malformations; deformations and chromosomal abnormalities	1.29e-23	1.29e-23	NA
BRCA1_Union;C50;C50 Malignant neoplasm of breast	BRCA1	Union;C50;C50 Malignant neoplasm of breast	Chapter II Neoplasms	6.99e-19	1.3e-23	NA
BRCA2_41202;C56;C56 Malignant neoplasm of ovary	BRCA2	41202;C56;C56 Malignant neoplasm of ovary	Chapter II Neoplasms	1.44e-23	8.71e-10	NA
PKD1_41272;X403;X40.3 Haemodialysis NEC	PKD1	41272;X403;X40.3 Haemodialysis NEC	Chapter XXII Codes for special purposes	1.57e-23	1.57e-23	NA
PKD1_41200;X41;X41 Placement of ambulatory apparatus for compensation for renal failure	PKD1	41200;X41;X41 Placement of ambulatory apparatus for compensation for renal failure	Chapter XXII Codes for special purposes	1.74e-23	1.74e-23	NA
PKD1_41200;M013;M01.3 Allotransplantation of kidney from cadaver NEC	PKD1	41200;M013;M01.3 Allotransplantation of kidney from cadaver NEC	Chapter XIV Diseases of the genitourinary system	2.42e-23	2.42e-23	NA
PKD1_41202;N189;N18.9 Chronic renal failure| unspecified	PKD1	41202;N189;N18.9 Chronic renal failure| unspecified	Chapter XIV Diseases of the genitourinary system	2.42e-23	2.42e-23	NA
PKD1_41202;ChapterXVII;Chapter XVII Congenital malformations| deformations and chromosomal abnormalities	PKD1	41202;ChapterXVII;Chapter XVII Congenital malformations| deformations and chromosomal abnormalities	Chapter XVII Congenital malformations; deformations and chromosomal abnormalities	2.57e-23	2.57e-23	NA
PKD1_41272;X41;X41 Placement of ambulatory apparatus for compensation for renal failure	PKD1	41272;X41;X41 Placement of ambulatory apparatus for compensation for renal failure	Chapter XXII Codes for special purposes	3.49e-23	3.49e-23	NA
PKD1_41272;M013;M01.3 Allotransplantation of kidney from cadaver NEC	PKD1	41272;M013;M01.3 Allotransplantation of kidney from cadaver NEC	Chapter XIV Diseases of the genitourinary system	4.02e-23	4.02e-23	NA
MSH6_Union;BlockC51-C58;C51-C58 Malignant neoplasms of female genital organs	MSH6	Union;BlockC51-C58;C51-C58 Malignant neoplasms of female genital organs	Chapter II Neoplasms	1.66e-21	4.07e-23	NA
HBB_Union;D563;D56.3 Thalassaemia trait	HBB	Union;D563;D56.3 Thalassaemia trait	Chapter III Diseases of the blood and blood-forming organs and certain disorders involving the immune mechanism	4.38e-23	4.38e-23	11-5227001-CT-C;frameshift_variant;dominant;1.63e-14|11-5227001-CT-C;frameshift_variant;allelic;1.76e-14
BRCA2_41202;Z421;Z42.1 Follow-up care involving plastic surgery of breast	BRCA2	41202;Z421;Z42.1 Follow-up care involving plastic surgery of breast	Chapter XXI Factors influencing health status and contact with health services	5.13e-23	NA	NA
LDLR_Union;E78;E78 Disorders of lipoprotein metabolism and other lipidaemias	LDLR	Union;E78;E78 Disorders of lipoprotein metabolism and other lipidaemias	Chapter IV Endocrine; nutritional and metabolic diseases	6.83e-23	6.83e-23	NA
HBB_20002;18;haematology	HBB	20002;18;haematology	Chapter III Diseases of the blood and blood-forming organs and certain disorders involving the immune mechanism	7.97e-23	7.97e-23	NA
BRCA2_40006;C509;C50.9 Breast| unspecified	BRCA2	40006;C509;C50.9 Breast| unspecified	Chapter II Neoplasms	8.81e-23	3.8e-10	NA
FLG_20002;21;respiratory|ent	FLG	20002;21;respiratory|ent	Chapter X Diseases of the respiratory system	NA	1.31e-22	1-152312600-CACTG-C;frameshift_variant;allelic;2.36e-15|1-152312600-CACTG-C;frameshift_variant;dominant;1.38e-13|1-152313385-G-A;stop_gained;allelic;3.14e-13|1-152313385-G-A;stop_gained;dominant;1.32e-11
BRCA1_41202;BlockZ40-Z54;Z40-Z54 Persons encountering health services for specific procedures and health care	BRCA1	41202;BlockZ40-Z54;Z40-Z54 Persons encountering health services for specific procedures and health care	Chapter XXI Factors influencing health status and contact with health services	5.66e-20	1.47e-22	NA
BRCA1_41202;C509;C50.9 Breast| unspecified	BRCA1	41202;C509;C50.9 Breast| unspecified	Chapter II Neoplasms	5.5e-17	1.48e-22	NA
PKD1_41272;X412;X41.2 Removal of ambulatory peritoneal dialysis catheter	PKD1	41272;X412;X41.2 Removal of ambulatory peritoneal dialysis catheter	Chapter XXII Codes for special purposes	2.58e-22	2.58e-22	NA
MSH6_40006;BlockC51-C58;C51-C58 Malignant neoplasms of female genital organs	MSH6	40006;BlockC51-C58;C51-C58 Malignant neoplasms of female genital organs	Chapter II Neoplasms	2.66e-22	4.33e-22	NA
MYOC_Union;H40;H40 Glaucoma	MYOC	Union;H40;H40 Glaucoma	Chapter VII Diseases of the eye and adnexa	NA	2.81e-22	1-171636338-G-A;stop_gained;dominant;5.31e-27|1-171636338-G-A;stop_gained;allelic;6.02e-27
BRCA2_41202;BlockC76-C80;C76-C80 Malignant neoplasms of ill-defined| secondary and unspecified sites	BRCA2	41202;BlockC76-C80;C76-C80 Malignant neoplasms of ill-defined| secondary and unspecified sites	Chapter II Neoplasms	2.84e-22	NA	NA
COL1A1_Source of report of Q78 (other osteochondrodysplasias)	COL1A1	Source of report of Q78 (other osteochondrodysplasias)	Chapter XVII Congenital malformations; deformations and chromosomal abnormalities	3.04e-22	3.04e-22	NA
BRCA2_41202;Z42;Z42 Follow-up care involving plastic surgery	BRCA2	41202;Z42;Z42 Follow-up care involving plastic surgery	Chapter XXI Factors influencing health status and contact with health services	4.99e-22	NA	NA
SPTB_Union;D580;D58.0 Hereditary spherocytosis	SPTB	Union;D580;D58.0 Hereditary spherocytosis	Chapter III Diseases of the blood and blood-forming organs and certain disorders involving the immune mechanism	6.61e-22	6.61e-22	NA
SLC4A1_Union;D580;D58.0 Hereditary spherocytosis	SLC4A1	Union;D580;D58.0 Hereditary spherocytosis	Chapter III Diseases of the blood and blood-forming organs and certain disorders involving the immune mechanism	6.71e-22	6.71e-22	NA
BRCA1_41272;B27;B27 Total excision of breast	BRCA1	41272;B27;B27 Total excision of breast	Chapter IV Endocrine; nutritional and metabolic diseases	2.36e-16	7.12e-22	NA
BRCA2_40006;C56;C56 Malignant neoplasm of ovary	BRCA2	40006;C56;C56 Malignant neoplasm of ovary	Chapter II Neoplasms	7.33e-22	NA	NA
SPTB_20002;1451;hereditary|genetic haematological disorder	SPTB	20002;1451;hereditary|genetic haematological disorder	Chapter III Diseases of the blood and blood-forming organs and certain disorders involving the immune mechanism	9.17e-22	9.17e-22	NA
BRCA2_41202;BlockC51-C58;C51-C58 Malignant neoplasms of female genital organs	BRCA2	41202;BlockC51-C58;C51-C58 Malignant neoplasms of female genital organs	Chapter II Neoplasms	1.21e-21	NA	NA
COL4A4_41202;BlockR30-R39;R30-R39 Symptoms and signs involving the urinary system	COL4A4	41202;BlockR30-R39;R30-R39 Symptoms and signs involving the urinary system	Chapter XVIII Symptoms; signs and abnormal clinical and laboratory findings; not elsewhere classified	NA	1.33e-21	2-227052367-G-C;stop_gained;dominant;1.29e-14|2-227052367-G-C;stop_gained;allelic;1.32e-14
TTN_41202;BlockI30-I52;I30-I52 Other forms of heart disease	TTN	41202;BlockI30-I52;I30-I52 Other forms of heart disease	Chapter IX Diseases of the circulatory system	3.36e-21	2.15e-21	NA
BRCA2_41200;B276;B27.6 Skin sparing mastectomy	BRCA2	41200;B276;B27.6 Skin sparing mastectomy	Chapter IV Endocrine; nutritional and metabolic diseases	2.23e-21	1.84e-13	NA
PKD1_Union;BlockQ38-Q45;Q38-Q45 Other congenital malformations of the digestive system	PKD1	Union;BlockQ38-Q45;Q38-Q45 Other congenital malformations of the digestive system	Chapter XVII Congenital malformations; deformations and chromosomal abnormalities	2.76e-21	2.76e-21	NA
FLG_Union;L309;L30.9 Dermatitis| unspecified	FLG	Union;L309;L30.9 Dermatitis| unspecified	Chapter XII Diseases of the skin and subcutaneous tissue	NA	3.21e-21	1-152313385-G-A;stop_gained;allelic;3.22e-15|1-152312600-CACTG-C;frameshift_variant;allelic;5.29e-14|1-152313385-G-A;stop_gained;dominant;6.43e-13|1-152312600-CACTG-C;frameshift_variant;dominant;2.29e-12
SLC4A1_20002;1451;hereditary|genetic haematological disorder	SLC4A1	20002;1451;hereditary|genetic haematological disorder	Chapter III Diseases of the blood and blood-forming organs and certain disorders involving the immune mechanism	3.27e-21	3.27e-21	NA
MYOC_Source of report of H40 (glaucoma)	MYOC	Source of report of H40 (glaucoma)	Chapter VII Diseases of the eye and adnexa	NA	3.44e-21	1-171636338-G-A;stop_gained;dominant;1.41e-24|1-171636338-G-A;stop_gained;allelic;1.58e-24
FBN1_Union;BlockQ80-Q89;Q80-Q89 Other congenital malformations	FBN1	Union;BlockQ80-Q89;Q80-Q89 Other congenital malformations	Chapter XVII Congenital malformations; deformations and chromosomal abnormalities	3.9e-21	3.9e-21	NA
MSH6_Union;C541;C54.1 Endometrium	MSH6	Union;C541;C54.1 Endometrium	Chapter II Neoplasms	5e-20	3.97e-21	NA
ASXL1_Union;C92;C92 Myeloid leukaemia	ASXL1	Union;C92;C92 Myeloid leukaemia	Chapter II Neoplasms	7.39e-12	4.3e-21	NA
BRCA1_40006;C509;C50.9 Breast| unspecified	BRCA1	40006;C509;C50.9 Breast| unspecified	Chapter II Neoplasms	2.96e-15	5.26e-21	NA
PKD2_Union;Q446;Q44.6 Cystic disease of liver	PKD2	Union;Q446;Q44.6 Cystic disease of liver	Chapter XVII Congenital malformations; deformations and chromosomal abnormalities	5.69e-21	5.69e-21	NA
BRCA2_41272;B276;B27.6 Skin sparing mastectomy	BRCA2	41272;B276;B27.6 Skin sparing mastectomy	Chapter IV Endocrine; nutritional and metabolic diseases	5.81e-21	1.44e-13	NA
BRCA2_41272;X72;X72 Delivery of chemotherapy for neoplasm	BRCA2	41272;X72;X72 Delivery of chemotherapy for neoplasm	Chapter XXII Codes for special purposes	5.95e-21	NA	NA
COL4A4_41200;M45;M45 Diagnostic endoscopic examination of bladder	COL4A4	41200;M45;M45 Diagnostic endoscopic examination of bladder	Chapter XIV Diseases of the genitourinary system	NA	6.07e-21	2-227052367-G-C;stop_gained;dominant;9.35e-16|2-227052367-G-C;stop_gained;allelic;9.61e-16
APC_Union;D13;D13 Benign neoplasm of other and ill-defined parts of digestive system	APC	Union;D13;D13 Benign neoplasm of other and ill-defined parts of digestive system	Chapter II Neoplasms	6.21e-21	6.21e-21	NA
BRCA2_Union;C78;C78 Secondary malignant neoplasm of respiratory and digestive organs	BRCA2	Union;C78;C78 Secondary malignant neoplasm of respiratory and digestive organs	Chapter II Neoplasms	6.3e-21	NA	NA
PKD1_Union;BlockN17-N19;N17-N19 Renal failure	PKD1	Union;BlockN17-N19;N17-N19 Renal failure	Chapter XIV Diseases of the genitourinary system	6.63e-21	6.63e-21	NA
TET2_Union;ChapterIII;Chapter III Diseases of the blood and blood-forming organs and certain disorders involving the immune mechanism	TET2	Union;ChapterIII;Chapter III Diseases of the blood and blood-forming organs and certain disorders involving the immune mechanism	Chapter III Diseases of the blood and blood-forming organs and certain disorders involving the immune mechanism	7.09e-21	7.09e-21	NA
MSH6_Union;C54;C54 Malignant neoplasm of corpus uteri	MSH6	Union;C54;C54 Malignant neoplasm of corpus uteri	Chapter II Neoplasms	9.62e-20	7.88e-21	NA
TET2_40006;BlockC81-C96;C81-C96 Malignant neoplasms| stated or presumed to be primary| of lymphoid| haematopoietic and related tissue	TET2	40006;BlockC81-C96;C81-C96 Malignant neoplasms| stated or presumed to be primary| of lymphoid| haematopoietic and related tissue	Chapter II Neoplasms	8.58e-21	8.58e-21	NA
PKD1_Union;N189;N18.9 Chronic renal failure| unspecified	PKD1	Union;N189;N18.9 Chronic renal failure| unspecified	Chapter XIV Diseases of the genitourinary system	1.14e-20	1.14e-20	NA
NF1_20002;1434;other neurological problem	NF1	20002;1434;other neurological problem	Chapter VI Diseases of the nervous system	1.67e-20	1.42e-16	NA
BRCA2_40001;C61;C61 Malignant neoplasm of prostate	BRCA2	40001;C61;C61 Malignant neoplasm of prostate	Chapter II Neoplasms	1.76e-20	NA	NA
ASXL1_40001;C92;C92 Myeloid leukaemia	ASXL1	40001;C92;C92 Myeloid leukaemia	Chapter II Neoplasms	1.27e-13	2.42e-20	NA
BRCA2_40001;BlockC60-C63;C60-C63 Malignant neoplasms of male genital organs	BRCA2	40001;BlockC60-C63;C60-C63 Malignant neoplasms of male genital organs	Chapter II Neoplasms	2.5e-20	NA	NA
BRCA1_41200;B27;B27 Total excision of breast	BRCA1	41200;B27;B27 Total excision of breast	Chapter IV Endocrine; nutritional and metabolic diseases	6.64e-15	2.55e-20	NA
BRCA1_40011;8500;Duct adenocarcinoma	BRCA1	40011;8500;Duct adenocarcinoma	Chapter II Neoplasms	2.06e-16	3.15e-20	NA
TTN_Union;I50;I50 Heart failure	TTN	Union;I50;I50 Heart failure	Chapter IX Diseases of the circulatory system	4.52e-20	3.38e-20	NA
TTN_Source of report of I50 (heart failure)	TTN	Source of report of I50 (heart failure)	Chapter IX Diseases of the circulatory system	6e-20	4e-20	NA
MSH6_40006;C541;C54.1 Endometrium	MSH6	40006;C541;C54.1 Endometrium	Chapter II Neoplasms	4.01e-20	5.78e-20	NA
NF1_Union;G98;G98 Other disorders of nervous system| not elsewhere classified	NF1	Union;G98;G98 Other disorders of nervous system| not elsewhere classified	Chapter VI Diseases of the nervous system	5.84e-20	9.5e-16	NA
BRCA1_41202;BlockC50-C50;C50-C50 Malignant neoplasm of breast	BRCA1	41202;BlockC50-C50;C50-C50 Malignant neoplasm of breast	Chapter II Neoplasms	1.69e-14	9.76e-20	NA
MSH6_40006;C54;C54 Malignant neoplasm of corpus uteri	MSH6	40006;C54;C54 Malignant neoplasm of corpus uteri	Chapter II Neoplasms	1.02e-19	1.46e-19	NA
COL4A4_41200;M459;M45.9 Unspecified diagnostic endoscopic examination of bladder	COL4A4	41200;M459;M45.9 Unspecified diagnostic endoscopic examination of bladder	Chapter XIV Diseases of the genitourinary system	NA	1.08e-19	2-227052367-G-C;stop_gained;dominant;1.36e-14|2-227052367-G-C;stop_gained;allelic;1.39e-14
BRCA1_41202;C50;C50 Malignant neoplasm of breast	BRCA1	41202;C50;C50 Malignant neoplasm of breast	Chapter II Neoplasms	2.24e-14	1.36e-19	NA
MSH6_20001;1037;female genital tract cancer	MSH6	20001;1037;female genital tract cancer	Chapter II Neoplasms	1.14e-18	2.08e-19	NA
BRCA2_40006;BlockC51-C58;C51-C58 Malignant neoplasms of female genital organs	BRCA2	40006;BlockC51-C58;C51-C58 Malignant neoplasms of female genital organs	Chapter II Neoplasms	2.13e-19	NA	NA
SLC4A1_Source of report of D58 (other hereditary haemolytic anaemias)	SLC4A1	Source of report of D58 (other hereditary haemolytic anaemias)	Chapter III Diseases of the blood and blood-forming organs and certain disorders involving the immune mechanism	2.15e-19	2.15e-19	NA
EGFL8_Source of report of L40 (psoriasis)	EGFL8	Source of report of L40 (psoriasis)	Chapter XII Diseases of the skin and subcutaneous tissue	NA	2.53e-19	6-32166618-C-G;stop_gained;dominant;7.44e-20|6-32166618-C-G;stop_gained;allelic;1.7e-19
TET2_40001;C92;C92 Myeloid leukaemia	TET2	40001;C92;C92 Myeloid leukaemia	Chapter II Neoplasms	2.54e-19	2.54e-19	NA
TET2_Union;BlockD37-D48;D37-D48 Neoplasms of uncertain or unknown behaviour	TET2	Union;BlockD37-D48;D37-D48 Neoplasms of uncertain or unknown behaviour	Chapter II Neoplasms	3.26e-19	3.26e-19	NA
TTN_Union;BlockI30-I52;I30-I52 Other forms of heart disease	TTN	Union;BlockI30-I52;I30-I52 Other forms of heart disease	Chapter IX Diseases of the circulatory system	3.35e-19	3.35e-19	NA
COL4A4_Union;BlockR30-R39;R30-R39 Symptoms and signs involving the urinary system	COL4A4	Union;BlockR30-R39;R30-R39 Symptoms and signs involving the urinary system	Chapter XVIII Symptoms; signs and abnormal clinical and laboratory findings; not elsewhere classified	NA	3.68e-19	2-227052367-G-C;stop_gained;dominant;6.25e-13|2-227052367-G-C;stop_gained;allelic;6.37e-13
PKD1_41272;M012;M01.2 Allotransplantation of kidney from live donor	PKD1	41272;M012;M01.2 Allotransplantation of kidney from live donor	Chapter XIV Diseases of the genitourinary system	4.25e-19	4.25e-19	NA
COL4A4_41272;M45;M45 Diagnostic endoscopic examination of bladder	COL4A4	41272;M45;M45 Diagnostic endoscopic examination of bladder	Chapter XIV Diseases of the genitourinary system	NA	5.49e-19	2-227052367-G-C;stop_gained;dominant;7.03e-15|2-227052367-G-C;stop_gained;allelic;7.22e-15
TET2_Union;D47;D47 Other neoplasms of uncertain or unknown behaviour of lymphoid| haematopoietic and related tissue	TET2	Union;D47;D47 Other neoplasms of uncertain or unknown behaviour of lymphoid| haematopoietic and related tissue	Chapter II Neoplasms	5.96e-19	5.96e-19	NA
PKD1_41200;M012;M01.2 Allotransplantation of kidney from live donor	PKD1	41200;M012;M01.2 Allotransplantation of kidney from live donor	Chapter XIV Diseases of the genitourinary system	6.15e-19	6.15e-19	NA
TTN_Union;I48;I48 Atrial fibrillation and flutter	TTN	Union;I48;I48 Atrial fibrillation and flutter	Chapter IX Diseases of the circulatory system	7.47e-19	9.6e-19	NA
ASXL1_40001;C920;C92.0 Acute myeloid leukaemia	ASXL1	40001;C920;C92.0 Acute myeloid leukaemia	Chapter II Neoplasms	7.02e-12	7.53e-19	NA
BRCA2_41202;ChapterII;Chapter II Neoplasms	BRCA2	41202;ChapterII;Chapter II Neoplasms	Chapter II Neoplasms	7.71e-19	NA	NA
ASXL1_41200;W36;W36 Diagnostic puncture of bone	ASXL1	41200;W36;W36 Diagnostic puncture of bone	Chapter XIII Diseases of the musculoskeletal system and connective tissue	NA	7.92e-19	NA
BRCA1_40012;3;Malignant| primary site	BRCA1	40012;3;Malignant| primary site	Chapter II Neoplasms	1.31e-17	8.57e-19	NA
ASXL1_41272;W365;W36.5 Diagnostic extraction of bone marrow NEC	ASXL1	41272;W365;W36.5 Diagnostic extraction of bone marrow NEC	Chapter XIII Diseases of the musculoskeletal system and connective tissue	NA	8.91e-19	NA
ENG_Source of report of I78 (diseases of capillaries)	ENG	Source of report of I78 (diseases of capillaries)	Chapter IX Diseases of the circulatory system	9.18e-19	9.18e-19	NA
TET2_Union;D46;D46 Myelodysplastic syndromes	TET2	Union;D46;D46 Myelodysplastic syndromes	Chapter II Neoplasms	1.06e-18	1.06e-18	NA
EGFL8_Union;L40;L40 Psoriasis	EGFL8	Union;L40;L40 Psoriasis	Chapter XII Diseases of the skin and subcutaneous tissue	NA	1.44e-18	6-32166618-C-G;stop_gained;dominant;4.99e-19|6-32166618-C-G;stop_gained;allelic;7.5e-19
COL4A4_41272;M459;M45.9 Unspecified diagnostic endoscopic examination of bladder	COL4A4	41272;M459;M45.9 Unspecified diagnostic endoscopic examination of bladder	Chapter XIV Diseases of the genitourinary system	NA	1.65e-18	2-227052367-G-C;stop_gained;dominant;1.44e-14|2-227052367-G-C;stop_gained;allelic;1.48e-14
SLC4A1_Union;D58;D58 Other hereditary haemolytic anaemias	SLC4A1	Union;D58;D58 Other hereditary haemolytic anaemias	Chapter III Diseases of the blood and blood-forming organs and certain disorders involving the immune mechanism	1.79e-18	1.79e-18	NA
CHEK2_Union;BlockC50-C50;C50-C50 Malignant neoplasm of breast	CHEK2	Union;BlockC50-C50;C50-C50 Malignant neoplasm of breast	Chapter II Neoplasms	NA	2.05e-18	22-28695868-AG-A;frameshift_variant;allelic;4.64e-15|22-28695868-AG-A;frameshift_variant;dominant;9.38e-15
CHEK2_Union;C50;C50 Malignant neoplasm of breast	CHEK2	Union;C50;C50 Malignant neoplasm of breast	Chapter II Neoplasms	NA	2.22e-18	22-28695868-AG-A;frameshift_variant;allelic;9.97e-15|22-28695868-AG-A;frameshift_variant;dominant;1.88e-14
APC_Union;D126;D12.6 Colon| unspecified	APC	Union;D126;D12.6 Colon| unspecified	Chapter II Neoplasms	2.29e-18	2.29e-18	NA
PKD2_Union;Q44;Q44 Congenital malformations of gallbladder| bile ducts and liver	PKD2	Union;Q44;Q44 Congenital malformations of gallbladder| bile ducts and liver	Chapter XVII Congenital malformations; deformations and chromosomal abnormalities	2.37e-18	2.37e-18	NA
BRCA2_Union;C795;C79.5 Secondary malignant neoplasm of bone and bone marrow	BRCA2	Union;C795;C79.5 Secondary malignant neoplasm of bone and bone marrow	Chapter II Neoplasms	2.69e-18	NA	NA
BRCA2_Union;C77;C77 Secondary and unspecified malignant neoplasm of lymph nodes	BRCA2	Union;C77;C77 Secondary and unspecified malignant neoplasm of lymph nodes	Chapter II Neoplasms	3.28e-18	NA	NA
ASXL1_41272;W36;W36 Diagnostic puncture of bone	ASXL1	41272;W36;W36 Diagnostic puncture of bone	Chapter XIII Diseases of the musculoskeletal system and connective tissue	NA	3.43e-18	NA
MSH6_41202;BlockC51-C58;C51-C58 Malignant neoplasms of female genital organs	MSH6	41202;BlockC51-C58;C51-C58 Malignant neoplasms of female genital organs	Chapter II Neoplasms	3.27e-17	3.77e-18	NA
BRCA2_Union;ChapterII;Chapter II Neoplasms	BRCA2	Union;ChapterII;Chapter II Neoplasms	Chapter II Neoplasms	4.26e-18	NA	NA
PALB2_40011;8500;Duct adenocarcinoma	PALB2	40011;8500;Duct adenocarcinoma	Chapter II Neoplasms	4.43e-18	4.43e-18	16-23621362-C-T;stop_gained;dominant;3.91e-11|16-23621362-C-T;stop_gained;allelic;3.97e-11
ASXL1_Union;BlockC81-C96;C81-C96 Malignant neoplasms| stated or presumed to be primary| of lymphoid| haematopoietic and related tissue	ASXL1	Union;BlockC81-C96;C81-C96 Malignant neoplasms| stated or presumed to be primary| of lymphoid| haematopoietic and related tissue	Chapter II Neoplasms	NA	4.6e-18	NA
TTN_41202;I50;I50 Heart failure	TTN	41202;I50;I50 Heart failure	Chapter IX Diseases of the circulatory system	1.22e-17	4.85e-18	NA
ASXL1_Union;D46;D46 Myelodysplastic syndromes	ASXL1	Union;D46;D46 Myelodysplastic syndromes	Chapter II Neoplasms	NA	5.7e-18	NA
TET2_Union;BlockD70-D77;D70-D77 Other diseases of blood and blood-forming organs	TET2	Union;BlockD70-D77;D70-D77 Other diseases of blood and blood-forming organs	Chapter III Diseases of the blood and blood-forming organs and certain disorders involving the immune mechanism	6.07e-18	6.07e-18	NA
BRCA1_2453;Cancer diagnosed by doctor	BRCA1	2453;Cancer diagnosed by doctor	Chapter II Neoplasms	1.02e-15	6.21e-18	NA
APOB_Union;E78;E78 Disorders of lipoprotein metabolism and other lipidaemias	APOB	Union;E78;E78 Disorders of lipoprotein metabolism and other lipidaemias	Chapter IV Endocrine; nutritional and metabolic diseases	6.31e-18	6.31e-18	NA
NF1_41202;ChapterXVII;Chapter XVII Congenital malformations| deformations and chromosomal abnormalities	NF1	41202;ChapterXVII;Chapter XVII Congenital malformations| deformations and chromosomal abnormalities	Chapter XVII Congenital malformations; deformations and chromosomal abnormalities	6.79e-18	1.15e-14	NA
ENG_Union;I78;I78 Diseases of capillaries	ENG	Union;I78;I78 Diseases of capillaries	Chapter IX Diseases of the circulatory system	7.91e-18	7.91e-18	NA
TTN_Source of report of I48 (atrial fibrillation and flutter)	TTN	Source of report of I48 (atrial fibrillation and flutter)	Chapter IX Diseases of the circulatory system	8.64e-18	1.1e-17	NA
SLC4A1_Union;BlockD55-D59;D55-D59 Haemolytic anaemias	SLC4A1	Union;BlockD55-D59;D55-D59 Haemolytic anaemias	Chapter III Diseases of the blood and blood-forming organs and certain disorders involving the immune mechanism	8.79e-18	8.79e-18	NA
APC_Union;D12;D12 Benign neoplasm of colon| rectum| anus and anal canal	APC	Union;D12;D12 Benign neoplasm of colon| rectum| anus and anal canal	Chapter II Neoplasms	1.2e-17	1.2e-17	NA
PKD1_41272;L743;L74.3 Attention to arteriovenous shunt	PKD1	41272;L743;L74.3 Attention to arteriovenous shunt	Chapter IX Diseases of the circulatory system	1.34e-17	1.34e-17	NA
APC_Union;D132;D13.2 Duodenum	APC	Union;D132;D13.2 Duodenum	Chapter II Neoplasms	1.47e-17	1.47e-17	NA
APC_Union;D131;D13.1 Stomach	APC	Union;D131;D13.1 Stomach	Chapter II Neoplasms	1.6e-17	1.6e-17	NA
ASXL1_41202;D46;D46 Myelodysplastic syndromes	ASXL1	41202;D46;D46 Myelodysplastic syndromes	Chapter II Neoplasms	NA	1.64e-17	NA
ASXL1_41202;BlockC81-C96;C81-C96 Malignant neoplasms| stated or presumed to be primary| of lymphoid| haematopoietic and related tissue	ASXL1	41202;BlockC81-C96;C81-C96 Malignant neoplasms| stated or presumed to be primary| of lymphoid| haematopoietic and related tissue	Chapter II Neoplasms	NA	1.69e-17	NA
TET2_Union;D469;D46.9 Myelodysplastic syndrome| unspecified	TET2	Union;D469;D46.9 Myelodysplastic syndrome| unspecified	Chapter II Neoplasms	1.8e-17	1.8e-17	NA
TTN_20002;1079;cardiomyopathy	TTN	20002;1079;cardiomyopathy	Chapter IX Diseases of the circulatory system	2.23e-17	2.49e-17	NA
SPTB_Union;D730;D73.0 Hyposplenism	SPTB	Union;D730;D73.0 Hyposplenism	Chapter III Diseases of the blood and blood-forming organs and certain disorders involving the immune mechanism	2.39e-17	2.39e-17	NA
APC_41202;D132;D13.2 Duodenum	APC	41202;D132;D13.2 Duodenum	Chapter II Neoplasms	2.54e-17	2.54e-17	NA
PKD1_41272;M293;M29.3 Endoscopic removal of tubal prosthesis from ureter	PKD1	41272;M293;M29.3 Endoscopic removal of tubal prosthesis from ureter	Chapter XIV Diseases of the genitourinary system	2.73e-17	2.73e-17	NA
BRCA2_41202;C78;C78 Secondary malignant neoplasm of respiratory and digestive organs	BRCA2	41202;C78;C78 Secondary malignant neoplasm of respiratory and digestive organs	Chapter II Neoplasms	2.76e-17	1.65e-09	NA
LDLR_20002;1473;high cholesterol	LDLR	20002;1473;high cholesterol	Chapter IX Diseases of the circulatory system	3.31e-17	3.31e-17	NA
MYOC_Union;H409;H40.9 Glaucoma| unspecified	MYOC	Union;H409;H40.9 Glaucoma| unspecified	Chapter VII Diseases of the eye and adnexa	NA	4.24e-17	1-171636338-G-A;stop_gained;dominant;8.95e-21|1-171636338-G-A;stop_gained;allelic;1e-20
TET2_40001;ChapterII;Chapter II Neoplasms	TET2	40001;ChapterII;Chapter II Neoplasms	Chapter II Neoplasms	5.36e-17	5.36e-17	NA
ASXL1_41202;C92;C92 Myeloid leukaemia	ASXL1	41202;C92;C92 Myeloid leukaemia	Chapter II Neoplasms	2.64e-11	6.34e-17	NA
BRCA2_41272;B291;B29.1 Reconstruction of breast using myocutaneous flap of latissimus dorsi muscle	BRCA2	41272;B291;B29.1 Reconstruction of breast using myocutaneous flap of latissimus dorsi muscle	Chapter IV Endocrine; nutritional and metabolic diseases	6.44e-17	NA	NA
BRCA1_41202;Z421;Z42.1 Follow-up care involving plastic surgery of breast	BRCA1	41202;Z421;Z42.1 Follow-up care involving plastic surgery of breast	Chapter XXI Factors influencing health status and contact with health services	2.58e-13	6.88e-17	NA
PKD1_41200;M293;M29.3 Endoscopic removal of tubal prosthesis from ureter	PKD1	41200;M293;M29.3 Endoscopic removal of tubal prosthesis from ureter	Chapter XIV Diseases of the genitourinary system	6.94e-17	6.94e-17	NA
BRCA1_40011;2;(8010-8790) Epithelial	BRCA1	40011;2;(8010-8790) Epithelial	Chapter II Neoplasms	4.38e-16	7.01e-17	NA
ASXL1_41200;W365;W36.5 Diagnostic extraction of bone marrow NEC	ASXL1	41200;W365;W36.5 Diagnostic extraction of bone marrow NEC	Chapter XIII Diseases of the musculoskeletal system and connective tissue	NA	7.22e-17	NA
PKD1_Union;T82;T82 Complications of cardiac and vascular prosthetic devices| implants and grafts	PKD1	Union;T82;T82 Complications of cardiac and vascular prosthetic devices| implants and grafts	Chapter XIX Injury; poisoning and certain other consequences of external causes	7.3e-17	7.3e-17	NA
ASXL1_Union;D469;D46.9 Myelodysplastic syndrome| unspecified	ASXL1	Union;D469;D46.9 Myelodysplastic syndrome| unspecified	Chapter II Neoplasms	NA	8.41e-17	NA
PKD1_41272;M13;M13 Percutaneous puncture of kidney	PKD1	41272;M13;M13 Percutaneous puncture of kidney	Chapter XIV Diseases of the genitourinary system	9.85e-17	9.85e-17	NA
ASXL1_41202;D469;D46.9 Myelodysplastic syndrome| unspecified	ASXL1	41202;D469;D46.9 Myelodysplastic syndrome| unspecified	Chapter II Neoplasms	NA	1.03e-16	NA
BRCA2_2453;Cancer diagnosed by doctor	BRCA2	2453;Cancer diagnosed by doctor	Chapter II Neoplasms	1.06e-16	3.14e-10	NA
TET2_Union;D69;D69 Purpura and other haemorrhagic conditions	TET2	Union;D69;D69 Purpura and other haemorrhagic conditions	Chapter III Diseases of the blood and blood-forming organs and certain disorders involving the immune mechanism	1.23e-16	1.23e-16	NA
ASXL1_Union;C920;C92.0 Acute myeloid leukaemia	ASXL1	Union;C920;C92.0 Acute myeloid leukaemia	Chapter II Neoplasms	2.99e-11	1.63e-16	NA
NOD2_20002;1462;crohns disease	NOD2	20002;1462;crohns disease	Chapter XI Diseases of the digestive system	NA	1.7e-16	16-50729867-G-GC;frameshift_variant;allelic;8.18e-20|16-50729867-G-GC;frameshift_variant;dominant;1.74e-16|16-50729867-G-GC;frameshift_variant;recessive;3.64e-10
SPTB_Source of report of D58 (other hereditary haemolytic anaemias)	SPTB	Source of report of D58 (other hereditary haemolytic anaemias)	Chapter III Diseases of the blood and blood-forming organs and certain disorders involving the immune mechanism	2.32e-16	2.32e-16	NA
TET2_Union;BlockD65-D69;D65-D69 Coagulation defects| purpura and other haemorrhagic conditions	TET2	Union;BlockD65-D69;D65-D69 Coagulation defects| purpura and other haemorrhagic conditions	Chapter III Diseases of the blood and blood-forming organs and certain disorders involving the immune mechanism	2.42e-16	2.42e-16	NA
TET2_Union;C931;C93.1 Chronic monocytic leukaemia	TET2	Union;C931;C93.1 Chronic monocytic leukaemia	Chapter II Neoplasms	2.51e-16	2.51e-16	NA
BRCA2_41272;X70;X70 Procurement of drugs for chemotherapy for neoplasm in Bands 1-5	BRCA2	41272;X70;X70 Procurement of drugs for chemotherapy for neoplasm in Bands 1-5	Chapter XXII Codes for special purposes	2.77e-16	NA	NA
COL2A1_Source of report of Q87 (other specified congenital malformation syndromes affecting multiple systems)	COL2A1	Source of report of Q87 (other specified congenital malformation syndromes affecting multiple systems)	Chapter XVII Congenital malformations; deformations and chromosomal abnormalities	2.96e-16	2.96e-16	NA
CHEK2_40006;BlockC50-C50;C50-C50 Malignant neoplasm of breast	CHEK2	40006;BlockC50-C50;C50-C50 Malignant neoplasm of breast	Chapter II Neoplasms	NA	3.14e-16	22-28695868-AG-A;frameshift_variant;allelic;4.45e-14|22-28695868-AG-A;frameshift_variant;dominant;1.41e-13
ASXL1_40001;BlockC81-C96;C81-C96 Malignant neoplasms| stated or presumed to be primary| of lymphoid| haematopoietic and related tissue	ASXL1	40001;BlockC81-C96;C81-C96 Malignant neoplasms| stated or presumed to be primary| of lymphoid| haematopoietic and related tissue	Chapter II Neoplasms	NA	3.79e-16	NA
CHEK2_40006;C50;C50 Malignant neoplasm of breast	CHEK2	40006;C50;C50 Malignant neoplasm of breast	Chapter II Neoplasms	NA	3.84e-16	22-28695868-AG-A;frameshift_variant;allelic;8.46e-14|22-28695868-AG-A;frameshift_variant;dominant;1.64e-13
BRCA2_41272;B37;B37 Other operations on breast	BRCA2	41272;B37;B37 Other operations on breast	Chapter IV Endocrine; nutritional and metabolic diseases	4.55e-16	NA	NA
BRCA1_41272;ChapterB;Chapter B - Endocrine System and Breast	BRCA1	41272;ChapterB;Chapter B - Endocrine System and Breast	Chapter VII Diseases of the eye and adnexa	2.05e-11	4.78e-16	NA
MSH6_Union;C18;C18 Malignant neoplasm of colon	MSH6	Union;C18;C18 Malignant neoplasm of colon	Chapter II Neoplasms	4.85e-16	1.24e-15	NA
COL1A1_Union;BlockQ65-Q79;Q65-Q79 Congenital malformations and deformations of the musculoskeletal system	COL1A1	Union;BlockQ65-Q79;Q65-Q79 Congenital malformations and deformations of the musculoskeletal system	Chapter XVII Congenital malformations; deformations and chromosomal abnormalities	5.2e-16	5.2e-16	NA
TTN_Union;I509;I50.9 Heart failure| unspecified	TTN	Union;I509;I50.9 Heart failure| unspecified	Chapter IX Diseases of the circulatory system	5.52e-16	7.4e-16	NA
COL4A4_41200;ChapterM;Chapter M - Urinary	COL4A4	41200;ChapterM;Chapter M - Urinary	Chapter VII Diseases of the eye and adnexa	NA	5.55e-16	2-227052367-G-C;stop_gained;dominant;2.05e-10|2-227052367-G-C;stop_gained;allelic;2.07e-10
MYBPC3_Union;I42;I42 Cardiomyopathy	MYBPC3	Union;I42;I42 Cardiomyopathy	Chapter IX Diseases of the circulatory system	5.57e-16	5.57e-16	NA
MSH2_20001;1020;large bowel cancer|colorectal cancer	MSH2	20001;1020;large bowel cancer|colorectal cancer	Chapter II Neoplasms	5.82e-16	5.82e-16	NA
COL2A1_Union;Q87;Q87 Other specified congenital malformation syndromes affecting multiple systems	COL2A1	Union;Q87;Q87 Other specified congenital malformation syndromes affecting multiple systems	Chapter XVII Congenital malformations; deformations and chromosomal abnormalities	5.91e-16	5.91e-16	NA
ENG_41202;I780;I78.0 Hereditary haemorrhagic telangiectasia	ENG	41202;I780;I78.0 Hereditary haemorrhagic telangiectasia	Chapter IX Diseases of the circulatory system	6.08e-16	6.08e-16	NA
BRCA1_41272;B276;B27.6 Skin sparing mastectomy	BRCA1	41272;B276;B27.6 Skin sparing mastectomy	Chapter IV Endocrine; nutritional and metabolic diseases	4.85e-15	6.14e-16	NA
PKD1_41272;M131;M13.1 Percutaneous needle biopsy of lesion of kidney	PKD1	41272;M131;M13.1 Percutaneous needle biopsy of lesion of kidney	Chapter XIV Diseases of the genitourinary system	6.56e-16	6.56e-16	NA
TSHR_Source of report of E03 (other hypothyroidism)	TSHR	Source of report of E03 (other hypothyroidism)	Chapter IV Endocrine; nutritional and metabolic diseases	6.8e-16	6.8e-16	14-81143695-G-A;stop_gained;dominant;6.03e-15|14-81143695-G-A;stop_gained;allelic;6.15e-15
PKD1_41272;Z364;Z36.4 Brachial artery	PKD1	41272;Z364;Z36.4 Brachial artery	Chapter XXII Codes for special purposes	6.91e-16	6.91e-16	NA
MYOC_Union;BlockH40-H42;H40-H42 Glaucoma	MYOC	Union;BlockH40-H42;H40-H42 Glaucoma	Chapter VII Diseases of the eye and adnexa	NA	7.42e-16	1-171636338-G-A;stop_gained;dominant;9.3e-19|1-171636338-G-A;stop_gained;allelic;1.02e-18
MSH6_20001;1040;uterine|endometrial cancer	MSH6	20001;1040;uterine|endometrial cancer	Chapter II Neoplasms	1.38e-14	7.48e-16	NA
BRCA2_41272;ChapterT;Chapter T - Soft Tissue	BRCA2	41272;ChapterT;Chapter T - Soft Tissue	Chapter VII Diseases of the eye and adnexa	7.56e-16	NA	NA
PKD1_Union;BlockT80-T88;T80-T88 Complications of surgical and medical care| not elsewhere classified	PKD1	Union;BlockT80-T88;T80-T88 Complications of surgical and medical care| not elsewhere classified	Chapter XIX Injury; poisoning and certain other consequences of external causes	8.19e-16	8.19e-16	NA
SPTB_Union;D73;D73 Diseases of spleen	SPTB	Union;D73;D73 Diseases of spleen	Chapter III Diseases of the blood and blood-forming organs and certain disorders involving the immune mechanism	9.58e-16	9.58e-16	NA
MYBPC3_Union;I421;I42.1 Obstructive hypertrophic cardiomyopathy	MYBPC3	Union;I421;I42.1 Obstructive hypertrophic cardiomyopathy	Chapter IX Diseases of the circulatory system	9.92e-16	9.92e-16	NA
PKD1_41200;M13;M13 Percutaneous puncture of kidney	PKD1	41200;M13;M13 Percutaneous puncture of kidney	Chapter XIV Diseases of the genitourinary system	1.09e-15	1.09e-15	NA
COL4A4_41272;ChapterM;Chapter M - Urinary	COL4A4	41272;ChapterM;Chapter M - Urinary	Chapter VII Diseases of the eye and adnexa	NA	1.14e-15	2-227052367-G-C;stop_gained;dominant;3.73e-11|2-227052367-G-C;stop_gained;allelic;3.79e-11
BRCA1_41200;ChapterB;Chapter B - Endocrine System and Breast	BRCA1	41200;ChapterB;Chapter B - Endocrine System and Breast	Chapter VII Diseases of the eye and adnexa	4.36e-11	1.15e-15	NA
TET2_Union;C93;C93 Monocytic leukaemia	TET2	Union;C93;C93 Monocytic leukaemia	Chapter II Neoplasms	1.23e-15	1.23e-15	NA
PALB2_Union;BlockC50-C50;C50-C50 Malignant neoplasm of breast	PALB2	Union;BlockC50-C50;C50-C50 Malignant neoplasm of breast	Chapter II Neoplasms	1.27e-15	1.27e-15	16-23621362-C-T;stop_gained;dominant;1.23e-11|16-23621362-C-T;stop_gained;allelic;1.25e-11
PKD1_41200;L743;L74.3 Attention to arteriovenous shunt	PKD1	41200;L743;L74.3 Attention to arteriovenous shunt	Chapter IX Diseases of the circulatory system	1.37e-15	1.37e-15	NA
BRCA2_41272;X723;X72.3 Delivery of simple parenteral chemotherapy for neoplasm at first attendance	BRCA2	41272;X723;X72.3 Delivery of simple parenteral chemotherapy for neoplasm at first attendance	Chapter XXII Codes for special purposes	1.94e-15	NA	NA
PKD2_41202;Q61;Q61 Cystic kidney disease	PKD2	41202;Q61;Q61 Cystic kidney disease	Chapter XVII Congenital malformations; deformations and chromosomal abnormalities	2.09e-15	2.09e-15	NA
LDLR_6153;1;Cholesterol lowering medication	LDLR	6153;1;Cholesterol lowering medication	Chapter IX Diseases of the circulatory system	2.32e-15	2.32e-15	NA
TET2_40006;BlockD37-D48;D37-D48 Neoplasms of uncertain or unknown behaviour	TET2	40006;BlockD37-D48;D37-D48 Neoplasms of uncertain or unknown behaviour	Chapter II Neoplasms	2.35e-15	2.35e-15	NA
BRCA2_Union;BlockC51-C58;C51-C58 Malignant neoplasms of female genital organs	BRCA2	Union;BlockC51-C58;C51-C58 Malignant neoplasms of female genital organs	Chapter II Neoplasms	2.87e-15	NA	NA
TET2_Union;C920;C92.0 Acute myeloid leukaemia	TET2	Union;C920;C92.0 Acute myeloid leukaemia	Chapter II Neoplasms	3e-15	3e-15	NA
ASXL1_40001;ChapterII;Chapter II Neoplasms	ASXL1	40001;ChapterII;Chapter II Neoplasms	Chapter II Neoplasms	NA	3.12e-15	NA
BRCA2_41200;X70;X70 Procurement of drugs for chemotherapy for neoplasm in Bands 1-5	BRCA2	41200;X70;X70 Procurement of drugs for chemotherapy for neoplasm in Bands 1-5	Chapter XXII Codes for special purposes	3.13e-15	NA	NA
CHEK2_Union;C509;C50.9 Breast| unspecified	CHEK2	Union;C509;C50.9 Breast| unspecified	Chapter II Neoplasms	NA	3.3e-15	22-28695868-AG-A;frameshift_variant;dominant;5.51e-11|22-28695868-AG-A;frameshift_variant;allelic;6.24e-11
PKD1_41202;T82;T82 Complications of cardiac and vascular prosthetic devices| implants and grafts	PKD1	41202;T82;T82 Complications of cardiac and vascular prosthetic devices| implants and grafts	Chapter XIX Injury; poisoning and certain other consequences of external causes	3.71e-15	3.71e-15	NA
PALB2_41200;ChapterB;Chapter B - Endocrine System and Breast	PALB2	41200;ChapterB;Chapter B - Endocrine System and Breast	Chapter VII Diseases of the eye and adnexa	3.83e-15	3.83e-15	NA
MSH6_41272;Q221;Q22.1 Bilateral salpingoophorectomy	MSH6	41272;Q221;Q22.1 Bilateral salpingoophorectomy	Chapter XIV Diseases of the genitourinary system	1.28e-14	3.86e-15	NA
APC_41202;D131;D13.1 Stomach	APC	41202;D131;D13.1 Stomach	Chapter II Neoplasms	4.83e-15	4.83e-15	NA
BRCA1_41202;BlockC51-C58;C51-C58 Malignant neoplasms of female genital organs	BRCA1	41202;BlockC51-C58;C51-C58 Malignant neoplasms of female genital organs	Chapter II Neoplasms	1.94e-13	4.9e-15	NA
TET2_41272;Z753;Z75.3 Wing of ilium	TET2	41272;Z753;Z75.3 Wing of ilium	Chapter XXII Codes for special purposes	4.92e-15	4.92e-15	NA
CHEK2_20001;1002;breast cancer	CHEK2	20001;1002;breast cancer	Chapter II Neoplasms	NA	5.37e-15	22-28695868-AG-A;frameshift_variant;allelic;2.74e-13|22-28695868-AG-A;frameshift_variant;dominant;7.25e-13
MSH2_41202;Z08;Z08 Follow-up examination after treatment for malignant neoplasm	MSH2	41202;Z08;Z08 Follow-up examination after treatment for malignant neoplasm	Chapter XXI Factors influencing health status and contact with health services	5.78e-15	5.78e-15	NA
MSH6_41202;C541;C54.1 Endometrium	MSH6	41202;C541;C54.1 Endometrium	Chapter II Neoplasms	8.16e-14	5.92e-15	NA
FLG_Union;J459;J45.9 Asthma| unspecified	FLG	Union;J459;J45.9 Asthma| unspecified	Chapter X Diseases of the respiratory system	NA	6.6e-15	1-152313385-G-A;stop_gained;allelic;1.08e-09
PALB2_41272;ChapterB;Chapter B - Endocrine System and Breast	PALB2	41272;ChapterB;Chapter B - Endocrine System and Breast	Chapter VII Diseases of the eye and adnexa	6.76e-15	6.76e-15	NA
TET2_40006;C92;C92 Myeloid leukaemia	TET2	40006;C92;C92 Myeloid leukaemia	Chapter II Neoplasms	6.93e-15	6.93e-15	NA
MSH2_41202;Z121;Z12.1 Special screening examination for neoplasm of intestinal tract	MSH2	41202;Z121;Z12.1 Special screening examination for neoplasm of intestinal tract	Chapter XXI Factors influencing health status and contact with health services	7.2e-15	7.2e-15	NA
MSH2_41202;Z12;Z12 Special screening examination for neoplasms	MSH2	41202;Z12;Z12 Special screening examination for neoplasms	Chapter XXI Factors influencing health status and contact with health services	7.23e-15	7.23e-15	NA
BRCA2_41200;B30;B30 Prosthesis for breast	BRCA2	41200;B30;B30 Prosthesis for breast	Chapter IV Endocrine; nutritional and metabolic diseases	7.28e-15	NA	NA
MSH6_41202;C54;C54 Malignant neoplasm of corpus uteri	MSH6	41202;C54;C54 Malignant neoplasm of corpus uteri	Chapter II Neoplasms	1e-13	7.36e-15	NA
BRCA1_40006;ChapterII;Chapter II Neoplasms	BRCA1	40006;ChapterII;Chapter II Neoplasms	Chapter II Neoplasms	5.68e-14	7.51e-15	NA
PKD1_41272;M29;M29 Other therapeutic endoscopic operations on ureter	PKD1	41272;M29;M29 Other therapeutic endoscopic operations on ureter	Chapter XIV Diseases of the genitourinary system	8.43e-15	8.43e-15	NA
APC_41202;D12;D12 Benign neoplasm of colon| rectum| anus and anal canal	APC	41202;D12;D12 Benign neoplasm of colon| rectum| anus and anal canal	Chapter II Neoplasms	8.72e-15	8.72e-15	NA
BRCA1_41200;B276;B27.6 Skin sparing mastectomy	BRCA1	41200;B276;B27.6 Skin sparing mastectomy	Chapter IV Endocrine; nutritional and metabolic diseases	8.48e-14	1e-14	NA
APC_20001;1020;large bowel cancer|colorectal cancer	APC	20001;1020;large bowel cancer|colorectal cancer	Chapter II Neoplasms	1.21e-14	1.21e-14	NA
ATM_40011;8140;Adenocarcinoma| NOS	ATM	40011;8140;Adenocarcinoma| NOS	Chapter II Neoplasms	1.32e-14	1.32e-14	NA
MLH1_41202;Z080;Z08.0 Follow-up examination after surgery for malignant neoplasm	MLH1	41202;Z080;Z08.0 Follow-up examination after surgery for malignant neoplasm	Chapter XXI Factors influencing health status and contact with health services	1.36e-14	2.13e-14	NA
FLG_Source of report of B35 (dermatophytosis)	FLG	Source of report of B35 (dermatophytosis)	Chapter I Certain infectious and parasitic diseases	NA	1.42e-14	NA
MLH1_Union;C18;C18 Malignant neoplasm of colon	MLH1	Union;C18;C18 Malignant neoplasm of colon	Chapter II Neoplasms	1.46e-14	2.83e-14	NA
PALB2_Union;C50;C50 Malignant neoplasm of breast	PALB2	Union;C50;C50 Malignant neoplasm of breast	Chapter II Neoplasms	1.47e-14	1.47e-14	16-23621362-C-T;stop_gained;dominant;3.05e-11|16-23621362-C-T;stop_gained;allelic;3.09e-11
PKD1_41200;M29;M29 Other therapeutic endoscopic operations on ureter	PKD1	41200;M29;M29 Other therapeutic endoscopic operations on ureter	Chapter XIV Diseases of the genitourinary system	1.6e-14	1.6e-14	NA
PKD1_41200;M131;M13.1 Percutaneous needle biopsy of lesion of kidney	PKD1	41200;M131;M13.1 Percutaneous needle biopsy of lesion of kidney	Chapter XIV Diseases of the genitourinary system	1.73e-14	1.73e-14	NA
MSH6_41272;Q22;Q22 Bilateral excision of adnexa of uterus	MSH6	41272;Q22;Q22 Bilateral excision of adnexa of uterus	Chapter XIV Diseases of the genitourinary system	5.5e-14	1.74e-14	NA
APOB_Source of report of E78 (disorders of lipoprotein metabolism and other lipidaemias)	APOB	Source of report of E78 (disorders of lipoprotein metabolism and other lipidaemias)	Chapter IV Endocrine; nutritional and metabolic diseases	1.9e-14	1.9e-14	NA
BRCA2_41272;B361;B36.1 Reconstruction of nipple	BRCA2	41272;B361;B36.1 Reconstruction of nipple	Chapter IV Endocrine; nutritional and metabolic diseases	1.91e-14	NA	NA
PKD2_20002;6;renal|urology	PKD2	20002;6;renal|urology	Chapter XIV Diseases of the genitourinary system	1.95e-14	1.95e-14	NA
BRCA1_41202;Z42;Z42 Follow-up care involving plastic surgery	BRCA1	41202;Z42;Z42 Follow-up care involving plastic surgery	Chapter XXI Factors influencing health status and contact with health services	1.87e-11	1.99e-14	NA
BRCA2_41272;S482;S48.2 Insertion of skin expander into subcutaneous tissue of breast	BRCA2	41272;S482;S48.2 Insertion of skin expander into subcutaneous tissue of breast	Chapter XII Diseases of the skin and subcutaneous tissue	1.99e-14	NA	NA
TET2_41202;D47;D47 Other neoplasms of uncertain or unknown behaviour of lymphoid| haematopoietic and related tissue	TET2	41202;D47;D47 Other neoplasms of uncertain or unknown behaviour of lymphoid| haematopoietic and related tissue	Chapter II Neoplasms	2e-14	2e-14	NA
TET2_40001;C920;C92.0 Acute myeloid leukaemia	TET2	40001;C920;C92.0 Acute myeloid leukaemia	Chapter II Neoplasms	2.47e-14	2.47e-14	NA
TTN_41202;I48;I48 Atrial fibrillation and flutter	TTN	41202;I48;I48 Atrial fibrillation and flutter	Chapter IX Diseases of the circulatory system	3.57e-14	2.66e-14	NA
SPTB_Union;BlockD55-D59;D55-D59 Haemolytic anaemias	SPTB	Union;BlockD55-D59;D55-D59 Haemolytic anaemias	Chapter III Diseases of the blood and blood-forming organs and certain disorders involving the immune mechanism	2.81e-14	2.81e-14	NA
BRCA2_41272;S48;S48 Insertion of skin expander into subcutaneous tissue	BRCA2	41272;S48;S48 Insertion of skin expander into subcutaneous tissue	Chapter XII Diseases of the skin and subcutaneous tissue	2.92e-14	NA	NA
TET2_Union;D70;D70 Agranulocytosis	TET2	Union;D70;D70 Agranulocytosis	Chapter III Diseases of the blood and blood-forming organs and certain disorders involving the immune mechanism	2.99e-14	2.99e-14	NA
ATM_40006;ChapterII;Chapter II Neoplasms	ATM	40006;ChapterII;Chapter II Neoplasms	Chapter II Neoplasms	3.12e-14	3.12e-14	NA
BRCA2_41272;T852;T85.2 Block dissection of axillary lymph nodes	BRCA2	41272;T852;T85.2 Block dissection of axillary lymph nodes	Chapter XII Diseases of the skin and subcutaneous tissue	3.16e-14	NA	NA
MSH2_41202;BlockC15-C26;C15-C26 Malignant neoplasms of digestive organs	MSH2	41202;BlockC15-C26;C15-C26 Malignant neoplasms of digestive organs	Chapter II Neoplasms	3.77e-14	3.77e-14	NA
PKD2_41202;BlockQ60-Q64;Q60-Q64 Congenital malformations of the urinary system	PKD2	41202;BlockQ60-Q64;Q60-Q64 Congenital malformations of the urinary system	Chapter XVII Congenital malformations; deformations and chromosomal abnormalities	3.91e-14	3.91e-14	NA
BRCA2_41272;B36;B36 Reconstruction of nipple and areola	BRCA2	41272;B36;B36 Reconstruction of nipple and areola	Chapter IV Endocrine; nutritional and metabolic diseases	4.03e-14	NA	NA
PALB2_40006;C50;C50 Malignant neoplasm of breast	PALB2	40006;C50;C50 Malignant neoplasm of breast	Chapter II Neoplasms	4.07e-14	4.07e-14	16-23621362-C-T;stop_gained;dominant;2.93e-12|16-23621362-C-T;stop_gained;allelic;2.98e-12
PALB2_40006;BlockC50-C50;C50-C50 Malignant neoplasm of breast	PALB2	40006;BlockC50-C50;C50-C50 Malignant neoplasm of breast	Chapter II Neoplasms	4.07e-14	4.07e-14	16-23621362-C-T;stop_gained;dominant;3.89e-12|16-23621362-C-T;stop_gained;allelic;3.95e-12
APC_20001;1022;colon cancer|sigmoid cancer	APC	20001;1022;colon cancer|sigmoid cancer	Chapter II Neoplasms	4.37e-14	4.37e-14	NA
BRCA2_40011;8441;Serous cystadenocarcinoma	BRCA2	40011;8441;Serous cystadenocarcinoma	Chapter II Neoplasms	4.76e-14	NA	NA
PALB2_41202;BlockC50-C50;C50-C50 Malignant neoplasm of breast	PALB2	41202;BlockC50-C50;C50-C50 Malignant neoplasm of breast	Chapter II Neoplasms	5.01e-14	5.01e-14	16-23621362-C-T;stop_gained;dominant;1.68e-12|16-23621362-C-T;stop_gained;allelic;1.71e-12
TET2_Union;D696;D69.6 Thrombocytopenia| unspecified	TET2	Union;D696;D69.6 Thrombocytopenia| unspecified	Chapter III Diseases of the blood and blood-forming organs and certain disorders involving the immune mechanism	6.04e-14	6.04e-14	NA
ACVRL1_41202;I780;I78.0 Hereditary haemorrhagic telangiectasia	ACVRL1	41202;I780;I78.0 Hereditary haemorrhagic telangiectasia	Chapter IX Diseases of the circulatory system	6.1e-14	6.1e-14	NA
APC_Union;C785;C78.5 Secondary malignant neoplasm of large intestine and rectum	APC	Union;C785;C78.5 Secondary malignant neoplasm of large intestine and rectum	Chapter II Neoplasms	6.11e-14	6.11e-14	NA
TG_Source of report of E03 (other hypothyroidism)	TG	Source of report of E03 (other hypothyroidism)	Chapter IV Endocrine; nutritional and metabolic diseases	NA	6.35e-14	NA
TSHR_Union;E03;E03 Other hypothyroidism	TSHR	Union;E03;E03 Other hypothyroidism	Chapter IV Endocrine; nutritional and metabolic diseases	6.49e-14	6.49e-14	14-81143695-G-A;stop_gained;dominant;1.88e-13|14-81143695-G-A;stop_gained;allelic;1.91e-13
BRCA2_41272;T361;T36.1 Omentectomy	BRCA2	41272;T361;T36.1 Omentectomy	Chapter XII Diseases of the skin and subcutaneous tissue	7.39e-14	NA	NA
PALB2_41202;C50;C50 Malignant neoplasm of breast	PALB2	41202;C50;C50 Malignant neoplasm of breast	Chapter II Neoplasms	7.57e-14	7.57e-14	16-23621362-C-T;stop_gained;dominant;2.34e-12|16-23621362-C-T;stop_gained;allelic;2.38e-12
APC_41202;D126;D12.6 Colon| unspecified	APC	41202;D126;D12.6 Colon| unspecified	Chapter II Neoplasms	8.94e-14	8.94e-14	NA
APC_Union;D133;D13.3 Other and unspecified parts of small intestine	APC	Union;D133;D13.3 Other and unspecified parts of small intestine	Chapter II Neoplasms	8.99e-14	8.99e-14	NA
TET2_41202;BlockD37-D48;D37-D48 Neoplasms of uncertain or unknown behaviour	TET2	41202;BlockD37-D48;D37-D48 Neoplasms of uncertain or unknown behaviour	Chapter II Neoplasms	9.89e-14	9.89e-14	NA
PKD2_Source of report of Q44 (congenital malformations of gallbladder; bile ducts and liver)	PKD2	Source of report of Q44 (congenital malformations of gallbladder; bile ducts and liver)	Chapter XVII Congenital malformations; deformations and chromosomal abnormalities	1.01e-13	1.01e-13	NA
PKD1_41202;T828;T82.8 Other complications of cardiac and vascular prosthetic devices| implants and grafts	PKD1	41202;T828;T82.8 Other complications of cardiac and vascular prosthetic devices| implants and grafts	Chapter XIX Injury; poisoning and certain other consequences of external causes	1.15e-13	1.15e-13	NA
PKD1_41202;I120;I12.0 Hypertensive renal disease with renal failure	PKD1	41202;I120;I12.0 Hypertensive renal disease with renal failure	Chapter IX Diseases of the circulatory system	1.28e-13	1.28e-13	NA
PKD1_41202;Q613;Q61.3 Polycystic kidney| unspecified	PKD1	41202;Q613;Q61.3 Polycystic kidney| unspecified	Chapter XVII Congenital malformations; deformations and chromosomal abnormalities	1.3e-13	1.3e-13	NA
FLG_Union;B35;B35 Dermatophytosis	FLG	Union;B35;B35 Dermatophytosis	Chapter I Certain infectious and parasitic diseases	NA	1.31e-13	NA
TET2_40012;1;Uncertain whether benign or malignant	TET2	40012;1;Uncertain whether benign or malignant	Chapter II Neoplasms	1.31e-13	1.31e-13	NA
TET2_41272;Z75;Z75 Bone of pelvis	TET2	41272;Z75;Z75 Bone of pelvis	Chapter XXII Codes for special purposes	1.31e-13	1.31e-13	NA
ENG_Source of report of Q25 (congenital malformations of great arteries)	ENG	Source of report of Q25 (congenital malformations of great arteries)	Chapter XVII Congenital malformations; deformations and chromosomal abnormalities	1.32e-13	1.32e-13	NA
ASXL1_Union;BlockD37-D48;D37-D48 Neoplasms of uncertain or unknown behaviour	ASXL1	Union;BlockD37-D48;D37-D48 Neoplasms of uncertain or unknown behaviour	Chapter II Neoplasms	NA	1.49e-13	NA
MSH2_Union;C785;C78.5 Secondary malignant neoplasm of large intestine and rectum	MSH2	Union;C785;C78.5 Secondary malignant neoplasm of large intestine and rectum	Chapter II Neoplasms	1.59e-13	1.59e-13	NA
BRCA2_41272;T85;T85 Block dissection of lymph nodes	BRCA2	41272;T85;T85 Block dissection of lymph nodes	Chapter XII Diseases of the skin and subcutaneous tissue	1.7e-13	NA	NA
PKD2_Union;BlockQ38-Q45;Q38-Q45 Other congenital malformations of the digestive system	PKD2	Union;BlockQ38-Q45;Q38-Q45 Other congenital malformations of the digestive system	Chapter XVII Congenital malformations; deformations and chromosomal abnormalities	1.7e-13	1.7e-13	NA
TG_Union;E03;E03 Other hypothyroidism	TG	Union;E03;E03 Other hypothyroidism	Chapter IV Endocrine; nutritional and metabolic diseases	NA	1.95e-13	NA
MYBPC3_Source of report of I42 (cardiomyopathy)	MYBPC3	Source of report of I42 (cardiomyopathy)	Chapter IX Diseases of the circulatory system	1.98e-13	1.98e-13	NA
ENG_41202;Q25;Q25 Congenital malformations of great arteries	ENG	41202;Q25;Q25 Congenital malformations of great arteries	Chapter XVII Congenital malformations; deformations and chromosomal abnormalities	2.34e-13	2.34e-13	NA
BRCA1_41202;C56;C56 Malignant neoplasm of ovary	BRCA1	41202;C56;C56 Malignant neoplasm of ovary	Chapter II Neoplasms	3.88e-11	2.35e-13	NA
BRCA1_Union;C56;C56 Malignant neoplasm of ovary	BRCA1	Union;C56;C56 Malignant neoplasm of ovary	Chapter II Neoplasms	1.09e-10	2.37e-13	NA
PALB2_41202;C509;C50.9 Breast| unspecified	PALB2	41202;C509;C50.9 Breast| unspecified	Chapter II Neoplasms	2.38e-13	2.38e-13	16-23621362-C-T;stop_gained;dominant;7.04e-11|16-23621362-C-T;stop_gained;allelic;7.13e-11
BRCA1_40006;C56;C56 Malignant neoplasm of ovary	BRCA1	40006;C56;C56 Malignant neoplasm of ovary	Chapter II Neoplasms	9.09e-10	2.42e-13	NA
CHEK2_40011;8500;Duct adenocarcinoma	CHEK2	40011;8500;Duct adenocarcinoma	Chapter II Neoplasms	NA	2.59e-13	22-28695868-AG-A;frameshift_variant;allelic;1.85e-13|22-28695868-AG-A;frameshift_variant;dominant;4.57e-13
PKD1_41272;Z36;Z36 Branch of thoracic aorta	PKD1	41272;Z36;Z36 Branch of thoracic aorta	Chapter XXII Codes for special purposes	2.67e-13	2.67e-13	NA
PKD1_41202;I12;I12 Hypertensive renal disease	PKD1	41202;I12;I12 Hypertensive renal disease	Chapter IX Diseases of the circulatory system	2.7e-13	2.7e-13	NA
ENG_Union;Q25;Q25 Congenital malformations of great arteries	ENG	Union;Q25;Q25 Congenital malformations of great arteries	Chapter XVII Congenital malformations; deformations and chromosomal abnormalities	2.81e-13	2.81e-13	NA
COL2A1_Source of report of H33 (retinal detachments and breaks)	COL2A1	Source of report of H33 (retinal detachments and breaks)	Chapter VII Diseases of the eye and adnexa	3.19e-13	3.19e-13	NA
BRCA2_41272;S493;S49.3 Removal of skin expander from subcutaneous tissue of breast	BRCA2	41272;S493;S49.3 Removal of skin expander from subcutaneous tissue of breast	Chapter XII Diseases of the skin and subcutaneous tissue	3.49e-13	NA	NA
FLCN_41202;J93;J93 Pneumothorax	FLCN	41202;J93;J93 Pneumothorax	Chapter X Diseases of the respiratory system	3.67e-13	4.57e-13	NA
PKD1_Union;D638;D63.8 Anaemia in other chronic diseases classified elsewhere	PKD1	Union;D638;D63.8 Anaemia in other chronic diseases classified elsewhere	Chapter III Diseases of the blood and blood-forming organs and certain disorders involving the immune mechanism	3.85e-13	3.85e-13	NA
MYOC_20002;1277;glaucoma	MYOC	20002;1277;glaucoma	Chapter VII Diseases of the eye and adnexa	NA	4.3e-13	1-171636338-G-A;stop_gained;dominant;1.17e-15|1-171636338-G-A;stop_gained;allelic;1.27e-15
ENG_Union;BlockQ20-Q28;Q20-Q28 Congenital malformations of the circulatory system	ENG	Union;BlockQ20-Q28;Q20-Q28 Congenital malformations of the circulatory system	Chapter XVII Congenital malformations; deformations and chromosomal abnormalities	4.4e-13	4.4e-13	NA
ACVRL1_Union;I780;I78.0 Hereditary haemorrhagic telangiectasia	ACVRL1	Union;I780;I78.0 Hereditary haemorrhagic telangiectasia	Chapter IX Diseases of the circulatory system	4.69e-13	4.69e-13	NA
FLG_40006;C44;C44 Other malignant neoplasms of skin	FLG	40006;C44;C44 Other malignant neoplasms of skin	Chapter II Neoplasms	NA	4.74e-13	NA
FBN1_Union;ChapterXVII;Chapter XVII Congenital malformations| deformations and chromosomal abnormalities	FBN1	Union;ChapterXVII;Chapter XVII Congenital malformations| deformations and chromosomal abnormalities	Chapter XVII Congenital malformations; deformations and chromosomal abnormalities	5.14e-13	5.14e-13	NA
MSH2_41202;BlockZ00-Z13;Z00-Z13 Persons encountering health services for examination and investigation	MSH2	41202;BlockZ00-Z13;Z00-Z13 Persons encountering health services for examination and investigation	Chapter XXI Factors influencing health status and contact with health services	5.4e-13	5.4e-13	NA
FLG_Union;L85;L85 Other epidermal thickening	FLG	Union;L85;L85 Other epidermal thickening	Chapter XII Diseases of the skin and subcutaneous tissue	NA	5.45e-13	NA
FBN1_41200;K33;K33 Operations on aortic root	FBN1	41200;K33;K33 Operations on aortic root	Chapter IX Diseases of the circulatory system	5.61e-13	5.61e-13	NA
BRCA1_41272;T85;T85 Block dissection of lymph nodes	BRCA1	41272;T85;T85 Block dissection of lymph nodes	Chapter XII Diseases of the skin and subcutaneous tissue	5.71e-11	5.62e-13	NA
BRCA2_41272;X721;X72.1 Delivery of complex chemotherapy for neoplasm including prolonged infusional treatment at first attendance	BRCA2	41272;X721;X72.1 Delivery of complex chemotherapy for neoplasm including prolonged infusional treatment at first attendance	Chapter XXII Codes for special purposes	5.71e-13	NA	NA
BRCA2_41272;B298;B29.8 Other specified reconstruction of breast	BRCA2	41272;B298;B29.8 Other specified reconstruction of breast	Chapter IV Endocrine; nutritional and metabolic diseases	5.74e-13	NA	NA
MSH6_2453;Cancer diagnosed by doctor	MSH6	2453;Cancer diagnosed by doctor	Chapter II Neoplasms	6.89e-13	6.46e-13	NA
PKD1_41272;Z91;Z91 Other vein of upper body	PKD1	41272;Z91;Z91 Other vein of upper body	Chapter XXII Codes for special purposes	6.56e-13	6.56e-13	NA
PKD1_Union;T861;T86.1 Kidney transplant failure and rejection	PKD1	Union;T861;T86.1 Kidney transplant failure and rejection	Chapter XIX Injury; poisoning and certain other consequences of external causes	6.88e-13	6.88e-13	NA
FBN1_Union;I710;I71.0 Dissection of aorta [any part]	FBN1	Union;I710;I71.0 Dissection of aorta [any part]	Chapter IX Diseases of the circulatory system	7.24e-13	7.24e-13	NA
ATM_40012;3;Malignant| primary site	ATM	40012;3;Malignant| primary site	Chapter II Neoplasms	7.96e-13	7.96e-13	NA
GCK_Union;BlockE10-E14;E10-E14 Diabetes mellitus	GCK	Union;BlockE10-E14;E10-E14 Diabetes mellitus	Chapter IV Endocrine; nutritional and metabolic diseases	8.25e-13	8.25e-13	NA
MLH1_41202;Z08;Z08 Follow-up examination after treatment for malignant neoplasm	MLH1	41202;Z08;Z08 Follow-up examination after treatment for malignant neoplasm	Chapter XXI Factors influencing health status and contact with health services	8.45e-13	1.63e-12	NA
CHEK2_41202;BlockC50-C50;C50-C50 Malignant neoplasm of breast	CHEK2	41202;BlockC50-C50;C50-C50 Malignant neoplasm of breast	Chapter II Neoplasms	NA	9.52e-13	22-28695868-AG-A;frameshift_variant;dominant;4.01e-10|22-28695868-AG-A;frameshift_variant;allelic;4.43e-10
CHEK2_41202;C50;C50 Malignant neoplasm of breast	CHEK2	41202;C50;C50 Malignant neoplasm of breast	Chapter II Neoplasms	NA	9.52e-13	22-28695868-AG-A;frameshift_variant;dominant;4.25e-10|22-28695868-AG-A;frameshift_variant;allelic;4.72e-10
APOB_20002;1473;high cholesterol	APOB	20002;1473;high cholesterol	Chapter IX Diseases of the circulatory system	9.74e-13	9.74e-13	NA
TET2_40006;ChapterII;Chapter II Neoplasms	TET2	40006;ChapterII;Chapter II Neoplasms	Chapter II Neoplasms	9.89e-13	9.89e-13	NA
BRCA2_41272;B28;B28 Other excision of breast	BRCA2	41272;B28;B28 Other excision of breast	Chapter IV Endocrine; nutritional and metabolic diseases	9.9e-13	NA	NA
COL2A1_Union;H33;H33 Retinal detachments and breaks	COL2A1	Union;H33;H33 Retinal detachments and breaks	Chapter VII Diseases of the eye and adnexa	9.93e-13	9.93e-13	NA
MSH2_Union;C18;C18 Malignant neoplasm of colon	MSH2	Union;C18;C18 Malignant neoplasm of colon	Chapter II Neoplasms	9.96e-13	9.96e-13	NA
BRCA2_41202;C786;C78.6 Secondary malignant neoplasm of retroperitoneum and peritoneum	BRCA2	41202;C786;C78.6 Secondary malignant neoplasm of retroperitoneum and peritoneum	Chapter II Neoplasms	1.01e-12	NA	NA
TTN_Union;I500;I50.0 Congestive heart failure	TTN	Union;I500;I50.0 Congestive heart failure	Chapter IX Diseases of the circulatory system	2.73e-12	1.05e-12	NA
FLG_Union;L82;L82 Seborrhoeic keratosis	FLG	Union;L82;L82 Seborrhoeic keratosis	Chapter XII Diseases of the skin and subcutaneous tissue	NA	1.06e-12	NA
FLG_Source of report of L82 (seborrhoeic keratosis)	FLG	Source of report of L82 (seborrhoeic keratosis)	Chapter XII Diseases of the skin and subcutaneous tissue	NA	1.24e-12	NA
PALB2_Union;C509;C50.9 Breast| unspecified	PALB2	Union;C509;C50.9 Breast| unspecified	Chapter II Neoplasms	1.24e-12	1.24e-12	NA
TET2_41202;C93;C93 Monocytic leukaemia	TET2	41202;C93;C93 Monocytic leukaemia	Chapter II Neoplasms	1.27e-12	1.27e-12	NA
BRCA2_41272;T36;T36 Operations on omentum	BRCA2	41272;T36;T36 Operations on omentum	Chapter XII Diseases of the skin and subcutaneous tissue	1.3e-12	NA	NA
HIST1H2BE_Source of report of L40 (psoriasis)	HIST1H2BE	Source of report of L40 (psoriasis)	Chapter XII Diseases of the skin and subcutaneous tissue	NA	1.48e-12	6-26183814-TC-T;frameshift_variant;dominant;4.15e-11|6-26183814-TC-T;frameshift_variant;allelic;4.56e-11
NOD2_Source of report of K50 (crohns disease [regional enteritis])	NOD2	Source of report of K50 (crohns disease [regional enteritis])	Chapter XI Diseases of the digestive system	NA	1.59e-12	16-50729867-G-GC;frameshift_variant;allelic;5.12e-16|16-50729867-G-GC;frameshift_variant;dominant;9.7e-13|16-50729867-G-GC;frameshift_variant;recessive;1.25e-11
BRCA2_Union;C786;C78.6 Secondary malignant neoplasm of retroperitoneum and peritoneum	BRCA2	Union;C786;C78.6 Secondary malignant neoplasm of retroperitoneum and peritoneum	Chapter II Neoplasms	1.7e-12	NA	NA
PKD1_20002;1192;renal|kidney failure	PKD1	20002;1192;renal|kidney failure	Chapter XIV Diseases of the genitourinary system	1.75e-12	1.75e-12	NA
MSH2_41202;C18;C18 Malignant neoplasm of colon	MSH2	41202;C18;C18 Malignant neoplasm of colon	Chapter II Neoplasms	1.79e-12	1.79e-12	NA
PALB2_41200;B27;B27 Total excision of breast	PALB2	41200;B27;B27 Total excision of breast	Chapter IV Endocrine; nutritional and metabolic diseases	1.85e-12	1.85e-12	16-23621362-C-T;stop_gained;dominant;2.77e-10|16-23621362-C-T;stop_gained;allelic;2.82e-10
BRCA1_41272;B29;B29 Reconstruction of breast	BRCA1	41272;B29;B29 Reconstruction of breast	Chapter IV Endocrine; nutritional and metabolic diseases	8.59e-10	1.92e-12	NA
PKD1_Union;T828;T82.8 Other complications of cardiac and vascular prosthetic devices| implants and grafts	PKD1	Union;T828;T82.8 Other complications of cardiac and vascular prosthetic devices| implants and grafts	Chapter XIX Injury; poisoning and certain other consequences of external causes	1.94e-12	1.94e-12	NA
PALB2_41272;B27;B27 Total excision of breast	PALB2	41272;B27;B27 Total excision of breast	Chapter IV Endocrine; nutritional and metabolic diseases	2.03e-12	2.03e-12	16-23621362-C-T;stop_gained;dominant;3.91e-10|16-23621362-C-T;stop_gained;allelic;3.97e-10
ATM_Union;ChapterII;Chapter II Neoplasms	ATM	Union;ChapterII;Chapter II Neoplasms	Chapter II Neoplasms	2.05e-12	2.05e-12	NA
COL2A1_41272;C712;C71.2 Phacoemulsification of lens	COL2A1	41272;C712;C71.2 Phacoemulsification of lens	Chapter VII Diseases of the eye and adnexa	2.05e-12	2.05e-12	NA
MSH2_41200;H229;H22.9 Unspecified diagnostic endoscopic examination of colon	MSH2	41200;H229;H22.9 Unspecified diagnostic endoscopic examination of colon	Chapter XI Diseases of the digestive system	2.08e-12	2.08e-12	NA
BRCA1_41272;T852;T85.2 Block dissection of axillary lymph nodes	BRCA1	41272;T852;T85.2 Block dissection of axillary lymph nodes	Chapter XII Diseases of the skin and subcutaneous tissue	8.63e-10	2.12e-12	NA
FBN1_41202;I710;I71.0 Dissection of aorta [any part]	FBN1	41202;I710;I71.0 Dissection of aorta [any part]	Chapter IX Diseases of the circulatory system	2.16e-12	2.16e-12	NA
PKD1_41202;Z45;Z45 Adjustment and management of implanted device	PKD1	41202;Z45;Z45 Adjustment and management of implanted device	Chapter XXI Factors influencing health status and contact with health services	2.16e-12	2.16e-12	NA
BRCA2_41202;ChapterXXI;Chapter XXI Factors influencing health status and contact with health services	BRCA2	41202;ChapterXXI;Chapter XXI Factors influencing health status and contact with health services	Chapter XXI Factors influencing health status and contact with health services	2.26e-12	NA	NA
RB1_20001;1030;eye and|or adnexal cancer	RB1	20001;1030;eye and|or adnexal cancer	Chapter II Neoplasms	2.34e-12	2.34e-12	NA
PKD1_41202;BlockT80-T88;T80-T88 Complications of surgical and medical care| not elsewhere classified	PKD1	41202;BlockT80-T88;T80-T88 Complications of surgical and medical care| not elsewhere classified	Chapter XIX Injury; poisoning and certain other consequences of external causes	2.53e-12	2.53e-12	NA
ATM_41202;BlockC15-C26;C15-C26 Malignant neoplasms of digestive organs	ATM	41202;BlockC15-C26;C15-C26 Malignant neoplasms of digestive organs	Chapter II Neoplasms	2.64e-12	2.64e-12	NA
PCSK9_Union;E78;E78 Disorders of lipoprotein metabolism and other lipidaemias	PCSK9	Union;E78;E78 Disorders of lipoprotein metabolism and other lipidaemias	Chapter IV Endocrine; nutritional and metabolic diseases	1.06e-11	2.66e-12	NA
BRCA2_41202;C79;C79 Secondary malignant neoplasm of other sites	BRCA2	41202;C79;C79 Secondary malignant neoplasm of other sites	Chapter II Neoplasms	2.8e-12	NA	NA
FLG_Union;BlockJ40-J47;J40-J47 Chronic lower respiratory diseases	FLG	Union;BlockJ40-J47;J40-J47 Chronic lower respiratory diseases	Chapter X Diseases of the respiratory system	NA	2.83e-12	NA
BRCA1_40006;BlockC51-C58;C51-C58 Malignant neoplasms of female genital organs	BRCA1	40006;BlockC51-C58;C51-C58 Malignant neoplasms of female genital organs	Chapter II Neoplasms	8.93e-10	2.84e-12	NA
HIST1H2BE_Union;L40;L40 Psoriasis	HIST1H2BE	Union;L40;L40 Psoriasis	Chapter XII Diseases of the skin and subcutaneous tissue	NA	3.17e-12	6-26183814-TC-T;frameshift_variant;dominant;7.1e-11|6-26183814-TC-T;frameshift_variant;allelic;7.59e-11
BRCA2_41272;S49;S49 Attention to skin expander in subcutaneous tissue	BRCA2	41272;S49;S49 Attention to skin expander in subcutaneous tissue	Chapter XII Diseases of the skin and subcutaneous tissue	3.24e-12	NA	NA
PALB2_20001;1002;breast cancer	PALB2	20001;1002;breast cancer	Chapter II Neoplasms	3.3e-12	3.3e-12	NA
MYBPC3_Union;I422;I42.2 Other hypertrophic cardiomyopathy	MYBPC3	Union;I422;I42.2 Other hypertrophic cardiomyopathy	Chapter IX Diseases of the circulatory system	3.4e-12	3.4e-12	NA
BRCA2_41200;B28;B28 Other excision of breast	BRCA2	41200;B28;B28 Other excision of breast	Chapter IV Endocrine; nutritional and metabolic diseases	3.69e-12	NA	NA
BRCA1_41272;B30;B30 Prosthesis for breast	BRCA1	41272;B30;B30 Prosthesis for breast	Chapter IV Endocrine; nutritional and metabolic diseases	NA	4.18e-12	NA
COL2A1_Union;H35;H35 Other retinal disorders	COL2A1	Union;H35;H35 Other retinal disorders	Chapter VII Diseases of the eye and adnexa	4.43e-12	4.43e-12	NA
BRCA2_41200;B301;B30.1 Insertion of prosthesis for breast	BRCA2	41200;B301;B30.1 Insertion of prosthesis for breast	Chapter IV Endocrine; nutritional and metabolic diseases	5.05e-12	NA	NA
COL2A1_20002;1281;retinal detachment	COL2A1	20002;1281;retinal detachment	Chapter VII Diseases of the eye and adnexa	5.16e-12	5.16e-12	NA
ATM_Union;BlockC15-C26;C15-C26 Malignant neoplasms of digestive organs	ATM	Union;BlockC15-C26;C15-C26 Malignant neoplasms of digestive organs	Chapter II Neoplasms	5.19e-12	5.19e-12	NA
NOD2_Union;K50;K50 Crohns disease [regional enteritis]	NOD2	Union;K50;K50 Crohns disease [regional enteritis]	Chapter XI Diseases of the digestive system	NA	5.27e-12	16-50729867-G-GC;frameshift_variant;allelic;2.22e-15|16-50729867-G-GC;frameshift_variant;dominant;3.29e-12|16-50729867-G-GC;frameshift_variant;recessive;3.67e-11
TET2_Union;ChapterII;Chapter II Neoplasms	TET2	Union;ChapterII;Chapter II Neoplasms	Chapter II Neoplasms	6.1e-12	6.1e-12	NA
ASXL1_40006;D46;D46 Myelodysplastic syndromes	ASXL1	40006;D46;D46 Myelodysplastic syndromes	Chapter II Neoplasms	NA	6.11e-12	NA
IFT140_Source of report of Q61 (cystic kidney disease)	IFT140	Source of report of Q61 (cystic kidney disease)	Chapter XVII Congenital malformations; deformations and chromosomal abnormalities	6.13e-12	7.69e-12	NA
BRCA2_41200;B36;B36 Reconstruction of nipple and areola	BRCA2	41200;B36;B36 Reconstruction of nipple and areola	Chapter IV Endocrine; nutritional and metabolic diseases	6.36e-12	NA	NA
BRCA1_41272;X723;X72.3 Delivery of simple parenteral chemotherapy for neoplasm at first attendance	BRCA1	41272;X723;X72.3 Delivery of simple parenteral chemotherapy for neoplasm at first attendance	Chapter XXII Codes for special purposes	NA	6.46e-12	NA
ASXL1_41202;C920;C92.0 Acute myeloid leukaemia	ASXL1	41202;C920;C92.0 Acute myeloid leukaemia	Chapter II Neoplasms	NA	6.47e-12	NA
MSH2_40006;BlockC15-C26;C15-C26 Malignant neoplasms of digestive organs	MSH2	40006;BlockC15-C26;C15-C26 Malignant neoplasms of digestive organs	Chapter II Neoplasms	7.16e-12	7.16e-12	NA
TET2_40006;D47;D47 Other neoplasms of uncertain or unknown behaviour of lymphoid| haematopoietic and related tissue	TET2	40006;D47;D47 Other neoplasms of uncertain or unknown behaviour of lymphoid| haematopoietic and related tissue	Chapter II Neoplasms	7.62e-12	7.62e-12	NA
TET2_Union;D471;D47.1 Chronic myeloproliferative disease	TET2	Union;D471;D47.1 Chronic myeloproliferative disease	Chapter II Neoplasms	7.91e-12	7.91e-12	NA
ATM_40011;2;(8010-8790) Epithelial	ATM	40011;2;(8010-8790) Epithelial	Chapter II Neoplasms	8.19e-12	8.19e-12	NA
BRCA1_41272;B301;B30.1 Insertion of prosthesis for breast	BRCA1	41272;B301;B30.1 Insertion of prosthesis for breast	Chapter IV Endocrine; nutritional and metabolic diseases	NA	8.27e-12	NA
COL2A1_41272;C75;C75 Prosthesis of lens	COL2A1	41272;C75;C75 Prosthesis of lens	Chapter VII Diseases of the eye and adnexa	8.36e-12	8.36e-12	NA
COL2A1_41272;C71;C71 Extracapsular extraction of lens	COL2A1	41272;C71;C71 Extracapsular extraction of lens	Chapter VII Diseases of the eye and adnexa	8.41e-12	8.41e-12	NA
BRCA1_Union;BlockZ40-Z54;Z40-Z54 Persons encountering health services for specific procedures and health care	BRCA1	Union;BlockZ40-Z54;Z40-Z54 Persons encountering health services for specific procedures and health care	Chapter XXI Factors influencing health status and contact with health services	7.41e-10	8.42e-12	NA
BRCA2_40001;C56;C56 Malignant neoplasm of ovary	BRCA2	40001;C56;C56 Malignant neoplasm of ovary	Chapter II Neoplasms	8.81e-12	NA	NA
PKD1_41272;Z911;Z91.1 Cephalic vein	PKD1	41272;Z911;Z91.1 Cephalic vein	Chapter XXII Codes for special purposes	9.28e-12	9.28e-12	NA
FBN1_41272;K33;K33 Operations on aortic root	FBN1	41272;K33;K33 Operations on aortic root	Chapter IX Diseases of the circulatory system	9.78e-12	9.78e-12	NA
MLH1_Union;BlockC15-C26;C15-C26 Malignant neoplasms of digestive organs	MLH1	Union;BlockC15-C26;C15-C26 Malignant neoplasms of digestive organs	Chapter II Neoplasms	1.01e-11	2.05e-11	NA
PKD2_41202;Q613;Q61.3 Polycystic kidney| unspecified	PKD2	41202;Q613;Q61.3 Polycystic kidney| unspecified	Chapter XVII Congenital malformations; deformations and chromosomal abnormalities	1.06e-11	1.06e-11	NA
ASXL1_Union;BlockJ09-J18;J09-J18 Influenza and pneumonia	ASXL1	Union;BlockJ09-J18;J09-J18 Influenza and pneumonia	Chapter X Diseases of the respiratory system	NA	1.08e-11	NA
LDLR_Union;BlockE70-E90;E70-E90 Metabolic disorders	LDLR	Union;BlockE70-E90;E70-E90 Metabolic disorders	Chapter IV Endocrine; nutritional and metabolic diseases	1.08e-11	1.08e-11	NA
TET2_41272;X36;X36 Blood withdrawal	TET2	41272;X36;X36 Blood withdrawal	Chapter XXII Codes for special purposes	1.19e-11	1.19e-11	NA
FLG_41202;L72;L72 Follicular cysts of skin and subcutaneous tissue	FLG	41202;L72;L72 Follicular cysts of skin and subcutaneous tissue	Chapter XII Diseases of the skin and subcutaneous tissue	NA	1.2e-11	NA
IFT140_Union;Q61;Q61 Cystic kidney disease	IFT140	Union;Q61;Q61 Cystic kidney disease	Chapter XVII Congenital malformations; deformations and chromosomal abnormalities	1.22e-11	1.62e-11	NA
TET2_40006;D46;D46 Myelodysplastic syndromes	TET2	40006;D46;D46 Myelodysplastic syndromes	Chapter II Neoplasms	1.39e-11	1.39e-11	NA
FLG_Source of report of L85 (other epidermal thickening)	FLG	Source of report of L85 (other epidermal thickening)	Chapter XII Diseases of the skin and subcutaneous tissue	NA	1.43e-11	NA
PTPN14_40011;8090;Basal cell carcinoma| NOS	PTPN14	40011;8090;Basal cell carcinoma| NOS	Chapter II Neoplasms	1.5e-11	1.5e-11	NA
APC_Source of report of K91 (postprocedural disorders of digestive system; not elsewhere classified)	APC	Source of report of K91 (postprocedural disorders of digestive system; not elsewhere classified)	Chapter XI Diseases of the digestive system	1.55e-11	1.55e-11	NA
PCSK9_Source of report of E78 (disorders of lipoprotein metabolism and other lipidaemias)	PCSK9	Source of report of E78 (disorders of lipoprotein metabolism and other lipidaemias)	Chapter IV Endocrine; nutritional and metabolic diseases	4.61e-11	1.67e-11	NA
TTN_Source of report of I51 (complications and ill-defined descriptions of heart disease)	TTN	Source of report of I51 (complications and ill-defined descriptions of heart disease)	Chapter IX Diseases of the circulatory system	2.54e-11	1.74e-11	NA
MSH2_41272;H229;H22.9 Unspecified diagnostic endoscopic examination of colon	MSH2	41272;H229;H22.9 Unspecified diagnostic endoscopic examination of colon	Chapter XI Diseases of the digestive system	1.78e-11	1.78e-11	NA
MSH6_41202;C18;C18 Malignant neoplasm of colon	MSH6	41202;C18;C18 Malignant neoplasm of colon	Chapter II Neoplasms	1.83e-11	3.11e-11	NA
TET2_Source of report of D70 (agranulocytosis)	TET2	Source of report of D70 (agranulocytosis)	Chapter III Diseases of the blood and blood-forming organs and certain disorders involving the immune mechanism	1.87e-11	1.87e-11	NA
LDLR_Source of report of I25 (chronic ischaemic heart disease)	LDLR	Source of report of I25 (chronic ischaemic heart disease)	Chapter IX Diseases of the circulatory system	1.88e-11	1.88e-11	NA
ASXL1_Union;N17;N17 Acute renal failure	ASXL1	Union;N17;N17 Acute renal failure	Chapter XIV Diseases of the genitourinary system	NA	1.9e-11	NA
GCK_Union;E11;E11 Non-insulin-dependent diabetes mellitus	GCK	Union;E11;E11 Non-insulin-dependent diabetes mellitus	Chapter IV Endocrine; nutritional and metabolic diseases	1.98e-11	1.98e-11	NA
FLCN_Union;J93;J93 Pneumothorax	FLCN	Union;J93;J93 Pneumothorax	Chapter X Diseases of the respiratory system	2e-11	2.43e-11	NA
GCK_2443;Diabetes diagnosed by doctor	GCK	2443;Diabetes diagnosed by doctor	Chapter IV Endocrine; nutritional and metabolic diseases	2.01e-11	2.01e-11	NA
HBB_20002;8;haematology|dermatology	HBB	20002;8;haematology|dermatology	Chapter III Diseases of the blood and blood-forming organs and certain disorders involving the immune mechanism	2.05e-11	2.05e-11	NA
BRCA1_41272;B39;B39 Reconstruction of breast using abdominal flap	BRCA1	41272;B39;B39 Reconstruction of breast using abdominal flap	Chapter IV Endocrine; nutritional and metabolic diseases	2.24e-11	5.46e-11	NA
BRCA1_41202;ChapterXXI;Chapter XXI Factors influencing health status and contact with health services	BRCA1	41202;ChapterXXI;Chapter XXI Factors influencing health status and contact with health services	Chapter XXI Factors influencing health status and contact with health services	1.34e-09	2.29e-11	NA
FLG_Union;L72;L72 Follicular cysts of skin and subcutaneous tissue	FLG	Union;L72;L72 Follicular cysts of skin and subcutaneous tissue	Chapter XII Diseases of the skin and subcutaneous tissue	NA	2.32e-11	NA
ASXL1_40006;D469;D46.9 Myelodysplastic syndrome| unspecified	ASXL1	40006;D469;D46.9 Myelodysplastic syndrome| unspecified	Chapter II Neoplasms	NA	2.47e-11	NA
ENG_41202;I78;I78 Diseases of capillaries	ENG	41202;I78;I78 Diseases of capillaries	Chapter IX Diseases of the circulatory system	2.81e-11	2.81e-11	NA
ASXL1_Union;N179;N17.9 Acute renal failure| unspecified	ASXL1	Union;N179;N17.9 Acute renal failure| unspecified	Chapter XIV Diseases of the genitourinary system	NA	2.95e-11	NA
MEN1_Union;D44;D44 Neoplasm of uncertain or unknown behaviour of endocrine glands	MEN1	Union;D44;D44 Neoplasm of uncertain or unknown behaviour of endocrine glands	Chapter II Neoplasms	2.96e-11	2.96e-11	NA
NF1_41272;A611;A61.1 Excision of lesion of peripheral nerve	NF1	41272;A611;A61.1 Excision of lesion of peripheral nerve	Chapter VI Diseases of the nervous system	2.98e-11	1.22e-09	NA
FLCN_41202;J931;J93.1 Other spontaneous pneumothorax	FLCN	41202;J931;J93.1 Other spontaneous pneumothorax	Chapter X Diseases of the respiratory system	3.08e-11	3.25e-11	NA
FBN1_Union;I71;I71 Aortic aneurysm and dissection	FBN1	Union;I71;I71 Aortic aneurysm and dissection	Chapter IX Diseases of the circulatory system	3.13e-11	3.13e-11	NA
MYBPC3_20002;1079;cardiomyopathy	MYBPC3	20002;1079;cardiomyopathy	Chapter IX Diseases of the circulatory system	3.28e-11	3.28e-11	NA
TET2_41202;ChapterIII;Chapter III Diseases of the blood and blood-forming organs and certain disorders involving the immune mechanism	TET2	41202;ChapterIII;Chapter III Diseases of the blood and blood-forming organs and certain disorders involving the immune mechanism	Chapter III Diseases of the blood and blood-forming organs and certain disorders involving the immune mechanism	3.43e-11	3.43e-11	NA
COL2A1_20002;1275;retinal problem	COL2A1	20002;1275;retinal problem	Chapter VII Diseases of the eye and adnexa	3.59e-11	3.59e-11	NA
ENG_Union;BlockI70-I79;I70-I79 Diseases of arteries| arterioles and capillaries	ENG	Union;BlockI70-I79;I70-I79 Diseases of arteries| arterioles and capillaries	Chapter IX Diseases of the circulatory system	3.7e-11	3.7e-11	NA
PTPN14_Union;C44;C44 Other malignant neoplasms of skin	PTPN14	Union;C44;C44 Other malignant neoplasms of skin	Chapter II Neoplasms	3.87e-11	3.87e-11	NA
BRCA1_41272;X70;X70 Procurement of drugs for chemotherapy for neoplasm in Bands 1-5	BRCA1	41272;X70;X70 Procurement of drugs for chemotherapy for neoplasm in Bands 1-5	Chapter XXII Codes for special purposes	NA	3.89e-11	NA
MLH1_Union;C785;C78.5 Secondary malignant neoplasm of large intestine and rectum	MLH1	Union;C785;C78.5 Secondary malignant neoplasm of large intestine and rectum	Chapter II Neoplasms	3.94e-11	6.61e-11	NA
UGT1A1_Union;E80;E80 Disorders of porphyrin and bilirubin metabolism	UGT1A1	Union;E80;E80 Disorders of porphyrin and bilirubin metabolism	Chapter IV Endocrine; nutritional and metabolic diseases	4.18e-11	4.18e-11	NA
MYOC_41202;H40;H40 Glaucoma	MYOC	41202;H40;H40 Glaucoma	Chapter VII Diseases of the eye and adnexa	NA	4.32e-11	1-171636338-G-A;stop_gained;dominant;5.19e-12|1-171636338-G-A;stop_gained;allelic;5.52e-12
MYOC_41202;BlockH40-H42;H40-H42 Glaucoma	MYOC	41202;BlockH40-H42;H40-H42 Glaucoma	Chapter VII Diseases of the eye and adnexa	NA	4.32e-11	1-171636338-G-A;stop_gained;dominant;5.19e-12|1-171636338-G-A;stop_gained;allelic;5.52e-12
ASXL1_Union;BlockN17-N19;N17-N19 Renal failure	ASXL1	Union;BlockN17-N19;N17-N19 Renal failure	Chapter XIV Diseases of the genitourinary system	NA	4.73e-11	NA
BRCA1_Union;BlockC76-C80;C76-C80 Malignant neoplasms of ill-defined| secondary and unspecified sites	BRCA1	Union;BlockC76-C80;C76-C80 Malignant neoplasms of ill-defined| secondary and unspecified sites	Chapter II Neoplasms	NA	5.04e-11	NA
BRCA2_Union;C80;C80 Malignant neoplasm without specification of site	BRCA2	Union;C80;C80 Malignant neoplasm without specification of site	Chapter II Neoplasms	5.18e-11	NA	NA
TSHR_20002;1226;hypothyroidism|myxoedema	TSHR	20002;1226;hypothyroidism|myxoedema	Chapter IV Endocrine; nutritional and metabolic diseases	5.27e-11	5.27e-11	14-81143695-G-A;stop_gained;dominant;4.87e-11|14-81143695-G-A;stop_gained;allelic;4.94e-11
BRCA2_41272;X71;X71 Procurement of drugs for chemotherapy for neoplasm in Bands 6-10	BRCA2	41272;X71;X71 Procurement of drugs for chemotherapy for neoplasm in Bands 6-10	Chapter XXII Codes for special purposes	5.36e-11	NA	NA
MLH1_20001;1020;large bowel cancer|colorectal cancer	MLH1	20001;1020;large bowel cancer|colorectal cancer	Chapter II Neoplasms	5.43e-11	9.18e-11	NA
FLG_Union;C44;C44 Other malignant neoplasms of skin	FLG	Union;C44;C44 Other malignant neoplasms of skin	Chapter II Neoplasms	NA	5.46e-11	NA
ASXL1_40011;9989;Myelodysplastic syndrome| NOS	ASXL1	40011;9989;Myelodysplastic syndrome| NOS	Chapter II Neoplasms	NA	5.48e-11	NA
MSH2_Union;BlockC15-C26;C15-C26 Malignant neoplasms of digestive organs	MSH2	Union;BlockC15-C26;C15-C26 Malignant neoplasms of digestive organs	Chapter II Neoplasms	5.78e-11	5.78e-11	NA
IFT140_Union;N281;N28.1 Cyst of kidney| acquired	IFT140	Union;N281;N28.1 Cyst of kidney| acquired	Chapter XIV Diseases of the genitourinary system	2.38e-10	5.83e-11	NA
APC_Union;K91;K91 Postprocedural disorders of digestive system| not elsewhere classified	APC	Union;K91;K91 Postprocedural disorders of digestive system| not elsewhere classified	Chapter XI Diseases of the digestive system	6.4e-11	6.4e-11	NA
FLCN_Union;J931;J93.1 Other spontaneous pneumothorax	FLCN	Union;J931;J93.1 Other spontaneous pneumothorax	Chapter X Diseases of the respiratory system	6.46e-11	7.16e-11	NA
BRCA2_41202;C57;C57 Malignant neoplasm of other and unspecified female genital organs	BRCA2	41202;C57;C57 Malignant neoplasm of other and unspecified female genital organs	Chapter II Neoplasms	7.11e-11	NA	NA
MSH2_41202;Z080;Z08.0 Follow-up examination after surgery for malignant neoplasm	MSH2	41202;Z080;Z08.0 Follow-up examination after surgery for malignant neoplasm	Chapter XXI Factors influencing health status and contact with health services	7.21e-11	7.21e-11	NA
BRCA1_41200;X70;X70 Procurement of drugs for chemotherapy for neoplasm in Bands 1-5	BRCA1	41200;X70;X70 Procurement of drugs for chemotherapy for neoplasm in Bands 1-5	Chapter XXII Codes for special purposes	NA	7.23e-11	NA
PKD1_41200;X412;X41.2 Removal of ambulatory peritoneal dialysis catheter	PKD1	41200;X412;X41.2 Removal of ambulatory peritoneal dialysis catheter	Chapter XXII Codes for special purposes	7.46e-11	7.46e-11	NA
PKD1_41202;N281;N28.1 Cyst of kidney| acquired	PKD1	41202;N281;N28.1 Cyst of kidney| acquired	Chapter XIV Diseases of the genitourinary system	7.47e-11	7.47e-11	NA
BRCA2_41200;B29;B29 Reconstruction of breast	BRCA2	41200;B29;B29 Reconstruction of breast	Chapter IV Endocrine; nutritional and metabolic diseases	7.6e-11	NA	NA
BRCA1_41200;X352;X35.2 Intravenous chemotherapy	BRCA1	41200;X352;X35.2 Intravenous chemotherapy	Chapter XXII Codes for special purposes	NA	7.78e-11	NA
LDLR_Union;I25;I25 Chronic ischaemic heart disease	LDLR	Union;I25;I25 Chronic ischaemic heart disease	Chapter IX Diseases of the circulatory system	7.8e-11	7.8e-11	NA
TTN_Union;I51;I51 Complications and ill-defined descriptions of heart disease	TTN	Union;I51;I51 Complications and ill-defined descriptions of heart disease	Chapter IX Diseases of the circulatory system	2.03e-10	7.8e-11	NA
BRCA2_41200;X711;X71.1 Procurement of drugs for chemotherapy for neoplasm for regimens in Band 6	BRCA2	41200;X711;X71.1 Procurement of drugs for chemotherapy for neoplasm for regimens in Band 6	Chapter XXII Codes for special purposes	8.19e-11	NA	NA
PTPN14_41202;C44;C44 Other malignant neoplasms of skin	PTPN14	41202;C44;C44 Other malignant neoplasms of skin	Chapter II Neoplasms	8.27e-11	8.27e-11	NA
TET2_40006;D469;D46.9 Myelodysplastic syndrome| unspecified	TET2	40006;D469;D46.9 Myelodysplastic syndrome| unspecified	Chapter II Neoplasms	8.4e-11	8.4e-11	NA
COL2A1_41202;H269;H26.9 Cataract| unspecified	COL2A1	41202;H269;H26.9 Cataract| unspecified	Chapter VII Diseases of the eye and adnexa	8.42e-11	8.42e-11	NA
TET2_Source of report of D69 (purpura and other haemorrhagic conditions)	TET2	Source of report of D69 (purpura and other haemorrhagic conditions)	Chapter III Diseases of the blood and blood-forming organs and certain disorders involving the immune mechanism	8.44e-11	8.44e-11	NA
LDLR_Union;BlockI20-I25;I20-I25 Ischaemic heart diseases	LDLR	Union;BlockI20-I25;I20-I25 Ischaemic heart diseases	Chapter IX Diseases of the circulatory system	8.8e-11	8.8e-11	NA
ASXL1_41202;BlockD37-D48;D37-D48 Neoplasms of uncertain or unknown behaviour	ASXL1	41202;BlockD37-D48;D37-D48 Neoplasms of uncertain or unknown behaviour	Chapter II Neoplasms	NA	8.87e-11	NA
BRCA2_Union;C773;C77.3 Axillary and upper limb lymph nodes	BRCA2	Union;C773;C77.3 Axillary and upper limb lymph nodes	Chapter II Neoplasms	8.87e-11	NA	NA
SLC4A1_20002;18;haematology	SLC4A1	20002;18;haematology	Chapter III Diseases of the blood and blood-forming organs and certain disorders involving the immune mechanism	8.87e-11	8.87e-11	NA
PKD1_41202;BlockN25-N29;N25-N29 Other disorders of kidney and ureter	PKD1	41202;BlockN25-N29;N25-N29 Other disorders of kidney and ureter	Chapter XIV Diseases of the genitourinary system	9.32e-11	9.32e-11	NA
MSH6_41202;BlockC15-C26;C15-C26 Malignant neoplasms of digestive organs	MSH6	41202;BlockC15-C26;C15-C26 Malignant neoplasms of digestive organs	Chapter II Neoplasms	9.33e-11	1.97e-10	NA
FLG_Union;BlockL20-L30;L20-L30 Dermatitis and eczema	FLG	Union;BlockL20-L30;L20-L30 Dermatitis and eczema	Chapter XII Diseases of the skin and subcutaneous tissue	NA	9.85e-11	NA
EZH2_Union;C920;C92.0 Acute myeloid leukaemia	EZH2	Union;C920;C92.0 Acute myeloid leukaemia	Chapter II Neoplasms	9.87e-11	9.87e-11	NA
ASXL1_Union;BlockZ80-Z99;Z80-Z99 Persons with potential health hazards related to family and personal history and certain conditions influencing health status	ASXL1	Union;BlockZ80-Z99;Z80-Z99 Persons with potential health hazards related to family and personal history and certain conditions influencing health status	Chapter XXI Factors influencing health status and contact with health services	NA	1e-10	NA
ANK1_Source of report of D58 (other hereditary haemolytic anaemias)	ANK1	Source of report of D58 (other hereditary haemolytic anaemias)	Chapter III Diseases of the blood and blood-forming organs and certain disorders involving the immune mechanism	1.01e-10	1.01e-10	NA
ATM_Union;BlockC76-C80;C76-C80 Malignant neoplasms of ill-defined| secondary and unspecified sites	ATM	Union;BlockC76-C80;C76-C80 Malignant neoplasms of ill-defined| secondary and unspecified sites	Chapter II Neoplasms	1.03e-10	1.03e-10	NA
BRCA2_41200;B274;B27.4 Total mastectomy NEC	BRCA2	41200;B274;B27.4 Total mastectomy NEC	Chapter IV Endocrine; nutritional and metabolic diseases	1.04e-10	NA	NA
PCSK9_20002;1473;high cholesterol	PCSK9	20002;1473;high cholesterol	Chapter IX Diseases of the circulatory system	2.11e-10	1.04e-10	NA
MSH2_41272;Z282;Z28.2 Caecum	MSH2	41272;Z282;Z28.2 Caecum	Chapter XXII Codes for special purposes	1.09e-10	1.09e-10	NA
CHEK2_41272;B27;B27 Total excision of breast	CHEK2	41272;B27;B27 Total excision of breast	Chapter IV Endocrine; nutritional and metabolic diseases	NA	1.13e-10	NA
MSH6_41202;Z080;Z08.0 Follow-up examination after surgery for malignant neoplasm	MSH6	41202;Z080;Z08.0 Follow-up examination after surgery for malignant neoplasm	Chapter XXI Factors influencing health status and contact with health services	1.13e-10	2.24e-10	NA
TET2_41200;X36;X36 Blood withdrawal	TET2	41200;X36;X36 Blood withdrawal	Chapter XXII Codes for special purposes	1.13e-10	1.13e-10	NA
ASXL1_40006;C92;C92 Myeloid leukaemia	ASXL1	40006;C92;C92 Myeloid leukaemia	Chapter II Neoplasms	NA	1.25e-10	NA
FLG_Union;BlockL60-L75;L60-L75 Disorders of skin appendages	FLG	Union;BlockL60-L75;L60-L75 Disorders of skin appendages	Chapter XII Diseases of the skin and subcutaneous tissue	NA	1.27e-10	NA
BRCA2_41272;B274;B27.4 Total mastectomy NEC	BRCA2	41272;B274;B27.4 Total mastectomy NEC	Chapter IV Endocrine; nutritional and metabolic diseases	1.29e-10	NA	NA
BRCA2_41200;X71;X71 Procurement of drugs for chemotherapy for neoplasm in Bands 6-10	BRCA2	41200;X71;X71 Procurement of drugs for chemotherapy for neoplasm in Bands 6-10	Chapter XXII Codes for special purposes	1.29e-10	NA	NA
FBN1_41202;I351;I35.1 Aortic (valve) insufficiency	FBN1	41202;I351;I35.1 Aortic (valve) insufficiency	Chapter IX Diseases of the circulatory system	1.29e-10	1.29e-10	NA
FLG_41202;BlockL60-L75;L60-L75 Disorders of skin appendages	FLG	41202;BlockL60-L75;L60-L75 Disorders of skin appendages	Chapter XII Diseases of the skin and subcutaneous tissue	NA	1.29e-10	NA
IL33_Union;J45;J45 Asthma	IL33	Union;J45;J45 Asthma	Chapter X Diseases of the respiratory system	NA	1.29e-10	9-6255967-G-C;splice_acceptor_variant;allelic;2.48e-14|9-6255967-G-C;splice_acceptor_variant;dominant;2.65e-14
MSH6_Union;C785;C78.5 Secondary malignant neoplasm of large intestine and rectum	MSH6	Union;C785;C78.5 Secondary malignant neoplasm of large intestine and rectum	Chapter II Neoplasms	1.34e-10	2.11e-10	NA
APC_Union;D128;D12.8 Rectum	APC	Union;D128;D12.8 Rectum	Chapter II Neoplasms	1.36e-10	1.36e-10	NA
COL2A1_Union;BlockQ80-Q89;Q80-Q89 Other congenital malformations	COL2A1	Union;BlockQ80-Q89;Q80-Q89 Other congenital malformations	Chapter XVII Congenital malformations; deformations and chromosomal abnormalities	1.36e-10	1.36e-10	NA
NF1_41272;A61;A61 Extirpation of lesion of peripheral nerve	NF1	41272;A61;A61 Extirpation of lesion of peripheral nerve	Chapter VI Diseases of the nervous system	1.37e-10	NA	NA
ASXL1_41200;X333;X33.3 Intravenous blood transfusion of platelets	ASXL1	41200;X333;X33.3 Intravenous blood transfusion of platelets	Chapter XXII Codes for special purposes	NA	1.38e-10	NA
BRCA1_41272;X352;X35.2 Intravenous chemotherapy	BRCA1	41272;X352;X35.2 Intravenous chemotherapy	Chapter XXII Codes for special purposes	NA	1.39e-10	NA
COL2A1_41200;ChapterC;Chapter C - Eye	COL2A1	41200;ChapterC;Chapter C - Eye	Chapter VII Diseases of the eye and adnexa	1.43e-10	1.43e-10	NA
ATM_41202;ChapterII;Chapter II Neoplasms	ATM	41202;ChapterII;Chapter II Neoplasms	Chapter II Neoplasms	1.49e-10	1.49e-10	NA
RB1_Union;C69;C69 Malignant neoplasm of eye and adnexa	RB1	Union;C69;C69 Malignant neoplasm of eye and adnexa	Chapter II Neoplasms	1.52e-10	1.52e-10	NA
COL2A1_20002;1242;eye|eyelid problem	COL2A1	20002;1242;eye|eyelid problem	Chapter VII Diseases of the eye and adnexa	1.53e-10	1.53e-10	NA
COL2A1_41272;ChapterC;Chapter C - Eye	COL2A1	41272;ChapterC;Chapter C - Eye	Chapter VII Diseases of the eye and adnexa	1.55e-10	1.55e-10	NA
PKD1_Union;D63;D63 Anaemia in chronic diseases classified elsewhere	PKD1	Union;D63;D63 Anaemia in chronic diseases classified elsewhere	Chapter III Diseases of the blood and blood-forming organs and certain disorders involving the immune mechanism	1.64e-10	1.64e-10	NA
BRCA2_40001;BlockC51-C58;C51-C58 Malignant neoplasms of female genital organs	BRCA2	40001;BlockC51-C58;C51-C58 Malignant neoplasms of female genital organs	Chapter II Neoplasms	1.65e-10	NA	NA
ASXL1_40011;5;(9590-9999) Hematologic (Leukemias| Lymphomas and related disorders)	ASXL1	40011;5;(9590-9999) Hematologic (Leukemias| Lymphomas and related disorders)	Chapter II Neoplasms	NA	1.68e-10	NA
IFT140_Union;N28;N28 Other disorders of kidney and ureter| not elsewhere classified	IFT140	Union;N28;N28 Other disorders of kidney and ureter| not elsewhere classified	Chapter XIV Diseases of the genitourinary system	4.33e-10	1.73e-10	NA
BRCA2_41272;X711;X71.1 Procurement of drugs for chemotherapy for neoplasm for regimens in Band 6	BRCA2	41272;X711;X71.1 Procurement of drugs for chemotherapy for neoplasm for regimens in Band 6	Chapter XXII Codes for special purposes	1.78e-10	NA	NA
TTN_Union;I501;I50.1 Left ventricular failure	TTN	Union;I501;I50.1 Left ventricular failure	Chapter IX Diseases of the circulatory system	2.83e-10	1.85e-10	NA
FLG_Union;BlockC43-C44;C43-C44 Melanoma and other malignant neoplasms of skin	FLG	Union;BlockC43-C44;C43-C44 Melanoma and other malignant neoplasms of skin	Chapter II Neoplasms	NA	1.9e-10	NA
ASXL1_41200;X33;X33 Other blood transfusion	ASXL1	41200;X33;X33 Other blood transfusion	Chapter XXII Codes for special purposes	NA	1.94e-10	NA
COL2A1_41200;C75;C75 Prosthesis of lens	COL2A1	41200;C75;C75 Prosthesis of lens	Chapter VII Diseases of the eye and adnexa	1.94e-10	1.94e-10	NA
NF1_41200;A611;A61.1 Excision of lesion of peripheral nerve	NF1	41200;A611;A61.1 Excision of lesion of peripheral nerve	Chapter VI Diseases of the nervous system	2.04e-10	NA	NA
TET2_Union;D473;D47.3 Essential (haemorrhagic) thrombocythaemia	TET2	Union;D473;D47.3 Essential (haemorrhagic) thrombocythaemia	Chapter II Neoplasms	2.11e-10	2.11e-10	NA
ACVRL1_41202;I78;I78 Diseases of capillaries	ACVRL1	41202;I78;I78 Diseases of capillaries	Chapter IX Diseases of the circulatory system	2.12e-10	2.12e-10	NA
MSH6_Union;BlockC15-C26;C15-C26 Malignant neoplasms of digestive organs	MSH6	Union;BlockC15-C26;C15-C26 Malignant neoplasms of digestive organs	Chapter II Neoplasms	2.2e-10	5.14e-10	NA
ENG_Source of report of Q27 (other congenital malformations of peripheral vascular system)	ENG	Source of report of Q27 (other congenital malformations of peripheral vascular system)	Chapter XVII Congenital malformations; deformations and chromosomal abnormalities	2.26e-10	2.26e-10	NA
FLG_40006;BlockC43-C44;C43-C44 Melanoma and other malignant neoplasms of skin	FLG	40006;BlockC43-C44;C43-C44 Melanoma and other malignant neoplasms of skin	Chapter II Neoplasms	NA	2.27e-10	NA
PTCH1_Union;Q87;Q87 Other specified congenital malformation syndromes affecting multiple systems	PTCH1	Union;Q87;Q87 Other specified congenital malformation syndromes affecting multiple systems	Chapter XVII Congenital malformations; deformations and chromosomal abnormalities	2.3e-10	2.3e-10	NA
LDLR_20002;4;cardiovascular	LDLR	20002;4;cardiovascular	Chapter IX Diseases of the circulatory system	2.31e-10	2.31e-10	NA
COL1A1_41202;BlockQ65-Q79;Q65-Q79 Congenital malformations and deformations of the musculoskeletal system	COL1A1	41202;BlockQ65-Q79;Q65-Q79 Congenital malformations and deformations of the musculoskeletal system	Chapter XVII Congenital malformations; deformations and chromosomal abnormalities	2.41e-10	2.41e-10	NA
MLH1_40006;BlockC15-C26;C15-C26 Malignant neoplasms of digestive organs	MLH1	40006;BlockC15-C26;C15-C26 Malignant neoplasms of digestive organs	Chapter II Neoplasms	2.41e-10	4.77e-10	NA
TSHR_20002;1224;thyroid problem (not cancer)	TSHR	20002;1224;thyroid problem (not cancer)	Chapter IV Endocrine; nutritional and metabolic diseases	2.45e-10	2.45e-10	14-81143695-G-A;stop_gained;dominant;4.97e-10|14-81143695-G-A;stop_gained;allelic;5.02e-10
TET2_40011;9989;Myelodysplastic syndrome| NOS	TET2	40011;9989;Myelodysplastic syndrome| NOS	Chapter II Neoplasms	2.51e-10	2.51e-10	NA
ASXL1_40006;BlockD37-D48;D37-D48 Neoplasms of uncertain or unknown behaviour	ASXL1	40006;BlockD37-D48;D37-D48 Neoplasms of uncertain or unknown behaviour	Chapter II Neoplasms	NA	2.52e-10	NA
PRPH2_Union;H35;H35 Other retinal disorders	PRPH2	Union;H35;H35 Other retinal disorders	Chapter VII Diseases of the eye and adnexa	2.57e-10	2.57e-10	NA
APC_41272;H04;H04 Total excision of colon and rectum	APC	41272;H04;H04 Total excision of colon and rectum	Chapter XI Diseases of the digestive system	2.59e-10	2.59e-10	NA
ASXL1_40006;BlockC81-C96;C81-C96 Malignant neoplasms| stated or presumed to be primary| of lymphoid| haematopoietic and related tissue	ASXL1	40006;BlockC81-C96;C81-C96 Malignant neoplasms| stated or presumed to be primary| of lymphoid| haematopoietic and related tissue	Chapter II Neoplasms	NA	2.65e-10	NA
ASXL1_Union;ChapterIII;Chapter III Diseases of the blood and blood-forming organs and certain disorders involving the immune mechanism	ASXL1	Union;ChapterIII;Chapter III Diseases of the blood and blood-forming organs and certain disorders involving the immune mechanism	Chapter III Diseases of the blood and blood-forming organs and certain disorders involving the immune mechanism	NA	2.69e-10	NA
TET2_41200;X33;X33 Other blood transfusion	TET2	41200;X33;X33 Other blood transfusion	Chapter XXII Codes for special purposes	2.69e-10	2.69e-10	NA
ENG_41202;BlockQ20-Q28;Q20-Q28 Congenital malformations of the circulatory system	ENG	41202;BlockQ20-Q28;Q20-Q28 Congenital malformations of the circulatory system	Chapter XVII Congenital malformations; deformations and chromosomal abnormalities	2.72e-10	2.72e-10	NA
COL2A1_41272;C751;C75.1 Insertion of prosthetic replacement for lens NEC	COL2A1	41272;C751;C75.1 Insertion of prosthetic replacement for lens NEC	Chapter VII Diseases of the eye and adnexa	2.76e-10	2.76e-10	NA
TET2_Union;D474;D47.4 Osteomyelofibrosis	TET2	Union;D474;D47.4 Osteomyelofibrosis	Chapter II Neoplasms	2.81e-10	2.81e-10	NA
BRCA2_Union;C57;C57 Malignant neoplasm of other and unspecified female genital organs	BRCA2	Union;C57;C57 Malignant neoplasm of other and unspecified female genital organs	Chapter II Neoplasms	2.83e-10	NA	NA
TET2_41202;C92;C92 Myeloid leukaemia	TET2	41202;C92;C92 Myeloid leukaemia	Chapter II Neoplasms	2.9e-10	2.9e-10	NA
TTN_41202;I500;I50.0 Congestive heart failure	TTN	41202;I500;I50.0 Congestive heart failure	Chapter IX Diseases of the circulatory system	7.98e-10	2.9e-10	NA
MSH2_41200;H22;H22 Diagnostic endoscopic examination of colon	MSH2	41200;H22;H22 Diagnostic endoscopic examination of colon	Chapter XI Diseases of the digestive system	2.91e-10	2.91e-10	NA
MSH6_41202;Z08;Z08 Follow-up examination after treatment for malignant neoplasm	MSH6	41202;Z08;Z08 Follow-up examination after treatment for malignant neoplasm	Chapter XXI Factors influencing health status and contact with health services	3.09e-10	5.71e-10	NA
APC_Union;C18;C18 Malignant neoplasm of colon	APC	Union;C18;C18 Malignant neoplasm of colon	Chapter II Neoplasms	3.14e-10	3.14e-10	NA
MSH6_41200;H229;H22.9 Unspecified diagnostic endoscopic examination of colon	MSH6	41200;H229;H22.9 Unspecified diagnostic endoscopic examination of colon	Chapter XI Diseases of the digestive system	NA	3.16e-10	NA
UGT1A1_Source of report of E80 (disorders of porphyrin and bilirubin metabolism)	UGT1A1	Source of report of E80 (disorders of porphyrin and bilirubin metabolism)	Chapter IV Endocrine; nutritional and metabolic diseases	3.16e-10	3.16e-10	NA
PTPN14_40006;C44;C44 Other malignant neoplasms of skin	PTPN14	40006;C44;C44 Other malignant neoplasms of skin	Chapter II Neoplasms	3.34e-10	3.34e-10	NA
APC_41202;Z09;Z09 Follow-up examination after treatment for conditions other than malignant neoplasms	APC	41202;Z09;Z09 Follow-up examination after treatment for conditions other than malignant neoplasms	Chapter XXI Factors influencing health status and contact with health services	3.35e-10	3.35e-10	NA
FBN1_41272;K334;K33.4 Aortic root replacement using mechanical prosthesis	FBN1	41272;K334;K33.4 Aortic root replacement using mechanical prosthesis	Chapter IX Diseases of the circulatory system	3.4e-10	3.4e-10	NA
BRCA2_41200;B361;B36.1 Reconstruction of nipple	BRCA2	41200;B361;B36.1 Reconstruction of nipple	Chapter IV Endocrine; nutritional and metabolic diseases	3.41e-10	NA	NA
BRCA1_40001;C56;C56 Malignant neoplasm of ovary	BRCA1	40001;C56;C56 Malignant neoplasm of ovary	Chapter II Neoplasms	NA	3.5e-10	NA
FLG_Source of report of L72 (follicular cysts of skin and subcutaneous tissue)	FLG	Source of report of L72 (follicular cysts of skin and subcutaneous tissue)	Chapter XII Diseases of the skin and subcutaneous tissue	NA	3.5e-10	NA
NEK9_41272;Y801;Y80.1 Inhalation anaesthetic using muscle relaxant	NEK9	41272;Y801;Y80.1 Inhalation anaesthetic using muscle relaxant	Chapter XXII Codes for special purposes	NA	3.52e-10	14-75101655-A-G;splice_donor_variant;dominant;1.22e-10|14-75101655-A-G;splice_donor_variant;allelic;1.36e-10
SPTB_20002;18;haematology	SPTB	20002;18;haematology	Chapter III Diseases of the blood and blood-forming organs and certain disorders involving the immune mechanism	3.53e-10	3.53e-10	NA
GCK_20002;1220;diabetes	GCK	20002;1220;diabetes	Chapter IV Endocrine; nutritional and metabolic diseases	3.54e-10	3.54e-10	NA
ASXL1_Union;BlockF00-F09;F00-F09 Organic| including symptomatic| mental disorders	ASXL1	Union;BlockF00-F09;F00-F09 Organic| including symptomatic| mental disorders	Chapter V Mental and behavioural disorders	NA	3.6e-10	NA
NF1_41200;A61;A61 Extirpation of lesion of peripheral nerve	NF1	41200;A61;A61 Extirpation of lesion of peripheral nerve	Chapter VI Diseases of the nervous system	3.67e-10	NA	NA
PKD1_41200;L752;L75.2 Repair of acquired arteriovenous fistula	PKD1	41200;L752;L75.2 Repair of acquired arteriovenous fistula	Chapter IX Diseases of the circulatory system	3.68e-10	3.68e-10	NA
MSH2_40006;C18;C18 Malignant neoplasm of colon	MSH2	40006;C18;C18 Malignant neoplasm of colon	Chapter II Neoplasms	3.87e-10	3.87e-10	NA
HBB_Union;ChapterIII;Chapter III Diseases of the blood and blood-forming organs and certain disorders involving the immune mechanism	HBB	Union;ChapterIII;Chapter III Diseases of the blood and blood-forming organs and certain disorders involving the immune mechanism	Chapter III Diseases of the blood and blood-forming organs and certain disorders involving the immune mechanism	3.92e-10	3.92e-10	NA
TSHR_Union;E07;E07 Other disorders of thyroid	TSHR	Union;E07;E07 Other disorders of thyroid	Chapter IV Endocrine; nutritional and metabolic diseases	3.95e-10	3.95e-10	14-81143695-G-A;stop_gained;dominant;1.72e-09|14-81143695-G-A;stop_gained;allelic;1.74e-09
BRCA1_41200;ChapterQ;Chapter Q - Upper Female Genital Tract	BRCA1	41200;ChapterQ;Chapter Q - Upper Female Genital Tract	Chapter VII Diseases of the eye and adnexa	1.76e-09	4.01e-10	NA
MSH2_Union;BlockZ00-Z13;Z00-Z13 Persons encountering health services for examination and investigation	MSH2	Union;BlockZ00-Z13;Z00-Z13 Persons encountering health services for examination and investigation	Chapter XXI Factors influencing health status and contact with health services	4.02e-10	4.02e-10	NA
APC_41272;G74;G74 Creation of artificial opening into ileum	APC	41272;G74;G74 Creation of artificial opening into ileum	Chapter XI Diseases of the digestive system	4.03e-10	4.03e-10	NA
FBN1_Source of report of I71 (aortic aneurysm and dissection)	FBN1	Source of report of I71 (aortic aneurysm and dissection)	Chapter IX Diseases of the circulatory system	4.17e-10	4.17e-10	NA
PTPN14_Union;BlockC43-C44;C43-C44 Melanoma and other malignant neoplasms of skin	PTPN14	Union;BlockC43-C44;C43-C44 Melanoma and other malignant neoplasms of skin	Chapter II Neoplasms	4.2e-10	4.2e-10	NA
COL2A1_41202;H26;H26 Other cataract	COL2A1	41202;H26;H26 Other cataract	Chapter VII Diseases of the eye and adnexa	4.29e-10	4.29e-10	NA
MSH6_40011;8380;Endometrioid carcinoma	MSH6	40011;8380;Endometrioid carcinoma	Chapter II Neoplasms	4.33e-10	5.32e-10	NA
BRCA2_41272;B374;B37.4 Capsulectomy of breast	BRCA2	41272;B374;B37.4 Capsulectomy of breast	Chapter IV Endocrine; nutritional and metabolic diseases	4.46e-10	NA	NA
ANK1_Union;D58;D58 Other hereditary haemolytic anaemias	ANK1	Union;D58;D58 Other hereditary haemolytic anaemias	Chapter III Diseases of the blood and blood-forming organs and certain disorders involving the immune mechanism	4.48e-10	4.48e-10	NA
PKD1_Union;K768;K76.8 Other specified diseases of liver	PKD1	Union;K768;K76.8 Other specified diseases of liver	Chapter XI Diseases of the digestive system	4.5e-10	4.5e-10	NA
PRPH2_Source of report of H35 (other retinal disorders)	PRPH2	Source of report of H35 (other retinal disorders)	Chapter VII Diseases of the eye and adnexa	4.63e-10	4.63e-10	NA
ENG_Union;Q27;Q27 Other congenital malformations of peripheral vascular system	ENG	Union;Q27;Q27 Other congenital malformations of peripheral vascular system	Chapter XVII Congenital malformations; deformations and chromosomal abnormalities	4.67e-10	4.67e-10	NA
IL33_20002;1111;asthma	IL33	20002;1111;asthma	Chapter X Diseases of the respiratory system	NA	4.77e-10	9-6255967-G-C;splice_acceptor_variant;allelic;6.84e-14|9-6255967-G-C;splice_acceptor_variant;dominant;7.43e-14
MSH6_20001;1020;large bowel cancer|colorectal cancer	MSH6	20001;1020;large bowel cancer|colorectal cancer	Chapter II Neoplasms	4.9e-10	7.53e-10	NA
FBN1_Union;I351;I35.1 Aortic (valve) insufficiency	FBN1	Union;I351;I35.1 Aortic (valve) insufficiency	Chapter IX Diseases of the circulatory system	4.95e-10	4.95e-10	NA
COL2A1_Union;BlockH25-H28;H25-H28 Disorders of lens	COL2A1	Union;BlockH25-H28;H25-H28 Disorders of lens	Chapter VII Diseases of the eye and adnexa	5.05e-10	5.05e-10	NA
COL2A1_41202;BlockH25-H28;H25-H28 Disorders of lens	COL2A1	41202;BlockH25-H28;H25-H28 Disorders of lens	Chapter VII Diseases of the eye and adnexa	5.07e-10	5.07e-10	NA
DDX41_41202;D46;D46 Myelodysplastic syndromes	DDX41	41202;D46;D46 Myelodysplastic syndromes	Chapter II Neoplasms	5.22e-10	5.22e-10	NA
TET2_41272;X33;X33 Other blood transfusion	TET2	41272;X33;X33 Other blood transfusion	Chapter XXII Codes for special purposes	5.32e-10	5.32e-10	NA
CHEK2_41200;B27;B27 Total excision of breast	CHEK2	41200;B27;B27 Total excision of breast	Chapter IV Endocrine; nutritional and metabolic diseases	NA	5.44e-10	NA
APOB_6153;1;Cholesterol lowering medication	APOB	6153;1;Cholesterol lowering medication	Chapter IX Diseases of the circulatory system	5.53e-10	5.53e-10	NA
ENG_Union;ChapterXVII;Chapter XVII Congenital malformations| deformations and chromosomal abnormalities	ENG	Union;ChapterXVII;Chapter XVII Congenital malformations| deformations and chromosomal abnormalities	Chapter XVII Congenital malformations; deformations and chromosomal abnormalities	5.54e-10	5.54e-10	NA
PKD1_2473;Other serious medical condition/disability diagnosed by doctor	PKD1	2473;Other serious medical condition/disability diagnosed by doctor	Chapter XXI Factors influencing health status and contact with health services	5.64e-10	5.64e-10	NA
ASXL1_41272;ChapterU;Chapter U - Diagnostic Imaging| Testing and Rehabilitation	ASXL1	41272;ChapterU;Chapter U - Diagnostic Imaging| Testing and Rehabilitation	Chapter VII Diseases of the eye and adnexa	NA	5.77e-10	NA
PKD1_41272;L752;L75.2 Repair of acquired arteriovenous fistula	PKD1	41272;L752;L75.2 Repair of acquired arteriovenous fistula	Chapter IX Diseases of the circulatory system	5.86e-10	5.86e-10	NA
BRCA1_41200;B274;B27.4 Total mastectomy NEC	BRCA1	41200;B274;B27.4 Total mastectomy NEC	Chapter IV Endocrine; nutritional and metabolic diseases	NA	5.95e-10	NA
PKD1_Union;BlockZ40-Z54;Z40-Z54 Persons encountering health services for specific procedures and health care	PKD1	Union;BlockZ40-Z54;Z40-Z54 Persons encountering health services for specific procedures and health care	Chapter XXI Factors influencing health status and contact with health services	6e-10	6e-10	NA
CHEK2_40006;C509;C50.9 Breast| unspecified	CHEK2	40006;C509;C50.9 Breast| unspecified	Chapter II Neoplasms	NA	6.23e-10	NA
GCK_Union;E119;E11.9 Without complications	GCK	Union;E119;E11.9 Without complications	Chapter IV Endocrine; nutritional and metabolic diseases	6.28e-10	6.28e-10	NA
CHEK2_41202;C509;C50.9 Breast| unspecified	CHEK2	41202;C509;C50.9 Breast| unspecified	Chapter II Neoplasms	NA	6.34e-10	NA
TTN_Union;I429;I42.9 Cardiomyopathy| unspecified	TTN	Union;I429;I42.9 Cardiomyopathy| unspecified	Chapter IX Diseases of the circulatory system	6.47e-10	7.24e-10	NA
CHEK2_Union;ChapterII;Chapter II Neoplasms	CHEK2	Union;ChapterII;Chapter II Neoplasms	Chapter II Neoplasms	NA	6.59e-10	NA
GCK_Source of report of E11 (non-insulin-dependent diabetes mellitus)	GCK	Source of report of E11 (non-insulin-dependent diabetes mellitus)	Chapter IV Endocrine; nutritional and metabolic diseases	6.67e-10	6.67e-10	NA
BRCA2_41272;B375;B37.5 Lipofilling of breast	BRCA2	41272;B375;B37.5 Lipofilling of breast	Chapter IV Endocrine; nutritional and metabolic diseases	6.96e-10	NA	NA
BRCA2_41272;T87;T87 Excision or biopsy of lymph node	BRCA2	41272;T87;T87 Excision or biopsy of lymph node	Chapter XII Diseases of the skin and subcutaneous tissue	7.27e-10	NA	NA
LDLR_Union;I251;I25.1 Atherosclerotic heart disease	LDLR	Union;I251;I25.1 Atherosclerotic heart disease	Chapter IX Diseases of the circulatory system	7.64e-10	7.64e-10	NA
COL2A1_41202;ChapterVII;Chapter VII Diseases of the eye and adnexa	COL2A1	41202;ChapterVII;Chapter VII Diseases of the eye and adnexa	Chapter VII Diseases of the eye and adnexa	7.89e-10	7.89e-10	NA
TET2_41272;Y98;Y98 Radiology procedures	TET2	41272;Y98;Y98 Radiology procedures	Chapter XXII Codes for special purposes	7.92e-10	7.92e-10	NA
MSH2_41272;Z276;Z27.6 Ileum	MSH2	41272;Z276;Z27.6 Ileum	Chapter XXII Codes for special purposes	8.04e-10	8.04e-10	NA
BRCA2_41272;B35;B35 Operations on nipple	BRCA2	41272;B35;B35 Operations on nipple	Chapter IV Endocrine; nutritional and metabolic diseases	8.08e-10	NA	NA
IFT140_Source of report of N28 (other disorders of kidney and ureter; not elsewhere classified)	IFT140	Source of report of N28 (other disorders of kidney and ureter; not elsewhere classified)	Chapter XIV Diseases of the genitourinary system	NA	8.21e-10	NA
ANK1_Union;D580;D58.0 Hereditary spherocytosis	ANK1	Union;D580;D58.0 Hereditary spherocytosis	Chapter III Diseases of the blood and blood-forming organs and certain disorders involving the immune mechanism	8.3e-10	8.3e-10	NA
ASXL1_Union;BlockD70-D77;D70-D77 Other diseases of blood and blood-forming organs	ASXL1	Union;BlockD70-D77;D70-D77 Other diseases of blood and blood-forming organs	Chapter III Diseases of the blood and blood-forming organs and certain disorders involving the immune mechanism	NA	8.55e-10	NA
PKD1_Union;BlockN25-N29;N25-N29 Other disorders of kidney and ureter	PKD1	Union;BlockN25-N29;N25-N29 Other disorders of kidney and ureter	Chapter XIV Diseases of the genitourinary system	8.57e-10	8.57e-10	NA
EZH2_Union;C92;C92 Myeloid leukaemia	EZH2	Union;C92;C92 Myeloid leukaemia	Chapter II Neoplasms	8.59e-10	8.59e-10	NA
BRCA2_41200;X33;X33 Other blood transfusion	BRCA2	41200;X33;X33 Other blood transfusion	Chapter XXII Codes for special purposes	8.63e-10	NA	NA
TET2_41202;D471;D47.1 Chronic myeloproliferative disease	TET2	41202;D471;D47.1 Chronic myeloproliferative disease	Chapter II Neoplasms	8.9e-10	8.9e-10	NA
BRCA1_41272;B274;B27.4 Total mastectomy NEC	BRCA1	41272;B274;B27.4 Total mastectomy NEC	Chapter IV Endocrine; nutritional and metabolic diseases	NA	8.95e-10	NA
APC_41202;BlockD10-D36;D10-D36 Benign neoplasms	APC	41202;BlockD10-D36;D10-D36 Benign neoplasms	Chapter II Neoplasms	8.98e-10	8.98e-10	NA
PKD1_6150;4;Vascular/heart problems diagnosed by doctor| High Blood Pressure	PKD1	6150;4;Vascular/heart problems diagnosed by doctor| High Blood Pressure	Chapter IX Diseases of the circulatory system	9.3e-10	9.3e-10	NA
PTPN14_41202;BlockC43-C44;C43-C44 Melanoma and other malignant neoplasms of skin	PTPN14	41202;BlockC43-C44;C43-C44 Melanoma and other malignant neoplasms of skin	Chapter II Neoplasms	9.63e-10	9.63e-10	NA
FLCN_Source of report of J93 (pneumothorax)	FLCN	Source of report of J93 (pneumothorax)	Chapter X Diseases of the respiratory system	9.76e-10	1.24e-09	NA
ASXL1_41272;X33;X33 Other blood transfusion	ASXL1	41272;X33;X33 Other blood transfusion	Chapter XXII Codes for special purposes	NA	9.85e-10	NA
TET2_Union;A419;A41.9 Septicaemia| unspecified	TET2	Union;A419;A41.9 Septicaemia| unspecified	Chapter I Certain infectious and parasitic diseases	9.86e-10	9.86e-10	NA
FLG_40011;8090;Basal cell carcinoma| NOS	FLG	40011;8090;Basal cell carcinoma| NOS	Chapter II Neoplasms	NA	9.92e-10	NA
ASXL1_Union;BlockA30-A49;A30-A49 Other bacterial diseases	ASXL1	Union;BlockA30-A49;A30-A49 Other bacterial diseases	Chapter I Certain infectious and parasitic diseases	NA	1.03e-09	NA
EGFL8_20002;1453;psoriasis	EGFL8	20002;1453;psoriasis	Chapter XII Diseases of the skin and subcutaneous tissue	NA	1.03e-09	6-32166618-C-G;stop_gained;dominant;6.14e-10|6-32166618-C-G;stop_gained;allelic;7.28e-10
APC_41202;ChapterXXI;Chapter XXI Factors influencing health status and contact with health services	APC	41202;ChapterXXI;Chapter XXI Factors influencing health status and contact with health services	Chapter XXI Factors influencing health status and contact with health services	1.05e-09	1.05e-09	NA
PTPN14_Union;C444;C44.4 Skin of scalp and neck	PTPN14	Union;C444;C44.4 Skin of scalp and neck	Chapter II Neoplasms	1.05e-09	1.05e-09	NA
TET2_41202;ChapterII;Chapter II Neoplasms	TET2	41202;ChapterII;Chapter II Neoplasms	Chapter II Neoplasms	1.05e-09	1.05e-09	NA
FBN1_41202;BlockQ80-Q89;Q80-Q89 Other congenital malformations	FBN1	41202;BlockQ80-Q89;Q80-Q89 Other congenital malformations	Chapter XVII Congenital malformations; deformations and chromosomal abnormalities	1.06e-09	1.06e-09	NA
PTPN14_40006;BlockC43-C44;C43-C44 Melanoma and other malignant neoplasms of skin	PTPN14	40006;BlockC43-C44;C43-C44 Melanoma and other malignant neoplasms of skin	Chapter II Neoplasms	1.09e-09	1.09e-09	NA
ASXL1_41272;X333;X33.3 Intravenous blood transfusion of platelets	ASXL1	41272;X333;X33.3 Intravenous blood transfusion of platelets	Chapter XXII Codes for special purposes	NA	1.12e-09	NA
TTN_41202;ChapterIX;Chapter IX Diseases of the circulatory system	TTN	41202;ChapterIX;Chapter IX Diseases of the circulatory system	Chapter IX Diseases of the circulatory system	1.12e-09	1.45e-09	NA
BRCA1_41202;ChapterII;Chapter II Neoplasms	BRCA1	41202;ChapterII;Chapter II Neoplasms	Chapter II Neoplasms	NA	1.13e-09	NA
UGT1A1_Union;E804;E80.4 Gilberts syndrome	UGT1A1	Union;E804;E80.4 Gilberts syndrome	Chapter IV Endocrine; nutritional and metabolic diseases	1.22e-09	1.22e-09	NA
MSH6_41202;ChapterII;Chapter II Neoplasms	MSH6	41202;ChapterII;Chapter II Neoplasms	Chapter II Neoplasms	NA	1.25e-09	NA
DDX41_Union;D46;D46 Myelodysplastic syndromes	DDX41	Union;D46;D46 Myelodysplastic syndromes	Chapter II Neoplasms	1.28e-09	1.28e-09	NA
TET2_Union;E87;E87 Other disorders of fluid| electrolyte and acid-base balance	TET2	Union;E87;E87 Other disorders of fluid| electrolyte and acid-base balance	Chapter IV Endocrine; nutritional and metabolic diseases	1.31e-09	1.31e-09	NA
PALB2_40011;2;(8010-8790) Epithelial	PALB2	40011;2;(8010-8790) Epithelial	Chapter II Neoplasms	1.32e-09	1.32e-09	NA
BRCA1_Union;C786;C78.6 Secondary malignant neoplasm of retroperitoneum and peritoneum	BRCA1	Union;C786;C78.6 Secondary malignant neoplasm of retroperitoneum and peritoneum	Chapter II Neoplasms	NA	1.34e-09	NA
TET2_Union;BlockN17-N19;N17-N19 Renal failure	TET2	Union;BlockN17-N19;N17-N19 Renal failure	Chapter XIV Diseases of the genitourinary system	1.36e-09	1.36e-09	NA
BRCA2_41200;X332;X33.2 Intravenous blood transfusion of packed cells	BRCA2	41200;X332;X33.2 Intravenous blood transfusion of packed cells	Chapter XXII Codes for special purposes	1.39e-09	NA	NA
IL33_42015;Source of asthma report	IL33	42015;Source of asthma report	Chapter X Diseases of the respiratory system	NA	1.42e-09	9-6255967-G-C;splice_acceptor_variant;allelic;4.45e-13|9-6255967-G-C;splice_acceptor_variant;dominant;4.8e-13
PKD1_Union;T86;T86 Failure and rejection of transplanted organs and tissues	PKD1	Union;T86;T86 Failure and rejection of transplanted organs and tissues	Chapter XIX Injury; poisoning and certain other consequences of external causes	1.42e-09	1.42e-09	NA
GCK_Union;E14;E14 Unspecified diabetes mellitus	GCK	Union;E14;E14 Unspecified diabetes mellitus	Chapter IV Endocrine; nutritional and metabolic diseases	1.49e-09	1.49e-09	NA
VWA7_Union;K900;K90.0 Coeliac disease	VWA7	Union;K900;K90.0 Coeliac disease	Chapter XI Diseases of the digestive system	NA	1.5e-09	6-31772983-T-TGGACAGGCTCCATG;frameshift_variant;allelic;1.41e-10|6-31772983-T-TGGACAGGCTCCATG;frameshift_variant;dominant;3.51e-10
CHEK2_40006;ChapterII;Chapter II Neoplasms	CHEK2	40006;ChapterII;Chapter II Neoplasms	Chapter II Neoplasms	NA	1.54e-09	NA
PKD1_41202;BlockZ40-Z54;Z40-Z54 Persons encountering health services for specific procedures and health care	PKD1	41202;BlockZ40-Z54;Z40-Z54 Persons encountering health services for specific procedures and health care	Chapter XXI Factors influencing health status and contact with health services	1.54e-09	1.54e-09	NA
PKD1_41272;X402;X40.2 Peritoneal dialysis NEC	PKD1	41272;X402;X40.2 Peritoneal dialysis NEC	Chapter XXII Codes for special purposes	1.54e-09	1.54e-09	NA
PKD1_20002;1065;hypertension	PKD1	20002;1065;hypertension	Chapter IX Diseases of the circulatory system	1.54e-09	1.54e-09	NA
SPAST_Source of report of G11 (hereditary ataxia)	SPAST	Source of report of G11 (hereditary ataxia)	Chapter VI Diseases of the nervous system	1.55e-09	NA	NA
MLH1_40006;C18;C18 Malignant neoplasm of colon	MLH1	40006;C18;C18 Malignant neoplasm of colon	Chapter II Neoplasms	1.61e-09	NA	NA
TTN_Union;I472;I47.2 Ventricular tachycardia	TTN	Union;I472;I47.2 Ventricular tachycardia	Chapter IX Diseases of the circulatory system	NA	1.68e-09	NA
BRCA1_41272;B393;B39.3 Reconstruction of breast using free deep inferior epigastric perforator flap	BRCA1	41272;B393;B39.3 Reconstruction of breast using free deep inferior epigastric perforator flap	Chapter IV Endocrine; nutritional and metabolic diseases	1.69e-09	NA	NA
IL33_Source of report of J45 (asthma)	IL33	Source of report of J45 (asthma)	Chapter X Diseases of the respiratory system	NA	1.73e-09	9-6255967-G-C;splice_acceptor_variant;dominant;4.39e-13|9-6255967-G-C;splice_acceptor_variant;allelic;4.99e-13
MSH2_41272;H22;H22 Diagnostic endoscopic examination of colon	MSH2	41272;H22;H22 Diagnostic endoscopic examination of colon	Chapter XI Diseases of the digestive system	1.73e-09	1.73e-09	NA
ASXL1_Source of report of N17 (acute renal failure)	ASXL1	Source of report of N17 (acute renal failure)	Chapter XIV Diseases of the genitourinary system	NA	1.76e-09	NA
MSH6_20001;1022;colon cancer|sigmoid cancer	MSH6	20001;1022;colon cancer|sigmoid cancer	Chapter II Neoplasms	1.81e-09	NA	NA
PKD1_Union;N184;N18.4 Chronic kidney disease| stage 4	PKD1	Union;N184;N18.4 Chronic kidney disease| stage 4	Chapter XIV Diseases of the genitourinary system	1.85e-09	1.85e-09	NA
PTPN14_Union;C443;C44.3 Skin of other and unspecified parts of face	PTPN14	Union;C443;C44.3 Skin of other and unspecified parts of face	Chapter II Neoplasms	1.87e-09	1.87e-09	NA
BRCA2_41272;T86;T86 Sampling of lymph nodes	BRCA2	41272;T86;T86 Sampling of lymph nodes	Chapter XII Diseases of the skin and subcutaneous tissue	1.89e-09	NA	NA
BRCA2_41202;Z411;Z41.1 Other plastic surgery for unacceptable cosmetic appearance	BRCA2	41202;Z411;Z41.1 Other plastic surgery for unacceptable cosmetic appearance	Chapter XXI Factors influencing health status and contact with health services	1.9e-09	NA	NA
ENG_41200;L13;L13 Transluminal operations on pulmonary artery	ENG	41200;L13;L13 Transluminal operations on pulmonary artery	Chapter IX Diseases of the circulatory system	1.93e-09	1.93e-09	NA
PKD1_Source of report of N19 (unspecified renal failure)	PKD1	Source of report of N19 (unspecified renal failure)	Chapter XIV Diseases of the genitourinary system	1.93e-09	1.93e-09	NA
NF1_40011;4;(9380-9589) Nervous system	NF1	40011;4;(9380-9589) Nervous system	Chapter II Neoplasms	1.94e-09	NA	NA
ASXL1_Union;D471;D47.1 Chronic myeloproliferative disease	ASXL1	Union;D471;D47.1 Chronic myeloproliferative disease	Chapter II Neoplasms	NA	1.96e-09	NA
