# Supplementary material for: Rare variant contribution to human disease in 281,104 UK Biobank exomes
Source: Nature. 2021 Aug 10;597(7877):527–32. doi: 10.1038/s41586-021-03855-y (PMC8458098; doi:10.1038/s41586-021-03855-y)
Supplement: Supplementary file 3 — This file contains Supplementary Tables 1, 2, 4, 5, 7, 8, 10, 12, 14, 15-17, 19, 20, 22, 24, 26, 28 and 29. [file 41586_2021_3855_MOESM3_ESM.zip › Supp table 15 - Non-european binary collapsing.xlsx]

## Sheet: Table S15
phenotype	root	genotype	CaseY	CaseN	CaseFreq	CtrlY	CtrlN	CtrlFreq	pValue	oddsRatio	oddsLCI	oddsUCI	ancestry	model
Union#D56#D56 Thalassaemia	Chapter III Diseases of the blood and blood-forming organs and certain disorders involving the immune mechanism	HBB	33	83	0.2845	10	4436	0.0022	2.74e-46	176.371	84.1421	369.693	SAS	ptv5pcnt
Source of report of D56 (thalassaemia)	Chapter III Diseases of the blood and blood-forming organs and certain disorders involving the immune mechanism	HBB	32	74	0.3019	11	3437	0.0032	4.35e-42	135.115	65.5894	278.341	SAS	ptv5pcnt
Union#BlockD55-D59#D55-D59 Haemolytic anaemias	Chapter III Diseases of the blood and blood-forming organs and certain disorders involving the immune mechanism	HBB	17	64	0.2099	38	5594	0.0067	2.89e-19	39.1028	20.9779	72.8874	SAS	ptv5pcnt
Union#D563#D56.3 Thalassaemia trait	Chapter III Diseases of the blood and blood-forming organs and certain disorders involving the immune mechanism	HBB	15	43	0.2586	40	5615	0.0071	1.57e-18	48.968	25.184	95.2139	SAS	ptv5pcnt
20002#1340#thalassaemia	Chapter III Diseases of the blood and blood-forming organs and certain disorders involving the immune mechanism	HBB	5	13	0.2778	4	2407	0.0017	1.51e-09	231.442	55.7577	960.683	SAS	ptv5pcnt
20002#99999#unclassifiable	Chapter XVIII Symptoms, signs and abnormal clinical and laboratory findings, not elsewhere classified	ABCB10	6	23	0.2069	4	1440	0.0028	6.73e-09	93.913	24.8242	355.284	EAS	flexnonsynmtr
Source of report of D50 (iron deficiency anaemia)	Chapter III Diseases of the blood and blood-forming organs and certain disorders involving the immune mechanism	HBB	17	606	0.0273	7	2968	0.0024	9.65e-09	11.8944	4.9112	28.8067	SAS	ptv5pcnt
20002#1#tropical & travel-related infections	Chapter I Certain infectious and parasitic diseases	ABCA7	10	32	0.2381	53	2661	0.0195	1.56e-08	15.6899	7.335	33.5611	AFR	rec
Union#H25#H25 Senile cataract	Chapter VII Diseases of the eye and adnexa	GSX2	7	66	0.0959	2	1400	0.0014	1.82e-08	74.2424	15.1283	364.347	EAS	rec
41202#ChapterIII#Chapter III Diseases of the blood and blood-forming organs and certain disorders involving the immune mechanism	Chapter III Diseases of the blood and blood-forming organs and certain disorders involving the immune mechanism	HBB	13	429	0.0294	9	3850	0.0023	2.52e-08	12.963	5.5088	30.5036	SAS	ptv5pcnt
Union#M2322#M23.22 Derangement of meniscus due to old tear or injury (Posterior cruciate ligament or Posterior horn of medial meniscus)	Chapter XIII Diseases of the musculoskeletal system and connective tissue	FUT1	4	28	0.125	2	4709	0.0004	2.54e-08	336.357	59.18	1911.73	AFR	raredmgmtr
41202#E041#E04.1 Non-toxic single thyroid nodule	Chapter IV Endocrine, nutritional and metabolic diseases	SLAIN1	4	1	0.8	7	1075	0.0065	2.84e-08	614.286	60.7343	6213.08	EAS	flexnonsynmtr
Union#N97#N97 Female infertility	Chapter XIV Diseases of the genitourinary system	ATP9B	8	65	0.1096	15	2914	0.0051	3.04e-08	23.9097	9.7932	58.3746	SAS	flexnonsynmtr
Union#I779#I77.9 Disorder of arteries and arterioles| unspecified	Chapter IX Diseases of the circulatory system	CNTLN	3	2	0.6	3	2991	0.001	4.45e-08	1495.5	179.984	12426.2	SAS	UR
Union#I779#I77.9 Disorder of arteries and arterioles| unspecified	Chapter IX Diseases of the circulatory system	CNTLN	3	2	0.6	3	2991	0.001	4.45e-08	1495.5	179.984	12426.2	SAS	URmtr
Union#T84#T84 Complications of internal orthopaedic prosthetic devices| implants and grafts	Chapter XIX Injury, poisoning and certain other consequences of external causes	BRIP1	4	1	0.8	12	1458	0.0082	4.6e-08	486	50.5222	4675.09	EAS	flexnonsynmtr
41202#T84#T84 Complications of internal orthopaedic prosthetic devices| implants and grafts	Chapter XIX Injury, poisoning and certain other consequences of external causes	BRIP1	4	1	0.8	11	1339	0.0081	4.85e-08	486.909	50.2903	4714.24	EAS	flexnonsynmtr
41202#O321#O32.1 Maternal care for breech presentation	Chapter XV Pregnancy, childbirth and the puerperium	OR2AG2	4	4	0.5	9	2188	0.0041	5.03e-08	243.111	52.4963	1125.85	SAS	flexnonsynmtr
Union#H25#H25 Senile cataract	Chapter VII Diseases of the eye and adnexa	GSX2	7	66	0.0959	3	1399	0.0021	5.83e-08	49.4596	12.5069	195.592	EAS	ptv5pcnt
41202#H25#H25 Senile cataract	Chapter VII Diseases of the eye and adnexa	GSX2	7	60	0.1045	2	1071	0.0019	5.84e-08	62.475	12.7038	307.24	EAS	rec
20002#1371#sarcoidosis	Chapter III Diseases of the blood and blood-forming organs and certain disorders involving the immune mechanism	FAM209A	5	23	0.1786	11	3778	0.0029	6.03e-08	74.664	24.0265	232.024	AFR	flexnonsyn
41202#E041#E04.1 Non-toxic single thyroid nodule	Chapter IV Endocrine, nutritional and metabolic diseases	SLAIN1	4	1	0.8	9	1073	0.0083	6.14e-08	476.889	48.4162	4697.25	EAS	flexnonsyn
Source of report of G40 (epilepsy)	Chapter VI Diseases of the nervous system	EXOC3L4	6	35	0.1463	16	3830	0.0042	6.21e-08	41.0357	15.1634	111.052	AFR	rec
Union#BlockC73-C75#C73-C75 Malignant neoplasms of thyroid and other endocrine glands	Chapter II Neoplasms	BUB1B	5	14	0.2632	24	4700	0.0051	6.52e-08	69.9405	23.349	209.502	AFR	flexnonsynmtr
Union#K529#K52.9 Non-infective gastro-enteritis and colitis| unspecified	Chapter XI Diseases of the digestive system	APBA1	9	146	0.0581	14	3921	0.0036	6.64e-08	17.2647	7.3531	40.5366	AFR	flexnonsyn
20002#1441#malaria	Chapter I Certain infectious and parasitic diseases	ABCA7	9	31	0.225	35	1964	0.0175	7.22e-08	16.2912	7.2189	36.7654	AFR	rec
Union#O80#O80 Single spontaneous delivery	Chapter XV Pregnancy, childbirth and the puerperium	C6orf201	6	172	0.0337	0	2536	0	7.35e-08				SAS	flexnonsynmtr
20002#1191#gastrointestinal bleeding	Chapter XI Diseases of the digestive system	ADH1B	4	1	0.8	31	2954	0.0104	7.81e-08	381.161	41.4086	3508.55	SAS	flexnonsyn
Union#BlockU00-U49#U00-U49 Provisional assignment of new diseases of uncertain etiology or emergency use	Chapter XXII Codes for special purposes	ANO10	5	25	0.1667	18	5665	0.0032	8.87e-08	62.9444	21.6798	182.751	SAS	ptvraredmg
41202#N23#N23 Unspecified renal colic	Chapter XIV Diseases of the genitourinary system	PALD1	5	19	0.2083	10	2703	0.0037	9.44e-08	71.1316	22.1984	227.931	AFR	flexdmg
