# Supplementary material for: Rare variant contribution to human disease in 281,104 UK Biobank exomes
Source: Nature. 2021 Aug 10;597(7877):527–32. doi: 10.1038/s41586-021-03855-y (PMC8458098; doi:10.1038/s41586-021-03855-y)
Supplement: Supplementary file 3 — This file contains Supplementary Tables 1, 2, 4, 5, 7, 8, 10, 12, 14, 15-17, 19, 20, 22, 24, 26, 28 and 29. [file 41586_2021_3855_MOESM3_ESM.zip › Supp table 16 - Pan-ancestry binary collapsing.xlsx]

## Sheet: Supp table 16
phenotype	genotype	EUR_pValue	AFR_pValue	EAS_pValue	SAS_pValue	cmh_pValue	cmh_odds_ratio	cmh_lci	cmh_uci	ngroups	EUR_CtrlNQ	EUR_CtrlQ	EUR_CaseNQ	EUR_CaseQ	AFR_CtrlNQ	AFR_CtrlQ	AFR_CaseNQ	AFR_CaseQ	SAS_CtrlNQ	SAS_CtrlQ	SAS_CaseNQ	SAS_CaseQ	EAS_CtrlNQ	EAS_CtrlQ	EAS_CaseNQ	EAS_CaseQ	model
Union#D56#D56 Thalassaemia	HBB	7.609e-93	1	0.1184	2.738e-46	3.48143e-118	1186.28	656.423	2451.14	4	269050	17	73	30	4675	2	66	0	4436	10	83	33	1445	7	22	1	ptv5pcnt
Source of report of D56 (thalassaemia)	HBB	3.058e-91	1	0.111	4.354e-42	6.66432e-112	1225.04	655.13	2474.92	4	269063	18	60	29	3794	1	60	0	3437	11	74	32	1346	7	19	1	ptv5pcnt
20002#1427#polycystic kidney	PKD1	1.227e-103	NA	NA	0.0036	1.92219e-105	1641.1	1050.26	2915.3	2	268739	43	134	39	NA	NA	NA	NA	5551	3	4	1	NA	NA	NA	NA	ptv
20002#1427#polycystic kidney	PKD1	1.227e-103	NA	NA	0.0036	1.92219e-105	1641.1	1050.26	2915.3	2	268739	43	134	39	NA	NA	NA	NA	5551	3	4	1	NA	NA	NA	NA	ptv5pcnt
Source of report of Q61 (cystic kidney disease)	PKD1	4.656e-98	1	NA	0.0086	2.04212e-99	660.679	410.647	1077.06	3	242526	34	446	44	4688	0	8	0	5569	3	11	1	NA	NA	NA	NA	ptv
Source of report of Q61 (cystic kidney disease)	PKD1	4.656e-98	1	NA	0.0086	2.04212e-99	660.679	410.647	1077.06	3	242526	34	446	44	4688	0	8	0	5569	3	11	1	NA	NA	NA	NA	ptv5pcnt
Union#Q61#Q61 Cystic kidney disease	PKD1	3.035e-96	1	NA	0.0113	2.82152e-97	576.595	365.952	949.008	3	239481	35	477	44	4734	0	9	0	5696	4	12	1	NA	NA	NA	NA	ptv
Union#Q61#Q61 Cystic kidney disease	PKD1	3.035e-96	1	NA	0.0113	2.82152e-97	576.595	365.952	949.008	3	239481	35	477	44	4734	0	9	0	5696	4	12	1	NA	NA	NA	NA	ptv5pcnt
20002#1452#eczema|dermatitis	FLG	5.054e-95	1	0.1369	0.0971	2.06366e-95	1.94676	1.83365	2.06579	4	225988	30457	5383	1419	3395	198	66	3	3362	228	91	11	967	144	29	8	ptv5pcnt
20002#1452#eczema|dermatitis	FLG	5.054e-95	1	0.1369	0.0971	2.06366e-95	1.94676	1.83365	2.06579	4	225988	30457	5383	1419	3395	198	66	3	3362	228	91	11	967	144	29	8	ptv5pcnt
20002#1427#polycystic kidney	PKD1	1.035e-85	NA	NA	0.017	6.29316e-87	195.422	136.516	282.022	2	268289	493	126	47	NA	NA	NA	NA	5536	18	4	1	NA	NA	NA	NA	URmtr
20002#1427#polycystic kidney	PKD1	3.955e-83	NA	NA	0.0241	3.04187e-84	118.839	83.9023	166.118	2	267836	946	121	52	NA	NA	NA	NA	5528	26	4	1	NA	NA	NA	NA	UR
Source of report of D56 (thalassaemia)	HBB	3.058e-91	1	1	0.000247	6.20206e-84	3968.61	2100.51	8192	4	269063	18	60	29	3794	1	60	0	3446	2	103	3	1350	3	20	0	ptv
Union#Q613#Q61.3 Polycystic kidney| unspecified	PKD1	8.546e-82	NA	NA	0.0044	1.30013e-83	985.518	602.508	1600	2	268915	49	173	33	NA	NA	NA	NA	5704	4	4	1	NA	NA	NA	NA	ptv
Union#Q613#Q61.3 Polycystic kidney| unspecified	PKD1	8.546e-82	NA	NA	0.0044	1.30013e-83	985.518	602.508	1600	2	268915	49	173	33	NA	NA	NA	NA	5704	4	4	1	NA	NA	NA	NA	ptv5pcnt
Source of report of Q61 (cystic kidney disease)	PKD1	1.125e-82	1	NA	0.0401	8.25625e-83	70.8776	52.2991	94.6174	3	242126	434	432	58	4674	14	8	0	5554	18	11	1	NA	NA	NA	NA	URmtr
Union#D56#D56 Thalassaemia	HBB	7.609e-93	1	1	0.000303	1.58703e-82	2801.55	1471.43	8192	4	269050	17	73	30	4675	2	66	0	4443	3	113	3	1449	3	23	0	ptv
Union#Q61#Q61 Cystic kidney disease	PKD1	2.228e-82	1	NA	0.0424	2.03605e-82	65.9949	48.8446	88.0737	3	239079	437	462	59	4719	15	9	0	5682	18	12	1	NA	NA	NA	NA	URmtr
Union#Q613#Q61.3 Polycystic kidney| unspecified	PKD1	1.832e-79	NA	NA	0.0165	8.70218e-81	153.337	107.647	217.097	2	268470	494	160	46	NA	NA	NA	NA	5690	18	4	1	NA	NA	NA	NA	URmtr
Source of report of Q61 (cystic kidney disease)	PKD1	4.009e-80	1	NA	0.0566	4.60996e-80	43.1243	32.5446	56.4067	3	241728	832	424	66	4661	27	8	0	5546	26	11	1	NA	NA	NA	NA	UR
Union#Q613#Q61.3 Polycystic kidney| unspecified	PKD1	1.345e-78	NA	NA	0.0234	8.50871e-80	94.3116	67.2363	130.397	2	268018	946	154	52	NA	NA	NA	NA	5682	26	4	1	NA	NA	NA	NA	UR
Union#Q61#Q61 Cystic kidney disease	PKD1	1.57e-79	1	NA	0.0598	2.20427e-79	40.3093	30.5168	52.5441	3	238684	832	454	67	4706	28	9	0	5674	26	12	1	NA	NA	NA	NA	UR
Union#BlockQ60-Q64#Q60-Q64 Congenital malformations of the urinary system	PKD1	3.332e-77	1	NA	0.0122	1.49868e-78	296.822	186.234	456.628	3	241799	42	745	40	4732	0	11	0	5695	4	13	1	NA	NA	NA	NA	ptv
Union#BlockQ60-Q64#Q60-Q64 Congenital malformations of the urinary system	PKD1	3.332e-77	1	NA	0.0122	1.49868e-78	296.822	186.234	456.628	3	241799	42	745	40	4732	0	11	0	5695	4	13	1	NA	NA	NA	NA	ptv5pcnt
Union#L30#L30 Other dermatitis	FLG	1.551e-75	0.187	0.4948	0.608	2.3987e-75	1.40059	1.35225	1.45044	4	210051	27764	22509	4185	4211	254	257	21	4743	315	611	44	1175	169	112	19	ptv5pcnt
Source of report of L30 (other dermatitis)	FLG	1.983e-72	0.1685	0.4908	0.7265	2.94098e-72	1.39635	1.34753	1.44674	4	209974	27802	21916	4069	3402	199	245	20	3374	228	601	43	969	144	108	19	ptv5pcnt
Union#Q61#Q61 Cystic kidney disease	PKD2	1.625e-69	1	NA	0.0045	6.07712e-71	1181.39	593.062	2474.92	3	239506	10	492	29	4733	1	9	0	5699	1	12	1	NA	NA	NA	NA	ptv
Union#Q61#Q61 Cystic kidney disease	PKD2	1.625e-69	1	NA	0.0045	6.07712e-71	1181.39	593.062	2474.92	3	239506	10	492	29	4733	1	9	0	5699	1	12	1	NA	NA	NA	NA	ptv5pcnt
20002#1405#other renal|kidney problem	PKD1	3.608e-68	1	NA	0.0215	1.7074e-69	184.386	115.772	299.776	3	244669	37	1407	40	2707	0	19	0	3198	1	34	1	NA	NA	NA	NA	ptv
20002#1405#other renal|kidney problem	PKD1	3.608e-68	1	NA	0.0215	1.7074e-69	184.386	115.772	299.776	3	244669	37	1407	40	2707	0	19	0	3198	1	34	1	NA	NA	NA	NA	ptv
20002#1405#other renal|kidney problem	PKD1	3.608e-68	1	NA	0.0215	1.7074e-69	184.386	115.772	299.776	3	244669	37	1407	40	2707	0	19	0	3198	1	34	1	NA	NA	NA	NA	ptv5pcnt
20002#1405#other renal|kidney problem	PKD1	3.608e-68	1	NA	0.0215	1.7074e-69	184.386	115.772	299.776	3	244669	37	1407	40	2707	0	19	0	3198	1	34	1	NA	NA	NA	NA	ptv5pcnt
Source of report of Q61 (cystic kidney disease)	PKD2	8.372e-67	1	NA	0.0043	2.34269e-68	1111.58	542.517	2346.83	3	242548	12	462	28	4687	1	8	0	5571	1	11	1	NA	NA	NA	NA	ptv
Source of report of Q61 (cystic kidney disease)	PKD2	8.372e-67	1	NA	0.0043	2.34269e-68	1111.58	542.517	2346.83	3	242548	12	462	28	4687	1	8	0	5571	1	11	1	NA	NA	NA	NA	ptv5pcnt
Union#BlockQ60-Q64#Q60-Q64 Congenital malformations of the urinary system	PKD1	2.003e-67	1	NA	0.0456	9.76706e-68	41.4733	30.6345	55.3567	3	241411	430	729	56	4717	15	11	0	5681	18	13	1	NA	NA	NA	NA	URmtr
Union#BlockQ60-Q64#Q60-Q64 Congenital malformations of the urinary system	PKD1	1.885e-63	1	NA	0.0642	1.38502e-63	24.874	18.8431	32.4284	3	241009	832	721	64	4704	28	11	0	5673	26	13	1	NA	NA	NA	NA	UR
Source of report of E78 (disorders of lipoprotein metabolism and other lipidaemias)	LDLR	6.23e-61	0.0477	0.1009	0.0601	4.04383e-63	2.40118	2.17029	2.65588	4	158341	809	54620	677	2909	23	870	14	2270	17	1803	25	1070	12	211	6	ptvraredmg
Union#Q613#Q61.3 Polycystic kidney| unspecified	PKD1	1.058e-59	NA	NA	0.0057	1.67689e-61	29.6746	21.6337	40.3571	2	265388	3576	147	59	NA	NA	NA	NA	5570	138	3	2	NA	NA	NA	NA	ptvraredmg
Union#D56#D56 Thalassaemia	HBB	3.879e-69	1	1	2.339e-06	7.27315e-61	245.386	143.392	412.96	4	268889	178	73	30	4674	3	66	0	4435	11	110	6	1447	5	23	0	flexnonsynmtr
Union#BlockQ80-Q89#Q80-Q89 Other congenital malformations	NF1	9.941e-62	1	NA	1	1.26351e-60	206.194	131.282	322.436	3	236564	66	522	33	4731	3	9	0	3237	2	18	0	NA	NA	NA	NA	ptv
Source of report of D56 (thalassaemia)	HBB	1.58e-68	1	1	2.285e-05	1.68379e-60	321.127	184.407	556.003	4	268902	179	60	29	3793	2	60	0	3440	8	101	5	1348	5	20	0	flexnonsynmtr
Union#E78#E78 Disorders of lipoprotein metabolism and other lipidaemias	LDLR	3.477e-57	0.0349	0.0626	0.0112	2.08201e-60	2.30918	2.09079	2.55015	4	154194	793	60582	722	3705	27	996	15	2899	19	2009	28	1213	13	242	7	ptvraredmg
Source of report of E78 (disorders of lipoprotein metabolism and other lipidaemias)	LDLR	1.427e-56	0.0217	0.1572	0.0223	2.46546e-59	2.07076	1.89926	2.25702	4	157949	1201	54435	862	2898	34	864	20	2264	23	1794	34	1057	25	208	9	flexdmg
20002#1427#polycystic kidney	PKD1	4.639e-57	NA	NA	0.0058	7.73137e-59	33.3483	23.8249	46.2325	2	265202	3580	119	54	NA	NA	NA	NA	5418	136	3	2	NA	NA	NA	NA	ptvraredmg
42027#Source of end stage renal disease report	PKD1	1.042e-57	1	NA	0.0228	1.04857e-58	261.91	157.02	439.69	3	199098	38	561	30	4706	0	37	0	3880	2	29	1	NA	NA	NA	NA	ptv
42027#Source of end stage renal disease report	PKD1	1.042e-57	1	NA	0.0228	1.04857e-58	261.91	157.02	439.69	3	199098	38	561	30	4706	0	37	0	3880	2	29	1	NA	NA	NA	NA	ptv5pcnt
Source of report of E78 (disorders of lipoprotein metabolism and other lipidaemias)	LDLR	4.738e-55	0.0103	0.0658	0.0507	5.1514e-58	1.99387	1.8353	2.16551	4	157810	1340	54374	923	2897	35	862	22	2261	26	1793	35	1057	25	207	10	flexnonsyn
Union#E78#E78 Disorders of lipoprotein metabolism and other lipidaemias	LDLR	1.346e-53	0.016	0.0442	0.0119	4.46157e-57	2.01073	1.84679	2.18875	4	153824	1163	60385	919	3693	39	990	21	2889	29	1999	38	1200	26	238	11	flexdmg
Union#E78#E78 Disorders of lipoprotein metabolism and other lipidaemias	LDLR	2.709e-52	0.0088	0.0251	0.0206	5.14521e-56	1.94122	1.78916	2.10576	4	153693	1294	60319	985	3690	42	988	23	2886	32	1998	39	1200	26	237	12	flexnonsyn
Source of report of Q61 (cystic kidney disease)	PKD1	5.625e-55	1	NA	0.034	3.93108e-55	13.1306	10.1533	16.7893	3	239348	3212	414	76	4600	88	8	0	5436	136	10	2	NA	NA	NA	NA	ptvraredmg
Union#Q613#Q61.3 Polycystic kidney| unspecified	PKD1	1.259e-53	NA	NA	0.0162	5.83717e-55	20.2985	14.884	27.4	2	263295	5669	143	63	NA	NA	NA	NA	5470	238	3	2	NA	NA	NA	NA	flexdmg
20002#1473#high cholesterol	LDLR	1.106e-52	0.0136	0.0885	0.1249	1.08116e-54	2.49807	2.23768	2.78622	4	169637	975	32238	466	2902	23	523	11	2296	18	1019	14	1068	12	129	4	ptvraredmg
Source of report of D56 (thalassaemia)	HBB	1.817e-63	1	1	0.0013	1.36138e-54	217.375	127.1	361.701	4	268806	275	60	29	3788	7	60	0	3443	5	103	3	1349	4	20	0	ptvraredmg
Union#Q61#Q61 Cystic kidney disease	PKD1	6.76e-54	1	NA	0.039	6.13553e-54	12.307	9.54669	15.7011	3	236327	3189	444	77	4645	89	9	0	5562	138	11	2	NA	NA	NA	NA	ptvraredmg
Union#BlockQ80-Q89#Q80-Q89 Other congenital malformations	NF1	7.482e-55	1	NA	1	6.30988e-54	118.926	77.6846	178.862	3	236513	117	522	33	4731	3	9	0	3236	3	18	0	NA	NA	NA	NA	ptv5pcnt
20002#1473#high cholesterol	LDLR	6.165e-51	0.0027	0.0755	0.1343	8.51301e-54	2.20043	1.99904	2.41985	4	169215	1397	32119	585	2891	34	518	16	2289	25	1015	18	1055	25	126	7	flexdmg
20002#1340#thalassaemia	HBB	5.703e-56	1	1	1.511e-09	9.27511e-54	2151.28	863.089	4300.26	4	201860	19	21	17	3788	1	6	0	2407	4	13	5	1344	7	6	0	ptv5pcnt
20002#2#dermatology	FLG	3.006e-53	1	0.3811	0.3006	3.77345e-53	1.50589	1.43138	1.58366	4	219543	29585	9388	1913	4365	269	96	5	5152	342	185	16	1245	180	40	8	ptv5pcnt
Union#D56#D56 Thalassaemia	HBB	6.824e-64	1	1	0.003	2.01001e-52	154.524	92.4065	253.494	4	268793	274	73	30	4668	9	66	0	4437	9	113	3	1448	4	23	0	ptvraredmg
20002#1427#polycystic kidney	PKD1	9.597e-51	NA	NA	0.0162	4.66365e-52	22.4862	16.15	31.0505	2	263108	5674	116	57	NA	NA	NA	NA	5322	232	3	2	NA	NA	NA	NA	flexdmg
20002#1473#high cholesterol	LDLR	8.025e-49	0.000733	0.0755	0.1551	4.73636e-52	2.11297	1.92566	2.31641	4	169070	1542	32086	618	2890	35	516	18	2286	28	1014	19	1055	25	126	7	flexnonsyn
Source of report of D56 (thalassaemia)	HBB	5.381e-62	1	1	2.285e-05	6.38918e-52	141.874	83.9731	234.011	4	268770	311	60	29	3785	10	60	0	3440	8	101	5	1347	6	20	0	flexdmg
Source of report of D56 (thalassaemia)	HBB	5.381e-62	1	1	2.285e-05	6.38918e-52	141.874	83.9731	234.011	4	268770	311	60	29	3785	10	60	0	3440	8	101	5	1347	6	20	0	flexnonsyn
41202#N18#N18 Chronic renal failure	PKD1	2.843e-50	1	NA	0.0251	1.73214e-51	202.386	118.177	348.554	3	160445	33	650	28	2713	0	42	0	3209	1	40	1	NA	NA	NA	NA	ptv
41202#N18#N18 Chronic renal failure	PKD1	2.843e-50	1	NA	0.0251	1.73214e-51	202.386	118.177	348.554	3	160445	33	650	28	2713	0	42	0	3209	1	40	1	NA	NA	NA	NA	ptv5pcnt
20002#1340#thalassaemia	HBB	5.703e-56	1	1	0.0148	2.13019e-51	4582.43	1821.56	16384	4	201860	19	21	17	3788	1	6	0	2410	1	17	1	1348	3	6	0	ptv
Union#D56#D56 Thalassaemia	HBB	2.282e-62	1	1	6.881e-06	6.03939e-51	100.26	61.1998	162.355	4	268757	310	73	30	4664	13	66	0	4432	14	110	6	1446	6	23	0	flexdmg
Union#D56#D56 Thalassaemia	HBB	2.282e-62	1	1	6.881e-06	6.03939e-51	100.26	61.1998	162.355	4	268757	310	73	30	4664	13	66	0	4432	14	110	6	1446	6	23	0	flexnonsyn
Source of report of E78 (disorders of lipoprotein metabolism and other lipidaemias)	LDLR	1.312e-48	0.1304	0.0497	0.0601	1.69696e-50	2.22056	2.00263	2.46129	4	158343	807	54672	625	2906	26	871	13	2270	17	1803	25	1071	11	211	6	raredmg
Union#ChapterXVII#Chapter XVII Congenital malformations| deformations and chromosomal abnormalities	PKD1	4.539e-50	1	1	0.0862	3.76999e-50	50.8217	32.6438	79.1074	4	264093	40	4995	42	4665	0	78	0	5607	4	101	1	1453	1	21	0	ptv
Union#ChapterXVII#Chapter XVII Congenital malformations| deformations and chromosomal abnormalities	PKD1	4.539e-50	1	1	0.0862	3.76999e-50	50.8217	32.6438	79.1074	4	264093	40	4995	42	4665	0	78	0	5607	4	101	1	1453	1	21	0	ptv5pcnt
Union#N28#N28 Other disorders of kidney and ureter| not elsewhere classified	PKD1	1.107e-49	1	1	0.1175	1.88833e-49	51.6388	32.5397	82.2128	4	220940	33	4855	42	3269	0	92	0	4621	4	116	1	1461	1	13	0	ptv
Union#N28#N28 Other disorders of kidney and ureter| not elsewhere classified	PKD1	1.107e-49	1	1	0.1175	1.88833e-49	51.6388	32.5397	82.2128	4	220940	33	4855	42	3269	0	92	0	4621	4	116	1	1461	1	13	0	ptv5pcnt
Union#E78#E78 Disorders of lipoprotein metabolism and other lipidaemias	LDLR	7.821e-46	0.0898	0.029	0.0097	6.24484e-49	2.15343	1.94557	2.38279	4	154197	790	60635	669	3703	29	997	14	2900	18	2009	28	1214	12	242	7	raredmg
Source of report of E78 (disorders of lipoprotein metabolism and other lipidaemias)	LDLR	1.353e-46	0.0148	0.5801	0.125	3.84559e-48	2.3355	2.0864	2.61339	4	158491	659	54759	538	2915	17	871	13	2276	11	1812	16	1063	19	212	5	flexnonsynmtr
20002#1427#polycystic kidney	PKD2	2.84e-47	NA	NA	1	6.13727e-47	1303.23	628.183	2474.92	2	268759	23	155	18	NA	NA	NA	NA	5553	1	5	0	NA	NA	NA	NA	ptv
20002#1427#polycystic kidney	PKD2	2.84e-47	NA	NA	1	6.13727e-47	1303.23	628.183	2474.92	2	268759	23	155	18	NA	NA	NA	NA	5553	1	5	0	NA	NA	NA	NA	ptv5pcnt
20002#1473#high cholesterol	LDLR	9.591e-45	0.0124	0.173	0.6371	6.66063e-46	2.54388	2.24865	2.87406	4	169846	766	32328	376	2908	17	525	9	2301	13	1026	7	1061	19	128	5	flexnonsynmtr
20002#1405#other renal|kidney problem	PKD1	1.298e-45	1	NA	0.0734	9.54857e-46	19.1485	14.0244	25.6801	3	244256	450	1396	51	2695	12	19	0	3193	6	34	1	NA	NA	NA	NA	URmtr
20002#1405#other renal|kidney problem	PKD1	1.298e-45	1	NA	0.0734	9.54857e-46	19.1485	14.0244	25.6801	3	244256	450	1396	51	2695	12	19	0	3193	6	34	1	NA	NA	NA	NA	URmtr
Source of report of Q61 (cystic kidney disease)	PKD1	5.296e-46	1	NA	0.0875	1.14442e-45	8.81297	6.86698	11.1929	3	237462	5098	409	81	4547	141	8	0	5340	232	10	2	NA	NA	NA	NA	flexdmg
Union#BlockD55-D59#D55-D59 Haemolytic anaemias	HBB	4.05e-38	1	1	2.891e-19	2.03594e-45	83.1515	49.677	138.129	4	268816	30	307	17	3812	2	284	0	5594	38	64	17	1454	8	13	0	ptv5pcnt
Union#Q613#Q61.3 Polycystic kidney| unspecified	PKD2	8.027e-43	NA	NA	0.0017	2.62838e-45	1011.2	508.82	1968.91	2	268940	24	189	17	NA	NA	NA	NA	5707	1	4	1	NA	NA	NA	NA	ptv
Union#Q613#Q61.3 Polycystic kidney| unspecified	PKD2	8.027e-43	NA	NA	0.0017	2.62838e-45	1011.2	508.82	1968.91	2	268940	24	189	17	NA	NA	NA	NA	5707	1	4	1	NA	NA	NA	NA	ptv5pcnt
20002#1473#high cholesterol	LDLR	5.591e-43	0.0586	0.0723	0.0553	4.94563e-45	2.33865	2.08798	2.61635	4	169652	960	32275	429	2899	26	524	10	2297	17	1018	15	1069	11	129	4	raredmg
Union#Q61#Q61 Cystic kidney disease	PKD1	1.29e-44	1	NA	0.1011	3.65028e-44	8.22241	6.42628	10.4179	3	234441	5075	439	82	4592	142	9	0	5462	238	11	2	NA	NA	NA	NA	flexdmg
20002#8#haematology|dermatology	FLG	2.404e-44	1	0.2017	1	9.72569e-44	1.39327	1.33096	1.45807	4	210600	28393	12377	2340	3181	201	220	14	3783	245	379	24	1226	175	59	13	ptv5pcnt
20002#8#haematology|dermatology	FLG	2.404e-44	1	0.2017	1	9.72569e-44	1.39327	1.33096	1.45807	4	210600	28393	12377	2340	3181	201	220	14	3783	245	379	24	1226	175	59	13	ptv5pcnt
Union#E78#E78 Disorders of lipoprotein metabolism and other lipidaemias	LDLR	2.86e-42	0.0147	0.438	0.2302	1.45696e-43	2.20204	1.97037	2.46024	4	154342	645	60737	567	3713	19	998	13	2901	17	2019	18	1205	21	243	6	flexnonsynmtr
Union#BlockC50-C50#C50-C50 Malignant neoplasm of breast	BRCA2	1.743e-42	0.0416	1	0.4073	5.92209e-43	5.16934	4.18093	6.36092	4	135732	302	10963	128	2660	7	101	2	2603	8	155	1	938	3	60	0	ptv
Union#BlockC76-C80#C76-C80 Malignant neoplasms of ill-defined| secondary and unspecified sites	BRCA2	4.39e-41	0.0903	1	0.0416	2.34695e-42	4.64467	3.82666	5.60166	4	257511	664	10865	130	4586	15	140	2	4627	11	119	2	1436	4	35	0	ptv
Union#I420#I42.0 Dilated cardiomyopathy	TTN	7.793e-41	0.0308	NA	0.1772	3.76269e-42	9.52689	7.31898	12.2411	3	167166	1923	611	68	4659	64	18	2	5610	91	11	1	NA	NA	NA	NA	ptv
20002#1427#polycystic kidney	PKD1	1.058e-40	NA	NA	0.0181	5.23412e-42	15.8552	11.3334	21.9481	2	261329	7453	119	54	NA	NA	NA	NA	5308	246	3	2	NA	NA	NA	NA	flexnonsynmtr
Union#I420#I42.0 Dilated cardiomyopathy	TTN	1.097e-40	0.0184	NA	0.2083	5.90898e-42	9.28901	7.14541	11.9247	3	167155	1934	611	68	4590	133	17	3	5592	109	11	1	NA	NA	NA	NA	ptv5pcnt
Source of report of E78 (disorders of lipoprotein metabolism and other lipidaemias)	LDLR	7.855e-43	0.398	0.651	0.8205	6.13579e-42	2.78377	2.40244	3.22524	4	158803	347	54948	349	2920	12	878	6	2277	10	1819	9	1075	7	215	2	raredmgmtr
Union#BlockQ60-Q64#Q60-Q64 Congenital malformations of the urinary system	PKD2	3.94e-40	1	NA	0.0049	6.61402e-42	341.795	174.825	675.235	3	241823	18	765	20	4731	1	11	0	5698	1	13	1	NA	NA	NA	NA	ptv
Union#BlockQ60-Q64#Q60-Q64 Congenital malformations of the urinary system	PKD2	3.94e-40	1	NA	0.0049	6.61402e-42	341.795	174.825	675.235	3	241823	18	765	20	4731	1	11	0	5698	1	13	1	NA	NA	NA	NA	ptv5pcnt
20002#1405#other renal|kidney problem	PKD1	2.961e-41	1	NA	0.1032	2.70129e-41	11.8291	8.9035	15.4598	3	243853	853	1388	59	2689	18	19	0	3190	9	34	1	NA	NA	NA	NA	UR
20002#1405#other renal|kidney problem	PKD1	2.961e-41	1	NA	0.1032	2.70129e-41	11.8291	8.9035	15.4598	3	243853	853	1388	59	2689	18	19	0	3190	9	34	1	NA	NA	NA	NA	UR
42027#Source of end stage renal disease report	PKD1	9.629e-44	1	NA	1	4.82631e-41	30.4466	20.9973	43.0154	3	198758	378	553	38	4691	15	37	0	3868	14	30	0	NA	NA	NA	NA	URmtr
Union#I42#I42 Cardiomyopathy	TTN	2.987e-40	0.0317	NA	0.4157	6.43556e-41	5.57103	4.50493	6.82724	3	190331	2188	1524	100	3338	48	44	3	5589	91	32	1	NA	NA	NA	NA	ptv
Union#C92#C92 Myeloid leukaemia	SRSF2	1.968e-40	NA	NA	1	2.39909e-40	126.618	76.299	201.575	2	219055	88	467	24	NA	NA	NA	NA	5702	1	10	0	NA	NA	NA	NA	flexdmg
Union#I42#I42 Cardiomyopathy	TTN	4.811e-40	0.0494	NA	0.4745	4.62266e-40	5.39249	4.36428	6.60552	3	190318	2201	1524	100	3288	98	43	4	5571	109	32	1	NA	NA	NA	NA	ptv5pcnt
20002#1473#high cholesterol	LDLR	2.327e-41	0.7166	0.2585	1	4.63872e-40	2.99661	2.56406	3.49636	4	170184	428	32448	256	2913	12	531	3	2303	11	1029	4	1073	7	131	2	raredmgmtr
40006#C50#C50 Malignant neoplasm of breast	BRCA2	3.639e-39	0.02	1	0.2955	4.71698e-40	6.19589	4.86728	7.83772	4	117217	239	7760	99	1735	5	57	2	2024	6	103	1	725	3	44	0	ptv
40006#BlockC50-C50#C50-C50 Malignant neoplasm of breast	BRCA2	4.825e-39	0.02	1	0.2955	6.23636e-40	6.17122	4.84885	7.80415	4	117216	240	7760	99	1735	5	57	2	2024	6	103	1	725	3	44	0	ptv
Union#Q613#Q61.3 Polycystic kidney| unspecified	PKD1	1.646e-38	NA	NA	0.0188	8.43373e-40	13.1204	9.51541	17.877	2	261508	7456	150	56	NA	NA	NA	NA	5450	258	3	2	NA	NA	NA	NA	flexnonsynmtr
Union#N185#N18.5 Chronic kidney disease| stage 5	PKD1	1.124e-37	1	NA	0.0159	3.57864e-39	172.294	98.1534	295.784	3	194176	44	530	21	4703	0	40	0	3966	1	31	1	NA	NA	NA	NA	ptv
Union#N185#N18.5 Chronic kidney disease| stage 5	PKD1	1.124e-37	1	NA	0.0159	3.57864e-39	172.294	98.1534	295.784	3	194176	44	530	21	4703	0	40	0	3966	1	31	1	NA	NA	NA	NA	ptv5pcnt
20002#1451#hereditary|genetic haematological disorder	HBB	1.065e-39	1	1	2.57e-07	4.5263e-39	208.335	110.71	376.626	4	268834	30	246	17	4700	2	33	0	3340	21	15	5	1458	8	7	0	ptv5pcnt
20002#1451#hereditary|genetic haematological disorder	HBB	1.065e-39	1	1	2.57e-07	4.5263e-39	208.335	110.71	376.626	4	268834	30	246	17	4700	2	33	0	3340	21	15	5	1458	8	7	0	ptv5pcnt
41202#N18#N18 Chronic renal failure	PKD1	4.378e-40	1	NA	0.0851	7.22538e-39	26.8547	18.4629	38.1297	3	160178	300	641	37	2701	12	42	0	3204	6	40	1	NA	NA	NA	NA	URmtr
Union#BlockQ60-Q64#Q60-Q64 Congenital malformations of the urinary system	PKD1	2.469e-38	1	NA	0.0448	1.23951e-38	7.57155	5.88216	9.62547	3	238640	3201	711	74	4643	89	11	0	5561	138	12	2	NA	NA	NA	NA	ptvraredmg
20002#1340#thalassaemia	HBB	2.519e-43	1	1	0.0437	2.33979e-38	466.87	232.19	911.62	4	201735	144	21	17	3787	2	6	0	2406	5	17	1	1346	5	6	0	flexnonsynmtr
41202#BlockN17-N19#N17-N19 Renal failure	PKD1	4.932e-37	1	1	0.0492	5.10625e-38	69.5785	40.1068	119.903	4	160498	29	2188	28	2713	0	75	0	3209	1	81	1	945	0	11	0	ptv
41202#BlockN17-N19#N17-N19 Renal failure	PKD1	4.932e-37	1	1	0.0492	5.10625e-38	69.5785	40.1068	119.903	4	160498	29	2188	28	2713	0	75	0	3209	1	81	1	945	0	11	0	ptv5pcnt
Union#E78#E78 Disorders of lipoprotein metabolism and other lipidaemias	LDLR	2.276e-38	0.245	1	0.53	1.09559e-37	2.56767	2.22306	2.96596	4	154635	352	60934	370	3720	12	1005	6	2906	12	2026	11	1217	9	247	2	raredmgmtr
Union#C92#C92 Myeloid leukaemia	SRSF2	1.2e-37	NA	NA	1	1.86697e-37	92.5821	56.5443	146.071	2	219024	119	467	24	NA	NA	NA	NA	5700	3	10	0	NA	NA	NA	NA	flexnonsynmtr
20002#1451#hereditary|genetic haematological disorder	HBB	1.065e-39	1	1	0.0235	2.0552e-37	368.142	191.668	688.45	4	268834	30	246	17	4700	2	33	0	3358	3	19	1	1463	3	7	0	ptv
20002#1451#hereditary|genetic haematological disorder	HBB	1.065e-39	1	1	0.0235	2.0552e-37	368.142	191.668	688.45	4	268834	30	246	17	4700	2	33	0	3358	3	19	1	1463	3	7	0	ptv
Union#C50#C50 Malignant neoplasm of breast	BRCA2	1.063e-36	0.0358	1	0.3796	2.47957e-37	4.90936	3.93786	6.08407	4	136762	317	9917	114	2668	7	93	2	2621	8	142	1	946	3	52	0	ptv
20002#1340#thalassaemia	HBB	1.117e-40	1	1	0.0365	8.42147e-37	351.748	178.801	660.231	4	201669	210	21	17	3782	7	6	0	2407	4	17	1	1347	4	6	0	ptvraredmg
42027#Source of end stage renal disease report	PKD1	5.228e-38	1	NA	1	1.49332e-35	18.0025	12.6766	24.9584	3	198428	708	550	41	4678	28	37	0	3866	16	30	0	NA	NA	NA	NA	UR
Union#ChapterXVII#Chapter XVII Congenital malformations| deformations and chromosomal abnormalities	PKD1	1.104e-34	0.2205	0.134	0.2902	2.21196e-35	7.41259	5.69075	9.53177	4	263661	472	4969	68	4651	14	77	1	5593	18	101	1	1445	9	20	1	URmtr
20002#1340#thalassaemia	HBB	7.512e-40	1	1	0.0508	1.48176e-34	260.086	132.342	491.301	4	201643	236	21	17	3779	10	6	0	2405	6	17	1	1345	6	6	0	flexdmg
20002#1340#thalassaemia	HBB	7.512e-40	1	1	0.0508	1.48176e-34	260.086	132.342	491.301	4	201643	236	21	17	3779	10	6	0	2405	6	17	1	1345	6	6	0	flexnonsyn
Source of report of I42 (cardiomyopathy)	TTN	7.008e-34	0.0722	NA	0.3602	1.96982e-34	5.83981	4.5994	7.33142	3	188859	2213	1144	80	1429	16	35	2	2661	42	27	1	NA	NA	NA	NA	ptv
41202#N18#N18 Chronic renal failure	PKD1	1.384e-35	1	NA	0.1193	2.24344e-34	16.1184	11.3773	22.3085	3	159910	568	637	41	2695	18	42	0	3201	9	40	1	NA	NA	NA	NA	UR
20001#1002#breast cancer	BRCA2	1.371e-33	0.0097	1	1	3.31061e-34	6.47848	4.97368	8.36717	4	117060	240	5893	79	1731	5	38	2	1976	6	63	0	722	3	30	0	ptv
Source of report of I42 (cardiomyopathy)	TTN	1.058e-33	0.0992	NA	0.4418	1.46194e-33	5.60906	4.42153	7.0356	3	188845	2227	1144	80	1403	42	34	3	2648	55	27	1	NA	NA	NA	NA	ptv5pcnt
Union#R31#R31 Unspecified haematuria	COL4A4	2.24e-32	0.2354	1	0.0493	1.62536e-33	5.75831	4.46585	7.36947	4	196683	241	12218	86	3053	3	211	1	4515	5	251	2	1415	0	60	0	ptv5pcnt
Union#BlockD55-D59#D55-D59 Haemolytic anaemias	HBB	4.05e-38	1	1	0.004	2.07263e-33	227.389	112.911	442.344	4	268816	30	307	17	3812	2	284	0	5627	5	79	2	1459	3	13	0	ptv
41202#C50#C50 Malignant neoplasm of breast	BRCA2	1.317e-32	0.0395	1	0.3496	3.05005e-33	5.28101	4.1258	6.71924	4	106446	223	8466	95	1735	5	84	2	2001	6	126	1	725	3	46	0	ptv
Union#Q61#Q61 Cystic kidney disease	PKD2	1.253e-32	1	NA	0.0533	3.7947e-33	22.8056	15.4987	32.5489	3	238829	687	488	33	4713	21	9	0	5677	23	12	1	NA	NA	NA	NA	ptvraredmg
Union#BlockQ80-Q89#Q80-Q89 Other congenital malformations	NF1	8.642e-34	1	NA	1	4.43523e-33	30.6819	20.2455	44.976	3	236215	415	525	30	4715	19	9	0	3235	4	18	0	NA	NA	NA	NA	URmtr
41202#BlockC50-C50#C50-C50 Malignant neoplasm of breast	BRCA2	3.021e-32	0.0395	1	0.3496	6.91199e-33	5.21476	4.07501	6.6313	4	106443	226	8466	95	1735	5	84	2	2001	6	126	1	725	3	46	0	ptv
Source of report of Q61 (cystic kidney disease)	PKD2	4.44e-32	1	NA	0.0504	1.19026e-32	23.5242	15.8892	33.792	3	241862	698	458	32	4667	21	8	0	5549	23	11	1	NA	NA	NA	NA	ptvraredmg
Source of report of Q61 (cystic kidney disease)	PKD1	9.846e-33	1	NA	0.0967	1.26925e-32	6.14977	4.75566	7.86429	3	235867	6693	415	75	4514	174	8	0	5326	246	10	2	NA	NA	NA	NA	flexnonsynmtr
Union#Q613#Q61.3 Polycystic kidney| unspecified	PKD1	6.085e-32	NA	NA	0.095	1.53897e-32	7.25892	5.39225	9.7041	2	250556	18408	134	72	NA	NA	NA	NA	5087	621	3	2	NA	NA	NA	NA	flexnonsyn
Union#N28#N28 Other disorders of kidney and ureter| not elsewhere classified	PKD1	8.696e-33	1	0.085	0.3129	1.61504e-32	7.18152	5.45624	9.32532	4	220581	392	4832	65	3257	12	92	0	4611	14	116	1	1453	9	12	1	URmtr
40001#BlockC81-C96#C81-C96 Malignant neoplasms| stated or presumed to be primary| of lymphoid| haematopoietic and related tissue	SRSF2	4.035e-32	1	NA	1	4.03472e-32	73.9939	43.6522	120.223	3	200671	80	746	22	3306	0	9	0	4525	0	8	0	NA	NA	NA	NA	flexdmg
Union#Q61#Q61 Cystic kidney disease	PKD2	9.173e-33	1	NA	1	4.47657e-32	82.5766	48.8924	133.56	3	239404	112	500	21	4729	5	9	0	5695	5	13	0	NA	NA	NA	NA	URmtr
20002#1111#asthma	FLG	3.084e-32	0.7583	0.7843	0.7289	5.59926e-32	1.23237	1.19069	1.27527	4	177700	23777	26760	4427	2178	125	538	33	2388	157	683	48	745	116	112	19	ptv5pcnt
Union#D563#D56.3 Thalassaemia trait	HBB	4.378e-23	1	1	1.574e-18	6.3265e-32	85.3068	45.4744	156.858	4	269090	39	33	8	4705	2	36	0	5615	40	43	15	990	6	5	0	ptv5pcnt
Union#BlockQ60-Q64#Q60-Q64 Congenital malformations of the urinary system	PKD1	9.269e-32	1	NA	0.1148	1.28891e-31	5.28582	4.15837	6.6469	3	236771	5070	703	82	4590	142	11	0	5461	238	12	2	NA	NA	NA	NA	flexdmg
20002#6#renal|urology	PKD1	2.049e-31	1	1	0.1735	1.42999e-31	19.1	11.7767	31.3499	4	171230	28	13000	43	2872	0	144	0	3872	2	253	1	1438	1	34	0	ptv
20002#6#renal|urology	PKD1	2.049e-31	1	1	0.1735	1.42999e-31	19.1	11.7767	31.3499	4	171230	28	13000	43	2872	0	144	0	3872	2	253	1	1438	1	34	0	ptv
20002#6#renal|urology	PKD1	2.049e-31	1	1	0.1735	1.42999e-31	19.1	11.7767	31.3499	4	171230	28	13000	43	2872	0	144	0	3872	2	253	1	1438	1	34	0	ptv5pcnt
20002#6#renal|urology	PKD1	2.049e-31	1	1	0.1735	1.42999e-31	19.1	11.7767	31.3499	4	171230	28	13000	43	2872	0	144	0	3872	2	253	1	1438	1	34	0	ptv5pcnt
40011#8500#Duct adenocarcinoma	BRCA2	5.833e-32	0.2007	1	1	1.50124e-31	5.10403	4.00512	6.45102	4	139677	341	7021	90	2694	8	67	1	2635	9	98	0	957	3	41	0	ptv
Union#Q61#Q61 Cystic kidney disease	PKD1	1.482e-31	1	NA	0.1157	2.53537e-31	5.75851	4.46516	7.34279	3	232867	6649	445	76	4558	176	9	0	5442	258	11	2	NA	NA	NA	NA	flexnonsynmtr
Union#Q61#Q61 Cystic kidney disease	PKD2	1.124e-30	1	NA	0.0576	3.17421e-31	19.8036	13.4791	28.2628	3	238721	795	488	33	4714	20	9	0	5675	25	12	1	NA	NA	NA	NA	flexnonsynmtr
Union#N180#N18.0 End-stage renal disease	PKD1	1.008e-31	1	NA	1	4.09316e-31	297.429	152.881	544.656	3	205739	48	196	15	4725	0	18	0	3286	2	11	0	NA	NA	NA	NA	ptv
Union#N180#N18.0 End-stage renal disease	PKD1	1.008e-31	1	NA	1	4.09316e-31	297.429	152.881	544.656	3	205739	48	196	15	4725	0	18	0	3286	2	11	0	NA	NA	NA	NA	ptv5pcnt
Union#BlockQ80-Q89#Q80-Q89 Other congenital malformations	NF1	4.363e-32	1	NA	1	6.01599e-31	12.9477	9.18373	17.8225	3	235243	1387	513	42	4696	38	9	0	3211	28	18	0	NA	NA	NA	NA	ptvraredmg
41202#R31#R31 Unspecified haematuria	COL4A4	6.817e-30	1	1	0.0229	1.03257e-30	5.94837	4.52402	7.75944	4	140915	192	9664	78	2199	2	161	0	2713	2	186	2	1068	0	53	0	ptv5pcnt
Union#C509#C50.9 Breast| unspecified	BRCA2	9.898e-30	0.0254	1	0.316	1.27549e-30	4.90589	3.8531	6.19398	4	139369	339	7436	89	2684	7	77	2	2664	8	114	1	956	3	42	0	ptv
41202#C92#C92 Myeloid leukaemia	SRSF2	1.517e-30	NA	NA	1	1.51715e-30	126.584	69.6675	219.427	2	161244	60	382	18	NA	NA	NA	NA	4525	0	8	0	NA	NA	NA	NA	flexdmg
Union#C920#C92.0 Acute myeloid leukaemia	SRSF2	1.396e-30	NA	NA	1	1.56985e-30	120.291	67.5632	201.813	2	218241	97	334	18	NA	NA	NA	NA	5706	1	6	0	NA	NA	NA	NA	flexdmg
Source of report of Q61 (cystic kidney disease)	PKD2	4.059e-31	1	NA	1	1.71051e-30	80.8728	47.3134	131.687	3	242442	118	470	20	4683	5	8	0	5567	5	12	0	NA	NA	NA	NA	URmtr
Source of report of G98 (other disorders of nervous system| not elsewhere classified)	NF1	1.629e-30	1	NA	1	2.40726e-30	60.1463	35.7254	97.0583	3	267958	87	1103	22	3844	2	6	0	4441	1	18	0	NA	NA	NA	NA	ptv
Union#D361#D36.1 Peripheral nerves and autonomic nervous system	NF1	1.73e-30	1	NA	1	3.48336e-30	114.636	64.5353	193.486	3	268617	91	444	18	2294	1	7	0	5700	2	11	0	NA	NA	NA	NA	ptv
Union#BlockC81-C96#C81-C96 Malignant neoplasms| stated or presumed to be primary| of lymphoid| haematopoietic and related tissue	TET2	3.294e-29	0.0301	1	1	5.395e-30	10.9758	7.81174	15.1317	4	212173	233	3771	45	4693	2	47	1	5663	4	46	0	1469	0	6	0	ptv
40011#5#(9590-9999) Hematologic (Leukemias| Lymphomas and related disorders)	TET2	7.645e-29	0.0214	NA	1	9.22537e-30	13.0023	9.07429	18.2088	3	209172	234	2793	40	4707	2	33	1	5683	4	26	0	NA	NA	NA	NA	ptv
Union#N28#N28 Other disorders of kidney and ureter| not elsewhere classified	PKD1	2.477e-28	0.1389	0.1091	0.0935	9.84981e-30	4.8213	3.80725	6.03897	4	220211	762	4816	81	3247	22	90	2	4606	19	115	2	1450	12	12	1	UR
Union#ChapterXVII#Chapter XVII Congenital malformations| deformations and chromosomal abnormalities	NF1	1.908e-30	1	1	1	1.13825e-29	21.3545	13.7938	32.3975	4	264057	76	5004	33	4662	3	78	0	5609	2	102	0	1453	1	21	0	ptv
40011#5#(9590-9999) Hematologic (Leukemias| Lymphomas and related disorders)	TET2	7.645e-29	0.0284	NA	1	1.23388e-29	12.8889	9.00022	18.043	3	209172	234	2793	40	4706	3	33	1	5679	8	26	0	NA	NA	NA	NA	ptv5pcnt
Union#BlockC81-C96#C81-C96 Malignant neoplasms| stated or presumed to be primary| of lymphoid| haematopoietic and related tissue	TET2	3.294e-29	0.0399	1	1	1.51194e-29	10.6694	7.60132	14.6981	4	212173	233	3771	45	4692	3	47	1	5659	8	46	0	1452	17	6	0	ptv5pcnt
41202#D361#D36.1 Peripheral nerves and autonomic nervous system	NF1	7.361e-30	1	NA	1	1.57418e-29	134.541	73.3559	233.154	3	197020	63	375	17	3304	2	7	0	4524	1	10	0	NA	NA	NA	NA	ptv
20002#1405#other renal|kidney problem	PKD2	3.512e-30	1	NA	1	1.6822e-29	131.531	66.5564	255.296	3	244685	21	1429	18	2706	1	19	0	3198	1	35	0	NA	NA	NA	NA	ptv
20002#1405#other renal|kidney problem	PKD2	3.512e-30	1	NA	1	1.6822e-29	131.531	66.5564	255.296	3	244685	21	1429	18	2706	1	19	0	3198	1	35	0	NA	NA	NA	NA	ptv
20002#1405#other renal|kidney problem	PKD2	3.512e-30	1	NA	1	1.6822e-29	131.531	66.5564	255.296	3	244685	21	1429	18	2706	1	19	0	3198	1	35	0	NA	NA	NA	NA	ptv5pcnt
20002#1405#other renal|kidney problem	PKD2	3.512e-30	1	NA	1	1.6822e-29	131.531	66.5564	255.296	3	244685	21	1429	18	2706	1	19	0	3198	1	35	0	NA	NA	NA	NA	ptv5pcnt
Source of report of Q61 (cystic kidney disease)	PKD2	6.895e-29	1	NA	0.0545	1.7089e-29	19.808	13.3059	28.5522	3	241753	807	459	31	4668	20	8	0	5547	25	11	1	NA	NA	NA	NA	flexnonsynmtr
Union#C92#C92 Myeloid leukaemia	SRSF2	1.499e-29	NA	NA	1	1.75944e-29	32.394	20.6698	48.7757	2	218768	375	465	26	NA	NA	NA	NA	5700	3	10	0	NA	NA	NA	NA	flexnonsyn
40001#BlockC81-C96#C81-C96 Malignant neoplasms| stated or presumed to be primary| of lymphoid| haematopoietic and related tissue	SRSF2	2.706e-29	1	NA	1	3.08344e-29	52.4205	31.4604	83.6895	3	200639	112	746	22	3305	1	9	0	4525	0	8	0	NA	NA	NA	NA	flexnonsynmtr
41202#BlockQ80-Q89#Q80-Q89 Other congenital malformations	NF1	9.275e-30	1	NA	1	4.76795e-29	156.621	84.4445	272.386	3	229427	80	264	16	4685	3	5	0	3037	2	15	0	NA	NA	NA	NA	ptv
41202#C509#C50.9 Breast| unspecified	BRCA2	4.433e-28	0.0245	1	0.2763	4.79744e-29	5.81117	4.41505	7.57566	4	106569	224	5853	72	1735	5	64	2	2006	6	94	1	725	3	34	0	ptv
20002#1427#polycystic kidney	PKD1	2.005e-28	NA	NA	0.0932	5.02271e-29	7.52519	5.44826	10.3165	2	250375	18407	111	62	NA	NA	NA	NA	4956	598	3	2	NA	NA	NA	NA	flexnonsyn
40011#2#(8010-8790) Epithelial	BRCA2	3.754e-29	0.1165	1	1	5.342e-29	2.45782	2.1108	2.85665	4	207191	496	43868	261	3716	11	353	3	3868	12	360	1	1108	4	118	0	ptv
20001#1002#breast cancer	BRCA1	5.719e-29	1	1	1	6.90845e-29	10.2474	7.12585	14.5727	4	117204	96	5922	50	1735	1	40	0	1982	0	63	0	725	0	30	0	ptv5pcnt
41202#C92#C92 Myeloid leukaemia	SRSF2	7.635e-29	NA	NA	1	7.63543e-29	98.7928	54.9659	168.453	2	161227	77	382	18	NA	NA	NA	NA	4525	0	8	0	NA	NA	NA	NA	flexnonsynmtr
Union#BlockQ80-Q89#Q80-Q89 Other congenital malformations	NF1	1.506e-29	1	NA	1	8.69757e-29	20.0406	13.3794	29.0611	3	235975	655	524	31	4707	27	9	0	3231	8	18	0	NA	NA	NA	NA	UR
40012#3#Malignant| primary site	BRCA2	2.794e-29	0.6434	1	1	9.53852e-29	2.46799	2.11779	2.86984	4	221202	534	40986	249	3166	13	323	2	4317	15	340	1	1196	4	100	0	ptv
Union#C920#C92.0 Acute myeloid leukaemia	SRSF2	1.174e-28	NA	NA	1	1.53474e-28	91.122	51.6963	151.452	2	218211	127	334	18	NA	NA	NA	NA	5704	3	6	0	NA	NA	NA	NA	flexnonsynmtr
41202#N185#N18.5 Chronic kidney disease| stage 5	PKD1	7.64e-27	1	NA	0.0117	1.74026e-28	210.984	104.101	403.512	3	159838	32	330	14	2713	0	32	0	3209	1	18	1	NA	NA	NA	NA	ptv
41202#N185#N18.5 Chronic kidney disease| stage 5	PKD1	7.64e-27	1	NA	0.0117	1.74026e-28	210.984	104.101	403.512	3	159838	32	330	14	2713	0	32	0	3209	1	18	1	NA	NA	NA	NA	ptv5pcnt
Union#I12#I12 Hypertensive renal disease	PKD1	7.175e-28	1	NA	0.06	1.85496e-28	70.5465	39.5397	121.046	3	200369	49	1016	19	4698	0	45	0	3849	3	59	1	NA	NA	NA	NA	ptv
Union#I12#I12 Hypertensive renal disease	PKD1	7.175e-28	1	NA	0.06	1.85496e-28	70.5465	39.5397	121.046	3	200369	49	1016	19	4698	0	45	0	3849	3	59	1	NA	NA	NA	NA	ptv5pcnt
41202#N180#N18.0 End-stage renal disease	PKD1	2.003e-28	1	NA	1	4.3096e-28	361.411	173.145	732.834	3	171835	35	166	13	2713	0	12	0	3209	1	10	0	NA	NA	NA	NA	ptv
41202#N180#N18.0 End-stage renal disease	PKD1	2.003e-28	1	NA	1	4.3096e-28	361.411	173.145	732.834	3	171835	35	166	13	2713	0	12	0	3209	1	10	0	NA	NA	NA	NA	ptv5pcnt
Union#ChapterXVII#Chapter XVII Congenital malformations| deformations and chromosomal abnormalities	PKD1	1.484e-27	0.3723	0.1707	0.3859	7.58575e-28	4.5773	3.61179	5.73464	4	263216	917	4956	81	4638	27	77	1	5585	26	101	1	1442	12	20	1	UR
Union#Q61#Q61 Cystic kidney disease	PKD2	2.17e-28	1	NA	1	8.31226e-28	49.5548	29.7893	78.6636	3	239327	189	500	21	4726	8	9	0	5694	6	13	0	NA	NA	NA	NA	UR
Union#N185#N18.5 Chronic kidney disease| stage 5	PKD1	4.939e-30	1	NA	1	9.11013e-28	23.3269	15.1434	34.6701	3	193854	366	523	28	4688	15	40	0	3953	14	32	0	NA	NA	NA	NA	URmtr
Union#I120#I12.0 Hypertensive renal disease with renal failure	PKD1	9.564e-27	1	NA	0.0395	9.80249e-28	75.2986	41.6861	130.904	3	198967	50	915	18	4702	0	41	0	3993	2	53	1	NA	NA	NA	NA	ptv
Union#I120#I12.0 Hypertensive renal disease with renal failure	PKD1	9.564e-27	1	NA	0.0395	9.80249e-28	75.2986	41.6861	130.904	3	198967	50	915	18	4702	0	41	0	3993	2	53	1	NA	NA	NA	NA	ptv5pcnt
Source of report of I12 (hypertensive renal disease)	PKD1	2.39e-26	1	NA	0.0327	1.07492e-27	75.874	41.8395	132.434	3	201601	50	977	18	2119	0	41	0	1718	0	57	1	NA	NA	NA	NA	ptv
Source of report of I12 (hypertensive renal disease)	PKD1	2.39e-26	1	NA	0.0327	1.07492e-27	75.874	41.8395	132.434	3	201601	50	977	18	2119	0	41	0	1718	0	57	1	NA	NA	NA	NA	ptv5pcnt
42015#Source of asthma report	FLG	1.741e-28	1	1	0.94	1.15605e-27	1.2	1.16164	1.23948	4	192073	25746	30641	4955	3117	204	623	40	3981	268	848	56	1143	167	144	21	ptv5pcnt
Union#C79#C79 Secondary malignant neoplasm of other sites	BRCA2	4.886e-26	0.1949	1	0.0097	1.6648e-27	5.37345	4.13931	6.88344	4	233897	639	4708	68	4667	16	59	1	5645	14	52	2	1460	4	11	0	ptv
Union#N18#N18 Chronic renal failure	PKD1	5.473e-27	1	1	0.1352	1.92083e-27	16.2053	10.2307	25.5609	4	238440	43	12421	37	4421	0	322	0	4528	1	340	1	1440	1	34	0	ptv
Union#N18#N18 Chronic renal failure	PKD1	5.473e-27	1	1	0.1352	1.92083e-27	16.2053	10.2307	25.5609	4	238440	43	12421	37	4421	0	322	0	4528	1	340	1	1440	1	34	0	ptv5pcnt
Union#D36#D36 Benign neoplasm of other and unspecified sites	NF1	6.894e-28	1	1	1	2.14213e-27	79.0544	44.756	133.166	4	268436	91	625	18	4730	3	10	0	5694	2	17	0	1469	1	5	0	ptv
41202#I420#I42.0 Dilated cardiomyopathy	TTN	1.646e-27	1	NA	0.106	2.24433e-27	12.0544	8.36335	16.9609	3	125508	1377	272	38	2084	35	10	0	2661	42	6	1	NA	NA	NA	NA	ptv
40006#ChapterII#Chapter II Neoplasms	BRCA2	2.996e-27	0.2013	1	1	4.85034e-27	2.36334	2.0317	2.74362	4	217534	516	45912	261	3694	13	399	3	4001	11	408	1	1104	4	123	0	ptv
Source of report of N18 (chronic renal failure)	PKD1	1.801e-26	1	1	0.1467	5.2526e-27	18.5536	11.5559	29.5086	4	245097	46	9374	33	2713	0	238	0	3209	1	264	1	945	0	24	0	ptv
Source of report of N18 (chronic renal failure)	PKD1	1.801e-26	1	1	0.1467	5.2526e-27	18.5536	11.5559	29.5086	4	245097	46	9374	33	2713	0	238	0	3209	1	264	1	945	0	24	0	ptv5pcnt
41202#D36#D36 Benign neoplasm of other and unspecified sites	NF1	2.143e-27	1	1	1	6.59408e-27	93.2109	50.9421	161.995	4	197020	63	529	17	3304	2	10	0	4524	1	15	0	1124	1	5	0	ptv
Source of report of Q61 (cystic kidney disease)	PKD2	2.385e-27	1	NA	1	8.49504e-27	50.8738	30.1917	81.5221	3	242371	189	470	20	4680	8	8	0	5566	6	12	0	NA	NA	NA	NA	UR
41202#I42#I42 Cardiomyopathy	TTN	1.719e-26	0.2644	NA	0.2257	9.85581e-27	7.84508	5.7312	10.5357	3	148632	1617	539	48	2084	35	17	1	2661	42	15	1	NA	NA	NA	NA	ptv
Union#BlockD55-D59#D55-D59 Haemolytic anaemias	HBB	4.554e-26	1	1	8.617e-06	9.93925e-27	45.5547	26.3093	75.3792	4	268655	191	307	17	3811	3	284	0	5616	16	76	5	1457	5	13	0	flexnonsynmtr
20002#1451#hereditary|genetic haematological disorder	HBB	1.24e-27	1	1	0.0577	1.13342e-26	72.2821	40.9867	120.476	4	268673	191	246	17	4699	3	33	0	3352	9	19	1	1461	5	7	0	flexnonsynmtr
20002#1451#hereditary|genetic haematological disorder	HBB	1.24e-27	1	1	0.0577	1.13342e-26	72.2821	40.9867	120.476	4	268673	191	246	17	4699	3	33	0	3352	9	19	1	1461	5	7	0	flexnonsynmtr
Union#BlockC50-C50#C50-C50 Malignant neoplasm of breast	BRCA1	8.275e-27	1	1	1	1.198e-26	6.4486	4.71177	8.75476	4	135909	125	11025	66	2665	2	103	0	2611	0	156	0	941	0	60	0	ptv5pcnt
Union#D361#D36.1 Peripheral nerves and autonomic nervous system	NF1	6.531e-27	1	NA	1	1.30204e-26	69.729	39.8409	115.012	3	268558	150	444	18	2294	1	7	0	5698	4	11	0	NA	NA	NA	NA	ptv5pcnt
41202#I420#I42.0 Dilated cardiomyopathy	TTN	2.114e-27	1	NA	0.1361	1.53893e-26	11.4593	7.94076	16.1482	3	125498	1387	272	38	2049	70	10	0	2648	55	6	1	NA	NA	NA	NA	ptv5pcnt
Union#N28#N28 Other disorders of kidney and ureter| not elsewhere classified	PKD2	1.01e-25	1	0.0088	1	1.54642e-26	56.0944	28.6379	111.109	4	220957	16	4876	21	3268	1	92	0	4624	1	117	0	1462	0	12	1	ptv
Union#N28#N28 Other disorders of kidney and ureter| not elsewhere classified	PKD2	1.01e-25	1	0.0088	1	1.54642e-26	56.0944	28.6379	111.109	4	220957	16	4876	21	3268	1	92	0	4624	1	117	0	1462	0	12	1	ptv5pcnt
Union#Q61#Q61 Cystic kidney disease	PKD2	4.284e-26	1	NA	0.0705	1.55418e-26	14.0318	9.56564	19.9748	3	238393	1123	488	33	4703	31	9	0	5669	31	12	1	NA	NA	NA	NA	flexdmg
Union#BlockZ40-Z54#Z40-Z54 Persons encountering health services for specific procedures and health care	BRCA2	4.147e-25	0.0593	1	0.0306	1.56599e-26	2.24891	1.94314	2.59945	4	199895	474	55090	292	3515	9	963	7	4529	9	1168	7	1296	4	175	0	ptv
Union#J45#J45 Asthma	FLG	1.462e-26	0.7259	0.8109	0.5604	1.98032e-26	1.18788	1.15107	1.2257	4	189556	25403	33497	5347	3090	194	660	44	3957	261	922	66	1132	164	155	24	ptv5pcnt
Union#BlockQ80-Q89#Q80-Q89 Other congenital malformations	NF1	1.465e-27	1	NA	1	2.87149e-26	9.72142	6.90357	13.3769	3	234806	1824	513	42	4689	45	9	0	3191	48	18	0	NA	NA	NA	NA	flexdmg
41202#D361#D36.1 Peripheral nerves and autonomic nervous system	NF1	2e-26	1	NA	1	3.23162e-26	81.548	45.4145	138.373	3	196977	106	375	17	3304	2	7	0	4524	1	10	0	NA	NA	NA	NA	ptv5pcnt
Source of report of L20 (atopic dermatitis)	FLG	2.563e-26	0.017	1	0.4591	3.81975e-26	1.41453	1.32847	1.50529	4	217123	29472	6271	1211	2766	168	76	11	2854	193	196	10	969	144	42	6	ptv5pcnt
Source of report of Q61 (cystic kidney disease)	PKD2	1.197e-25	1	NA	0.0667	3.88369e-26	14.3926	9.74879	20.6077	3	241412	1148	458	32	4657	31	8	0	5541	31	11	1	NA	NA	NA	NA	flexdmg
40001#BlockC81-C96#C81-C96 Malignant neoplasms| stated or presumed to be primary| of lymphoid| haematopoietic and related tissue	TET2	9.874e-25	0.0054	NA	1	4.33157e-26	28.8144	17.9629	44.2948	3	200528	223	745	23	3305	1	8	1	4523	2	8	0	NA	NA	NA	NA	ptv
41202#BlockQ80-Q89#Q80-Q89 Other congenital malformations	NF1	1.027e-26	1	NA	1	4.59387e-26	98.0296	53.7582	168.408	3	229378	129	264	16	4685	3	5	0	3036	3	15	0	NA	NA	NA	NA	ptv5pcnt
Union#BlockQ80-Q89#Q80-Q89 Other congenital malformations	NF1	7.64e-27	1	NA	1	4.7191e-26	11.1937	7.80357	15.6302	3	235168	1462	517	38	4699	35	9	0	3218	21	18	0	NA	NA	NA	NA	flexnonsynmtr
40001#BlockC81-C96#C81-C96 Malignant neoplasms| stated or presumed to be primary| of lymphoid| haematopoietic and related tissue	TET2	9.874e-25	0.0054	NA	1	4.98505e-26	28.6243	17.848	43.982	3	200528	223	745	23	3305	1	8	1	4520	5	8	0	NA	NA	NA	NA	ptv5pcnt
Union#C509#C50.9 Breast| unspecified	BRCA1	2.939e-26	1	1	1	5.23139e-26	7.44092	5.3365	10.2472	4	139572	136	7470	55	2689	2	79	0	2671	1	115	0	959	0	42	0	ptv5pcnt
Source of report of G98 (other disorders of nervous system| not elsewhere classified)	NF1	4.056e-26	1	NA	1	5.87418e-26	35.9349	21.7432	56.692	3	267899	146	1103	22	3844	2	6	0	4440	2	18	0	NA	NA	NA	NA	ptv5pcnt
Union#D58#D58 Other hereditary haemolytic anaemias	SPTB	7.184e-26	1	NA	1	7.1837e-26	497.192	229.577	1007.46	3	268999	57	103	11	4728	0	15	0	5707	0	6	0	NA	NA	NA	NA	ptv
Union#D58#D58 Other hereditary haemolytic anaemias	SPTB	7.184e-26	1	NA	1	7.1837e-26	497.192	229.577	1007.46	3	268999	57	103	11	4728	0	15	0	5707	0	6	0	NA	NA	NA	NA	ptv5pcnt
Union#BlockC81-C96#C81-C96 Malignant neoplasms| stated or presumed to be primary| of lymphoid| haematopoietic and related tissue	TET2	1.421e-25	0.0688	1	1	7.39165e-26	5.89017	4.44004	7.69257	4	211835	571	3756	60	4689	6	47	1	5651	16	46	0	1460	9	6	0	ptvraredmg
20002#1451#hereditary|genetic haematological disorder	HBB	1.309e-26	1	1	0.0407	8.87228e-26	53.2724	30.9541	87.0736	4	268578	286	245	18	4693	9	33	0	3355	6	19	1	1462	4	7	0	ptvraredmg
20002#1451#hereditary|genetic haematological disorder	HBB	1.309e-26	1	1	0.0407	8.87228e-26	53.2724	30.9541	87.0736	4	268578	286	245	18	4693	9	33	0	3355	6	19	1	1462	4	7	0	ptvraredmg
Union#L20#L20 Atopic dermatitis	FLG	5.523e-26	0.0177	1	0.4657	1.0054e-25	1.40911	1.32364	1.49926	4	217195	29607	6292	1216	3640	224	76	11	5157	349	197	10	1244	182	43	6	ptv5pcnt
41202#I42#I42 Cardiomyopathy	TTN	2.279e-26	0.457	NA	0.2839	1.0591e-25	7.44311	5.43267	10.0022	3	148621	1628	539	48	2049	70	17	1	2648	55	15	1	NA	NA	NA	NA	ptv5pcnt
Union#D36#D36 Benign neoplasm of other and unspecified sites	NF1	4.603e-26	1	1	1	1.30501e-25	51.5974	30.1065	83.8013	4	268378	149	624	19	4730	3	10	0	5692	4	17	0	1469	1	5	0	ptv5pcnt
Union#C92#C92 Myeloid leukaemia	TET2	8.658e-26	NA	NA	1	1.47227e-25	20.5302	13.2802	30.5456	2	218537	606	464	27	NA	NA	NA	NA	5687	16	10	0	NA	NA	NA	NA	ptvraredmg
Union#N185#N18.5 Chronic kidney disease| stage 5	PKD1	9.395e-28	1	NA	1	1.67652e-25	14.5691	9.79255	21.0088	3	193533	687	519	32	4675	28	40	0	3949	18	32	0	NA	NA	NA	NA	UR
41202#BlockZ40-Z54#Z40-Z54 Persons encountering health services for specific procedures and health care	BRCA2	1.101e-25	1	1	0.1282	1.98712e-25	3.15228	2.58259	3.8245	4	199103	534	14844	128	3865	14	195	0	4795	12	224	2	1268	4	33	0	ptv
41202#D36#D36 Benign neoplasm of other and unspecified sites	NF1	1.04e-25	1	1	1	2.21022e-25	60.4709	34.3182	100.657	4	196977	106	528	18	3304	2	10	0	4524	1	15	0	1124	1	5	0	ptv5pcnt
Union#N180#N18.0 End-stage renal disease	PKD1	3.236e-27	1	NA	1	2.27259e-25	43.287	25.5893	69.4572	3	205388	399	191	20	4710	15	18	0	3274	14	11	0	NA	NA	NA	NA	URmtr
Union#E780#E78.0 Pure hypercholesterolaemia	LDLR	7.806e-23	0.0209	0.0275	0.057	2.54567e-25	1.89095	1.68328	2.12108	4	174653	1058	33202	376	4081	31	620	11	3544	25	1319	17	1328	15	127	5	ptvraredmg
Union#Q613#Q61.3 Polycystic kidney| unspecified	PKD2	6.043e-24	NA	NA	0.0208	3.21736e-25	36.9162	22.2014	58.3827	2	268168	796	186	20	NA	NA	NA	NA	5685	23	4	1	NA	NA	NA	NA	ptvraredmg
40001#BlockC81-C96#C81-C96 Malignant neoplasms| stated or presumed to be primary| of lymphoid| haematopoietic and related tissue	TET2	3.522e-24	0.0162	NA	1	3.7729e-25	14.9867	10.0112	21.6809	3	200198	553	738	30	3301	5	8	1	4514	11	8	0	NA	NA	NA	NA	ptvraredmg
Union#BlockC51-C58#C51-C58 Malignant neoplasms of female genital organs	MSH6	4.068e-23	0.0429	1	0.0231	4.09707e-25	9.66574	6.66177	13.782	4	140946	117	5111	40	2709	1	59	1	2640	8	64	2	977	0	24	0	ptv5pcnt
40011#5#(9590-9999) Hematologic (Leukemias| Lymphomas and related disorders)	TET2	1.632e-24	0.0491	NA	1	4.77522e-25	6.79325	5.00067	9.05523	3	208840	566	2782	51	4703	6	33	1	5671	16	26	0	NA	NA	NA	NA	ptvraredmg
41202#N189#N18.9 Chronic renal failure| unspecified	PKD1	2.424e-23	1	NA	0.0105	4.88332e-25	209.453	100.191	419.828	3	161811	33	279	12	2713	0	22	0	3209	1	16	1	NA	NA	NA	NA	ptv
41202#N189#N18.9 Chronic renal failure| unspecified	PKD1	2.424e-23	1	NA	0.0105	4.88332e-25	209.453	100.191	419.828	3	161811	33	279	12	2713	0	22	0	3209	1	16	1	NA	NA	NA	NA	ptv5pcnt
41202#BlockC81-C96#C81-C96 Malignant neoplasms| stated or presumed to be primary| of lymphoid| haematopoietic and related tissue	TET2	4.532e-24	0.0238	NA	1	5.67343e-25	12.037	8.13061	17.3968	3	159127	161	2931	35	3305	1	39	1	4523	2	37	0	NA	NA	NA	NA	ptv
41202#BlockC81-C96#C81-C96 Malignant neoplasms| stated or presumed to be primary| of lymphoid| haematopoietic and related tissue	TET2	4.532e-24	0.0238	NA	1	7.31379e-25	11.9288	8.06308	17.2286	3	159127	161	2931	35	3305	1	39	1	4520	5	37	0	NA	NA	NA	NA	ptv5pcnt
Union#ChapterXVII#Chapter XVII Congenital malformations| deformations and chromosomal abnormalities	PKD2	4.937e-24	1	1	0.0354	9.89278e-25	46.5621	24.6332	87.4204	4	264112	21	5017	20	4664	1	78	0	5610	1	101	1	1453	1	21	0	ptv
Union#ChapterXVII#Chapter XVII Congenital malformations| deformations and chromosomal abnormalities	PKD2	4.937e-24	1	1	0.0354	9.89278e-25	46.5621	24.6332	87.4204	4	264112	21	5017	20	4664	1	78	0	5610	1	101	1	1453	1	21	0	ptv5pcnt
40006#BlockC50-C50#C50-C50 Malignant neoplasm of breast	BRCA1	1.052e-24	1	1	1	1.29134e-24	7.93245	5.53292	11.258	4	117360	96	7808	51	1739	1	59	0	2030	0	104	0	728	0	44	0	ptv5pcnt
Source of report of E78 (disorders of lipoprotein metabolism and other lipidaemias)	LDLR	3.588e-24	0.2317	1	0.4442	1.46332e-24	12.3162	6.93543	23.2857	4	159136	14	55235	62	2932	0	883	1	2287	0	1827	1	1081	1	217	0	ptv
Source of report of E78 (disorders of lipoprotein metabolism and other lipidaemias)	LDLR	3.588e-24	0.2317	1	0.4442	1.46332e-24	12.3162	6.93543	23.2857	4	159136	14	55235	62	2932	0	883	1	2287	0	1827	1	1081	1	217	0	ptv5pcnt
40006#C50#C50 Malignant neoplasm of breast	BRCA1	1.507e-24	1	1	1	1.84607e-24	7.85137	5.47916	11.1352	4	117359	97	7808	51	1739	1	59	0	2030	0	104	0	728	0	44	0	ptv5pcnt
41202#ChapterXVII#Chapter XVII Congenital malformations| deformations and chromosomal abnormalities	PKD1	2.57e-23	1	1	0.0317	2.1958e-24	41.2509	23.6757	69.0341	4	267157	63	1931	19	4688	0	33	0	5569	3	44	1	1467	1	7	0	ptv
41202#ChapterXVII#Chapter XVII Congenital malformations| deformations and chromosomal abnormalities	PKD1	2.57e-23	1	1	0.0317	2.1958e-24	41.2509	23.6757	69.0341	4	267157	63	1931	19	4688	0	33	0	5569	3	44	1	1467	1	7	0	ptv5pcnt
41202#D13#D13 Benign neoplasm of other and ill-defined parts of digestive system	APC	2.335e-24	1	NA	1	3.12368e-24	143.223	68.1403	289.216	3	170626	24	677	14	3305	1	8	0	4525	0	13	0	NA	NA	NA	NA	ptv
41202#D13#D13 Benign neoplasm of other and ill-defined parts of digestive system	APC	2.335e-24	1	NA	1	3.12368e-24	143.223	68.1403	289.216	3	170626	24	677	14	3305	1	8	0	4525	0	13	0	NA	NA	NA	NA	ptv5pcnt
Source of report of Q61 (cystic kidney disease)	PKD1	4.483e-25	1	NA	0.376	3.40536e-24	3.52965	2.82067	4.38505	3	226054	16506	386	104	4282	406	8	0	4973	599	10	2	NA	NA	NA	NA	flexnonsyn
Union#C541#C54.1 Endometrium	MSH6	3.972e-21	0.0115	1	0.005	3.71706e-24	20.4938	12.902	31.4525	4	144725	134	1275	23	2753	1	15	1	2676	8	28	2	992	0	9	0	ptv5pcnt
Union#E780#E78.0 Pure hypercholesterolaemia	LDLR	2.027e-21	0.0327	0.0138	0.0377	3.996e-24	1.71266	1.54781	1.89277	4	174213	1498	33097	481	4066	46	617	14	3534	35	1313	23	1314	29	124	8	flexdmg
20002#1451#hereditary|genetic haematological disorder	HBB	1.006e-25	1	1	0.0633	4.22097e-24	43.2519	25.1079	70.4349	4	268542	322	245	18	4689	13	33	0	3351	10	19	1	1460	6	7	0	flexdmg
20002#1451#hereditary|genetic haematological disorder	HBB	1.006e-25	1	1	0.0633	4.22097e-24	43.2519	25.1079	70.4349	4	268542	322	245	18	4689	13	33	0	3351	10	19	1	1460	6	7	0	flexdmg
20002#1451#hereditary|genetic haematological disorder	HBB	1.006e-25	1	1	0.0633	4.22097e-24	43.2519	25.1079	70.4349	4	268542	322	245	18	4689	13	33	0	3351	10	19	1	1460	6	7	0	flexnonsyn
20002#1451#hereditary|genetic haematological disorder	HBB	1.006e-25	1	1	0.0633	4.22097e-24	43.2519	25.1079	70.4349	4	268542	322	245	18	4689	13	33	0	3351	10	19	1	1460	6	7	0	flexnonsyn
Source of report of J45 (asthma)	FLG	1.296e-24	0.7035	0.708	0.9362	4.31268e-24	1.18413	1.14634	1.22304	4	192800	25830	31219	4972	2166	131	605	39	2369	156	854	57	747	116	146	20	ptv5pcnt
Union#Q613#Q61.3 Polycystic kidney| unspecified	PKD2	7.563e-23	NA	NA	0.0226	4.43812e-24	32.3998	19.496	51.3342	2	268056	908	186	20	NA	NA	NA	NA	5683	25	4	1	NA	NA	NA	NA	flexnonsynmtr
40001#ChapterII#Chapter II Neoplasms	BRCA2	1.19e-23	0.3138	1	0.2064	4.79525e-24	3.83826	3.03836	4.80113	4	217419	592	8383	88	3294	12	96	1	4515	10	95	1	1121	4	16	0	ptv
Union#C54#C54 Malignant neoplasm of corpus uteri	MSH6	7.88e-21	0.0115	1	0.005	7.61773e-24	19.8998	12.5213	30.5149	4	144684	134	1316	23	2753	1	15	1	2676	8	28	2	992	0	9	0	ptv5pcnt
Union#BlockC51-C58#C51-C58 Malignant neoplasms of female genital organs	MSH6	1.662e-21	0.0429	1	0.0113	1.00108e-23	9.45887	6.46243	13.5953	4	140947	116	5113	38	2709	1	59	1	2643	5	64	2	977	0	24	0	ptv
Union#C92#C92 Myeloid leukaemia	TET2	9.926e-24	NA	NA	1	1.24668e-23	34.6265	20.6376	55.1664	2	218878	265	471	20	NA	NA	NA	NA	5699	4	10	0	NA	NA	NA	NA	ptv
Union#C92#C92 Myeloid leukaemia	TET2	9.926e-24	NA	NA	1	1.55444e-23	34.2138	20.3805	54.5363	2	218878	265	471	20	NA	NA	NA	NA	5695	8	10	0	NA	NA	NA	NA	ptv5pcnt
20002#1427#polycystic kidney	PKD2	7.423e-24	NA	NA	1	1.57038e-23	39.7379	23.2017	64.5726	2	267985	797	154	19	NA	NA	NA	NA	5531	23	5	0	NA	NA	NA	NA	ptvraredmg
Union#C50#C50 Malignant neoplasm of breast	BRCA1	1.297e-23	1	1	1	1.79591e-23	6.13066	4.43001	8.39794	4	136948	131	9972	59	2673	2	95	0	2629	0	143	0	949	0	52	0	ptv5pcnt
Union#I80#I80 Phlebitis and thrombophlebitis	PROC	7.364e-23	1	1	0.0125	1.80509e-23	2.57202	2.16828	3.03369	4	247090	1471	9958	153	4561	16	166	0	5500	73	134	6	1444	17	14	0	flexnonsyn
40011#5#(9590-9999) Hematologic (Leukemias| Lymphomas and related disorders)	TET2	1.012e-22	0.0353	NA	1	1.9357e-23	9.18297	6.39645	12.8594	3	209093	313	2795	38	4705	4	33	1	5679	8	26	0	NA	NA	NA	NA	UR
41202#BlockN17-N19#N17-N19 Renal failure	PKD1	3.285e-24	1	1	0.162	2.61658e-23	8.82116	6.16463	12.3207	4	160232	295	2177	39	2701	12	75	0	3204	6	81	1	938	7	11	0	URmtr
Union#C541#C54.1 Endometrium	MSH6	5.002e-20	0.0115	1	0.0024	2.7627e-23	20.4631	12.7567	31.6095	4	144727	132	1276	22	2753	1	15	1	2679	5	28	2	992	0	9	0	ptv
Union#C56#C56 Malignant neoplasm of ovary	BRCA2	9.465e-24	1	1	1	2.90163e-23	11.0996	7.54704	15.8573	4	144771	391	1091	34	2748	9	13	0	2690	9	15	0	991	3	7	0	ptv
Union#I80#I80 Phlebitis and thrombophlebitis	PROC	1.072e-22	1	1	0.0294	2.99333e-23	2.64752	2.21844	3.14009	4	247223	1338	9967	144	4561	16	166	0	5507	66	135	5	1448	13	14	0	flexdmg
Union#ChapterXVII#Chapter XVII Congenital malformations| deformations and chromosomal abnormalities	NF1	8.002e-24	1	1	1	3.31286e-23	12.2255	8.09999	17.9765	4	263998	135	5004	33	4662	3	78	0	5607	4	102	0	1453	1	21	0	ptv5pcnt
Union#N180#N18.0 End-stage renal disease	PKD1	5.754e-25	1	NA	1	3.37552e-23	26.2522	15.9965	41.101	3	205040	747	189	22	4697	28	18	0	3271	17	11	0	NA	NA	NA	NA	UR
Union#D469#D46.9 Myelodysplastic syndrome| unspecified	SRSF2	3.327e-23	NA	NA	1	3.85136e-23	101.134	52.6425	181.626	2	201903	89	310	14	NA	NA	NA	NA	5703	1	9	0	NA	NA	NA	NA	flexdmg
40006#BlockC51-C58#C51-C58 Malignant neoplasms of female genital organs	MSH6	2.659e-22	1	1	0.0767	4.68132e-23	16.7263	10.523	25.8311	4	116829	89	2115	27	1740	0	16	0	1987	4	31	1	728	0	14	0	ptv
41202#C56#C56 Malignant neoplasm of ovary	BRCA2	1.436e-23	1	1	1	4.76885e-23	15.6168	10.0952	23.3314	4	105725	221	816	28	1735	5	10	0	1985	6	12	0	725	3	5	0	ptv
41202#C92#C92 Myeloid leukaemia	SRSF2	4.907e-23	NA	NA	1	4.90743e-23	32.4713	19.2977	51.92	2	161043	261	380	20	NA	NA	NA	NA	4525	0	8	0	NA	NA	NA	NA	flexnonsyn
Union#BlockC81-C96#C81-C96 Malignant neoplasms| stated or presumed to be primary| of lymphoid| haematopoietic and related tissue	SRSF2	3.764e-23	1	1	1	5.35862e-23	17.915	11.1531	27.9405	4	212323	83	3789	27	4694	1	48	0	5666	1	46	0	1468	1	6	0	flexdmg
Union#C54#C54 Malignant neoplasm of corpus uteri	MSH6	9.619e-20	0.0115	1	0.0024	5.57969e-23	19.8608	12.3754	30.673	4	144686	132	1317	22	2753	1	15	1	2679	5	28	2	992	0	9	0	ptv
Union#E03#E03 Other hypothyroidism	TSHR	8.769e-24	0.3614	0.5099	0.7584	5.72939e-23	2.09396	1.82041	2.40169	4	159148	974	19765	259	3009	19	191	2	3152	19	556	2	1403	18	53	1	flexdmg
41202#BlockC76-C80#C76-C80 Malignant neoplasms of ill-defined| secondary and unspecified sites	BRCA2	2.842e-22	0.2299	1	0.1118	5.76592e-23	5.35188	4.00691	7.03536	4	196617	466	4485	57	3294	12	66	1	4515	10	48	1	1121	4	14	0	ptv
20001#1002#breast cancer	BRCA1	5.175e-23	1	1	1	6.11427e-23	9.06765	6.13227	13.2104	4	117209	91	5930	42	1735	1	40	0	1982	0	63	0	725	0	30	0	ptv
Union#Q613#Q61.3 Polycystic kidney| unspecified	PKD2	3.836e-23	NA	NA	1	6.37069e-23	125.78	64.2334	225.977	2	268826	138	193	13	NA	NA	NA	NA	5703	5	5	0	NA	NA	NA	NA	URmtr
Union#Q61#Q61 Cystic kidney disease	PKD1	7.209e-24	1	NA	0.6451	6.95487e-23	3.32377	2.66477	4.11548	3	223154	16362	415	106	4326	408	9	0	5079	621	11	2	NA	NA	NA	NA	flexnonsyn
Union#BlockQ60-Q64#Q60-Q64 Congenital malformations of the urinary system	PKD1	7.036e-23	1	NA	0.1311	8.16279e-23	3.90973	3.06887	4.92489	3	235171	6670	705	80	4556	176	11	0	5441	258	12	2	NA	NA	NA	NA	flexnonsynmtr
41202#BlockC81-C96#C81-C96 Malignant neoplasms| stated or presumed to be primary| of lymphoid| haematopoietic and related tissue	TET2	2.507e-22	0.0697	NA	1	8.99702e-23	6.51966	4.73568	8.8032	3	158887	401	2918	48	3301	5	39	1	4514	11	37	0	NA	NA	NA	NA	ptvraredmg
20002#21#respiratory|ent	FLG	1.312e-22	0.7927	1	0.3055	1.08113e-22	1.15669	1.12373	1.19058	4	194471	25994	42138	6524	3268	200	674	43	4452	291	885	67	1133	166	152	22	ptv5pcnt
20002#21#respiratory|ent	FLG	1.312e-22	0.7927	1	0.3055	1.08113e-22	1.15669	1.12373	1.19058	4	194471	25994	42138	6524	3268	200	674	43	4452	291	885	67	1133	166	152	22	ptv5pcnt
Union#C92#C92 Myeloid leukaemia	TET2	4.988e-23	NA	NA	1	1.08375e-22	15.7611	10.2116	23.3998	2	218362	781	464	27	NA	NA	NA	NA	5672	31	10	0	NA	NA	NA	NA	flexdmg
40006#BlockC51-C58#C51-C58 Malignant neoplasms of female genital organs	MSH6	4.329e-22	1	1	0.1058	1.15736e-22	16.0764	10.1349	24.7725	4	116827	91	2115	27	1740	0	16	0	1985	6	31	1	728	0	14	0	ptv5pcnt
Union#E780#E78.0 Pure hypercholesterolaemia	LDLR	3.068e-20	0.0632	0.0162	0.0631	1.31949e-22	1.64801	1.4947	1.81487	4	174053	1658	33064	514	4061	51	617	14	3530	39	1312	24	1313	30	124	8	flexnonsyn
41202#Z421#Z42.1 Follow-up care involving plastic surgery of breast	BRCA2	5.131e-23	1	1	1	1.46007e-22	9.26717	6.40707	13.0529	4	144592	388	1438	37	2213	8	20	0	2256	6	14	0	851	3	6	0	ptv
20002#1427#polycystic kidney	PKD2	8.251e-23	NA	NA	1	1.68751e-22	34.9125	20.3814	56.5359	2	267873	909	154	19	NA	NA	NA	NA	5529	25	5	0	NA	NA	NA	NA	flexnonsynmtr
41202#C509#C50.9 Breast| unspecified	BRCA1	1.483e-22	1	1	1	1.87613e-22	8.25036	5.63551	11.9081	4	106697	96	5881	44	1739	1	66	0	2012	0	95	0	728	0	34	0	ptv5pcnt
Union#D46#D46 Myelodysplastic syndromes	SRSF2	2.332e-22	1	NA	1	2.92533e-22	86.7543	45.2583	155.07	3	205932	96	340	14	4737	1	5	0	5702	1	10	0	NA	NA	NA	NA	flexdmg
Union#BlockD37-D48#D37-D48 Neoplasms of uncertain or unknown behaviour	TET2	3.257e-19	0.0022	1	0.0019	3.25983e-22	7.13768	5.07293	9.84187	4	219988	252	5455	41	3863	1	107	2	5609	2	100	2	1461	0	14	0	ptv
41202#BlockZ40-Z54#Z40-Z54 Persons encountering health services for specific procedures and health care	BRCA1	1.474e-22	1	1	1	3.32626e-22	4.29446	3.27653	5.57463	4	199401	236	14895	77	3875	4	195	0	4806	1	226	0	1271	1	33	0	ptv5pcnt
Union#E78#E78 Disorders of lipoprotein metabolism and other lipidaemias	LDLR	6.829e-23	0.3809	1	1	3.78451e-22	10.3678	5.92512	19.2141	4	154974	13	61241	63	3731	1	1010	1	2917	1	2036	1	1225	1	249	0	ptv
Union#E78#E78 Disorders of lipoprotein metabolism and other lipidaemias	LDLR	6.829e-23	0.3809	1	1	3.78451e-22	10.3678	5.92512	19.2141	4	154974	13	61241	63	3731	1	1010	1	2917	1	2036	1	1225	1	249	0	ptv5pcnt
Union#C78#C78 Secondary malignant neoplasm of respiratory and digestive organs	BRCA2	6.302e-21	0.0339	1	0.1604	4.16441e-22	4.31924	3.32567	5.53344	4	253714	705	5662	67	4646	15	80	2	5636	15	61	1	1450	4	21	0	ptv
Union#BlockQ80-Q89#Q80-Q89 Other congenital malformations	NF1	3.069e-23	1	NA	1	4.18221e-22	6.67747	4.81893	9.05531	3	233678	2952	509	46	4668	66	9	0	3177	62	18	0	NA	NA	NA	NA	flexnonsyn
41202#BlockR30-R39#R30-R39 Symptoms and signs involving the urinary system	COL4A4	1.325e-21	1	1	0.0759	5.30879e-22	4.01642	3.07444	5.21599	4	132556	175	16176	86	1957	2	268	0	2569	2	357	2	1068	0	72	0	ptv5pcnt
40006#C509#C50.9 Breast| unspecified	BRCA2	8.805e-23	1	1	1	5.3848e-22	6.27308	4.5286	8.53883	4	117430	241	3700	50	1735	5	36	0	2063	6	53	0	725	3	27	0	ptv
20002#1405#other renal|kidney problem	PKD1	3.215e-22	1	NA	0.1981	6.15854e-22	3.9101	3.05948	4.93399	3	241442	3264	1372	75	2653	54	19	0	3125	74	33	2	NA	NA	NA	NA	ptvraredmg
20002#1405#other renal|kidney problem	PKD1	3.215e-22	1	NA	0.1981	6.15854e-22	3.9101	3.05948	4.93399	3	241442	3264	1372	75	2653	54	19	0	3125	74	33	2	NA	NA	NA	NA	ptvraredmg
40001#BlockC81-C96#C81-C96 Malignant neoplasms| stated or presumed to be primary| of lymphoid| haematopoietic and related tissue	TET2	5.127e-21	0.0189	NA	1	7.95322e-22	11.3823	7.62365	16.4285	3	200027	724	738	30	3300	6	8	1	4503	22	8	0	NA	NA	NA	NA	flexdmg
Union#BlockD55-D59#D55-D59 Haemolytic anaemias	HBB	4.481e-24	1	1	2.635e-05	8.1547e-22	24.027	14.0589	39.3209	4	268524	322	306	18	3804	10	284	0	5611	21	76	5	1456	6	13	0	flexdmg
Union#BlockD55-D59#D55-D59 Haemolytic anaemias	HBB	4.481e-24	1	1	2.635e-05	8.1547e-22	24.027	14.0589	39.3209	4	268524	322	306	18	3804	10	284	0	5611	21	76	5	1456	6	13	0	flexnonsyn
20002#1451#hereditary|genetic haematological disorder	SPTB	9.169e-22	1	1	1	9.16894e-22	204.575	95.8424	403.81	4	268807	57	252	11	4702	0	33	0	3361	0	20	0	1466	0	7	0	ptv
20002#1451#hereditary|genetic haematological disorder	SPTB	9.169e-22	1	1	1	9.16894e-22	204.575	95.8424	403.81	4	268807	57	252	11	4702	0	33	0	3361	0	20	0	1466	0	7	0	ptv
Union#BlockC81-C96#C81-C96 Malignant neoplasms| stated or presumed to be primary| of lymphoid| haematopoietic and related tissue	TET2	1.206e-21	0.0782	1	1	9.75588e-22	4.66276	3.5408	6.04616	4	211665	741	3754	62	4688	7	47	1	5636	31	46	0	1459	10	6	0	flexdmg
41202#D46#D46 Myelodysplastic syndromes	SRSF2	1.105e-21	NA	NA	1	1.10478e-21	143.903	69.3219	280.348	2	151234	53	237	12	NA	NA	NA	NA	4525	0	7	0	NA	NA	NA	NA	flexdmg
Union#BlockD37-D48#D37-D48 Neoplasms of uncertain or unknown behaviour	TET2	3.257e-19	0.0043	1	0.0082	1.42007e-21	6.84103	4.8677	9.4198	4	219988	252	5455	41	3862	2	107	2	5605	6	100	2	1444	17	14	0	ptv5pcnt
Source of report of E78 (disorders of lipoprotein metabolism and other lipidaemias)	LDLR	1.545e-20	0.2922	0.0622	0.355	1.48945e-21	2.6672	2.1792	3.26328	4	158957	193	55117	180	2925	7	880	4	2283	4	1822	6	1079	3	214	3	UR
Union#D469#D46.9 Myelodysplastic syndrome| unspecified	SRSF2	1.137e-21	NA	NA	1	1.58679e-21	75.7501	39.8171	134.475	2	201875	117	310	14	NA	NA	NA	NA	5701	3	9	0	NA	NA	NA	NA	flexnonsynmtr
41202#Z42#Z42 Follow-up care involving plastic surgery	BRCA2	4.986e-22	1	1	1	1.65379e-21	7.7036	5.41461	10.6933	4	159715	437	1829	40	2301	9	26	0	2919	8	22	0	1268	4	7	0	ptv
Union#ChapterIII#Chapter III Diseases of the blood and blood-forming organs and certain disorders involving the immune mechanism	TET2	7.085e-21	1	1	0.0065	1.83381e-21	3.57284	2.79022	4.54528	4	233914	236	26147	94	3142	3	842	0	4025	0	924	3	1200	0	100	0	ptv
40006#C56#C56 Malignant neoplasm of ovary	BRCA2	7.327e-22	1	1	1	1.88704e-21	16.6018	10.4753	25.2964	4	116679	239	704	25	1735	5	5	0	1985	6	8	0	725	3	6	0	ptv
Union#BlockC81-C96#C81-C96 Malignant neoplasms| stated or presumed to be primary| of lymphoid| haematopoietic and related tissue	TET2	7.142e-21	0.0496	1	1	2.15795e-21	7.26343	5.12917	10.0542	4	212088	318	3775	41	4691	4	47	1	5659	8	46	0	1465	4	6	0	UR
Union#L309#L30.9 Dermatitis| unspecified	FLG	3.208e-21	0.0602	1	0.7342	2.17622e-21	1.76557	1.57632	1.97385	4	221862	30380	1576	383	4436	270	32	5	5318	356	36	3	1274	187	13	1	ptv5pcnt
41202#N189#N18.9 Chronic renal failure| unspecified	PKD1	6.491e-23	1	NA	1	2.31896e-21	30.2383	17.6673	48.9409	3	161536	308	272	19	2701	12	22	0	3204	6	17	0	NA	NA	NA	NA	URmtr
41202#BlockI30-I52#I30-I52 Other forms of heart disease	TTN	3.364e-21	0.0598	0.3918	1	2.3409e-21	1.88355	1.66229	2.12894	4	144213	1600	14380	303	1767	26	170	6	2011	34	255	4	866	12	33	1	ptv
Union#BlockC50-C50#C50-C50 Malignant neoplasm of breast	BRCA1	2.007e-21	1	1	1	2.79826e-21	5.8376	4.16801	8.09248	4	135917	117	11035	56	2665	2	103	0	2611	0	156	0	941	0	60	0	ptv
Union#C509#C50.9 Breast| unspecified	BRCA1	1.701e-21	1	1	1	2.88687e-21	6.84699	4.79137	9.64189	4	139582	126	7478	47	2689	2	79	0	2671	1	115	0	959	0	42	0	ptv
20002#1434#other neurological problem	NF1	1.666e-20	1	1	0.0343	3.03457e-21	19.164	11.5515	30.7695	4	223309	70	3788	23	3838	2	57	0	4425	1	77	1	1293	1	21	0	ptv
20002#1451#hereditary|genetic haematological disorder	SLC4A1	3.267e-21	1	1	1	3.26725e-21	530.338	205.879	1315.3	4	268846	18	254	9	4702	0	33	0	3361	0	20	0	1466	0	7	0	ptv
20002#1451#hereditary|genetic haematological disorder	SLC4A1	3.267e-21	1	1	1	3.26725e-21	530.338	205.879	1315.3	4	268846	18	254	9	4702	0	33	0	3361	0	20	0	1466	0	7	0	ptv
20002#1451#hereditary|genetic haematological disorder	SLC4A1	3.267e-21	1	1	1	3.26725e-21	530.338	205.879	1315.3	4	268846	18	254	9	4702	0	33	0	3361	0	20	0	1466	0	7	0	ptv5pcnt
20002#1451#hereditary|genetic haematological disorder	SLC4A1	3.267e-21	1	1	1	3.26725e-21	530.338	205.879	1315.3	4	268846	18	254	9	4702	0	33	0	3361	0	20	0	1466	0	7	0	ptv5pcnt
Union#BlockQ80-Q89#Q80-Q89 Other congenital malformations	FBN1	8.373e-21	0.0556	NA	1	3.31861e-21	12.8269	8.39918	18.8699	3	235716	914	528	27	4705	29	8	1	3223	16	18	0	NA	NA	NA	NA	UR
40006#C541#C54.1 Endometrium	MSH6	4.009e-20	1	1	0.0417	3.84427e-21	27.1587	15.8057	44.6652	4	116829	89	923	19	1740	0	5	0	1987	4	16	1	728	0	7	0	ptv
40011#5#(9590-9999) Hematologic (Leukemias| Lymphomas and related disorders)	TET2	9.042e-21	0.056	NA	1	3.90047e-21	5.35674	3.9657	7.10367	3	208678	728	2781	52	4702	7	33	1	5656	31	26	0	NA	NA	NA	NA	flexdmg
Union#BlockQ80-Q89#Q80-Q89 Other congenital malformations	FBN1	3.904e-21	1	NA	1	3.90448e-21	782.325	233.813	2767.83	3	236625	5	546	9	4734	0	9	0	3239	0	18	0	NA	NA	NA	NA	ptv
Union#BlockQ80-Q89#Q80-Q89 Other congenital malformations	FBN1	3.904e-21	1	NA	1	3.90448e-21	782.325	233.813	2767.83	3	236625	5	546	9	4734	0	9	0	3239	0	18	0	NA	NA	NA	NA	ptv5pcnt
Union#I50#I50 Heart failure	TTN	3.377e-20	0.0095	1	0.4639	3.9328e-21	2.16884	1.86587	2.51002	4	178834	2047	7482	188	3406	96	116	9	3844	83	208	6	1438	22	15	0	ptv5pcnt
Union#I80#I80 Phlebitis and thrombophlebitis	PROC	5.466e-21	1	1	0.0828	4.34905e-21	2.85024	2.33352	3.45486	4	247575	986	9996	115	4562	15	166	0	5534	39	137	3	1454	7	14	0	ptvraredmg
Union#Q613#Q61.3 Polycystic kidney| unspecified	PKD2	5.986e-20	NA	NA	0.0277	4.56082e-21	22.8884	13.8033	36.1506	2	267676	1288	186	20	NA	NA	NA	NA	5677	31	4	1	NA	NA	NA	NA	flexdmg
20002#18#haematology	HBB	7.973e-23	1	1	0.1711	4.78558e-21	39.566	20.1158	76.8862	4	195461	16	3613	18	3041	2	138	0	3252	2	209	1	1445	3	25	0	ptv
Union#C92#C92 Myeloid leukaemia	ASXL1	4.295e-21	NA	NA	1	4.87338e-21	38.3517	21.7259	63.5927	2	218940	203	474	17	NA	NA	NA	NA	5701	2	10	0	NA	NA	NA	NA	ptv5pcnt
Union#I50#I50 Heart failure	TTN	4.517e-20	0.0068	1	0.5975	4.96641e-21	2.18179	1.87327	2.52928	4	178845	2036	7483	187	3458	44	119	6	3855	72	209	5	1440	20	15	0	ptv
Union#E780#E78.0 Pure hypercholesterolaemia	LDLR	3.557e-18	0.0105	0.0221	0.0348	5.03258e-21	1.80522	1.60163	2.03119	4	174674	1037	33230	348	4081	31	619	12	3545	24	1318	18	1329	14	127	5	raredmg
Union#N189#N18.9 Chronic renal failure| unspecified	PKD1	1.143e-20	1	1	0.1293	5.19841e-21	21.5278	12.5271	35.9175	4	207216	47	4246	22	4619	0	124	0	4400	3	154	1	1461	1	13	0	ptv
Union#N189#N18.9 Chronic renal failure| unspecified	PKD1	1.143e-20	1	1	0.1293	5.19841e-21	21.5278	12.5271	35.9175	4	207216	47	4246	22	4619	0	124	0	4400	3	154	1	1461	1	13	0	ptv5pcnt
20002#1451#hereditary|genetic haematological disorder	SPTB	9.169e-22	1	1	1	5.78491e-21	177.082	82.3279	345.227	4	268807	57	252	11	4702	0	33	0	3361	0	20	0	1463	3	7	0	ptv5pcnt
20002#1451#hereditary|genetic haematological disorder	SPTB	9.169e-22	1	1	1	5.78491e-21	177.082	82.3279	345.227	4	268807	57	252	11	4702	0	33	0	3361	0	20	0	1463	3	7	0	ptv5pcnt
Union#BlockQ38-Q45#Q38-Q45 Other congenital malformations of the digestive system	PKD1	2.76e-21	1	1	1	5.79564e-21	71.2654	36.8107	128.309	4	242556	63	712	14	4736	0	7	0	5699	5	9	0	1469	1	5	0	ptv
Union#BlockQ38-Q45#Q38-Q45 Other congenital malformations of the digestive system	PKD1	2.76e-21	1	1	1	5.79564e-21	71.2654	36.8107	128.309	4	242556	63	712	14	4736	0	7	0	5699	5	9	0	1469	1	5	0	ptv5pcnt
41202#BlockC81-C96#C81-C96 Malignant neoplasms| stated or presumed to be primary| of lymphoid| haematopoietic and related tissue	SRSF2	6.248e-21	1	NA	1	6.24841e-21	20.7439	12.2192	34.1069	3	159228	60	2943	23	3306	0	40	0	4525	0	37	0	NA	NA	NA	NA	flexdmg
40006#C509#C50.9 Breast| unspecified	BRCA1	5.26e-21	1	1	1	6.29373e-21	10.6836	6.96144	16.0173	4	117574	97	3717	33	1739	1	36	0	2069	0	53	0	728	0	27	0	ptv5pcnt
Union#C911#C91.1 Chronic lymphocytic leukaemia	IGLL5	3.658e-21	NA	NA	1	6.53048e-21	10.0491	6.77621	14.4227	2	200803	1076	582	32	NA	NA	NA	NA	5658	47	8	0	NA	NA	NA	NA	flexnonsyn
41202#BlockC51-C58#C51-C58 Malignant neoplasms of female genital organs	BRCA2	1.208e-21	1	1	1	7.25412e-21	7.86412	5.43922	11.1019	4	105725	221	2239	39	1735	5	30	0	1985	6	40	0	725	3	17	0	ptv
Union#D13#D13 Benign neoplasm of other and ill-defined parts of digestive system	APC	6.209e-21	1	NA	1	7.34755e-21	74.088	37.1981	138.944	3	238024	40	1107	14	4730	1	12	0	5694	0	19	0	NA	NA	NA	NA	ptv
Union#D13#D13 Benign neoplasm of other and ill-defined parts of digestive system	APC	6.209e-21	1	NA	1	7.34755e-21	74.088	37.1981	138.944	3	238024	40	1107	14	4730	1	12	0	5694	0	19	0	NA	NA	NA	NA	ptv5pcnt
41202#BlockI30-I52#I30-I52 Other forms of heart disease	TTN	2.153e-21	0.2636	0.3918	0.8122	7.50221e-21	1.85607	1.63951	2.09604	4	144203	1610	14378	305	1738	55	168	8	2004	41	255	4	866	12	33	1	ptv5pcnt
Source of report of I12 (hypertensive renal disease)	PKD1	7.135e-23	1	NA	1	7.79028e-21	12.6546	8.22895	18.7656	3	201263	388	967	28	2110	9	41	0	1710	8	58	0	NA	NA	NA	NA	URmtr
40006#C541#C54.1 Endometrium	MSH6	5.782e-20	1	1	0.0579	8.03476e-21	26.0471	15.1741	42.6848	4	116827	91	923	19	1740	0	5	0	1985	6	16	1	728	0	7	0	ptv5pcnt
Union#H40#H40 Glaucoma	MYOC	2.806e-22	1	1	1	8.12585e-21	3.12681	2.51449	3.85379	4	236525	773	9382	101	4427	10	306	0	5489	10	214	0	1416	25	34	0	ptv5pcnt
Source of report of E80 (disorders of porphyrin and bilirubin metabolism)	UGT1A1	2.367e-21	1	NA	1	8.22611e-21	8.38953	5.79561	11.8047	3	170141	864	812	36	2923	9	5	0	1470	15	16	0	NA	NA	NA	NA	flexdmg
Source of report of E74 (other disorders of carbohydrate metabolism)	SLC5A2	2.095e-21	1	NA	1	8.44041e-21	16.7992	10.4956	25.7789	3	215541	1428	202	24	2910	22	9	0	2749	11	6	0	NA	NA	NA	NA	ptvraredmg
Union#BlockN17-N19#N17-N19 Renal failure	PKD1	6.632e-21	1	1	0.2941	8.45324e-21	10.7954	6.77429	17.0895	4	203897	42	14780	35	4379	0	364	0	4341	3	394	1	1437	1	37	0	ptv
Union#BlockN17-N19#N17-N19 Renal failure	PKD1	6.632e-21	1	1	0.2941	8.45324e-21	10.7954	6.77429	17.0895	4	203897	42	14780	35	4379	0	364	0	4341	3	394	1	1437	1	37	0	ptv5pcnt
Union#I12#I12 Hypertensive renal disease	PKD1	1.946e-22	1	NA	1	9.43614e-21	12.4225	8.10777	18.3457	3	200033	385	1007	28	4683	15	45	0	3839	13	60	0	NA	NA	NA	NA	URmtr
41202#BlockC51-C58#C51-C58 Malignant neoplasms of female genital organs	MSH6	3.773e-18	0.0169	1	0.0098	9.45205e-21	14.5399	9.05324	22.6527	4	105864	82	2254	24	1740	0	29	1	1985	6	38	2	728	0	17	0	ptv5pcnt
40006#C54#C54 Malignant neoplasm of corpus uteri	MSH6	1.016e-19	1	1	0.0417	9.79275e-21	25.8511	15.0419	42.4505	4	116829	89	972	19	1740	0	5	0	1987	4	16	1	728	0	7	0	ptv
40006#BlockC81-C96#C81-C96 Malignant neoplasms| stated or presumed to be primary| of lymphoid| haematopoietic and related tissue	TET2	8.582e-21	1	NA	1	1.03557e-20	11.3838	7.45544	16.844	3	174950	184	2486	30	3305	1	30	0	4523	2	22	0	NA	NA	NA	NA	ptv
Union#D46#D46 Myelodysplastic syndromes	TET2	1.139e-19	1	NA	0.0277	1.03898e-20	21.6555	13.1417	33.9596	3	205451	577	334	20	4731	7	5	0	5688	15	9	1	NA	NA	NA	NA	ptvraredmg
Union#G98#G98 Other disorders of nervous system| not elsewhere classified	NF1	5.844e-20	1	1	0.0275	1.04757e-20	17.8266	10.8207	28.3657	4	241500	80	3865	23	4683	3	57	0	5633	1	78	1	1453	1	21	0	ptv
Union#E80#E80 Disorders of porphyrin and bilirubin metabolism	UGT1A1	2.805e-21	1	NA	1	1.17184e-20	7.69492	5.37694	10.7269	3	170711	883	913	38	4723	13	7	0	3298	35	19	0	NA	NA	NA	NA	flexdmg
40006#BlockC81-C96#C81-C96 Malignant neoplasms| stated or presumed to be primary| of lymphoid| haematopoietic and related tissue	TET2	8.582e-21	1	NA	1	1.19782e-20	11.3152	7.4124	16.7375	3	174950	184	2486	30	3305	1	30	0	4520	5	22	0	NA	NA	NA	NA	ptv5pcnt
Union#ChapterIII#Chapter III Diseases of the blood and blood-forming organs and certain disorders involving the immune mechanism	TET2	7.085e-21	0.5852	0.6177	0.0034	1.20628e-20	3.40451	2.6691	4.31466	4	233914	236	26147	94	3141	4	842	0	4023	2	922	5	1186	14	100	0	ptv5pcnt
Union#D361#D36.1 Peripheral nerves and autonomic nervous system	NF1	5.795e-21	1	NA	1	1.22654e-20	23.8424	14.3035	37.6322	3	268219	489	442	20	2287	8	7	0	5697	5	11	0	NA	NA	NA	NA	URmtr
Union#D46#D46 Myelodysplastic syndromes	SRSF2	7.89e-21	1	NA	1	1.23782e-20	64.9143	34.1963	114.362	3	205902	126	340	14	4736	2	5	0	5700	3	10	0	NA	NA	NA	NA	flexnonsynmtr
Source of report of M10 (gout)	SLC22A12	2.875e-20	0.6833	1	0.243	1.36403e-20	0.312673	0.22716	0.420292	4	133147	1986	9257	42	1528	23	110	2	1587	28	213	1	341	4	38	0	flexnonsyn
Union#Q61#Q61 Cystic kidney disease	PKD2	2.52e-20	1	NA	0.1284	1.67295e-20	8.53661	5.86249	12.0689	3	237627	1889	487	34	4679	55	9	0	5641	59	12	1	NA	NA	NA	NA	flexnonsyn
41202#N18#N18 Chronic renal failure	PKD1	2.639e-22	1	NA	0.2486	1.67805e-20	5.2076	3.84694	6.91836	3	158329	2149	627	51	2659	54	42	0	3136	74	39	2	NA	NA	NA	NA	ptvraredmg
41202#I80#I80 Phlebitis and thrombophlebitis	PROC	3.149e-21	1	NA	1	1.6982e-20	4.04841	3.11709	5.18528	3	163522	1017	2649	69	2111	8	53	0	2670	33	30	0	NA	NA	NA	NA	flexnonsyn
41202#N180#N18.0 End-stage renal disease	PKD1	1.046e-21	1	NA	1	1.7498e-20	42.4777	23.4491	71.9424	3	171539	331	163	16	2701	12	12	0	3204	6	10	0	NA	NA	NA	NA	URmtr
Union#Q613#Q61.3 Polycystic kidney| unspecified	PKD2	1.307e-20	NA	NA	1	1.93167e-20	79.2977	40.8654	141.88	2	268743	221	193	13	NA	NA	NA	NA	5702	6	5	0	NA	NA	NA	NA	UR
Union#M10#M10 Gout	SLC22A12	5.246e-20	1	1	0.2601	1.97678e-20	0.340085	0.254415	0.445847	4	133263	1985	10213	51	2586	44	133	2	3349	52	242	1	491	8	41	0	flexnonsyn
40006#C54#C54 Malignant neoplasm of corpus uteri	MSH6	1.464e-19	1	1	0.0579	2.01396e-20	24.8143	14.4615	40.7143	4	116827	91	972	19	1740	0	5	0	1985	6	16	1	728	0	7	0	ptv5pcnt
20002#4#cardiovascular	LDLR	4.72e-20	0.8755	0.441	0.1011	2.01409e-20	1.56781	1.42421	1.72621	4	137489	765	97197	855	2249	20	2140	20	2787	19	2345	27	871	10	414	7	ptvraredmg
Source of report of I50 (heart failure)	TTN	3.998e-20	0.1912	1	0.3745	2.03609e-20	2.41677	2.03178	2.85717	4	174278	2009	5006	143	1478	48	78	5	1724	37	145	5	866	12	9	0	ptv5pcnt
Source of report of H40 (glaucoma)	MYOC	3.443e-21	1	1	1	2.0924e-20	3.34761	2.65483	4.17763	4	235364	776	7823	89	3427	6	244	0	3615	3	182	0	1064	9	31	0	ptv5pcnt
Union#C920#C92.0 Acute myeloid leukaemia	SRSF2	1.929e-20	NA	NA	1	2.10953e-20	30.0302	17.3981	48.7845	2	217949	389	334	18	NA	NA	NA	NA	5704	3	6	0	NA	NA	NA	NA	flexnonsyn
40011#5#(9590-9999) Hematologic (Leukemias| Lymphomas and related disorders)	TET2	1.264e-19	0.0353	NA	1	2.22127e-20	9.40467	6.32918	13.5666	3	209148	258	2801	32	4705	4	33	1	5681	6	26	0	NA	NA	NA	NA	URmtr
Source of report of I50 (heart failure)	TTN	6.003e-20	0.1469	1	0.3109	2.41027e-20	2.44144	2.04821	2.89224	4	174289	1998	5007	142	1503	23	80	3	1733	28	146	4	866	12	9	0	ptv
Source of report of E74 (other disorders of carbohydrate metabolism)	SLC5A2	3.957e-21	1	NA	1	2.4364e-20	12.9679	8.33095	19.4584	3	214888	2081	199	27	2897	35	9	0	2737	23	6	0	NA	NA	NA	NA	flexdmg
41202#D46#D46 Myelodysplastic syndromes	SRSF2	2.588e-20	NA	NA	1	2.58833e-20	107.698	52.5128	204.824	2	151216	71	237	12	NA	NA	NA	NA	4525	0	7	0	NA	NA	NA	NA	flexnonsynmtr
Union#BlockD55-D59#D55-D59 Haemolytic anaemias	HBB	5.879e-25	1	1	0.0209	2.95427e-20	27.5757	15.4663	46.6012	4	268560	286	306	18	3806	8	284	0	5618	14	79	2	1458	4	13	0	ptvraredmg
Union#D469#D46.9 Myelodysplastic syndrome| unspecified	TET2	4.182e-19	NA	NA	0.0249	3.03911e-20	22.8842	13.6875	36.2906	2	201429	563	305	19	NA	NA	NA	NA	5689	15	8	1	NA	NA	NA	NA	ptvraredmg
Union#E03#E03 Other hypothyroidism	TSHR	1.477e-20	0.3614	0.3375	1	3.66372e-20	2.17341	1.8551	2.53719	4	159383	739	19820	204	3009	19	191	2	3155	16	556	2	1411	10	53	1	ptvraredmg
Union#D46#D46 Myelodysplastic syndromes	TET2	1.055e-18	1	NA	0.007	3.81605e-20	39.6951	22.0911	66.5956	3	205788	240	339	15	4735	3	5	0	5700	3	9	1	NA	NA	NA	NA	ptv
40011#8500#Duct adenocarcinoma	BRCA1	3.15e-20	1	1	1	4.02322e-20	6.2817	4.42192	8.78439	4	139871	147	7064	47	2700	2	68	0	2644	0	98	0	960	0	41	0	ptv5pcnt
Union#C92#C92 Myeloid leukaemia	TET2	3.021e-20	NA	NA	1	4.20625e-20	25.2723	14.8965	40.4883	2	218801	342	472	19	NA	NA	NA	NA	5695	8	10	0	NA	NA	NA	NA	UR
41202#I80#I80 Phlebitis and thrombophlebitis	PROC	9.049e-21	1	NA	1	4.2671e-20	4.18519	3.19448	5.40068	3	163612	927	2653	65	2111	8	53	0	2676	27	30	0	NA	NA	NA	NA	flexdmg
Union#E74#E74 Other disorders of carbohydrate metabolism	SLC5A2	8.971e-21	1	NA	1	4.44528e-20	15.5333	9.72312	23.7656	3	219549	1450	217	24	4700	34	9	0	5667	39	7	0	NA	NA	NA	NA	ptvraredmg
40001#C61#C61 Malignant neoplasm of prostate	BRCA2	1.758e-20	1	NA	NA	4.68414e-20	16.8329	10.4251	25.9986	2	118089	323	477	23	1559	7	15	0	NA	NA	NA	NA	NA	NA	NA	NA	ptv
Union#BlockC81-C96#C81-C96 Malignant neoplasms| stated or presumed to be primary| of lymphoid| haematopoietic and related tissue	TET2	2.032e-19	0.0496	1	1	4.92049e-20	7.83989	5.39342	11.1017	4	212146	260	3780	36	4691	4	47	1	5661	6	46	0	1469	0	6	0	URmtr
Union#D46#D46 Myelodysplastic syndromes	TET2	1.055e-18	1	NA	0.0139	5.09779e-20	38.9301	21.6815	65.372	3	205788	240	339	15	4734	4	5	0	5696	7	9	1	NA	NA	NA	NA	ptv5pcnt
Union#E03#E03 Other hypothyroidism	TSHR	1.117e-21	1	1	0.4272	5.25026e-20	1.84054	1.62285	2.08258	4	158819	1303	19714	310	2997	31	191	2	3125	46	553	5	1390	31	53	1	flexnonsyn
41202#BlockC51-C58#C51-C58 Malignant neoplasms of female genital organs	MSH6	3.274e-17	0.0169	1	0.0054	5.37814e-20	14.4646	8.92166	22.7179	4	105865	81	2255	23	1740	0	29	1	1987	4	38	2	728	0	17	0	ptv
Union#D47#D47 Other neoplasms of uncertain or unknown behaviour of lymphoid| haematopoietic and related tissue	TET2	5.959e-19	0.0214	NA	1	5.56696e-20	18.1131	11.1217	28.1308	3	225541	269	995	21	4707	2	33	1	5692	4	17	0	NA	NA	NA	NA	ptv
Union#BlockR30-R39#R30-R39 Symptoms and signs involving the urinary system	COL4A4	3.679e-19	0.0496	1	0.2648	5.72053e-20	3.23562	2.54458	4.09268	4	177832	217	26262	103	2899	1	450	2	3971	6	568	2	1385	0	90	0	ptv5pcnt
Source of report of E03 (other hypothyroidism)	TSHR	2.413e-20	0.2251	0.4959	0.747	6.2985e-20	2.04053	1.76267	2.35439	4	158525	987	18056	233	1901	9	168	2	1836	12	491	2	1067	15	46	1	flexdmg
40001#BlockC60-C63#C60-C63 Malignant neoplasms of male genital organs	BRCA2	2.497e-20	1	NA	NA	6.5521e-20	16.5662	10.2582	25.5878	2	118089	323	485	23	1559	7	15	0	NA	NA	NA	NA	NA	NA	NA	NA	ptv
Union#D47#D47 Other neoplasms of uncertain or unknown behaviour of lymphoid| haematopoietic and related tissue	TET2	5.959e-19	0.0284	NA	1	7.57617e-20	17.8284	10.9468	27.6723	3	225541	269	995	21	4706	3	33	1	5688	8	17	0	NA	NA	NA	NA	ptv5pcnt
Union#BlockE70-E90#E70-E90 Metabolic disorders	LDLR	1.354e-17	0.0628	0.0328	0.0702	8.86667e-20	1.55302	1.41459	1.70365	4	171662	1459	46299	604	3827	43	856	17	3428	35	1557	26	1273	28	165	9	flexdmg
20002#1427#polycystic kidney	PKD2	4.81e-20	NA	NA	1	8.99991e-20	24.7021	14.4379	40	2	267493	1289	154	19	NA	NA	NA	NA	5523	31	5	0	NA	NA	NA	NA	flexdmg
40011#5#(9590-9999) Hematologic (Leukemias| Lymphomas and related disorders)	SRSF2	1.627e-18	1	NA	0.0046	1.05093e-19	18.8306	11.214	30.3846	3	209319	87	2812	21	4708	1	34	0	5687	0	25	1	NA	NA	NA	NA	flexdmg
40001#BlockC81-C96#C81-C96 Malignant neoplasms| stated or presumed to be primary| of lymphoid| haematopoietic and related tissue	SRSF2	1.083e-19	1	NA	1	1.13122e-19	17.4454	10.7232	27.0556	3	200413	338	746	22	3305	1	9	0	4525	0	8	0	NA	NA	NA	NA	flexnonsyn
Union#BlockD37-D48#D37-D48 Neoplasms of uncertain or unknown behaviour	TET2	3.123e-17	0.0043	1	0.0082	1.16884e-19	5.59534	4.04402	7.59299	4	219902	338	5452	44	3862	2	107	2	5605	6	100	2	1457	4	14	0	UR
Union#D46#D46 Myelodysplastic syndromes	TET2	7.943e-19	1	NA	0.053	1.18727e-19	17.3858	10.6913	26.9426	3	205283	745	333	21	4730	8	5	0	5673	30	9	1	NA	NA	NA	NA	flexdmg
Source of report of I80 (phlebitis and thrombophlebitis)	PROC	7.011e-19	1	1	0.0106	1.19277e-19	2.55226	2.11609	3.0576	4	244756	1350	9048	127	1789	7	149	0	2676	27	116	5	872	6	12	0	flexdmg
41202#BlockC50-C50#C50-C50 Malignant neoplasm of breast	BRCA1	9.755e-20	1	1	1	1.22177e-19	6.34456	4.38434	9.07617	4	106575	94	8513	48	1739	1	86	0	2007	0	127	0	728	0	46	0	ptv5pcnt
41202#BlockZ40-Z54#Z40-Z54 Persons encountering health services for specific procedures and health care	BRCA1	5.655e-20	1	1	1	1.2487e-19	4.19645	3.15314	5.52541	4	199421	216	14903	69	3875	4	195	0	4806	1	226	0	1271	1	33	0	ptv
Union#BlockC81-C96#C81-C96 Malignant neoplasms| stated or presumed to be primary| of lymphoid| haematopoietic and related tissue	SRSF2	7.332e-20	1	1	1	1.25948e-19	12.606	7.97215	19.2787	4	212289	117	3789	27	4693	2	48	0	5664	3	46	0	1468	1	6	0	flexnonsynmtr
20002#1427#polycystic kidney	PKD2	8.379e-20	NA	NA	1	1.40259e-19	123.943	59.3844	234.509	2	268642	140	162	11	NA	NA	NA	NA	5549	5	5	0	NA	NA	NA	NA	URmtr
Union#E74#E74 Other disorders of carbohydrate metabolism	SLC5A2	2.271e-20	1	NA	1	1.48031e-19	12.0005	7.72137	17.9669	3	218875	2124	214	27	4679	55	9	0	5649	57	7	0	NA	NA	NA	NA	flexdmg
42027#Source of end stage renal disease report	PKD1	1.804e-21	1	NA	0.492	1.53203e-19	5.45506	3.96759	7.34577	3	196431	2705	544	47	4617	89	37	0	3796	86	29	1	NA	NA	NA	NA	ptvraredmg
Source of report of I80 (phlebitis and thrombophlebitis)	PROC	6.862e-19	1	1	0.0215	1.62333e-19	2.46351	2.05432	2.93454	4	244625	1481	9040	135	1789	7	149	0	2670	33	116	5	870	8	12	0	flexnonsyn
40006#BlockC50-C50#C50-C50 Malignant neoplasm of breast	BRCA1	1.394e-19	1	1	1	1.67044e-19	7.0484	4.785	10.2375	4	117365	91	7816	43	1739	1	59	0	2030	0	104	0	728	0	44	0	ptv
41202#BlockC81-C96#C81-C96 Malignant neoplasms| stated or presumed to be primary| of lymphoid| haematopoietic and related tissue	TET2	3.02e-19	0.0808	NA	1	1.67618e-19	5.13377	3.76583	6.86505	3	158761	527	2916	50	3300	6	39	1	4503	22	37	0	NA	NA	NA	NA	flexdmg
41202#C50#C50 Malignant neoplasm of breast	BRCA1	1.362e-19	1	1	1	1.70207e-19	6.27862	4.34115	8.97488	4	106574	95	8513	48	1739	1	86	0	2007	0	127	0	728	0	46	0	ptv5pcnt
Source of report of N18 (chronic renal failure)	PKD1	2.586e-20	0.6154	1	0.1195	1.75843e-19	3.83114	2.94346	4.92501	4	244692	451	9337	70	2701	12	238	0	3204	6	263	2	938	7	24	0	URmtr
Union#E78#E78 Disorders of lipoprotein metabolism and other lipidaemias	LDLR	1.154e-17	0.064	0.1384	0.1032	2.04792e-19	2.48243	2.03481	3.02787	4	154792	195	61116	188	3726	6	1006	5	2915	3	2030	7	1221	5	246	3	UR
Source of report of Q61 (cystic kidney disease)	PKD2	3.711e-19	1	NA	0.1198	2.08926e-19	8.52126	5.78118	12.1697	3	240634	1926	458	32	4634	54	8	0	5514	58	11	1	NA	NA	NA	NA	flexnonsyn
Source of report of D58 (other hereditary haemolytic anaemias)	SLC4A1	2.147e-19	1	NA	1	2.14716e-19	1210.54	416.367	2915.3	3	269065	20	78	7	3795	0	14	0	4551	0	5	0	NA	NA	NA	NA	ptv
Source of report of D58 (other hereditary haemolytic anaemias)	SLC4A1	2.147e-19	1	NA	1	2.14716e-19	1210.54	416.367	2915.3	3	269065	20	78	7	3795	0	14	0	4551	0	5	0	NA	NA	NA	NA	ptv5pcnt
Union#D563#D56.3 Thalassaemia trait	HBB	4.378e-23	1	1	0.0021	2.22341e-19	324.183	107.127	933.48	4	269090	39	33	8	4705	2	36	0	5650	5	56	2	994	2	5	0	ptv
Union#BlockI30-I52#I30-I52 Other forms of heart disease	TTN	3.351e-19	0.0806	0.2653	1	2.2613e-19	1.56583	1.42333	1.72058	4	166986	1826	32167	555	3557	45	426	10	3727	65	599	10	1383	18	72	2	ptv
40006#C50#C50 Malignant neoplasm of breast	BRCA1	1.921e-19	1	1	1	2.29738e-19	6.97227	4.73636	10.1213	4	117364	92	7816	43	1739	1	59	0	2030	0	104	0	728	0	44	0	ptv
41202#BlockC81-C96#C81-C96 Malignant neoplasms| stated or presumed to be primary| of lymphoid| haematopoietic and related tissue	TET2	1.067e-18	0.047	NA	1	2.34633e-19	8.41634	5.67398	12.1378	3	159073	215	2933	33	3303	3	39	1	4520	5	37	0	NA	NA	NA	NA	UR
20002#4#cardiovascular	LDLR	1.126e-18	0.6878	0.7064	0.0448	2.36076e-19	1.44952	1.33617	1.57262	4	137152	1102	96918	1134	2242	27	2131	29	2779	27	2334	38	860	21	409	12	flexdmg
Union#BlockI30-I52#I30-I52 Other forms of heart disease	TTN	3.346e-19	0.0909	0.3034	1	2.45005e-19	1.55602	1.41599	1.70791	4	166974	1838	32164	558	3506	96	418	18	3718	74	598	11	1381	20	72	2	ptv5pcnt
Union#C795#C79.5 Secondary malignant neoplasm of bone and bone marrow	BRCA2	2.692e-18	0.1312	1	0.0861	2.5279e-19	5.74618	4.13998	7.8025	4	218610	607	2738	43	4688	16	38	1	5666	15	31	1	1464	4	7	0	ptv
Union#D469#D46.9 Myelodysplastic syndrome| unspecified	TET2	2.464e-18	NA	NA	0.0478	2.92679e-19	18.3075	11.1113	28.6884	2	201261	731	304	20	NA	NA	NA	NA	5674	30	8	1	NA	NA	NA	NA	flexdmg
Union#BlockE70-E90#E70-E90 Metabolic disorders	LDLR	5.079e-17	0.0443	0.0232	0.065	2.94734e-19	1.65474	1.48476	1.84216	4	172077	1044	46444	459	3841	29	860	13	3440	23	1564	19	1287	14	168	6	ptvraredmg
Union#BlockD37-D48#D37-D48 Neoplasms of uncertain or unknown behaviour	TET2	1.483e-16	0.0043	1	0.0045	3.07495e-19	6.1934	4.37983	8.57064	4	219965	275	5457	39	3862	2	107	2	5607	4	100	2	1461	0	14	0	URmtr
20001#1037#female genital tract cancer	MSH6	2.079e-19	1	1	1	4.11627e-19	11.0623	7.02647	16.9509	4	116850	91	3259	29	1738	0	36	0	1978	6	24	0	727	0	10	0	ptv5pcnt
Union#D58#D58 Other hereditary haemolytic anaemias	SLC4A1	2.02e-20	1	NA	1	4.3539e-19	82.5211	40.826	152.144	3	268760	296	102	12	4719	9	15	0	5697	10	6	0	NA	NA	NA	NA	UR
41202#D361#D36.1 Peripheral nerves and autonomic nervous system	NF1	1.981e-19	1	NA	1	4.59438e-19	25.0903	14.5495	40.7632	3	196724	359	374	18	3292	14	7	0	4522	3	10	0	NA	NA	NA	NA	URmtr
Union#I48#I48 Atrial fibrillation and flutter	TTN	9.595e-19	0.0004774	1	0.1296	4.77839e-19	1.72767	1.53875	1.93547	4	170457	1928	17713	348	3633	95	112	11	4179	92	205	1	1418	22	35	0	ptv5pcnt
Union#D36#D36 Benign neoplasm of other and unspecified sites	NF1	1.914e-19	1	1	1	5.55202e-19	17.5524	10.6932	27.3424	4	268039	488	622	21	4714	19	10	0	5691	5	17	0	1467	3	5	0	URmtr
Union#D469#D46.9 Myelodysplastic syndrome| unspecified	TET2	1.796e-17	NA	NA	0.0063	5.67183e-19	39.6115	21.5884	67.5472	2	201748	244	310	14	NA	NA	NA	NA	5701	3	8	1	NA	NA	NA	NA	ptv
Union#E80#E80 Disorders of porphyrin and bilirubin metabolism	UGT1A1	2.137e-19	1	NA	1	5.98695e-19	7.8648	5.37554	11.1579	3	170817	777	917	34	4725	11	7	0	3309	24	19	0	NA	NA	NA	NA	ptvraredmg
Source of report of E80 (disorders of porphyrin and bilirubin metabolism)	UGT1A1	2.439e-19	1	NA	1	6.25539e-19	8.54798	5.76773	12.2626	3	170250	755	816	32	2925	7	5	0	1474	11	16	0	NA	NA	NA	NA	ptvraredmg
Source of report of L40 (psoriasis)	EGFL8	2.528e-19	1	1	1	6.48945e-19	2.12955	1.82087	2.47838	4	234085	2622	7634	184	3588	13	25	0	2956	13	145	0	1102	11	16	0	ptv5pcnt
Union#D469#D46.9 Myelodysplastic syndrome| unspecified	TET2	1.796e-17	NA	NA	0.0125	7.11291e-19	38.975	21.2567	66.4096	2	201748	244	310	14	NA	NA	NA	NA	5697	7	8	1	NA	NA	NA	NA	ptv5pcnt
Union#BlockD37-D48#D37-D48 Neoplasms of uncertain or unknown behaviour	TET2	4.148e-17	0.0104	1	0.0322	7.34317e-19	4.07819	3.0918	5.29684	4	219634	606	5437	59	3860	4	107	2	5597	14	100	2	1452	9	14	0	ptvraredmg
40006#BlockC51-C58#C51-C58 Malignant neoplasms of female genital organs	BRCA2	2.132e-19	1	1	1	7.75611e-19	7.74446	5.26086	11.0895	4	116679	239	2107	35	1735	5	16	0	1985	6	32	0	725	3	14	0	ptv
40012#3#Malignant| primary site	BRCA1	8.571e-19	0.4426	1	1	8.16517e-19	2.82268	2.25891	3.51246	4	221497	239	41109	126	3174	5	324	1	4331	1	341	0	1200	0	100	0	ptv5pcnt
41202#I802#I80.2 Phlebitis and thrombophlebitis of other deep vessels of lower extremities	PROC	1.981e-19	1	NA	1	8.31837e-19	4.54163	3.38461	5.98473	3	160841	957	1966	55	2111	8	45	0	2670	33	20	0	NA	NA	NA	NA	flexnonsyn
Union#C77#C77 Secondary and unspecified malignant neoplasm of lymph nodes	BRCA2	3.284e-18	0.2007	1	0.188	8.37764e-19	3.95369	3.01321	5.11205	4	232865	656	5673	63	4665	16	61	1	4264	13	63	1	1450	4	21	0	ptv
Union#I120#I12.0 Hypertensive renal disease with renal failure	PKD1	2.664e-20	1	NA	1	8.76628e-19	12.4915	7.94025	18.8406	3	198641	376	908	25	4687	15	41	0	3982	13	54	0	NA	NA	NA	NA	URmtr
Source of report of I78 (diseases of capillaries)	ENG	9.178e-19	1	NA	1	9.17756e-19	258.343	85.1211	882.577	3	225611	6	1452	10	2119	0	6	0	2703	0	17	0	NA	NA	NA	NA	ptv
Source of report of I78 (diseases of capillaries)	ENG	9.178e-19	1	NA	1	9.17756e-19	258.343	85.1211	882.577	3	225611	6	1452	10	2119	0	6	0	2703	0	17	0	NA	NA	NA	NA	ptv5pcnt
Source of report of E74 (other disorders of carbohydrate metabolism)	SLC5A2	2.721e-19	1	NA	1	9.27714e-19	17.419	10.5283	27.4271	3	215780	1189	205	21	2914	18	9	0	2750	10	6	0	NA	NA	NA	NA	raredmg
Union#C50#C50 Malignant neoplasm of breast	BRCA1	6.99e-19	1	1	1	9.36678e-19	5.57092	3.92559	7.80275	4	136957	122	9981	50	2673	2	95	0	2629	0	143	0	949	0	52	0	ptv
41202#ChapterII#Chapter II Neoplasms	BRCA2	7.705e-19	0.5525	1	0.3032	9.72474e-19	1.91555	1.65946	2.20948	4	189484	447	71759	328	2470	7	1253	5	3341	7	1039	4	951	3	300	0	ptv
20002#4#cardiovascular	LDLR	6.28e-18	0.4402	0.7125	0.0694	1.0287e-18	1.4171	1.31103	1.53182	4	137029	1225	96822	1230	2241	28	2127	33	2776	30	2332	40	859	22	409	12	flexnonsyn
Union#C92#C92 Myeloid leukaemia	TET2	9.45e-19	NA	NA	1	1.23408e-18	27.0831	15.4243	44.5689	2	218858	285	474	17	NA	NA	NA	NA	5697	6	10	0	NA	NA	NA	NA	URmtr
41202#BlockN17-N19#N17-N19 Renal failure	PKD1	2.228e-19	1	1	0.2232	1.39433e-18	5.38245	3.886	7.29609	4	159955	572	2171	45	2695	18	75	0	3201	9	81	1	937	8	11	0	UR
40006#BlockC81-C96#C81-C96 Malignant neoplasms| stated or presumed to be primary| of lymphoid| haematopoietic and related tissue	TET2	8.74e-19	1	NA	1	1.46324e-18	6.29464	4.42668	8.73336	3	174693	441	2476	40	3301	5	30	0	4514	11	22	0	NA	NA	NA	NA	ptvraredmg
40011#5#(9590-9999) Hematologic (Leukemias| Lymphomas and related disorders)	SRSF2	1.588e-17	1	NA	0.0136	1.5324e-18	14.8581	9.04582	23.431	3	209292	114	2811	22	4707	2	34	0	5685	2	25	1	NA	NA	NA	NA	flexnonsynmtr
Union#E78#E78 Disorders of lipoprotein metabolism and other lipidaemias	APOB	6.309e-18	0.6815	1	0.0114	1.63857e-18	0.252877	0.169953	0.364617	4	154695	292	61276	28	3726	6	1009	2	2905	13	2036	1	1222	4	248	1	ptv
Union#E78#E78 Disorders of lipoprotein metabolism and other lipidaemias	APOB	6.309e-18	0.6815	1	0.0114	1.63857e-18	0.252877	0.169953	0.364617	4	154695	292	61276	28	3726	6	1009	2	2905	13	2036	1	1222	4	248	1	ptv5pcnt
Union#I48#I48 Atrial fibrillation and flutter	TTN	7.467e-19	0.019	1	0.2687	1.64581e-18	1.72234	1.53219	1.93168	4	170469	1916	17714	347	3684	44	118	5	4193	78	205	1	1420	20	35	0	ptv
Union#E780#E78.0 Pure hypercholesterolaemia	LDLR	2.066e-17	0.1841	0.0864	0.2954	1.65211e-18	1.83727	1.6096	2.09286	4	174875	836	33285	293	4087	25	624	7	3551	18	1326	10	1321	22	127	5	flexnonsynmtr
Union#C18#C18 Malignant neoplasm of colon	MSH6	4.849e-16	0.0004387	1	0.06	1.67751e-18	8.48991	5.66532	12.343	4	221361	223	3689	29	3701	1	44	2	5671	10	31	1	1460	0	15	0	ptv
Union#D58#D58 Other hereditary haemolytic anaemias	SLC4A1	1.787e-18	1	NA	1	1.78657e-18	887.559	305.54	2289.93	3	269036	20	107	7	4728	0	15	0	5707	0	6	0	NA	NA	NA	NA	ptv
Union#D58#D58 Other hereditary haemolytic anaemias	SLC4A1	1.787e-18	1	NA	1	1.78657e-18	887.559	305.54	2289.93	3	269036	20	107	7	4728	0	15	0	5707	0	6	0	NA	NA	NA	NA	ptv5pcnt
20001#1037#female genital tract cancer	MSH6	1.142e-18	1	1	1	1.79695e-18	11.0272	6.94451	17.0277	4	116852	89	3260	28	1738	0	36	0	1980	4	24	0	727	0	10	0	ptv
41202#BlockC81-C96#C81-C96 Malignant neoplasms| stated or presumed to be primary| of lymphoid| haematopoietic and related tissue	SRSF2	1.621e-18	1	NA	1	1.89661e-18	15.2298	9.13291	24.4702	3	159207	81	2943	23	3305	1	40	0	4525	0	37	0	NA	NA	NA	NA	flexnonsynmtr
41202#I802#I80.2 Phlebitis and thrombophlebitis of other deep vessels of lower extremities	PROC	5.193e-19	1	NA	1	1.9697e-18	4.69008	3.46408	6.22949	3	160922	876	1969	52	2111	8	45	0	2676	27	20	0	NA	NA	NA	NA	flexdmg
Union#L40#L40 Psoriasis	EGFL8	1.442e-18	0.1024	1	1	2.01366e-18	2.0817	1.78429	2.41686	4	233824	2625	8052	189	4697	16	29	1	4442	18	157	0	1445	13	17	0	ptv5pcnt
Union#BlockQ60-Q64#Q60-Q64 Congenital malformations of the urinary system	PKD2	1.052e-18	1	NA	1	2.38904e-18	36.3108	19.6618	62.4015	3	241719	122	770	15	4727	5	11	0	5694	5	14	0	NA	NA	NA	NA	URmtr
Union#BlockQ60-Q64#Q60-Q64 Congenital malformations of the urinary system	PKD2	1.016e-17	1	NA	0.0573	2.5698e-18	11.0371	7.11895	16.4201	3	241126	715	760	25	4711	21	11	0	5676	23	13	1	NA	NA	NA	NA	ptvraredmg
Union#D126#D12.6 Colon| unspecified	APC	2.292e-18	1	1	1	2.57012e-18	49.7041	24.594	95.4662	4	204044	33	1721	14	4730	1	12	0	5696	0	17	0	563	0	6	0	ptv
Union#D126#D12.6 Colon| unspecified	APC	2.292e-18	1	1	1	2.57012e-18	49.7041	24.594	95.4662	4	204044	33	1721	14	4730	1	12	0	5696	0	17	0	563	0	6	0	ptv5pcnt
Union#D361#D36.1 Peripheral nerves and autonomic nervous system	NF1	1.281e-18	1	NA	1	2.79816e-18	16.1586	9.85228	25.1853	3	267950	758	441	21	2286	9	7	0	5689	13	11	0	NA	NA	NA	NA	UR
Source of report of I12 (hypertensive renal disease)	PKD1	7.61e-20	1	NA	1	3.15279e-18	8.09149	5.45358	11.6214	3	200925	726	963	32	2106	13	41	0	1709	9	58	0	NA	NA	NA	NA	UR
20002#1473#high cholesterol	LDLR	3.884e-17	0.0755	0.0956	0.4478	3.21317e-18	2.71068	2.18111	3.35623	4	170370	242	32579	125	2918	7	530	4	2310	4	1030	3	1077	3	131	2	UR
41202#C541#C54.1 Endometrium	MSH6	5.916e-15	0.0085	1	0.0034	3.66287e-18	21.0462	12.056	35.0264	4	105864	82	1083	16	1740	0	14	1	1985	6	21	2	728	0	9	0	ptv5pcnt
2453#Cancer diagnosed by doctor	BRCA1	6.209e-18	0.2207	1	1	3.85267e-18	3.43733	2.64431	4.43107	4	207706	236	20986	82	4475	5	189	1	3972	2	177	0	1159	0	61	0	ptv5pcnt
Union#BlockC50-C50#C50-C50 Malignant neoplasm of breast	CHEK2	2.049e-18	1	1	1	3.96381e-18	2.47644	2.04102	2.98643	4	135369	665	10956	135	2667	0	103	0	2600	11	156	0	941	0	60	0	ptv5pcnt
Union#E74#E74 Other disorders of carbohydrate metabolism	SLC5A2	9.452e-19	1	NA	1	4.06128e-18	16.0991	9.74749	25.3008	3	219793	1206	220	21	4705	29	9	0	5671	35	7	0	NA	NA	NA	NA	raredmg
Source of report of E03 (other hypothyroidism)	TSHR	4.699e-18	0.2251	0.3475	1	4.5383e-18	2.15882	1.8278	2.53925	4	158781	731	18107	182	1901	9	168	2	1839	9	491	2	1073	9	46	1	ptvraredmg
Union#BlockQ65-Q79#Q65-Q79 Congenital malformations and deformations of the musculoskeletal system	COL1A1	5.199e-16	0.0023	NA	1	4.64716e-18	152.667	63.0636	351.052	3	217454	19	760	9	4732	0	10	1	3664	0	19	0	NA	NA	NA	NA	ptv
Union#BlockQ65-Q79#Q65-Q79 Congenital malformations and deformations of the musculoskeletal system	COL1A1	5.199e-16	0.0023	NA	1	4.64716e-18	152.667	63.0636	351.052	3	217454	19	760	9	4732	0	10	1	3664	0	19	0	NA	NA	NA	NA	ptv5pcnt
Union#R31#R31 Unspecified haematuria	COL4A4	1.352e-16	0.2554	0.4653	0.0069	4.83678e-18	1.95356	1.6916	2.24743	4	195165	1759	12093	211	3011	45	207	5	4474	46	245	8	1401	14	59	1	ptvraredmg
41202#C54#C54 Malignant neoplasm of corpus uteri	MSH6	7.364e-15	0.0085	1	0.0036	4.94859e-18	20.6976	11.8543	34.4397	4	105864	82	1099	16	1740	0	14	1	1985	6	22	2	728	0	9	0	ptv5pcnt
Union#C50#C50 Malignant neoplasm of breast	CHEK2	2.224e-18	1	1	1	5.89269e-18	2.54549	2.08583	3.08626	4	136406	673	9905	126	2675	0	95	0	2618	11	143	0	949	0	52	0	ptv5pcnt
40001#BlockC81-C96#C81-C96 Malignant neoplasms| stated or presumed to be primary| of lymphoid| haematopoietic and related tissue	TET2	7.597e-17	0.0108	NA	1	5.93342e-18	17.2612	10.3442	27.3102	3	200445	306	749	19	3303	3	8	1	4520	5	8	0	NA	NA	NA	NA	UR
Union#I42#I42 Cardiomyopathy	MYBPC3	5.573e-16	1	NA	0.0011	6.18634e-18	26.0993	14.4403	44.7053	3	192450	69	1609	15	3383	3	47	0	5673	7	31	2	NA	NA	NA	NA	ptv
Union#I42#I42 Cardiomyopathy	MYBPC3	5.573e-16	1	NA	0.0011	6.18634e-18	26.0993	14.4403	44.7053	3	192450	69	1609	15	3383	3	47	0	5673	7	31	2	NA	NA	NA	NA	ptv5pcnt
41202#N189#N18.9 Chronic renal failure| unspecified	PKD1	2.761e-19	1	NA	1	6.1958e-18	17.3627	10.3629	27.5939	3	161263	581	271	20	2695	18	22	0	3201	9	17	0	NA	NA	NA	NA	UR
40006#BlockC81-C96#C81-C96 Malignant neoplasms| stated or presumed to be primary| of lymphoid| haematopoietic and related tissue	TET2	4.453e-18	1	NA	1	6.58773e-18	8.79888	5.79885	12.9205	3	174898	236	2486	30	3303	3	30	0	4520	5	22	0	NA	NA	NA	NA	UR
Union#C18#C18 Malignant neoplasm of colon	MSH6	1.235e-15	0.0014	1	0.0912	6.94202e-18	8.04018	5.37139	11.6737	4	221352	232	3689	29	3699	3	44	2	5665	16	31	1	1460	0	15	0	ptv5pcnt
Union#BlockC81-C96#C81-C96 Malignant neoplasms| stated or presumed to be primary| of lymphoid| haematopoietic and related tissue	ASXL1	4.603e-18	1	1	1	7.15576e-18	8.44997	5.59034	12.3825	4	212204	202	3785	31	4691	4	48	0	5665	2	46	0	1468	1	6	0	ptv5pcnt
Union#D46#D46 Myelodysplastic syndromes	ASXL1	5.696e-18	1	NA	1	7.62784e-18	39.8187	21.1988	69.1253	3	205820	208	340	14	4734	4	5	0	5701	2	10	0	NA	NA	NA	NA	ptv5pcnt
Union#I78#I78 Diseases of capillaries	ENG	7.909e-18	1	NA	1	7.90907e-18	185.035	65.641	538.889	3	233355	8	1575	10	4733	0	10	0	5692	0	21	0	NA	NA	NA	NA	ptv
Union#I78#I78 Diseases of capillaries	ENG	7.909e-18	1	NA	1	7.90907e-18	185.035	65.641	538.889	3	233355	8	1575	10	4733	0	10	0	5692	0	21	0	NA	NA	NA	NA	ptv5pcnt
40011#8500#Duct adenocarcinoma	PALB2	4.425e-18	1	1	1	8.41814e-18	4.70724	3.41861	6.38319	4	139799	219	7058	53	2699	3	68	0	2641	3	98	0	960	0	41	0	ptv
Union#I12#I12 Hypertensive renal disease	PKD1	1.993e-19	1	NA	1	8.4238e-18	7.76901	5.24513	11.1316	3	199701	717	1003	32	4670	28	45	0	3834	18	60	0	NA	NA	NA	NA	UR
Union#BlockD55-D59#D55-D59 Haemolytic anaemias	SLC4A1	8.793e-18	1	1	1	8.79266e-18	354.266	134.817	857.431	4	268827	19	316	8	3814	0	284	0	5632	0	81	0	1462	0	13	0	ptv
Union#BlockD55-D59#D55-D59 Haemolytic anaemias	SLC4A1	8.793e-18	1	1	1	8.79266e-18	354.266	134.817	857.431	4	268827	19	316	8	3814	0	284	0	5632	0	81	0	1462	0	13	0	ptv5pcnt
40001#ChapterII#Chapter II Neoplasms	TET2	5.363e-17	0.0562	1	0.1184	8.83338e-18	5.09308	3.65498	6.96677	4	217776	235	8425	46	3305	1	96	1	4520	5	95	1	1111	14	16	0	ptv5pcnt
Union#ChapterII#Chapter II Neoplasms	BRCA2	4.255e-18	0.763	1	0.5553	8.87627e-18	1.86534	1.6184	2.14887	4	182836	429	78021	347	2547	7	1371	5	3372	10	1175	5	989	3	325	0	ptv
41202#N180#N18.0 End-stage renal disease	PKD1	7.857e-19	1	NA	1	9.02799e-18	24.3403	13.7624	40.3911	3	171236	634	162	17	2695	18	12	0	3201	9	10	0	NA	NA	NA	NA	UR
20002#18#haematology	HBB	7.973e-23	1	1	0.0036	9.12286e-18	14.1556	8.20102	23.8644	4	195461	16	3613	18	3041	2	138	0	3227	27	203	7	1440	8	25	0	ptv5pcnt
Union#I80#I80 Phlebitis and thrombophlebitis	PROC	1.315e-17	1	1	0.0652	9.52978e-18	2.67706	2.17452	3.26773	4	247589	972	10005	106	4563	14	166	0	5538	35	137	3	1455	6	14	0	raredmg
41202#D36#D36 Benign neoplasm of other and unspecified sites	NF1	3.471e-18	1	1	1	9.94025e-18	18.5994	10.9862	29.7394	4	196724	359	527	19	3292	14	10	0	4522	3	15	0	1123	2	5	0	URmtr
Union#BlockD70-D77#D70-D77 Other diseases of blood and blood-forming organs	TET2	6.073e-18	1	1	1	1.10754e-17	6.54433	4.51606	9.23673	4	263930	298	4905	37	4660	3	80	0	5622	4	87	0	1460	0	15	0	ptv
Source of report of I48 (atrial fibrillation and flutter)	TTN	1.099e-17	0.033	1	0.361	1.1451e-17	1.8022	1.58358	2.04485	4	171247	1948	13216	274	2049	70	82	7	1854	41	143	1	492	4	27	0	ptv5pcnt
40012#3#Malignant| primary site	BRCA1	1.305e-17	0.4426	1	1	1.21504e-17	2.86082	2.26402	3.59917	4	221521	215	41120	115	3174	5	324	1	4331	1	341	0	1200	0	100	0	ptv
40011#8500#Duct adenocarcinoma	PALB2	4.425e-18	1	1	1	1.21985e-17	4.65945	3.38446	6.31419	4	139799	219	7058	53	2699	3	68	0	2638	6	98	0	960	0	41	0	ptv5pcnt
40006#BlockC81-C96#C81-C96 Malignant neoplasms| stated or presumed to be primary| of lymphoid| haematopoietic and related tissue	SRSF2	1.22e-17	1	NA	1	1.22021e-17	20.1814	11.42	34.1062	3	175068	66	2497	19	3306	0	30	0	4525	0	22	0	NA	NA	NA	NA	flexdmg
Union#E11#E11 Non-insulin-dependent diabetes mellitus	GCK	2.656e-17	1	0.1139	0.3548	1.49045e-17	5.05045	3.54137	7.14238	4	181972	89	19809	51	3940	2	801	0	3604	3	1352	3	972	0	124	1	UR
40001#ChapterII#Chapter II Neoplasms	TET2	5.363e-17	0.0562	1	1	1.52523e-17	5.13152	3.6672	7.04757	4	217776	235	8425	46	3305	1	96	1	4523	2	96	0	1125	0	16	0	ptv
Union#E11#E11 Non-insulin-dependent diabetes mellitus	GCK	7.938e-18	1	0.1139	0.6186	1.61424e-17	6.11582	4.09876	9.05711	4	182000	61	19816	44	3940	2	801	0	3604	3	1353	2	972	0	124	1	URmtr
Union#BlockE70-E90#E70-E90 Metabolic disorders	LDLR	8.638e-16	0.108	0.036	0.1084	1.63622e-17	1.48648	1.35844	1.62514	4	171501	1620	46259	644	3822	48	856	17	3424	39	1556	27	1272	29	165	9	flexnonsyn
41202#N185#N18.5 Chronic kidney disease| stage 5	PKD1	4.312e-19	1	NA	1	1.65691e-17	14.9872	9.07448	23.5265	3	159295	575	323	21	2695	18	32	0	3201	9	19	0	NA	NA	NA	NA	UR
20002#1427#polycystic kidney	PKD2	1.133e-17	NA	NA	1	1.6884e-17	78.6714	38.0114	147.184	2	268559	223	162	11	NA	NA	NA	NA	5548	6	5	0	NA	NA	NA	NA	UR
41202#ChapterXVII#Chapter XVII Congenital malformations| deformations and chromosomal abnormalities	NF1	6.791e-18	1	1	1	1.68941e-17	24.0029	13.4204	40.5451	4	267128	92	1933	17	4685	3	33	0	5570	2	45	0	1467	1	7	0	ptv
Source of report of E74 (other disorders of carbohydrate metabolism)	SLC5A2	3.099e-18	1	NA	1	1.70891e-17	9.89959	6.36257	14.8438	3	214244	2725	199	27	2889	43	9	0	2730	30	6	0	NA	NA	NA	NA	flexnonsyn
Source of report of I48 (atrial fibrillation and flutter)	TTN	8.636e-18	0.1955	1	0.5101	1.72364e-17	1.80432	1.58357	2.04961	4	171260	1935	13217	273	2084	35	86	3	1862	33	143	1	492	4	27	0	ptv
40001#ChapterII#Chapter II Neoplasms	TET2	5.997e-17	0.1594	1	0.2229	1.72488e-17	3.33371	2.58775	4.24291	4	217433	578	8397	74	3301	5	96	1	4514	11	95	1	1118	7	16	0	ptvraredmg
Union#D12#D12 Benign neoplasm of colon| rectum| anus and anal canal	APC	1.196e-17	1	1	1	1.77497e-17	14.3723	7.96811	25.9543	4	200897	24	14724	26	4569	1	173	0	4673	0	246	0	1409	0	66	0	ptv
Union#D12#D12 Benign neoplasm of colon| rectum| anus and anal canal	APC	1.196e-17	1	1	1	1.77497e-17	14.3723	7.96811	25.9543	4	200897	24	14724	26	4569	1	173	0	4673	0	246	0	1409	0	66	0	ptv5pcnt
Union#I802#I80.2 Phlebitis and thrombophlebitis of other deep vessels of lower extremities	PROC	3.328e-18	1	NA	1	1.78612e-17	3.61595	2.77317	4.64419	3	215885	1308	2905	66	4657	16	70	0	5605	79	29	0	NA	NA	NA	NA	flexnonsyn
41202#D46#D46 Myelodysplastic syndromes	ASXL1	1.642e-17	NA	NA	1	1.79114e-17	59.7678	29.6871	109.741	2	151160	127	237	12	NA	NA	NA	NA	4524	1	7	0	NA	NA	NA	NA	ptv5pcnt
Union#D131#D13.1 Stomach	APC	1.601e-17	1	NA	1	1.796e-17	84.5032	39.0885	168.892	3	220231	41	689	11	4735	1	7	0	5703	0	10	0	NA	NA	NA	NA	ptv
Union#D131#D13.1 Stomach	APC	1.601e-17	1	NA	1	1.796e-17	84.5032	39.0885	168.892	3	220231	41	689	11	4735	1	7	0	5703	0	10	0	NA	NA	NA	NA	ptv5pcnt
Union#I802#I80.2 Phlebitis and thrombophlebitis of other deep vessels of lower extremities	PROC	3.54e-18	1	NA	1	1.84793e-17	3.7484	2.8555	4.84306	3	215990	1203	2908	63	4657	16	70	0	5613	71	29	0	NA	NA	NA	NA	flexdmg
Union#D36#D36 Benign neoplasm of other and unspecified sites	NF1	5.632e-18	1	1	1	1.94703e-17	12.373	7.74188	18.8654	4	267771	756	620	23	4706	27	10	0	5683	13	17	0	1466	4	5	0	UR
Source of report of E03 (other hypothyroidism)	TSHR	8.061e-18	0.2565	1	0.743	1.96881e-17	2.23585	1.87292	2.65686	4	158892	620	18127	162	1900	10	168	2	1838	10	490	3	1068	14	47	0	flexnonsynmtr
41202#I50#I50 Heart failure	TTN	1.217e-17	0.195	1	1	2.22846e-17	3.29563	2.56706	4.17673	4	135339	1527	1859	72	1513	22	52	2	2044	29	69	1	866	12	7	0	ptv
Union#N18#N18 Chronic renal failure	PKD1	1.614e-18	0.6188	1	0.2833	2.22872e-17	3.24459	2.52461	4.12445	4	238052	431	12380	78	4406	15	322	0	4516	13	339	2	1431	10	34	0	URmtr
41202#BlockC81-C96#C81-C96 Malignant neoplasms| stated or presumed to be primary| of lymphoid| haematopoietic and related tissue	TET2	1.118e-16	0.047	NA	1	2.26547e-17	8.94199	5.8107	13.3223	3	159116	172	2938	28	3303	3	39	1	4521	4	37	0	NA	NA	NA	NA	URmtr
Union#D730#D73.0 Hyposplenism	SPTB	2.385e-17	NA	NA	1	2.38529e-17	112.64	50.6206	227.704	2	232080	51	404	10	NA	NA	NA	NA	5707	0	6	0	NA	NA	NA	NA	ptv
Union#D730#D73.0 Hyposplenism	SPTB	2.385e-17	NA	NA	1	2.38529e-17	112.64	50.6206	227.704	2	232080	51	404	10	NA	NA	NA	NA	5707	0	6	0	NA	NA	NA	NA	ptv5pcnt
41202#BlockC81-C96#C81-C96 Malignant neoplasms| stated or presumed to be primary| of lymphoid| haematopoietic and related tissue	ASXL1	1.694e-17	1	NA	1	2.53858e-17	10.6173	6.68055	16.2767	3	159158	130	2940	26	3303	3	40	0	4524	1	37	0	NA	NA	NA	NA	ptv5pcnt
2443#Diabetes diagnosed by doctor	GCK	5.529e-16	1	0.0593	0.0625	3.04403e-17	7.2253	4.71576	10.9122	4	186033	68	12818	34	3650	1	563	0	3652	2	945	3	1349	0	84	1	URmtr
20002#1434#other neurological problem	NF1	1.417e-16	1	1	0.0511	3.08732e-17	12.0024	7.39179	18.7694	4	223266	113	3788	23	3838	2	57	0	4424	2	77	1	1293	1	21	0	ptv5pcnt
41202#I50#I50 Heart failure	TTN	4.846e-18	0.2305	1	1	3.31437e-17	3.21568	2.51226	4.0642	4	135330	1536	1858	73	1489	46	51	3	2034	39	69	1	866	12	7	0	ptv5pcnt
Union#D563#D56.3 Thalassaemia trait	HBB	1.037e-17	1	1	5.034e-05	3.56097e-17	68.9907	30.924	143.513	4	268929	200	33	8	4704	3	36	0	5638	17	54	4	992	4	5	0	flexnonsynmtr
41202#C541#C54.1 Endometrium	MSH6	8.16e-14	0.0085	1	0.0018	3.67592e-17	20.6384	11.6362	34.7708	4	105865	81	1084	15	1740	0	14	1	1987	4	21	2	728	0	9	0	ptv
Source of report of I80 (phlebitis and thrombophlebitis)	PROC	8.227e-17	1	1	0.0514	3.7461e-17	2.69263	2.17452	3.30415	4	245107	999	9075	100	1790	6	149	0	2686	17	118	3	874	4	12	0	ptvraredmg
Union#D47#D47 Other neoplasms of uncertain or unknown behaviour of lymphoid| haematopoietic and related tissue	TET2	1.687e-16	0.0491	NA	1	3.92034e-17	9.27924	6.0399	13.7028	3	225169	641	990	26	4703	6	33	1	5680	16	17	0	NA	NA	NA	NA	ptvraredmg
Union#E03#E03 Other hypothyroidism	TSHR	1.396e-17	0.3614	1	0.7563	3.94589e-17	2.14478	1.80814	2.53329	4	159485	637	19849	175	3009	19	191	2	3155	16	555	3	1405	16	54	0	flexnonsynmtr
20002#4#cardiovascular	LDLR	3.959e-18	0.6302	0.7184	1	3.96799e-17	1.81644	1.57601	2.09506	4	137930	324	97619	433	2259	10	2153	7	2795	11	2362	10	876	5	418	3	raredmgmtr
Union#BlockD70-D77#D70-D77 Other diseases of blood and blood-forming organs	TET2	6.073e-18	1	1	1	4.03297e-17	6.26143	4.32463	8.83056	4	263930	298	4905	37	4659	4	80	0	5618	8	87	0	1443	17	15	0	ptv5pcnt
41202#I80#I80 Phlebitis and thrombophlebitis	PROC	1.298e-17	1	NA	1	4.37069e-17	4.42979	3.25801	5.90685	3	163854	685	2667	51	2112	7	53	0	2686	17	30	0	NA	NA	NA	NA	ptvraredmg
20002#1473#high cholesterol	LDLR	3.313e-17	0.1544	1	1	4.48011e-17	7.31925	4.54755	11.9116	4	170582	30	32660	44	2925	0	533	1	2313	1	1033	0	1079	1	133	0	ptv
20002#1473#high cholesterol	LDLR	3.313e-17	0.1544	1	1	4.48011e-17	7.31925	4.54755	11.9116	4	170582	30	32660	44	2925	0	533	1	2313	1	1033	0	1079	1	133	0	ptv5pcnt
Source of report of E03 (other hypothyroidism)	TSHR	3.449e-18	0.6539	1	0.3724	4.5466e-17	1.80078	1.57776	2.04975	4	158197	1315	18011	278	1894	16	168	2	1822	26	489	4	1059	23	46	1	flexnonsyn
40001#BlockC81-C96#C81-C96 Malignant neoplasms| stated or presumed to be primary| of lymphoid| haematopoietic and related tissue	TET2	6.461e-16	0.0108	NA	1	4.55842e-17	19.1731	11.1216	31.1368	3	200504	247	751	17	3303	3	8	1	4521	4	8	0	NA	NA	NA	NA	URmtr
40001#ChapterII#Chapter II Neoplasms	SRSF2	4.275e-17	1	1	1	4.74582e-17	8.858	5.64386	13.5541	4	217924	87	8441	30	3306	0	97	0	4525	0	96	0	1124	1	16	0	flexdmg
41202#C54#C54 Malignant neoplasm of corpus uteri	MSH6	1.001e-13	0.0085	1	0.002	4.84425e-17	20.3058	11.447	34.2058	4	105865	81	1100	15	1740	0	14	1	1987	4	22	2	728	0	9	0	ptv
41202#D361#D36.1 Peripheral nerves and autonomic nervous system	NF1	1.955e-17	1	NA	1	5.3348e-17	16.9027	9.99273	26.9987	3	196524	559	373	19	3286	20	7	0	4515	10	10	0	NA	NA	NA	NA	UR
20002#1079#cardiomyopathy	TTN	2.228e-17	1	NA	NA	5.60453e-17	9.40667	6.05149	14.0957	2	110281	1294	235	27	2079	35	7	0	NA	NA	NA	NA	NA	NA	NA	NA	ptv
41202#N185#N18.5 Chronic kidney disease| stage 5	PKD1	1.839e-18	1	NA	1	6.1605e-17	21.5377	12.2138	35.6657	3	159558	312	327	17	2701	12	32	0	3204	6	19	0	NA	NA	NA	NA	URmtr
Union#D69#D69 Purpura and other haemorrhagic conditions	TET2	1.226e-16	1	1	0.094	6.29371e-17	8.79025	5.72605	13.008	4	229299	265	2589	27	4695	4	44	0	5636	7	69	1	1452	17	6	0	ptv5pcnt
41202#Z080#Z08.0 Follow-up examination after surgery for malignant neoplasm	MLH1	1.359e-14	0.000112	1	1	6.66562e-17	18.4824	10.4199	31.3923	4	198967	61	3356	17	3879	0	40	2	4806	1	41	0	1272	0	11	0	ptv
41202#C509#C50.9 Breast| unspecified	BRCA1	5.498e-17	1	1	1	6.71428e-17	7.03051	4.6435	10.4464	4	106701	92	5889	36	1739	1	66	0	2012	0	95	0	728	0	34	0	ptv
41202#C92#C92 Myeloid leukaemia	ASXL1	6.343e-17	NA	NA	1	6.8012e-17	42.0711	21.6073	75.433	2	161176	128	387	13	NA	NA	NA	NA	4524	1	8	0	NA	NA	NA	NA	ptv5pcnt
Union#E039#E03.9 Hypothyroidism| unspecified	TSHR	2.78e-17	0.5857	0.4244	1	7.19465e-17	2.04744	1.74354	2.39389	4	167242	1052	14086	185	3001	17	150	1	3311	19	418	2	1415	18	41	1	flexdmg
Union#C18#C18 Malignant neoplasm of colon	MLH1	1.462e-14	0.0001474	1	1	7.25175e-17	18.3562	10.3584	31.1327	4	221522	62	3701	17	3702	0	44	2	5680	1	32	0	1460	0	15	0	ptv
41202#Z421#Z42.1 Follow-up care involving plastic surgery of breast	BRCA1	6.884e-17	1	1	1	8.43207e-17	12.9094	7.85703	20.2619	4	144812	168	1453	22	2219	2	20	0	2262	0	14	0	854	0	6	0	ptv5pcnt
41202#C78#C78 Secondary malignant neoplasm of respiratory and digestive organs	BRCA2	2.757e-17	1	1	1	8.75112e-17	6.43948	4.41758	9.11823	4	178997	426	2192	35	2358	9	34	0	4515	10	25	0	1121	4	9	0	ptv
Union#I420#I42.0 Dilated cardiomyopathy	TTN	7.172e-15	0.0019	NA	0.3609	9.20566e-17	3.67094	2.78275	4.76997	3	164855	4234	622	57	4504	219	15	5	5493	208	11	1	NA	NA	NA	NA	URmtr
Union#E74#E74 Other disorders of carbohydrate metabolism	SLC5A2	1.758e-17	1	NA	1	9.35113e-17	9.18212	5.91347	13.7385	3	218214	2785	214	27	4670	64	9	0	5636	70	7	0	NA	NA	NA	NA	flexnonsyn
Union#D469#D46.9 Myelodysplastic syndrome| unspecified	ASXL1	8.41e-17	NA	NA	1	9.48291e-17	40.3418	20.8833	71.4046	2	201785	207	311	13	NA	NA	NA	NA	5702	2	9	0	NA	NA	NA	NA	ptv5pcnt
Union#I42#I42 Cardiomyopathy	TTN	1.148e-15	0.0071	NA	1	9.70176e-17	2.54612	2.07505	3.09735	3	187594	4925	1522	102	3225	161	40	7	5472	208	32	1	NA	NA	NA	NA	URmtr
Source of report of E80 (disorders of porphyrin and bilirubin metabolism)	UGT1A6	2.686e-17	1	NA	1	9.71748e-17	7.73744	5.15123	11.2187	3	170237	768	818	30	2917	15	5	0	1469	16	16	0	NA	NA	NA	NA	flexdmg
20002#4#cardiovascular	LDLR	4.097e-16	1	0.4195	0.0704	1.00142e-16	1.5055	1.36545	1.6601	4	137498	756	97243	809	2248	21	2140	20	2788	18	2345	27	872	9	414	7	raredmg
40011#2#(8010-8790) Epithelial	BRCA1	7.012e-17	0.4217	1	1	1.06831e-16	2.6675	2.12886	3.32997	4	207466	221	44003	126	3722	5	355	1	3878	2	361	0	1112	0	118	0	ptv5pcnt
Union#D361#D36.1 Peripheral nerves and autonomic nervous system	NF1	3.497e-17	1	NA	1	1.07371e-16	9.43159	6.07765	14.0556	3	267101	1607	436	26	2280	15	7	0	5656	46	11	0	NA	NA	NA	NA	ptvraredmg
Union#Q613#Q61.3 Polycystic kidney| unspecified	PKD2	8.729e-16	NA	NA	0.0514	1.16688e-16	13.6363	8.23556	21.501	2	266817	2147	186	20	NA	NA	NA	NA	5649	59	4	1	NA	NA	NA	NA	flexnonsyn
20002#1405#other renal|kidney problem	PKD1	9.051e-17	1	NA	0.1461	1.25256e-16	2.84653	2.26733	3.53513	3	239529	5177	1361	86	2620	87	19	0	3079	120	32	3	NA	NA	NA	NA	flexdmg
20002#1405#other renal|kidney problem	PKD1	9.051e-17	1	NA	0.1461	1.25256e-16	2.84653	2.26733	3.53513	3	239529	5177	1361	86	2620	87	19	0	3079	120	32	3	NA	NA	NA	NA	flexdmg
2453#Cancer diagnosed by doctor	BRCA2	1.056e-16	0.1362	1	1	1.35375e-16	2.38931	1.96461	2.889	4	207396	546	20935	133	4466	14	188	2	3961	13	177	0	1156	3	61	0	ptv
Source of report of G98 (other disorders of nervous system| not elsewhere classified)	NF1	9.589e-17	1	NA	1	1.36705e-16	11.2925	7.06044	17.2248	3	267559	486	1102	23	3834	12	6	0	4438	4	18	0	NA	NA	NA	NA	URmtr
20002#1079#cardiomyopathy	TTN	2.49e-17	1	NA	NA	1.37547e-16	9.08103	5.8367	13.6172	2	110275	1300	235	27	2044	70	7	0	NA	NA	NA	NA	NA	NA	NA	NA	ptv5pcnt
Source of report of E80 (disorders of porphyrin and bilirubin metabolism)	UGT1A8	3.511e-17	1	NA	1	1.45668e-16	7.61784	5.07055	11.0448	3	170229	776	818	30	2915	17	5	0	1467	18	16	0	NA	NA	NA	NA	flexdmg
Union#BlockD65-D69#D65-D69 Coagulation defects| purpura and other haemorrhagic conditions	TET2	2.419e-16	1	1	0.108	1.46922e-16	8.10177	5.31795	11.9194	4	232510	261	2989	28	4675	4	64	0	5625	7	80	1	1452	17	6	0	ptv5pcnt
41202#D36#D36 Benign neoplasm of other and unspecified sites	NF1	4.443e-17	1	1	1	1.61072e-16	13.1362	8.00611	20.4687	4	196524	559	525	21	3286	20	10	0	4515	10	15	0	1122	3	5	0	UR
41202#R31#R31 Unspecified haematuria	COL4A4	9.358e-16	0.7371	0.4145	0.0409	1.66781e-16	2.0404	1.73605	2.38683	4	139864	1243	9568	174	2167	34	158	3	2690	25	183	5	1058	10	52	1	ptvraredmg
Union#I120#I12.0 Hypertensive renal disease with renal failure	PKD1	6.303e-18	1	NA	1	1.73249e-16	7.90392	5.22677	11.5232	3	198311	706	904	29	4674	28	41	0	3978	17	54	0	NA	NA	NA	NA	UR
Union#C920#C92.0 Acute myeloid leukaemia	ASXL1	1.631e-16	NA	NA	1	1.76093e-16	38.2912	19.8587	67.6499	2	218121	217	339	13	NA	NA	NA	NA	5705	2	6	0	NA	NA	NA	NA	ptv5pcnt
Union#BlockC50-C50#C50-C50 Malignant neoplasm of breast	PALB2	1.267e-15	0.1075	1	0.1598	1.83632e-16	3.75912	2.80116	4.98685	4	135823	211	11028	63	2665	2	102	1	2609	2	155	1	941	0	60	0	ptv
Union#BlockE10-E14#E10-E14 Diabetes mellitus	GCK	2.394e-16	1	0.1076	0.2902	1.87209e-16	6.20311	4.08887	9.33211	4	183860	58	19317	40	3921	2	820	0	3621	2	1316	2	995	0	119	1	URmtr
Union#T82#T82 Complications of cardiac and vascular prosthetic devices| implants and grafts	PKD1	7.301e-17	1	1	1	1.90339e-16	25.218	13.367	45.1462	4	188709	47	2377	16	3315	0	46	0	3741	2	79	0	1466	1	8	0	ptv
Union#T82#T82 Complications of cardiac and vascular prosthetic devices| implants and grafts	PKD1	7.301e-17	1	1	1	1.90339e-16	25.218	13.367	45.1462	4	188709	47	2377	16	3315	0	46	0	3741	2	79	0	1466	1	8	0	ptv5pcnt
20002#4#cardiovascular	LDLR	1.259e-16	0.8574	0.8236	0.4904	1.91429e-16	1.56376	1.40396	1.74204	4	137651	603	97373	679	2254	15	2144	16	2790	16	2354	18	866	15	413	8	flexnonsynmtr
20002#1462#crohns disease	NOD2	1.704e-16	1	NA	1	2.03944e-16	3.03376	2.37767	3.82654	3	204220	7684	707	81	2334	9	6	0	2421	16	10	0	NA	NA	NA	NA	ptv5pcnt
40006#BlockD37-D48#D37-D48 Neoplasms of uncertain or unknown behaviour	TET2	2.351e-15	0.008	NA	1	2.16772e-16	13.2409	7.98618	20.903	3	184120	186	1561	20	2237	0	17	1	4523	2	22	0	NA	NA	NA	NA	ptv
Union#E80#E80 Disorders of porphyrin and bilirubin metabolism	UGT1A1	7.017e-17	1	NA	1	2.17238e-16	4.95463	3.54694	6.75616	3	170023	1571	908	43	4714	22	7	0	3288	45	19	0	NA	NA	NA	NA	flexnonsyn
Union#D361#D36.1 Peripheral nerves and autonomic nervous system	NF1	9.155e-17	1	NA	1	2.17407e-16	9.1447	5.89432	13.6245	3	267033	1675	436	26	2282	13	7	0	5667	35	11	0	NA	NA	NA	NA	flexnonsynmtr
Union#D69#D69 Purpura and other haemorrhagic conditions	TET2	1.226e-16	1	1	1	2.19554e-16	8.7937	5.67994	13.1099	4	229299	265	2589	27	4696	3	44	0	5639	4	70	0	1469	0	6	0	ptv
Union#G98#G98 Other disorders of nervous system| not elsewhere classified	NF1	9.496e-16	1	1	0.0542	2.27325e-16	10.7976	6.6875	16.757	4	241447	133	3865	23	4683	3	57	0	5631	3	78	1	1453	1	21	0	ptv5pcnt
Source of report of D58 (other hereditary haemolytic anaemias)	SPTB	2.32e-16	1	NA	1	2.31977e-16	398.576	148.307	908.588	3	269024	61	78	7	3795	0	14	0	4551	0	5	0	NA	NA	NA	NA	ptv
Source of report of D58 (other hereditary haemolytic anaemias)	SPTB	2.32e-16	1	NA	1	2.31977e-16	398.576	148.307	908.588	3	269024	61	78	7	3795	0	14	0	4551	0	5	0	NA	NA	NA	NA	ptv5pcnt
20002#1451#hereditary|genetic haematological disorder	SPTB	2.957e-16	1	0.0189	1	2.49637e-16	30.7808	16.3881	53.3749	4	268482	382	250	13	4694	8	33	0	3354	7	20	0	1463	3	6	1	URmtr
20002#1451#hereditary|genetic haematological disorder	SPTB	2.957e-16	1	0.0189	1	2.49637e-16	30.7808	16.3881	53.3749	4	268482	382	250	13	4694	8	33	0	3354	7	20	0	1463	3	6	1	URmtr
Union#BlockD37-D48#D37-D48 Neoplasms of uncertain or unknown behaviour	SRSF2	1.671e-15	1	1	0.0179	2.53082e-16	10.4419	6.43661	16.3611	4	220145	95	5472	24	3863	1	109	0	5611	0	101	1	1460	1	14	0	flexdmg
Source of report of D58 (other hereditary haemolytic anaemias)	SLC4A1	9.635e-18	1	NA	1	2.53238e-16	87.0947	39.5552	172.334	3	268787	298	75	10	3787	8	14	0	4542	9	5	0	NA	NA	NA	NA	UR
Union#BlockE00-E07#E00-E07 Disorders of thyroid gland	TSHR	5.773e-17	1	0.5776	1	2.55179e-16	1.93871	1.66525	2.2487	4	165512	1048	16671	210	2976	17	247	1	3293	18	482	2	1392	18	64	1	flexdmg
40011#8500#Duct adenocarcinoma	BRCA1	2.057e-16	1	1	1	2.56992e-16	5.77001	3.94858	8.26566	4	139882	136	7071	40	2700	2	68	0	2644	0	98	0	960	0	41	0	ptv
40006#BlockD37-D48#D37-D48 Neoplasms of uncertain or unknown behaviour	TET2	2.351e-15	0.008	NA	1	2.57081e-16	13.1152	7.91074	20.6965	3	184120	186	1561	20	2237	0	17	1	4520	5	22	0	NA	NA	NA	NA	ptv5pcnt
Union#N185#N18.5 Chronic kidney disease| stage 5	PKD1	1.578e-17	0.5327	NA	0.5226	2.59804e-16	5.08411	3.61409	6.98094	3	191648	2572	511	40	4615	88	39	1	3877	90	31	1	NA	NA	NA	NA	ptvraredmg
Union#BlockD37-D48#D37-D48 Neoplasms of uncertain or unknown behaviour	SRSF2	1.013e-15	1	1	0.0526	2.64971e-16	8.67229	5.54405	13.1406	4	220114	126	5469	27	3862	2	109	0	5609	2	101	1	1460	1	14	0	flexnonsynmtr
Source of report of E80 (disorders of porphyrin and bilirubin metabolism)	UGT1A1	1.107e-16	1	NA	1	2.69386e-16	5.30361	3.74625	7.31746	3	169467	1538	808	40	2915	17	5	0	1468	17	16	0	NA	NA	NA	NA	flexnonsyn
Union#E780#E78.0 Pure hypercholesterolaemia	LDLR	3.956e-15	0.0801	0.2578	0.2112	2.81559e-16	2.05407	1.73599	2.42268	4	175230	481	33390	188	4099	13	626	5	3557	12	1328	8	1334	9	130	2	raredmgmtr
Union#BlockC50-C50#C50-C50 Malignant neoplasm of breast	PALB2	1.267e-15	0.1075	1	0.2943	2.82793e-16	3.71823	2.7718	4.92995	4	135823	211	11028	63	2665	2	102	1	2606	5	155	1	941	0	60	0	ptv5pcnt
Union#E78#E78 Disorders of lipoprotein metabolism and other lipidaemias	PCSK9	2.655e-12	0.0001583	1	0.411	2.9032e-16	0.323766	0.232039	0.442229	4	154732	255	61272	32	3610	122	999	12	2913	5	2036	1	1222	4	249	0	ptv5pcnt
Union#D58#D58 Other hereditary haemolytic anaemias	SPTB	3.322e-17	1	NA	1	2.92238e-16	60.9502	29.293	114.642	3	268672	384	103	11	4720	8	15	0	5696	11	6	0	NA	NA	NA	NA	URmtr
Union#E80#E80 Disorders of porphyrin and bilirubin metabolism	UGT1A6	8.331e-17	1	NA	1	3.246e-16	7.0672	4.7428	10.1779	3	170821	773	920	31	4710	26	7	0	3300	33	19	0	NA	NA	NA	NA	flexdmg
Union#R31#R31 Unspecified haematuria	COL4A4	2.486e-14	0.1938	0.6016	0.0013	3.56132e-16	1.76667	1.54918	2.00823	4	194616	2308	12056	248	2998	58	205	7	4459	61	242	11	1394	21	59	1	flexdmg
Union#H409#H40.9 Glaucoma| unspecified	MYOC	4.241e-17	1	1	1	3.58052e-16	4.03813	2.99378	5.34424	4	240620	810	3692	53	4591	10	142	0	5600	10	103	0	1437	25	13	0	ptv5pcnt
Union#BlockD70-D77#D70-D77 Other diseases of blood and blood-forming organs	SRSF2	2.823e-15	1	1	0.0152	3.66101e-16	11.4983	6.98615	18.1733	4	264122	106	4920	22	4662	1	80	0	5626	0	86	1	1459	1	15	0	flexdmg
Union#BlockQ38-Q45#Q38-Q45 Other congenital malformations of the digestive system	PKD1	1.297e-16	1	1	1	3.82858e-16	13.658	8.22195	21.4773	4	242146	473	706	20	4721	15	7	0	5685	19	9	0	1460	10	5	0	URmtr
41202#D361#D36.1 Peripheral nerves and autonomic nervous system	NF1	1.091e-16	1	NA	1	3.95464e-16	10.0992	6.3661	15.3234	3	195893	1190	368	24	3277	29	7	0	4488	37	10	0	NA	NA	NA	NA	ptvraredmg
Source of report of E80 (disorders of porphyrin and bilirubin metabolism)	UGT1A5	1.433e-16	1	NA	1	4.37745e-16	6.99056	4.69082	10.0718	3	170120	885	817	31	2920	12	5	0	1469	16	16	0	NA	NA	NA	NA	flexdmg
40001#BlockC81-C96#C81-C96 Malignant neoplasms| stated or presumed to be primary| of lymphoid| haematopoietic and related tissue	ASXL1	3.785e-16	1	NA	1	4.61399e-16	21.467	11.9767	35.9832	3	200555	196	752	16	3303	3	9	0	4524	1	8	0	NA	NA	NA	NA	ptv5pcnt
Union#BlockD65-D69#D65-D69 Coagulation defects| purpura and other haemorrhagic conditions	TET2	2.419e-16	1	1	1	4.73076e-16	8.10794	5.2782	12.0096	4	232510	261	2989	28	4676	3	64	0	5628	4	81	0	1469	0	6	0	ptv
40006#BlockC50-C50#C50-C50 Malignant neoplasm of breast	CHEK2	3.135e-16	1	1	1	4.74495e-16	2.6626	2.133	3.29596	4	116886	570	7757	102	1740	0	59	0	2021	9	104	0	728	0	44	0	ptv5pcnt
Union#N28#N28 Other disorders of kidney and ureter| not elsewhere classified	PKD1	6.028e-16	0.4478	0.2353	0.3657	4.91985e-16	2.15309	1.80992	2.54489	4	218024	2949	4756	141	3200	69	89	3	4515	110	113	4	1433	29	12	1	ptvraredmg
Union#D58#D58 Other hereditary haemolytic anaemias	SLC4A1	6.349e-17	1	NA	1	4.9393e-16	117.533	51.1848	238.15	3	268899	157	105	9	4723	5	15	0	5704	3	6	0	NA	NA	NA	NA	URmtr
Union#BlockQ60-Q64#Q60-Q64 Congenital malformations of the urinary system	PKD2	2.082e-15	1	NA	0.0619	5.34234e-16	9.27081	5.93031	13.8837	3	241020	821	761	24	4712	20	11	0	5674	25	13	1	NA	NA	NA	NA	flexnonsynmtr
41202#I80#I80 Phlebitis and thrombophlebitis	PROC	1.747e-16	1	NA	1	5.61206e-16	4.28955	3.13506	5.75046	3	163860	679	2669	49	2112	7	53	0	2686	17	30	0	NA	NA	NA	NA	raredmg
41202#D361#D36.1 Peripheral nerves and autonomic nervous system	NF1	2.076e-16	1	NA	1	5.72714e-16	9.92323	6.25763	15.0529	3	195857	1226	368	24	3282	24	7	0	4496	29	10	0	NA	NA	NA	NA	flexnonsynmtr
2453#Cancer diagnosed by doctor	BRCA1	1.024e-15	0.2207	1	1	6.34389e-16	3.35894	2.54431	4.39231	4	207727	215	20995	73	4475	5	189	1	3972	2	177	0	1159	0	61	0	ptv
40006#C50#C50 Malignant neoplasm of breast	CHEK2	3.841e-16	1	1	1	6.50237e-16	2.64419	2.11848	3.27248	4	116882	574	7757	102	1740	0	59	0	2021	9	104	0	728	0	44	0	ptv5pcnt
Union#E80#E80 Disorders of porphyrin and bilirubin metabolism	UGT1A8	1.579e-16	1	NA	1	6.82456e-16	6.86927	4.61049	9.89341	3	170802	792	920	31	4712	24	7	0	3295	38	19	0	NA	NA	NA	NA	flexdmg
40011#2#(8010-8790) Epithelial	BRCA1	4.378e-16	0.4217	1	1	6.94847e-16	2.72755	2.15138	3.44425	4	207490	197	44014	115	3722	5	355	1	3878	2	361	0	1112	0	118	0	ptv
41202#BlockD37-D48#D37-D48 Neoplasms of uncertain or unknown behaviour	SRSF2	7.729e-15	1	1	0.0137	7.02973e-16	14.6907	8.42025	24.5686	4	166050	65	3466	19	2367	0	68	0	4525	0	62	1	1124	1	11	0	flexdmg
20002#1226#hypothyroidism|myxoedema	TSHR	9.762e-16	0.1375	0.2879	1	7.29332e-16	2.07037	1.74876	2.43983	4	137984	871	12935	170	1851	10	106	2	1737	11	353	2	1065	15	22	1	flexdmg
20002#1226#hypothyroidism|myxoedema	TSHR	9.762e-16	0.1375	0.2879	1	7.29332e-16	2.07037	1.74876	2.43983	4	137984	871	12935	170	1851	10	106	2	1737	11	353	2	1065	15	22	1	flexdmg
Source of report of E03 (other hypothyroidism)	TSHR	6.797e-16	1	1	1	7.50085e-16	3.47027	2.60255	4.58566	4	159331	181	18217	72	1910	0	170	0	1848	0	493	0	1081	1	47	0	ptv
Source of report of E03 (other hypothyroidism)	TSHR	6.797e-16	1	1	1	7.50085e-16	3.47027	2.60255	4.58566	4	159331	181	18217	72	1910	0	170	0	1848	0	493	0	1081	1	47	0	ptv5pcnt
Union#BlockD37-D48#D37-D48 Neoplasms of uncertain or unknown behaviour	TET2	1.405e-14	0.0143	1	0.1051	7.52538e-16	3.3261	2.54945	4.27732	4	219457	783	5433	63	3859	5	107	2	5582	29	100	2	1451	10	14	0	flexdmg
Union#E80#E80 Disorders of porphyrin and bilirubin metabolism	UGT1A5	2.845e-16	1	NA	1	8.23733e-16	6.55579	4.43153	9.3856	3	170723	871	919	32	4717	19	7	0	3304	29	19	0	NA	NA	NA	NA	flexdmg
20001#1040#uterine|endometrial cancer	MSH6	7.475e-16	1	NA	NA	8.2435e-16	24.2013	13.1176	41.5771	2	145350	142	630	15	2758	2	6	0	NA	NA	NA	NA	NA	NA	NA	NA	ptv5pcnt
20001#1040#uterine|endometrial cancer	MSH6	7.475e-16	1	NA	NA	8.2435e-16	24.2013	13.1176	41.5771	2	145350	142	630	15	2758	2	6	0	NA	NA	NA	NA	NA	NA	NA	NA	ptv5pcnt
2443#Diabetes diagnosed by doctor	GCK	5.881e-15	1	0.1151	0.1063	8.29387e-16	5.57708	3.78083	8.09904	4	186004	97	12814	38	3650	1	563	0	3651	3	945	3	1348	1	84	1	UR
Union#Q613#Q61.3 Polycystic kidney| unspecified	PKD1	3.353e-16	NA	NA	1	8.85652e-16	9.9632	6.21646	15.314	2	265607	3357	182	24	NA	NA	NA	NA	5575	133	5	0	NA	NA	NA	NA	raredmg
20002#1427#polycystic kidney	PKD2	4.644e-16	NA	NA	1	9.16847e-16	14.7124	8.61119	23.7925	2	266634	2148	154	19	NA	NA	NA	NA	5496	58	5	0	NA	NA	NA	NA	flexnonsyn
Union#I509#I50.9 Heart failure| unspecified	TTN	5.523e-16	0.0386	1	0.6371	9.48845e-16	2.73696	2.18217	3.39486	4	191366	2231	2614	86	4626	63	51	3	4236	72	76	0	1449	20	6	0	ptv
Union#D73#D73 Diseases of spleen	SPTB	9.576e-16	1	NA	1	9.57644e-16	77.9934	34.8684	157.535	3	223712	47	612	10	4734	0	9	0	5705	0	8	0	NA	NA	NA	NA	ptv
Union#D73#D73 Diseases of spleen	SPTB	9.576e-16	1	NA	1	9.57644e-16	77.9934	34.8684	157.535	3	223712	47	612	10	4734	0	9	0	5705	0	8	0	NA	NA	NA	NA	ptv5pcnt
Union#D36#D36 Benign neoplasm of other and unspecified sites	NF1	1.871e-16	1	1	1	9.76392e-16	7.348	4.86689	10.6962	4	266923	1604	614	29	4695	38	10	0	5650	46	17	0	1458	12	5	0	ptvraredmg
Union#BlockT80-T88#T80-T88 Complications of surgical and medical care| not elsewhere classified	PKD1	8.193e-16	1	1	0.3328	1.12107e-15	7.45606	4.68242	11.7404	4	235762	46	21299	33	3676	0	370	0	5265	4	443	1	1402	1	72	0	ptv
Union#BlockT80-T88#T80-T88 Complications of surgical and medical care| not elsewhere classified	PKD1	8.193e-16	1	1	0.3328	1.12107e-15	7.45606	4.68242	11.7404	4	235762	46	21299	33	3676	0	370	0	5265	4	443	1	1402	1	72	0	ptv5pcnt
41202#ChapterXVII#Chapter XVII Congenital malformations| deformations and chromosomal abnormalities	PKD1	1.491e-15	0.1	1	1	1.25547e-15	7.29073	4.82443	10.6248	4	266708	512	1922	28	4674	14	32	1	5554	18	45	0	1458	10	7	0	URmtr
40001#ChapterII#Chapter II Neoplasms	SRSF2	7.104e-15	1	1	0.0208	1.4406e-15	6.95267	4.55009	10.3523	4	217893	118	8440	31	3305	1	97	0	4525	0	95	1	1124	1	16	0	flexnonsynmtr
20002#1226#hypothyroidism|myxoedema	TSHR	5.683e-15	0.1375	0.1907	0.6801	1.44717e-15	2.24796	1.85903	2.70254	4	138210	645	12969	136	1851	10	106	2	1740	8	353	2	1071	9	22	1	ptvraredmg
20002#1226#hypothyroidism|myxoedema	TSHR	5.683e-15	0.1375	0.1907	0.6801	1.44717e-15	2.24796	1.85903	2.70254	4	138210	645	12969	136	1851	10	106	2	1740	8	353	2	1071	9	22	1	ptvraredmg
41202#D36#D36 Benign neoplasm of other and unspecified sites	NF1	2.892e-16	1	1	1	1.56338e-15	7.96023	5.17609	11.7651	4	195893	1190	519	27	3277	29	10	0	4488	37	15	0	1118	7	5	0	ptvraredmg
41202#BlockD37-D48#D37-D48 Neoplasms of uncertain or unknown behaviour	SRSF2	1.142e-14	1	1	0.0137	1.58378e-15	11.649	6.95108	18.7407	4	166026	89	3464	21	2366	1	68	0	4525	0	62	1	1124	1	11	0	flexnonsynmtr
Union#BlockE10-E14#E10-E14 Diabetes mellitus	GCK	5.113e-15	1	0.2038	0.1219	1.71272e-15	4.77534	3.30838	6.82036	4	183829	89	19311	46	3921	2	820	0	3621	2	1315	3	994	1	119	1	UR
Union#I422#I42.2 Other hypertrophic cardiomyopathy	MYBPC3	3.395e-12	1	NA	4.614e-05	1.7229e-15	102.501	44.5427	210.445	3	181873	72	184	7	4726	3	14	0	5699	7	5	2	NA	NA	NA	NA	ptv
Union#I422#I42.2 Other hypertrophic cardiomyopathy	MYBPC3	3.395e-12	1	NA	4.614e-05	1.7229e-15	102.501	44.5427	210.445	3	181873	72	184	7	4726	3	14	0	5699	7	5	2	NA	NA	NA	NA	ptv5pcnt
Union#BlockQ60-Q64#Q60-Q64 Congenital malformations of the urinary system	PKD2	9.016e-16	1	NA	1	1.82605e-15	22.4475	12.2941	38.1114	3	241642	199	770	15	4724	8	11	0	5693	6	14	0	NA	NA	NA	NA	UR
Union#BlockE70-E90#E70-E90 Metabolic disorders	LDLR	2.537e-14	0.168	0.1213	0.3259	1.86716e-15	1.65878	1.46646	1.87354	4	172318	803	46544	359	3847	23	864	9	3445	18	1571	12	1280	21	168	6	flexnonsynmtr
Source of report of E11 (non-insulin-dependent diabetes mellitus)	GCK	4.874e-15	1	0.0807	0.2502	1.99197e-15	6.01982	3.95671	9.04474	4	183127	67	16316	37	2930	2	610	0	2278	1	1103	2	1082	0	94	1	URmtr
Union#C50#C50 Malignant neoplasm of breast	PALB2	1.469e-14	0.0994	1	0.147	2.02316e-15	3.74288	2.76356	5.00342	4	136861	218	9973	58	2673	2	94	1	2627	2	142	1	949	0	52	0	ptv
Union#I421#I42.1 Obstructive hypertrophic cardiomyopathy	MYBPC3	9.916e-16	1	NA	NA	2.04174e-15	159.798	64.8476	344.877	2	177047	64	126	8	4732	3	8	0	NA	NA	NA	NA	NA	NA	NA	NA	ptv
Union#I421#I42.1 Obstructive hypertrophic cardiomyopathy	MYBPC3	9.916e-16	1	NA	NA	2.04174e-15	159.798	64.8476	344.877	2	177047	64	126	8	4732	3	8	0	NA	NA	NA	NA	NA	NA	NA	NA	ptv5pcnt
Union#C920#C92.0 Acute myeloid leukaemia	TET2	1.579e-15	NA	NA	1	2.05487e-15	16.966	9.70939	27.7575	2	217698	640	335	17	NA	NA	NA	NA	5691	16	6	0	NA	NA	NA	NA	ptvraredmg
Source of report of I42 (cardiomyopathy)	TTN	1.464e-15	0.1582	NA	0.6188	2.07825e-15	2.73583	2.17558	3.40321	3	186220	4852	1140	84	1364	81	33	4	2612	91	27	1	NA	NA	NA	NA	URmtr
Source of report of G98 (other disorders of nervous system| not elsewhere classified)	NF1	1.34e-15	1	NA	1	2.12902e-15	8.2244	5.31377	12.2072	3	267292	753	1099	26	3828	18	6	0	4433	9	18	0	NA	NA	NA	NA	UR
40006#ChapterII#Chapter II Neoplasms	TET2	5.565e-15	0.4611	0.2246	0.3064	2.29909e-15	1.93499	1.65015	2.26303	4	217508	542	45952	221	3702	5	401	1	4002	10	407	2	1101	7	121	2	ptvraredmg
20001#1020#large bowel cancer|colorectal cancer	MSH2	5.815e-16	1	1	1	2.30017e-15	58.6372	25.8559	124.435	4	176250	19	1463	11	3299	1	21	0	4507	3	16	0	1121	2	5	0	ptv
20001#1020#large bowel cancer|colorectal cancer	MSH2	5.815e-16	1	1	1	2.30017e-15	58.6372	25.8559	124.435	4	176250	19	1463	11	3299	1	21	0	4507	3	16	0	1121	2	5	0	ptv
20001#1020#large bowel cancer|colorectal cancer	MSH2	5.815e-16	1	1	1	2.30017e-15	58.6372	25.8559	124.435	4	176250	19	1463	11	3299	1	21	0	4507	3	16	0	1121	2	5	0	ptv5pcnt
20001#1020#large bowel cancer|colorectal cancer	MSH2	5.815e-16	1	1	1	2.30017e-15	58.6372	25.8559	124.435	4	176250	19	1463	11	3299	1	21	0	4507	3	16	0	1121	2	5	0	ptv5pcnt
40006#BlockD37-D48#D37-D48 Neoplasms of uncertain or unknown behaviour	SRSF2	4.857e-14	1	NA	0.0048	2.31105e-15	23.3321	12.4218	41.0439	3	184230	76	1567	14	2237	0	18	0	4525	0	21	1	NA	NA	NA	NA	flexdmg
40006#BlockC81-C96#C81-C96 Malignant neoplasms| stated or presumed to be primary| of lymphoid| haematopoietic and related tissue	TET2	1.29e-15	1	NA	1	2.39245e-15	4.85337	3.43865	6.68203	3	174550	584	2475	41	3300	6	30	0	4503	22	22	0	NA	NA	NA	NA	flexdmg
Union#C91#C91 Lymphoid leukaemia	IGLL5	1.028e-15	1	NA	1	2.48896e-15	7.41573	4.87	10.8756	3	198936	1056	685	28	4698	38	7	0	5656	47	10	0	NA	NA	NA	NA	flexnonsyn
41202#Z080#Z08.0 Follow-up examination after surgery for malignant neoplasm	MLH1	7.258e-14	0.0011	1	1	2.52085e-15	8.03547	5.15995	12.06	4	198834	194	3348	25	3876	3	40	2	4800	7	41	0	1271	1	11	0	URmtr
20002#6#renal|urology	PKD1	7.916e-15	0.4713	0.2088	0.2115	2.52548e-15	3.08436	2.37415	3.96425	4	170950	308	12970	73	2860	12	143	1	3862	12	252	2	1430	9	33	1	URmtr
20002#6#renal|urology	PKD1	7.916e-15	0.4713	0.2088	0.2115	2.52548e-15	3.08436	2.37415	3.96425	4	170950	308	12970	73	2860	12	143	1	3862	12	252	2	1430	9	33	1	URmtr
Union#D469#D46.9 Myelodysplastic syndrome| unspecified	SRSF2	2.291e-15	NA	NA	1	2.56767e-15	25.6427	13.7174	44.2432	2	201640	352	310	14	NA	NA	NA	NA	5701	3	9	0	NA	NA	NA	NA	flexnonsyn
Source of report of I42 (cardiomyopathy)	MYBPC3	1.983e-13	1	NA	0.0027	2.66899e-15	27.1269	14.0852	48.7925	3	191003	69	1212	12	1444	1	37	0	2697	6	26	2	NA	NA	NA	NA	ptv
Source of report of I42 (cardiomyopathy)	MYBPC3	1.983e-13	1	NA	0.0027	2.66899e-15	27.1269	14.0852	48.7925	3	191003	69	1212	12	1444	1	37	0	2697	6	26	2	NA	NA	NA	NA	ptv5pcnt
41202#BlockD37-D48#D37-D48 Neoplasms of uncertain or unknown behaviour	TET2	9.892e-14	0.0551	1	0.0406	2.8478e-15	8.11205	5.17666	12.2687	4	165958	157	3460	25	2366	1	67	1	4523	2	62	1	1125	0	11	0	ptv
Union#BlockD70-D77#D70-D77 Other diseases of blood and blood-forming organs	SRSF2	1.345e-14	1	1	0.045	2.88129e-15	9.0082	5.64509	13.8382	4	264083	145	4918	24	4661	2	80	0	5624	2	86	1	1459	1	15	0	flexnonsynmtr
Union#C50#C50 Malignant neoplasm of breast	PALB2	1.469e-14	0.0994	1	0.2725	3.00474e-15	3.7032	2.7353	4.94835	4	136861	218	9973	58	2673	2	94	1	2624	5	142	1	949	0	52	0	ptv5pcnt
41202#I802#I80.2 Phlebitis and thrombophlebitis of other deep vessels of lower extremities	PROC	1.053e-15	1	NA	1	3.02116e-15	4.92933	3.47836	6.80896	3	161160	638	1981	40	2112	7	45	0	2686	17	20	0	NA	NA	NA	NA	raredmg
20002#1473#high cholesterol	LDLR	1.249e-15	0.1728	0.372	0.5572	3.0314e-15	3.44176	2.5497	4.62395	4	170503	109	32629	75	2922	3	532	2	2311	3	1033	0	1077	3	132	1	URmtr
Source of report of E80 (disorders of porphyrin and bilirubin metabolism)	UGT1A5	1.183e-15	1	NA	1	3.06768e-15	7.73647	5.03079	11.4329	3	170310	695	821	27	2922	10	5	0	1473	12	16	0	NA	NA	NA	NA	ptvraredmg
40011#8500#Duct adenocarcinoma	PALB2	1.012e-15	1	1	1	3.1327e-15	2.954	2.29924	3.75212	4	139500	518	7032	79	2699	3	68	0	2632	12	98	0	958	2	41	0	flexdmg
Union#C920#C92.0 Acute myeloid leukaemia	TET2	2.996e-15	NA	NA	1	3.37761e-15	30.1021	15.6707	52.9883	2	218063	275	339	13	NA	NA	NA	NA	5703	4	6	0	NA	NA	NA	NA	ptv
40006#C509#C50.9 Breast| unspecified	BRCA1	2.957e-15	1	1	1	3.42909e-15	8.85422	5.49173	13.8183	4	117579	92	3724	26	1739	1	36	0	2069	0	53	0	728	0	27	0	ptv
Source of report of E80 (disorders of porphyrin and bilirubin metabolism)	UGT1A9	1.704e-15	1	NA	1	3.44636e-15	7.6949	5.00422	11.3694	3	170299	706	821	27	2919	13	5	0	1477	8	16	0	NA	NA	NA	NA	ptvraredmg
Union#E11#E11 Non-insulin-dependent diabetes mellitus	GCK	2.775e-15	1	0.215	0.4759	3.58937e-15	2.58766	2.06469	3.22073	4	181710	351	19758	102	3934	8	800	1	3601	6	1351	4	971	1	124	1	ptvraredmg
Union#J459#J45.9 Asthma| unspecified	FLG	6.6e-15	0.2547	0.2769	0.2061	3.7802e-15	1.17205	1.12691	1.21874	4	194448	26339	20016	3181	3191	192	452	34	3971	257	646	51	984	152	91	9	ptv5pcnt
Union#C920#C92.0 Acute myeloid leukaemia	TET2	2.996e-15	NA	NA	1	3.79555e-15	29.8134	15.5271	52.4921	2	218063	275	339	13	NA	NA	NA	NA	5699	8	6	0	NA	NA	NA	NA	ptv5pcnt
40006#BlockC81-C96#C81-C96 Malignant neoplasms| stated or presumed to be primary| of lymphoid| haematopoietic and related tissue	TET2	2.668e-15	1	NA	1	3.79679e-15	8.75706	5.52463	13.3386	3	174937	197	2491	25	3303	3	30	0	4521	4	22	0	NA	NA	NA	NA	URmtr
41202#Z08#Z08 Follow-up examination after treatment for malignant neoplasm	MLH1	7.231e-14	0.0019	1	1	3.80284e-15	6.93503	4.55437	10.225	4	196310	191	4310	28	3876	3	54	2	4800	7	57	0	1271	1	17	0	URmtr
41202#BlockD37-D48#D37-D48 Neoplasms of uncertain or unknown behaviour	SRSF2	2.137e-14	1	1	0.0137	4.56797e-15	5.88686	3.98975	8.43943	4	165839	276	3452	33	2366	1	68	0	4525	0	62	1	1124	1	11	0	flexnonsyn
41202#I802#I80.2 Phlebitis and thrombophlebitis of other deep vessels of lower extremities	PROC	1.629e-15	1	NA	1	4.59444e-15	4.86263	3.43191	6.7171	3	161151	647	1981	40	2112	7	45	0	2686	17	20	0	NA	NA	NA	NA	ptvraredmg
Union#BlockC50-C50#C50-C50 Malignant neoplasm of breast	BRCA2	1.772e-15	0.2989	0.2941	0.3641	4.79751e-15	1.76482	1.5393	2.01665	4	134330	1704	10844	247	2607	60	99	4	2561	50	155	1	925	16	58	2	ptvraredmg
Source of report of E11 (non-insulin-dependent diabetes mellitus)	GCK	1.006e-14	1	0.155	0.2502	4.82346e-15	4.90664	3.36988	7.05041	4	183098	96	16310	43	2930	2	610	0	2278	1	1103	2	1081	1	94	1	UR
40011#2#(8010-8790) Epithelial	BRCA2	2.665e-14	0.0254	1	0.0603	4.93999e-15	1.308	1.22391	1.39705	4	203497	4190	42978	1151	3712	15	351	5	3816	64	350	11	1106	6	118	0	ptv5pcnt
Union#I802#I80.2 Phlebitis and thrombophlebitis of other deep vessels of lower extremities	PROC	1.479e-15	1	NA	1	4.98487e-15	4.01598	2.94195	5.36849	3	216320	873	2922	49	4659	14	70	0	5646	38	29	0	NA	NA	NA	NA	raredmg
40001#ChapterII#Chapter II Neoplasms	ASXL1	3.119e-15	1	1	1	5.08082e-15	5.21017	3.59222	7.38317	4	217821	190	8432	39	3303	3	97	0	4524	1	96	0	1124	1	16	0	ptv5pcnt
40006#BlockC81-C96#C81-C96 Malignant neoplasms| stated or presumed to be primary| of lymphoid| haematopoietic and related tissue	SRSF2	4.651e-15	1	NA	1	5.18587e-15	13.7764	7.94003	22.7341	3	175038	96	2497	19	3305	1	30	0	4525	0	22	0	NA	NA	NA	NA	flexnonsynmtr
Union#E80#E80 Disorders of porphyrin and bilirubin metabolism	UGT1A5	2.221e-15	1	NA	1	5.4849e-15	7.18753	4.71693	10.5463	3	170900	694	923	28	4721	15	7	0	3311	22	19	0	NA	NA	NA	NA	ptvraredmg
41202#BlockD37-D48#D37-D48 Neoplasms of uncertain or unknown behaviour	TET2	8.513e-14	0.0815	1	0.0797	5.71384e-15	6.52561	4.32655	9.53834	4	165895	220	3456	29	2365	2	67	1	4520	5	62	1	1121	4	11	0	UR
41202#BlockC51-C58#C51-C58 Malignant neoplasms of female genital organs	BRCA1	4.899e-15	1	1	1	5.72256e-15	10.8826	6.50307	17.4922	4	105852	94	2256	22	1739	1	30	0	1991	0	40	0	728	0	17	0	ptv5pcnt
40006#ChapterII#Chapter II Neoplasms	ATM	3.117e-14	1	1	0.003	5.76996e-15	1.9445	1.65245	2.2817	4	217531	519	45962	211	3696	11	401	1	4005	7	404	5	1106	2	123	0	ptv
40006#ChapterII#Chapter II Neoplasms	ATM	3.117e-14	1	1	0.003	5.76996e-15	1.9445	1.65245	2.2817	4	217531	519	45962	211	3696	11	401	1	4005	7	404	5	1106	2	123	0	ptv5pcnt
Source of report of E80 (disorders of porphyrin and bilirubin metabolism)	UGT1A7	1.697e-15	1	NA	1	5.85027e-15	6.5785	4.38478	9.5288	3	170102	903	818	30	2912	20	5	0	1467	18	16	0	NA	NA	NA	NA	flexdmg
Union#C509#C50.9 Breast| unspecified	CHEK2	3.299e-15	1	1	1	6.02119e-15	2.57194	2.0581	3.18452	4	139004	704	7427	98	2691	0	79	0	2661	11	115	0	959	0	42	0	ptv5pcnt
20002#6#renal|urology	PKD2	1.953e-14	1	0.0231	1	6.14075e-15	18.2702	8.85979	38.5074	4	171245	13	13024	19	2872	0	144	0	3872	2	254	0	1439	0	33	1	ptv
20002#6#renal|urology	PKD2	1.953e-14	1	0.0231	1	6.14075e-15	18.2702	8.85979	38.5074	4	171245	13	13024	19	2872	0	144	0	3872	2	254	0	1439	0	33	1	ptv
20002#6#renal|urology	PKD2	1.953e-14	1	0.0231	1	6.14075e-15	18.2702	8.85979	38.5074	4	171245	13	13024	19	2872	0	144	0	3872	2	254	0	1439	0	33	1	ptv5pcnt
20002#6#renal|urology	PKD2	1.953e-14	1	0.0231	1	6.14075e-15	18.2702	8.85979	38.5074	4	171245	13	13024	19	2872	0	144	0	3872	2	254	0	1439	0	33	1	ptv5pcnt
41202#D131#D13.1 Stomach	APC	4.831e-15	1	NA	1	6.15503e-15	154.394	58.6741	364.986	3	156545	20	391	8	3305	1	6	0	4525	0	9	0	NA	NA	NA	NA	ptv
41202#D131#D13.1 Stomach	APC	4.831e-15	1	NA	1	6.15503e-15	154.394	58.6741	364.986	3	156545	20	391	8	3305	1	6	0	4525	0	9	0	NA	NA	NA	NA	ptv5pcnt
41202#BlockC50-C50#C50-C50 Malignant neoplasm of breast	PALB2	5.005e-14	0.092	1	0.1682	6.21698e-15	4.23093	3.0158	5.851	4	106520	149	8512	49	1739	1	85	1	2005	2	126	1	728	0	46	0	ptv
Union#E14#E14 Unspecified diabetes mellitus	GCK	2.062e-13	1	0.0802	0.0317	6.59817e-15	6.10211	3.98252	9.20753	4	181513	72	14035	33	3635	1	618	0	3711	1	992	3	1044	0	90	1	URmtr
41202#BlockD37-D48#D37-D48 Neoplasms of uncertain or unknown behaviour	TET2	1.523e-13	0.0815	1	0.0668	6.79752e-15	7.40513	4.78125	11.0861	4	165939	176	3459	26	2365	2	67	1	4521	4	62	1	1125	0	11	0	URmtr
Source of report of E80 (disorders of porphyrin and bilirubin metabolism)	UGT1A8	3.451e-15	1	NA	1	7.01202e-15	7.8489	5.05933	11.6859	3	170340	665	822	26	2920	12	5	0	1477	8	16	0	NA	NA	NA	NA	ptvraredmg
Union#I509#I50.9 Heart failure| unspecified	TTN	7.4e-16	0.201	1	0.4049	7.05682e-15	2.64123	2.10592	3.27599	4	191354	2243	2614	86	4556	133	51	3	4223	85	76	0	1447	22	6	0	ptv5pcnt
41202#Z08#Z08 Follow-up examination after treatment for malignant neoplasm	MLH1	8.448e-13	0.000199	1	1	7.07573e-15	14.1512	7.98508	24.0267	4	196440	61	4321	17	3879	0	54	2	4806	1	57	0	1272	0	17	0	ptv
Union#BlockH40-H42#H40-H42 Glaucoma	MYOC	7.422e-16	1	1	1	7.41172e-15	3.15791	2.42189	4.05788	4	244822	832	5929	67	4510	10	223	0	5550	10	153	0	1431	25	19	0	ptv5pcnt
Union#BlockE00-E07#E00-E07 Disorders of thyroid gland	TSHR	2.627e-15	1	0.3919	1	7.58758e-15	2.03194	1.71126	2.40118	4	165770	790	16715	166	2976	17	247	1	3296	15	482	2	1400	10	64	1	ptvraredmg
40006#ChapterII#Chapter II Neoplasms	BRCA1	7.509e-15	0.4611	1	1	7.94961e-15	2.44643	1.96078	3.04015	4	217807	243	46046	127	3702	5	401	1	4010	2	409	0	1107	1	123	0	ptv5pcnt
20002#1224#thyroid problem (not cancer)	TSHR	5.866e-15	0.2666	0.5245	1	8.6407e-15	1.94217	1.65243	2.27343	4	138595	856	15524	189	1813	10	165	2	1761	11	424	2	1065	15	50	1	flexdmg
Source of report of E80 (disorders of porphyrin and bilirubin metabolism)	UGT1A6	3.225e-15	1	NA	1	8.72164e-15	7.77512	5.01058	11.5725	3	170342	663	822	26	2919	13	5	0	1473	12	16	0	NA	NA	NA	NA	ptvraredmg
41202#BlockC50-C50#C50-C50 Malignant neoplasm of breast	PALB2	5.005e-14	0.092	1	0.2644	8.82026e-15	4.18479	2.98428	5.78379	4	106520	149	8512	49	1739	1	85	1	2003	4	126	1	728	0	46	0	ptv5pcnt
20001#1002#breast cancer	CHEK2	5.365e-15	1	1	1	8.84134e-15	2.82623	2.21135	3.57278	4	116731	569	5890	82	1736	0	40	0	1973	9	63	0	725	0	30	0	ptv5pcnt
41202#BlockD37-D48#D37-D48 Neoplasms of uncertain or unknown behaviour	TET2	9.892e-14	0.0551	1	0.0797	8.96916e-15	7.69018	4.9164	11.6021	4	165958	157	3460	25	2366	1	67	1	4520	5	62	1	1111	14	11	0	ptv5pcnt
Union#BlockC76-C80#C76-C80 Malignant neoplasms of ill-defined| secondary and unspecified sites	BRCA2	6.751e-14	0.0455	1	0.0542	9.39239e-15	1.57487	1.40923	1.75567	4	252810	5365	10643	352	4577	24	139	3	4562	76	116	5	1434	6	35	0	ptv5pcnt
Source of report of E80 (disorders of porphyrin and bilirubin metabolism)	UGT1A6	3.296e-15	1	NA	1	9.51658e-15	4.97943	3.48471	6.92277	3	169464	1541	810	38	2905	27	5	0	1464	21	16	0	NA	NA	NA	NA	flexnonsyn
41202#C50#C50 Malignant neoplasm of breast	PALB2	7.573e-14	0.092	1	0.1682	9.53475e-15	4.17562	2.97778	5.77106	4	106518	151	8512	49	1739	1	85	1	2005	2	126	1	728	0	46	0	ptv
20002#1224#thyroid problem (not cancer)	TSHR	1.044e-14	0.2666	0.3708	1	9.74625e-15	2.11439	1.76234	2.52384	4	138822	629	15562	151	1813	10	165	2	1763	9	424	2	1071	9	50	1	ptvraredmg
Union#D58#D58 Other hereditary haemolytic anaemias	SLC4A1	4.336e-16	1	NA	1	9.74711e-15	23.7877	12.5609	41.7205	3	267815	1241	100	14	4697	31	15	0	5673	34	6	0	NA	NA	NA	NA	ptvraredmg
41202#T82#T82 Complications of cardiac and vascular prosthetic devices| implants and grafts	PKD1	3.71e-15	1	1	1	9.8167e-15	37.782	17.9612	73.7789	4	155509	36	1249	12	4176	0	36	0	3448	2	44	0	915	1	5	0	ptv
41202#T82#T82 Complications of cardiac and vascular prosthetic devices| implants and grafts	PKD1	3.71e-15	1	1	1	9.8167e-15	37.782	17.9612	73.7789	4	155509	36	1249	12	4176	0	36	0	3448	2	44	0	915	1	5	0	ptv5pcnt
Source of report of K80 (cholelithiasis)	ABCG5	2.554e-13	1	1	0.0642	9.86218e-15	0.319648	0.218953	0.451471	4	188067	1240	14886	33	1610	8	145	0	1782	26	246	0	811	12	58	0	flexdmg
Source of report of D58 (other hereditary haemolytic anaemias)	SLC4A1	8.151e-16	1	NA	1	1.06834e-14	129.958	52.8713	280.115	3	268927	158	77	8	3790	5	14	0	4548	3	5	0	NA	NA	NA	NA	URmtr
Union#I802#I80.2 Phlebitis and thrombophlebitis of other deep vessels of lower extremities	PROC	2.97e-15	1	NA	1	1.07509e-14	3.92952	2.87979	5.2527	3	216303	890	2922	49	4658	15	70	0	5642	42	29	0	NA	NA	NA	NA	ptvraredmg
Union#C785#C78.5 Secondary malignant neoplasm of large intestine and rectum	MLH1	7.278e-13	0.0005145	1	1	1.08977e-14	11.5303	6.89936	18.2547	4	222622	228	1641	18	4716	6	19	2	5685	8	20	0	1467	1	7	0	URmtr
Union#BlockC51-C58#C51-C58 Malignant neoplasms of female genital organs	BRCA2	2.869e-15	1	1	1	1.10546e-14	3.78567	2.78234	5.06104	4	140691	372	5098	53	2701	9	60	0	2639	9	66	0	974	3	24	0	ptv
Union#BlockE00-E07#E00-E07 Disorders of thyroid gland	TSHR	9.751e-16	0.7195	0.649	1	1.146e-14	1.74014	1.51862	1.9877	4	165167	1393	16628	253	2966	27	247	1	3264	47	478	6	1380	30	63	2	flexnonsyn
Union#E039#E03.9 Hypothyroidism| unspecified	TSHR	1.762e-15	1	0.6072	1	1.15532e-14	1.80823	1.56433	2.08226	4	166887	1407	14050	221	2990	28	150	1	3287	43	415	5	1402	31	41	1	flexnonsyn
Union#BlockE70-E90#E70-E90 Metabolic disorders	LDLR	1.767e-12	0.0717	0.018	0.0291	1.16864e-14	1.55999	1.39567	1.74146	4	172088	1033	46478	425	3840	30	860	13	3441	22	1563	20	1288	13	168	6	raredmg
Union#E039#E03.9 Hypothyroidism| unspecified	TSHR	8.338e-15	0.5857	0.273	1	1.2347e-14	2.12298	1.76847	2.53412	4	167504	790	14127	144	3001	17	150	1	3314	16	418	2	1423	10	41	1	ptvraredmg
41202#Z080#Z08.0 Follow-up examination after surgery for malignant neoplasm	MLH1	8.412e-13	0.0003035	1	1	1.26091e-14	6.24764	4.16408	9.07381	4	198746	282	3345	28	3869	10	39	3	4796	11	41	0	1269	3	11	0	UR
Union#C785#C78.5 Secondary malignant neoplasm of large intestine and rectum	MLH1	3.915e-13	0.0024	1	1	1.29278e-14	9.11347	5.68473	13.9435	4	222523	327	1638	21	4707	15	19	2	5681	12	20	0	1465	3	7	0	UR
Union#D563#D56.3 Thalassaemia trait	HBB	5.497e-16	1	1	0.0001211	1.31534e-14	37.722	17.7646	74.3464	4	268797	332	33	8	4694	13	36	0	5633	22	54	4	991	5	5	0	flexdmg
Union#D563#D56.3 Thalassaemia trait	HBB	5.497e-16	1	1	0.0001211	1.31534e-14	37.722	17.7646	74.3464	4	268797	332	33	8	4694	13	36	0	5633	22	54	4	991	5	5	0	flexnonsyn
41202#C50#C50 Malignant neoplasm of breast	PALB2	7.573e-14	0.092	1	0.2644	1.34545e-14	4.1307	2.94715	5.70585	4	106518	151	8512	49	1739	1	85	1	2003	4	126	1	728	0	46	0	ptv5pcnt
Union#D47#D47 Other neoplasms of uncertain or unknown behaviour of lymphoid| haematopoietic and related tissue	TET2	1.053e-13	0.0353	NA	1	1.44879e-14	13.5059	7.86522	21.8147	3	225520	290	999	17	4705	4	33	1	5690	6	17	0	NA	NA	NA	NA	URmtr
Union#E07#E07 Other disorders of thyroid	TSHR	8.863e-15	0.2619	0.5164	1	1.45481e-14	1.90253	1.62435	2.21917	4	156218	985	15818	193	2892	16	168	2	3076	20	431	2	1402	18	54	1	flexdmg
20002#1405#other renal|kidney problem	PKD1	2.411e-14	0.5305	NA	0.159	1.47535e-14	2.46581	1.98949	3.02645	3	237919	6787	1351	96	2602	105	18	1	3074	125	32	3	NA	NA	NA	NA	flexnonsynmtr
20002#1405#other renal|kidney problem	PKD1	2.411e-14	0.5305	NA	0.159	1.47535e-14	2.46581	1.98949	3.02645	3	237919	6787	1351	96	2602	105	18	1	3074	125	32	3	NA	NA	NA	NA	flexnonsynmtr
Union#C18#C18 Malignant neoplasm of colon	MLH1	3.246e-13	0.0039	1	1	1.49039e-14	7.40378	4.76647	11.0863	4	221373	211	3693	25	3696	6	44	2	5673	8	32	0	1459	1	15	0	URmtr
Source of report of E80 (disorders of porphyrin and bilirubin metabolism)	UGT1A5	5.077e-15	1	NA	1	1.49799e-14	5.03621	3.50646	7.03128	3	169525	1480	811	37	2898	34	5	0	1465	20	16	0	NA	NA	NA	NA	flexnonsyn
20001#1040#uterine|endometrial cancer	MSH6	1.383e-14	1	NA	NA	1.51687e-14	22.8441	12.1173	39.9026	2	145352	140	631	14	2758	2	6	0	NA	NA	NA	NA	NA	NA	NA	NA	ptv
20001#1040#uterine|endometrial cancer	MSH6	1.383e-14	1	NA	NA	1.51687e-14	22.8441	12.1173	39.9026	2	145352	140	631	14	2758	2	6	0	NA	NA	NA	NA	NA	NA	NA	NA	ptv
Union#D46#D46 Myelodysplastic syndromes	SRSF2	1.312e-14	1	NA	1	1.53259e-14	22.3665	11.9822	38.4958	3	205654	374	340	14	4736	2	5	0	5700	3	10	0	NA	NA	NA	NA	flexnonsyn
40012#1#Uncertain whether benign or malignant	TET2	1.307e-13	0.0129	NA	1	1.53485e-14	11.3826	6.7923	18.0829	3	199072	202	1710	19	4394	2	18	1	5343	4	23	0	NA	NA	NA	NA	ptv
20001#1020#large bowel cancer|colorectal cancer	APC	1.206e-14	1	1	1	1.55966e-14	47.6327	21.3531	99.165	4	176242	27	1463	11	3299	1	21	0	4510	0	16	0	1123	0	5	0	ptv
20001#1020#large bowel cancer|colorectal cancer	APC	1.206e-14	1	1	1	1.55966e-14	47.6327	21.3531	99.165	4	176242	27	1463	11	3299	1	21	0	4510	0	16	0	1123	0	5	0	ptv
20001#1020#large bowel cancer|colorectal cancer	APC	1.206e-14	1	1	1	1.55966e-14	47.6327	21.3531	99.165	4	176242	27	1463	11	3299	1	21	0	4510	0	16	0	1123	0	5	0	ptv5pcnt
20001#1020#large bowel cancer|colorectal cancer	APC	1.206e-14	1	1	1	1.55966e-14	47.6327	21.3531	99.165	4	176242	27	1463	11	3299	1	21	0	4510	0	16	0	1123	0	5	0	ptv5pcnt
41202#D12#D12 Benign neoplasm of colon| rectum| anus and anal canal	APC	8.721e-15	1	1	1	1.56156e-14	15.4364	7.7535	31.1853	4	158951	16	12829	21	2790	1	162	0	4525	0	216	0	1125	0	61	0	ptv
41202#D12#D12 Benign neoplasm of colon| rectum| anus and anal canal	APC	8.721e-15	1	1	1	1.56156e-14	15.4364	7.7535	31.1853	4	158951	16	12829	21	2790	1	162	0	4525	0	216	0	1125	0	61	0	ptv5pcnt
Union#BlockD70-D77#D70-D77 Other diseases of blood and blood-forming organs	TET2	4.519e-15	1	1	1	1.56558e-14	3.72024	2.74916	4.9377	4	263500	728	4890	52	4656	7	80	0	5610	16	87	0	1451	9	15	0	ptvraredmg
Union#D36#D36 Benign neoplasm of other and unspecified sites	NF1	4.014e-15	1	1	1	1.64242e-14	6.83877	4.4953	10.0112	4	266854	1673	615	28	4698	35	10	0	5661	35	17	0	1452	18	5	0	flexnonsynmtr
Union#D47#D47 Other neoplasms of uncertain or unknown behaviour of lymphoid| haematopoietic and related tissue	TET2	4.884e-14	0.056	NA	1	1.64511e-14	7.15641	4.66575	10.5493	3	224985	825	990	26	4702	7	33	1	5665	31	17	0	NA	NA	NA	NA	flexdmg
Union#BlockC50-C50#C50-C50 Malignant neoplasm of breast	BRCA2	2.354e-14	0.0271	1	1	1.66827e-14	1.59599	1.42122	1.78793	4	133362	2672	10747	344	2652	15	100	3	2568	43	154	2	937	4	60	0	ptv5pcnt
Source of report of H26 (other cataract)	MIP	9.824e-16	1	1	0.4044	1.69478e-14	5.5294	3.68384	8.15507	4	242834	86	16588	37	3428	5	422	0	3616	2	681	1	1071	2	110	0	UR
40006#BlockD37-D48#D37-D48 Neoplasms of uncertain or unknown behaviour	SRSF2	2.46e-13	1	NA	0.0048	1.71715e-14	17.3436	9.55265	29.5473	3	184198	108	1566	15	2236	1	18	0	4525	0	21	1	NA	NA	NA	NA	flexnonsynmtr
Union#E80#E80 Disorders of porphyrin and bilirubin metabolism	UGT1A9	7.388e-15	1	NA	1	1.73247e-14	6.8443	4.49326	10.0392	3	170864	730	923	28	4710	26	7	0	3314	19	19	0	NA	NA	NA	NA	ptvraredmg
42027#Source of end stage renal disease report	PKD1	1.941e-14	0.0467	NA	1	1.84353e-14	3.36558	2.53269	4.40193	3	193593	5543	536	55	4534	172	33	4	3717	165	29	1	NA	NA	NA	NA	flexnonsynmtr
40011#8140#Adenocarcinoma| NOS	ATM	1.316e-14	1	1	0.2548	1.8609e-14	3.03094	2.32349	3.90753	4	151114	360	9795	72	2233	6	171	0	3883	12	88	1	1449	2	24	0	ptv
40011#8140#Adenocarcinoma| NOS	ATM	1.316e-14	1	1	0.2548	1.8609e-14	3.03094	2.32349	3.90753	4	151114	360	9795	72	2233	6	171	0	3883	12	88	1	1449	2	24	0	ptv5pcnt
Union#E80#E80 Disorders of porphyrin and bilirubin metabolism	UGT1A5	5.562e-15	1	NA	1	1.8745e-14	4.73971	3.33565	6.55929	3	170120	1474	912	39	4689	47	7	0	3288	45	19	0	NA	NA	NA	NA	flexnonsyn
40012#1#Uncertain whether benign or malignant	TET2	1.307e-13	0.0171	NA	1	1.90226e-14	11.2415	6.70963	17.8494	3	199072	202	1710	19	4393	3	18	1	5339	8	23	0	NA	NA	NA	NA	ptv5pcnt
Union#BlockQ60-Q64#Q60-Q64 Congenital malformations of the urinary system	PKD2	5.73e-14	1	NA	0.0757	1.93882e-14	7.10233	4.63173	10.4678	3	240681	1160	759	26	4701	31	11	0	5668	31	13	1	NA	NA	NA	NA	flexdmg
41202#D36#D36 Benign neoplasm of other and unspecified sites	NF1	4.783e-15	1	1	1	2.02984e-14	7.478	4.82375	11.1301	4	195857	1226	520	26	3282	24	10	0	4496	29	15	0	1113	12	5	0	flexnonsynmtr
41202#BlockC50-C50#C50-C50 Malignant neoplasm of breast	BRCA1	1.689e-14	1	1	1	2.03979e-14	5.37689	3.59419	7.91334	4	106579	90	8522	39	1739	1	86	0	2007	0	127	0	728	0	46	0	ptv
Union#E80#E80 Disorders of porphyrin and bilirubin metabolism	UGT1A6	7.695e-15	1	NA	1	2.0417e-14	7.11839	4.63344	10.5146	3	170922	672	924	27	4716	20	7	0	3310	23	19	0	NA	NA	NA	NA	ptvraredmg
Union#C541#C54.1 Endometrium	MSH6	6.916e-13	0.0225	1	0.0399	2.06499e-14	4.07303	2.95151	5.49731	4	143642	1217	1256	42	2715	39	14	2	2657	27	28	2	974	18	9	0	flexnonsynmtr
Source of report of E78 (disorders of lipoprotein metabolism and other lipidaemias)	LDLR	2.98e-14	0.3285	0.5191	0.661	2.12337e-14	3.0129	2.26036	4.01813	4	159060	90	55200	97	2929	3	882	2	2285	2	1825	3	1079	3	216	1	URmtr
41202#D47#D47 Other neoplasms of uncertain or unknown behaviour of lymphoid| haematopoietic and related tissue	TET2	1.591e-14	1	NA	NA	2.1377e-14	16.4844	9.24445	27.4272	2	167511	417	382	16	3301	5	13	0	NA	NA	NA	NA	NA	NA	NA	NA	ptvraredmg
41202#D47#D47 Other neoplasms of uncertain or unknown behaviour of lymphoid| haematopoietic and related tissue	TET2	2e-14	1	NA	NA	2.24265e-14	31.8604	15.995	57.8181	2	167766	162	386	12	3305	1	13	0	NA	NA	NA	NA	NA	NA	NA	NA	ptv
41202#D47#D47 Other neoplasms of uncertain or unknown behaviour of lymphoid| haematopoietic and related tissue	TET2	2e-14	1	NA	NA	2.24265e-14	31.8604	15.995	57.8181	2	167766	162	386	12	3305	1	13	0	NA	NA	NA	NA	NA	NA	NA	NA	ptv5pcnt
40011#8500#Duct adenocarcinoma	PALB2	8.855e-15	1	1	1	2.2795e-14	3.22607	2.44047	4.20586	4	139628	390	7046	65	2699	3	68	0	2634	10	98	0	960	0	41	0	ptvraredmg
Source of report of G98 (other disorders of nervous system| not elsewhere classified)	NF1	1.124e-14	1	NA	1	2.32492e-14	5.21526	3.6012	7.32731	3	266447	1598	1090	35	3821	25	6	0	4409	33	18	0	NA	NA	NA	NA	ptvraredmg
Union#E80#E80 Disorders of porphyrin and bilirubin metabolism	UGT1A7	7.349e-15	1	NA	1	2.40859e-14	5.97825	4.01584	8.60049	3	170676	918	920	31	4705	31	7	0	3299	34	19	0	NA	NA	NA	NA	flexdmg
41202#ChapterXVII#Chapter XVII Congenital malformations| deformations and chromosomal abnormalities	NF1	1.148e-14	1	1	1	2.49414e-14	14.7707	8.37643	24.461	4	267069	151	1933	17	4685	3	33	0	5568	4	45	0	1467	1	7	0	ptv5pcnt
Union#E80#E80 Disorders of porphyrin and bilirubin metabolism	UGT1A8	1.155e-14	1	NA	1	2.59421e-14	7.04337	4.58495	10.4035	3	170910	684	924	27	4718	18	7	0	3314	19	19	0	NA	NA	NA	NA	ptvraredmg
41202#D46#D46 Myelodysplastic syndromes	SRSF2	2.65e-14	NA	NA	1	2.65013e-14	31.339	15.7517	56.7169	2	151043	244	237	12	NA	NA	NA	NA	4525	0	7	0	NA	NA	NA	NA	flexnonsyn
41202#Z42#Z42 Follow-up care involving plastic surgery	BRCA1	1.99e-14	1	1	1	2.66669e-14	9.56624	5.84847	14.9266	4	159956	196	1847	22	2308	2	26	0	2926	1	22	0	1271	1	7	0	ptv5pcnt
41202#C50#C50 Malignant neoplasm of breast	BRCA1	2.24e-14	1	1	1	2.69857e-14	5.31861	3.55721	7.82095	4	106578	91	8522	39	1739	1	86	0	2007	0	127	0	728	0	46	0	ptv
40012#1#Uncertain whether benign or malignant	SRSF2	5.626e-13	1	NA	0.0043	2.71364e-14	22.7142	11.8118	40.7742	3	199202	72	1716	13	4396	0	19	0	5347	0	22	1	NA	NA	NA	NA	flexdmg
Source of report of E78 (disorders of lipoprotein metabolism and other lipidaemias)	APOB	1.899e-14	0.5465	1	0.2358	2.78426e-14	0.281606	0.185173	0.413402	4	158869	281	55271	26	2930	2	883	1	2282	5	1827	1	1078	4	216	1	ptv
Source of report of E78 (disorders of lipoprotein metabolism and other lipidaemias)	APOB	1.899e-14	0.5465	1	0.2358	2.78426e-14	0.281606	0.185173	0.413402	4	158869	281	55271	26	2930	2	883	1	2282	5	1827	1	1078	4	216	1	ptv5pcnt
Union#BlockD55-D59#D55-D59 Haemolytic anaemias	SPTB	2.805e-14	1	1	1	2.80499e-14	113.41	46.4232	240.515	4	268786	60	316	8	3814	0	284	0	5632	0	81	0	1462	0	13	0	ptv
Union#D47#D47 Other neoplasms of uncertain or unknown behaviour of lymphoid| haematopoietic and related tissue	TET2	1.892e-13	0.0353	NA	1	2.92232e-14	11.756	6.96712	18.7271	3	225457	353	998	18	4705	4	33	1	5688	8	17	0	NA	NA	NA	NA	UR
20002#1451#hereditary|genetic haematological disorder	SPTB	3.217e-13	1	0.0236	0.0577	3.12517e-14	18.3757	10.0661	31.1525	4	268192	672	250	13	4683	19	33	0	3352	9	19	1	1462	4	6	1	UR
20002#1451#hereditary|genetic haematological disorder	SPTB	3.217e-13	1	0.0236	0.0577	3.12517e-14	18.3757	10.0661	31.1525	4	268192	672	250	13	4683	19	33	0	3352	9	19	1	1462	4	6	1	UR
Union#BlockD37-D48#D37-D48 Neoplasms of uncertain or unknown behaviour	SRSF2	9.494e-14	1	1	0.0526	3.12819e-14	4.43283	3.1397	6.1139	4	219862	378	5455	41	3862	2	109	0	5609	2	101	1	1460	1	14	0	flexnonsyn
Union#C18#C18 Malignant neoplasm of colon	MLH1	2.776e-13	0.0178	1	1	3.32173e-14	5.78487	3.88799	8.33838	4	221269	315	3688	30	3687	15	44	2	5669	12	32	0	1457	3	15	0	UR
Union#E80#E80 Disorders of porphyrin and bilirubin metabolism	UGT1A6	9.99e-15	1	NA	1	3.61934e-14	4.52961	3.20272	6.24223	3	170014	1580	911	40	4689	47	7	0	3281	52	19	0	NA	NA	NA	NA	flexnonsyn
Source of report of E80 (disorders of porphyrin and bilirubin metabolism)	UGT1A4	1.437e-14	1	NA	1	3.62051e-14	6.11082	4.07469	8.84683	3	170022	983	818	30	2912	20	5	0	1471	14	16	0	NA	NA	NA	NA	flexdmg
20002#1451#hereditary|genetic haematological disorder	SLC4A1	1.942e-15	1	1	1	3.82492e-14	51.0303	23.5289	99.1698	4	268708	156	253	10	4697	5	33	0	3359	2	20	0	1463	3	7	0	URmtr
20002#1451#hereditary|genetic haematological disorder	SLC4A1	1.942e-15	1	1	1	3.82492e-14	51.0303	23.5289	99.1698	4	268708	156	253	10	4697	5	33	0	3359	2	20	0	1463	3	7	0	URmtr
41202#Z08#Z08 Follow-up examination after treatment for malignant neoplasm	MSH2	5.777e-15	1	1	1	3.83312e-14	21.1407	10.6867	39.8947	4	196474	27	4323	15	3878	1	56	0	4802	5	57	0	1270	2	17	0	ptv
41202#Z08#Z08 Follow-up examination after treatment for malignant neoplasm	MSH2	5.777e-15	1	1	1	3.83312e-14	21.1407	10.6867	39.8947	4	196474	27	4323	15	3878	1	56	0	4802	5	57	0	1270	2	17	0	ptv5pcnt
Source of report of E78 (disorders of lipoprotein metabolism and other lipidaemias)	PCSK9	1.669e-11	0.0027	1	0.3902	3.95984e-14	0.330398	0.231861	0.459447	4	158887	263	55268	29	2848	84	874	10	2283	4	1827	1	1079	3	217	0	ptv5pcnt
40006#BlockD37-D48#D37-D48 Neoplasms of uncertain or unknown behaviour	TET2	1.892e-13	0.0238	NA	1	4.20425e-14	6.92292	4.49936	10.2429	3	183853	453	1555	26	2235	2	17	1	4514	11	22	0	NA	NA	NA	NA	ptvraredmg
20002#6#renal|urology	PKD1	9.705e-14	1	0.2628	0.0948	4.26762e-14	2.37231	1.91952	2.90977	4	170672	586	12937	106	2850	22	143	1	3859	15	251	3	1427	12	33	1	UR
20002#6#renal|urology	PKD1	9.705e-14	1	0.2628	0.0948	4.26762e-14	2.37231	1.91952	2.90977	4	170672	586	12937	106	2850	22	143	1	3859	15	251	3	1427	12	33	1	UR
Source of report of N18 (chronic renal failure)	PKD1	5.015e-15	0.3918	1	0.2025	4.52939e-14	2.56771	2.04386	3.19239	4	244276	867	9318	89	2695	18	238	0	3201	9	263	2	937	8	24	0	UR
Union#D70#D70 Agranulocytosis	TET2	2.992e-14	1	1	1	4.70265e-14	6.6654	4.3468	9.85414	4	248283	284	3599	28	4678	3	62	0	5649	4	60	0	1463	0	12	0	ptv
20001#1022#colon cancer|sigmoid cancer	APC	4.367e-14	1	NA	1	5.06185e-14	77.639	31.6545	174.054	3	179979	23	887	9	3299	1	7	0	4510	0	6	0	NA	NA	NA	NA	ptv
20001#1022#colon cancer|sigmoid cancer	APC	4.367e-14	1	NA	1	5.06185e-14	77.639	31.6545	174.054	3	179979	23	887	9	3299	1	7	0	4510	0	6	0	NA	NA	NA	NA	ptv
20001#1022#colon cancer|sigmoid cancer	APC	4.367e-14	1	NA	1	5.06185e-14	77.639	31.6545	174.054	3	179979	23	887	9	3299	1	7	0	4510	0	6	0	NA	NA	NA	NA	ptv5pcnt
20001#1022#colon cancer|sigmoid cancer	APC	4.367e-14	1	NA	1	5.06185e-14	77.639	31.6545	174.054	3	179979	23	887	9	3299	1	7	0	4510	0	6	0	NA	NA	NA	NA	ptv5pcnt
Union#D46#D46 Myelodysplastic syndromes	TET2	8.146e-13	1	NA	0.0139	5.06783e-14	24.1512	12.5934	42.3909	3	205714	314	342	12	4733	5	5	0	5696	7	9	1	NA	NA	NA	NA	UR
Union#ChapterIII#Chapter III Diseases of the blood and blood-forming organs and certain disorders involving the immune mechanism	HBB	3.923e-10	1	1	3.031e-07	5.0918e-14	5.21296	3.40793	7.93521	4	234126	24	26220	21	3143	2	842	0	4003	22	903	24	1192	8	100	0	ptv5pcnt
41202#R31#R31 Unspecified haematuria	COL4A4	5.646e-13	0.3856	0.5417	0.0166	5.30573e-14	1.80505	1.55641	2.08475	4	139467	1640	9541	201	2156	45	156	5	2680	35	181	7	1053	15	52	1	flexdmg
Union#BlockC81-C96#C81-C96 Malignant neoplasms| stated or presumed to be primary| of lymphoid| haematopoietic and related tissue	SRSF2	4.604e-14	1	1	1	5.6648e-14	5.3115	3.61638	7.57378	4	212050	356	3782	34	4693	2	48	0	5664	3	46	0	1468	1	6	0	flexnonsyn
Union#C54#C54 Malignant neoplasm of corpus uteri	MSH6	1.864e-12	0.0225	1	0.0399	5.79848e-14	3.95067	2.86325	5.32939	4	143601	1217	1297	42	2715	39	14	2	2657	27	28	2	974	18	9	0	flexnonsynmtr
40001#ChapterII#Chapter II Neoplasms	TET2	2.922e-13	0.1834	1	0.0877	5.86236e-14	2.71337	2.12901	3.41789	4	217257	754	8393	78	3300	6	96	1	4503	22	94	2	1118	7	16	0	flexdmg
41202#C18#C18 Malignant neoplasm of colon	MSH6	1.832e-11	0.0006756	1	0.0482	5.87931e-14	8.7372	5.37153	13.6135	4	165927	151	2841	20	2448	1	36	2	4518	7	27	1	1125	0	11	0	ptv
Union#D361#D36.1 Peripheral nerves and autonomic nervous system	NF1	1.721e-14	1	NA	1	5.9111e-14	7.13684	4.60149	10.6258	3	266602	2106	436	26	2278	17	7	0	5624	78	11	0	NA	NA	NA	NA	flexdmg
40006#ChapterII#Chapter II Neoplasms	BRCA1	5.679e-14	0.4611	1	1	5.93226e-14	2.47576	1.96277	3.10975	4	217831	219	46057	116	3702	5	401	1	4010	2	409	0	1107	1	123	0	ptv
Union#BlockI20-I25#I20-I25 Ischaemic heart diseases	LDLR	6.503e-14	1	0.5578	0.2281	5.94549e-14	1.68532	1.47491	1.92122	4	156056	936	27732	284	4357	39	344	3	3068	23	948	11	975	11	68	1	ptvraredmg
40006#BlockC50-C50#C50-C50 Malignant neoplasm of breast	PALB2	4.073e-14	1	1	1	5.96803e-14	4.09059	2.90643	5.66186	4	117282	174	7811	48	1739	1	59	0	2028	2	104	0	728	0	44	0	ptv
Union#BlockD70-D77#D70-D77 Other diseases of blood and blood-forming organs	TET2	4.097e-14	1	1	0.3793	6.11628e-14	3.26189	2.46077	4.25073	4	263291	937	4884	58	4655	8	80	0	5596	30	86	1	1450	10	15	0	flexdmg
Source of report of E80 (disorders of porphyrin and bilirubin metabolism)	UGT1A9	2.629e-14	1	NA	1	6.30128e-14	5.56101	3.7608	7.95462	3	169847	1158	816	32	2912	20	5	0	1470	15	16	0	NA	NA	NA	NA	flexdmg
41202#I48#I48 Atrial fibrillation and flutter	TTN	3.565e-14	0.1606	1	0.6253	6.51355e-14	1.95882	1.65634	2.30402	4	137779	1513	7539	164	2084	35	40	2	2661	42	69	0	866	12	11	0	ptv
41202#I48#I48 Atrial fibrillation and flutter	TTN	2.657e-14	0.1671	1	0.6468	6.7592e-14	1.95025	1.6508	2.29176	4	137772	1520	7538	165	2049	70	39	3	2648	55	69	0	866	12	11	0	ptv5pcnt
40006#C50#C50 Malignant neoplasm of breast	PALB2	4.073e-14	1	1	1	6.86775e-14	4.07191	2.89369	5.63293	4	117282	174	7811	48	1739	1	59	0	2027	3	104	0	728	0	44	0	ptv
41202#Z08#Z08 Follow-up examination after treatment for malignant neoplasm	MLH1	2.461e-12	0.000706	1	1	6.99411e-14	5.30881	3.60385	7.59712	4	196223	278	4307	31	3869	10	53	3	4796	11	57	0	1269	3	17	0	UR
40006#ChapterII#Chapter II Neoplasms	ATM	7.012e-14	0.8298	1	0.1326	7.05079e-14	1.40922	1.28977	1.53815	4	215873	2177	45523	650	3650	57	397	5	3970	42	401	8	1095	13	122	1	ptvraredmg
Union#C785#C78.5 Secondary malignant neoplasm of large intestine and rectum	APC	6.11e-14	1	1	1	7.14377e-14	39.4527	18.1714	79.1139	4	222813	37	1648	11	4721	1	21	0	5693	0	20	0	1468	0	7	0	ptv
Union#C785#C78.5 Secondary malignant neoplasm of large intestine and rectum	APC	6.11e-14	1	1	1	7.14377e-14	39.4527	18.1714	79.1139	4	222813	37	1648	11	4721	1	21	0	5693	0	20	0	1468	0	7	0	ptv5pcnt
Union#E07#E07 Other disorders of thyroid	TSHR	7.135e-14	0.2619	0.3426	1	7.31782e-14	2.02866	1.69723	2.41246	4	156470	733	15858	153	2892	16	168	2	3079	17	431	2	1410	10	54	1	ptvraredmg
40006#ChapterII#Chapter II Neoplasms	TET2	1.809e-13	0.3377	1	0.0997	7.37399e-14	2.24288	1.82244	2.7492	4	217758	292	46035	138	3704	3	401	1	4008	4	407	2	1104	4	123	0	UR
20001#1020#large bowel cancer|colorectal cancer	MLH1	2.589e-12	0.0028	1	1	7.40329e-14	9.60479	5.83108	15.0414	4	176017	252	1455	19	3289	11	19	2	4503	7	16	0	1120	3	5	0	UR
20001#1020#large bowel cancer|colorectal cancer	MLH1	2.589e-12	0.0028	1	1	7.40329e-14	9.60479	5.83108	15.0414	4	176017	252	1455	19	3289	11	19	2	4503	7	16	0	1120	3	5	0	UR
40006#ChapterII#Chapter II Neoplasms	BRCA2	2.801e-13	0.0784	1	0.1071	7.69644e-14	1.28568	1.20446	1.37162	4	213644	4406	44985	1188	3688	19	397	5	3948	64	398	11	1102	6	123	0	ptv5pcnt
Source of report of I80 (phlebitis and thrombophlebitis)	PROC	1.301e-13	1	1	0.0514	7.8923e-14	2.49201	1.99315	3.08455	4	245122	984	9084	91	1790	6	149	0	2686	17	118	3	875	3	12	0	raredmg
40006#BlockC50-C50#C50-C50 Malignant neoplasm of breast	PALB2	4.073e-14	1	1	1	7.89576e-14	4.05344	2.88108	5.60702	4	117282	174	7811	48	1739	1	59	0	2026	4	104	0	728	0	44	0	ptv5pcnt
40006#ChapterII#Chapter II Neoplasms	TET2	3.681e-13	0.5139	0.0693	0.2833	7.94991e-14	1.74827	1.51472	2.01309	4	217335	715	45911	262	3701	6	401	1	3991	21	405	4	1101	7	120	3	flexdmg
Union#E03#E03 Other hypothyroidism	TSHR	6.492e-14	1	1	1	8.37159e-14	3.04195	2.29888	3.98927	4	159926	196	19949	75	3028	0	193	0	3170	1	558	0	1420	1	54	0	ptv
Union#E03#E03 Other hypothyroidism	TSHR	6.492e-14	1	1	1	8.37159e-14	3.04195	2.29888	3.98927	4	159926	196	19949	75	3028	0	193	0	3170	1	558	0	1420	1	54	0	ptv5pcnt
Union#H26#H26 Other cataract	MIP	6.978e-15	1	1	0.389	8.39753e-14	4.83141	3.26578	7.04359	4	233968	82	21607	41	4180	5	558	0	4846	2	864	1	1324	2	149	0	UR
Union#E14#E14 Unspecified diabetes mellitus	GCK	1.741e-12	1	0.154	0.0317	8.78336e-14	4.86047	3.29119	7.05853	4	181484	101	14031	37	3635	1	618	0	3711	1	992	3	1043	1	90	1	UR
20001#1020#large bowel cancer|colorectal cancer	MLH1	5.431e-11	3.809e-05	1	1	8.94943e-14	30.3852	14.6547	58.2311	4	176221	48	1464	10	3300	0	19	2	4510	0	16	0	1123	0	5	0	ptv
20001#1020#large bowel cancer|colorectal cancer	MLH1	5.431e-11	3.809e-05	1	1	8.94943e-14	30.3852	14.6547	58.2311	4	176221	48	1464	10	3300	0	19	2	4510	0	16	0	1123	0	5	0	ptv
41202#C509#C50.9 Breast| unspecified	PALB2	2.376e-13	1	1	0.1293	8.97973e-14	4.72498	3.24686	6.73541	4	106642	151	5886	39	1739	1	66	0	2010	2	94	1	728	0	34	0	ptv
40006#C50#C50 Malignant neoplasm of breast	PALB2	4.073e-14	1	1	1	9.06933e-14	4.03518	2.86862	5.58056	4	117282	174	7811	48	1739	1	59	0	2025	5	104	0	728	0	44	0	ptv5pcnt
20002#1220#diabetes	GCK	2.801e-13	1	0.0666	0.1666	9.37727e-14	6.08205	3.87339	9.40185	4	154551	60	12500	31	2923	2	549	0	2172	2	941	3	1080	0	76	1	URmtr
Union#C785#C78.5 Secondary malignant neoplasm of large intestine and rectum	MLH1	3.941e-11	1.867e-05	1	1	9.48179e-14	24.1554	12.2643	44.0424	4	222777	73	1648	11	4722	0	19	2	5692	1	20	0	1468	0	7	0	ptv
Union#D696#D69.6 Thrombocytopenia| unspecified	TET2	6.04e-14	1	NA	1	9.7516e-14	10.1742	6.10094	16.0852	3	214500	260	1577	20	4708	3	32	0	5662	4	47	0	NA	NA	NA	NA	ptv
Union#C920#C92.0 Acute myeloid leukaemia	TET2	8.148e-14	NA	NA	1	9.7614e-14	22.8691	11.9417	40.1185	2	217978	360	339	13	NA	NA	NA	NA	5699	8	6	0	NA	NA	NA	NA	UR
41202#D126#D12.6 Colon| unspecified	APC	8.94e-14	1	NA	1	1.00481e-13	53.7288	22.6467	118.929	3	153737	21	1338	10	3305	1	8	0	4525	0	13	0	NA	NA	NA	NA	ptv
41202#D126#D12.6 Colon| unspecified	APC	8.94e-14	1	NA	1	1.00481e-13	53.7288	22.6467	118.929	3	153737	21	1338	10	3305	1	8	0	4525	0	13	0	NA	NA	NA	NA	ptv5pcnt
Union#D70#D70 Agranulocytosis	SRSF2	7.196e-14	1	1	1	1.02152e-13	12.6078	7.17028	20.9912	4	248471	96	3609	18	4680	1	62	0	5652	1	60	0	1462	1	12	0	flexdmg
Union#C920#C92.0 Acute myeloid leukaemia	TET2	7.234e-14	NA	NA	1	1.0671e-13	13.1858	7.55841	21.5463	2	217522	816	335	17	NA	NA	NA	NA	5676	31	6	0	NA	NA	NA	NA	flexdmg
Union#E80#E80 Disorders of porphyrin and bilirubin metabolism	UGT1A4	3.81e-14	1	NA	1	1.10333e-13	5.62758	3.78172	8.09374	3	170615	979	920	31	4711	25	7	0	3299	34	19	0	NA	NA	NA	NA	flexdmg
20001#1020#large bowel cancer|colorectal cancer	MLH1	8.648e-12	0.0005627	1	1	1.11609e-13	12.1251	7.00877	19.7665	4	176095	174	1458	16	3296	4	19	2	4505	5	16	0	1122	1	5	0	URmtr
20001#1020#large bowel cancer|colorectal cancer	MLH1	8.648e-12	0.0005627	1	1	1.11609e-13	12.1251	7.00877	19.7665	4	176095	174	1458	16	3296	4	19	2	4505	5	16	0	1122	1	5	0	URmtr
20002#1226#hypothyroidism|myxoedema	TSHR	2.492e-14	0.2384	0.4002	0.4605	1.12051e-13	1.82257	1.56464	2.11458	4	137692	1163	12901	204	1846	15	106	2	1721	27	352	3	1057	23	22	1	flexnonsyn
20002#1226#hypothyroidism|myxoedema	TSHR	2.492e-14	0.2384	0.4002	0.4605	1.12051e-13	1.82257	1.56464	2.11458	4	137692	1163	12901	204	1846	15	106	2	1721	27	352	3	1057	23	22	1	flexnonsyn
41202#N18#N18 Chronic renal failure	PKD1	1.487e-13	0.226	NA	0.2175	1.17001e-13	3.07645	2.33845	3.98742	3	156010	4468	620	58	2608	105	39	3	3085	125	38	3	NA	NA	NA	NA	flexnonsynmtr
41202#BlockQ80-Q89#Q80-Q89 Other congenital malformations	NF1	2.699e-14	1	NA	1	1.17141e-13	10.9034	6.4487	17.4282	3	228111	1396	261	19	4650	38	5	0	3017	22	15	0	NA	NA	NA	NA	ptvraredmg
41202#D361#D36.1 Peripheral nerves and autonomic nervous system	NF1	3.068e-14	1	NA	1	1.21525e-13	7.69305	4.85373	11.6567	3	195533	1550	368	24	3273	33	7	0	4463	62	10	0	NA	NA	NA	NA	flexdmg
Union#D46#D46 Myelodysplastic syndromes	TET2	2.278e-12	1	NA	0.0105	1.21908e-13	27.1899	13.7387	48.9224	3	205771	257	343	11	4733	5	5	0	5698	5	9	1	NA	NA	NA	NA	URmtr
Union#BlockC76-C80#C76-C80 Malignant neoplasms of ill-defined| secondary and unspecified sites	BRCA2	4.172e-12	0.1543	1	0.0028	1.2216e-13	1.59612	1.41677	1.79304	4	253749	4426	10702	293	4446	155	134	8	4485	153	110	11	1399	41	34	1	flexnonsynmtr
41202#C509#C50.9 Breast| unspecified	PALB2	2.376e-13	1	1	0.2062	1.22267e-13	4.67209	3.21149	6.65714	4	106642	151	5886	39	1739	1	66	0	2008	4	94	1	728	0	34	0	ptv5pcnt
Source of report of B35 (dermatophytosis)	FLG	1.419e-14	1	0.5352	0.2919	1.26123e-13	1.18402	1.13266	1.23735	4	184058	24941	15360	2485	3384	200	210	12	2957	210	500	28	1041	156	49	5	ptv5pcnt
41202#N18#N18 Chronic renal failure	PKD1	4.817e-15	0.6423	NA	0.201	1.26182e-13	3.39783	2.52706	4.48792	3	157102	3376	626	52	2626	87	42	0	3090	120	38	3	NA	NA	NA	NA	flexdmg
41202#I120#I12.0 Hypertensive renal disease with renal failure	PKD1	1.276e-13	1	NA	1	1.27625e-13	161.987	60.0977	379.351	3	152714	35	188	7	2119	0	15	0	1466	0	9	0	NA	NA	NA	NA	ptv
41202#I120#I12.0 Hypertensive renal disease with renal failure	PKD1	1.276e-13	1	NA	1	1.27625e-13	161.987	60.0977	379.351	3	152714	35	188	7	2119	0	15	0	1466	0	9	0	NA	NA	NA	NA	ptv5pcnt
Union#BlockE10-E14#E10-E14 Diabetes mellitus	GCK	1.255e-13	1	0.2896	0.2593	1.29387e-13	2.4667	1.96138	3.07924	4	183553	365	19260	97	3915	8	819	1	3618	5	1314	4	993	2	119	1	ptvraredmg
Union#E11#E11 Non-insulin-dependent diabetes mellitus	GCK	4.682e-14	0.7028	0.4545	0.4759	1.30554e-13	2.36696	1.90084	2.9275	4	181666	395	19754	106	3932	10	800	1	3601	6	1351	4	968	4	124	1	flexdmg
Union#D70#D70 Agranulocytosis	TET2	2.992e-14	1	1	1	1.31135e-13	6.36978	4.15705	9.40848	4	248283	284	3599	28	4677	4	62	0	5645	8	60	0	1446	17	12	0	ptv5pcnt
Union#BlockQ60-Q64#Q60-Q64 Congenital malformations of the urinary system	PKD1	1.91e-13	1	NA	0.1902	1.32205e-13	2.26556	1.845	2.76136	3	225287	16554	672	113	4325	407	10	1	5079	620	11	3	NA	NA	NA	NA	flexnonsyn
41202#C18#C18 Malignant neoplasm of colon	MSH6	3.113e-11	0.0006756	1	0.0772	1.33939e-13	8.3615	5.14723	13.0107	4	165922	156	2841	20	2448	1	36	2	4513	12	27	1	1125	0	11	0	ptv5pcnt
Union#D696#D69.6 Thrombocytopenia| unspecified	TET2	6.04e-14	1	NA	1	1.37867e-13	9.97728	5.98238	15.7623	3	214500	260	1577	20	4707	4	32	0	5658	8	47	0	NA	NA	NA	NA	ptv5pcnt
Union#M10#M10 Gout	SLC22A12	2.356e-12	0.6253	1	0.3958	1.38447e-13	0.137961	0.0552577	0.285942	4	134625	623	10257	7	2607	23	135	0	3379	22	243	0	493	6	41	0	flexdmg
40006#BlockC50-C50#C50-C50 Malignant neoplasm of breast	BRCA2	4.754e-13	0.0115	1	0.6554	1.47101e-13	1.69272	1.47885	1.93101	4	115196	2260	7608	251	1728	12	56	3	2002	28	102	2	724	4	44	0	ptv5pcnt
Union#L85#L85 Other epidermal thickening	FLG	5.454e-13	0.7003	0.1246	0.126	1.5084e-13	1.56139	1.39116	1.74881	4	223102	30481	1690	359	4439	273	29	2	5296	352	58	7	1284	186	3	2	ptv5pcnt
Union#D638#D63.8 Anaemia in other chronic diseases classified elsewhere	PKD1	8.008e-13	1	NA	0.0456	1.56035e-13	18.6916	10.0412	32.0493	3	235548	450	354	13	4718	15	10	0	5681	18	13	1	NA	NA	NA	NA	URmtr
Union#N180#N18.0 End-stage renal disease	PKD1	2.669e-15	1	NA	1	1.61332e-13	7.73863	4.84024	11.8549	3	203033	2754	187	24	4636	89	18	0	3213	75	11	0	NA	NA	NA	NA	ptvraredmg
Union#ChapterII#Chapter II Neoplasms	TET2	3.231e-13	0.2819	1	0.3408	1.62108e-13	1.72313	1.49105	1.98979	4	182825	440	78044	324	2553	1	1374	2	3374	8	1175	5	986	6	323	2	ptvraredmg
40011#5#(9590-9999) Hematologic (Leukemias| Lymphomas and related disorders)	SRSF2	8.696e-13	1	NA	0.0136	1.64075e-13	6.0356	3.97706	8.83936	3	209049	357	2805	28	4707	2	34	0	5685	2	25	1	NA	NA	NA	NA	flexnonsyn
Union#D58#D58 Other hereditary haemolytic anaemias	SPTB	1.359e-14	1	NA	1	1.67976e-13	33.5143	16.1722	62.5138	3	268382	674	103	11	4709	19	15	0	5692	15	6	0	NA	NA	NA	NA	UR
41202#BlockQ80-Q89#Q80-Q89 Other congenital malformations	NF1	4.967e-14	1	NA	1	1.74547e-13	10.6513	6.29877	17.0158	3	228061	1446	261	19	4653	35	5	0	3020	19	15	0	NA	NA	NA	NA	flexnonsynmtr
Union#BlockC15-C26#C15-C26 Malignant neoplasms of digestive organs	MLH1	1.007e-11	0.0003722	1	1	1.75124e-13	9.53578	5.58111	15.7322	4	204131	62	7635	20	4651	0	90	2	5625	1	87	0	1450	0	25	0	ptv
20002#1226#hypothyroidism|myxoedema	TSHR	3.942e-13	0.157	1	0.41	1.79596e-13	2.22778	1.81709	2.71315	4	138294	561	12987	118	1850	11	106	2	1740	8	352	3	1066	14	23	0	flexnonsynmtr
20002#1226#hypothyroidism|myxoedema	TSHR	3.942e-13	0.157	1	0.41	1.79596e-13	2.22778	1.81709	2.71315	4	138294	561	12987	118	1850	11	106	2	1740	8	352	3	1066	14	23	0	flexnonsynmtr
Union#BlockD55-D59#D55-D59 Haemolytic anaemias	SPTB	2.805e-14	1	1	1	1.85166e-13	92.486	37.2251	200.541	4	268786	60	316	8	3814	0	284	0	5632	0	81	0	1459	3	13	0	ptv5pcnt
Source of report of I25 (chronic ischaemic heart disease)	LDLR	1.551e-14	0.2506	1	0.8273	1.93225e-13	1.78092	1.53354	2.06129	4	151912	941	19300	221	2098	21	212	0	1683	17	715	8	558	5	46	0	ptvraredmg
40006#C50#C50 Malignant neoplasm of breast	BRCA2	6.382e-13	0.0115	1	0.6554	1.97717e-13	1.69122	1.47746	1.92928	4	115194	2262	7608	251	1728	12	56	3	2002	28	102	2	724	4	44	0	ptv5pcnt
41202#I12#I12 Hypertensive renal disease	PKD1	1.5e-14	1	NA	1	2.08911e-13	26.3557	13.2102	47.8201	3	151172	271	203	12	2110	9	15	0	2692	11	10	0	NA	NA	NA	NA	URmtr
40006#D47#D47 Other neoplasms of uncertain or unknown behaviour of lymphoid| haematopoietic and related tissue	TET2	7.617e-12	0.004	NA	NA	2.09271e-13	42.0467	19.5843	80.4093	2	189797	186	241	9	1740	0	6	1	NA	NA	NA	NA	NA	NA	NA	NA	ptv
40006#D47#D47 Other neoplasms of uncertain or unknown behaviour of lymphoid| haematopoietic and related tissue	TET2	7.617e-12	0.004	NA	NA	2.09271e-13	42.0467	19.5843	80.4093	2	189797	186	241	9	1740	0	6	1	NA	NA	NA	NA	NA	NA	NA	NA	ptv5pcnt
40012#3#Malignant| primary site	ATM	7.964e-13	1	1	0.0251	2.09894e-13	1.90525	1.61111	2.24548	4	221189	547	41043	192	3170	9	324	1	4320	12	337	4	1198	2	100	0	ptv
40012#3#Malignant| primary site	ATM	7.964e-13	1	1	0.0251	2.09894e-13	1.90525	1.61111	2.24548	4	221189	547	41043	192	3170	9	324	1	4320	12	337	4	1198	2	100	0	ptv5pcnt
Union#E119#E11.9 Without complications	GCK	4.163e-13	1	0.0971	0.2759	2.11394e-13	5.03326	3.33404	7.49454	4	183969	73	17876	37	3990	2	751	0	3643	2	1268	2	1014	0	108	1	URmtr
Union#D563#D56.3 Thalassaemia trait	HBB	2.232e-16	1	1	0.0111	2.1324e-13	48.316	20.8136	102.159	4	268833	296	33	8	4698	9	36	0	5641	14	56	2	993	3	5	0	ptvraredmg
41202#BlockC51-C58#C51-C58 Malignant neoplasms of female genital organs	BRCA1	1.944e-13	1	1	1	2.25229e-13	10.3183	6.01188	16.9226	4	105856	90	2258	20	1739	1	30	0	1991	0	40	0	728	0	17	0	ptv
Source of report of D58 (other hereditary haemolytic anaemias)	SLC4A1	9.648e-15	1	NA	1	2.34895e-13	26.6222	13.1933	49.1022	3	267842	1243	73	12	3770	25	14	0	4524	27	5	0	NA	NA	NA	NA	ptvraredmg
Union#BlockD37-D48#D37-D48 Neoplasms of uncertain or unknown behaviour	ASXL1	1.493e-13	1	1	1	2.38699e-13	5.85715	3.85008	8.62756	4	220038	202	5466	30	3862	2	109	0	5609	2	102	0	1460	1	14	0	ptv5pcnt
40012#1#Uncertain whether benign or malignant	SRSF2	3.31e-12	1	NA	0.0085	2.42938e-13	16.3488	8.82431	28.2563	3	199168	106	1715	14	4395	1	19	0	5346	1	22	1	NA	NA	NA	NA	flexnonsynmtr
Union#C50#C50 Malignant neoplasm of breast	BRCA2	2.102e-13	0.2793	0.2392	0.5165	2.53718e-13	1.74355	1.51037	2.0051	4	135353	1726	9810	221	2615	60	91	4	2580	49	142	1	933	16	50	2	ptvraredmg
40006#C56#C56 Malignant neoplasm of ovary	BRCA1	2.423e-13	1	1	1	2.56776e-13	21.9731	11.2438	39.5961	4	116822	96	716	13	1739	1	5	0	1991	0	8	0	728	0	6	0	ptv5pcnt
41202#Z12#Z12 Special screening examination for neoplasms	MSH2	7.225e-15	1	1	1	2.58797e-13	13.044	7.0919	23.0377	4	248616	37	7236	18	3454	1	210	0	4802	5	178	0	1270	2	65	0	ptv
41202#Z12#Z12 Special screening examination for neoplasms	MSH2	7.225e-15	1	1	1	2.58797e-13	13.044	7.0919	23.0377	4	248616	37	7236	18	3454	1	210	0	4802	5	178	0	1270	2	65	0	ptv5pcnt
41202#C56#C56 Malignant neoplasm of ovary	BRCA1	2.35e-13	1	1	1	2.58968e-13	18.8436	9.88265	33.3534	4	105852	94	830	14	1739	1	10	0	1991	0	12	0	728	0	5	0	ptv5pcnt
20001#1002#breast cancer	BRCA2	3.679e-13	0.0379	1	1	2.60894e-13	1.78958	1.53995	2.07052	4	115042	2258	5769	203	1724	12	38	2	1954	28	63	0	721	4	30	0	ptv5pcnt
Source of report of E80 (disorders of porphyrin and bilirubin metabolism)	UGT1A8	7.699e-14	1	NA	1	2.63834e-13	4.8073	3.31223	6.77135	3	169553	1452	813	35	2903	29	5	0	1459	26	16	0	NA	NA	NA	NA	flexnonsyn
Union#C56#C56 Malignant neoplasm of ovary	BRCA1	2.371e-13	1	1	1	2.63894e-13	12.6896	7.20414	20.9911	4	144988	174	1108	17	2755	2	13	0	2699	0	15	0	994	0	7	0	ptv5pcnt
40006#C50#C50 Malignant neoplasm of breast	BRCA2	1.228e-13	0.1979	0.5888	0.723	2.9426e-13	1.85482	1.58231	2.16408	4	116002	1454	7677	182	1696	44	56	3	1986	44	103	1	714	14	43	1	ptvraredmg
41202#BlockC15-C26#C15-C26 Malignant neoplasms of digestive organs	MSH2	3.767e-14	1	1	1	2.96945e-13	21.0246	9.85548	44.1294	4	155578	13	6679	15	2695	1	79	0	4522	3	73	0	1123	2	22	0	ptv
41202#BlockC15-C26#C15-C26 Malignant neoplasms of digestive organs	MSH2	3.767e-14	1	1	1	2.96945e-13	21.0246	9.85548	44.1294	4	155578	13	6679	15	2695	1	79	0	4522	3	73	0	1123	2	22	0	ptv5pcnt
Union#C541#C54.1 Endometrium	MSH6	1.124e-11	0.0149	1	0.0326	3.02331e-13	3.57858	2.62234	4.78364	4	143353	1506	1253	45	2723	31	14	2	2660	24	28	2	979	13	9	0	ptvraredmg
Source of report of E80 (disorders of porphyrin and bilirubin metabolism)	UGT1A7	1.259e-13	1	NA	1	3.0321e-13	6.6134	4.26815	9.83283	3	170223	782	822	26	2914	18	5	0	1473	12	16	0	NA	NA	NA	NA	ptvraredmg
41202#Z421#Z42.1 Follow-up care involving plastic surgery of breast	BRCA1	2.579e-13	1	1	1	3.08732e-13	11.4826	6.61286	18.8038	4	144826	154	1457	18	2219	2	20	0	2262	0	14	0	854	0	6	0	ptv
40006#BlockC50-C50#C50-C50 Malignant neoplasm of breast	BRCA2	1.356e-13	0.1979	0.5888	0.7218	3.1082e-13	1.85086	1.57896	2.15939	4	115998	1458	7677	182	1696	44	56	3	1987	43	103	1	714	14	43	1	ptvraredmg
42027#Source of end stage renal disease report	PKD1	2.787e-15	0.6278	NA	1	3.10946e-13	3.55513	2.60432	4.75832	3	194868	4268	542	49	4564	142	37	0	3734	148	29	1	NA	NA	NA	NA	flexdmg
41202#Z121#Z12.1 Special screening examination for neoplasm of intestinal tract	MSH2	7.203e-15	1	1	1	3.20351e-13	14.345	7.60995	25.9365	4	247923	32	6942	17	3424	1	202	0	4802	5	170	0	1270	2	62	0	ptv
41202#Z121#Z12.1 Special screening examination for neoplasm of intestinal tract	MSH2	7.203e-15	1	1	1	3.20351e-13	14.345	7.60995	25.9365	4	247923	32	6942	17	3424	1	202	0	4802	5	170	0	1270	2	62	0	ptv5pcnt
Union#BlockQ38-Q45#Q38-Q45 Other congenital malformations of the digestive system	PKD2	1.698e-13	1	1	1	3.24803e-13	87.5335	34.7145	194.361	4	242591	28	718	8	4735	1	7	0	5702	2	9	0	1469	1	5	0	ptv
Union#BlockQ38-Q45#Q38-Q45 Other congenital malformations of the digestive system	PKD2	1.698e-13	1	1	1	3.24803e-13	87.5335	34.7145	194.361	4	242591	28	718	8	4735	1	7	0	5702	2	9	0	1469	1	5	0	ptv5pcnt
41202#T828#T82.8 Other complications of cardiac and vascular prosthetic devices| implants and grafts	PKD1	1.146e-13	1	NA	1	3.30961e-13	58.6648	24.9279	123.27	3	145396	37	529	9	4176	0	22	0	4930	4	25	0	NA	NA	NA	NA	ptv
41202#T828#T82.8 Other complications of cardiac and vascular prosthetic devices| implants and grafts	PKD1	1.146e-13	1	NA	1	3.30961e-13	58.6648	24.9279	123.27	3	145396	37	529	9	4176	0	22	0	4930	4	25	0	NA	NA	NA	NA	ptv5pcnt
Union#C18#C18 Malignant neoplasm of colon	MLH1	1.758e-11	0.000377	1	0.2458	3.40165e-13	2.92819	2.24235	3.76571	4	220287	1297	3658	60	3677	25	42	4	5632	49	31	1	1449	11	15	0	ptvraredmg
Source of report of E80 (disorders of porphyrin and bilirubin metabolism)	UGT1A10	1.885e-13	1	NA	1	3.45777e-13	6.28034	4.09044	9.26741	3	170138	867	821	27	2920	12	5	0	1476	9	16	0	NA	NA	NA	NA	ptvraredmg
Union#BlockC50-C50#C50-C50 Malignant neoplasm of breast	BRCA2	2.837e-12	0.1611	0.6996	0.0762	3.51576e-13	1.60515	1.41849	1.81134	4	133794	2240	10802	289	2579	88	97	6	2519	92	146	10	913	28	58	2	flexnonsynmtr
Union#BlockC76-C80#C76-C80 Malignant neoplasms of ill-defined| secondary and unspecified sites	BRCA2	3.485e-13	0.5349	0.4406	1	3.67788e-13	1.67649	1.4659	1.91015	4	254798	3377	10754	241	4509	92	138	4	4561	77	119	2	1417	23	34	1	ptvraredmg
Union#I25#I25 Chronic ischaemic heart disease	LDLR	6.333e-14	0.5149	1	0.5346	3.7117e-13	1.69214	1.47268	1.939	4	151081	942	23887	260	4422	41	279	1	3013	25	852	9	911	13	58	0	ptvraredmg
Union#E80#E80 Disorders of porphyrin and bilirubin metabolism	UGT1A9	1.596e-13	1	NA	1	3.79702e-13	5.01929	3.41944	7.13799	3	170414	1180	918	33	4698	38	7	0	3305	28	19	0	NA	NA	NA	NA	flexdmg
Union#E80#E80 Disorders of porphyrin and bilirubin metabolism	UGT1A9	1.204e-13	1	NA	1	3.89587e-13	4.10029	2.91308	5.6271	3	169799	1795	910	41	4669	67	7	0	3284	49	19	0	NA	NA	NA	NA	flexnonsyn
40011#8500#Duct adenocarcinoma	CHEK2	2.594e-13	1	1	1	3.89652e-13	2.48572	1.97134	3.10241	4	139308	710	7021	90	2702	0	68	0	2633	11	98	0	960	0	41	0	ptv5pcnt
41202#J93#J93 Pneumothorax	FLCN	3.671e-13	1	NA	NA	3.9691e-13	39.6462	18.4029	76.2144	2	170105	127	335	10	2850	1	6	0	NA	NA	NA	NA	NA	NA	NA	NA	ptv
Union#E119#E11.9 Without complications	GCK	1.657e-12	1	0.1848	0.1125	4.10307e-13	4.15375	2.87767	5.91208	4	183937	105	17870	43	3990	2	751	0	3643	2	1267	3	1013	1	108	1	UR
20002#1220#diabetes	GCK	1.169e-12	1	0.1287	0.1666	4.16193e-13	4.96638	3.29499	7.36177	4	154527	84	12496	35	2923	2	549	0	2172	2	941	3	1079	1	76	1	UR
Union#C785#C78.5 Secondary malignant neoplasm of large intestine and rectum	MSH2	1.59e-13	1	1	1	4.17004e-13	32.5891	15.2191	63.7563	4	222809	41	1648	11	4721	1	21	0	5688	5	20	0	1466	2	7	0	ptv
Union#C785#C78.5 Secondary malignant neoplasm of large intestine and rectum	MSH2	1.59e-13	1	1	1	4.17004e-13	32.5891	15.2191	63.7563	4	222809	41	1648	11	4721	1	21	0	5688	5	20	0	1466	2	7	0	ptv5pcnt
Source of report of E03 (other hypothyroidism)	TG	6.348e-14	0.615	1	1	4.1856e-13	2.0606	1.7071	2.47357	4	158915	597	18144	145	1898	12	170	0	1842	6	492	1	1078	4	47	0	ptv5pcnt
Source of report of E80 (disorders of porphyrin and bilirubin metabolism)	UGT1A9	1.49e-13	1	NA	1	4.18925e-13	4.37765	3.06526	6.08259	3	169255	1750	810	38	2889	43	5	0	1463	22	16	0	NA	NA	NA	NA	flexnonsyn
40006#ChapterII#Chapter II Neoplasms	TET2	9.89e-13	0.2658	1	0.2527	4.29335e-13	2.44465	1.93045	3.08179	4	217833	217	46062	111	3705	2	401	1	4010	2	408	1	1108	0	123	0	ptv
Union#BlockQ20-Q28#Q20-Q28 Congenital malformations of the circulatory system	ENG	4.401e-13	1	1	1	4.40126e-13	177.421	54.6292	557.427	4	238561	8	1178	7	4722	0	21	0	3979	0	20	0	996	0	5	0	ptv
Union#BlockQ20-Q28#Q20-Q28 Congenital malformations of the circulatory system	ENG	4.401e-13	1	1	1	4.40126e-13	177.421	54.6292	557.427	4	238561	8	1178	7	4722	0	21	0	3979	0	20	0	996	0	5	0	ptv5pcnt
Union#ChapterIII#Chapter III Diseases of the blood and blood-forming organs and certain disorders involving the immune mechanism	TET2	1.087e-12	0.3536	1	0.0047	4.54071e-13	2.04693	1.69845	2.45338	4	233536	614	26100	141	3139	6	842	0	4019	6	920	7	1192	8	100	0	ptvraredmg
20002#1066#heart|cardiac problem	LDLR	4.84e-12	0.5315	1	0.0203	4.63141e-13	1.64414	1.44205	1.86903	4	172006	1519	18368	265	4454	56	221	4	3614	37	462	11	1395	36	41	1	flexdmg
20002#1066#heart|cardiac problem	LDLR	4.84e-12	0.5315	1	0.0203	4.63141e-13	1.64414	1.44205	1.86903	4	172006	1519	18368	265	4454	56	221	4	3614	37	462	11	1395	36	41	1	flexdmg
Union#N18#N18 Chronic renal failure	PKD1	2.236e-14	0.2569	1	0.6642	4.793e-13	2.2712	1.83925	2.78075	4	237649	834	12353	105	4393	28	322	0	4509	20	339	2	1428	13	34	0	UR
40006#C44#C44 Other malignant neoplasms of skin	FLG	4.743e-13	NA	0.5249	1	4.85569e-13	1.20701	1.14749	1.26913	3	172199	23348	11771	1927	NA	NA	NA	NA	4241	284	9	0	970	155	4	1	ptv5pcnt
41202#R31#R31 Unspecified haematuria	COL4A4	6.354e-13	1	1	0.182	5.13398e-13	7.6889	4.58472	12.6229	4	141062	45	9717	25	2199	2	161	0	2713	2	187	1	1068	0	53	0	ptv
Union#ChapterXVII#Chapter XVII Congenital malformations| deformations and chromosomal abnormalities	FBN1	5.139e-13	1	1	1	5.13948e-13	94.7496	28.435	358.246	4	264128	5	5028	9	4665	0	78	0	5611	0	102	0	1454	0	21	0	ptv
Union#ChapterXVII#Chapter XVII Congenital malformations| deformations and chromosomal abnormalities	FBN1	5.139e-13	1	1	1	5.13948e-13	94.7496	28.435	358.246	4	264128	5	5028	9	4665	0	78	0	5611	0	102	0	1454	0	21	0	ptv5pcnt
Union#L82#L82 Seborrhoeic keratosis	FLG	1.062e-12	1	0.075	0.389	5.2292e-13	1.18105	1.12926	1.23484	4	212259	28805	15163	2426	4433	273	35	2	5267	351	87	8	1260	180	27	8	ptv5pcnt
20002#1094#deep venous thrombosis (dvt)	PROC	1.364e-12	1	1	0.0812	5.47302e-13	2.5193	1.99271	3.1486	4	173772	1060	5314	82	1764	6	93	0	2661	33	76	3	869	8	8	0	flexnonsyn
Source of report of D70 (agranulocytosis)	SRSF2	4.34e-13	1	1	1	5.63037e-13	13.7538	7.5657	23.5009	4	241310	99	2781	16	2858	1	44	0	4551	0	48	0	1352	1	9	0	flexdmg
20002#1224#thyroid problem (not cancer)	TSHR	3.688e-13	0.2989	1	0.4549	5.63737e-13	2.10902	1.7346	2.5492	4	138908	543	15582	131	1812	11	165	2	1764	8	423	3	1066	14	51	0	flexnonsynmtr
41202#J93#J93 Pneumothorax	FLCN	4.568e-13	1	NA	NA	5.71909e-13	38.1145	17.7125	73.2505	2	170102	130	335	10	2848	3	6	0	NA	NA	NA	NA	NA	NA	NA	NA	ptv5pcnt
41202#Z080#Z08.0 Follow-up examination after surgery for malignant neoplasm	MLH1	2.131e-14	0.000112	1	0.6534	6.00054e-13	9.19978	5.41262	14.9728	4	198965	63	3356	17	3879	0	40	2	4640	167	39	2	1269	3	11	0	ptv5pcnt
41202#I12#I12 Hypertensive renal disease	PKD1	2.698e-13	1	NA	1	6.01771e-13	129.573	48.0365	297.742	3	151408	35	208	7	2119	0	15	0	2701	2	10	0	NA	NA	NA	NA	ptv
41202#I12#I12 Hypertensive renal disease	PKD1	2.698e-13	1	NA	1	6.01771e-13	129.573	48.0365	297.742	3	151408	35	208	7	2119	0	15	0	2701	2	10	0	NA	NA	NA	NA	ptv5pcnt
Union#D69#D69 Purpura and other haemorrhagic conditions	SRSF2	4.458e-13	1	1	1	6.07169e-13	13.6597	7.52208	23.2916	4	229463	101	2600	16	4698	1	44	0	5642	1	70	0	1468	1	6	0	flexdmg
2453#Cancer diagnosed by doctor	MSH6	6.89e-13	0.1876	1	1	6.13919e-13	3.17887	2.3544	4.24125	4	207751	191	21006	62	4476	4	189	1	3967	7	177	0	1159	0	61	0	ptv
Union#D469#D46.9 Myelodysplastic syndrome| unspecified	TET2	1.123e-11	NA	NA	0.0125	6.15943e-13	23.5658	11.9254	42.2727	2	201670	322	313	11	NA	NA	NA	NA	5697	7	8	1	NA	NA	NA	NA	UR
Source of report of H33 (retinal detachments and breaks)	COL2A1	3.19e-13	1	1	1	6.20798e-13	80.4843	26.633	254.313	4	212136	6	3449	9	3432	1	42	0	2792	0	54	0	1073	0	14	0	ptv
Source of report of H33 (retinal detachments and breaks)	COL2A1	3.19e-13	1	1	1	6.20798e-13	80.4843	26.633	254.313	4	212136	6	3449	9	3432	1	42	0	2792	0	54	0	1073	0	14	0	ptv5pcnt
40006#BlockD37-D48#D37-D48 Neoplasms of uncertain or unknown behaviour	TET2	4.005e-12	0.0238	NA	1	6.2794e-13	9.18058	5.49966	14.5245	3	184054	252	1562	19	2235	2	17	1	4520	5	22	0	NA	NA	NA	NA	UR
Union#C509#C50.9 Breast| unspecified	PALB2	1.243e-12	1	1	0.1552	6.30041e-13	3.79279	2.70884	5.21314	4	139481	227	7479	46	2688	3	79	0	2669	3	114	1	959	0	42	0	ptv
Source of report of L82 (seborrhoeic keratosis)	FLG	1.243e-12	0.7201	0.0682	0.5169	6.59405e-13	1.18318	1.13052	1.23788	4	211805	28779	14647	2351	3402	199	33	2	3374	228	84	7	969	144	25	8	ptv5pcnt
Union#H26#H26 Other cataract	MIP	6.913e-14	1	1	1	7.21342e-13	2.74327	2.10857	3.53303	4	233772	278	21572	76	4173	12	557	1	4842	6	864	1	1323	3	149	0	ptvraredmg
Union#I710#I71.0 Dissection of aorta [any part]	FBN1	7.237e-13	1	NA	NA	7.23741e-13	706.263	180.598	2655.92	2	199293	8	175	5	4738	0	5	0	NA	NA	NA	NA	NA	NA	NA	NA	ptv
Union#I710#I71.0 Dissection of aorta [any part]	FBN1	7.237e-13	1	NA	NA	7.23741e-13	706.263	180.598	2655.92	2	199293	8	175	5	4738	0	5	0	NA	NA	NA	NA	NA	NA	NA	NA	ptv5pcnt
41202#I12#I12 Hypertensive renal disease	PKD1	7.588e-14	1	NA	1	7.42491e-13	16.8363	8.98376	29.1443	3	150918	525	201	14	2106	13	15	0	2689	14	10	0	NA	NA	NA	NA	UR
Union#E119#E11.9 Without complications	GCK	1.428e-12	1	0.1848	0.2492	7.44422e-13	2.45784	1.94121	3.08697	4	183672	370	17823	90	3984	8	750	1	3640	5	1266	4	1013	1	108	1	ptvraredmg
Union#BlockQ80-Q89#Q80-Q89 Other congenital malformations	FBN1	5.246e-12	0.03	NA	1	7.44617e-13	14.4892	7.98527	24.3596	3	236201	429	541	14	4719	15	8	1	3234	5	18	0	NA	NA	NA	NA	URmtr
41202#D47#D47 Other neoplasms of uncertain or unknown behaviour of lymphoid| haematopoietic and related tissue	TET2	5.857e-13	1	NA	NA	7.53884e-13	23.2807	11.745	41.8853	2	167709	219	386	12	3303	3	13	0	NA	NA	NA	NA	NA	NA	NA	NA	UR
41202#BlockD37-D48#D37-D48 Neoplasms of uncertain or unknown behaviour	TET2	5.285e-12	0.0815	1	0.1531	7.62506e-13	4.34173	3.02478	6.06878	4	165708	407	3449	36	2365	2	67	1	4514	11	62	1	1118	7	11	0	ptvraredmg
Union#C92#C92 Myeloid leukaemia	TET2	3.228e-13	NA	NA	1	7.92811e-13	4.22602	2.96203	5.87569	2	214890	4253	452	39	NA	NA	NA	NA	5541	162	10	0	NA	NA	NA	NA	flexnonsyn
Union#K80#K80 Cholelithiasis	ABCB4	1.557e-11	0.1832	0.1998	0.0561	8.09524e-13	1.71226	1.4852	1.96683	4	190322	1465	16844	219	3196	47	165	5	3929	63	278	9	1388	15	70	2	flexdmg
41202#D36#D36 Benign neoplasm of other and unspecified sites	NF1	1.354e-13	1	1	1	8.12483e-13	6.05453	3.9414	8.94112	4	195533	1550	519	27	3273	33	10	0	4463	62	15	0	1115	10	5	0	flexdmg
Union#BlockC50-C50#C50-C50 Malignant neoplasm of breast	PALB2	1.995e-12	0.1075	1	0.4408	8.36494e-13	2.62917	2.04411	3.34713	4	135657	377	11011	80	2665	2	102	1	2602	9	155	1	941	0	60	0	ptvraredmg
Union#I500#I50.0 Congestive heart failure	TTN	1.049e-12	0.0149	1	1	8.55014e-13	2.39001	1.91311	2.95402	4	182853	2144	3001	86	3268	83	52	5	4250	84	95	1	1445	22	8	0	ptv5pcnt
Union#C509#C50.9 Breast| unspecified	PALB2	1.243e-12	1	1	0.2557	8.73139e-13	3.75257	2.68111	5.15561	4	139481	227	7479	46	2688	3	79	0	2666	6	114	1	959	0	42	0	ptv5pcnt
Union#C54#C54 Malignant neoplasm of corpus uteri	MSH6	3.078e-11	0.0149	1	0.0326	8.82816e-13	3.46862	2.54216	4.63535	4	143312	1506	1294	45	2723	31	14	2	2660	24	28	2	979	13	9	0	ptvraredmg
Union#D638#D63.8 Anaemia in other chronic diseases classified elsewhere	PKD1	3.852e-13	1	NA	1	8.83649e-13	72.5103	29.9203	152.382	3	235933	65	359	8	4733	0	10	0	5694	5	14	0	NA	NA	NA	NA	ptv
Union#D638#D63.8 Anaemia in other chronic diseases classified elsewhere	PKD1	3.852e-13	1	NA	1	8.83649e-13	72.5103	29.9203	152.382	3	235933	65	359	8	4733	0	10	0	5694	5	14	0	NA	NA	NA	NA	ptv5pcnt
Union#E80#E80 Disorders of porphyrin and bilirubin metabolism	UGT1A7	4.028e-13	1	NA	1	8.84205e-13	6.01888	3.92217	8.87828	3	170794	800	924	27	4707	29	7	0	3313	20	19	0	NA	NA	NA	NA	ptvraredmg
41202#C79#C79 Secondary malignant neoplasm of other sites	BRCA2	2.799e-12	0.0899	NA	1	8.87891e-13	6.30952	4.06875	9.3916	3	196617	466	1684	25	3294	12	23	1	4515	10	20	0	NA	NA	NA	NA	ptv
Union#E80#E80 Disorders of porphyrin and bilirubin metabolism	UGT1A8	2.039e-13	1	NA	1	8.9263e-13	4.36248	3.04059	6.08411	3	170096	1498	914	37	4686	50	7	0	3269	64	19	0	NA	NA	NA	NA	flexnonsyn
Union#D36#D36 Benign neoplasm of other and unspecified sites	NF1	1.502e-13	1	1	1	9.0668e-13	5.54409	3.67412	8.06345	4	266424	2103	614	29	4688	45	10	0	5618	78	17	0	1452	18	5	0	flexdmg
Union#E80#E80 Disorders of porphyrin and bilirubin metabolism	UGT1A1	3.907e-13	1	NA	1	9.12648e-13	5.76843	3.79003	8.44796	3	170729	865	923	28	4723	13	7	0	3305	28	19	0	NA	NA	NA	NA	flexnonsynmtr
Source of report of E80 (disorders of porphyrin and bilirubin metabolism)	UGT1A4	4.63e-13	1	NA	1	9.31219e-13	6.27807	4.05311	9.33019	3	170175	830	822	26	2916	16	5	0	1475	10	16	0	NA	NA	NA	NA	ptvraredmg
2453#Cancer diagnosed by doctor	MSH6	6.459e-13	0.2524	1	1	9.59486e-13	3.10307	2.30631	4.12553	4	207746	196	21005	63	4474	6	189	1	3963	11	177	0	1159	0	61	0	ptv5pcnt
Union#ChapterII#Chapter II Neoplasms	TET2	6.104e-12	0.1225	1	0.166	1.0145e-12	2.20677	1.77035	2.7496	4	183093	172	78209	159	2554	0	1374	2	3381	1	1178	2	992	0	325	0	ptv
41202#Z421#Z42.1 Follow-up care involving plastic surgery of breast	BRCA2	1.936e-13	1	1	1	1.02674e-12	3.03788	2.29214	3.9585	4	143100	1880	1416	59	2172	49	20	0	2219	43	14	0	839	15	6	0	ptvraredmg
Source of report of Q61 (cystic kidney disease)	IFT140	6.125e-12	1	NA	0.0484	1.03922e-12	14.1338	7.79255	23.7461	3	242054	506	476	14	4675	13	8	0	5550	22	11	1	NA	NA	NA	NA	ptv
Union#B35#B35 Dermatophytosis	FLG	1.312e-13	0.884	0.5367	0.3429	1.05323e-12	1.17595	1.12503	1.22881	4	183707	25023	15425	2491	4257	263	211	12	3897	268	501	28	1238	183	49	5	ptv5pcnt
40012#3#Malignant| primary site	ATM	4.42e-13	0.8165	0.6219	0.4429	1.06344e-12	1.40468	1.28119	1.53834	4	219494	2242	40646	589	3126	53	321	4	4279	53	335	6	1185	15	100	0	ptvraredmg
41202#I42#I42 Cardiomyopathy	TTN	1.511e-12	0.2362	NA	0.4244	1.07328e-12	3.39296	2.49066	4.53406	3	146530	3719	539	48	2011	108	16	2	2612	91	15	1	NA	NA	NA	NA	URmtr
41202#BlockQ80-Q89#Q80-Q89 Other congenital malformations	NF1	4.644e-13	1	NA	1	1.07661e-12	22.4119	11.3505	40.2003	3	229082	425	268	12	4669	19	5	0	3035	4	15	0	NA	NA	NA	NA	URmtr
Source of report of E80 (disorders of porphyrin and bilirubin metabolism)	UGT1A1	5.141e-13	1	NA	1	1.07716e-12	6.23663	4.02633	9.26879	3	170171	834	822	26	2923	9	5	0	1473	12	16	0	NA	NA	NA	NA	flexnonsynmtr
Union#R31#R31 Unspecified haematuria	COL4A4	2.95e-12	0.2354	1	0.2789	1.07907e-12	6.52211	4.04468	10.2612	4	196863	61	12278	26	3053	3	211	1	4515	5	252	1	1415	0	60	0	ptv
Union#I251#I25.1 Atherosclerotic heart disease	LDLR	1.592e-13	1	1	0.8242	1.10007e-12	1.80332	1.5403	2.10299	4	148004	907	16912	194	3788	39	165	1	2949	26	705	7	870	13	43	0	ptvraredmg
Source of report of L40 (psoriasis)	HIST1H2BE	1.483e-12	1	0.3028	1	1.14833e-12	2.29369	1.84835	2.81879	4	235405	1302	7720	98	3596	5	25	0	2967	2	145	0	1089	24	15	1	ptv5pcnt
Union#E07#E07 Other disorders of thyroid	TSHR	6.583e-13	0.2828	1	0.7213	1.16326e-12	2.05788	1.70034	2.47565	4	156575	628	15877	134	2891	17	168	2	3080	16	430	3	1404	16	55	0	flexnonsynmtr
Union#BlockJ40-J47#J40-J47 Chronic lower respiratory diseases	FLG	2.829e-12	0.3273	0.666	0.2026	1.20607e-12	1.13373	1.09533	1.17329	4	203808	27577	27631	4237	3318	200	512	37	4192	267	747	58	1183	175	104	13	ptv5pcnt
Union#BlockC50-C50#C50-C50 Malignant neoplasm of breast	BRCA2	3.794e-13	0.1426	1	1	1.27367e-12	2.72238	2.09442	3.50002	4	135714	320	11017	74	2651	16	101	2	2597	14	156	0	934	7	60	0	URmtr
Union#E78#E78 Disorders of lipoprotein metabolism and other lipidaemias	PCSK9	1.06e-11	0.3527	1	0.6547	1.28045e-12	0.317381	0.21391	0.457142	4	154738	249	61272	32	3726	6	1011	0	2914	4	2036	1	1222	4	249	0	ptv
Union#R31#R31 Unspecified haematuria	COL4A4	3.481e-11	0.1841	1	0.0055	1.30161e-12	1.55014	1.37815	1.73892	4	193699	3225	11999	305	2976	80	203	9	4414	106	239	14	1386	29	59	1	flexnonsyn
Source of report of Q61 (cystic kidney disease)	IFT140	7.685e-12	1	NA	0.0484	1.30518e-12	13.8906	7.66408	23.3363	3	242045	515	476	14	4675	13	8	0	5550	22	11	1	NA	NA	NA	NA	ptv5pcnt
2443#Diabetes diagnosed by doctor	GCK	2.014e-11	1	1	0.0424	1.32519e-12	15.2444	7.28018	32.1743	4	186085	16	12836	16	3651	0	563	0	3654	0	946	2	1349	0	85	0	ptv
2443#Diabetes diagnosed by doctor	GCK	2.014e-11	1	1	0.0424	1.32519e-12	15.2444	7.28018	32.1743	4	186085	16	12836	16	3651	0	563	0	3654	0	946	2	1349	0	85	0	ptv5pcnt
20002#1094#deep venous thrombosis (dvt)	PROC	1.769e-12	1	1	0.1993	1.33453e-12	2.56355	2.00907	3.23121	4	173862	970	5319	77	1764	6	93	0	2667	27	77	2	871	6	8	0	flexdmg
41202#D47#D47 Other neoplasms of uncertain or unknown behaviour of lymphoid| haematopoietic and related tissue	TET2	1.033e-12	1	NA	NA	1.34548e-12	12.4205	6.98095	20.6019	2	167374	554	382	16	3300	6	13	0	NA	NA	NA	NA	NA	NA	NA	NA	flexdmg
Union#E78#E78 Disorders of lipoprotein metabolism and other lipidaemias	PCSK9	1.489e-13	0.096	0.4893	0.3273	1.34806e-12	0.632758	0.552974	0.722161	4	153952	1035	61055	249	3702	30	997	14	2883	35	2019	18	1212	14	248	1	flexdmg
20002#1066#heart|cardiac problem	LDLR	9.596e-12	0.5503	1	0.0143	1.34968e-12	1.59992	1.41023	1.8102	4	171845	1680	18348	285	4449	61	221	4	3611	40	461	12	1394	37	41	1	flexnonsyn
20002#1066#heart|cardiac problem	LDLR	9.596e-12	0.5503	1	0.0143	1.34968e-12	1.59992	1.41023	1.8102	4	171845	1680	18348	285	4449	61	221	4	3611	40	461	12	1394	37	41	1	flexnonsyn
Union#BlockE10-E14#E10-E14 Diabetes mellitus	GCK	8.252e-13	1	1	0.4624	1.3583e-12	16.9047	7.42466	40.9355	4	183909	9	19339	18	3923	0	820	0	3622	1	1317	1	995	0	120	0	ptv
Union#BlockE10-E14#E10-E14 Diabetes mellitus	GCK	8.252e-13	1	1	0.4624	1.3583e-12	16.9047	7.42466	40.9355	4	183909	9	19339	18	3923	0	820	0	3622	1	1317	1	995	0	120	0	ptv5pcnt
Union#E80#E80 Disorders of porphyrin and bilirubin metabolism	UGT1A10	6.278e-13	1	NA	1	1.37326e-12	5.66515	3.72272	8.2953	3	170711	883	923	28	4711	25	7	0	3310	23	19	0	NA	NA	NA	NA	ptvraredmg
20002#1277#glaucoma	MYOC	4.298e-13	1	1	1	1.38333e-12	4.10589	2.88945	5.68182	4	220267	730	2754	39	3421	6	117	0	3604	3	90	0	1062	9	13	0	ptv5pcnt
Union#I500#I50.0 Congestive heart failure	TTN	2.726e-12	0.0247	1	1	1.39838e-12	2.38881	1.90518	2.96275	4	182864	2133	3002	85	3316	35	54	3	4263	71	95	1	1447	20	8	0	ptv
20002#1451#hereditary|genetic haematological disorder	SLC4A1	2.409e-14	1	1	1	1.42818e-12	27.2078	13.1903	50.5153	4	268567	297	252	11	4693	9	33	0	3352	9	20	0	1460	6	7	0	UR
20002#1451#hereditary|genetic haematological disorder	SLC4A1	2.409e-14	1	1	1	1.42818e-12	27.2078	13.1903	50.5153	4	268567	297	252	11	4693	9	33	0	3352	9	20	0	1460	6	7	0	UR
Union#D469#D46.9 Myelodysplastic syndrome| unspecified	TET2	3.09e-11	NA	NA	0.0094	1.4339e-12	26.8491	13.103	49.4554	2	201733	259	314	10	NA	NA	NA	NA	5699	5	8	1	NA	NA	NA	NA	URmtr
41202#BlockC15-C26#C15-C26 Malignant neoplasms of digestive organs	MSH6	9.331e-11	0.0024	1	0.1203	1.46432e-12	5.41363	3.53898	8.05279	4	155460	131	6666	28	2695	1	77	2	4518	7	72	1	1125	0	22	0	ptv
Union#I50#I50 Heart failure	TTN	1.235e-12	0.2661	1	0.5738	1.51306e-12	1.56198	1.38531	1.75613	4	176432	4449	7375	295	3349	153	117	8	3786	141	205	9	1381	79	15	0	URmtr
20002#1473#high cholesterol	PCSK9	1.044e-10	0.0173	1	0.3323	1.51768e-12	0.231807	0.130968	0.382071	4	170347	265	32694	10	2841	84	528	6	2309	5	1033	0	1077	3	133	0	ptv5pcnt
41202#C786#C78.6 Secondary malignant neoplasm of retroperitoneum and peritoneum	BRCA2	1.014e-12	1	NA	1	1.52045e-12	12.351	6.93165	20.522	3	145886	325	565	16	1953	5	9	0	4515	10	6	0	NA	NA	NA	NA	ptv
Union#T861#T86.1 Kidney transplant failure and rejection	PKD1	6.877e-13	1	NA	1	1.55877e-12	202.828	70.0224	495.957	3	195836	57	88	6	4737	0	6	0	5703	5	5	0	NA	NA	NA	NA	ptv
Union#T861#T86.1 Kidney transplant failure and rejection	PKD1	6.877e-13	1	NA	1	1.55877e-12	202.828	70.0224	495.957	3	195836	57	88	6	4737	0	6	0	5703	5	5	0	NA	NA	NA	NA	ptv5pcnt
40006#C50#C50 Malignant neoplasm of breast	BRCA2	9.755e-13	0.0654	1	1	1.56049e-12	3.10554	2.31012	4.11482	4	117186	270	7801	58	1729	11	57	2	2018	12	104	0	722	6	44	0	URmtr
Union#E11#E11 Non-insulin-dependent diabetes mellitus	GCK	4.539e-13	0.7036	0.4545	0.5052	1.5613e-12	2.16777	1.76239	2.64957	4	181584	477	19743	117	3931	11	800	1	3600	7	1351	4	968	4	124	1	flexnonsyn
20002#18#haematology	HBB	1.241e-11	1	1	0.014	1.56704e-12	7.50652	4.58855	11.7687	4	195341	136	3611	20	3041	2	138	0	3248	6	207	3	1443	5	25	0	flexnonsynmtr
40011#2#(8010-8790) Epithelial	ATM	8.192e-12	0.6143	1	0.0013	1.62021e-12	1.84557	1.56122	2.17494	4	207176	511	43931	198	3716	11	356	0	3874	6	356	5	1110	2	118	0	ptv
40011#2#(8010-8790) Epithelial	ATM	8.192e-12	0.6143	1	0.0013	1.62021e-12	1.84557	1.56122	2.17494	4	207176	511	43931	198	3716	11	356	0	3874	6	356	5	1110	2	118	0	ptv5pcnt
41202#BlockT80-T88#T80-T88 Complications of surgical and medical care| not elsewhere classified	PKD1	2.532e-12	1	1	0.2317	1.62344e-12	7.45115	4.44635	12.1741	4	218028	50	13536	24	3481	0	231	0	4930	4	266	1	1349	1	34	0	ptv
41202#BlockT80-T88#T80-T88 Complications of surgical and medical care| not elsewhere classified	PKD1	2.532e-12	1	1	0.2317	1.62344e-12	7.45115	4.44635	12.1741	4	218028	50	13536	24	3481	0	231	0	4930	4	266	1	1349	1	34	0	ptv5pcnt
41202#ChapterXVII#Chapter XVII Congenital malformations| deformations and chromosomal abnormalities	PKD1	1.447e-12	0.1788	1	1	1.63676e-12	4.59134	3.1529	6.47946	4	266255	965	1917	33	4661	27	32	1	5546	26	45	0	1455	13	7	0	UR
Union#D471#D47.1 Chronic myeloproliferative disease	TET2	1.4e-12	1	NA	NA	1.6757e-12	21.6542	10.9451	38.9694	2	219929	634	189	12	4730	7	6	0	NA	NA	NA	NA	NA	NA	NA	NA	ptvraredmg
Union#H33#H33 Retinal detachments and breaks	COL2A1	9.93e-13	1	1	1	1.69735e-12	71.8855	23.768	229.468	4	211628	6	3918	9	4693	1	49	0	4299	0	64	0	1456	0	19	0	ptv
Union#H33#H33 Retinal detachments and breaks	COL2A1	9.93e-13	1	1	1	1.69735e-12	71.8855	23.768	229.468	4	211628	6	3918	9	4693	1	49	0	4299	0	64	0	1456	0	19	0	ptv5pcnt
40006#BlockC50-C50#C50-C50 Malignant neoplasm of breast	BRCA2	1.112e-12	0.0654	1	1	1.76735e-12	3.09488	2.30265	4.10042	4	117185	271	7801	58	1729	11	57	2	2018	12	104	0	722	6	44	0	URmtr
Union#E03#E03 Other hypothyroidism	TG	1.951e-13	0.6196	1	1	1.76855e-12	1.96257	1.63772	2.34034	4	159501	621	19867	157	3012	16	193	0	3161	10	557	1	1413	8	54	0	ptv5pcnt
Union#D469#D46.9 Myelodysplastic syndrome| unspecified	TET2	2.896e-10	NA	NA	0.0002966	1.88119e-12	7.12695	4.44097	10.9203	2	199938	2054	304	20	NA	NA	NA	NA	5617	87	6	3	NA	NA	NA	NA	flexnonsynmtr
41202#BlockC15-C26#C15-C26 Malignant neoplasms of digestive organs	ATM	2.64e-12	1	1	0.201	1.88127e-12	3.3406	2.44647	4.47987	4	155236	355	6643	51	2691	5	79	0	4512	13	72	1	1124	1	22	0	ptv
41202#BlockC15-C26#C15-C26 Malignant neoplasms of digestive organs	ATM	2.64e-12	1	1	0.201	1.88127e-12	3.3406	2.44647	4.47987	4	155236	355	6643	51	2691	5	79	0	4512	13	72	1	1124	1	22	0	ptv5pcnt
Source of report of H26 (other cataract)	MIP	6.611e-14	0.6218	1	1	1.89498e-12	2.91725	2.19995	3.81861	4	242622	298	16560	65	3422	11	422	0	3613	5	681	1	1070	3	110	0	ptvraredmg
Source of report of K50 (crohn's disease [regional enteritis])	NOD2	1.585e-12	1	NA	1	1.92956e-12	2.13115	1.74496	2.58139	3	257892	9743	1420	115	2338	9	18	0	2427	16	35	0	NA	NA	NA	NA	ptv5pcnt
Union#C92#C92 Myeloid leukaemia	TET2	9.422e-13	NA	NA	1	1.93011e-12	5.60676	3.67734	8.2303	2	216877	2266	463	28	NA	NA	NA	NA	5613	90	10	0	NA	NA	NA	NA	flexnonsynmtr
Union#D70#D70 Agranulocytosis	SRSF2	1.121e-12	1	1	1	1.933e-12	9.49811	5.54489	15.4263	4	248434	133	3608	19	4679	2	62	0	5650	3	60	0	1462	1	12	0	flexnonsynmtr
41202#D47#D47 Other neoplasms of uncertain or unknown behaviour of lymphoid| haematopoietic and related tissue	TET2	1.492e-12	1	NA	NA	1.98278e-12	26.2136	12.7443	48.5666	2	167751	177	387	11	3303	3	13	0	NA	NA	NA	NA	NA	NA	NA	NA	URmtr
Union#BlockN17-N19#N17-N19 Renal failure	PKD1	1.545e-13	0.6231	1	0.3594	1.98624e-12	2.63021	2.03946	3.35537	4	203561	378	14738	77	4364	15	364	0	4331	13	393	2	1428	10	37	0	URmtr
40006#BlockD37-D48#D37-D48 Neoplasms of uncertain or unknown behaviour	TET2	1.424e-11	0.0238	NA	1	2.02732e-12	10.0814	5.84721	16.3761	3	184100	206	1564	17	2235	2	17	1	4521	4	22	0	NA	NA	NA	NA	URmtr
41202#I120#I12.0 Hypertensive renal disease with renal failure	PKD1	1.375e-13	1	NA	1	2.0399e-12	26.4717	12.7868	49.3777	3	152480	269	184	11	2110	9	15	0	1459	7	9	0	NA	NA	NA	NA	URmtr
Source of report of D69 (purpura and other haemorrhagic conditions)	SRSF2	1.8e-12	1	1	1	2.09857e-12	15.8338	8.36776	27.7782	4	239733	109	1920	14	3794	1	27	0	4551	0	57	0	1352	1	5	0	flexdmg
41202#BlockC50-C50#C50-C50 Malignant neoplasm of breast	CHEK2	9.52e-13	1	1	1	2.14257e-12	2.32543	1.85728	2.88682	4	106137	532	8461	100	1740	0	86	0	1998	9	127	0	728	0	46	0	ptv5pcnt
41202#C50#C50 Malignant neoplasm of breast	CHEK2	9.52e-13	1	1	1	2.14257e-12	2.32543	1.85728	2.88682	4	106137	532	8461	100	1740	0	86	0	1998	9	127	0	728	0	46	0	ptv5pcnt
Union#BlockC76-C80#C76-C80 Malignant neoplasms of ill-defined| secondary and unspecified sites	BRCA2	1.827e-12	0.5473	1	0.4477	2.14949e-12	2.56762	2.00467	3.24912	4	257496	679	10919	76	4576	25	141	1	4616	22	120	1	1431	9	35	0	URmtr
Union#Q61#Q61 Cystic kidney disease	IFT140	1.222e-11	1	NA	0.0511	2.22161e-12	13.3668	7.37736	22.4667	3	239021	495	507	14	4721	13	9	0	5678	22	12	1	NA	NA	NA	NA	ptv
Union#BlockC50-C50#C50-C50 Malignant neoplasm of breast	BRCA2	1.955e-13	0.3076	1	0.6372	2.23684e-12	2.3211	1.85458	2.88034	4	135542	492	10993	98	2639	28	101	2	2588	23	156	0	931	10	60	0	UR
Union#ChapterII#Chapter II Neoplasms	TET2	5.206e-12	0.2819	1	0.2764	2.24628e-12	2.12124	1.71637	2.62011	4	183077	188	78199	169	2553	1	1374	2	3380	2	1178	2	992	0	325	0	URmtr
Union#C50#C50 Malignant neoplasm of breast	BRCA2	4.425e-12	0.0219	1	1	2.34233e-12	1.56545	1.38561	1.76375	4	134366	2713	9724	307	2660	15	92	3	2587	42	141	2	945	4	52	0	ptv5pcnt
20002#1473#high cholesterol	APOB	9.743e-13	0.3954	0.4411	0.3323	2.38874e-12	0.178872	0.0848034	0.333922	4	170336	276	32696	8	2923	2	533	1	2309	5	1033	0	1076	4	132	1	ptv
20002#1473#high cholesterol	APOB	9.743e-13	0.3954	0.4411	0.3323	2.38874e-12	0.178872	0.0848034	0.333922	4	170336	276	32696	8	2923	2	533	1	2309	5	1033	0	1076	4	132	1	ptv5pcnt
40012#3#Malignant| primary site	BRCA2	5.342e-12	0.1407	1	0.1959	2.40366e-12	1.27862	1.1946	1.3676	4	217202	4534	40166	1069	3161	18	321	4	4259	73	332	9	1194	6	100	0	ptv5pcnt
Union#I42#I42 Cardiomyopathy	MYBPC3	1.514e-11	1	NA	0.0032	2.41425e-12	3.63879	2.62197	4.93293	3	191151	1368	1583	41	3349	37	47	0	5631	49	30	3	NA	NA	NA	NA	ptvraredmg
Source of report of M10 (gout)	SLC22A12	4.602e-11	1	1	0.2475	2.50266e-12	0.148494	0.0594623	0.307805	4	134498	635	9292	7	1540	11	112	0	1598	17	214	0	343	2	38	0	flexdmg
Union#E80#E80 Disorders of porphyrin and bilirubin metabolism	UGT1A4	1.165e-12	1	NA	1	2.55865e-12	5.73711	3.73854	8.45808	3	170755	839	924	27	4716	20	7	0	3309	24	19	0	NA	NA	NA	NA	ptvraredmg
Source of report of E74 (other disorders of carbohydrate metabolism)	SLC5A2	9.399e-13	1	NA	1	2.59181e-12	10.8265	6.18086	17.7869	3	215457	1512	209	17	2908	24	9	0	2746	14	6	0	NA	NA	NA	NA	flexnonsynmtr
Union#L40#L40 Psoriasis	HIST1H2BE	3.171e-12	1	0.3367	1	2.5945e-12	2.22005	1.79673	2.7177	4	235124	1325	8139	102	4707	6	30	0	4457	3	157	0	1424	34	16	1	ptv5pcnt
Source of report of G98 (other disorders of nervous system| not elsewhere classified)	NF1	1.054e-12	1	NA	1	2.6209e-12	4.1781	2.91801	5.81405	3	265950	2095	1088	37	3816	30	6	0	4383	59	18	0	NA	NA	NA	NA	flexdmg
Union#D46#D46 Myelodysplastic syndromes	TET2	2.516e-10	1	NA	0.0004189	2.67375e-12	6.62679	4.1791	10.0556	3	203916	2112	333	21	4688	50	5	0	5616	87	7	3	NA	NA	NA	NA	flexnonsynmtr
40006#BlockC15-C26#C15-C26 Malignant neoplasms of digestive organs	MLH1	2.409e-10	0.0004964	1	1	2.70639e-12	12.0336	6.50152	21.2419	4	171160	50	4867	15	2567	0	57	2	4525	0	52	0	1125	0	16	0	ptv
41202#ChapterXXI#Chapter XXI Factors influencing health status and contact with health services	BRCA1	2.288e-11	0.3401	1	0.014	2.72478e-12	2.2521	1.79936	2.80634	4	208551	244	45578	118	3492	4	862	2	4806	1	903	3	1271	1	203	0	ptv5pcnt
Union#C50#C50 Malignant neoplasm of breast	PALB2	1.141e-11	0.0994	1	0.4117	2.73585e-12	2.65261	2.04546	3.40108	4	136693	386	9957	74	2673	2	94	1	2620	9	142	1	949	0	52	0	ptvraredmg
20002#1192#renal|kidney failure	PKD1	1.751e-12	1	NA	1	2.75481e-12	104.417	38.6159	244.302	3	206015	31	417	7	2707	0	16	0	2040	1	11	0	NA	NA	NA	NA	ptv
20002#1192#renal|kidney failure	PKD1	1.751e-12	1	NA	1	2.75481e-12	104.417	38.6159	244.302	3	206015	31	417	7	2707	0	16	0	2040	1	11	0	NA	NA	NA	NA	ptv
20002#1192#renal|kidney failure	PKD1	1.751e-12	1	NA	1	2.75481e-12	104.417	38.6159	244.302	3	206015	31	417	7	2707	0	16	0	2040	1	11	0	NA	NA	NA	NA	ptv5pcnt
20002#1192#renal|kidney failure	PKD1	1.751e-12	1	NA	1	2.75481e-12	104.417	38.6159	244.302	3	206015	31	417	7	2707	0	16	0	2040	1	11	0	NA	NA	NA	NA	ptv5pcnt
Union#Q12#Q12 Congenital lens malformations	MIP	2.175e-12	NA	NA	1	2.77038e-12	96.9872	37.6519	211.831	2	268887	119	157	7	NA	NA	NA	NA	5705	3	5	0	NA	NA	NA	NA	UR
41202#I120#I12.0 Hypertensive renal disease with renal failure	PKD1	3.035e-13	1	NA	1	2.83051e-12	17.6208	9.14254	31.1735	3	152234	515	182	13	2106	13	15	0	1459	7	9	0	NA	NA	NA	NA	UR
Union#C50#C50 Malignant neoplasm of breast	BRCA2	3.425e-11	0.1365	0.666	0.0411	2.83409e-12	1.60731	1.4129	1.82277	4	134805	2274	9769	262	2587	88	89	6	2536	93	133	10	921	28	50	2	flexnonsynmtr
Union#BlockZ40-Z54#Z40-Z54 Persons encountering health services for specific procedures and health care	BRCA1	8.415e-12	0.6158	1	0.1895	2.90703e-12	2.16973	1.74807	2.68479	4	200140	229	55245	137	3520	4	968	2	4536	2	1173	2	1299	1	175	0	ptv5pcnt
Union#BlockQ38-Q45#Q38-Q45 Other congenital malformations of the digestive system	PKD1	1.222e-12	1	1	1	2.90763e-12	7.73727	4.73706	11.9857	4	241732	887	705	21	4708	28	7	0	5677	27	9	0	1457	13	5	0	UR
Union#C18#C18 Malignant neoplasm of colon	MSH2	9.957e-13	1	1	1	2.91064e-12	19.3665	9.52528	36.8086	4	221548	36	3705	13	3701	1	46	0	5676	5	32	0	1458	2	15	0	ptv
Union#C18#C18 Malignant neoplasm of colon	MSH2	9.957e-13	1	1	1	2.91064e-12	19.3665	9.52528	36.8086	4	221548	36	3705	13	3701	1	46	0	5676	5	32	0	1458	2	15	0	ptv5pcnt
Union#Q61#Q61 Cystic kidney disease	IFT140	1.619e-11	1	NA	0.0511	2.94661e-12	13.0952	7.22591	22.0074	3	239010	506	507	14	4721	13	9	0	5678	22	12	1	NA	NA	NA	NA	ptv5pcnt
Union#ChapterXVII#Chapter XVII Congenital malformations| deformations and chromosomal abnormalities	FBN1	2.669e-11	0.0126	1	0.4183	3.01396e-12	2.95092	2.22757	3.84348	4	263134	999	4982	55	4638	27	75	3	5582	29	101	1	1446	8	21	0	UR
40006#BlockC51-C58#C51-C58 Malignant neoplasms of female genital organs	BRCA1	2.843e-12	1	1	1	3.08346e-12	10.2541	5.82208	17.1156	4	116822	96	2124	18	1739	1	16	0	1991	0	32	0	728	0	14	0	ptv5pcnt
Union#I501#I50.1 Left ventricular failure	TTN	1.845e-10	0.002	1	0.1868	3.11031e-12	2.1653	1.7635	2.63488	4	172015	2051	3831	96	3155	83	60	7	3617	74	121	5	1446	22	7	0	ptv5pcnt
Source of report of E80 (disorders of porphyrin and bilirubin metabolism)	UGT1A10	1.711e-12	1	NA	1	3.2178e-12	4.91419	3.30329	7.06357	3	169728	1277	817	31	2918	14	5	0	1472	13	16	0	NA	NA	NA	NA	flexdmg
Source of report of A41 (other septicaemia)	SRSF2	2.524e-12	1	1	1	3.23499e-12	10.1813	5.7919	16.9496	4	220852	98	3918	18	3583	1	75	0	3904	0	94	0	1196	1	10	0	flexdmg
Union#ChapterII#Chapter II Neoplasms	ATM	2.048e-12	1	0.4328	0.782	3.24775e-12	1.68525	1.45445	1.95095	4	182842	423	78059	309	2546	8	1372	4	3370	12	1175	5	991	1	324	1	ptv
Union#ChapterII#Chapter II Neoplasms	ATM	2.048e-12	1	0.4328	0.782	3.24775e-12	1.68525	1.45445	1.95095	4	182842	423	78059	309	2546	8	1372	4	3370	12	1175	5	991	1	324	1	ptv5pcnt
Union#K80#K80 Cholelithiasis	ABCB4	8.531e-11	0.0143	0.2736	0.1426	3.26458e-12	1.61998	1.42016	1.84199	4	190000	1787	16811	252	3186	57	162	8	3907	85	277	10	1384	19	70	2	flexnonsyn
Union#ChapterII#Chapter II Neoplasms	TET2	3.619e-12	0.2819	0.5775	0.1832	3.26968e-12	1.97103	1.6271	2.38547	4	183031	234	78170	198	2553	1	1374	2	3379	3	1177	3	988	4	325	0	UR
40006#BlockC50-C50#C50-C50 Malignant neoplasm of breast	BRCA2	1.628e-11	0.125	0.3816	0.2706	3.27642e-12	1.69297	1.46675	1.94661	4	115529	1927	7644	215	1685	55	55	4	1959	71	98	6	707	21	42	2	flexnonsynmtr
Union#BlockE10-E14#E10-E14 Diabetes mellitus	GCK	3.415e-12	0.7018	0.1292	0.2593	3.30294e-12	2.2657	1.81513	2.80753	4	183503	415	19256	101	3913	10	819	1	3618	5	1314	4	991	4	118	2	flexdmg
40011#8500#Duct adenocarcinoma	BRCA2	8.203e-13	0.3616	1	1	3.42413e-12	3.09861	2.29997	4.10809	4	139679	339	7055	56	2685	17	67	1	2630	14	98	0	953	7	41	0	URmtr
Union#D69#D69 Purpura and other haemorrhagic conditions	TET2	1.204e-12	1	1	1	3.44111e-12	4.48661	3.07481	6.34805	4	228919	645	2582	34	4692	7	44	0	5627	16	70	0	1460	9	6	0	ptvraredmg
20002#1224#thyroid problem (not cancer)	TSHR	3.339e-13	0.6482	1	0.3369	3.46538e-12	1.70035	1.47072	1.95909	4	138287	1164	15484	229	1808	15	165	2	1747	25	423	3	1057	23	50	1	flexnonsyn
Union#E07#E07 Other disorders of thyroid	TSHR	1.931e-13	0.673	1	0.2731	3.49476e-12	1.67964	1.45723	1.92931	4	155882	1321	15777	234	2881	27	168	2	3049	47	430	3	1389	31	54	1	flexnonsyn
Union#C786#C78.6 Secondary malignant neoplasm of retroperitoneum and peritoneum	BRCA2	1.704e-12	1	1	1	3.60948e-12	5.64327	3.67894	8.31557	4	219878	630	1613	27	4700	17	26	0	5679	16	18	0	1465	4	6	0	ptv
Union#ChapterII#Chapter II Neoplasms	TET2	6.104e-12	0.0429	1	0.3845	3.62098e-12	2.13008	1.71847	2.63849	4	183093	172	78209	159	2554	0	1373	3	3378	4	1177	3	981	11	322	3	ptv5pcnt
41202#Z45#Z45 Adjustment and management of implanted device	PKD1	2.161e-12	1	1	1	3.64375e-12	18.0219	9.12981	32.8963	4	231093	66	2408	13	3879	0	31	0	4804	3	42	0	1271	1	8	0	ptv
41202#Z45#Z45 Adjustment and management of implanted device	PKD1	2.161e-12	1	1	1	3.64375e-12	18.0219	9.12981	32.8963	4	231093	66	2408	13	3879	0	31	0	4804	3	42	0	1271	1	8	0	ptv5pcnt
40006#ChapterII#Chapter II Neoplasms	TET2	9.89e-13	0.3377	0.3843	0.4934	3.65331e-12	2.32192	1.83836	2.91834	4	217833	217	46062	111	3704	3	401	1	4006	6	408	1	1094	14	123	0	ptv5pcnt
41202#ChapterXXI#Chapter XXI Factors influencing health status and contact with health services	BRCA2	2.259e-12	1	1	0.3035	3.71171e-12	1.77719	1.51464	2.07931	4	208251	544	45481	215	3483	13	861	3	4795	12	902	4	1268	4	203	0	ptv
41202#BlockC81-C96#C81-C96 Malignant neoplasms| stated or presumed to be primary| of lymphoid| haematopoietic and related tissue	SRSF2	3.526e-12	1	NA	1	3.71874e-12	5.53796	3.60569	8.19848	3	159015	273	2938	28	3305	1	40	0	4525	0	37	0	NA	NA	NA	NA	flexnonsyn
Union#E78#E78 Disorders of lipoprotein metabolism and other lipidaemias	PCSK9	8.359e-13	0.1563	0.7867	0.2086	3.89851e-12	0.709751	0.641359	0.784279	4	153343	1644	60854	450	3678	54	990	21	2856	62	2004	33	1204	22	246	3	flexnonsyn
20002#1452#eczema|dermatitis	FLG	1.731e-10	0.1466	0.1119	0.0046	3.98746e-12	1.86619	1.57771	2.19401	4	253338	3107	6655	147	3559	34	67	2	3521	69	95	7	1095	16	35	2	ptv
20002#1452#eczema|dermatitis	FLG	1.731e-10	0.1466	0.1119	0.0046	3.98746e-12	1.86619	1.57771	2.19401	4	253338	3107	6655	147	3559	34	67	2	3521	69	95	7	1095	16	35	2	ptv
20002#1066#heart|cardiac problem	LDLR	8.32e-12	1	0.4414	0.1804	4.06529e-12	1.7416	1.49537	2.02039	4	172451	1074	18432	201	4470	40	223	2	3622	29	466	7	1412	19	41	1	ptvraredmg
20002#1066#heart|cardiac problem	LDLR	8.32e-12	1	0.4414	0.1804	4.06529e-12	1.7416	1.49537	2.02039	4	172451	1074	18432	201	4470	40	223	2	3622	29	466	7	1412	19	41	1	ptvraredmg
Union#I501#I50.1 Left ventricular failure	TTN	2.829e-10	0.0001067	1	0.2854	4.24858e-12	2.17398	1.7654	2.65264	4	172026	2040	3832	95	3205	33	61	6	3627	64	122	4	1448	20	7	0	ptv
20001#1002#breast cancer	PALB2	3.296e-12	1	1	1	4.30009e-12	4.26508	2.91861	6.08991	4	117126	174	5934	38	1735	1	40	0	1980	2	63	0	725	0	30	0	ptv
Source of report of E80 (disorders of porphyrin and bilirubin metabolism)	UGT1A1	2.376e-12	1	NA	1	4.38036e-12	6.75603	4.23076	10.2917	3	170324	681	825	23	2925	7	5	0	1476	9	16	0	NA	NA	NA	NA	raredmg
41202#C541#C54.1 Endometrium	MSH6	5.444e-11	0.0825	1	0.0984	4.49895e-12	6.16635	3.92579	9.28567	4	105569	377	1076	23	1731	9	14	1	1983	8	22	1	724	4	9	0	UR
41202#BlockI20-I25#I20-I25 Ischaemic heart diseases	LDLR	2.389e-12	1	0.3494	0.8266	4.54992e-12	1.74165	1.49309	2.02491	4	129142	790	19369	211	2098	21	211	2	1674	16	759	8	555	4	49	1	ptvraredmg
Source of report of D58 (other hereditary haemolytic anaemias)	ANK1	2.288e-13	1	NA	1	4.55301e-12	59.045	24.3314	123.856	3	268759	326	77	8	3785	10	14	0	4539	12	5	0	NA	NA	NA	NA	URmtr
40006#C50#C50 Malignant neoplasm of breast	BRCA2	2.358e-11	0.125	0.3816	0.2677	4.73051e-12	1.68769	1.46217	1.9405	4	115522	1934	7644	215	1685	55	55	4	1960	70	98	6	707	21	42	2	flexnonsynmtr
Union#C541#C54.1 Endometrium	MSH6	5.735e-11	0.0727	1	0.1054	4.78445e-12	5.60042	3.64307	8.2765	4	144335	524	1273	25	2742	12	15	1	2675	9	29	1	988	4	9	0	UR
Source of report of E80 (disorders of porphyrin and bilirubin metabolism)	UGT1A4	1.618e-12	1	NA	1	4.79982e-12	4.31582	2.97492	6.07549	3	169383	1622	813	35	2883	49	5	0	1462	23	16	0	NA	NA	NA	NA	flexnonsyn
Union#E11#E11 Non-insulin-dependent diabetes mellitus	GCK	3.706e-12	1	0.215	0.3998	4.85981e-12	2.40472	1.8932	3.02959	4	181727	334	19770	90	3933	9	800	1	3603	4	1352	3	971	1	124	1	flexnonsynmtr
20002#1452#eczema|dermatitis	FLG	2.68e-10	0.1532	0.1119	0.0049	4.97881e-12	1.84698	1.5632	2.16946	4	253265	3180	6653	149	3558	35	67	2	3520	70	95	7	1095	16	35	2	flexdmg
20002#1452#eczema|dermatitis	FLG	2.68e-10	0.1532	0.1119	0.0049	4.97881e-12	1.84698	1.5632	2.16946	4	253265	3180	6653	149	3558	35	67	2	3520	70	95	7	1095	16	35	2	flexdmg
20002#1452#eczema|dermatitis	FLG	2.68e-10	0.1532	0.1119	0.0049	4.97881e-12	1.84698	1.5632	2.16946	4	253265	3180	6653	149	3558	35	67	2	3520	70	95	7	1095	16	35	2	ptvraredmg
20002#1452#eczema|dermatitis	FLG	2.68e-10	0.1532	0.1119	0.0049	4.97881e-12	1.84698	1.5632	2.16946	4	253265	3180	6653	149	3558	35	67	2	3520	70	95	7	1095	16	35	2	ptvraredmg
Union#D696#D69.6 Thrombocytopenia| unspecified	SRSF2	4.006e-12	1	NA	1	5.04016e-12	17.0944	8.78477	30.6263	3	214659	101	1584	13	4710	1	32	0	5665	1	47	0	NA	NA	NA	NA	flexdmg
41202#C92#C92 Myeloid leukaemia	TET2	3.918e-12	NA	NA	1	5.06145e-12	14.3692	7.71278	24.6701	2	160906	398	386	14	NA	NA	NA	NA	4514	11	8	0	NA	NA	NA	NA	ptvraredmg
Source of report of I78 (diseases of capillaries)	ENG	3.898e-12	1	NA	1	5.06985e-12	32.0477	14.4386	64.1503	3	225570	47	1452	10	2118	1	6	0	2702	1	17	0	NA	NA	NA	NA	URmtr
41202#BlockC15-C26#C15-C26 Malignant neoplasms of digestive organs	MSH6	1.971e-10	0.0046	1	0.1881	5.12472e-12	5.11568	3.35119	7.5866	4	155455	136	6666	28	2694	2	77	2	4513	12	72	1	1125	0	22	0	ptv5pcnt
Union#D58#D58 Other hereditary haemolytic anaemias	SLC4A1	2.176e-13	1	NA	1	5.16285e-12	14.7447	7.80012	25.8026	3	267081	1975	100	14	4680	48	15	0	5641	66	6	0	NA	NA	NA	NA	flexdmg
41202#I25#I25 Chronic ischaemic heart disease	LDLR	3.648e-13	0.6233	1	1	5.1951e-12	1.90118	1.59324	2.25733	4	121242	739	12983	158	2098	21	117	0	1604	16	571	5	867	11	36	0	ptvraredmg
20001#1002#breast cancer	PALB2	3.296e-12	1	1	1	5.20754e-12	4.23282	2.89743	6.04137	4	117126	174	5934	38	1735	1	40	0	1978	4	63	0	725	0	30	0	ptv5pcnt
Union#N189#N18.9 Chronic renal failure| unspecified	PKD1	7.732e-13	1	1	0.4642	5.33997e-12	4.04814	2.82235	5.65277	4	206856	407	4231	37	4604	15	124	0	4386	17	154	1	1452	10	13	0	URmtr
Source of report of D68 (other coagulation defects)	PROC	2.961e-10	0.0913	NA	0.0109	5.36281e-12	5.52364	3.60689	8.12686	3	244830	1023	1115	24	3783	12	27	1	4518	33	19	2	NA	NA	NA	NA	ptvraredmg
41202#H26#H26 Other cataract	MIP	5.729e-13	1	1	0.4007	5.36407e-12	5.11809	3.30847	7.7535	4	218411	77	15651	32	3428	5	410	0	3616	2	672	1	934	1	117	0	UR
Union#BlockE10-E14#E10-E14 Diabetes mellitus	GCK	1.294e-11	1	0.1292	0.4724	5.45552e-12	2.13465	1.73263	2.61251	4	183425	493	19245	112	3913	10	818	2	3617	6	1314	4	991	4	118	2	flexnonsyn
Union#BlockC15-C26#C15-C26 Malignant neoplasms of digestive organs	ATM	5.193e-12	1	1	0.2533	5.4997e-12	2.95054	2.21388	3.86903	4	203673	520	7597	58	4637	14	92	0	5608	18	86	1	1448	2	25	0	ptv
Union#BlockC15-C26#C15-C26 Malignant neoplasms of digestive organs	ATM	5.193e-12	1	1	0.2533	5.4997e-12	2.95054	2.21388	3.86903	4	203673	520	7597	58	4637	14	92	0	5608	18	86	1	1448	2	25	0	ptv5pcnt
Union#C56#C56 Malignant neoplasm of ovary	BRCA2	1.092e-12	1	1	1	5.59811e-12	3.28753	2.40906	4.3938	4	143272	1890	1076	49	2693	64	13	0	2649	50	15	0	976	18	7	0	ptvraredmg
Union#D70#D70 Agranulocytosis	TET2	2.166e-12	1	1	1	5.62654e-12	3.83003	2.70901	5.27719	4	247869	698	3587	40	4674	7	62	0	5637	16	60	0	1454	9	12	0	ptvraredmg
40001#ChapterII#Chapter II Neoplasms	SRSF2	1.652e-11	1	1	0.0208	5.63277e-12	3.36072	2.44088	4.5389	4	217635	376	8423	48	3305	1	97	0	4525	0	95	1	1124	1	16	0	flexnonsyn
Union#C18#C18 Malignant neoplasm of colon	MLH1	2.828e-14	0.0001474	1	0.6262	5.71631e-12	9.24368	5.30172	15.3371	4	221519	65	3701	17	3702	0	44	2	5490	191	32	0	1457	3	15	0	ptv5pcnt
Union#C920#C92.0 Acute myeloid leukaemia	TET2	5.194e-12	NA	NA	1	5.96827e-12	23.3634	11.4296	42.9548	2	218041	297	341	11	NA	NA	NA	NA	5701	6	6	0	NA	NA	NA	NA	URmtr
Source of report of L85 (other epidermal thickening)	FLG	1.434e-11	0.6811	NA	0.1153	5.9716e-12	1.54817	1.37054	1.7447	3	235121	32199	1527	323	3402	199	28	2	3374	228	55	7	NA	NA	NA	NA	ptv5pcnt
Union#BlockC15-C26#C15-C26 Malignant neoplasms of digestive organs	MSH6	2.198e-10	0.0036	1	0.1554	6.08027e-12	4.44504	3.0142	6.38025	4	203987	206	7623	32	4648	3	90	2	5616	10	86	1	1450	0	25	0	ptv
41202#C54#C54 Malignant neoplasm of corpus uteri	MSH6	7.193e-11	0.0825	1	0.1024	6.12923e-12	6.07457	3.86693	9.14676	4	105569	377	1092	23	1731	9	14	1	1983	8	23	1	724	4	9	0	UR
Union#T828#T82.8 Other complications of cardiac and vascular prosthetic devices| implants and grafts	PKD1	1.94e-12	1	NA	1	6.18783e-12	31.354	14.1401	62.5868	3	176128	51	978	10	4713	0	30	0	3489	3	52	0	NA	NA	NA	NA	ptv
Union#T828#T82.8 Other complications of cardiac and vascular prosthetic devices| implants and grafts	PKD1	1.94e-12	1	NA	1	6.18783e-12	31.354	14.1401	62.5868	3	176128	51	978	10	4713	0	30	0	3489	3	52	0	NA	NA	NA	NA	ptv5pcnt
40006#C18#C18 Malignant neoplasm of colon	MLH1	1.609e-09	0.0001645	1	1	6.22998e-12	20.759	10.0686	39.4827	4	186160	52	2059	10	2270	0	28	2	4525	0	17	0	1125	0	7	0	ptv
Union#C509#C50.9 Breast| unspecified	BRCA2	4.542e-11	0.1908	1	0.0717	6.32558e-12	1.68291	1.45757	1.93527	4	137377	2331	7317	208	2602	89	74	5	2577	95	107	8	930	29	41	1	flexnonsynmtr
Source of report of I50 (heart failure)	TTN	5.236e-12	0.4697	1	0.3471	6.33529e-12	1.66801	1.44943	1.91182	4	171868	4419	4934	215	1440	86	77	6	1703	58	143	7	831	47	9	0	URmtr
Union#C773#C77.3 Axillary and upper limb lymph nodes	BRCA2	8.871e-11	0.0693	1	0.0614	6.49583e-12	5.14403	3.3957	7.51664	4	152116	422	1981	27	2740	8	21	1	2829	8	19	1	987	3	11	0	ptv
Union#K50#K50 Crohn's disease [regional enteritis]	NOD2	5.274e-12	1	NA	1	6.90341e-12	2.03318	1.67549	2.44837	3	257735	9736	1577	122	4703	19	21	0	5628	45	40	0	NA	NA	NA	NA	ptv5pcnt
Union#E74#E74 Other disorders of carbohydrate metabolism	SLC5A2	2.74e-12	1	NA	1	7.11136e-12	10.1109	5.77945	16.5784	3	219455	1544	224	17	4699	35	9	0	5675	31	7	0	NA	NA	NA	NA	flexnonsynmtr
Union#I78#I78 Diseases of capillaries	ENG	6.151e-12	1	NA	1	7.25463e-12	30.8952	13.9185	61.8783	3	233316	47	1575	10	4732	1	10	0	5691	1	21	0	NA	NA	NA	NA	URmtr
Source of report of D50 (iron deficiency anaemia)	HBB	7.201e-05	0.22	1	9.648e-09	7.31349e-12	7.33142	4.20009	12.6183	4	203427	27	11146	9	2585	1	341	1	2968	7	606	17	916	5	44	0	ptv5pcnt
Union#C92#C92 Myeloid leukaemia	ASXL1	7.39e-12	NA	NA	1	7.87159e-12	38.2844	16.9421	76.0522	2	219037	106	482	9	NA	NA	NA	NA	5702	1	10	0	NA	NA	NA	NA	ptv
Source of report of E80 (disorders of porphyrin and bilirubin metabolism)	UGT1A7	2.68e-12	1	NA	1	7.98345e-12	4.59308	3.10885	6.56568	3	169619	1386	816	32	2891	41	5	0	1463	22	16	0	NA	NA	NA	NA	flexnonsyn
Union#BlockH25-H28#H25-H28 Disorders of lens	MIP	8.183e-13	1	1	0.4365	8.14629e-12	4.08759	2.76988	5.94922	4	227241	80	26188	42	4138	5	600	0	4717	2	993	1	1305	2	168	0	UR
Union#ChapterXVII#Chapter XVII Congenital malformations| deformations and chromosomal abnormalities	PKD1	1.035e-10	0.7656	0.6144	0.0021	8.32372e-12	1.63732	1.42837	1.86939	4	256842	7291	4816	221	4492	173	75	3	5363	248	90	12	1390	64	20	1	flexnonsynmtr
Union#E80#E80 Disorders of porphyrin and bilirubin metabolism	UGT1A4	2.142e-12	1	NA	1	8.40059e-12	4.02425	2.80574	5.60999	3	169967	1627	914	37	4671	65	7	0	3271	62	19	0	NA	NA	NA	NA	flexnonsyn
Source of report of D56 (thalassaemia)	HBB	6.642e-15	1	1	1	8.5185e-12	269.235	70.3816	794.669	4	269044	37	83	6	3794	1	60	0	3446	2	106	0	1353	0	20	0	URmtr
Union#D469#D46.9 Myelodysplastic syndrome| unspecified	TET2	4.001e-10	NA	NA	0.0017	8.5353e-12	4.96433	3.28722	7.24621	2	198087	3905	297	27	NA	NA	NA	NA	5545	159	6	3	NA	NA	NA	NA	flexnonsyn
Union#BlockC50-C50#C50-C50 Malignant neoplasm of breast	BRCA2	5.269e-12	0.5341	0.1193	0.3205	8.78194e-12	1.51998	1.35171	1.70494	4	133384	2650	10762	329	2593	74	99	4	2535	76	154	2	913	28	56	4	flexdmg
Union#D473#D47.3 Essential (haemorrhagic) thrombocythaemia	TET2	1.113e-10	0.0172	NA	NA	8.86541e-12	15.7879	8.26248	27.6186	2	239076	687	282	12	2985	3	12	1	NA	NA	NA	NA	NA	NA	NA	NA	ptvraredmg
20002#1281#retinal detachment	COL2A1	5.159e-12	1	NA	1	8.93248e-12	214.909	57.4393	808.821	3	192492	5	914	6	3426	1	12	0	3607	0	21	0	NA	NA	NA	NA	ptv
20002#1281#retinal detachment	COL2A1	5.159e-12	1	NA	1	8.93248e-12	214.909	57.4393	808.821	3	192492	5	914	6	3426	1	12	0	3607	0	21	0	NA	NA	NA	NA	ptv5pcnt
Source of report of E80 (disorders of porphyrin and bilirubin metabolism)	UGT1A3	5.377e-12	1	NA	1	9.03578e-12	5.64404	3.64547	8.38051	3	170075	930	822	26	2916	16	5	0	1477	8	16	0	NA	NA	NA	NA	ptvraredmg
Union#D471#D47.1 Chronic myeloproliferative disease	TET2	7.911e-12	1	NA	NA	9.04775e-12	37.2165	16.5946	73.1053	2	220290	273	192	9	4734	3	6	0	NA	NA	NA	NA	NA	NA	NA	NA	ptv
Union#D473#D47.3 Essential (haemorrhagic) thrombocythaemia	TET2	2.106e-10	0.0086	NA	NA	9.19007e-12	28.1197	13.1982	53.1748	2	239469	294	285	9	2987	1	12	1	NA	NA	NA	NA	NA	NA	NA	NA	ptv
Source of report of E11 (non-insulin-dependent diabetes mellitus)	GCK	5.865e-12	1	0.2233	0.6895	9.24127e-12	2.44013	1.90828	3.09168	4	182825	369	16270	83	2924	8	609	1	2275	4	1102	3	1080	2	94	1	ptvraredmg
41202#N185#N18.5 Chronic kidney disease| stage 5	PKD1	4.449e-13	1	NA	0.361	9.25047e-12	5.28362	3.45103	7.796	3	157738	2132	317	27	2659	54	32	0	3136	74	18	1	NA	NA	NA	NA	ptvraredmg
Union#C54#C54 Malignant neoplasm of corpus uteri	MSH6	1.091e-10	0.0727	1	0.1054	9.34395e-12	5.4323	3.53373	8.02631	4	144294	524	1314	25	2742	12	15	1	2675	9	29	1	988	4	9	0	UR
41202#C18#C18 Malignant neoplasm of colon	MSH2	1.788e-12	1	1	1	9.4209e-12	34.9056	14.3655	79.6389	4	166065	13	2851	10	2448	1	38	0	4522	3	28	0	1123	2	11	0	ptv
41202#C18#C18 Malignant neoplasm of colon	MSH2	1.788e-12	1	1	1	9.4209e-12	34.9056	14.3655	79.6389	4	166065	13	2851	10	2448	1	38	0	4522	3	28	0	1123	2	11	0	ptv5pcnt
Union#D471#D47.1 Chronic myeloproliferative disease	TET2	7.911e-12	1	NA	NA	9.45204e-12	37.0247	16.503	72.8533	2	220290	273	192	9	4733	4	6	0	NA	NA	NA	NA	NA	NA	NA	NA	ptv5pcnt
Source of report of E14 (unspecified diabetes mellitus)	GCK	4.864e-11	1	1	0.0243	9.64221e-12	5.60653	3.51687	8.72984	4	180062	73	11835	27	2930	2	507	0	2138	0	869	3	774	0	73	0	URmtr
Union#E78#E78 Disorders of lipoprotein metabolism and other lipidaemias	LDLR	1.597e-11	0.2898	1	0.2364	1.00123e-11	2.60904	1.97243	3.45175	4	154892	95	61204	100	3729	3	1009	2	2916	2	2033	4	1221	5	248	1	URmtr
Union#N28#N28 Other disorders of kidney and ureter| not elsewhere classified	PKD1	1.245e-11	1	0.4291	0.3378	1.00151e-11	1.73344	1.48813	2.00928	4	216295	4678	4717	180	3161	108	89	3	4437	188	110	7	1401	61	12	1	flexdmg
41202#R31#R31 Unspecified haematuria	COL4A4	8.789e-11	0.2308	1	0.0272	1.00457e-11	1.60118	1.40387	1.82024	4	138805	2302	9492	250	2139	62	154	7	2650	65	178	10	1046	22	52	1	flexnonsyn
Union#BlockC50-C50#C50-C50 Malignant neoplasm of breast	PALB2	1.799e-11	0.1075	1	0.5023	1.00628e-11	2.2957	1.82533	2.86179	4	135529	505	10997	94	2665	2	102	1	2600	11	155	1	939	2	60	0	flexdmg
Union#ChapterIV#Chapter IV Endocrine| nutritional and metabolic diseases	LDLR	7.709e-10	0.1332	0.0114	0.0421	1.01107e-11	1.40285	1.27267	1.54562	4	175358	1068	74287	621	2763	20	1591	19	3041	20	2387	29	1161	11	294	9	ptvraredmg
Union#D473#D47.3 Essential (haemorrhagic) thrombocythaemia	TET2	2.106e-10	0.0129	NA	NA	1.02502e-11	27.8061	13.05	52.5861	2	239469	294	285	9	2986	2	12	1	NA	NA	NA	NA	NA	NA	NA	NA	ptv5pcnt
41202#C50#C50 Malignant neoplasm of breast	BRCA2	6.063e-12	0.2826	0.2451	0.5156	1.0251e-11	1.75641	1.50126	2.04566	4	105352	1317	8374	187	1696	44	82	4	1964	43	126	1	714	14	44	2	ptvraredmg
Union#D696#D69.6 Thrombocytopenia| unspecified	TET2	5.315e-12	1	NA	1	1.04063e-11	7.75526	4.66611	12.2003	3	214423	337	1577	20	4706	5	32	0	5658	8	47	0	NA	NA	NA	NA	UR
Union#H35#H35 Other retinal disorders	COL2A1	4.43e-12	1	1	1	1.05111e-11	48.7305	16.0373	162.917	4	253805	5	8761	10	4605	1	137	0	4377	0	245	0	1428	0	47	0	ptv
Union#H35#H35 Other retinal disorders	COL2A1	4.43e-12	1	1	1	1.05111e-11	48.7305	16.0373	162.917	4	253805	5	8761	10	4605	1	137	0	4377	0	245	0	1428	0	47	0	ptv5pcnt
Union#BlockE70-E90#E70-E90 Metabolic disorders	LDLR	6.803e-11	0.3549	0.1308	0.2488	1.05112e-11	1.74276	1.48756	2.03719	4	172646	475	46680	223	3857	13	868	5	3451	12	1574	9	1293	8	171	3	raredmgmtr
Union#N17#N17 Acute renal failure	ASXL1	1.903e-11	1	1	0.1038	1.0706e-11	4.29206	2.91355	6.16583	4	188863	178	8626	35	4535	4	204	0	4294	1	241	1	1455	1	19	0	ptv5pcnt
Source of report of E78 (disorders of lipoprotein metabolism and other lipidaemias)	PCSK9	4.611e-11	1	1	0.3902	1.07912e-11	0.317505	0.209963	0.464326	4	158892	258	55268	29	2929	3	884	0	2283	4	1827	1	1079	3	217	0	ptv
40001#C56#C56 Malignant neoplasm of ovary	BRCA2	8.808e-12	NA	NA	1	1.09148e-11	15.6078	8.14349	27.4023	2	141904	383	303	13	NA	NA	NA	NA	1985	6	5	0	NA	NA	NA	NA	ptv
41202#BlockC50-C50#C50-C50 Malignant neoplasm of breast	BRCA2	8.644e-12	0.2826	0.2451	0.5156	1.09672e-11	1.75258	1.49806	2.04131	4	105349	1320	8374	187	1696	44	82	4	1964	43	126	1	714	14	44	2	ptvraredmg
20002#1451#hereditary|genetic haematological disorder	SPTB	1.23e-11	1	0.0375	0.2076	1.12606e-11	7.28232	4.42974	11.3775	4	266365	2499	244	19	4650	52	33	0	3323	38	19	1	1459	7	6	1	ptvraredmg
20002#1451#hereditary|genetic haematological disorder	SPTB	1.23e-11	1	0.0375	0.2076	1.12606e-11	7.28232	4.42974	11.3775	4	266365	2499	244	19	4650	52	33	0	3323	38	19	1	1459	7	6	1	ptvraredmg
Union#D696#D69.6 Thrombocytopenia| unspecified	TET2	5.036e-12	1	NA	1	1.15035e-11	5.57618	3.60263	8.27692	3	214149	611	1571	26	4704	7	32	0	5650	16	47	0	NA	NA	NA	NA	ptvraredmg
2443#Diabetes diagnosed by doctor	GCK	3.288e-11	1	0.1676	0.1314	1.16351e-11	2.59821	1.99794	3.34053	4	185720	381	12783	69	3644	7	562	1	3648	6	944	4	1347	2	84	1	ptvraredmg
40011#8500#Duct adenocarcinoma	BRCA2	1.452e-12	0.5275	1	1	1.17484e-11	2.57901	1.99057	3.29921	4	139497	521	7039	72	2673	29	67	1	2622	22	98	0	950	10	41	0	UR
40006#C541#C54.1 Endometrium	MSH6	1.444e-11	1	1	0.1643	1.17558e-11	4.29317	2.93852	6.08186	4	115956	962	909	33	1711	29	5	0	1971	20	16	1	714	14	7	0	flexnonsynmtr
Union#C50#C50 Malignant neoplasm of breast	PALB2	2.286e-11	0.0994	1	0.4711	1.18552e-11	2.34822	1.85494	2.9441	4	136563	516	9943	88	2673	2	94	1	2618	11	142	1	947	2	52	0	flexdmg
Union#E80#E80 Disorders of porphyrin and bilirubin metabolism	UGT1A1	6.026e-12	1	NA	1	1.20197e-11	6.09354	3.85901	9.19481	3	170893	701	927	24	4725	11	7	0	3312	21	19	0	NA	NA	NA	NA	raredmg
Union#E80#E80 Disorders of porphyrin and bilirubin metabolism	UGT1A10	5.749e-12	1	NA	1	1.21981e-11	4.51003	3.05418	6.44245	3	170319	1275	919	32	4707	29	7	0	3303	30	19	0	NA	NA	NA	NA	flexdmg
Union#ChapterII#Chapter II Neoplasms	TET2	4.6e-11	0.6155	0.6975	0.1752	1.23297e-11	1.56038	1.37199	1.77314	4	182680	585	77980	388	2552	2	1374	2	3366	16	1170	10	986	6	322	3	flexdmg
40001#ChapterII#Chapter II Neoplasms	BRCA2	4.578e-11	0.119	1	0.0899	1.25936e-11	1.57059	1.38384	1.77676	4	213460	4551	8199	272	3287	19	95	2	4447	78	92	4	1119	6	16	0	ptv5pcnt
Union#D69#D69 Purpura and other haemorrhagic conditions	TET2	3.036e-12	1	1	1	1.29665e-11	3.86854	2.71311	5.36798	4	228737	827	2578	38	4691	8	44	0	5612	31	70	0	1459	10	6	0	flexdmg
Union#E80#E80 Disorders of porphyrin and bilirubin metabolism	UGT1A7	3.361e-12	1	NA	1	1.3104e-11	4.25743	2.91923	6.01835	3	170188	1406	917	34	4675	61	7	0	3276	57	19	0	NA	NA	NA	NA	flexnonsyn
Union#ChapterXVII#Chapter XVII Congenital malformations| deformations and chromosomal abnormalities	FBN1	2.118e-10	0.0276	1	0.165	1.32327e-11	3.98888	2.77193	5.58283	4	263667	466	5003	34	4651	14	76	2	5602	9	101	1	1451	3	21	0	URmtr
Source of report of Q61 (cystic kidney disease)	PKD1	2.585e-12	1	NA	1	1.34659e-11	4.8051	3.2004	6.96568	3	239529	3031	460	30	4602	86	8	0	5440	132	12	0	NA	NA	NA	NA	raredmg
Union#D361#D36.1 Peripheral nerves and autonomic nervous system	NF1	4.497e-12	1	NA	1	1.35106e-11	4.96766	3.28438	7.24752	3	265301	3407	433	29	2270	25	7	0	5598	104	11	0	NA	NA	NA	NA	flexnonsyn
Union#Q61#Q61 Cystic kidney disease	PKD1	2.448e-12	1	NA	1	1.37574e-11	4.64748	3.11918	6.69619	3	236519	2997	490	31	4647	87	9	0	5567	133	13	0	NA	NA	NA	NA	raredmg
Union#N179#N17.9 Acute renal failure| unspecified	ASXL1	2.947e-11	1	1	0.0523	1.39263e-11	4.24383	2.88258	6.09202	4	188688	183	8541	35	4538	4	201	0	4273	0	235	1	1456	1	18	0	ptv5pcnt
Union#I80#I80 Phlebitis and thrombophlebitis	PROC	3.298e-12	1	1	0.6019	1.43016e-11	2.60112	2.006	3.32771	4	247923	638	10041	70	4566	11	166	0	5537	36	139	1	1448	13	14	0	flexnonsynmtr
40011#8090#Basal cell carcinoma| NOS	PTPN14	1.499e-11	NA	NA	1	1.52363e-11	8.82938	4.92884	15.2939	2	230652	44	11859	20	NA	NA	NA	NA	5705	2	6	0	NA	NA	NA	NA	ptv
40011#8090#Basal cell carcinoma| NOS	PTPN14	1.499e-11	NA	NA	1	1.52363e-11	8.82938	4.92884	15.2939	2	230652	44	11859	20	NA	NA	NA	NA	5705	2	6	0	NA	NA	NA	NA	ptv5pcnt
Source of report of K91 (postprocedural disorders of digestive system| not elsewhere classified)	APC	1.547e-11	1	NA	1	1.5469e-11	37.6155	16.0445	78.9223	3	222236	41	1296	9	2347	0	17	0	2443	0	22	0	NA	NA	NA	NA	ptv
Source of report of K91 (postprocedural disorders of digestive system| not elsewhere classified)	APC	1.547e-11	1	NA	1	1.5469e-11	37.6155	16.0445	78.9223	3	222236	41	1296	9	2347	0	17	0	2443	0	22	0	NA	NA	NA	NA	ptv5pcnt
Union#E78#E78 Disorders of lipoprotein metabolism and other lipidaemias	APOB	5.2e-11	0.8515	0.7286	0.084	1.57477e-11	0.659602	0.580316	0.747988	4	153896	1091	61021	283	3697	35	1003	8	2870	48	2016	21	1214	12	246	3	ptvraredmg
41202#BlockQ80-Q89#Q80-Q89 Other congenital malformations	NF1	2.8e-12	1	NA	1	1.57767e-11	8.15619	4.82481	13.0225	3	227677	1830	261	19	4643	45	5	0	3000	39	15	0	NA	NA	NA	NA	flexdmg
41202#BlockD37-D48#D37-D48 Neoplasms of uncertain or unknown behaviour	TET2	6.046e-11	0.1072	1	0.273	1.59769e-11	3.58371	2.5499	4.91671	4	165574	541	3445	40	2364	3	67	1	4503	22	62	1	1118	7	11	0	flexdmg
40006#BlockC50-C50#C50-C50 Malignant neoplasm of breast	BRCA2	4.903e-12	0.1379	1	1	1.62734e-11	2.53134	1.95693	3.23656	4	117036	420	7785	74	1722	18	57	2	2012	18	104	0	719	9	44	0	UR
20001#1002#breast cancer	BRCA2	1.535e-11	0.0868	0.4588	0.6415	1.671e-11	1.89712	1.58576	2.25523	4	115840	1460	5831	141	1692	44	37	3	1939	43	63	0	711	14	29	1	ptvraredmg
Union#N185#N18.5 Chronic kidney disease| stage 5	PKD1	4.853e-13	1	NA	1	1.72009e-11	3.40328	2.44977	4.62399	3	190148	4072	508	43	4562	141	39	1	3814	153	31	1	NA	NA	NA	NA	flexdmg
40006#C50#C50 Malignant neoplasm of breast	BRCA2	4.903e-12	0.1379	1	1	1.73727e-11	2.52695	1.95359	3.23083	4	117036	420	7785	74	1722	18	57	2	2011	19	104	0	719	9	44	0	UR
40006#BlockD37-D48#D37-D48 Neoplasms of uncertain or unknown behaviour	TET2	5.258e-11	0.0316	NA	1	1.74819e-11	5.26077	3.42757	7.76096	3	183715	591	1555	26	2234	3	17	1	4503	22	22	0	NA	NA	NA	NA	flexdmg
Source of report of E80 (disorders of porphyrin and bilirubin metabolism)	UGT1A5	9.097e-12	1	NA	1	1.76478e-11	7.03153	4.29784	10.9168	3	170412	593	827	21	2923	9	5	0	1476	9	16	0	NA	NA	NA	NA	raredmg
20002#1466#gout	SLC22A12	8.44e-11	1	1	0.3953	1.82587e-11	0.239423	0.130472	0.403356	4	110136	1621	3811	14	1338	23	38	0	1461	25	86	0	310	4	21	0	flexnonsyn
41202#ChapterIII#Chapter III Diseases of the blood and blood-forming organs and certain disorders involving the immune mechanism	TET2	3.43e-11	1	1	0.1028	1.87285e-11	3.43017	2.45179	4.70425	4	245724	273	11866	45	2945	2	309	0	3859	0	441	1	1100	0	44	0	ptv
Source of report of I25 (chronic ischaemic heart disease)	LDLR	1.875e-11	1	1	1	1.87519e-11	7.27905	4.09932	12.8829	4	152825	28	19495	26	2119	0	212	0	1700	0	723	0	563	0	46	0	ptv
Source of report of I25 (chronic ischaemic heart disease)	LDLR	1.875e-11	1	1	1	1.87519e-11	7.27905	4.09932	12.8829	4	152825	28	19495	26	2119	0	212	0	1700	0	723	0	563	0	46	0	ptv5pcnt
40006#ChapterII#Chapter II Neoplasms	TET2	3.778e-11	0.3377	1	0.3219	1.88123e-11	2.23115	1.77169	2.79582	4	217809	241	46060	113	3704	3	401	1	4009	3	408	1	1108	0	123	0	URmtr
Union#E119#E11.9 Without complications	GCK	1.1e-11	1	0.4588	0.2492	1.88224e-11	2.27107	1.80576	2.83326	4	183629	413	17819	94	3982	10	750	1	3640	5	1266	4	1009	5	108	1	flexdmg
Union#I82#I82 Other venous embolism and thrombosis	PROC	5.378e-11	0.327	1	0.16	1.88692e-11	2.16346	1.74696	2.65351	4	240464	1458	7311	96	3970	12	122	1	5537	76	97	3	1442	17	16	0	flexnonsyn
40006#D47#D47 Other neoplasms of uncertain or unknown behaviour of lymphoid| haematopoietic and related tissue	SRSF2	1.991e-11	1	NA	NA	1.99128e-11	74.0462	28.4193	161.686	2	189909	74	243	7	1740	0	7	0	NA	NA	NA	NA	NA	NA	NA	NA	flexdmg
40006#C50#C50 Malignant neoplasm of breast	PALB2	9.593e-12	1	1	1	2.03653e-11	2.53835	1.95838	3.25167	4	117023	433	7784	75	1739	1	59	0	2019	11	104	0	726	2	44	0	flexdmg
41202#Z421#Z42.1 Follow-up care involving plastic surgery of breast	BRCA2	2.158e-11	1	0.1627	0.4215	2.07858e-11	2.61753	2.01112	3.35662	4	142528	2452	1410	65	2145	76	20	0	2176	86	13	1	830	24	5	1	flexnonsynmtr
41202#BlockQ80-Q89#Q80-Q89 Other congenital malformations	NF1	3.58e-12	1	NA	1	2.1044e-11	6.31324	3.92887	9.68799	3	226582	2925	257	23	4622	66	5	0	2986	53	15	0	NA	NA	NA	NA	flexnonsyn
Union#E80#E80 Disorders of porphyrin and bilirubin metabolism	UGT1A5	1.099e-11	1	NA	1	2.17769e-11	6.55531	4.05887	10.0754	3	170999	595	929	22	4722	14	7	0	3315	18	19	0	NA	NA	NA	NA	raredmg
Union#J93#J93 Pneumothorax	FLCN	1.999e-11	1	NA	1	2.22309e-11	11.645	6.3296	19.9448	3	182773	133	1755	15	4724	2	17	0	5695	1	17	0	NA	NA	NA	NA	ptv
40006#BlockC50-C50#C50-C50 Malignant neoplasm of breast	PALB2	1.066e-11	1	1	1	2.25019e-11	2.53144	1.95312	3.24268	4	117021	435	7784	75	1739	1	59	0	2020	10	104	0	726	2	44	0	flexdmg
Union#BlockE70-E90#E70-E90 Metabolic disorders	LDLR	1.076e-11	0.3343	1	1	2.25106e-11	5.09013	3.09909	8.44784	4	173094	27	46863	40	3869	1	872	1	3462	1	1583	0	1300	1	174	0	ptv
Union#BlockE70-E90#E70-E90 Metabolic disorders	LDLR	1.076e-11	0.3343	1	1	2.25106e-11	5.09013	3.09909	8.44784	4	173094	27	46863	40	3869	1	872	1	3462	1	1583	0	1300	1	174	0	ptv5pcnt
40012#3#Malignant| primary site	BRCA2	5.299e-12	1	1	0.4096	2.26391e-11	1.33405	1.22716	1.44872	4	218902	2834	40526	709	3120	59	319	6	4249	83	337	4	1179	21	99	1	ptvraredmg
40012#1#Uncertain whether benign or malignant	TET2	8.491e-11	0.0298	NA	1	2.27325e-11	5.64825	3.61126	8.45955	3	198768	506	1705	24	4390	6	18	1	5332	15	23	0	NA	NA	NA	NA	ptvraredmg
Union#C785#C78.5 Secondary malignant neoplasm of large intestine and rectum	MSH6	1.337e-10	0.022	1	1	2.28917e-11	9.34969	5.34789	15.3211	4	222611	239	1643	16	4718	4	20	1	5682	11	20	0	1468	0	7	0	ptv
Union#BlockC15-C26#C15-C26 Malignant neoplasms of digestive organs	MSH6	5.144e-10	0.0073	1	0.2299	2.31028e-11	4.20943	2.85906	6.03119	4	203979	214	7623	32	4646	5	90	2	5610	16	86	1	1450	0	25	0	ptv5pcnt
Source of report of D70 (agranulocytosis)	TET2	1.866e-11	1	1	1	2.33168e-11	6.60161	4.06611	10.2107	4	241123	286	2775	22	2857	2	44	0	4550	1	48	0	1353	0	9	0	ptv
20002#1068#venous thromboembolic disease	PROC	8.359e-11	0.3721	1	0.1166	2.41541e-11	2.22114	1.77928	2.74515	4	174624	1054	6812	91	1699	6	116	1	2661	33	90	3	869	8	13	0	flexnonsyn
Union#D471#D47.1 Chronic myeloproliferative disease	TET2	2.063e-11	1	NA	NA	2.42338e-11	17.0929	8.64716	30.7205	2	219759	804	189	12	4729	8	6	0	NA	NA	NA	NA	NA	NA	NA	NA	flexdmg
41202#Z42#Z42 Follow-up care involving plastic surgery	BRCA1	1.872e-11	1	1	1	2.43838e-11	8.68271	5.02021	14.1526	4	159976	176	1851	18	2308	2	26	0	2926	1	22	0	1271	1	7	0	ptv
Union#ChapterIV#Chapter IV Endocrine| nutritional and metabolic diseases	LDLR	4.498e-10	0.408	0.0958	0.0713	2.49641e-11	1.32765	1.2217	1.44211	4	174926	1500	74072	836	2750	33	1586	24	3029	32	2377	39	1147	25	291	12	flexdmg
40006#BlockC15-C26#C15-C26 Malignant neoplasms of digestive organs	MSH2	7.157e-12	1	1	1	2.58303e-11	17.2139	8.17351	34.3536	4	171187	23	4869	13	2566	1	59	0	4522	3	52	0	1123	2	16	0	ptv
40006#BlockC15-C26#C15-C26 Malignant neoplasms of digestive organs	MSH2	7.157e-12	1	1	1	2.58303e-11	17.2139	8.17351	34.3536	4	171187	23	4869	13	2566	1	59	0	4522	3	52	0	1123	2	16	0	ptv5pcnt
Source of report of E80 (disorders of porphyrin and bilirubin metabolism)	UGT1A3	1.451e-11	1	NA	1	2.58318e-11	4.64816	3.10367	6.71683	3	169699	1306	818	30	2914	18	5	0	1473	12	16	0	NA	NA	NA	NA	flexdmg
Union#M109#M10.9 Gout| unspecified	SLC22A12	2.895e-11	0.6567	1	0.4234	2.70452e-11	0.299746	0.18497	0.459905	4	136567	2040	4446	19	2809	53	76	2	3460	56	115	0	534	10	19	0	flexnonsyn
Union#D58#D58 Other hereditary haemolytic anaemias	ANK1	2.536e-12	1	NA	1	2.73906e-11	46.0029	19.1993	95.2113	3	268730	326	106	8	4717	11	15	0	5692	15	6	0	NA	NA	NA	NA	URmtr
Union#E11#E11 Non-insulin-dependent diabetes mellitus	GCK	1.976e-11	1	1	0.4716	2.7469e-11	12.582	5.85373	27.8765	4	182049	12	19842	18	3942	0	801	0	3606	1	1354	1	972	0	125	0	ptv
Union#E11#E11 Non-insulin-dependent diabetes mellitus	GCK	1.976e-11	1	1	0.4716	2.7469e-11	12.582	5.85373	27.8765	4	182049	12	19842	18	3942	0	801	0	3606	1	1354	1	972	0	125	0	ptv5pcnt
Union#C911#C91.1 Chronic lymphocytic leukaemia	IGLL5	2.447e-11	NA	NA	1	2.79141e-11	16.8308	8.52583	30.1343	2	201643	236	602	12	NA	NA	NA	NA	5699	6	8	0	NA	NA	NA	NA	syn
Union#BlockJ09-J18#J09-J18 Influenza and pneumonia	ASXL1	1.08e-11	1	1	1	2.82513e-11	3.51033	2.47801	4.88027	4	204936	186	13652	45	3543	4	240	0	4536	2	288	0	1436	1	38	0	ptv5pcnt
Union#ChapterIII#Chapter III Diseases of the blood and blood-forming organs and certain disorders involving the immune mechanism	TET2	8.553e-11	0.5852	1	0.0034	2.82935e-11	2.33958	1.83929	2.95151	4	233812	338	26153	88	3141	4	842	0	4023	2	922	5	1196	4	100	0	UR
Union#E80#E80 Disorders of porphyrin and bilirubin metabolism	UGT1A3	1.63e-11	1	NA	1	2.83688e-11	5.13494	3.34872	7.56694	3	170648	946	924	27	4711	25	7	0	3316	17	19	0	NA	NA	NA	NA	ptvraredmg
Union#R31#R31 Unspecified haematuria	COL4A4	2.46e-10	0.5332	0.4872	0.011	2.83791e-11	1.73692	1.48468	2.02242	4	195272	1652	12128	176	3015	41	208	4	4480	40	246	7	1400	15	59	1	raredmg
41202#C92#C92 Myeloid leukaemia	ASXL1	2.635e-11	NA	NA	1	2.84571e-11	46.4591	19.2	97.7033	2	161234	70	392	8	NA	NA	NA	NA	4524	1	8	0	NA	NA	NA	NA	ptv
Union#BlockD65-D69#D65-D69 Coagulation defects| purpura and other haemorrhagic conditions	TET2	9.46e-12	1	1	1	2.84988e-11	4.03452	2.78101	5.67861	4	232124	647	2982	35	4672	7	64	0	5616	16	81	0	1460	9	6	0	ptvraredmg
Source of report of D69 (purpura and other haemorrhagic conditions)	TET2	8.438e-11	1	1	0.0604	2.85604e-11	7.8494	4.64875	12.5062	4	239557	285	1916	18	3791	4	27	0	4547	4	56	1	1336	17	5	0	ptv5pcnt
Union#J93#J93 Pneumothorax	FLCN	2.426e-11	1	NA	1	2.89802e-11	11.4076	6.20436	19.5205	3	182771	135	1755	15	4722	4	17	0	5695	1	17	0	NA	NA	NA	NA	ptv5pcnt
41202#Z080#Z08.0 Follow-up examination after surgery for malignant neoplasm	MSH6	1.126e-10	0.0422	1	1	2.9054e-11	6.61287	4.04727	10.3096	4	198836	192	3352	21	3876	3	41	1	4800	7	41	0	1272	0	11	0	ptv
Union#D696#D69.6 Thrombocytopenia| unspecified	TET2	1.574e-11	1	NA	1	2.91723e-11	8.44836	4.92439	13.6333	3	214482	278	1579	18	4706	5	32	0	5660	6	47	0	NA	NA	NA	NA	URmtr
41202#N189#N18.9 Chronic renal failure| unspecified	PKD1	3.402e-12	1	NA	0.3302	2.95242e-11	5.65838	3.59342	8.54397	3	159671	2173	267	24	2659	54	22	0	3136	74	16	1	NA	NA	NA	NA	ptvraredmg
Union#D44#D44 Neoplasm of uncertain or unknown behaviour of endocrine glands	MEN1	2.958e-11	1	NA	1	2.95838e-11	1140.49	229.495	8192	3	268976	5	185	4	4733	0	10	0	5708	0	5	0	NA	NA	NA	NA	ptv
Union#D44#D44 Neoplasm of uncertain or unknown behaviour of endocrine glands	MEN1	2.958e-11	1	NA	1	2.95838e-11	1140.49	229.495	8192	3	268976	5	185	4	4733	0	10	0	5708	0	5	0	NA	NA	NA	NA	ptv5pcnt
20002#1094#deep venous thrombosis (dvt)	PROC	2.16e-11	1	1	0.4066	3.03828e-11	2.72086	2.06209	3.53436	4	174114	718	5335	61	1765	5	93	0	2677	17	78	1	873	4	8	0	ptvraredmg
Union#BlockC76-C80#C76-C80 Malignant neoplasms of ill-defined| secondary and unspecified sites	BRCA2	2.306e-11	0.3598	1	0.5738	3.05757e-11	2.17365	1.74768	2.67745	4	257168	1007	10900	95	4561	40	140	2	4606	32	120	1	1427	13	35	0	UR
Union#C920#C92.0 Acute myeloid leukaemia	ASXL1	2.988e-11	NA	NA	1	3.12575e-11	45.0293	18.8333	92.5874	2	218226	112	344	8	NA	NA	NA	NA	5706	1	6	0	NA	NA	NA	NA	ptv
Union#I71#I71 Aortic aneurysm and dissection	FBN1	3.134e-11	1	NA	1	3.1345e-11	124.29	31.5872	586.642	3	150365	4	2114	7	4722	0	21	0	5696	0	17	0	NA	NA	NA	NA	ptv
Union#I71#I71 Aortic aneurysm and dissection	FBN1	3.134e-11	1	NA	1	3.1345e-11	124.29	31.5872	586.642	3	150365	4	2114	7	4722	0	21	0	5696	0	17	0	NA	NA	NA	NA	ptv5pcnt
41202#ChapterII#Chapter II Neoplasms	ATM	1.061e-10	0.3041	1	0.1749	3.14381e-11	1.30489	1.20639	1.41067	4	188045	1886	71157	930	2446	31	1237	21	3315	33	1027	16	942	12	297	3	ptvraredmg
20002#1473#high cholesterol	PCSK9	2.11e-10	1	1	0.3185	3.16176e-11	0.191064	0.0905435	0.357037	4	170353	259	32694	10	2922	3	534	0	2310	4	1033	0	1077	3	133	0	ptv
20001#1020#large bowel cancer|colorectal cancer	MLH1	9.178e-11	3.809e-05	1	0.4216	3.16415e-11	15.8718	7.84121	29.7957	4	176218	51	1464	10	3300	0	19	2	4359	151	15	1	1121	2	5	0	ptv5pcnt
20001#1020#large bowel cancer|colorectal cancer	MLH1	9.178e-11	3.809e-05	1	0.4216	3.16415e-11	15.8718	7.84121	29.7957	4	176218	51	1464	10	3300	0	19	2	4359	151	15	1	1121	2	5	0	ptv5pcnt
40006#C50#C50 Malignant neoplasm of breast	PALB2	9.653e-12	1	1	1	3.18853e-11	2.82434	2.11572	3.7179	4	117134	322	7797	62	1739	1	59	0	2021	9	104	0	728	0	44	0	ptvraredmg
Union#I422#I42.2 Other hypertrophic cardiomyopathy	MYBPC3	3.772e-10	1	NA	0.0122	3.19208e-11	32.2621	14.3723	63.3773	3	181700	245	183	8	4721	8	14	0	5697	9	6	1	NA	NA	NA	NA	URmtr
Union#I82#I82 Other venous embolism and thrombosis	PROC	5.416e-11	0.327	1	0.354	3.21277e-11	2.20752	1.76772	2.72808	4	240594	1328	7317	90	3970	12	122	1	5544	69	98	2	1446	13	16	0	flexdmg
Union#D46#D46 Myelodysplastic syndromes	TET2	7.468e-10	1	NA	0.0023	3.2329e-11	4.53473	3.0287	6.57014	3	202013	4015	326	28	4605	133	5	0	5544	159	7	3	NA	NA	NA	NA	flexnonsyn
Source of report of H26 (other cataract)	MIP	1.343e-12	0.3965	1	0.6646	3.30099e-11	2.4397	1.89689	3.10362	4	242488	432	16547	78	3418	15	422	0	3610	8	680	2	1070	3	110	0	flexdmg
41202#BlockC51-C58#C51-C58 Malignant neoplasms of female genital organs	MSH6	2.294e-10	0.0954	1	0.0682	3.32538e-11	2.84479	2.13123	3.73204	4	105056	890	2225	53	1711	29	28	2	1971	20	38	2	714	14	17	0	flexnonsynmtr
Source of report of K80 (cholelithiasis)	ABCB4	2.709e-10	0.3159	0.3802	0.0861	3.33559e-11	1.68978	1.45343	1.95642	4	187830	1477	14725	194	1591	27	141	4	1775	33	237	9	817	6	57	1	flexdmg
Union#D69#D69 Purpura and other haemorrhagic conditions	TET2	1.752e-11	1	1	1	3.36569e-11	6.46503	3.98499	9.99025	4	229274	290	2594	22	4694	5	44	0	5637	6	70	0	1469	0	6	0	URmtr
41202#H26#H26 Other cataract	MIP	1.717e-12	1	1	1	3.42563e-11	6.90401	4.0197	11.5793	4	218447	41	15659	24	3430	3	410	0	3616	2	673	0	935	0	117	0	URmtr
40006#BlockC50-C50#C50-C50 Malignant neoplasm of breast	PALB2	1.209e-11	1	1	1	3.43524e-11	2.81404	2.10809	3.70411	4	117132	324	7797	62	1739	1	59	0	2022	8	104	0	728	0	44	0	ptvraredmg
41202#C541#C54.1 Endometrium	MSH6	1.193e-09	0.0275	1	0.0251	3.5054e-11	3.83603	2.66977	5.36121	4	105056	890	1066	33	1711	29	13	2	1971	20	21	2	714	14	9	0	flexnonsynmtr
Union#C785#C78.5 Secondary malignant neoplasm of large intestine and rectum	MLH1	7.013e-10	0.008	1	0.1615	3.56141e-11	3.7203	2.61204	5.15331	4	221502	1348	1624	35	4693	29	19	2	5644	49	19	1	1457	11	7	0	ptvraredmg
Union#H26#H26 Other cataract	MIP	1.672e-12	1	1	1	3.65691e-11	5.85231	3.54268	9.48732	4	234006	44	21620	28	4182	3	558	0	4846	2	865	0	1325	1	149	0	URmtr
Union#BlockI70-I79#I70-I79 Diseases of arteries| arterioles and capillaries	ENG	3.701e-11	1	1	1	3.70052e-11	46.2904	14.4095	172.263	4	196008	5	8468	10	4626	0	117	0	4586	0	150	0	1458	0	17	0	ptv
Union#BlockI70-I79#I70-I79 Diseases of arteries| arterioles and capillaries	ENG	3.701e-11	1	1	1	3.70052e-11	46.2904	14.4095	172.263	4	196008	5	8468	10	4626	0	117	0	4586	0	150	0	1458	0	17	0	ptv5pcnt
41202#Z080#Z08.0 Follow-up examination after surgery for malignant neoplasm	MLH1	6.664e-10	8.694e-05	1	1	3.71198e-11	2.78704	2.09946	3.63608	4	197825	1203	3319	54	3860	19	38	4	4763	44	41	0	1263	9	11	0	ptvraredmg
Source of report of A41 (other septicaemia)	SRSF2	1.632e-10	1	1	0.0465	3.73986e-11	7.96821	4.64628	12.9539	4	220820	130	3918	18	3582	2	75	0	3903	1	93	1	1196	1	10	0	flexnonsynmtr
41202#BlockC50-C50#C50-C50 Malignant neoplasm of breast	BRCA2	1.252e-09	0.0636	0.6415	0.0248	3.77971e-11	1.62869	1.41453	1.86844	4	104933	1736	8341	220	1685	55	80	6	1937	70	117	10	707	21	44	2	flexnonsynmtr
40001#ChapterII#Chapter II Neoplasms	TET2	2.265e-10	0.1093	1	0.1184	3.8031e-11	3.42147	2.43778	4.69855	4	217685	326	8429	42	3303	3	96	1	4520	5	95	1	1121	4	16	0	UR
Union#ChapterII#Chapter II Neoplasms	ATM	5.192e-11	0.3904	1	0.646	3.93124e-11	1.29629	1.20039	1.39932	4	181454	1811	77363	1005	2522	32	1354	22	3342	40	1164	16	979	13	321	4	ptvraredmg
Union#BlockQ80-Q89#Q80-Q89 Other congenital malformations	FBN1	1.371e-10	0.0138	NA	1	3.93557e-11	4.31852	2.91921	6.18212	3	233555	3075	525	30	4638	96	7	2	3176	63	18	0	NA	NA	NA	NA	ptvraredmg
Source of report of K80 (cholelithiasis)	ABCG5	1.568e-10	1	1	0.1704	3.99454e-11	0.49146	0.383922	0.62048	4	187496	1811	14848	71	1600	18	144	1	1776	32	245	1	806	17	57	1	flexnonsyn
Union#D69#D69 Purpura and other haemorrhagic conditions	SRSF2	2.371e-11	1	1	1	4.00809e-11	10.0571	5.58853	16.9481	4	229429	135	2600	16	4697	2	44	0	5640	3	70	0	1468	1	6	0	flexnonsynmtr
20002#1079#cardiomyopathy	MYBPC3	3.275e-11	1	NA	NA	4.01495e-11	69.0168	25.9489	155.789	2	111532	43	255	7	2113	1	7	0	NA	NA	NA	NA	NA	NA	NA	NA	ptv
20002#1079#cardiomyopathy	MYBPC3	3.275e-11	1	NA	NA	4.01495e-11	69.0168	25.9489	155.789	2	111532	43	255	7	2113	1	7	0	NA	NA	NA	NA	NA	NA	NA	NA	ptv5pcnt
40011#8380#Endometrioid carcinoma	MSH6	4.326e-10	NA	1	0.0306	4.01931e-11	16.511	8.30454	29.9091	3	145290	143	713	11	NA	NA	NA	NA	2696	6	11	1	993	0	8	0	ptv
Source of report of E78 (disorders of lipoprotein metabolism and other lipidaemias)	PCSK9	4.952e-12	0.1749	0.1448	1	4.02667e-11	0.640609	0.556075	0.735681	4	158103	1047	55073	224	2907	25	872	12	2266	21	1812	16	1068	14	217	0	flexdmg
Union#BlockE10-E14#E10-E14 Diabetes mellitus	GCK	3.928e-11	1	0.2038	0.1967	4.04194e-11	2.33143	1.83139	2.94314	4	183570	348	19270	87	3914	9	819	1	3620	3	1315	3	994	1	119	1	flexnonsynmtr
20002#18#haematology	HBB	7.041e-11	1	1	0.0192	4.05804e-11	5.20535	3.34903	7.79456	4	195249	228	3607	24	3033	10	138	0	3247	7	207	3	1442	6	25	0	flexdmg
20002#18#haematology	HBB	7.041e-11	1	1	0.0192	4.05804e-11	5.20535	3.34903	7.79456	4	195249	228	3607	24	3033	10	138	0	3247	7	207	3	1442	6	25	0	flexnonsyn
Union#C44#C44 Other malignant neoplasms of skin	PTPN14	3.866e-11	1	1	1	4.13658e-11	7.32389	4.16873	12.5991	4	217026	38	17837	23	4730	2	11	0	5693	2	18	0	1469	0	6	0	ptv
Union#C44#C44 Other malignant neoplasms of skin	PTPN14	3.866e-11	1	1	1	4.13658e-11	7.32389	4.16873	12.5991	4	217026	38	17837	23	4730	2	11	0	5693	2	18	0	1469	0	6	0	ptv5pcnt
Union#BlockN17-N19#N17-N19 Renal failure	ASXL1	4.725e-11	1	1	0.1598	4.13897e-11	3.37262	2.39623	4.66347	4	203753	186	14769	46	4375	4	364	0	4343	1	394	1	1437	1	37	0	ptv5pcnt
Union#C50#C50 Malignant neoplasm of breast	BRCA2	1.765e-11	0.1249	1	1	4.14386e-11	2.64478	2.00863	3.43816	4	136750	329	9965	66	2659	16	93	2	2615	14	143	0	942	7	52	0	URmtr
41202#BlockZ00-Z13#Z00-Z13 Persons encountering health services for examination and investigation	MSH2	5.403e-13	1	1	1	4.15676e-11	6.60321	3.79099	11.4377	4	206748	23	27535	27	3878	1	572	0	4802	5	588	0	1270	2	151	0	ptv
41202#BlockZ00-Z13#Z00-Z13 Persons encountering health services for examination and investigation	MSH2	5.403e-13	1	1	1	4.15676e-11	6.60321	3.79099	11.4377	4	206748	23	27535	27	3878	1	572	0	4802	5	588	0	1270	2	151	0	ptv5pcnt
20002#1220#diabetes	GCK	3.542e-10	1	1	0.0916	4.17464e-11	16.3602	7.02955	39.39	4	154600	11	12517	14	2925	0	549	0	2174	0	942	2	1080	0	77	0	ptv
20002#1220#diabetes	GCK	3.542e-10	1	1	0.0916	4.17464e-11	16.3602	7.02955	39.39	4	154600	11	12517	14	2925	0	549	0	2174	0	942	2	1080	0	77	0	ptv5pcnt
40006#C54#C54 Malignant neoplasm of corpus uteri	MSH6	5.308e-11	1	1	0.1643	4.19677e-11	4.08335	2.79573	5.78389	4	115956	962	958	33	1711	29	5	0	1971	20	16	1	714	14	7	0	flexnonsynmtr
40001#ChapterII#Chapter II Neoplasms	TET2	9.511e-11	0.1093	1	1	4.22051e-11	3.7512	2.6079	5.26606	4	217747	264	8433	38	3303	3	96	1	4521	4	96	0	1125	0	16	0	URmtr
41202#C56#C56 Malignant neoplasm of ovary	BRCA1	3.88e-11	1	1	1	4.2316e-11	16.8191	8.35134	30.9892	4	105856	90	832	12	1739	1	10	0	1991	0	12	0	728	0	5	0	ptv
41202#D126#D12.6 Colon| unspecified	MUTYH	3.307e-11	1	NA	1	4.30606e-11	25.8305	11.5939	52.1064	3	153715	43	1338	10	3305	1	8	0	4522	3	13	0	NA	NA	NA	NA	rec
Union#C44#C44 Other malignant neoplasms of skin	FLG	5.457e-11	0.482	0.5594	0.3138	4.42127e-11	1.16405	1.11291	1.21717	4	190999	26065	15413	2447	4458	274	10	1	5338	357	16	2	1282	187	5	1	ptv5pcnt
Source of report of I25 (chronic ischaemic heart disease)	LDLR	5.064e-12	0.3563	1	0.7195	4.43244e-11	1.54231	1.35943	1.74537	4	151370	1483	19222	299	2089	30	211	1	1675	25	711	12	551	12	46	0	flexnonsyn
Union#ChapterIII#Chapter III Diseases of the blood and blood-forming organs and certain disorders involving the immune mechanism	TET2	1.381e-10	0.3574	1	0.0046	4.45591e-11	1.80214	1.5198	2.12695	4	233346	804	26079	162	3138	7	842	0	4010	15	916	11	1191	9	100	0	flexdmg
40011#8500#Duct adenocarcinoma	BRCA2	9.982e-11	0.0706	1	0.6655	4.45649e-11	1.62675	1.41338	1.86498	4	137228	2790	6884	227	2686	16	66	2	2603	41	96	2	956	4	41	0	ptv5pcnt
Union#D638#D63.8 Anaemia in other chronic diseases classified elsewhere	PKD1	1.525e-10	1	NA	0.0642	4.48025e-11	10.7433	5.92963	18.0459	3	235147	851	353	14	4705	28	10	0	5673	26	13	1	NA	NA	NA	NA	UR
Union#C785#C78.5 Secondary malignant neoplasm of large intestine and rectum	MSH6	2.106e-10	0.0306	1	1	4.61849e-11	8.91307	5.10149	14.5918	4	222603	247	1643	16	4716	6	20	1	5676	17	20	0	1468	0	7	0	ptv5pcnt
Source of report of I26 (pulmonary embolism)	PROS1	4.922e-11	0.2692	1	1	4.68336e-11	3.44324	2.45403	4.71473	4	239399	621	4516	41	2111	8	74	1	2692	11	36	0	873	5	9	0	ptvraredmg
Source of report of D58 (other hereditary haemolytic anaemias)	SLC4A1	2.055e-12	1	NA	1	4.73401e-11	16.6403	8.26544	30.6324	3	267108	1977	73	12	3759	36	14	0	4497	54	5	0	NA	NA	NA	NA	flexdmg
20001#1020#large bowel cancer|colorectal cancer	MLH1	1.13e-09	0.0089	1	0.1326	4.73656e-11	3.9462	2.72347	5.54683	4	175227	1042	1442	32	3279	21	19	2	4471	39	15	1	1113	10	5	0	ptvraredmg
20001#1020#large bowel cancer|colorectal cancer	MLH1	1.13e-09	0.0089	1	0.1326	4.73656e-11	3.9462	2.72347	5.54683	4	175227	1042	1442	32	3279	21	19	2	4471	39	15	1	1113	10	5	0	ptvraredmg
Source of report of E80 (disorders of porphyrin and bilirubin metabolism)	UGT1A9	2.682e-11	1	NA	1	4.79695e-11	7.06595	4.26129	11.0863	3	170442	563	828	20	2919	13	5	0	1478	7	16	0	NA	NA	NA	NA	raredmg
Union#D69#D69 Purpura and other haemorrhagic conditions	TET2	2.291e-11	1	1	1	4.90223e-11	5.71398	3.60807	8.65236	4	229207	357	2592	24	4694	5	44	0	5635	8	70	0	1465	4	6	0	UR
Union#ChapterII#Chapter II Neoplasms	CHEK2	1.962e-10	1	0.2458	0.127	4.93499e-11	1.31622	1.21277	1.42787	4	181658	1607	77470	898	2548	6	1373	3	3345	37	1160	20	982	10	319	6	flexnonsyn
41202#C50#C50 Malignant neoplasm of breast	BRCA2	1.28e-09	0.0636	0.6415	0.026	5.02775e-11	1.62618	1.41237	1.86555	4	104931	1738	8341	220	1685	55	80	6	1936	71	117	10	707	21	44	2	flexnonsynmtr
Source of report of I26 (pulmonary embolism)	PROS1	4.634e-11	0.3864	1	1	5.04861e-11	2.49511	1.93116	3.17837	4	238570	1450	4488	69	2106	13	74	1	2684	19	36	0	872	6	9	0	flexdmg
Union#BlockC51-C58#C51-C58 Malignant neoplasms of female genital organs	MSH6	9.727e-11	0.2223	1	0.1557	5.0554e-11	2.17417	1.74447	2.68306	4	139896	1167	5059	92	2671	39	58	2	2621	27	64	2	959	18	24	0	flexnonsynmtr
41202#I420#I42.0 Dilated cardiomyopathy	TTN	4.172e-10	0.0908	NA	0.215	5.05834e-11	4.24809	2.86403	6.11477	3	123737	3148	280	30	2011	108	8	2	2612	91	6	1	NA	NA	NA	NA	URmtr
41202#C54#C54 Malignant neoplasm of corpus uteri	MSH6	1.695e-09	0.0275	1	0.0272	5.24166e-11	3.77895	2.63046	5.27964	4	105056	890	1082	33	1711	29	13	2	1971	20	22	2	714	14	9	0	flexnonsynmtr
41202#D46#D46 Myelodysplastic syndromes	DDX41	6.582e-09	NA	NA	0.0003835	5.25798e-11	13.6972	7.15164	24.0526	2	150699	588	238	11	NA	NA	NA	NA	4507	18	5	2	NA	NA	NA	NA	flexnonsynmtr
40006#BlockC81-C96#C81-C96 Malignant neoplasms| stated or presumed to be primary| of lymphoid| haematopoietic and related tissue	SRSF2	5.065e-11	1	NA	1	5.28245e-11	5.73456	3.60858	8.72051	3	174841	293	2492	24	3305	1	30	0	4525	0	22	0	NA	NA	NA	NA	flexnonsyn
Source of report of J93 (pneumothorax)	FLCN	6.213e-10	0.0111	NA	1	5.33869e-11	14.0218	7.21932	25.0406	3	176680	109	1491	12	2850	1	15	1	2789	1	13	0	NA	NA	NA	NA	URmtr
Union#E80#E80 Disorders of porphyrin and bilirubin metabolism	UGT1A1	4.178e-11	1	NA	1	5.36345e-11	24.2937	11.1521	47.3984	3	171521	73	941	10	4736	0	7	0	3331	2	19	0	NA	NA	NA	NA	ptv
Union#E80#E80 Disorders of porphyrin and bilirubin metabolism	UGT1A1	4.178e-11	1	NA	1	5.36345e-11	24.2937	11.1521	47.3984	3	171521	73	941	10	4736	0	7	0	3331	2	19	0	NA	NA	NA	NA	ptv5pcnt
Source of report of D70 (agranulocytosis)	TET2	1.866e-11	1	1	1	5.37578e-11	6.30319	3.88489	9.74205	4	241123	286	2775	22	2856	3	44	0	4547	4	48	0	1336	17	9	0	ptv5pcnt
Source of report of D69 (purpura and other haemorrhagic conditions)	SRSF2	3.902e-11	1	1	1	5.40852e-11	12.155	6.46907	21.1055	4	239702	140	1920	14	3793	2	27	0	4550	1	57	0	1352	1	5	0	flexnonsynmtr
20002#1226#hypothyroidism|myxoedema	TSHR	5.265e-11	1	1	1	5.50611e-11	3.17005	2.27834	4.34558	4	138681	174	13053	52	1861	0	108	0	1748	0	355	0	1079	1	23	0	ptv
20002#1226#hypothyroidism|myxoedema	TSHR	5.265e-11	1	1	1	5.50611e-11	3.17005	2.27834	4.34558	4	138681	174	13053	52	1861	0	108	0	1748	0	355	0	1079	1	23	0	ptv
20002#1226#hypothyroidism|myxoedema	TSHR	5.265e-11	1	1	1	5.50611e-11	3.17005	2.27834	4.34558	4	138681	174	13053	52	1861	0	108	0	1748	0	355	0	1079	1	23	0	ptv5pcnt
20002#1226#hypothyroidism|myxoedema	TSHR	5.265e-11	1	1	1	5.50611e-11	3.17005	2.27834	4.34558	4	138681	174	13053	52	1861	0	108	0	1748	0	355	0	1079	1	23	0	ptv5pcnt
41202#Z42#Z42 Follow-up care involving plastic surgery	BRCA2	9.676e-12	1	1	1	5.70704e-11	2.58723	1.98131	3.32669	4	158045	2107	1804	65	2260	50	26	0	2876	51	22	0	1251	21	7	0	ptvraredmg
20002#1405#other renal|kidney problem	PKD1	1.066e-10	0.6842	NA	0.2575	5.71871e-11	1.7646	1.49731	2.06915	3	227937	16769	1280	167	2466	241	17	2	2867	332	29	6	NA	NA	NA	NA	flexnonsyn
20002#1405#other renal|kidney problem	PKD1	1.066e-10	0.6842	NA	0.2575	5.71871e-11	1.7646	1.49731	2.06915	3	227937	16769	1280	167	2466	241	17	2	2867	332	29	6	NA	NA	NA	NA	flexnonsyn
Union#C785#C78.5 Secondary malignant neoplasm of large intestine and rectum	MLH1	6.611e-11	1.867e-05	1	0.494	5.76486e-11	12.8881	6.64304	23.2647	4	222773	77	1648	11	4722	0	19	2	5503	190	19	1	1465	3	7	0	ptv5pcnt
Source of report of E80 (disorders of porphyrin and bilirubin metabolism)	UGT1A6	3.213e-11	1	NA	1	5.82882e-11	6.9859	4.21349	10.9597	3	170436	569	828	20	2923	9	5	0	1477	8	16	0	NA	NA	NA	NA	raredmg
6152#5#Blood clot in the leg (DVT)	PROC	1.305e-10	1	1	0.0707	5.90213e-11	2.3345	1.83108	2.94563	4	77375	499	5427	82	1463	7	97	0	1634	17	82	3	605	6	9	0	flexnonsyn
41202#Z121#Z12.1 Special screening examination for neoplasm of intestinal tract	MSH2	9.467e-12	1	0.2488	1	5.98134e-11	3.82565	2.64316	5.39333	4	247648	307	6923	36	3413	12	202	0	4801	6	170	0	1267	5	61	1	URmtr
40011#8380#Endometrioid carcinoma	MSH6	5.316e-10	NA	1	0.0434	6.01754e-11	15.9126	8.00804	28.7831	3	145287	146	713	11	NA	NA	NA	NA	2693	9	11	1	993	0	8	0	ptv5pcnt
40001#C61#C61 Malignant neoplasm of prostate	BRCA2	2.433e-11	1	NA	NA	6.14296e-11	4.51834	3.00527	6.56178	2	116827	1585	470	30	1538	28	15	0	NA	NA	NA	NA	NA	NA	NA	NA	ptvraredmg
41202#C18#C18 Malignant neoplasm of colon	MLH1	8.849e-09	0.0002274	1	1	6.40556e-11	14.6218	7.29299	27.2715	4	166026	52	2850	11	2449	0	36	2	4525	0	28	0	1125	0	11	0	ptv
Union#E119#E11.9 Without complications	GCK	1.204e-10	1	0.0971	0.1828	6.51608e-11	2.36185	1.84188	3.00041	4	183694	348	17832	81	3983	9	750	1	3642	3	1267	3	1014	0	108	1	flexnonsynmtr
41202#D361#D36.1 Peripheral nerves and autonomic nervous system	NF1	2.089e-11	1	NA	1	6.59551e-11	5.17685	3.33235	7.72366	3	194559	2524	366	26	3261	45	7	0	4444	81	10	0	NA	NA	NA	NA	flexnonsyn
Source of report of I25 (chronic ischaemic heart disease)	LDLR	9.871e-12	0.5156	1	0.7023	6.73813e-11	1.56513	1.37185	1.78069	4	151509	1344	19246	275	2090	29	211	1	1678	22	712	11	552	11	46	0	flexdmg
20001#1020#large bowel cancer|colorectal cancer	MSH6	4.897e-10	0.0189	1	1	6.77534e-11	10.6176	5.80261	18.0584	4	176103	166	1460	14	3298	2	20	1	4503	7	16	0	1123	0	5	0	ptv
20001#1020#large bowel cancer|colorectal cancer	MSH6	4.897e-10	0.0189	1	1	6.77534e-11	10.6176	5.80261	18.0584	4	176103	166	1460	14	3298	2	20	1	4503	7	16	0	1123	0	5	0	ptv
Union#BlockL20-L30#L20-L30 Dermatitis and eczema	FLG	9.851e-11	0.2046	0.4994	0.389	6.80159e-11	1.34353	1.23107	1.46446	4	233328	31911	3320	611	4400	268	68	7	5267	351	87	8	1268	187	19	1	ptv5pcnt
41202#D13#D13 Benign neoplasm of other and ill-defined parts of digestive system	APC	4.123e-11	1	NA	1	6.86695e-11	8.61675	4.95142	14.0329	3	170169	481	674	17	3289	17	8	0	4516	9	13	0	NA	NA	NA	NA	URmtr
20002#1275#retinal problem	COL2A1	3.585e-11	1	1	1	7.05105e-11	162.106	41.2428	686.923	4	220464	4	1658	6	3426	1	21	0	3607	0	34	0	1071	0	8	0	ptv
20002#1275#retinal problem	COL2A1	3.585e-11	1	1	1	7.05105e-11	162.106	41.2428	686.923	4	220464	4	1658	6	3426	1	21	0	3607	0	34	0	1071	0	8	0	ptv5pcnt
Union#I25#I25 Chronic ischaemic heart disease	LDLR	1.383e-11	1	0.3923	0.6141	7.15797e-11	1.48724	1.32252	1.66902	4	150566	1457	23796	351	4401	62	277	3	2999	39	848	13	901	23	58	0	flexnonsyn
Union#BlockE00-E07#E00-E07 Disorders of thyroid gland	TSHR	4.131e-11	1	0.5156	0.726	7.17483e-11	1.91546	1.58454	2.30177	4	165885	675	16747	134	2976	17	247	1	3295	16	481	3	1395	15	64	1	flexnonsynmtr
40006#D47#D47 Other neoplasms of uncertain or unknown behaviour of lymphoid| haematopoietic and related tissue	TET2	1.169e-09	0.008	NA	NA	7.17801e-11	18.4282	9.01462	33.8965	2	189515	468	240	10	1739	1	6	1	NA	NA	NA	NA	NA	NA	NA	NA	ptvraredmg
Union#K91#K91 Postprocedural disorders of digestive system| not elsewhere classified	APC	6.397e-11	1	1	1	7.26315e-11	31.7571	13.4763	66.9151	4	221679	37	1669	9	4721	1	21	0	5685	0	28	0	1468	0	7	0	ptv
Union#K91#K91 Postprocedural disorders of digestive system| not elsewhere classified	APC	6.397e-11	1	1	1	7.26315e-11	31.7571	13.4763	66.9151	4	221679	37	1669	9	4721	1	21	0	5685	0	28	0	1468	0	7	0	ptv5pcnt
41202#Z080#Z08.0 Follow-up examination after surgery for malignant neoplasm	MSH6	2.235e-10	0.0626	1	1	7.46107e-11	6.26693	3.8406	9.75653	4	198828	200	3352	21	3874	5	41	1	4797	10	41	0	1272	0	11	0	ptv5pcnt
Union#BlockI20-I25#I20-I25 Ischaemic heart diseases	LDLR	8.821e-11	0.6239	1	0.3146	7.48978e-11	1.48266	1.31916	1.66309	4	155652	1340	27659	357	4341	55	342	5	3056	35	944	15	964	22	68	1	flexdmg
41202#L72#L72 Follicular cysts of skin and subcutaneous tissue	FLG	1.2e-11	0.6353	1	0.1108	7.51114e-11	0.757215	0.693225	0.825851	4	206067	28254	5460	558	3402	199	83	6	3374	228	97	11	969	144	17	2	ptv5pcnt
41202#Z12#Z12 Special screening examination for neoplasms	MSH2	1.619e-11	1	0.2589	1	7.51879e-11	3.7134	2.57915	5.20993	4	248336	317	7217	37	3445	10	210	0	4801	6	178	0	1267	5	64	1	URmtr
Union#G98#G98 Other disorders of nervous system| not elsewhere classified	NF1	1.093e-10	1	1	0.0673	7.55224e-11	4.33808	2.90858	6.25471	4	241154	426	3858	30	4667	19	57	0	5630	4	78	1	1451	3	21	0	URmtr
41202#BlockH25-H28#H25-H28 Disorders of lens	MIP	4.991e-12	1	1	0.5107	7.58203e-11	3.91759	2.63078	5.74966	4	216270	78	24932	40	3428	5	556	0	3616	2	972	1	951	2	164	0	UR
Union#A419#A41.9 Septicaemia| unspecified	SRSF2	5.548e-11	1	1	1	7.66239e-11	7.79597	4.4958	12.851	4	213375	94	5412	19	4647	1	95	0	5601	1	111	0	1459	1	15	0	flexdmg
Union#L72#L72 Follicular cysts of skin and subcutaneous tissue	FLG	2.318e-11	1	1	0.2257	7.80236e-11	0.795107	0.739846	0.85363	4	222241	30771	7790	850	4365	269	103	6	5219	346	135	13	1264	185	23	3	ptv5pcnt
Union#E80#E80 Disorders of porphyrin and bilirubin metabolism	UGT1A6	4.25e-11	1	NA	1	7.89149e-11	6.45822	3.94978	10.0182	3	171017	577	930	21	4721	15	7	0	3317	16	19	0	NA	NA	NA	NA	raredmg
20002#1068#venous thromboembolic disease	PROC	1.099e-10	0.3721	1	0.252	8.08448e-11	2.25136	1.78722	2.80577	4	174713	965	6818	85	1699	6	116	1	2667	27	91	2	871	6	13	0	flexdmg
Union#BlockQ60-Q64#Q60-Q64 Congenital malformations of the urinary system	PKD2	1.447e-10	1	NA	0.1376	8.13155e-11	4.55446	3.02206	6.61451	3	239907	1934	757	28	4677	55	11	0	5640	59	13	1	NA	NA	NA	NA	flexnonsyn
Union#I42#I42 Cardiomyopathy	MYBPC3	2.62e-10	1	NA	0.0563	8.16454e-11	7.93167	4.61809	12.8204	3	192263	256	1607	17	3380	6	47	0	5671	9	32	1	NA	NA	NA	NA	URmtr
Union#D696#D69.6 Thrombocytopenia| unspecified	TET2	2.577e-11	1	NA	1	8.29585e-11	4.70665	3.09782	6.88139	3	213991	769	1569	28	4703	8	32	0	5635	31	47	0	NA	NA	NA	NA	flexdmg
Union#BlockC76-C80#C76-C80 Malignant neoplasms of ill-defined| secondary and unspecified sites	BRCA1	5.037e-11	1	1	1	8.36566e-11	3.23586	2.32276	4.41596	4	257846	329	10949	46	4595	6	142	0	4637	1	121	0	1439	1	35	0	ptv5pcnt
20002#1434#other neurological problem	NF1	1.349e-10	1	1	0.0837	8.38783e-11	4.32617	2.89843	6.2442	4	222974	405	3781	30	3828	12	57	0	4422	4	77	1	1291	3	21	0	URmtr
Union#C509#C50.9 Breast| unspecified	BRCA2	1.058e-10	0.0134	1	1	8.44733e-11	1.60143	1.39539	1.83111	4	136926	2782	7288	237	2676	15	76	3	2629	43	114	1	955	4	42	0	ptv5pcnt
41202#C44#C44 Other malignant neoplasms of skin	PTPN14	8.269e-11	1	NA	1	8.61685e-11	9.04818	4.81447	16.599	3	168981	30	11781	19	3306	0	10	0	4523	2	12	0	NA	NA	NA	NA	ptv
41202#C44#C44 Other malignant neoplasms of skin	PTPN14	8.269e-11	1	NA	1	8.61685e-11	9.04818	4.81447	16.599	3	168981	30	11781	19	3306	0	10	0	4523	2	12	0	NA	NA	NA	NA	ptv5pcnt
40011#8500#Duct adenocarcinoma	ATM	2.714e-09	1	1	4.949e-05	8.83013e-11	2.85426	2.1152	3.78837	4	139637	381	7059	52	2694	8	68	0	2641	3	94	4	958	2	41	0	ptv
40011#8500#Duct adenocarcinoma	ATM	2.714e-09	1	1	4.949e-05	8.83013e-11	2.85426	2.1152	3.78837	4	139637	381	7059	52	2694	8	68	0	2641	3	94	4	958	2	41	0	ptv5pcnt
Source of report of D70 (agranulocytosis)	SRSF2	6.002e-11	1	1	1	8.85806e-11	9.49931	5.28196	15.9781	4	241267	142	2781	16	2857	2	44	0	4550	1	48	0	1352	1	9	0	flexnonsynmtr
40001#BlockC60-C63#C60-C63 Malignant neoplasms of male genital organs	BRCA2	3.577e-11	1	NA	NA	8.86721e-11	4.44538	2.95736	6.45381	2	116827	1585	478	30	1538	28	15	0	NA	NA	NA	NA	NA	NA	NA	NA	ptvraredmg
20002#18#haematology	SLC4A1	8.868e-11	1	1	1	8.8679e-11	37.3587	14.0886	94.6575	4	195464	13	3622	9	3043	0	138	0	3254	0	210	0	1448	0	25	0	ptv
20002#18#haematology	SLC4A1	8.868e-11	1	1	1	8.8679e-11	37.3587	14.0886	94.6575	4	195464	13	3622	9	3043	0	138	0	3254	0	210	0	1448	0	25	0	ptv5pcnt
41202#H40#H40 Glaucoma	MYOC	4.315e-11	1	1	1	8.89112e-11	4.27066	2.87492	6.12943	4	231627	803	2031	31	2472	3	81	0	3615	3	54	0	1064	9	10	0	ptv5pcnt
Union#D46#D46 Myelodysplastic syndromes	DDX41	5.518e-09	1	NA	0.0006842	9.15988e-11	10.2058	5.62787	17.1605	3	205174	854	341	13	4718	20	5	0	5682	21	8	2	NA	NA	NA	NA	flexnonsynmtr
Source of report of I42 (cardiomyopathy)	MYBPC3	1.13e-09	1	NA	0.0017	9.16122e-11	3.84514	2.65463	5.40517	3	189706	1366	1192	32	1432	13	37	0	2682	21	25	3	NA	NA	NA	NA	ptvraredmg
Union#BlockD65-D69#D65-D69 Coagulation defects| purpura and other haemorrhagic conditions	TET2	4.48e-11	1	1	1	9.32225e-11	5.81756	3.62726	8.90868	4	232476	295	2994	23	4674	5	64	0	5626	6	81	0	1469	0	6	0	URmtr
Union#E80#E80 Disorders of porphyrin and bilirubin metabolism	UGT1A3	5.238e-11	1	NA	1	9.35034e-11	4.26536	2.87018	6.1246	3	170282	1312	920	31	4709	27	7	0	3309	24	19	0	NA	NA	NA	NA	flexdmg
41202#BlockH40-H42#H40-H42 Glaucoma	MYOC	4.315e-11	1	1	1	9.81932e-11	4.25304	2.86287	6.1041	4	231627	803	2031	31	2471	4	81	0	3615	3	54	0	1064	9	10	0	ptv5pcnt
Union#C920#C92.0 Acute myeloid leukaemia	EZH2	9.872e-11	NA	NA	1	9.87244e-11	1298.72	178.397	16384	2	218336	2	348	4	NA	NA	NA	NA	5707	0	6	0	NA	NA	NA	NA	ptv
Union#C920#C92.0 Acute myeloid leukaemia	EZH2	9.872e-11	NA	NA	1	9.87244e-11	1298.72	178.397	16384	2	218336	2	348	4	NA	NA	NA	NA	5707	0	6	0	NA	NA	NA	NA	ptv5pcnt
20002#1445#clotting disorder|excessive bleeding	F8	5.349e-11	1	NA	1	1.00328e-10	12.8573	6.74687	22.4181	3	223809	424	506	13	3772	17	8	0	4522	13	6	0	NA	NA	NA	NA	UR
20002#1445#clotting disorder|excessive bleeding	F8	5.349e-11	1	NA	1	1.00328e-10	12.8573	6.74687	22.4181	3	223809	424	506	13	3772	17	8	0	4522	13	6	0	NA	NA	NA	NA	UR
41202#Z08#Z08 Follow-up examination after treatment for malignant neoplasm	MSH6	3.093e-10	0.0557	1	1	1.01733e-10	5.374	3.39797	8.16108	4	196295	206	4314	24	3876	3	55	1	4800	7	57	0	1272	0	17	0	ptv
Union#E80#E80 Disorders of porphyrin and bilirubin metabolism	UGT1A9	5.101e-11	1	NA	1	1.03097e-10	6.36006	3.89028	9.86623	3	171011	583	930	21	4713	23	7	0	3316	17	19	0	NA	NA	NA	NA	raredmg
Source of report of D69 (purpura and other haemorrhagic conditions)	TET2	8.438e-11	1	1	1	1.05563e-10	7.78137	4.53676	12.5498	4	239557	285	1916	18	3792	3	27	0	4550	1	57	0	1353	0	5	0	ptv
Union#E14#E14 Unspecified diabetes mellitus	GCK	1.493e-09	1	1	0.0446	1.06432e-10	13.7334	6.22565	30.5942	4	181571	14	14054	14	3636	0	618	0	3712	0	993	2	1044	0	91	0	ptv
Union#E14#E14 Unspecified diabetes mellitus	GCK	1.493e-09	1	1	0.0446	1.06432e-10	13.7334	6.22565	30.5942	4	181571	14	14054	14	3636	0	618	0	3712	0	993	2	1044	0	91	0	ptv5pcnt
41202#BlockN25-N29#N25-N29 Other disorders of kidney and ureter	PKD1	9.32e-11	1	NA	1	1.06871e-10	60.2374	22.5634	137.396	3	182851	36	577	7	2713	0	14	0	3209	1	8	0	NA	NA	NA	NA	ptv
41202#BlockN25-N29#N25-N29 Other disorders of kidney and ureter	PKD1	9.32e-11	1	NA	1	1.06871e-10	60.2374	22.5634	137.396	3	182851	36	577	7	2713	0	14	0	3209	1	8	0	NA	NA	NA	NA	ptv5pcnt
41202#BlockN17-N19#N17-N19 Renal failure	PKD1	1.133e-11	1	1	0.7142	1.07387e-10	2.35653	1.84274	2.97479	4	158401	2126	2143	73	2659	54	74	1	3136	74	80	2	929	16	11	0	ptvraredmg
Union#D58#D58 Other hereditary haemolytic anaemias	ANK1	6.165e-12	1	NA	1	1.08073e-10	28.36	12.5541	56.2108	3	268471	585	105	9	4705	23	15	0	5683	24	6	0	NA	NA	NA	NA	UR
Union#C80#C80 Malignant neoplasm without specification of site	BRCA2	5.179e-11	1	NA	1	1.10226e-10	4.9963	3.23225	7.40706	3	241651	677	1790	26	4692	17	34	0	5674	16	23	0	NA	NA	NA	NA	ptv
41202#ChapterII#Chapter II Neoplasms	ATM	1.49e-10	1	0.4214	0.3425	1.10807e-10	1.63825	1.41034	1.90043	4	189479	452	71805	282	2469	8	1254	4	3339	9	1038	5	953	1	299	1	ptv
41202#ChapterII#Chapter II Neoplasms	ATM	1.49e-10	1	0.4214	0.3425	1.10807e-10	1.63825	1.41034	1.90043	4	189479	452	71805	282	2469	8	1254	4	3339	9	1038	5	953	1	299	1	ptv5pcnt
Union#I422#I42.2 Other hypertrophic cardiomyopathy	MYBPC3	1.958e-09	1	NA	0.0017	1.11016e-10	10.1994	5.58457	17.31	3	180645	1300	178	13	4679	50	14	0	5656	50	5	2	NA	NA	NA	NA	ptvraredmg
Union#C921#C92.1 Chronic myeloid leukaemia	SRSF2	1.038e-10	NA	NA	1	1.12379e-10	95.5843	33.7592	220.46	2	220509	109	125	6	NA	NA	NA	NA	5707	1	5	0	NA	NA	NA	NA	flexdmg
Source of report of K80 (cholelithiasis)	ABCB4	1.564e-09	0.0618	0.3802	0.1208	1.12481e-10	1.60331	1.3943	1.83701	4	187506	1801	14696	223	1589	29	139	6	1767	41	236	10	817	6	57	1	flexnonsyn
Source of report of G98 (other disorders of nervous system| not elsewhere classified)	NF1	4.765e-11	1	NA	1	1.14884e-10	3.15909	2.28644	4.2651	3	264654	3391	1080	45	3800	46	6	0	4360	82	18	0	NA	NA	NA	NA	flexnonsyn
40011#8500#Duct adenocarcinoma	BRCA2	1.632e-10	1	0.3505	0.1777	1.16816e-10	1.65787	1.4284	1.91573	4	137683	2335	6915	196	2610	92	66	2	2548	96	92	6	932	28	39	2	flexnonsynmtr
40006#C56#C56 Malignant neoplasm of ovary	BRCA2	3.606e-11	1	1	1	1.16994e-10	3.83423	2.63938	5.40828	4	115468	1450	694	35	1696	44	5	0	1948	43	8	0	714	14	6	0	ptvraredmg
40011#8500#Duct adenocarcinoma	BRCA2	4.718e-11	0.2064	0.532	0.2606	1.19326e-10	1.76182	1.49157	2.06958	4	138226	1792	6949	162	2641	61	65	3	2594	50	98	0	943	17	40	1	ptvraredmg
Source of report of E14 (unspecified diabetes mellitus)	GCK	2.928e-10	1	1	0.076	1.19374e-10	4.47504	2.90675	6.72564	4	180035	100	11832	30	2930	2	507	0	2137	1	869	3	774	0	73	0	UR
Union#C56#C56 Malignant neoplasm of ovary	BRCA1	1.086e-10	1	1	1	1.19462e-10	11.3993	6.07488	19.7638	4	145003	159	1111	14	2755	2	13	0	2699	0	15	0	994	0	7	0	ptv
Union#I422#I42.2 Other hypertrophic cardiomyopathy	MYBPC3	1.09e-09	1	NA	0.0046	1.20173e-10	7.29562	4.29007	11.7305	3	179542	2403	174	17	4662	67	14	0	5621	85	5	2	NA	NA	NA	NA	flexdmg
Union#I25#I25 Chronic ischaemic heart disease	LDLR	2.941e-11	1	0.6353	0.6015	1.21096e-10	1.50526	1.33168	1.69765	4	150699	1324	23824	323	4406	57	277	3	3002	36	849	12	902	22	58	0	flexdmg
Union#C50#C50 Malignant neoplasm of breast	BRCA2	2.393e-11	0.275	1	0.6255	1.22311e-10	2.24521	1.7728	2.81539	4	136573	506	9944	87	2647	28	93	2	2607	22	143	0	939	10	52	0	UR
Union#E119#E11.9 Without complications	GCK	5.7e-11	0.7044	0.4588	0.294	1.22775e-10	2.08542	1.67953	2.56998	4	183544	498	17809	104	3981	11	750	1	3639	6	1266	4	1009	5	108	1	flexnonsyn
41202#ChapterIII#Chapter III Diseases of the blood and blood-forming organs and certain disorders involving the immune mechanism	TET2	3.43e-11	1	1	0.352	1.2291e-10	3.22165	2.3047	4.41382	4	245724	273	11866	45	2944	3	309	0	3856	3	441	1	1088	12	44	0	ptv5pcnt
41202#Z421#Z42.1 Follow-up care involving plastic surgery of breast	BRCA2	2.648e-11	1	1	1	1.23056e-10	4.64876	3.05192	6.81641	4	144420	560	1447	28	2195	26	20	0	2243	19	14	0	845	9	6	0	UR
Union#C50#C50 Malignant neoplasm of breast	BRCA2	1.131e-10	0.3412	0.0792	0.4342	1.29311e-10	1.51124	1.33639	1.70404	4	134397	2682	9735	296	2601	74	91	4	2554	75	141	2	921	28	48	4	flexdmg
40011#2#(8010-8790) Epithelial	ATM	1.26e-10	0.815	1	0.1935	1.30957e-10	1.35315	1.23489	1.48094	4	205578	2109	43522	607	3674	53	352	4	3837	43	354	7	1096	16	117	1	ptvraredmg
40006#D47#D47 Other neoplasms of uncertain or unknown behaviour of lymphoid| haematopoietic and related tissue	TET2	3.037e-09	0.008	NA	NA	1.33728e-10	27.2554	12.1719	53.374	2	189728	255	242	8	1739	1	6	1	NA	NA	NA	NA	NA	NA	NA	NA	UR
Union#BlockI20-I25#I20-I25 Ischaemic heart diseases	LDLR	1.243e-10	0.8107	1	0.3327	1.34249e-10	1.44978	1.29615	1.61873	4	155507	1485	27629	387	4336	60	342	5	3053	38	943	16	963	23	68	1	flexnonsyn
20001#1020#large bowel cancer|colorectal cancer	MSH6	7.529e-10	0.0312	1	1	1.34857e-10	10.0692	5.50949	17.107	4	176097	172	1460	14	3296	4	20	1	4499	11	16	0	1123	0	5	0	ptv5pcnt
20001#1020#large bowel cancer|colorectal cancer	MSH6	7.529e-10	0.0312	1	1	1.34857e-10	10.0692	5.50949	17.107	4	176097	172	1460	14	3296	4	20	1	4499	11	16	0	1123	0	5	0	ptv5pcnt
20002#1068#venous thromboembolic disease	PROC	2.063e-10	0.3289	1	0.4582	1.35637e-10	2.44834	1.88915	3.13044	4	174961	717	6834	69	1700	5	116	1	2677	17	92	1	873	4	13	0	ptvraredmg
41202#BlockD37-D48#D37-D48 Neoplasms of uncertain or unknown behaviour	ASXL1	8.867e-11	1	1	1	1.38737e-10	6.89997	4.08296	11.0881	4	165980	135	3465	20	2365	2	68	0	4524	1	63	0	1124	1	11	0	ptv5pcnt
41202#I251#I25.1 Atherosclerotic heart disease	LDLR	1.225e-11	0.6213	1	1	1.40199e-10	1.8515	1.54132	2.2119	4	119174	738	12050	145	2098	21	105	0	1587	16	555	5	867	11	34	0	ptvraredmg
20002#8#haematology|dermatology	HBB	2.053e-11	1	1	0.3172	1.42726e-10	8.54651	4.60945	15.382	4	238966	27	14699	18	3380	2	234	0	4025	3	402	1	1398	3	72	0	ptv
20002#8#haematology|dermatology	HBB	2.053e-11	1	1	0.3172	1.42726e-10	8.54651	4.60945	15.382	4	238966	27	14699	18	3380	2	234	0	4025	3	402	1	1398	3	72	0	ptv
41202#C541#C54.1 Endometrium	MSH6	5.145e-09	0.0143	1	0.0251	1.433e-10	3.42949	2.42358	4.72896	4	104845	1101	1063	36	1720	20	13	2	1971	20	21	2	717	11	9	0	ptvraredmg
Union#H26#H26 Other cataract	MIP	8.601e-12	0.7136	1	0.7014	1.43704e-10	2.22053	1.75453	2.78505	4	233642	408	21558	90	4168	17	557	1	4838	10	863	2	1322	4	149	0	flexdmg
Union#Q12#Q12 Congenital lens malformations	MIP	1.164e-10	NA	NA	1	1.44182e-10	36.5788	15.4157	74.5413	2	268640	366	156	8	NA	NA	NA	NA	5701	7	5	0	NA	NA	NA	NA	ptvraredmg
Source of report of N19 (unspecified renal failure)	PKD1	1.928e-09	1	NA	0.0293	1.4435e-10	22.3659	10.1415	44.4153	3	195033	54	1548	9	2713	0	44	0	3209	1	47	1	NA	NA	NA	NA	ptv
Source of report of N19 (unspecified renal failure)	PKD1	1.928e-09	1	NA	0.0293	1.4435e-10	22.3659	10.1415	44.4153	3	195033	54	1548	9	2713	0	44	0	3209	1	47	1	NA	NA	NA	NA	ptv5pcnt
20002#1405#other renal|kidney problem	PKD2	1.28e-09	1	NA	0.0215	1.45752e-10	14.7118	7.40054	26.5991	3	244573	133	1436	11	2704	3	19	0	3198	1	34	1	NA	NA	NA	NA	URmtr
20002#1405#other renal|kidney problem	PKD2	1.28e-09	1	NA	0.0215	1.45752e-10	14.7118	7.40054	26.5991	3	244573	133	1436	11	2704	3	19	0	3198	1	34	1	NA	NA	NA	NA	URmtr
40012#1#Uncertain whether benign or malignant	TET2	8.125e-10	0.0213	NA	1	1.45888e-10	7.63494	4.44761	12.328	3	199005	269	1712	17	4392	4	18	1	5340	7	23	0	NA	NA	NA	NA	UR
41202#H269#H26.9 Cataract| unspecified	MIP	1.802e-11	1	1	0.3748	1.46865e-10	4.93261	3.11758	7.59946	4	218200	79	13705	28	3428	5	349	0	3616	2	612	1	1071	2	106	0	UR
Union#D128#D12.8 Rectum	APC	1.36e-10	1	1	1	1.46947e-10	19.3832	8.84368	39.2719	4	203224	33	3461	11	4721	1	21	0	5665	0	48	0	1465	0	10	0	ptv
Union#D128#D12.8 Rectum	APC	1.36e-10	1	1	1	1.46947e-10	19.3832	8.84368	39.2719	4	203224	33	3461	11	4721	1	21	0	5665	0	48	0	1465	0	10	0	ptv5pcnt
20001#1022#colon cancer|sigmoid cancer	MSH6	1.805e-09	0.0063	NA	1	1.50012e-10	14.5907	7.3631	26.2784	3	179837	165	885	11	3298	2	6	1	4503	7	6	0	NA	NA	NA	NA	ptv
20001#1022#colon cancer|sigmoid cancer	MSH6	1.805e-09	0.0063	NA	1	1.50012e-10	14.5907	7.3631	26.2784	3	179837	165	885	11	3298	2	6	1	4503	7	6	0	NA	NA	NA	NA	ptv
41202#BlockQ80-Q89#Q80-Q89 Other congenital malformations	NF1	6.882e-11	1	NA	1	1.50202e-10	14.4261	7.32658	25.7654	3	228845	662	268	12	4661	27	5	0	3033	6	15	0	NA	NA	NA	NA	UR
Union#C91#C91 Lymphoid leukaemia	IGLL5	1.231e-10	1	NA	1	1.50389e-10	14.4675	7.33533	25.8782	3	199760	232	701	12	4733	3	7	0	5697	6	10	0	NA	NA	NA	NA	syn
Union#I26#I26 Pulmonary embolism	PROS1	1.108e-10	0.3822	1	1	1.52847e-10	3.06657	2.228	4.13058	4	237004	619	5598	46	4626	23	93	1	5643	20	50	0	1457	9	9	0	ptvraredmg
Source of report of H26 (other cataract)	MIP	6.088e-12	1	1	1	1.5424e-10	6.23879	3.67205	10.3163	4	242873	47	16601	24	3430	3	422	0	3616	2	682	0	1072	1	110	0	URmtr
Union#C18#C18 Malignant neoplasm of colon	MLH1	1.685e-09	0.0159	1	0.2585	1.55318e-10	2.70394	2.03204	3.53363	4	220346	1238	3664	54	3688	14	44	2	5629	52	31	1	1455	5	15	0	flexnonsynmtr
6150#2#Vascular|heart problems diagnosed by doctor| Angina	LDLR	2.94e-09	0.0869	1	0.0213	1.5677e-10	1.79047	1.50669	2.11497	4	172074	1710	8128	142	3848	53	115	4	3823	42	283	8	1419	38	18	0	flexnonsyn
Source of report of G98 (other disorders of nervous system| not elsewhere classified)	NF1	9.788e-11	1	NA	1	1.60132e-10	4.2735	2.86074	6.15819	3	266374	1671	1095	30	3823	23	6	0	4414	28	18	0	NA	NA	NA	NA	flexnonsynmtr
Union#D473#D47.3 Essential (haemorrhagic) thrombocythaemia	TET2	1.595e-09	0.0215	NA	NA	1.60394e-10	12.3983	6.49521	21.6384	2	238889	874	282	12	2984	4	12	1	NA	NA	NA	NA	NA	NA	NA	NA	flexdmg
Union#BlockR30-R39#R30-R39 Symptoms and signs involving the urinary system	COL4A4	2.747e-10	0.2061	0.6129	0.6922	1.60467e-10	1.47532	1.31176	1.65565	4	176491	1558	26024	341	2860	40	442	10	3927	50	562	8	1371	14	89	1	ptvraredmg
Union#BlockD65-D69#D65-D69 Coagulation defects| purpura and other haemorrhagic conditions	TET2	3.654e-11	1	1	1	1.61995e-10	3.46188	2.44013	4.78243	4	231940	831	2978	39	4671	8	64	0	5601	31	81	0	1459	10	6	0	flexdmg
Union#BlockD70-D77#D70-D77 Other diseases of blood and blood-forming organs	TET2	7.801e-11	1	1	1	1.68134e-10	4.08725	2.75679	5.86747	4	263821	407	4910	32	4658	5	80	0	5618	8	87	0	1456	4	15	0	UR
Union#I82#I82 Other venous embolism and thrombosis	PROC	2.452e-10	0.3062	1	0.525	1.68197e-10	2.37407	1.84714	3.01091	4	240936	986	7335	72	3971	11	122	1	5572	41	99	1	1452	7	16	0	ptvraredmg
Union#BlockC43-C44#C43-C44 Melanoma and other malignant neoplasms of skin	FLG	1.9e-10	0.5672	1	0.653	1.69731e-10	1.14436	1.09817	1.1922	4	197304	26803	18922	2941	4455	274	13	1	5333	357	21	2	1281	187	6	1	ptv5pcnt
Union#D696#D69.6 Thrombocytopenia| unspecified	SRSF2	1.12e-10	1	NA	1	1.72397e-10	12.5619	6.51274	22.2585	3	214625	135	1584	13	4709	2	32	0	5663	3	47	0	NA	NA	NA	NA	flexnonsynmtr
40006#C50#C50 Malignant neoplasm of breast	BRCA2	1.692e-10	0.4276	0.1379	0.7702	1.75296e-10	1.58177	1.3795	1.80725	4	115181	2275	7619	240	1687	53	56	3	1965	65	102	2	708	20	41	3	flexdmg
Union#BlockZ80-Z99#Z80-Z99 Persons with potential health hazards related to family and personal history and certain conditions influencing health status	ASXL1	1.001e-10	0.6459	0.3078	1	1.75382e-10	2.24969	1.73401	2.93553	4	140424	86	121492	171	2614	3	1860	1	3240	1	2471	1	1021	0	453	1	ptv5pcnt
41202#Z42#Z42 Follow-up care involving plastic surgery	BRCA2	9.104e-11	1	0.1815	0.5439	1.76096e-10	2.32753	1.82301	2.93402	4	157409	2743	1794	75	2230	80	26	0	2825	102	21	1	1237	35	6	1	flexnonsynmtr
Union#BlockD65-D69#D65-D69 Coagulation defects| purpura and other haemorrhagic conditions	TET2	7.778e-11	1	1	1	1.7645e-10	5.12979	3.27296	7.70392	4	232408	363	2992	25	4674	5	64	0	5624	8	81	0	1465	4	6	0	UR
40011#2#(8010-8790) Epithelial	BRCA2	8.377e-11	0.4165	0.7147	0.6806	1.77165e-10	1.30972	1.2064	1.42059	4	205021	2666	43384	745	3657	70	347	9	3808	72	356	5	1091	21	117	1	ptvraredmg
40006#BlockC50-C50#C50-C50 Malignant neoplasm of breast	BRCA2	1.747e-10	0.4276	0.1379	0.7692	1.78584e-10	1.58025	1.37826	1.80551	4	115178	2278	7619	240	1687	53	56	3	1966	64	102	2	708	20	41	3	flexdmg
Union#A419#A41.9 Septicaemia| unspecified	SRSF2	6.819e-10	1	1	0.0572	1.81509e-10	6.44312	3.85459	10.2785	4	213344	125	5411	20	4646	2	95	0	5600	2	110	1	1459	1	15	0	flexnonsynmtr
41202#BlockC50-C50#C50-C50 Malignant neoplasm of breast	PALB2	4.372e-10	0.092	1	0.4249	1.82996e-10	2.7256	2.03503	3.6012	4	106391	278	8501	60	1739	1	85	1	1999	8	126	1	728	0	46	0	ptvraredmg
Union#C56#C56 Malignant neoplasm of ovary	BRCA2	5.586e-11	1	1	1	1.84239e-10	6.55481	3.94596	10.3082	4	144790	372	1105	20	2739	18	13	0	2685	14	15	0	987	7	7	0	URmtr
41202#N180#N18.0 End-stage renal disease	PKD1	9.54e-12	1	NA	1	1.85328e-10	7.1307	4.18641	11.4977	3	169524	2346	160	19	2659	54	12	0	3136	74	10	0	NA	NA	NA	NA	ptvraredmg
Union#ChapterIII#Chapter III Diseases of the blood and blood-forming organs and certain disorders involving the immune mechanism	TET2	7.831e-10	0.5852	1	0.0052	1.85387e-10	2.4284	1.86664	3.12899	4	233871	279	26166	75	3141	4	842	0	4024	1	923	4	1200	0	100	0	URmtr
41202#C92#C92 Myeloid leukaemia	TET2	1.277e-10	NA	NA	1	1.86247e-10	10.8177	5.81961	18.516	2	160781	523	386	14	NA	NA	NA	NA	4503	22	8	0	NA	NA	NA	NA	flexdmg
41202#J84#J84 Other interstitial pulmonary diseases	TERT	8.668e-10	0.0438	NA	1	1.87654e-10	9.66883	5.33446	16.2327	3	184976	546	497	14	2844	7	15	1	2785	5	27	0	NA	NA	NA	NA	ptvraredmg
20002#1451#hereditary|genetic haematological disorder	SLC4A1	3.425e-12	1	1	1	1.88502e-10	9.72763	5.34908	16.3974	4	267624	1240	248	15	4672	30	33	0	3336	25	20	0	1454	12	7	0	ptvraredmg
20002#1451#hereditary|genetic haematological disorder	SLC4A1	3.425e-12	1	1	1	1.88502e-10	9.72763	5.34908	16.3974	4	267624	1240	248	15	4672	30	33	0	3336	25	20	0	1454	12	7	0	ptvraredmg
41202#BlockC50-C50#C50-C50 Malignant neoplasm of breast	PALB2	3.573e-10	0.092	1	0.4916	1.90009e-10	2.4274	1.8679	3.11823	4	106292	377	8488	73	1739	1	85	1	1997	10	126	1	726	2	46	0	flexdmg
Union#BlockQ80-Q89#Q80-Q89 Other congenital malformations	COL2A1	1.356e-10	1	NA	1	1.90589e-10	219.068	58.1529	695.755	3	236621	9	550	5	4733	1	9	0	3239	0	18	0	NA	NA	NA	NA	ptv
Union#BlockQ80-Q89#Q80-Q89 Other congenital malformations	COL2A1	1.356e-10	1	NA	1	1.90589e-10	219.068	58.1529	695.755	3	236621	9	550	5	4733	1	9	0	3239	0	18	0	NA	NA	NA	NA	ptv5pcnt
Union#BlockC76-C80#C76-C80 Malignant neoplasms of ill-defined| secondary and unspecified sites	ATM	1.025e-10	1	1	0.3382	1.96248e-10	2.43202	1.87967	3.10526	4	257498	677	10924	71	4587	14	142	0	4623	15	120	1	1438	2	35	0	ptv
Union#BlockC76-C80#C76-C80 Malignant neoplasms of ill-defined| secondary and unspecified sites	ATM	1.025e-10	1	1	0.3382	1.96248e-10	2.43202	1.87967	3.10526	4	257498	677	10924	71	4587	14	142	0	4623	15	120	1	1438	2	35	0	ptv5pcnt
Union#I26#I26 Pulmonary embolism	PROS1	9.484e-11	0.4949	1	1	1.96341e-10	2.28231	1.79656	2.86364	4	236183	1440	5565	79	4616	33	93	1	5623	40	50	0	1452	14	9	0	flexdmg
Union#C509#C50.9 Breast| unspecified	BRCA2	1.511e-10	0.1077	0.5408	0.723	1.99585e-10	1.73085	1.47022	2.02707	4	137922	1786	7358	167	2631	60	75	4	2621	51	114	1	942	17	41	1	ptvraredmg
Union#K80#K80 Cholelithiasis	ABCG5	1.851e-09	1	0.6206	0.2642	2.00191e-10	0.44743	0.332241	0.590626	4	190551	1236	17012	51	3226	17	170	0	3939	53	286	1	1382	21	72	0	flexdmg
41202#Z08#Z08 Follow-up examination after treatment for malignant neoplasm	MLH1	1.627e-12	0.000199	1	1	2.03037e-10	6.53261	3.87178	10.5333	4	196437	64	4321	17	3879	0	54	2	4640	167	55	2	1269	3	17	0	ptv5pcnt
Union#BlockC15-C26#C15-C26 Malignant neoplasms of digestive organs	MSH2	5.782e-11	1	1	1	2.04852e-10	11.0755	5.65841	20.598	4	204161	32	7640	15	4650	1	92	0	5621	5	87	0	1448	2	25	0	ptv
Union#BlockC15-C26#C15-C26 Malignant neoplasms of digestive organs	MSH2	5.782e-11	1	1	1	2.04852e-10	11.0755	5.65841	20.598	4	204161	32	7640	15	4650	1	92	0	5621	5	87	0	1448	2	25	0	ptv5pcnt
41202#C50#C50 Malignant neoplasm of breast	PALB2	5.038e-10	0.092	1	0.4249	2.05326e-10	2.70657	2.02116	3.57535	4	106389	280	8501	60	1739	1	85	1	1999	8	126	1	728	0	46	0	ptvraredmg
41202#C50#C50 Malignant neoplasm of breast	PALB2	3.849e-10	0.092	1	0.4916	2.05587e-10	2.42116	1.86326	3.11022	4	106291	378	8488	73	1739	1	85	1	1997	10	126	1	726	2	46	0	flexdmg
Source of report of E74 (other disorders of carbohydrate metabolism)	SLC5A2	9.658e-11	1	NA	1	2.0741e-10	16.6253	8.13739	30.5297	3	216351	618	215	11	2918	14	9	0	2757	3	6	0	NA	NA	NA	NA	raredmgmtr
Union#BlockN25-N29#N25-N29 Other disorders of kidney and ureter	PKD1	8.574e-10	1	1	0.1008	2.07719e-10	13.0489	6.56489	24.0542	4	206356	56	3337	12	3523	0	86	0	4237	4	90	1	1466	1	8	0	ptv
Union#BlockN25-N29#N25-N29 Other disorders of kidney and ureter	PKD1	8.574e-10	1	1	0.1008	2.07719e-10	13.0489	6.56489	24.0542	4	206356	56	3337	12	3523	0	86	0	4237	4	90	1	1466	1	8	0	ptv5pcnt
Source of report of I78 (diseases of capillaries)	ENG	1.639e-10	1	NA	1	2.07856e-10	17.0246	8.21731	31.8846	3	225519	98	1451	11	2118	1	6	0	2701	2	17	0	NA	NA	NA	NA	UR
Union#BlockI20-I25#I20-I25 Ischaemic heart diseases	LDLR	8.799e-11	1	1	1	2.09807e-10	5.64739	3.29536	9.66935	4	156964	28	27986	30	4394	2	347	0	3091	0	959	0	985	1	69	0	ptv
Union#BlockI20-I25#I20-I25 Ischaemic heart diseases	LDLR	8.799e-11	1	1	1	2.09807e-10	5.64739	3.29536	9.66935	4	156964	28	27986	30	4394	2	347	0	3091	0	959	0	985	1	69	0	ptv5pcnt
40011#5#(9590-9999) Hematologic (Leukemias| Lymphomas and related disorders)	ASXL1	1.681e-10	1	NA	1	2.10729e-10	7.02803	4.13934	11.2837	3	209208	198	2814	19	4705	4	34	0	5685	2	26	0	NA	NA	NA	NA	ptv5pcnt
Union#C541#C54.1 Endometrium	MSH6	3.343e-09	0.0498	1	0.0285	2.17433e-10	2.467	1.8951	3.16357	4	141883	2976	1236	62	2693	61	14	2	2626	58	27	3	957	35	9	0	flexnonsyn
Union#D56#D56 Thalassaemia	HBB	1.632e-14	1	1	1	2.17528e-10	148.798	37.3672	471.813	4	269030	37	97	6	4675	2	66	0	4443	3	116	0	1452	0	23	0	URmtr
41202#C54#C54 Malignant neoplasm of corpus uteri	MSH6	7.405e-09	0.0143	1	0.0272	2.1823e-10	3.3778	2.38728	4.65776	4	104845	1101	1079	36	1720	20	13	2	1971	20	22	2	717	11	9	0	ptvraredmg
Source of report of I80 (phlebitis and thrombophlebitis)	PROC	9.67e-11	1	1	0.4824	2.20014e-10	2.56264	1.94914	3.31861	4	245460	646	9112	63	1792	4	149	0	2689	14	120	1	873	5	12	0	flexnonsynmtr
Union#C921#C92.1 Chronic myeloid leukaemia	SRSF2	2.023e-10	NA	NA	1	2.20749e-10	34.842	14.6263	71.5793	2	220212	406	123	8	NA	NA	NA	NA	5705	3	5	0	NA	NA	NA	NA	flexnonsyn
2443#Diabetes diagnosed by doctor	GCK	4.932e-10	0.6495	0.3486	0.2533	2.26834e-10	2.26919	1.78159	2.8609	4	185601	500	12773	79	3642	9	561	2	3647	7	944	4	1343	6	84	1	flexnonsyn
41202#H269#H26.9 Cataract| unspecified	MIP	9.62e-12	1	1	1	2.28233e-10	6.7296	3.86318	11.3764	4	218236	43	13711	22	3430	3	349	0	3616	2	613	0	1072	1	106	0	URmtr
Union#C78#C78 Secondary malignant neoplasm of respiratory and digestive organs	BRCA2	3.793e-10	0.3653	1	0.2557	2.28816e-10	2.98071	2.17519	3.99922	4	253738	681	5683	46	4636	25	81	1	5625	26	61	1	1445	9	21	0	URmtr
40006#BlockC43-C44#C43-C44 Melanoma and other malignant neoplasms of skin	FLG	2.267e-10	NA	0.5249	1	2.30702e-10	1.16985	1.11481	1.22725	3	176204	24003	13299	2120	NA	NA	NA	NA	4241	284	10	0	970	155	4	1	ptv5pcnt
6152#5#Blood clot in the leg (DVT)	PROC	1.913e-10	1	1	0.2192	2.31113e-10	2.35759	1.82848	3.00586	4	77422	452	5433	76	1463	7	97	0	1635	16	83	2	606	5	9	0	flexdmg
Union#D70#D70 Agranulocytosis	TET2	7.373e-11	1	1	1	2.32283e-10	3.18756	2.28739	4.33586	4	247671	896	3584	43	4673	8	62	0	5622	31	60	0	1453	10	12	0	flexdmg
20001#1022#colon cancer|sigmoid cancer	MSH6	2.424e-09	0.0105	NA	1	2.32815e-10	14.0085	7.07393	25.2015	3	179832	170	885	11	3296	4	6	1	4499	11	6	0	NA	NA	NA	NA	ptv5pcnt
20001#1022#colon cancer|sigmoid cancer	MSH6	2.424e-09	0.0105	NA	1	2.32815e-10	14.0085	7.07393	25.2015	3	179832	170	885	11	3296	4	6	1	4499	11	6	0	NA	NA	NA	NA	ptv5pcnt
Union#J45#J45 Asthma	IL33	1.288e-10	0.4417	1	0.624	2.33063e-10	0.696743	0.61834	0.782951	4	212412	2547	38524	320	3282	2	703	1	4213	5	986	2	1296	0	179	0	ptv5pcnt
Union#C18#C18 Malignant neoplasm of colon	MLH1	3.191e-09	0.0019	1	0.3783	2.34154e-10	2.20599	1.74861	2.75007	4	219353	2231	3639	79	3662	40	42	4	5598	83	31	1	1445	15	15	0	flexdmg
41202#Z080#Z08.0 Follow-up examination after surgery for malignant neoplasm	MSH2	7.213e-11	1	1	1	2.3536e-10	18.2457	8.39675	36.493	4	198997	31	3362	11	3878	1	42	0	4802	5	41	0	1270	2	11	0	ptv
41202#Z080#Z08.0 Follow-up examination after surgery for malignant neoplasm	MSH2	7.213e-11	1	1	1	2.3536e-10	18.2457	8.39675	36.493	4	198997	31	3362	11	3878	1	42	0	4802	5	41	0	1270	2	11	0	ptv5pcnt
41202#ChapterXXI#Chapter XXI Factors influencing health status and contact with health services	BRCA1	1.338e-09	0.3401	1	0.014	2.35441e-10	2.17843	1.71752	2.74888	4	208572	223	45592	104	3492	4	862	2	4806	1	903	3	1271	1	203	0	ptv
Union#C18#C18 Malignant neoplasm of colon	MLH1	3.233e-09	0.0019	1	0.3783	2.37621e-10	2.20502	1.74785	2.74886	4	219352	2232	3639	79	3662	40	42	4	5598	83	31	1	1445	15	15	0	flexnonsyn
Union#I26#I26 Pulmonary embolism	PROS1	6.379e-10	0.1481	1	1	2.37782e-10	7.18453	4.16881	11.759	4	237518	105	5626	18	4642	7	93	1	5662	1	50	0	1465	1	9	0	URmtr
41202#BlockZ40-Z54#Z40-Z54 Persons encountering health services for specific procedures and health care	BRCA2	6.164e-11	1	1	0.7967	2.3976e-10	1.49983	1.32666	1.6907	4	197021	2616	14674	298	3801	78	192	3	4724	83	222	4	1251	21	33	0	ptvraredmg
40006#D47#D47 Other neoplasms of uncertain or unknown behaviour of lymphoid| haematopoietic and related tissue	SRSF2	2.004e-10	1	NA	NA	2.40977e-10	50.736	19.6942	109.552	2	189878	105	243	7	1739	1	7	0	NA	NA	NA	NA	NA	NA	NA	NA	flexnonsynmtr
41202#Z08#Z08 Follow-up examination after treatment for malignant neoplasm	MSH6	5.709e-10	0.0825	1	1	2.45701e-10	5.13104	3.24733	7.7835	4	196288	213	4314	24	3874	5	55	1	4797	10	57	0	1272	0	17	0	ptv5pcnt
Source of report of E11 (non-insulin-dependent diabetes mellitus)	GCK	6.669e-10	1	1	0.3265	2.50003e-10	13.1904	5.90589	29.9694	4	183181	13	16338	15	2932	0	610	0	2279	0	1104	1	1082	0	95	0	ptv
Source of report of E11 (non-insulin-dependent diabetes mellitus)	GCK	6.669e-10	1	1	0.3265	2.50003e-10	13.1904	5.90589	29.9694	4	183181	13	16338	15	2932	0	610	0	2279	0	1104	1	1082	0	95	0	ptv5pcnt
40001#BlockC51-C58#C51-C58 Malignant neoplasms of female genital organs	BRCA2	1.651e-10	1	NA	1	2.51099e-10	10.5752	5.68749	18.1254	3	141904	383	474	14	1735	5	7	0	1985	6	8	0	NA	NA	NA	NA	ptv
20002#1066#heart|cardiac problem	LDLR	9.751e-10	0.4574	0.4248	0.1804	2.51953e-10	1.68159	1.43774	1.95863	4	172477	1048	18445	188	4470	40	222	3	3622	29	466	7	1413	18	41	1	raredmg
20002#1066#heart|cardiac problem	LDLR	9.751e-10	0.4574	0.4248	0.1804	2.51953e-10	1.68159	1.43774	1.95863	4	172477	1048	18445	188	4470	40	222	3	3622	29	466	7	1413	18	41	1	raredmg
41202#D13#D13 Benign neoplasm of other and ill-defined parts of digestive system	APC	7.653e-11	1	NA	1	2.56998e-10	3.48661	2.44043	4.84786	3	167971	2679	653	38	3242	64	8	0	4411	114	13	0	NA	NA	NA	NA	ptvraredmg
Union#E78#E78 Disorders of lipoprotein metabolism and other lipidaemias	PCSK9	1.755e-10	0.8271	1	0.3384	2.57152e-10	0.637438	0.54908	0.737669	4	154155	832	61100	204	3708	24	1004	7	2882	36	2018	19	1215	11	247	2	flexnonsynmtr
Source of report of I26 (pulmonary embolism)	PROS1	1.026e-09	0.0991	1	1	2.57271e-10	8.26074	4.63425	13.8817	4	239916	104	4541	16	2117	2	74	1	2702	1	36	0	878	0	9	0	URmtr
20002#1224#thyroid problem (not cancer)	TSHR	2.454e-10	1	1	1	2.58266e-10	2.97422	2.14975	4.06068	4	139287	164	15658	55	1823	0	167	0	1772	0	426	0	1079	1	51	0	ptv
20002#1224#thyroid problem (not cancer)	TSHR	2.454e-10	1	1	1	2.58266e-10	2.97422	2.14975	4.06068	4	139287	164	15658	55	1823	0	167	0	1772	0	426	0	1079	1	51	0	ptv5pcnt
2443#Diabetes diagnosed by doctor	GCK	3.624e-10	1	0.3486	0.1314	2.62116e-10	2.37671	1.83758	3.03936	4	185677	424	12781	71	3642	9	562	1	3648	6	944	4	1343	6	84	1	flexdmg
Union#BlockZ40-Z54#Z40-Z54 Persons encountering health services for specific procedures and health care	BRCA1	7.407e-10	0.6158	1	0.1895	2.65407e-10	2.09207	1.66472	2.6196	4	200159	210	55261	121	3520	4	968	2	4536	2	1173	2	1299	1	175	0	ptv
Source of report of D70 (agranulocytosis)	TET2	1.429e-10	1	1	1	2.67038e-10	3.97201	2.6904	5.6715	4	240726	683	2765	32	2854	5	44	0	4544	7	48	0	1344	9	9	0	ptvraredmg
41202#C509#C50.9 Breast| unspecified	BRCA2	2.76e-09	0.1661	1	0.0235	2.69299e-10	1.72131	1.46249	2.01566	4	105053	1740	5763	162	1685	55	62	4	1941	71	87	8	707	21	33	1	flexnonsynmtr
41202#BlockQ20-Q28#Q20-Q28 Congenital malformations of the circulatory system	ENG	2.722e-10	1	NA	1	2.72155e-10	194.763	53.6551	595.198	3	242408	12	517	5	4688	0	11	0	5572	0	12	0	NA	NA	NA	NA	ptv
41202#BlockQ20-Q28#Q20-Q28 Congenital malformations of the circulatory system	ENG	2.722e-10	1	NA	1	2.72155e-10	194.763	53.6551	595.198	3	242408	12	517	5	4688	0	11	0	5572	0	12	0	NA	NA	NA	NA	ptv5pcnt
Union#H269#H26.9 Cataract| unspecified	MIP	2.113e-11	1	1	1	2.7474e-10	6.22564	3.65068	10.2987	4	240280	50	15242	23	4334	3	406	0	5061	2	650	0	1362	1	112	0	URmtr
Source of report of D58 (other hereditary haemolytic anaemias)	SPTB	6.215e-11	1	NA	1	2.83486e-10	49.7504	19.2757	108.063	3	268697	388	78	7	3789	6	14	0	4543	8	5	0	NA	NA	NA	NA	URmtr
2473#Other serious medical condition|disability diagnosed by doctor	PKD1	5.635e-10	1	1	0.1649	2.84869e-10	4.07682	2.60684	6.38405	4	203257	38	54038	42	3384	0	713	0	4601	3	811	2	1290	1	135	0	ptv
2473#Other serious medical condition|disability diagnosed by doctor	PKD1	5.635e-10	1	1	0.1649	2.84869e-10	4.07682	2.60684	6.38405	4	203257	38	54038	42	3384	0	713	0	4601	3	811	2	1290	1	135	0	ptv5pcnt
Union#I42#I42 Cardiomyopathy	DSP	2.072e-09	0.0272	NA	1	2.86311e-10	10.6314	5.66907	18.4262	3	192366	153	1611	13	3385	1	46	1	5677	3	33	0	NA	NA	NA	NA	ptv
Union#I42#I42 Cardiomyopathy	DSP	2.072e-09	0.0272	NA	1	2.86311e-10	10.6314	5.66907	18.4262	3	192366	153	1611	13	3385	1	46	1	5677	3	33	0	NA	NA	NA	NA	ptv5pcnt
41202#BlockC51-C58#C51-C58 Malignant neoplasms of female genital organs	MSH6	1.325e-09	0.1575	1	0.1642	2.87952e-10	3.91727	2.65277	5.6074	4	105569	377	2247	31	1731	9	29	1	1983	8	39	1	724	4	17	0	UR
41202#C50#C50 Malignant neoplasm of breast	BRCA2	3.548e-10	0.0304	1	1	2.88316e-10	1.56042	1.36357	1.77975	4	104611	2058	8306	255	1728	12	83	3	1979	28	126	1	724	4	46	0	ptv5pcnt
20001#1002#breast cancer	BRCA2	4.501e-10	0.033	1	1	2.88377e-10	3.12953	2.23958	4.28557	4	117027	273	5928	44	1725	11	38	2	1970	12	63	0	719	6	30	0	URmtr
Union#BlockD10-D36#D10-D36 Benign neoplasms	CHEK2	2.777e-09	1	0.0807	0.0248	2.90158e-10	1.3856	1.25328	1.5297	4	199388	1803	39395	488	2420	7	968	2	3676	42	766	17	1053	9	220	5	flexnonsyn
41202#BlockC50-C50#C50-C50 Malignant neoplasm of breast	BRCA2	3.603e-10	0.0304	1	1	2.94118e-10	1.55904	1.36239	1.77825	4	104610	2059	8306	255	1728	12	83	3	1978	29	126	1	724	4	46	0	ptv5pcnt
Union#ChapterIII#Chapter III Diseases of the blood and blood-forming organs and certain disorders involving the immune mechanism	ASXL1	2.692e-10	0.3778	1	1	2.96665e-10	2.75732	2.03199	3.69598	4	233959	191	26181	60	3144	1	841	1	4023	2	927	0	1199	1	100	0	ptv5pcnt
Union#D68#D68 Other coagulation defects	PROC	3.239e-08	0.0996	NA	0.0017	3.02426e-10	4.28472	2.84636	6.21303	3	247861	1046	1531	25	4696	14	32	1	5641	39	30	3	NA	NA	NA	NA	ptvraredmg
Union#N19#N19 Unspecified renal failure	PKD1	2.762e-09	1	NA	0.0485	3.0279e-10	20.7681	9.39822	41.4296	3	194514	49	1761	9	4698	0	45	0	4320	3	53	1	NA	NA	NA	NA	ptv
Union#N19#N19 Unspecified renal failure	PKD1	2.762e-09	1	NA	0.0485	3.0279e-10	20.7681	9.39822	41.4296	3	194514	49	1761	9	4698	0	45	0	4320	3	53	1	NA	NA	NA	NA	ptv5pcnt
40006#BlockD37-D48#D37-D48 Neoplasms of uncertain or unknown behaviour	ASXL1	2.52e-10	1	NA	1	3.06187e-10	10.5784	5.63903	18.3377	3	184153	153	1567	14	2235	2	18	0	4524	1	22	0	NA	NA	NA	NA	ptv5pcnt
41202#ChapterII#Chapter II Neoplasms	MSH6	2.397e-09	0.1141	1	0.2299	3.07708e-10	2.11711	1.67209	2.67608	4	189771	160	71961	126	2476	1	1255	3	3343	5	1039	4	954	0	300	0	ptv
Union#BlockL60-L75#L60-L75 Disorders of skin appendages	FLG	1.269e-10	0.8497	1	0.3929	3.07749e-10	0.797718	0.741229	0.857634	4	222236	30765	7458	817	4344	267	124	8	5215	347	139	12	1267	186	20	2	ptv5pcnt
Union#N281#N28.1 Cyst of kidney| acquired	IFT140	5.827e-11	1	1	1	3.10056e-10	5.41485	3.38911	8.25134	4	200230	425	1829	23	2900	10	48	0	5640	23	50	0	1468	1	6	0	ptv5pcnt
41202#ChapterII#Chapter II Neoplasms	MSH6	1.252e-09	0.1141	1	0.3425	3.12303e-10	2.09016	1.65941	2.62832	4	189766	165	71957	130	2476	1	1255	3	3339	9	1038	5	954	0	300	0	ptv5pcnt
41202#C92#C92 Myeloid leukaemia	TET2	2.903e-10	NA	NA	1	3.15212e-10	24.8142	11.0477	48.8464	2	161156	148	391	9	NA	NA	NA	NA	4523	2	8	0	NA	NA	NA	NA	ptv
Union#BlockC51-C58#C51-C58 Malignant neoplasms of female genital organs	MSH6	1.052e-09	0.1592	1	0.1304	3.21026e-10	2.00447	1.63031	2.44314	4	139616	1447	5047	104	2679	31	58	2	2624	24	64	2	964	13	24	0	ptvraredmg
41202#C18#C18 Malignant neoplasm of colon	MLH1	1.841e-08	0.0001886	1	0.2195	3.2125e-10	2.86692	2.1088	3.81907	4	165088	990	2816	45	2433	16	34	4	4486	39	27	1	1115	10	11	0	ptvraredmg
41202#Z08#Z08 Follow-up examination after treatment for malignant neoplasm	MLH1	3.47e-09	0.0002665	1	1	3.27019e-10	2.4561	1.88402	3.15353	4	195314	1187	4276	62	3860	19	52	4	4763	44	57	0	1263	9	17	0	ptvraredmg
41202#I25#I25 Chronic ischaemic heart disease	LDLR	4.06e-11	1	1	1	3.2887e-10	1.66636	1.42585	1.93962	4	120923	1058	12945	196	2090	29	116	1	1599	21	569	7	859	19	36	0	flexdmg
40006#BlockC81-C96#C81-C96 Malignant neoplasms| stated or presumed to be primary| of lymphoid| haematopoietic and related tissue	ASXL1	2.65e-10	1	NA	1	3.29527e-10	7.97028	4.51581	13.2224	3	174987	147	2499	17	3303	3	30	0	4524	1	22	0	NA	NA	NA	NA	ptv5pcnt
Union#ChapterII#Chapter II Neoplasms	CHEK2	6.591e-10	1	0.2468	0.4059	3.3187e-10	1.40883	1.2659	1.56679	4	182344	921	77816	552	2554	0	1376	0	3371	11	1174	6	992	0	324	1	ptv5pcnt
20001#1002#breast cancer	BRCA2	2.965e-10	0.0728	1	1	3.34831e-10	2.63627	1.97723	3.46078	4	116877	423	5914	58	1718	18	38	2	1964	18	63	0	716	9	30	0	UR
41202#D47#D47 Other neoplasms of uncertain or unknown behaviour of lymphoid| haematopoietic and related tissue	SRSF2	3.356e-10	1	NA	NA	3.35584e-10	49.2105	18.8873	108.417	2	167867	61	391	7	3306	0	13	0	NA	NA	NA	NA	NA	NA	NA	NA	flexdmg
Union#BlockE70-E90#E70-E90 Metabolic disorders	LDLR	5.507e-09	0.1274	0.2415	0.0348	3.35943e-10	1.98899	1.60862	2.45067	4	172872	249	46773	130	3863	7	869	4	3461	2	1578	5	1295	6	172	2	UR
Union#I25#I25 Chronic ischaemic heart disease	LDLR	7.796e-11	1	1	1	3.37983e-10	5.54458	3.24969	9.40436	4	151993	30	24118	29	4461	2	280	0	3037	1	861	0	923	1	58	0	ptv
Union#I25#I25 Chronic ischaemic heart disease	LDLR	7.796e-11	1	1	1	3.37983e-10	5.54458	3.24969	9.40436	4	151993	30	24118	29	4461	2	280	0	3037	1	861	0	923	1	58	0	ptv5pcnt
40006#C44#C44 Other malignant neoplasms of skin	PTPN14	3.336e-10	NA	1	1	3.42132e-10	7.50545	4.1385	13.2209	3	195509	38	13678	20	NA	NA	NA	NA	4523	2	9	0	1125	0	5	0	ptv
40006#C44#C44 Other malignant neoplasms of skin	PTPN14	3.336e-10	NA	1	1	3.42132e-10	7.50545	4.1385	13.2209	3	195509	38	13678	20	NA	NA	NA	NA	4523	2	9	0	1125	0	5	0	ptv5pcnt
20002#4#cardiovascular	LDLR	2.311e-10	0.2378	1	1	3.4872e-10	4.41969	2.63571	7.71997	4	138236	18	97992	60	2269	0	2158	2	2805	1	2371	1	880	1	421	0	ptv
20002#4#cardiovascular	LDLR	2.311e-10	0.2378	1	1	3.4872e-10	4.41969	2.63571	7.71997	4	138236	18	97992	60	2269	0	2158	2	2805	1	2371	1	880	1	421	0	ptv5pcnt
Union#E74#E74 Other disorders of carbohydrate metabolism	SLC5A2	1.452e-10	1	NA	1	3.49295e-10	15.768	7.72831	28.9062	3	220386	613	230	11	4712	22	9	0	5692	14	7	0	NA	NA	NA	NA	raredmgmtr
40001#C56#C56 Malignant neoplasm of ovary	BRCA1	3.502e-10	NA	NA	1	3.50212e-10	24.5099	10.9138	48.2528	2	142117	170	307	9	NA	NA	NA	NA	1991	0	5	0	NA	NA	NA	NA	ptv5pcnt
20002#18#haematology	SPTB	3.53e-10	1	1	1	3.53002e-10	14.7317	7.07291	28.3884	4	195433	44	3619	12	3043	0	138	0	3254	0	210	0	1448	0	25	0	ptv
41202#D13#D13 Benign neoplasm of other and ill-defined parts of digestive system	APC	1.536e-10	1	NA	1	3.53104e-10	5.92347	3.62566	9.18243	3	169794	856	670	21	3276	30	8	0	4492	33	13	0	NA	NA	NA	NA	UR
Union#I78#I78 Diseases of capillaries	ENG	2.673e-10	1	NA	1	3.5454e-10	16.1462	7.80062	30.1949	3	233265	98	1574	11	4731	2	10	0	5688	4	21	0	NA	NA	NA	NA	UR
41202#C92#C92 Myeloid leukaemia	TET2	2.903e-10	NA	NA	1	3.55665e-10	24.4543	10.8922	48.1326	2	161156	148	391	9	NA	NA	NA	NA	4520	5	8	0	NA	NA	NA	NA	ptv5pcnt
Source of report of D56 (thalassaemia)	HBB	6.664e-14	1	1	1	3.57436e-10	127.185	33.4385	383.329	4	269025	56	83	6	3793	2	60	0	3446	2	106	0	1352	1	20	0	UR
Union#D63#D63 Anaemia in chronic diseases classified elsewhere	PKD1	1.644e-10	1	NA	1	3.61711e-10	33.2185	13.8038	69.0227	3	268301	74	787	8	4725	0	18	0	5679	5	29	0	NA	NA	NA	NA	ptv
Union#D63#D63 Anaemia in chronic diseases classified elsewhere	PKD1	1.644e-10	1	NA	1	3.61711e-10	33.2185	13.8038	69.0227	3	268301	74	787	8	4725	0	18	0	5679	5	29	0	NA	NA	NA	NA	ptv5pcnt
Union#BlockI20-I25#I20-I25 Ischaemic heart diseases	LDLR	4.872e-10	1	0.5266	0.2281	3.61863e-10	1.568	1.36541	1.7959	4	156072	920	27757	259	4356	40	344	3	3068	23	948	11	976	10	68	1	raredmg
41202#C92#C92 Myeloid leukaemia	TET2	3.14e-10	NA	NA	1	3.6769e-10	19.1485	8.98093	36.2452	2	161092	212	390	10	NA	NA	NA	NA	4520	5	8	0	NA	NA	NA	NA	UR
Union#T82#T82 Complications of cardiac and vascular prosthetic devices| implants and grafts	PKD1	5.149e-11	1	1	1	3.73832e-10	4.94064	3.15215	7.42263	4	188392	364	2368	25	3303	12	46	0	3730	13	79	0	1457	10	8	0	URmtr
Union#J93#J93 Pneumothorax	FLCN	3.773e-09	0.0143	NA	1	3.77095e-10	11.8699	6.12247	21.161	3	182793	113	1758	12	4723	3	16	1	5695	1	17	0	NA	NA	NA	NA	URmtr
Union#C18#C18 Malignant neoplasm of colon	APC	3.14e-10	1	1	1	3.77236e-10	17.3964	8.01285	34.7543	4	221547	37	3707	11	3701	1	46	0	5681	0	32	0	1460	0	15	0	ptv
Union#C18#C18 Malignant neoplasm of colon	APC	3.14e-10	1	1	1	3.77236e-10	17.3964	8.01285	34.7543	4	221547	37	3707	11	3701	1	46	0	5681	0	32	0	1460	0	15	0	ptv5pcnt
Union#ChapterIV#Chapter IV Endocrine| nutritional and metabolic diseases	LDLR	1.615e-09	0.452	0.2335	0.3154	3.82469e-10	1.41899	1.27159	1.58225	4	175597	829	74410	498	2766	17	1597	13	3044	17	2397	19	1153	19	295	8	flexnonsynmtr
Source of report of E80 (disorders of porphyrin and bilirubin metabolism)	UGT1A3	2.208e-10	1	NA	1	3.83727e-10	6.6435	3.95082	10.5353	3	170437	568	829	19	2918	14	5	0	1478	7	16	0	NA	NA	NA	NA	raredmg
Source of report of E80 (disorders of porphyrin and bilirubin metabolism)	UGT1A1	3.16e-10	1	NA	1	3.97532e-10	24.8039	10.8628	49.9297	3	170933	72	839	9	2932	0	5	0	1484	1	16	0	NA	NA	NA	NA	ptv
Source of report of E80 (disorders of porphyrin and bilirubin metabolism)	UGT1A1	3.16e-10	1	NA	1	3.97532e-10	24.8039	10.8628	49.9297	3	170933	72	839	9	2932	0	5	0	1484	1	16	0	NA	NA	NA	NA	ptv5pcnt
Union#C541#C54.1 Endometrium	MSH6	7.607e-09	0.0509	1	0.0646	3.97585e-10	6.27087	3.77219	9.86939	4	144513	346	1280	18	2746	8	15	1	2679	5	29	1	989	3	9	0	URmtr
Source of report of D58 (other hereditary haemolytic anaemias)	ANK1	1.009e-10	1	NA	1	3.97728e-10	159.297	48.3012	406.738	3	269003	82	80	5	3793	2	14	0	4549	2	5	0	NA	NA	NA	NA	ptv
Source of report of D58 (other hereditary haemolytic anaemias)	ANK1	1.009e-10	1	NA	1	3.97728e-10	159.297	48.3012	406.738	3	269003	82	80	5	3793	2	14	0	4549	2	5	0	NA	NA	NA	NA	ptv5pcnt
Source of report of E80 (disorders of porphyrin and bilirubin metabolism)	UGT1A10	1.667e-10	1	NA	1	3.98444e-10	3.72094	2.5516	5.26029	3	169172	1833	814	34	2889	43	5	0	1462	23	16	0	NA	NA	NA	NA	flexnonsyn
41202#ChapterII#Chapter II Neoplasms	TET2	1.048e-09	0.1134	1	0.4187	3.98895e-10	2.03621	1.62899	2.54096	4	189743	188	71944	143	2477	0	1256	2	3347	1	1042	1	954	0	300	0	ptv
Union#N180#N18.0 End-stage renal disease	PKD1	6.113e-12	1	NA	1	4.02511e-10	5.02479	3.17432	7.63792	3	201429	4358	186	25	4583	142	18	0	3155	133	11	0	NA	NA	NA	NA	flexdmg
Union#I429#I42.9 Cardiomyopathy| unspecified	TTN	6.465e-10	0.2011	NA	1	4.12684e-10	4.25479	2.81749	6.19381	3	193348	2284	551	28	4662	65	15	1	5615	92	6	0	NA	NA	NA	NA	ptv
Union#E07#E07 Other disorders of thyroid	TSHR	3.952e-10	1	1	1	4.16497e-10	2.88731	2.09682	3.92054	4	157016	187	15956	55	2908	0	170	0	3096	0	433	0	1419	1	55	0	ptv
Union#E07#E07 Other disorders of thyroid	TSHR	3.952e-10	1	1	1	4.16497e-10	2.88731	2.09682	3.92054	4	157016	187	15956	55	2908	0	170	0	3096	0	433	0	1419	1	55	0	ptv5pcnt
Source of report of I71 (aortic aneurysm and dissection)	FBN1	4.171e-10	1	NA	1	4.17147e-10	120.64	30.5364	504.178	3	148343	5	1480	6	2119	0	16	0	1593	0	11	0	NA	NA	NA	NA	ptv
Source of report of I71 (aortic aneurysm and dissection)	FBN1	4.171e-10	1	NA	1	4.17147e-10	120.64	30.5364	504.178	3	148343	5	1480	6	2119	0	16	0	1593	0	11	0	NA	NA	NA	NA	ptv5pcnt
41202#Z09#Z09 Follow-up examination after treatment for conditions other than malignant neoplasms	APC	3.349e-10	1	1	1	4.26383e-10	10.5249	5.3624	19.6478	4	236574	36	9160	15	3878	1	114	0	4807	0	171	0	1272	0	42	0	ptv
41202#Z09#Z09 Follow-up examination after treatment for conditions other than malignant neoplasms	APC	3.349e-10	1	1	1	4.26383e-10	10.5249	5.3624	19.6478	4	236574	36	9160	15	3878	1	114	0	4807	0	171	0	1272	0	42	0	ptv5pcnt
Union#E80#E80 Disorders of porphyrin and bilirubin metabolism	UGT1A3	2.334e-10	1	NA	1	4.34687e-10	6.19539	3.74023	9.71008	3	171023	571	931	20	4717	19	7	0	3317	16	19	0	NA	NA	NA	NA	raredmg
Union#ChapterXVII#Chapter XVII Congenital malformations| deformations and chromosomal abnormalities	COL1A1	7.18e-09	0.0164	1	1	4.38764e-10	21.9684	9.37347	47.6343	4	264109	24	5028	9	4665	0	77	1	5611	0	102	0	1454	0	21	0	ptv
Union#ChapterXVII#Chapter XVII Congenital malformations| deformations and chromosomal abnormalities	COL1A1	7.18e-09	0.0164	1	1	4.38764e-10	21.9684	9.37347	47.6343	4	264109	24	5028	9	4665	0	77	1	5611	0	102	0	1454	0	21	0	ptv5pcnt
41202#T828#T82.8 Other complications of cardiac and vascular prosthetic devices| implants and grafts	PKD1	7.366e-11	1	NA	1	4.40203e-10	11.4313	5.97697	20.002	3	145163	270	525	13	4161	15	22	0	4917	17	25	0	NA	NA	NA	NA	URmtr
41202#BlockC51-C58#C51-C58 Malignant neoplasms of female genital organs	MSH6	2.96e-09	0.052	1	0.0682	4.45151e-10	2.55385	1.93859	3.31081	4	104845	1101	2220	58	1720	20	28	2	1971	20	38	2	717	11	17	0	ptvraredmg
6150#4#Vascular|heart problems diagnosed by doctor| High Blood Pressure	PKD1	9.303e-10	1	1	0.1679	4.4665e-10	4.02382	2.5245	6.52501	4	163879	27	72173	50	2568	0	1836	0	3687	2	1606	3	884	1	317	0	ptv
6150#4#Vascular|heart problems diagnosed by doctor| High Blood Pressure	PKD1	9.303e-10	1	1	0.1679	4.4665e-10	4.02382	2.5245	6.52501	4	163879	27	72173	50	2568	0	1836	0	3687	2	1606	3	884	1	317	0	ptv5pcnt
Union#BlockC43-C44#C43-C44 Melanoma and other malignant neoplasms of skin	PTPN14	4.199e-10	1	1	1	4.50388e-10	6.12125	3.53283	10.3936	4	224067	40	21839	24	4727	2	14	0	5688	2	23	0	1468	0	7	0	ptv
Union#BlockC43-C44#C43-C44 Melanoma and other malignant neoplasms of skin	PTPN14	4.199e-10	1	1	1	4.50388e-10	6.12125	3.53283	10.3936	4	224067	40	21839	24	4727	2	14	0	5688	2	23	0	1468	0	7	0	ptv5pcnt
Union#H35#H35 Other retinal disorders	PRPH2	2.571e-10	1	1	1	4.54868e-10	11.6353	5.78142	22.1909	4	253777	33	8757	14	4605	1	137	0	4377	0	245	0	1427	1	47	0	ptv
Union#H35#H35 Other retinal disorders	PRPH2	2.571e-10	1	1	1	4.54868e-10	11.6353	5.78142	22.1909	4	253777	33	8757	14	4605	1	137	0	4377	0	245	0	1427	1	47	0	ptv5pcnt
41202#C509#C50.9 Breast| unspecified	PALB2	4.784e-10	1	1	0.3987	4.63255e-10	2.67611	1.99283	3.5373	4	106411	382	5868	57	1739	1	66	0	2002	10	94	1	726	2	34	0	flexdmg
20002#1242#eye|eyelid problem	COL2A1	1.528e-10	1	1	1	4.73187e-10	30.5898	10.493	94.6005	4	245311	6	11153	10	4410	1	324	0	5321	0	374	0	1398	0	75	0	ptv
20002#1242#eye|eyelid problem	COL2A1	1.528e-10	1	1	1	4.73187e-10	30.5898	10.493	94.6005	4	245311	6	11153	10	4410	1	324	0	5321	0	374	0	1398	0	75	0	ptv
20002#1242#eye|eyelid problem	COL2A1	1.528e-10	1	1	1	4.73187e-10	30.5898	10.493	94.6005	4	245311	6	11153	10	4410	1	324	0	5321	0	374	0	1398	0	75	0	ptv5pcnt
20002#1242#eye|eyelid problem	COL2A1	1.528e-10	1	1	1	4.73187e-10	30.5898	10.493	94.6005	4	245311	6	11153	10	4410	1	324	0	5321	0	374	0	1398	0	75	0	ptv5pcnt
40012#3#Malignant| primary site	ATM	3.754e-10	0.8686	1	0.5055	4.77236e-10	1.25937	1.172	1.35219	4	217702	4034	40291	944	3077	102	314	11	4262	70	334	7	1177	23	99	1	flexdmg
Union#ChapterII#Chapter II Neoplasms	ATM	5.651e-10	0.6908	1	0.3523	4.88108e-10	1.2052	1.13651	1.27776	4	179990	3275	76681	1687	2482	72	1334	42	3330	52	1157	23	971	21	319	6	flexdmg
41202#C56#C56 Malignant neoplasm of ovary	BRCA2	8.711e-10	1	1	0.161	4.89025e-10	2.95473	2.14656	3.98069	4	103908	2038	798	46	1728	12	10	0	1963	28	11	1	724	4	5	0	ptv5pcnt
Union#I351#I35.1 Aortic (valve) insufficiency	FBN1	4.953e-10	1	NA	1	4.95337e-10	217.41	50.186	968.637	3	192787	5	883	5	4724	0	19	0	5687	0	26	0	NA	NA	NA	NA	ptv
Union#I351#I35.1 Aortic (valve) insufficiency	FBN1	4.953e-10	1	NA	1	4.95337e-10	217.41	50.186	968.637	3	192787	5	883	5	4724	0	19	0	5687	0	26	0	NA	NA	NA	NA	ptv5pcnt
Union#C180#C18.0 Caecum	MLH1	1.363e-08	0.0042	NA	1	4.97439e-10	31.8815	13.2475	66.2425	3	229095	76	750	7	4732	1	9	1	5705	1	7	0	NA	NA	NA	NA	ptv
40012#1#Uncertain whether benign or malignant	TET2	3.017e-09	0.0213	NA	1	4.99537e-10	8.27362	4.63931	13.7714	3	199054	220	1714	15	4392	4	18	1	5341	6	23	0	NA	NA	NA	NA	URmtr
Source of report of D58 (other hereditary haemolytic anaemias)	ANK1	2.224e-11	1	NA	1	5.02108e-10	32.0156	13.2665	66.6485	3	268499	586	77	8	3775	20	14	0	4533	18	5	0	NA	NA	NA	NA	UR
41202#ChapterII#Chapter II Neoplasms	TET2	1.048e-09	0.0381	1	0.6326	5.06114e-10	1.98707	1.59797	2.46627	4	189743	188	71944	143	2477	0	1255	3	3344	4	1041	2	944	10	297	3	ptv5pcnt
40006#BlockC51-C58#C51-C58 Malignant neoplasms of female genital organs	MSH6	3.069e-10	1	1	0.2857	5.0788e-10	2.80077	2.06447	3.72499	4	115956	962	2092	50	1711	29	16	0	1971	20	31	1	714	14	14	0	flexnonsynmtr
Union#D63#D63 Anaemia in chronic diseases classified elsewhere	PKD1	1.433e-09	1	NA	0.0923	5.08656e-10	8.92915	4.94071	14.9359	3	267849	526	781	14	4710	15	18	0	5666	18	28	1	NA	NA	NA	NA	URmtr
Union#E039#E03.9 Hypothyroidism| unspecified	TSHR	2.477e-10	0.6056	1	0.4841	5.1091e-10	1.94396	1.58789	2.36284	4	167605	689	14155	116	3000	18	150	1	3313	17	417	3	1417	16	42	0	flexnonsynmtr
Source of report of E80 (disorders of porphyrin and bilirubin metabolism)	UGT1A8	3.088e-10	1	NA	1	5.15504e-10	6.52138	3.87894	10.34	3	170425	580	829	19	2921	11	5	0	1478	7	16	0	NA	NA	NA	NA	raredmg
41202#BlockL60-L75#L60-L75 Disorders of skin appendages	FLG	1.29e-10	0.5356	1	0.2729	5.16311e-10	0.785125	0.724996	0.84924	4	206000	28314	6468	690	3402	199	109	8	3374	228	117	11	969	144	19	2	ptv5pcnt
Source of report of I42 (cardiomyopathy)	MYBPC3	2.857e-09	1	NA	0.0204	5.19574e-10	9.02961	4.96245	15.2478	3	190819	253	1210	14	1443	2	37	0	2702	1	27	1	NA	NA	NA	NA	URmtr
Union#ChapterXVII#Chapter XVII Congenital malformations| deformations and chromosomal abnormalities	PKD1	1.397e-10	1	0.3524	1	5.23062e-10	1.84398	1.53269	2.20205	4	260624	3509	4911	126	4577	88	77	1	5473	138	100	2	1425	29	20	1	ptvraredmg
40006#C509#C50.9 Breast| unspecified	BRCA2	3.801e-10	0.2344	1	1	5.2368e-10	1.84312	1.53109	2.20297	4	115406	2265	3618	132	1728	12	35	1	2040	29	53	0	724	4	27	0	ptv5pcnt
2453#Cancer diagnosed by doctor	BRCA2	3.144e-10	0.2859	1	0.3694	5.32903e-10	1.33235	1.21856	1.4548	4	203638	4304	20488	580	4456	24	188	2	3905	69	176	1	1154	5	61	0	ptv5pcnt
Union#BlockF00-F09#F00-F09 Organic| including symptomatic| mental disorders	ASXL1	3.6e-10	1	NA	1	5.35724e-10	5.36622	3.326	8.28004	3	216175	207	4376	23	3560	4	70	0	4270	1	68	0	NA	NA	NA	NA	ptv5pcnt
40006#ChapterII#Chapter II Neoplasms	ATM	9.555e-10	0.5367	1	0.1943	5.37314e-10	1.24695	1.1637	1.33527	4	214092	3958	45133	1040	3598	109	388	14	3956	56	400	9	1087	21	121	2	flexdmg
Source of report of I25 (chronic ischaemic heart disease)	LDLR	7.309e-11	0.2547	1	0.8273	5.38513e-10	1.65204	1.41379	1.92312	4	151931	922	19320	201	2097	22	212	0	1683	17	715	8	558	5	46	0	raredmg
40006#C541#C54.1 Endometrium	MSH6	8.36e-10	1	1	0.1643	5.43813e-10	3.601	2.48131	5.07199	4	115721	1197	908	34	1720	20	5	0	1971	20	16	1	717	11	7	0	ptvraredmg
Union#C785#C78.5 Secondary malignant neoplasm of large intestine and rectum	MLH1	1.2e-08	0.0027	1	0.1703	5.44722e-10	3.57619	2.47178	5.01927	4	221552	1298	1627	32	4706	16	19	2	5641	52	19	1	1463	5	7	0	flexnonsynmtr
Union#BlockZ40-Z54#Z40-Z54 Persons encountering health services for specific procedures and health care	PKD1	5.999e-10	1	1	0.2743	5.50165e-10	3.92478	2.51842	6.12746	4	200331	38	55339	43	3524	0	970	0	4535	3	1173	2	1299	1	175	0	ptv
Union#BlockZ40-Z54#Z40-Z54 Persons encountering health services for specific procedures and health care	PKD1	5.999e-10	1	1	0.2743	5.50165e-10	3.92478	2.51842	6.12746	4	200331	38	55339	43	3524	0	970	0	4535	3	1173	2	1299	1	175	0	ptv5pcnt
Union#ChapterXVII#Chapter XVII Congenital malformations| deformations and chromosomal abnormalities	ENG	5.536e-10	1	1	1	5.53587e-10	42.0146	14.3996	118.263	4	264123	10	5029	8	4665	0	78	0	5611	0	102	0	1454	0	21	0	ptv
Union#ChapterXVII#Chapter XVII Congenital malformations| deformations and chromosomal abnormalities	ENG	5.536e-10	1	1	1	5.53587e-10	42.0146	14.3996	118.263	4	264123	10	5029	8	4665	0	78	0	5611	0	102	0	1454	0	21	0	ptv5pcnt
20002#1340#thalassaemia	HBB	4.344e-11	1	1	1	5.5528e-10	517.548	112.509	1815.33	4	201850	29	34	4	3788	1	6	0	2410	1	18	0	1351	0	6	0	URmtr
Union#C509#C50.9 Breast| unspecified	PALB2	5.829e-10	1	1	0.4225	5.6429e-10	2.40159	1.84313	3.08815	4	139177	531	7456	69	2688	3	79	0	2660	12	114	1	957	2	42	0	flexdmg
40001#BlockC81-C96#C81-C96 Malignant neoplasms| stated or presumed to be primary| of lymphoid| haematopoietic and related tissue	TET2	4.873e-09	0.0987	NA	0.114	5.83335e-10	3.94461	2.65411	5.66305	3	198691	2060	739	29	3269	37	8	1	4458	67	7	1	NA	NA	NA	NA	flexnonsynmtr
Union#H33#H33 Retinal detachments and breaks	COL2A1	2.273e-10	1	1	1	5.84146e-10	5.31775	3.30311	8.18204	4	211412	222	3904	23	4683	11	49	0	4292	7	64	0	1456	0	19	0	URmtr
Union#E80#E80 Disorders of porphyrin and bilirubin metabolism	UGT1A10	2.035e-10	1	NA	1	6.10147e-10	3.49779	2.4272	4.89554	3	169765	1829	915	36	4666	70	7	0	3275	58	19	0	NA	NA	NA	NA	flexnonsyn
Union#N185#N18.5 Chronic kidney disease| stage 5	UMOD	1.312e-11	1	NA	1	6.12174e-10	83.8663	26.5967	225.093	3	194207	13	545	6	4702	1	40	0	3962	5	32	0	NA	NA	NA	NA	rec
Union#E14#E14 Unspecified diabetes mellitus	GCK	4.119e-09	1	0.154	0.0672	6.18237e-10	2.3605	1.81563	3.03417	4	181203	382	13999	69	3630	6	617	1	3708	4	991	4	1043	1	90	1	ptvraredmg
Union#I47#I47 Paroxysmal tachycardia	TTN	4.599e-09	0.0201	0.128	0.6516	6.22784e-10	2.04333	1.64728	2.50858	4	227300	2682	3853	91	4638	63	39	3	5536	90	85	2	1446	19	9	1	ptv
Union#K80#K80 Cholelithiasis	ABCB4	6.117e-09	0.079	0.1818	0.2423	6.24479e-10	1.79874	1.50124	2.14271	4	190917	870	16926	137	3214	29	166	4	3950	42	282	5	1389	14	70	2	ptvraredmg
41202#BlockZ40-Z54#Z40-Z54 Persons encountering health services for specific procedures and health care	PKD1	1.535e-09	1	1	0.1679	6.31538e-10	5.9897	3.49901	9.95664	4	199588	49	14950	22	3879	0	195	0	4804	3	225	1	1271	1	33	0	ptv
41202#BlockZ40-Z54#Z40-Z54 Persons encountering health services for specific procedures and health care	PKD1	1.535e-09	1	1	0.1679	6.31538e-10	5.9897	3.49901	9.95664	4	199588	49	14950	22	3879	0	195	0	4804	3	225	1	1271	1	33	0	ptv5pcnt
41202#D46#D46 Myelodysplastic syndromes	DDX41	5.217e-10	NA	NA	1	6.36267e-10	22.7615	10.1632	44.5801	2	151044	243	240	9	NA	NA	NA	NA	4519	6	7	0	NA	NA	NA	NA	ptv
41202#H269#H26.9 Cataract| unspecified	COL2A1	8.423e-11	1	1	1	6.37014e-10	68.9809	14.2205	652.655	4	218278	1	13724	9	3432	1	349	0	3618	0	613	0	1073	0	106	0	ptv
41202#H269#H26.9 Cataract| unspecified	COL2A1	8.423e-11	1	1	1	6.37014e-10	68.9809	14.2205	652.655	4	218278	1	13724	9	3432	1	349	0	3618	0	613	0	1073	0	106	0	ptv5pcnt
41202#K80#K80 Cholelithiasis	ABCB4	2.562e-09	0.0806	0.2777	0.537	6.39629e-10	1.76039	1.47885	2.08407	4	124787	1002	10674	150	1660	26	95	4	1798	30	174	4	817	6	38	1	flexdmg
Union#C921#C92.1 Chronic myeloid leukaemia	SRSF2	5.397e-10	NA	NA	1	6.44481e-10	70.5898	25.0625	162.209	2	220473	145	125	6	NA	NA	NA	NA	5705	3	5	0	NA	NA	NA	NA	flexnonsynmtr
20002#18#haematology	SPTB	3.53e-10	1	1	1	6.45287e-10	13.8468	6.67754	26.5326	4	195433	44	3619	12	3043	0	138	0	3254	0	210	0	1445	3	25	0	ptv5pcnt
41202#BlockI20-I25#I20-I25 Ischaemic heart diseases	LDLR	2.817e-10	1	1	0.8541	6.47994e-10	1.54279	1.34762	1.76148	4	128811	1121	19315	265	2090	29	210	3	1667	23	756	11	549	10	49	1	flexdmg
Source of report of I51 (complications and ill-defined descriptions of heart disease)	TTN	2.539e-11	1	1	0.2579	6.51016e-10	1.94727	1.59052	2.36344	4	175856	2029	4609	110	2084	35	109	1	1761	31	121	0	866	12	7	0	ptv
41202#D46#D46 Myelodysplastic syndromes	DDX41	5.217e-10	NA	NA	1	6.57066e-10	22.6675	10.1232	44.4032	2	151044	243	240	9	NA	NA	NA	NA	4518	7	7	0	NA	NA	NA	NA	ptv5pcnt
Union#C54#C54 Malignant neoplasm of corpus uteri	MSH6	1.219e-08	0.0509	1	0.0646	6.6039e-10	6.08261	3.65934	9.57034	4	144472	346	1321	18	2746	8	15	1	2679	5	29	1	989	3	9	0	URmtr
Union#C509#C50.9 Breast| unspecified	PALB2	7.614e-10	1	1	0.3715	6.64087e-10	2.6403	1.96814	3.48591	4	139308	400	7468	57	2688	3	79	0	2662	10	114	1	959	0	42	0	ptvraredmg
Union#N185#N18.5 Chronic kidney disease| stage 5	PKD1	6.834e-11	0.6596	NA	1	6.811e-10	2.86304	2.09026	3.8434	3	188867	5353	505	46	4529	174	38	2	3792	175	31	1	NA	NA	NA	NA	flexnonsynmtr
Union#BlockD65-D69#D65-D69 Coagulation defects| purpura and other haemorrhagic conditions	SRSF2	5.173e-10	1	1	1	6.82781e-10	10.0912	5.3307	17.697	4	232666	105	3003	14	4678	1	64	0	5631	1	81	0	1468	1	6	0	flexdmg
Union#D225#D22.5 Melanocytic naevi of trunk	CDKN2A	5.713e-10	NA	1	NA	6.83499e-10	9.74403	5.24657	16.6617	2	267586	298	1272	14	NA	NA	NA	NA	NA	NA	NA	NA	991	3	7	0	raredmg
Union#C56#C56 Malignant neoplasm of ovary	BRCA2	2.573e-09	1	1	0.0226	6.85047e-10	2.58309	1.94341	3.37437	4	142216	2946	1069	56	2739	18	13	0	2658	41	13	2	990	4	7	0	ptv5pcnt
41202#R31#R31 Unspecified haematuria	COL4A4	2.075e-10	0.6294	1	0.1563	6.92978e-10	2.50792	1.89518	3.2735	4	140761	346	9679	63	2183	18	161	0	2706	9	186	2	1064	4	53	0	UR
Source of report of H33 (retinal detachments and breaks)	COL2A1	2.367e-10	1	1	1	6.94136e-10	5.80834	3.52094	9.11341	4	211933	209	3437	21	3424	9	42	0	2786	6	54	0	1073	0	14	0	URmtr
20002#1473#high cholesterol	APOB	5.587e-10	0.4182	1	1	7.0121e-10	0.602276	0.504064	0.715247	4	169431	1181	32571	133	2900	25	532	2	2288	26	1021	12	1068	12	132	1	ptvraredmg
Union#ChapterIV#Chapter IV Endocrine| nutritional and metabolic diseases	LDLR	1.444e-08	0.1842	0.1023	0.1028	7.03916e-10	1.28523	1.18672	1.39141	4	174758	1668	74011	897	2749	34	1582	28	3026	35	2375	41	1146	26	291	12	flexnonsyn
Union#K768#K76.8 Other specified diseases of liver	PKD1	4.5e-10	1	1	1	7.04398e-10	23.042	10.1395	46.1399	4	253130	72	1297	9	4713	0	30	0	5689	5	19	0	1468	1	6	0	ptv
Union#K768#K76.8 Other specified diseases of liver	PKD1	4.5e-10	1	1	1	7.04398e-10	23.042	10.1395	46.1399	4	253130	72	1297	9	4713	0	30	0	5689	5	19	0	1468	1	6	0	ptv5pcnt
Source of report of E78 (disorders of lipoprotein metabolism and other lipidaemias)	PCSK9	3.4e-11	0.1785	0.4071	0.7053	7.0673e-10	0.726669	0.653426	0.806803	4	157498	1652	54895	402	2888	44	865	19	2253	34	1798	30	1060	22	215	2	flexnonsyn
Union#H269#H26.9 Cataract| unspecified	MIP	1.881e-10	1	1	0.304	7.07835e-10	4.37633	2.81032	6.63266	4	240235	95	15236	29	4332	5	406	0	5061	2	649	1	1361	2	112	0	UR
Source of report of E11 (non-insulin-dependent diabetes mellitus)	GCK	3.83e-10	1	0.3971	0.6895	7.11027e-10	2.08582	1.66316	2.59388	4	182698	496	16258	95	2923	9	609	1	2275	4	1102	3	1077	5	94	1	flexnonsyn
41202#ChapterII#Chapter II Neoplasms	TET2	9.311e-10	0.6069	1	1	7.11037e-10	1.95389	1.57652	2.41718	4	189727	204	71935	152	2475	2	1256	2	3345	3	1042	1	954	0	300	0	URmtr
41202#ChapterII#Chapter II Neoplasms	TET2	5.621e-10	0.6069	1	0.6326	7.13507e-10	1.84446	1.51838	2.23703	4	189678	253	71908	179	2475	2	1256	2	3344	4	1041	2	951	3	300	0	UR
41202#ChapterII#Chapter II Neoplasms	TET2	6.563e-10	1	0.675	0.5222	7.25988e-10	1.58929	1.37159	1.83899	4	189453	478	71797	290	2473	4	1256	2	3339	9	1039	4	949	5	298	2	ptvraredmg
Union#D36#D36 Benign neoplasm of other and unspecified sites	NF1	1.472e-10	1	1	1	7.31177e-10	3.80937	2.57965	5.44381	4	265123	3404	611	32	4667	66	10	0	5592	104	17	0	1439	31	5	0	flexnonsyn
Union#E119#E11.9 Without complications	GCK	6.283e-10	1	1	0.4501	7.33576e-10	10.8714	5.06545	23.5334	4	184028	14	17897	16	3992	0	751	0	3644	1	1269	1	1014	0	109	0	ptv
Union#E119#E11.9 Without complications	GCK	6.283e-10	1	1	0.4501	7.33576e-10	10.8714	5.06545	23.5334	4	184028	14	17897	16	3992	0	751	0	3644	1	1269	1	1014	0	109	0	ptv5pcnt
41202#BlockK80-K87#K80-K87 Disorders of gallbladder| biliary tract and pancreas	ABCG5	2.899e-09	1	1	0.5755	7.37235e-10	0.422119	0.30202	0.575393	4	132088	881	14061	40	1721	10	146	0	1885	30	252	2	811	12	56	0	flexdmg
Source of report of N17 (acute renal failure)	ASXL1	1.757e-09	1	1	0.0386	7.41538e-10	5.09401	3.17809	7.83072	4	188528	179	4778	23	2709	4	120	0	3210	0	128	1	945	0	15	0	ptv5pcnt
Union#C54#C54 Malignant neoplasm of corpus uteri	MSH6	1.118e-08	0.0498	1	0.0285	7.58467e-10	2.39051	1.83682	3.06525	4	141842	2976	1277	62	2693	61	14	2	2626	58	27	3	957	35	9	0	flexnonsyn
Union#N180#N18.0 End-stage renal disease	PKD1	3.487e-10	0.1423	NA	1	7.60441e-10	4.39332	2.84716	6.54398	3	200051	5736	185	26	4551	174	16	2	3146	142	11	0	NA	NA	NA	NA	flexnonsynmtr
41202#I25#I25 Chronic ischaemic heart disease	LDLR	1.036e-10	1	1	1	7.63007e-10	1.61606	1.39141	1.86997	4	120805	1176	12930	211	2089	30	116	1	1596	24	568	8	858	20	36	0	flexnonsyn
20002#26#endocrine|diabetes	GCK	1.2e-08	1	0.0862	0.027	7.65933e-10	3.43839	2.33751	4.99229	4	203100	86	27777	39	4025	2	708	0	4395	2	1294	4	1346	0	126	1	URmtr
20002#26#endocrine|diabetes	GCK	1.2e-08	1	0.0862	0.027	7.65933e-10	3.43839	2.33751	4.99229	4	203100	86	27777	39	4025	2	708	0	4395	2	1294	4	1346	0	126	1	URmtr
Union#BlockZ40-Z54#Z40-Z54 Persons encountering health services for specific procedures and health care	BRCA2	9.358e-10	0.0156	1	0.7113	7.85445e-10	1.21547	1.1424	1.29261	4	196285	4084	54014	1368	3509	15	959	11	4456	82	1156	19	1294	6	175	0	ptv5pcnt
41202#H269#H26.9 Cataract| unspecified	MIP	1.024e-10	1	1	1	7.88229e-10	2.79306	2.04705	3.74951	4	218004	275	13681	52	3422	11	348	1	3613	5	612	1	1070	3	106	0	ptvraredmg
20001#1020#large bowel cancer|colorectal cancer	MLH1	2.081e-08	0.0028	1	0.148	7.89217e-10	3.78822	2.56807	5.40591	4	175272	997	1445	29	3289	11	19	2	4466	44	15	1	1118	5	5	0	flexnonsynmtr
20001#1020#large bowel cancer|colorectal cancer	MLH1	2.081e-08	0.0028	1	0.148	7.89217e-10	3.78822	2.56807	5.40591	4	175272	997	1445	29	3289	11	19	2	4466	44	15	1	1118	5	5	0	flexnonsynmtr
Union#D58#D58 Other hereditary haemolytic anaemias	SLC4A1	1.035e-10	1	NA	1	7.94748e-10	14.8239	7.18968	27.5619	3	267485	1571	103	11	4694	34	15	0	5675	32	6	0	NA	NA	NA	NA	flexnonsynmtr
41202#ChapterII#Chapter II Neoplasms	BRCA1	1.128e-09	0.1141	1	1	7.9958e-10	1.93515	1.56533	2.38797	4	189720	211	71932	155	2476	1	1255	3	3346	2	1043	0	953	1	300	0	ptv5pcnt
Union#E87#E87 Other disorders of fluid| electrolyte and acid-base balance	TET2	1.307e-09	1	1	0.0617	8.03266e-10	3.30859	2.31105	4.62587	4	225944	255	9986	38	4556	4	183	0	4757	5	302	2	1432	17	26	0	ptv5pcnt
20002#1405#other renal|kidney problem	PKD2	1.666e-09	1	NA	0.1226	8.17383e-10	5.10522	3.20613	7.75014	3	243973	733	1425	22	2692	15	19	0	3188	11	34	1	NA	NA	NA	NA	ptvraredmg
20002#1405#other renal|kidney problem	PKD2	1.666e-09	1	NA	0.1226	8.17383e-10	5.10522	3.20613	7.75014	3	243973	733	1425	22	2692	15	19	0	3188	11	34	1	NA	NA	NA	NA	ptvraredmg
40006#D47#D47 Other neoplasms of uncertain or unknown behaviour of lymphoid| haematopoietic and related tissue	TET2	2.006e-08	0.008	NA	NA	8.33457e-10	29.1851	12.2954	59.5182	2	189773	210	243	7	1739	1	6	1	NA	NA	NA	NA	NA	NA	NA	NA	URmtr
Union#E80#E80 Disorders of porphyrin and bilirubin metabolism	UGT1A8	4.764e-10	1	NA	1	8.37081e-10	5.95434	3.59513	9.32783	3	170998	596	931	20	4721	15	7	0	3317	16	19	0	NA	NA	NA	NA	raredmg
40006#BlockD37-D48#D37-D48 Neoplasms of uncertain or unknown behaviour	SRSF2	5.359e-09	1	NA	0.0048	8.39326e-10	6.801	3.96812	10.9632	3	183995	311	1564	17	2236	1	18	0	4525	0	21	1	NA	NA	NA	NA	flexnonsyn
Union#N28#N28 Other disorders of kidney and ureter| not elsewhere classified	IFT140	1.729e-10	1	1	1	8.43601e-10	3.41537	2.37327	4.78182	4	220511	462	4860	37	3263	6	92	0	4606	19	117	0	1461	1	13	0	ptv5pcnt
Union#E87#E87 Other disorders of fluid| electrolyte and acid-base balance	TET2	1.307e-09	1	1	0.2193	8.48187e-10	3.36519	2.33781	4.72763	4	225944	255	9986	38	4557	3	183	0	4759	3	303	1	1449	0	26	0	ptv
41202#C78#C78 Secondary malignant neoplasm of respiratory and digestive organs	BRCA2	1.648e-09	1	1	0.0706	8.51003e-10	2.07196	1.66098	2.55746	4	175785	3638	2136	91	2351	16	34	0	4447	78	23	2	1119	6	9	0	ptv5pcnt
40012#3#Malignant| primary site	TET2	1.136e-09	1	0.0954	1	8.55509e-10	1.71104	1.44477	2.01887	4	221151	585	41049	186	3174	5	325	0	4320	12	340	1	1195	5	98	2	ptvraredmg
Union#C92#C92 Myeloid leukaemia	EZH2	8.59e-10	NA	NA	1	8.58964e-10	592.721	100.879	3641.9	2	219140	3	487	4	NA	NA	NA	NA	5703	0	10	0	NA	NA	NA	NA	ptv
Union#C92#C92 Myeloid leukaemia	EZH2	8.59e-10	NA	NA	1	8.58964e-10	592.721	100.879	3641.9	2	219140	3	487	4	NA	NA	NA	NA	5703	0	10	0	NA	NA	NA	NA	ptv5pcnt
Union#D58#D58 Other hereditary haemolytic anaemias	SPTB	7.361e-11	1	NA	1	8.73307e-10	11.0245	5.69646	19.6187	3	266551	2505	101	13	4676	52	15	0	5640	67	6	0	NA	NA	NA	NA	ptvraredmg
Union#I421#I42.1 Obstructive hypertrophic cardiomyopathy	MYBPC3	3.665e-10	1	NA	NA	8.79887e-10	8.87907	4.81987	15.2408	2	174796	2315	119	15	4668	67	8	0	NA	NA	NA	NA	NA	NA	NA	NA	flexdmg
Source of report of D58 (other hereditary haemolytic anaemias)	SLC4A1	1.004e-10	1	NA	1	8.9542e-10	17.8438	8.25542	34.4456	3	267513	1572	75	10	3768	27	14	0	4528	23	5	0	NA	NA	NA	NA	flexnonsynmtr
41202#BlockD10-D36#D10-D36 Benign neoplasms	APC	8.979e-10	1	1	1	8.97932e-10	6.36063	3.46585	11.7762	4	176270	22	32751	26	2141	0	849	0	3408	0	635	0	948	0	194	0	ptv
41202#BlockD10-D36#D10-D36 Benign neoplasms	APC	8.979e-10	1	1	1	8.97932e-10	6.36063	3.46585	11.7762	4	176270	22	32751	26	2141	0	849	0	3408	0	635	0	948	0	194	0	ptv5pcnt
20002#1111#asthma	IL33	4.765e-10	0.4856	1	0.6209	9.0158e-10	0.677212	0.592059	0.771847	4	199094	2383	30938	249	2301	2	570	1	2541	4	729	2	861	0	131	0	ptv5pcnt
Source of report of H35 (other retinal disorders)	PRPH2	4.634e-10	1	1	1	9.0824e-10	13.8019	6.54922	27.0712	4	263024	35	6099	12	3432	1	102	0	2958	0	184	0	1072	1	35	0	ptv
Source of report of H35 (other retinal disorders)	PRPH2	4.634e-10	1	1	1	9.0824e-10	13.8019	6.54922	27.0712	4	263024	35	6099	12	3432	1	102	0	2958	0	184	0	1072	1	35	0	ptv5pcnt
41202#C18#C18 Malignant neoplasm of colon	MLH1	1.014e-08	0.0095	1	1	9.10109e-10	5.17804	3.22028	7.95498	4	165830	248	2840	21	2441	8	36	2	4518	7	28	0	1122	3	11	0	UR
40006#C509#C50.9 Breast| unspecified	CHEK2	6.231e-10	1	1	1	9.28144e-10	2.77175	2.03585	3.70162	4	117096	575	3699	51	1740	0	36	0	2060	9	53	0	728	0	27	0	ptv5pcnt
Union#C79#C79 Secondary malignant neoplasm of other sites	BRCA2	2.385e-09	0.2824	1	0.2266	9.30006e-10	3.10009	2.21091	4.24163	4	233898	638	4736	40	4658	25	59	1	5633	26	53	1	1455	9	11	0	URmtr
Union#C911#C91.1 Chronic lymphocytic leukaemia	IGLL5	5.281e-10	NA	NA	1	9.3251e-10	42.5626	16.2838	94.1017	2	201829	50	607	7	NA	NA	NA	NA	5695	10	8	0	NA	NA	NA	NA	rec
40006#C56#C56 Malignant neoplasm of ovary	BRCA1	9.088e-10	1	1	1	9.52434e-10	17.7552	8.20513	34.3176	4	116827	91	719	10	1739	1	5	0	1991	0	8	0	728	0	6	0	ptv
Union#BlockD55-D59#D55-D59 Haemolytic anaemias	SLC4A1	8.504e-13	1	1	1	9.56565e-10	26.1396	10.6306	56.1	4	268689	157	315	9	3810	4	284	0	5629	3	81	0	1459	3	13	0	URmtr
41202#C541#C54.1 Endometrium	MSH6	1.932e-08	0.0584	1	0.0559	9.57172e-10	6.79122	3.94745	10.9977	4	105700	246	1083	16	1734	6	14	1	1987	4	22	1	725	3	9	0	URmtr
40006#BlockC51-C58#C51-C58 Malignant neoplasms of female genital organs	BRCA1	8.932e-10	1	1	1	9.58596e-10	8.99768	4.83247	15.6609	4	116827	91	2127	15	1739	1	16	0	1991	0	32	0	728	0	14	0	ptv
Source of report of I34 (nonrheumatic mitral valve disorders)	TTN	3.054e-09	0.5093	1	0.0714	9.84722e-10	2.36071	1.81773	3.01983	4	225243	2632	2282	63	2049	70	20	1	2648	55	43	3	866	12	10	0	ptv5pcnt
Union#I429#I42.9 Cardiomyopathy| unspecified	TTN	7.24e-10	0.3726	NA	1	9.90898e-10	4.09174	2.70858	5.95787	3	193336	2296	551	28	4592	135	15	1	5597	110	6	0	NA	NA	NA	NA	ptv5pcnt
Union#A41#A41 Other septicaemia	SRSF2	7.11e-10	1	1	1	9.97341e-10	6.27173	3.66841	10.2288	4	210641	95	6911	20	4619	1	123	0	5559	1	153	0	1453	1	21	0	flexdmg
40011#8090#Basal cell carcinoma| NOS	FLG	9.917e-10	NA	NA	1	9.9981e-10	1.18486	1.12249	1.25018	2	203061	27635	10229	1650	NA	NA	NA	NA	5348	359	6	0	NA	NA	NA	NA	ptv5pcnt
41202#BlockC43-C44#C43-C44 Melanoma and other malignant neoplasms of skin	PTPN14	9.629e-10	1	NA	1	1.00196e-09	7.639	4.09326	13.8831	3	173264	32	13415	19	3306	0	11	0	4523	2	14	0	NA	NA	NA	NA	ptv
41202#BlockC43-C44#C43-C44 Melanoma and other malignant neoplasms of skin	PTPN14	9.629e-10	1	NA	1	1.00196e-09	7.639	4.09326	13.8831	3	173264	32	13415	19	3306	0	11	0	4523	2	14	0	NA	NA	NA	NA	ptv5pcnt
Union#I47#I47 Paroxysmal tachycardia	TTN	3.134e-09	0.1181	0.1399	0.6845	1.00639e-09	2.01523	1.62655	2.47146	4	227285	2697	3852	92	4568	133	39	3	5518	108	85	2	1444	21	9	1	ptv5pcnt
Source of report of E11 (non-insulin-dependent diabetes mellitus)	GCK	4.515e-10	1	0.3971	0.6895	1.00962e-09	2.17705	1.70936	2.74659	4	182777	417	16269	84	2923	9	609	1	2275	4	1102	3	1077	5	94	1	flexdmg
Union#C79#C79 Secondary malignant neoplasm of other sites	BRCA2	7.611e-10	1	1	0.2367	1.01206e-09	1.86967	1.54284	2.24757	4	231435	3101	4658	118	4588	95	59	1	5563	96	52	2	1440	24	11	0	ptvraredmg
Union#BlockE10-E14#E10-E14 Diabetes mellitus	GIGYF1	6.261e-09	0.4342	1	0.0711	1.01536e-09	4.65306	2.88052	7.37443	4	183862	56	19330	27	3921	2	819	1	3623	0	1316	2	995	0	120	0	ptv
Union#BlockE10-E14#E10-E14 Diabetes mellitus	GIGYF1	6.261e-09	0.4342	1	0.0711	1.01536e-09	4.65306	2.88052	7.37443	4	183862	56	19330	27	3921	2	819	1	3623	0	1316	2	995	0	120	0	ptv5pcnt
41202#C18#C18 Malignant neoplasm of colon	MLH1	2.143e-08	0.0033	1	1	1.01967e-09	6.41136	3.76364	10.3317	4	165911	167	2844	17	2445	4	36	2	4520	5	28	0	1124	1	11	0	URmtr
Union#I82#I82 Other venous embolism and thrombosis	PROS1	2.94e-10	0.6119	1	1	1.03834e-09	2.05651	1.64739	2.54025	4	240495	1427	7315	92	3952	30	122	1	5573	40	100	0	1445	14	16	0	flexdmg
40006#ChapterII#Chapter II Neoplasms	BRCA2	6.831e-10	0.4438	1	0.6806	1.03846e-09	1.28919	1.18891	1.39657	4	215262	2788	45410	763	3637	70	392	10	3945	67	404	5	1089	19	121	2	ptvraredmg
40006#D47#D47 Other neoplasms of uncertain or unknown behaviour of lymphoid| haematopoietic and related tissue	TET2	1.288e-08	0.012	NA	NA	1.04377e-09	14.1874	6.95071	26.0013	2	189377	606	240	10	1738	2	6	1	NA	NA	NA	NA	NA	NA	NA	NA	flexdmg
41202#BlockQ80-Q89#Q80-Q89 Other congenital malformations	FBN1	1.06e-09	1	NA	1	1.05989e-09	414.295	90.8028	1599.8	3	229499	8	276	4	4688	0	5	0	3039	0	15	0	NA	NA	NA	NA	ptv
41202#BlockQ80-Q89#Q80-Q89 Other congenital malformations	FBN1	1.06e-09	1	NA	1	1.05989e-09	414.295	90.8028	1599.8	3	229499	8	276	4	4688	0	5	0	3039	0	15	0	NA	NA	NA	NA	ptv5pcnt
Source of report of J93 (pneumothorax)	FLCN	9.761e-10	1	NA	1	1.07658e-09	10.7544	5.5786	19.0357	3	176647	142	1490	13	2850	1	16	0	2789	1	13	0	NA	NA	NA	NA	ptv
41202#C509#C50.9 Breast| unspecified	BRCA2	2.492e-09	0.0155	1	1	1.07688e-09	1.64869	1.40984	1.91883	4	104737	2056	5740	185	1728	12	63	3	1983	29	94	1	724	4	34	0	ptv5pcnt
Union#I421#I42.1 Obstructive hypertrophic cardiomyopathy	MYBPC3	4.241e-10	1	NA	NA	1.08544e-09	12.3103	6.18359	22.3331	2	175824	1287	122	12	4685	50	8	0	NA	NA	NA	NA	NA	NA	NA	NA	ptvraredmg
Union#C920#C92.0 Acute myeloid leukaemia	TET2	6.327e-10	NA	NA	1	1.08841e-09	4.2434	2.7732	6.25706	2	214090	4248	324	28	NA	NA	NA	NA	5545	162	6	0	NA	NA	NA	NA	flexnonsyn
40006#BlockC15-C26#C15-C26 Malignant neoplasms of digestive organs	MLH1	7.088e-09	0.0094	1	0.3681	1.10327e-09	2.36993	1.82324	3.03605	4	170230	980	4818	64	2550	17	56	3	4486	39	51	1	1115	10	16	0	ptvraredmg
Union#E03#E03 Other hypothyroidism	TSHR	8.221e-10	0.3614	0.2858	1	1.10703e-09	1.86537	1.5332	2.25621	4	159578	544	19895	129	3009	19	191	2	3156	15	556	2	1413	8	53	1	raredmg
40006#BlockC43-C44#C43-C44 Melanoma and other malignant neoplasms of skin	PTPN14	1.088e-09	NA	1	1	1.11679e-09	7.00983	3.85587	12.3863	3	200170	37	15399	20	NA	NA	NA	NA	4523	2	10	0	1125	0	5	0	ptv
40006#BlockC43-C44#C43-C44 Melanoma and other malignant neoplasms of skin	PTPN14	1.088e-09	NA	1	1	1.11679e-09	7.00983	3.85587	12.3863	3	200170	37	15399	20	NA	NA	NA	NA	4523	2	10	0	1125	0	5	0	ptv5pcnt
40006#C18#C18 Malignant neoplasm of colon	MSH2	3.869e-10	1	1	1	1.12932e-09	31.9708	12.3747	73.9507	4	186193	19	2061	8	2269	1	30	0	4522	3	17	0	1123	2	7	0	ptv
40006#C18#C18 Malignant neoplasm of colon	MSH2	3.869e-10	1	1	1	1.12932e-09	31.9708	12.3747	73.9507	4	186193	19	2061	8	2269	1	30	0	4522	3	17	0	1123	2	7	0	ptv5pcnt
41202#BlockI80-I89#I80-I89 Diseases of veins| lymphatic vessels and lymph nodes| not elsewhere classified	ELN	1.336e-08	0.6131	1	0.000145	1.12939e-09	1.39499	1.25546	1.54692	4	197433	2826	20226	398	2087	32	313	3	2662	41	439	21	865	13	113	1	flexnonsyn
41202#C795#C79.5 Secondary malignant neoplasm of bone and bone marrow	BRCA2	4.749e-09	0.0683	NA	1	1.15715e-09	7.11352	4.09106	11.5801	3	181302	425	981	16	3294	12	17	1	4515	10	12	0	NA	NA	NA	NA	ptv
41202#C509#C50.9 Breast| unspecified	PALB2	1.544e-09	1	1	0.3403	1.18465e-09	2.95107	2.11797	4.03222	4	106512	281	5879	46	1739	1	66	0	2004	8	94	1	728	0	34	0	ptvraredmg
40006#C18#C18 Malignant neoplasm of colon	MLH1	4.066e-08	0.0016	1	1	1.18958e-09	7.82593	4.37339	13.08	4	186033	179	2055	14	2267	3	28	2	4520	5	17	0	1124	1	7	0	URmtr
Union#D58#D58 Other hereditary haemolytic anaemias	ANK1	4.481e-10	1	NA	1	1.19422e-09	125.039	38.4119	315.13	3	268974	82	109	5	4726	2	15	0	5705	2	6	0	NA	NA	NA	NA	ptv
Union#D58#D58 Other hereditary haemolytic anaemias	ANK1	4.481e-10	1	NA	1	1.19422e-09	125.039	38.4119	315.13	3	268974	82	109	5	4726	2	15	0	5705	2	6	0	NA	NA	NA	NA	ptv5pcnt
41202#T82#T82 Complications of cardiac and vascular prosthetic devices| implants and grafts	PKD1	1.584e-10	1	1	1	1.19661e-09	6.64552	3.87747	10.7147	4	155249	296	1243	18	4161	15	36	0	3436	14	44	0	909	7	5	0	URmtr
Source of report of L72 (follicular cysts of skin and subcutaneous tissue)	FLG	3.498e-10	0.8211	0.7463	0.3672	1.19677e-09	0.800414	0.742814	0.86159	4	222603	30743	7221	791	3402	199	92	6	3374	228	123	11	969	144	18	3	ptv5pcnt
41202#C54#C54 Malignant neoplasm of corpus uteri	MSH6	2.351e-08	0.0584	1	0.0582	1.19778e-09	6.69172	3.88965	10.8343	4	105700	246	1099	16	1734	6	14	1	1987	4	23	1	725	3	9	0	URmtr
Union#N281#N28.1 Cyst of kidney| acquired	IFT140	2.375e-10	1	1	1	1.20167e-09	5.2666	3.25935	8.1006	4	200238	417	1830	22	2900	10	48	0	5640	23	50	0	1468	1	6	0	ptv
Union#ChapterIII#Chapter III Diseases of the blood and blood-forming organs and certain disorders involving the immune mechanism	HBB	3.923e-10	1	1	0.092	1.21141e-09	6.46071	3.56749	11.5562	4	234126	24	26220	21	3143	2	842	0	4024	1	925	2	1197	3	100	0	ptv
20001#1002#breast cancer	BRCA2	2.031e-09	0.1294	0.2161	0.7206	1.2234e-09	1.63182	1.39913	1.89431	4	115016	2284	5784	188	1683	53	37	3	1918	64	62	1	705	20	28	2	flexdmg
6150#2#Vascular|heart problems diagnosed by doctor| Angina	LDLR	1.385e-08	0.0666	1	0.0349	1.22417e-09	1.78649	1.4904	2.12718	4	172227	1557	8141	129	3853	48	115	4	3827	38	284	7	1420	37	18	0	flexdmg
Union#G98#G98 Other disorders of nervous system| not elsewhere classified	NF1	1.135e-09	1	1	0.1657	1.23823e-09	3.34058	2.32881	4.65848	4	240922	658	3852	36	4659	27	57	0	5622	12	78	1	1450	4	21	0	UR
40006#C56#C56 Malignant neoplasm of ovary	BRCA2	4.723e-10	1	1	1	1.24052e-09	8.45751	4.64744	14.2777	4	116649	269	714	15	1729	11	5	0	1979	12	8	0	722	6	6	0	URmtr
Union#I251#I25.1 Atherosclerotic heart disease	LDLR	3.179e-10	1	0.6204	0.5723	1.26285e-09	1.55869	1.35452	1.78764	4	147622	1289	16870	236	3772	55	164	2	2940	35	702	10	860	23	43	0	flexdmg
40006#C18#C18 Malignant neoplasm of colon	MLH1	2.233e-08	0.0056	1	1	1.26834e-09	6.2258	3.68423	9.93328	4	185948	264	2052	17	2263	7	28	2	4518	7	17	0	1122	3	7	0	UR
Union#BlockJ09-J18#J09-J18 Influenza and pneumonia	TET2	5.097e-09	1	1	0.0197	1.27172e-09	2.93017	2.10325	4.00777	4	204881	241	13651	46	3544	3	240	0	4536	2	286	2	1437	0	38	0	ptv
Source of report of E80 (disorders of porphyrin and bilirubin metabolism)	UGT1A10	8.156e-10	1	NA	1	1.29017e-09	5.49409	3.36325	8.51225	3	170239	766	827	21	2922	10	5	0	1477	8	16	0	NA	NA	NA	NA	raredmg
20002#1065#hypertension	PKD1	1.544e-09	1	1	0.3176	1.29309e-09	4.00045	2.47043	6.61851	4	148468	25	71434	50	1887	0	1877	0	2268	1	1664	3	662	1	320	0	ptv
20002#1065#hypertension	PKD1	1.544e-09	1	1	0.3176	1.29309e-09	4.00045	2.47043	6.61851	4	148468	25	71434	50	1887	0	1877	0	2268	1	1664	3	662	1	320	0	ptv5pcnt
20002#1453#psoriasis	EGFL8	1.032e-09	1	1	1	1.30649e-09	2.21421	1.73379	2.79061	4	216998	2507	2947	76	3580	13	8	0	2612	9	50	0	1100	11	7	0	ptv5pcnt
40012#3#Malignant| primary site	TET2	3.422e-09	1	0.0186	0.4433	1.3073e-09	1.60831	1.38226	1.86553	4	220977	759	41010	225	3173	6	325	0	4308	24	338	3	1195	5	97	3	flexdmg
Union#E804#E80.4 Gilbert's syndrome	UGT1A1	1.22e-09	NA	NA	1	1.32081e-09	39.7579	15.386	86.5762	2	172647	79	380	7	NA	NA	NA	NA	5705	2	6	0	NA	NA	NA	NA	ptv
Union#E804#E80.4 Gilbert's syndrome	UGT1A1	1.22e-09	NA	NA	1	1.32081e-09	39.7579	15.386	86.5762	2	172647	79	380	7	NA	NA	NA	NA	5705	2	6	0	NA	NA	NA	NA	ptv5pcnt
41202#C509#C50.9 Breast| unspecified	CHEK2	6.339e-10	1	1	1	1.32358e-09	2.36169	1.81162	3.03852	4	106263	530	5855	70	1740	0	66	0	2003	9	95	0	728	0	34	0	ptv5pcnt
Union#BlockD70-D77#D70-D77 Other diseases of blood and blood-forming organs	ASXL1	8.547e-10	1	1	1	1.32423e-09	5.07987	3.1573	7.81008	4	263991	237	4919	23	4659	4	80	0	5624	2	87	0	1459	1	15	0	ptv5pcnt
41202#D12#D12 Benign neoplasm of colon| rectum| anus and anal canal	MSH6	2.213e-09	0.246	1	0.455	1.33512e-09	3.36837	2.31415	4.80253	4	158830	137	12812	38	2787	4	161	1	4513	12	215	1	1125	0	61	0	ptv5pcnt
Union#I25#I25 Chronic ischaemic heart disease	LDLR	7.236e-10	0.4339	0.6175	0.8097	1.33734e-09	1.65142	1.408	1.92983	4	151290	733	23951	196	4434	29	277	3	3019	19	855	6	908	16	58	0	flexnonsynmtr
Union#I51#I51 Complications and ill-defined descriptions of heart disease	TTN	2.025e-10	0.4761	1	0.3722	1.37009e-09	1.72857	1.45675	2.03889	4	178139	2039	7354	151	3661	46	168	3	4123	77	171	1	1440	20	15	0	ptv
41202#BlockC51-C58#C51-C58 Malignant neoplasms of female genital organs	BRCA2	2.488e-09	1	1	0.1165	1.37126e-09	2.07847	1.65913	2.57599	4	103908	2038	2189	89	1728	12	30	0	1963	28	38	2	724	4	17	0	ptv5pcnt
40006#ChapterII#Chapter II Neoplasms	CHEK2	1.541e-09	1	1	0.6431	1.38479e-09	1.46584	1.29695	1.65346	4	216913	1137	45821	352	3707	0	402	0	3999	13	407	2	1108	0	123	0	ptv5pcnt
Union#Q12#Q12 Congenital lens malformations	MIP	1.147e-09	NA	NA	1	1.39779e-09	119.244	37.077	299.373	2	268938	68	159	5	NA	NA	NA	NA	5706	2	5	0	NA	NA	NA	NA	URmtr
Source of report of D69 (purpura and other haemorrhagic conditions)	SRSF2	1.217e-09	1	1	1	1.40424e-09	5.78052	3.48729	9.06389	4	239413	429	1914	20	3793	2	27	0	4550	1	57	0	1352	1	5	0	flexnonsyn
41202#I500#I50.0 Congestive heart failure	TTN	2.901e-10	0.2785	NA	1	1.40834e-09	3.00537	2.15353	4.09461	3	132189	1492	1108	41	2049	70	29	2	2648	55	42	0	NA	NA	NA	NA	ptv5pcnt
41202#D36#D36 Benign neoplasm of other and unspecified sites	NF1	3.007e-10	1	1	1	1.41071e-09	4.02505	2.66483	5.85995	4	194559	2524	517	29	3261	45	10	0	4444	81	15	0	1104	21	5	0	flexnonsyn
Union#ChapterIII#Chapter III Diseases of the blood and blood-forming organs and certain disorders involving the immune mechanism	SRSF2	1.85e-09	1	1	0.1872	1.41267e-09	3.64643	2.42851	5.37996	4	234060	90	26204	37	3144	1	842	0	4025	0	926	1	1199	1	100	0	flexdmg
Source of report of E80 (disorders of porphyrin and bilirubin metabolism)	UGT1A7	8.072e-10	1	NA	1	1.42305e-09	6.11645	3.63911	9.69355	3	170389	616	829	19	2923	9	5	0	1476	9	16	0	NA	NA	NA	NA	raredmg
20002#1451#hereditary|genetic haematological disorder	SLC4A1	5.006e-12	1	1	1	1.4273e-09	5.53496	3.366	8.64568	4	265848	3016	242	21	4617	85	33	0	3299	62	20	0	1439	27	7	0	flexnonsyn
20002#1451#hereditary|genetic haematological disorder	SLC4A1	5.006e-12	1	1	1	1.4273e-09	5.53496	3.366	8.64568	4	265848	3016	242	21	4617	85	33	0	3299	62	20	0	1439	27	7	0	flexnonsyn
41202#H26#H26 Other cataract	MIP	2.999e-10	1	1	1	1.4566e-09	2.63253	1.9487	3.50341	4	218212	276	15627	56	3422	11	409	1	3613	5	672	1	933	2	117	0	ptvraredmg
Source of report of I47 (paroxysmal tachycardia)	TTN	1.252e-08	0.0149	0.1119	1	1.46199e-09	2.13524	1.68826	2.66785	4	233629	2721	3160	77	2084	35	27	3	2661	42	67	1	866	12	7	1	ptv
41202#BlockI30-I52#I30-I52 Other forms of heart disease	TTN	1.654e-09	0.4893	0.4262	1	1.49167e-09	1.34837	1.22544	1.48129	4	142179	3634	14191	492	1695	98	164	12	1987	58	252	7	831	47	31	3	URmtr
Source of report of J93 (pneumothorax)	FLCN	1.236e-09	1	NA	1	1.50801e-09	10.4379	5.41891	18.4543	3	176644	145	1490	13	2848	3	16	0	2789	1	13	0	NA	NA	NA	NA	ptv5pcnt
Union#BlockC76-C80#C76-C80 Malignant neoplasms of ill-defined| secondary and unspecified sites	BRCA2	2.334e-09	0.4035	0.6223	0.5443	1.51089e-09	1.44274	1.28408	1.61646	4	252996	5179	10679	316	4488	113	137	5	4524	114	117	4	1401	39	34	1	flexdmg
41202#J84#J84 Other interstitial pulmonary diseases	TERT	3.38e-09	0.1012	NA	1	1.5185e-09	6.97657	4.01387	11.3482	3	184684	838	495	16	2833	18	15	1	2780	10	27	0	NA	NA	NA	NA	flexdmg
20002#1434#other neurological problem	NF1	1.622e-09	1	1	0.1604	1.51871e-09	3.31802	2.31195	4.62985	4	222750	629	3775	36	3822	18	57	0	4417	9	77	1	1290	4	21	0	UR
Union#A419#A41.9 Septicaemia| unspecified	TET2	9.861e-10	1	1	1	1.52971e-09	4.20633	2.73945	6.22837	4	213212	257	5403	28	4645	3	95	0	5598	4	111	0	1460	0	15	0	ptv
Union#C56#C56 Malignant neoplasm of ovary	BRCA2	3.97e-10	1	1	1	1.53564e-09	4.95848	3.10642	7.5479	4	144597	565	1102	23	2727	30	13	0	2677	22	15	0	984	10	7	0	UR
41202#C509#C50.9 Breast| unspecified	BRCA2	7.655e-10	0.2448	0.499	0.7202	1.54765e-09	1.79917	1.49654	2.14872	4	105476	1317	5792	133	1696	44	63	3	1968	44	94	1	714	14	33	1	ptvraredmg
Union#BlockQ65-Q79#Q65-Q79 Congenital malformations and deformations of the musculoskeletal system	COL1A1	1.355e-08	0.0138	NA	1	1.55868e-09	13.6222	6.68139	24.975	3	217252	221	759	10	4727	5	10	1	3659	5	19	0	NA	NA	NA	NA	URmtr
Source of report of I51 (complications and ill-defined descriptions of heart disease)	TTN	1.741e-11	0.5803	1	0.1718	1.55913e-09	1.89891	1.55359	2.3014	4	175845	2040	4608	111	2049	70	108	2	1753	39	121	0	866	12	7	0	ptv5pcnt
40006#BlockC15-C26#C15-C26 Malignant neoplasms of digestive organs	ATM	2.495e-09	1	1	0.148	1.57011e-09	3.28994	2.29221	4.5984	4	170814	396	4845	37	2560	7	59	0	4512	13	51	1	1124	1	16	0	ptv
40006#BlockC15-C26#C15-C26 Malignant neoplasms of digestive organs	ATM	2.495e-09	1	1	0.148	1.57011e-09	3.28994	2.29221	4.5984	4	170814	396	4845	37	2560	7	59	0	4512	13	51	1	1124	1	16	0	ptv5pcnt
41202#D46#D46 Myelodysplastic syndromes	TET2	1.224e-09	NA	NA	1	1.58444e-09	16.3642	7.68834	30.9382	2	150912	375	239	10	NA	NA	NA	NA	4514	11	7	0	NA	NA	NA	NA	ptvraredmg
41202#N189#N18.9 Chronic renal failure| unspecified	PKD1	3.901e-10	0.5823	NA	0.4928	1.59186e-09	3.67782	2.48127	5.2895	3	157291	4553	260	31	2608	105	21	1	3085	125	16	1	NA	NA	NA	NA	flexnonsynmtr
Union#D58#D58 Other hereditary haemolytic anaemias	SLC4A1	5.771e-11	1	NA	1	1.59971e-09	9.39146	4.97234	16.4239	3	266032	3024	100	14	4641	87	15	0	5615	92	6	0	NA	NA	NA	NA	flexnonsyn
Union#H269#H26.9 Cataract| unspecified	MIP	2.461e-10	1	1	0.5709	1.60468e-09	2.65295	1.96464	3.52661	4	240023	307	15210	55	4325	12	405	1	5057	6	649	1	1360	3	112	0	ptvraredmg
Union#I422#I42.2 Other hypertrophic cardiomyopathy	MYBPC3	1.198e-08	1	NA	0.0134	1.61788e-09	20.3645	9.11263	39.8516	3	181559	386	183	8	4714	15	14	0	5696	10	6	1	NA	NA	NA	NA	UR
Union#D471#D47.1 Chronic myeloproliferative disease	SRSF2	1.519e-09	1	NA	NA	1.6335e-09	60.3146	21.422	137.652	2	220452	111	195	6	4736	1	6	0	NA	NA	NA	NA	NA	NA	NA	NA	flexdmg
20002#1405#other renal|kidney problem	PKD2	1.051e-08	1	NA	0.0215	1.64046e-09	10.2383	5.35071	17.9389	3	244498	208	1435	12	2702	5	19	0	3198	1	34	1	NA	NA	NA	NA	UR
20002#1405#other renal|kidney problem	PKD2	1.051e-08	1	NA	0.0215	1.64046e-09	10.2383	5.35071	17.9389	3	244498	208	1435	12	2702	5	19	0	3198	1	34	1	NA	NA	NA	NA	UR
41202#D46#D46 Myelodysplastic syndromes	TET2	1.087e-09	NA	NA	1	1.65853e-09	13.5715	6.6475	24.9214	2	150795	492	238	11	NA	NA	NA	NA	4503	22	7	0	NA	NA	NA	NA	flexdmg
41202#BlockI20-I25#I20-I25 Ischaemic heart diseases	LDLR	5.963e-10	1	1	1	1.67634e-09	1.49873	1.31625	1.70212	4	128687	1245	19294	286	2089	30	210	3	1664	26	755	12	548	11	49	1	flexnonsyn
Union#BlockJ09-J18#J09-J18 Influenza and pneumonia	TET2	5.097e-09	1	0.3599	0.0783	1.68253e-09	2.86099	2.06289	3.89643	4	204881	241	13651	46	3543	4	240	0	4532	6	286	2	1421	16	37	1	ptv5pcnt
Union#N28#N28 Other disorders of kidney and ureter| not elsewhere classified	PKD2	1.748e-07	1	0.0176	0.0035	1.68709e-09	6.73032	3.85501	11.1072	4	220858	115	4882	15	3266	3	92	0	4623	2	115	2	1461	1	12	1	URmtr
41202#ChapterII#Chapter II Neoplasms	ATM	4.765e-09	0.4641	1	0.0791	1.69222e-09	1.20319	1.13303	1.27719	4	186512	3419	70534	1553	2411	66	1219	39	3304	44	1021	22	935	19	295	5	flexdmg
40011#2#(8010-8790) Epithelial	PALB2	1.323e-09	1	1	0.2995	1.69788e-09	1.91132	1.5531	2.34145	4	207359	328	43995	134	3721	6	356	0	3877	3	360	1	1111	1	118	0	ptv
Union#D46#D46 Myelodysplastic syndromes	DDX41	1.284e-09	1	NA	1	1.71911e-09	16.1277	7.60479	30.3405	3	205669	359	344	10	4733	5	5	0	5695	8	10	0	NA	NA	NA	NA	ptv
Union#Q12#Q12 Congenital lens malformations	MIP	1.363e-09	NA	NA	1	1.71916e-09	20.2168	9.047	39.5503	2	268257	749	155	9	NA	NA	NA	NA	5694	14	5	0	NA	NA	NA	NA	flexnonsyn
Union#C541#C54.1 Endometrium	MSH6	2.871e-08	0.0195	1	0.068	1.73365e-09	2.58573	1.9314	3.39847	4	142518	2341	1247	51	2718	36	14	2	2647	37	28	2	968	24	9	0	flexdmg
41202#D225#D22.5 Melanocytic naevi of trunk	CDKN2A	1.414e-09	NA	1	NA	1.74503e-09	11.6192	5.88589	20.8334	2	196883	200	997	12	NA	NA	NA	NA	NA	NA	NA	NA	725	3	5	0	raredmg
Union#I251#I25.1 Atherosclerotic heart disease	LDLR	4.651e-10	1	0.6223	0.5845	1.74517e-09	1.52431	1.33216	1.73884	4	147484	1427	16851	255	3768	59	164	2	2937	38	701	11	859	24	43	0	flexnonsyn
Union#K900#K90.0 Coeliac disease	VWA7	1.498e-09	1	NA	1	1.75181e-09	0.526547	0.413785	0.661412	3	203142	18789	1589	77	2720	44	6	0	5432	257	23	1	NA	NA	NA	NA	ptv5pcnt
41202#Z08#Z08 Follow-up examination after treatment for malignant neoplasm	MLH1	1.387e-08	0.0025	1	0.5848	1.76027e-09	2.03487	1.62958	2.51357	4	194502	1999	4251	87	3842	37	52	4	4734	73	56	1	1259	13	17	0	flexdmg
41202#Z08#Z08 Follow-up examination after treatment for malignant neoplasm	MLH1	1.387e-08	0.0025	1	0.5848	1.76027e-09	2.03487	1.62958	2.51357	4	194502	1999	4251	87	3842	37	52	4	4734	73	56	1	1259	13	17	0	flexnonsyn
Union#D46#D46 Myelodysplastic syndromes	DDX41	1.284e-09	1	NA	1	1.76385e-09	16.0829	7.58381	30.2544	3	205669	359	344	10	4733	5	5	0	5694	9	10	0	NA	NA	NA	NA	ptv5pcnt
Union#D13#D13 Benign neoplasm of other and ill-defined parts of digestive system	APC	1.087e-09	1	NA	1	1.77307e-09	6.00992	3.58265	9.50164	3	237404	660	1102	19	4710	21	12	0	5681	13	19	0	NA	NA	NA	NA	URmtr
41202#C56#C56 Malignant neoplasm of ovary	BRCA2	4.154e-10	1	1	1	1.79469e-09	3.36724	2.33192	4.72326	4	104640	1306	808	36	1696	44	10	0	1948	43	12	0	714	14	5	0	ptvraredmg
40006#BlockC51-C58#C51-C58 Malignant neoplasms of female genital organs	BRCA2	2.071e-09	1	1	0.3723	1.79885e-09	2.09851	1.66476	2.61539	4	114669	2249	2057	85	1728	12	16	0	1963	28	31	1	724	4	14	0	ptv5pcnt
Union#BlockA30-A49#A30-A49 Other bacterial diseases	ASXL1	1.033e-09	1	1	1	1.80043e-09	3.99136	2.62367	5.87788	4	208677	198	7711	30	4607	4	132	0	5538	2	173	0	1450	1	24	0	ptv5pcnt
Union#C786#C78.6 Secondary malignant neoplasm of retroperitoneum and peritoneum	BRCA1	1.337e-09	1	1	1	1.8462e-09	7.48485	4.21221	12.3942	4	220225	283	1624	16	4711	6	26	0	5691	4	18	0	1468	1	6	0	ptv5pcnt
20002#1068#venous thromboembolic disease	PROC	3.011e-09	0.3289	1	0.4582	1.86544e-09	2.35819	1.80566	3.03575	4	174976	702	6838	65	1700	5	116	1	2677	17	92	1	874	3	13	0	raredmg
40011#2#(8010-8790) Epithelial	PALB2	1.323e-09	1	1	0.4638	1.86703e-09	1.90238	1.54617	2.32998	4	207359	328	43995	134	3721	6	356	0	3874	6	360	1	1111	1	118	0	ptv5pcnt
Union#N18#N18 Chronic renal failure	PKD2	3.726e-09	1	0.0231	1	1.86769e-09	9.81199	4.88066	18.9429	4	238457	26	12444	14	4420	1	322	0	4527	2	341	0	1441	0	33	1	ptv
Union#N18#N18 Chronic renal failure	PKD2	3.726e-09	1	0.0231	1	1.86769e-09	9.81199	4.88066	18.9429	4	238457	26	12444	14	4420	1	322	0	4527	2	341	0	1441	0	33	1	ptv5pcnt
Source of report of E78 (disorders of lipoprotein metabolism and other lipidaemias)	APOB	8.286e-10	0.8306	0.7266	0.8856	1.87078e-09	0.681057	0.596207	0.775898	4	158033	1117	55039	258	2907	25	878	6	2259	28	1807	21	1070	12	214	3	ptvraredmg
Union#Q80#Q80 Congenital ichthyosis	FLG	2.097e-09	NA	NA	0.3592	1.87084e-09	4.77825	2.89302	7.77049	2	236607	32494	41	28	NA	NA	NA	NA	2541	166	6	1	NA	NA	NA	NA	ptv5pcnt
Source of report of Q80 (congenital ichthyosis)	FLG	2.097e-09	NA	NA	0.3601	1.87815e-09	4.77721	2.89243	7.76871	2	236607	32494	41	28	NA	NA	NA	NA	2472	162	6	1	NA	NA	NA	NA	ptv5pcnt
Union#BlockE00-E07#E00-E07 Disorders of thyroid gland	TSHR	9.079e-10	1	0.3342	1	1.88448e-09	1.91162	1.55644	2.33134	4	165981	579	16766	115	2976	17	247	1	3297	14	482	2	1402	8	64	1	raredmg
20002#1451#hereditary|genetic haematological disorder	SLC4A1	2.255e-11	1	1	1	1.89084e-09	6.92964	3.96997	11.3326	4	266893	1971	246	17	4656	46	33	0	3317	44	20	0	1449	17	7	0	flexdmg
20002#1451#hereditary|genetic haematological disorder	SLC4A1	2.255e-11	1	1	1	1.89084e-09	6.92964	3.96997	11.3326	4	266893	1971	246	17	4656	46	33	0	3317	44	20	0	1449	17	7	0	flexdmg
40006#C54#C54 Malignant neoplasm of corpus uteri	MSH6	2.945e-09	1	1	0.1643	1.901e-09	3.42247	2.35916	4.81888	4	115721	1197	957	34	1720	20	5	0	1971	20	16	1	717	11	7	0	ptvraredmg
Union#C443#C44.3 Skin of other and unspecified parts of face	PTPN14	1.873e-09	NA	NA	1	1.90484e-09	9.07531	4.71217	16.5267	2	227299	47	7980	15	NA	NA	NA	NA	5705	2	6	0	NA	NA	NA	NA	ptv
Union#C443#C44.3 Skin of other and unspecified parts of face	PTPN14	1.873e-09	NA	NA	1	1.90484e-09	9.07531	4.71217	16.5267	2	227299	47	7980	15	NA	NA	NA	NA	5705	2	6	0	NA	NA	NA	NA	ptv5pcnt
Source of report of K80 (cholelithiasis)	ABCB4	1.188e-08	0.0541	0.3802	0.2282	1.90569e-09	1.82475	1.50942	2.19159	4	188429	878	14795	124	1604	14	141	4	1787	21	241	5	817	6	57	1	ptvraredmg
Union#J841#J84.1 Other interstitial pulmonary diseases with fibrosis	PARN	5.001e-08	0.041	NA	0.0445	1.92721e-09	6.40117	3.74637	10.2788	3	197104	423	1277	16	4713	8	21	1	5670	6	36	1	NA	NA	NA	NA	flexdmg
Union#D47#D47 Other neoplasms of uncertain or unknown behaviour of lymphoid| haematopoietic and related tissue	SRSF2	2.323e-08	1	NA	0.0089	1.96291e-09	16.1157	7.53774	30.6596	3	225675	135	1007	9	4707	2	34	0	5694	2	16	1	NA	NA	NA	NA	flexnonsynmtr
Union#C78#C78 Secondary malignant neoplasm of respiratory and digestive organs	BRCA2	1.938e-08	0.0108	1	0.0235	1.96317e-09	1.6082	1.38309	1.86085	4	249062	5357	5542	187	4637	24	79	3	5554	97	58	4	1448	6	21	0	ptv5pcnt
Union#J841#J84.1 Other interstitial pulmonary diseases with fibrosis	PARN	6.28e-08	0.041	NA	0.0257	1.97546e-09	6.86426	3.94518	11.178	3	197153	374	1278	15	4713	8	21	1	5673	3	36	1	NA	NA	NA	NA	ptvraredmg
Union#BlockN17-N19#N17-N19 Renal failure	TET2	1.359e-09	1	1	0.11	1.97625e-09	2.77442	2.01809	3.75118	4	203698	241	14765	50	4375	4	364	0	4339	5	393	2	1421	17	37	0	ptv5pcnt
Union#J84#J84 Other interstitial pulmonary diseases	TERT	2.437e-09	0.1878	NA	1	1.98301e-09	3.63915	2.46775	5.19016	3	196886	911	1811	31	4681	34	27	1	5640	26	47	0	NA	NA	NA	NA	flexdmg
41202#H26#H26 Other cataract	COL2A1	4.29e-10	1	1	1	1.99282e-09	33.7024	9.70573	147.513	4	218485	3	15673	10	3432	1	410	0	3618	0	673	0	935	0	117	0	ptv
41202#H26#H26 Other cataract	COL2A1	4.29e-10	1	1	1	1.99282e-09	33.7024	9.70573	147.513	4	218485	3	15673	10	3432	1	410	0	3618	0	673	0	935	0	117	0	ptv5pcnt
41202#ChapterXXI#Chapter XXI Factors influencing health status and contact with health services	APC	1.045e-09	1	1	1	1.9994e-09	5.51134	3.0979	9.89131	4	208772	23	45667	29	3495	1	864	0	4807	0	906	0	1272	0	203	0	ptv
41202#ChapterXXI#Chapter XXI Factors influencing health status and contact with health services	APC	1.045e-09	1	1	1	1.9994e-09	5.51134	3.0979	9.89131	4	208772	23	45667	29	3495	1	864	0	4807	0	906	0	1272	0	203	0	ptv5pcnt
Union#BlockN17-N19#N17-N19 Renal failure	TET2	1.359e-09	1	1	0.2941	2.00438e-09	2.83531	2.05372	3.84821	4	203698	241	14765	50	4376	3	364	0	4341	3	394	1	1438	0	37	0	ptv
Union#BlockJ80-J84#J80-J84 Other respiratory diseases principally affecting the interstitium	PARN	2.881e-08	0.0805	1	0.0701	2.00564e-09	5.12601	3.16961	7.89057	4	206702	386	2228	20	4691	8	43	1	4470	3	81	1	1468	0	7	0	ptvraredmg
40011#2#(8010-8790) Epithelial	BRCA2	1.278e-09	0.1191	1	1	2.00793e-09	1.68609	1.42391	1.98969	4	207167	520	43940	189	3709	18	352	4	3859	21	360	1	1104	8	118	0	URmtr
Union#N189#N18.9 Chronic renal failure| unspecified	PKD1	2.884e-10	1	1	0.5496	2.01051e-09	2.77546	2.02664	3.72119	4	206496	767	4221	47	4591	28	124	0	4381	22	154	1	1449	13	13	0	UR
Union#R31#R31 Unspecified haematuria	COL4A4	2.508e-09	1	1	0.0666	2.01103e-09	2.26559	1.7535	2.89183	4	196432	492	12233	71	3036	20	211	1	4505	15	250	3	1409	6	60	0	UR
Union#I25#I25 Chronic ischaemic heart disease	LDLR	6.002e-10	0.5158	1	0.5261	2.01246e-09	1.56573	1.35502	1.80366	4	151096	927	23911	236	4421	42	279	1	3014	24	852	9	912	12	58	0	raredmg
41202#K317#K31.7 Polyp of stomach and duodenum	APC	2.013e-09	1	1	1	2.01267e-09	23.6203	9.46685	54.3498	4	132987	20	2532	9	2347	0	30	0	2443	0	67	0	823	0	11	0	ptv
41202#K317#K31.7 Polyp of stomach and duodenum	APC	2.013e-09	1	1	1	2.01267e-09	23.6203	9.46685	54.3498	4	132987	20	2532	9	2347	0	30	0	2443	0	67	0	823	0	11	0	ptv5pcnt
41202#BlockK80-K87#K80-K87 Disorders of gallbladder| biliary tract and pancreas	ABCB4	4.234e-09	0.2868	0.3703	0.5951	2.01437e-09	1.63458	1.39654	1.90503	4	131888	1081	13914	187	1705	26	142	4	1885	30	249	5	817	6	55	1	flexdmg
20002#1074#angina	LDLR	4.468e-09	0.1497	1	0.3587	2.03003e-09	1.74415	1.46159	2.0694	4	112888	1121	8067	141	1685	28	115	4	1765	32	294	8	857	20	19	0	flexnonsyn
Union#BlockD10-D36#D10-D36 Benign neoplasms	CHEK2	6.368e-09	0.5625	0.2829	0.0626	2.04132e-09	1.4427	1.28133	1.62127	4	199924	1267	39524	359	2424	3	970	0	3695	23	773	10	1058	4	223	2	flexdmg
Union#I82#I82 Other venous embolism and thrombosis	PROC	3.407e-09	0.2847	1	0.4899	2.04886e-09	2.29573	1.7735	2.93028	4	240955	967	7339	68	3972	10	122	1	5576	37	99	1	1453	6	16	0	raredmg
41202#BlockC15-C26#C15-C26 Malignant neoplasms of digestive organs	MLH1	9.361e-08	0.0008005	1	1	2.04889e-09	8.37739	4.41602	15.114	4	155546	45	6680	14	2696	0	77	2	4525	0	73	0	1125	0	22	0	ptv
Union#N28#N28 Other disorders of kidney and ureter| not elsewhere classified	IFT140	4.329e-10	1	1	1	2.04897e-09	3.36354	2.32489	4.72927	4	220517	456	4861	36	3263	6	92	0	4606	19	117	0	1461	1	13	0	ptv
Union#C78#C78 Secondary malignant neoplasm of respiratory and digestive organs	BRCA2	5.211e-09	0.1636	1	0.3475	2.09911e-09	2.48183	1.87395	3.23124	4	253415	1004	5673	56	4621	40	80	2	5613	38	61	1	1441	13	21	0	UR
Union#BlockH25-H28#H25-H28 Disorders of lens	COL2A1	5.049e-10	1	1	1	2.12241e-09	25.6608	7.77384	109.325	4	227318	3	26218	12	4142	1	600	0	4719	0	994	0	1307	0	168	0	ptv
Union#BlockH25-H28#H25-H28 Disorders of lens	COL2A1	5.049e-10	1	1	1	2.12241e-09	25.6608	7.77384	109.325	4	227318	3	26218	12	4142	1	600	0	4719	0	994	0	1307	0	168	0	ptv5pcnt
Union#E80#E80 Disorders of porphyrin and bilirubin metabolism	UGT1A7	1.223e-09	1	NA	1	2.1272e-09	5.62536	3.39744	8.80802	3	170963	631	931	20	4721	15	7	0	3316	17	19	0	NA	NA	NA	NA	raredmg
40011#4#(9380-9589) Nervous system	NF1	1.944e-09	NA	NA	1	2.15406e-09	26.0373	10.9068	53.4468	2	268256	101	805	8	NA	NA	NA	NA	5699	2	12	0	NA	NA	NA	NA	ptv
20002#1451#hereditary|genetic haematological disorder	ANK1	2.969e-08	1	1	0.0118	2.1547e-09	59.1599	20.6345	138.413	4	268782	82	258	5	4700	2	33	0	3360	1	19	1	1465	1	7	0	ptv
20002#1451#hereditary|genetic haematological disorder	ANK1	2.969e-08	1	1	0.0118	2.1547e-09	59.1599	20.6345	138.413	4	268782	82	258	5	4700	2	33	0	3360	1	19	1	1465	1	7	0	ptv
20002#1451#hereditary|genetic haematological disorder	ANK1	2.969e-08	1	1	0.0118	2.1547e-09	59.1599	20.6345	138.413	4	268782	82	258	5	4700	2	33	0	3360	1	19	1	1465	1	7	0	ptv5pcnt
20002#1451#hereditary|genetic haematological disorder	ANK1	2.969e-08	1	1	0.0118	2.1547e-09	59.1599	20.6345	138.413	4	268782	82	258	5	4700	2	33	0	3360	1	19	1	1465	1	7	0	ptv5pcnt
Source of report of I34 (nonrheumatic mitral valve disorders)	TTN	5.725e-09	1	1	0.0381	2.16848e-09	2.34455	1.79814	3.00942	4	225256	2619	2283	62	2084	35	21	0	2661	42	43	3	866	12	10	0	ptv
41202#Z421#Z42.1 Follow-up care involving plastic surgery of breast	BRCA2	3.171e-09	0.1262	1	1	2.17196e-09	2.30758	1.7772	2.95292	4	142042	2938	1408	67	2207	14	19	1	2229	33	14	0	851	3	6	0	ptv5pcnt
Union#E875#E87.5 Hyperkalaemia	PKD1	1.863e-08	1	1	0.0523	2.20497e-09	20.7165	8.96509	42.4483	4	189102	49	1511	8	4707	0	36	0	5648	4	60	1	588	0	5	0	ptv
Union#E875#E87.5 Hyperkalaemia	PKD1	1.863e-08	1	1	0.0523	2.20497e-09	20.7165	8.96509	42.4483	4	189102	49	1511	8	4707	0	36	0	5648	4	60	1	588	0	5	0	ptv5pcnt
Union#Q12#Q12 Congenital lens malformations	MIP	1.71e-09	NA	NA	1	2.2064e-09	25.6548	10.8278	52.094	2	268487	519	156	8	NA	NA	NA	NA	5696	12	5	0	NA	NA	NA	NA	flexdmg
Union#I251#I25.1 Atherosclerotic heart disease	LDLR	7.637e-10	1	1	1	2.20952e-09	5.7287	3.27168	9.85812	4	148877	34	17082	24	3826	1	166	0	2974	1	712	0	882	1	43	0	ptv
Union#I251#I25.1 Atherosclerotic heart disease	LDLR	7.637e-10	1	1	1	2.20952e-09	5.7287	3.27168	9.85812	4	148877	34	17082	24	3826	1	166	0	2974	1	712	0	882	1	43	0	ptv5pcnt
Union#C509#C50.9 Breast| unspecified	BRCA2	2.728e-09	0.2823	0.1467	0.7721	2.2141e-09	1.54378	1.34393	1.7667	4	136953	2755	7297	228	2617	74	75	4	2594	78	113	2	930	29	39	3	flexdmg
Union#J18#J18 Pneumonia| organism unspecified	TET2	1.392e-08	1	1	0.019	2.23276e-09	2.73957	1.99335	3.70533	4	207553	234	17014	51	3548	1	234	0	4666	2	289	2	1439	0	36	0	ptv
Source of report of I47 (paroxysmal tachycardia)	TTN	8.333e-09	0.0793	0.1119	1	2.2471e-09	2.10697	1.66822	2.62928	4	233614	2736	3159	78	2049	70	27	3	2648	55	67	1	866	12	7	1	ptv5pcnt
Union#BlockC76-C80#C76-C80 Malignant neoplasms of ill-defined| secondary and unspecified sites	ATM	2.142e-09	1	1	0.2018	2.27011e-09	1.61513	1.38594	1.87305	4	255475	2700	10809	186	4534	67	140	2	4580	58	118	3	1422	18	35	0	ptvraredmg
41202#BlockH25-H28#H25-H28 Disorders of lens	COL2A1	5.066e-10	1	1	1	2.29414e-09	25.4988	7.7213	108.662	4	216345	3	24960	12	3432	1	556	0	3618	0	973	0	953	0	164	0	ptv
41202#BlockH25-H28#H25-H28 Disorders of lens	COL2A1	5.066e-10	1	1	1	2.29414e-09	25.4988	7.7213	108.662	4	216345	3	24960	12	3432	1	556	0	3618	0	973	0	953	0	164	0	ptv5pcnt
Union#D471#D47.1 Chronic myeloproliferative disease	ASXL1	1.956e-09	1	NA	NA	2.32504e-09	35.8485	14.0716	76.4998	2	220347	216	194	7	4733	4	6	0	NA	NA	NA	NA	NA	NA	NA	NA	ptv5pcnt
Union#C920#C92.0 Acute myeloid leukaemia	TET2	1.52e-09	NA	NA	1	2.34362e-09	5.63094	3.38891	8.8558	2	216087	2251	332	20	NA	NA	NA	NA	5617	90	6	0	NA	NA	NA	NA	flexnonsynmtr
Union#T86#T86 Failure and rejection of transplanted organs and tissues	PKD1	1.416e-09	1	NA	1	2.40063e-09	57.4295	20.1514	133.278	3	203624	58	334	6	4735	0	8	0	5697	5	11	0	NA	NA	NA	NA	ptv
Union#T86#T86 Failure and rejection of transplanted organs and tissues	PKD1	1.416e-09	1	NA	1	2.40063e-09	57.4295	20.1514	133.278	3	203624	58	334	6	4735	0	8	0	5697	5	11	0	NA	NA	NA	NA	ptv5pcnt
Union#BlockJ09-J18#J09-J18 Influenza and pneumonia	TET2	4.749e-09	1	1	0.0783	2.4023e-09	2.59742	1.9244	3.45098	4	204804	318	13642	55	3543	4	240	0	4532	6	286	2	1433	4	38	0	UR
Union#C79#C79 Secondary malignant neoplasm of other sites	BRCA2	2.18e-08	0.0451	1	0.0148	2.40748e-09	1.66612	1.41564	1.94976	4	229607	4929	4615	161	4658	25	58	2	5562	97	50	4	1458	6	11	0	ptv5pcnt
Union#I42#I42 Cardiomyopathy	MYH7	7.267e-10	1	NA	1	2.41655e-09	3.37184	2.32954	4.73448	3	191329	1190	1589	35	3364	22	47	0	5647	33	33	0	NA	NA	NA	NA	raredmgmtr
20002#1068#venous thromboembolic disease	PROS1	1.402e-09	0.4126	1	1	2.42035e-09	2.73164	1.99607	3.66634	4	175233	445	6854	49	1698	7	116	1	2684	10	93	0	872	5	13	0	ptvraredmg
40006#BlockC15-C26#C15-C26 Malignant neoplasms of digestive organs	MLH1	3.065e-08	0.0048	1	1	2.42996e-09	5.00153	3.08171	7.77648	4	171053	157	4861	21	2564	3	57	2	4520	5	52	0	1124	1	16	0	URmtr
41202#ChapterXVII#Chapter XVII Congenital malformations| deformations and chromosomal abnormalities	ENG	2.472e-09	1	1	1	2.47206e-09	68.6979	21.1404	198.621	4	267208	12	1944	6	4688	0	33	0	5572	0	45	0	1468	0	7	0	ptv
41202#ChapterXVII#Chapter XVII Congenital malformations| deformations and chromosomal abnormalities	ENG	2.472e-09	1	1	1	2.47206e-09	68.6979	21.1404	198.621	4	267208	12	1944	6	4688	0	33	0	5572	0	45	0	1468	0	7	0	ptv5pcnt
Union#E11#E11 Non-insulin-dependent diabetes mellitus	GIGYF1	6.61e-09	0.426	1	0.2731	2.50853e-09	4.42049	2.7469	6.97593	4	182003	58	19832	28	3940	2	800	1	3607	0	1354	1	972	0	125	0	ptv
Union#E11#E11 Non-insulin-dependent diabetes mellitus	GIGYF1	6.61e-09	0.426	1	0.2731	2.50853e-09	4.42049	2.7469	6.97593	4	182003	58	19832	28	3940	2	800	1	3607	0	1354	1	972	0	125	0	ptv5pcnt
42015#Source of asthma report	IL33	1.424e-09	0.4209	1	0.3549	2.54003e-09	0.702486	0.620417	0.793011	4	215259	2560	35303	293	3319	2	662	1	4244	5	902	2	1310	0	165	0	ptv5pcnt
Union#BlockZ80-Z99#Z80-Z99 Persons with potential health hazards related to family and personal history and certain conditions influencing health status	BRCA2	4.289e-09	0.3097	0.3186	0.3208	2.55121e-09	1.52279	1.32293	1.75406	4	140173	337	121218	445	2610	7	1852	9	3234	7	2463	9	1017	4	454	0	ptv
6152#5#Blood clot in the leg (DVT)	PROC	2.274e-09	1	1	0.4253	2.55284e-09	2.50632	1.87479	3.30323	4	77541	333	5449	60	1464	6	97	0	1641	10	84	1	610	1	9	0	ptvraredmg
Union#BlockR30-R39#R30-R39 Symptoms and signs involving the urinary system	ASXL1	6.057e-09	1	0.061	0.235	2.59081e-09	2.65136	1.93812	3.58768	4	177897	152	26306	59	2897	3	452	0	3976	1	569	1	1385	0	89	1	ptv5pcnt
40012#3#Malignant| primary site	BRCA2	6.992e-10	0.7472	0.6154	1	2.60672e-09	1.56044	1.35039	1.79793	4	220907	829	40989	246	3153	26	322	3	4296	36	339	2	1187	13	100	0	UR
Union#D471#D47.1 Chronic myeloproliferative disease	TET2	2.248e-09	1	NA	NA	2.61184e-09	25.0551	10.5904	50.9009	2	220206	357	193	8	4732	5	6	0	NA	NA	NA	NA	NA	NA	NA	NA	UR
41202#D225#D22.5 Melanocytic naevi of trunk	CDKN2A	2.132e-09	NA	1	NA	2.62204e-09	8.7558	4.7135	14.9786	2	196772	311	995	14	NA	NA	NA	NA	NA	NA	NA	NA	724	4	5	0	ptvraredmg
Source of report of J45 (asthma)	IL33	1.731e-09	0.5237	1	0.6589	2.62703e-09	0.705417	0.623954	0.795178	4	216049	2581	35890	301	2295	2	643	1	2521	4	909	2	863	0	166	0	ptv5pcnt
Union#E80#E80 Disorders of porphyrin and bilirubin metabolism	UGT1A10	1.519e-09	1	NA	1	2.68408e-09	5.01198	3.10851	7.68451	3	170813	781	929	22	4714	22	7	0	3314	19	19	0	NA	NA	NA	NA	raredmg
41202#N18#N18 Chronic renal failure	UMOD	1.405e-10	1	NA	1	2.716e-09	66.2378	20.7791	181.362	3	160465	13	672	6	2712	1	42	0	3207	3	41	0	NA	NA	NA	NA	rec
41202#D12#D12 Benign neoplasm of colon| rectum| anus and anal canal	MSH6	9.831e-09	0.1558	1	0.3116	2.74135e-09	3.40168	2.31104	4.90039	4	158834	133	12814	36	2789	2	161	1	4518	7	215	1	1125	0	61	0	ptv
Union#BlockC51-C58#C51-C58 Malignant neoplasms of female genital organs	BRCA2	4.012e-09	1	1	0.0851	2.74305e-09	1.66183	1.41293	1.94404	4	138232	2831	4982	169	2692	18	60	0	2608	40	63	3	973	4	24	0	ptv5pcnt
41202#ChapterIX#Chapter IX Diseases of the circulatory system	TTN	1.12e-09	1	0.5181	0.899	2.74429e-09	1.28887	1.18579	1.40013	4	158940	1742	56045	802	2084	35	813	14	1975	39	1404	26	866	12	198	4	ptv
Union#I80#I80 Phlebitis and thrombophlebitis	PROC	3.107e-09	1	1	0.239	2.75239e-09	4.04575	2.63266	6.01471	4	248395	166	10083	28	4573	4	166	0	5563	10	139	1	1458	3	14	0	UR
20002#1094#deep venous thrombosis (dvt)	PROC	1.491e-09	1	1	0.4066	2.76618e-09	2.54152	1.90314	3.33535	4	174126	706	5340	56	1765	5	93	0	2677	17	78	1	874	3	8	0	raredmg
41202#Z421#Z42.1 Follow-up care involving plastic surgery of breast	BRCA2	9.709e-10	1	1	1	2.81342e-09	5.28082	3.22339	8.21502	4	144609	371	1454	21	2206	15	20	0	2251	11	14	0	848	6	6	0	URmtr
41202#I500#I50.0 Congestive heart failure	TTN	7.981e-10	0.4097	NA	1	2.81626e-09	3.01861	2.1459	4.13998	3	132198	1483	1109	40	2084	35	30	1	2661	42	42	0	NA	NA	NA	NA	ptv
Union#D50#D50 Iron deficiency anaemia	HBB	8.531e-05	0.2107	1	5.065e-06	2.81841e-09	4.52507	2.76475	7.28883	4	210117	28	14018	10	3129	1	392	1	3453	21	733	20	1015	7	56	0	ptv5pcnt
Union#R16#R16 Hepatomegaly and splenomegaly| not elsewhere classified	TET2	2.074e-09	1	NA	1	2.8199e-09	11.0506	5.61791	19.7099	3	185918	283	693	12	4721	5	17	0	5696	8	9	0	NA	NA	NA	NA	UR
20002#13#neurology	NF1	5.168e-09	1	1	0.1238	2.84706e-09	4.48849	2.79166	7.03465	4	208343	68	18337	27	4532	3	200	0	3965	1	270	1	1423	1	49	0	ptv
41202#BlockR30-R39#R30-R39 Symptoms and signs involving the urinary system	COL4A4	3.811e-09	0.6131	0.5137	0.2842	2.86223e-09	1.55497	1.34834	1.7872	4	131525	1206	16032	230	1928	31	263	5	2544	27	353	6	1058	10	71	1	ptvraredmg
Union#E11#E11 Non-insulin-dependent diabetes mellitus	GCK	1.767e-09	1	0.215	0.4574	2.87586e-09	2.17521	1.69729	2.76251	4	181724	337	19778	82	3934	8	800	1	3602	5	1352	3	971	1	124	1	raredmg
Source of report of N28 (other disorders of kidney and ureter| not elsewhere classified)	IFT140	8.207e-10	1	1	1	2.89636e-09	3.79393	2.52891	5.49602	4	225146	473	3553	30	2707	6	68	0	3198	12	79	0	944	1	9	0	ptv5pcnt
Union#D225#D22.5 Melanocytic naevi of trunk	CDKN2A	2.452e-09	NA	1	NA	2.90829e-09	7.18506	4.06065	11.8413	2	267421	463	1270	16	NA	NA	NA	NA	NA	NA	NA	NA	990	4	7	0	ptvraredmg
Union#ChapterII#Chapter II Neoplasms	CHEK2	1.636e-08	0.2819	0.6843	0.0464	2.90891e-09	1.39819	1.25154	1.56066	4	182418	847	77868	500	2553	1	1374	2	3358	24	1164	16	987	5	323	2	flexnonsynmtr
Union#E14#E14 Unspecified diabetes mellitus	GCK	2.551e-08	1	0.0542	0.0672	2.93084e-09	2.21475	1.71776	2.82438	4	181159	426	13996	72	3628	8	617	1	3708	4	991	4	1041	3	89	2	flexdmg
Union#BlockH25-H28#H25-H28 Disorders of lens	MIP	1.918e-10	1	1	1	2.93323e-09	4.72903	2.86435	7.66394	4	227277	44	26202	28	4140	3	600	0	4717	2	994	0	1306	1	168	0	URmtr
41202#I269#I26.9 Pulmonary embolism without mention of acute cor pulmonale	PROS1	4.953e-09	0.193	NA	1	2.94207e-09	3.9072	2.58137	5.70206	3	165988	430	2754	28	2111	8	50	1	2692	11	23	0	NA	NA	NA	NA	ptvraredmg
41202#BlockK80-K87#K80-K87 Disorders of gallbladder| biliary tract and pancreas	ABCB4	3.178e-09	0.1793	0.3703	1	2.94281e-09	1.82888	1.5062	2.20689	4	132320	649	13974	127	1715	16	143	3	1896	19	252	2	817	6	55	1	ptvraredmg
Union#M10#M10 Gout	ABCG2	2.177e-09	0.2184	1	0.5521	2.9889e-09	1.7486	1.46145	2.07968	4	134189	1059	10122	142	2614	16	133	2	3358	43	239	4	488	11	41	0	flexdmg
Union#D469#D46.9 Myelodysplastic syndrome| unspecified	DDX41	2.012e-07	NA	NA	0.0005487	3.01176e-09	9.65938	5.06491	16.8366	2	201143	849	313	11	NA	NA	NA	NA	5683	21	7	2	NA	NA	NA	NA	flexnonsynmtr
41202#Z411#Z41.1 Other plastic surgery for unacceptable cosmetic appearance	BRCA2	1.898e-09	1	NA	1	3.01659e-09	9.66181	5.06514	16.8447	3	153539	438	453	13	2213	8	8	0	2577	8	8	0	NA	NA	NA	NA	ptv
Union#R16#R16 Hepatomegaly and splenomegaly| not elsewhere classified	TET2	2.473e-09	1	NA	1	3.01997e-09	12.7773	6.26256	23.4177	3	185975	226	694	11	4723	3	17	0	5700	4	9	0	NA	NA	NA	NA	ptv
Union#D47#D47 Other neoplasms of uncertain or unknown behaviour of lymphoid| haematopoietic and related tissue	SRSF2	4.971e-08	1	NA	0.003	3.04504e-09	19.1673	8.50338	37.8916	3	225706	104	1008	8	4708	1	34	0	5696	0	16	1	NA	NA	NA	NA	flexdmg
20002#1220#diabetes	GCK	3.306e-09	1	0.1868	0.4672	3.13053e-09	2.3834	1.80503	3.109	4	154295	316	12468	63	2917	8	548	1	2169	5	940	4	1078	2	76	1	ptvraredmg
41202#K80#K80 Cholelithiasis	ABCB4	5.402e-08	0.0029	0.2777	0.4257	3.1551e-09	1.64609	1.40059	1.92549	4	124553	1236	10654	170	1657	29	92	7	1790	38	173	5	817	6	38	1	flexnonsyn
Union#BlockD60-D64#D60-D64 Aplastic and other anaemias	ASXL1	4.506e-09	0.2498	1	1	3.19553e-09	3.22685	2.23332	4.55426	4	250105	218	13464	38	3620	2	363	1	4423	1	505	0	1421	1	53	0	ptv5pcnt
40006#ChapterII#Chapter II Neoplasms	SAMHD1	1.614e-08	0.0394	0.0252	1	3.20063e-09	1.4996	1.31348	1.70817	4	217109	941	45879	294	3692	15	397	5	3991	21	407	2	1104	4	120	3	flexdmg
41202#C78#C78 Secondary malignant neoplasm of respiratory and digestive organs	BRCA2	8.432e-10	1	1	1	3.25066e-09	4.25269	2.74465	6.3241	4	178959	464	2201	26	2352	15	34	0	4502	23	25	0	1117	8	9	0	URmtr
41202#J93#J93 Pneumothorax	FLCN	3.048e-09	1	NA	NA	3.26321e-09	34.5081	13.4404	74.3839	2	170131	101	338	7	2850	1	6	0	NA	NA	NA	NA	NA	NA	NA	NA	URmtr
Union#E039#E03.9 Hypothyroidism| unspecified	TSHR	2.683e-09	0.5857	0.2295	1	3.26828e-09	1.97957	1.5895	2.44423	4	167714	580	14172	99	3001	17	150	1	3314	16	418	2	1425	8	41	1	raredmg
41202#BlockC76-C80#C76-C80 Malignant neoplasms of ill-defined| secondary and unspecified sites	BRCA2	1.759e-08	0.0641	1	0.0551	3.31201e-09	1.69359	1.43008	1.99353	4	193086	3997	4391	151	3287	19	65	2	4447	78	46	3	1119	6	14	0	ptv5pcnt
Union#ChapterII#Chapter II Neoplasms	BRCA1	3.094e-09	0.4283	1	1	3.3266e-09	1.87448	1.51947	2.30933	4	183062	203	78204	164	2551	3	1373	3	3380	2	1180	0	992	0	325	0	ptv5pcnt
Union#R16#R16 Hepatomegaly and splenomegaly| not elsewhere classified	TET2	2.473e-09	1	NA	1	3.38325e-09	12.6303	6.19202	23.1533	3	185975	226	694	11	4722	4	17	0	5696	8	9	0	NA	NA	NA	NA	ptv5pcnt
41202#Z080#Z08.0 Follow-up examination after surgery for malignant neoplasm	MLH1	8.291e-09	0.0094	1	1	3.38811e-09	2.62609	1.94587	3.47518	4	197883	1145	3323	50	3867	12	40	2	4759	48	41	0	1267	5	11	0	flexnonsynmtr
20001#1002#breast cancer	PALB2	2.078e-09	1	1	1	3.39877e-09	2.83101	2.03724	3.85668	4	116978	322	5925	47	1735	1	40	0	1974	8	63	0	725	0	30	0	ptvraredmg
[truncated: 58,065 more rows]
