# Supplementary material for: Rare variant contribution to human disease in 281,104 UK Biobank exomes
Source: Nature. 2021 Aug 10;597(7877):527–32. doi: 10.1038/s41586-021-03855-y (PMC8458098; doi:10.1038/s41586-021-03855-y)
Supplement: Supplementary file 3 — This file contains Supplementary Tables 1, 2, 4, 5, 7, 8, 10, 12, 14, 15-17, 19, 20, 22, 24, 26, 28 and 29. [file 41586_2021_3855_MOESM3_ESM.zip › Supp table 17 - Pan-ancestry quantitative collapsing.xlsx]

## Sheet: Table S17
geno	pheno	phenotype_dedup	Root	nSamples	nCases	nControls	p	beta	lower	upper	se	MedCases	MedControls	beta_eur	p.eur	model
CST3	30720	Cystatin C	Chapter III Diseases of the blood and blood-forming organs and certain disorders involving the immune mechanism	267750	118	267632	0	-3.35465	-3.51681	-3.19249	0.0827357	-3.36654	0.000505108	-3.37532	0	ptv
GPT	30620	Alanine aminotransferase	Chapter XI Diseases of the digestive system	267664	1842	265822	0	-1.31949	-1.36226	-1.27672	0.0218208	-1.44658	0.00599778	-1.3175	0	flexdmg
ALPL	30610	Alkaline phosphatase	Chapter XI Diseases of the digestive system	267769	2599	265170	0	-1.55766	-1.59502	-1.52031	0.0190598	-1.75732	0.00882485	-1.56321	0	flexdmg
CST3	30720	Cystatin C	Chapter III Diseases of the blood and blood-forming organs and certain disorders involving the immune mechanism	267750	222	267528	0	-2.40823	-2.52649	-2.28997	0.0603366	-3.12102	0.000785724	-2.4328	0	flexdmg
GOT1	30650	Aspartate aminotransferase	Chapter XI Diseases of the digestive system	266807	829	265978	0	-1.53229	-1.5973	-1.46727	0.0331706	-1.72713	0.00258613	-1.56255	0	flexdmg
SLC22A12	30880	Urate	Chapter XIV Diseases of the genitourinary system	267442	1213	266229	0	-1.155	-1.20255	-1.10745	0.0242594	-1.16107	0.00413449	-1.17819	0	flexdmg
GPT	30620	Alanine aminotransferase	Chapter XI Diseases of the digestive system	267664	3003	264661	0	-0.933972	-0.967584	-0.90036	0.0171493	-0.985359	0.00705981	-0.929073	0	flexnonsyn
ALPL	30610	Alkaline phosphatase	Chapter XI Diseases of the digestive system	267769	2756	265013	0	-1.47145	-1.50776	-1.43514	0.0185267	-1.66351	0.00881082	-1.4804	0	flexnonsyn
SLC22A12	30880	Urate	Chapter XIV Diseases of the genitourinary system	267442	3758	263684	0	-0.853651	-0.880715	-0.826587	0.0138084	-0.828476	0.0101233	-0.864705	0	flexnonsyn
GPT	30620	Alanine aminotransferase	Chapter XI Diseases of the digestive system	267664	1491	266173	0	-1.14585	-1.19349	-1.09822	0.0243024	-1.24011	0.00399071	-1.14831	0	flexnonsynmtr
ALPL	30610	Alkaline phosphatase	Chapter XI Diseases of the digestive system	267769	1597	266172	0	-1.48968	-1.5375	-1.44185	0.0244005	-1.7717	0.00479353	-1.50042	0	flexnonsynmtr
APOC3	30870	Triglycerides	Chapter IX Diseases of the circulatory system	267548	1348	266200	0	-1.18577	-1.23732	-1.13422	0.0263033	-1.18511	0.00526086	-1.19624	0	ptv5pcnt
GPLD1	30610	Alkaline phosphatase	Chapter XI Diseases of the digestive system	267769	2549	265220	0	-0.833141	-0.871199	-0.795083	0.0194175	-0.854592	0.00733765	-0.825689	0	ptv5pcnt
CST3	30720	Cystatin C	Chapter III Diseases of the blood and blood-forming organs and certain disorders involving the immune mechanism	267750	118	267632	0	-3.35465	-3.51681	-3.19249	0.0827357	-3.36654	0.000505108	-3.37532	0	ptv5pcnt
GPT	30620	Alanine aminotransferase	Chapter XI Diseases of the digestive system	267664	1207	266457	0	-1.38966	-1.44253	-1.33679	0.0269752	-1.56009	0.00413107	-1.39235	0	ptvraredmg
ALPL	30610	Alkaline phosphatase	Chapter XI Diseases of the digestive system	267769	1702	266067	0	-1.47258	-1.5189	-1.42627	0.0236326	-1.67544	0.00508816	-1.47462	0	ptvraredmg
CST3	30720	Cystatin C	Chapter III Diseases of the blood and blood-forming organs and certain disorders involving the immune mechanism	267750	221	267529	0	-2.41455	-2.53308	-2.29603	0.0604726	-3.12468	0.000781047	-2.43892	0	ptvraredmg
ALPL	30610	Alkaline phosphatase	Chapter XI Diseases of the digestive system	267769	1193	266576	0	-1.7066	-1.76189	-1.6513	0.0282117	-1.88489	0.00424169	-1.72162	0	raredmg
ALPL	30610	Alkaline phosphatase	Chapter XI Diseases of the digestive system	267769	556	267213	0	-1.87561	-1.95675	-1.79447	0.0413983	-2.1576	0.00204835	-1.9001	0	raredmgmtr
ALPL	30610	Alkaline phosphatase	Chapter XI Diseases of the digestive system	267769	380	267389	0	-1.9245	-2.02272	-1.82628	0.0501142	-2.21586	0.0014591	-1.95124	0	UR
GPT	30620	Alanine aminotransferase	Chapter XI Diseases of the digestive system	267664	772	266892	0	-1.29137	-1.35757	-1.22517	0.0337766	-1.40963	0.00250764	-1.28962	3.48031e-299	raredmg
GOT1	30650	Aspartate aminotransferase	Chapter XI Diseases of the digestive system	266807	711	266096	2.38635e-308	-1.34774	-1.41802	-1.27746	0.0358578	-1.60388	0.00173191	-1.35958	0	flexnonsynmtr
APOB	30780	LDL direct	Chapter IX Diseases of the circulatory system	267281	430	266851	8.07249e-307	-1.79375	-1.88753	-1.69998	0.0478445	-2.02209	0.00154141	-1.86053	0	ptv
APOB	30780	LDL direct	Chapter IX Diseases of the circulatory system	267281	430	266851	8.07249e-307	-1.79375	-1.88753	-1.69998	0.0478445	-2.02209	0.00154141	-1.86053	0	ptv5pcnt
SLC22A12	30880	Urate	Chapter XIV Diseases of the genitourinary system	267442	1270	266172	9.89622e-300	-0.879948	-0.926497	-0.8334	0.0237494	-0.87511	0.00348365	-0.900234	1.70034e-294	flexnonsynmtr
TUBB1	30110	Platelet distribution width	Chapter III Diseases of the blood and blood-forming organs and certain disorders involving the immune mechanism	272615	2133	270482	1.43847e-294	0.786153	0.744199	0.828107	0.0214054	0.799262	-0.00398707	0.783554	1.25868e-275	flexdmg
CST3	30720	Cystatin C	Chapter III Diseases of the blood and blood-forming organs and certain disorders involving the immune mechanism	267750	256	267494	6.2369e-277	-2.0017	-2.1119	-1.89149	0.0562272	-2.7404	0.000748309	-2.13253	9.87227e-288	flexnonsynmtr
ALPL	30610	Alkaline phosphatase	Chapter XI Diseases of the digestive system	267769	222	267547	1.20407e-274	-2.32478	-2.45331	-2.19625	0.0655766	-2.46044	0.000916613	-2.33827	6.02468e-281	rec
TUBB1	30110	Platelet distribution width	Chapter III Diseases of the blood and blood-forming organs and certain disorders involving the immune mechanism	272615	2435	270180	2.30976e-260	0.691879	0.652581	0.731177	0.0200504	0.700643	-0.00405138	0.689982	4.46112e-244	flexnonsyn
GPT	30620	Alanine aminotransferase	Chapter XI Diseases of the digestive system	267664	430	267234	2.37837e-258	-1.55561	-1.64431	-1.46691	0.0452573	-1.75853	0.00145967	-1.54999	4.94168e-241	ptv5pcnt
SLC22A12	30880	Urate	Chapter XIV Diseases of the genitourinary system	267442	693	266749	4.11387e-257	-1.1016	-1.16456	-1.03863	0.0321265	-1.12831	0.00217728	-1.12235	8.13942e-251	ptvraredmg
GPT	30620	Alanine aminotransferase	Chapter XI Diseases of the digestive system	267664	419	267245	3.78276e-248	-1.544	-1.63386	-1.45415	0.0458435	-1.74278	0.00141756	-1.54999	4.94168e-241	ptv
ALPL	30610	Alkaline phosphatase	Chapter XI Diseases of the digestive system	267769	267	267502	1.31327e-247	-2.0122	-2.12943	-1.89497	0.0598107	-2.29237	0.00104288	-2.05244	4.30114e-248	URmtr
SHBG	30830	SHBG	Chapter IV Endocrine nutritional and metabolic diseases	243274	470	242804	1.07308e-236	-1.37274	-1.45455	-1.29093	0.0417395	-1.39119	0.00202808	-1.37827	3.67418e-242	ptv5pcnt
SHBG	30830	SHBG	Chapter IV Endocrine nutritional and metabolic diseases	243274	449	242825	1.01968e-228	-1.38038	-1.46408	-1.29667	0.0427057	-1.4135	0.00193028	-1.38787	1.4864e-234	ptv
GOT1	30650	Aspartate aminotransferase	Chapter XI Diseases of the digestive system	266807	1330	265477	2.02437e-227	-0.846489	-0.897971	-0.795008	0.0262664	-0.796211	0.00211208	-0.855563	5.74499e-228	flexnonsyn
APOB	30690	Cholesterol	Chapter IX Diseases of the circulatory system	267767	431	267336	7.43616e-227	-1.51895	-1.61145	-1.42646	0.0471924	-1.69612	0.00149185	-1.57527	2.19466e-234	ptv
APOB	30690	Cholesterol	Chapter IX Diseases of the circulatory system	267767	431	267336	7.43616e-227	-1.51895	-1.61145	-1.42646	0.0471924	-1.69612	0.00149185	-1.57527	2.19466e-234	ptv5pcnt
SLC22A12	30880	Urate	Chapter XIV Diseases of the genitourinary system	267442	620	266822	5.74305e-222	-1.0814	-1.14798	-1.01482	0.03397	-1.10173	0.00191975	-1.09706	1.51044e-217	raredmg
CST3	30720	Cystatin C	Chapter III Diseases of the blood and blood-forming organs and certain disorders involving the immune mechanism	267750	495	267255	4.98373e-218	-1.27684	-1.35616	-1.19751	0.0404742	-1.06934	0.00105231	-1.33126	1.13324e-219	flexnonsyn
APOC3	30760	HDL cholesterol	Chapter IX Diseases of the circulatory system	245489	1234	244255	9.52919e-216	0.80706	0.756655	0.857465	0.0257172	0.763043	-0.00379002	0.805544	1.94885e-211	ptv5pcnt
GPLD1	30610	Alkaline phosphatase	Chapter XI Diseases of the digestive system	267769	2008	265761	2.42598e-213	-0.682936	-0.725835	-0.640037	0.0218876	-0.696313	0.00488239	-0.682379	5.32131e-207	flexdmg
GOT1	30650	Aspartate aminotransferase	Chapter XI Diseases of the digestive system	266807	499	266308	1.39229e-201	-1.29842	-1.38235	-1.21448	0.0428242	-1.33426	0.00144091	-1.31717	6.31286e-201	ptvraredmg
SHBG	30830	SHBG	Chapter IV Endocrine nutritional and metabolic diseases	243274	956	242318	4.57348e-201	-0.887473	-0.944912	-0.830034	0.0293061	-0.940449	0.00276931	-0.897689	1.11692e-197	flexdmg
SHBG	30830	SHBG	Chapter IV Endocrine nutritional and metabolic diseases	243274	928	242346	4.3615e-198	-0.893918	-0.952213	-0.835623	0.0297429	-0.93768	0.00267666	-0.899871	2.05525e-198	ptvraredmg
TUBB1	30110	Platelet distribution width	Chapter III Diseases of the blood and blood-forming organs and certain disorders involving the immune mechanism	272615	226	272389	1.35899e-197	1.96932	1.84072	2.09792	0.0656135	2.12295	-0.000987578	2.00295	8.79954e-196	ptv5pcnt
APOB	30640	Apolipoprotein B	Chapter IX Diseases of the circulatory system	266389	286	266103	1.7319e-190	-1.73616	-1.85165	-1.62066	0.0589264	-2.27891	0.000813248	-1.83331	1.04053e-199	ptv
APOB	30640	Apolipoprotein B	Chapter IX Diseases of the circulatory system	266389	286	266103	1.7319e-190	-1.73616	-1.85165	-1.62066	0.0589264	-2.27891	0.000813248	-1.83331	1.04053e-199	ptv5pcnt
GPT	30620	Alanine aminotransferase	Chapter XI Diseases of the digestive system	267664	404	267260	1.29924e-189	-1.37305	-1.4646	-1.28149	0.0467111	-1.509	0.00131932	-1.36802	2.68988e-177	raredmgmtr
SHBG	30830	SHBG	Chapter IV Endocrine nutritional and metabolic diseases	243274	1470	241804	5.86055e-179	-0.675544	-0.721923	-0.629164	0.0236633	-0.66004	0.00328406	-0.685971	2.1456e-177	flexnonsyn
HBB	30040	Mean corpuscular volume	Chapter III Diseases of the blood and blood-forming organs and certain disorders involving the immune mechanism	272617	101	272516	6.44363e-174	-2.74422	-2.93539	-2.55305	0.0975365	-3.20619	0.000560389	-3.33442	1.53903e-102	ptv5pcnt
TUBB1	30110	Platelet distribution width	Chapter III Diseases of the blood and blood-forming organs and certain disorders involving the immune mechanism	272615	1218	271397	2.04125e-173	0.795241	0.739762	0.850721	0.0283062	0.81704	-0.00248502	0.782071	5.37064e-160	flexnonsynmtr
ABCA1	30630	Apolipoprotein A	Chapter IX Diseases of the circulatory system	244064	4397	239667	8.36148e-170	-0.386376	-0.413618	-0.359134	0.0138992	-0.373753	0.00602864	-0.393259	5.61287e-165	flexdmg
TUBB1	30110	Platelet distribution width	Chapter III Diseases of the blood and blood-forming organs and certain disorders involving the immune mechanism	272615	1529	271086	9.26525e-170	0.702559	0.653013	0.752105	0.0252788	0.704523	-0.00248962	0.689682	8.32946e-156	ptvraredmg
ASGR1	30610	Alkaline phosphatase	Chapter XI Diseases of the digestive system	267769	545	267224	3.37279e-169	1.16295	1.0808	1.2451	0.0419139	1.25277	-0.00195014	1.16986	3.805e-171	flexdmg
ASGR1	30610	Alkaline phosphatase	Chapter XI Diseases of the digestive system	267769	545	267224	3.37279e-169	1.16295	1.0808	1.2451	0.0419139	1.25277	-0.00195014	1.16986	3.805e-171	ptvraredmg
SHBG	30830	SHBG	Chapter IV Endocrine nutritional and metabolic diseases	243274	1104	242170	4.98848e-168	-0.754506	-0.807988	-0.701024	0.027287	-0.713596	0.00268696	-0.759101	1.42545e-166	flexnonsynmtr
HBB	30050	Mean corpuscular haemoglobin	Chapter III Diseases of the blood and blood-forming organs and certain disorders involving the immune mechanism	272617	101	272516	2.83953e-166	-2.66318	-2.85298	-2.47338	0.0968373	-3.15428	0.000459335	-3.2605	1.60733e-98	ptv5pcnt
GPLD1	30610	Alkaline phosphatase	Chapter XI Diseases of the digestive system	267769	3333	264436	9.80387e-165	-0.466412	-0.499809	-0.433015	0.0170393	-0.505292	0.00576628	-0.46833	4.14093e-160	flexnonsyn
TUBB1	30110	Platelet distribution width	Chapter III Diseases of the blood and blood-forming organs and certain disorders involving the immune mechanism	272615	188	272427	2.75543e-161	1.9475	1.80655	2.08846	0.0719159	2.11317	-0.000813029	1.94766	4.02004e-153	ptv
HBB	30010	Red blood cell (erythrocyte) count	Chapter III Diseases of the blood and blood-forming organs and certain disorders involving the immune mechanism	272618	101	272517	1.89567e-150	2.22913	2.062	2.39626	0.0852721	2.81838	-0.00057876	2.35827	3.22673e-70	ptv5pcnt
GPT	30620	Alanine aminotransferase	Chapter XI Diseases of the digestive system	267664	293	267371	4.87818e-150	-1.43201	-1.53953	-1.3245	0.0548549	-1.57395	0.00089358	-1.40728	1.17745e-135	UR
ABCA1	30630	Apolipoprotein A	Chapter IX Diseases of the circulatory system	244064	5078	238986	3.33868e-149	-0.337268	-0.36266	-0.311876	0.0129553	-0.321783	0.00610561	-0.342253	1.08827e-143	flexnonsyn
ABCA1	30630	Apolipoprotein A	Chapter IX Diseases of the circulatory system	244064	3176	240888	2.4354e-146	-0.420622	-0.452603	-0.388642	0.0163168	-0.395077	0.00462793	-0.423337	8.58768e-139	ptvraredmg
APOC3	30630	Apolipoprotein A	Chapter IX Diseases of the circulatory system	244064	1190	242874	4.20064e-145	0.681411	0.629379	0.733444	0.0265476	0.676707	-0.00304766	0.676892	1.25713e-140	ptv5pcnt
APOB	30870	Triglycerides	Chapter IX Diseases of the circulatory system	267548	430	267118	1.32685e-144	-1.1941	-1.28544	-1.10275	0.0466059	-1.11167	0.00116075	-1.25066	1.57525e-149	ptv
APOB	30870	Triglycerides	Chapter IX Diseases of the circulatory system	267548	430	267118	1.32685e-144	-1.1941	-1.28544	-1.10275	0.0466059	-1.11167	0.00116075	-1.25066	1.57525e-149	ptv5pcnt
IL17RA	30130	Monocyte count	Chapter III Diseases of the blood and blood-forming organs and certain disorders involving the immune mechanism	272176	1868	270308	1.32521e-142	-0.570796	-0.614771	-0.526821	0.0224366	-0.592442	0.00380027	-0.565103	6.58779e-138	rec
GPLD1	30610	Alkaline phosphatase	Chapter XI Diseases of the digestive system	267769	1284	266485	1.20475e-140	-0.69095	-0.744557	-0.637344	0.0273507	-0.705033	0.00315203	-0.68966	1.09465e-135	ptvraredmg
ABCA1	30760	HDL cholesterol	Chapter IX Diseases of the circulatory system	245489	4416	241073	6.73633e-140	-0.345012	-0.37185	-0.318173	0.0136933	-0.340157	0.00581002	-0.351704	1.57265e-136	flexdmg
IGFALS	30770	IGF-1	Chapter IV Endocrine nutritional and metabolic diseases	266313	1618	264695	2.86222e-136	-0.5951	-0.642017	-0.548182	0.0239377	-0.622847	0.00332915	-0.601405	3.41896e-131	flexdmg
GOT1	30650	Aspartate aminotransferase	Chapter XI Diseases of the digestive system	266807	432	266375	1.5655e-135	-1.14157	-1.23182	-1.05132	0.0460464	-1.07767	0.00117338	-1.15617	3.00315e-133	raredmg
FLG	30890	Vitamin D(30890)	Chapter III Diseases of the blood and blood-forming organs and certain disorders involving the immune mechanism	255654	30390	225264	2.03165e-134	0.147117	0.135438	0.158796	0.00595887	0.149735	-0.0204133	0.150438	2.26492e-131	ptv5pcnt
IL17RA	30190	Monocyte percentage	Chapter III Diseases of the blood and blood-forming organs and certain disorders involving the immune mechanism	272178	1868	270310	4.31316e-128	-0.539246	-0.583119	-0.495373	0.0223844	-0.568987	0.00394747	-0.543936	9.1204e-129	rec
SLC22A12	30880	Urate	Chapter XIV Diseases of the genitourinary system	267442	322	267120	3.59249e-125	-1.12262	-1.21503	-1.03021	0.0471499	-1.12437	0.00099265	-1.1467	3.01021e-125	raredmgmtr
ABCA1	30760	HDL cholesterol	Chapter IX Diseases of the circulatory system	245489	5101	240388	2.9501e-124	-0.302727	-0.327739	-0.277715	0.0127614	-0.300794	0.00598855	-0.307302	6.39609e-120	flexnonsyn
ASGR1	30610	Alkaline phosphatase	Chapter XI Diseases of the digestive system	267769	387	267382	1.04107e-123	1.17732	1.07982	1.27481	0.0497436	1.29878	-0.00137024	1.19139	3.27983e-126	raredmg
HBB	30060	Mean corpuscular haemoglobin concentration	Chapter III Diseases of the blood and blood-forming organs and certain disorders involving the immune mechanism	272615	101	272514	1.97106e-122	-2.30688	-2.49893	-2.11483	0.0979865	-2.55027	0.000395031	-2.54161	1.23708e-60	ptv5pcnt
HBB	30270	Mean sphered cell volume	Chapter III Diseases of the blood and blood-forming organs and certain disorders involving the immune mechanism	267411	97	267314	2.20013e-122	-2.37476	-2.5725	-2.17702	0.100889	-2.80974	0.000561949	-2.47154	3.0292e-54	ptv5pcnt
GPLD1	30610	Alkaline phosphatase	Chapter XI Diseases of the digestive system	267769	2438	265331	2.72718e-122	-0.468122	-0.507117	-0.429128	0.0198953	-0.503391	0.00425572	-0.465683	4.4869e-118	flexnonsynmtr
ABCA1	30760	HDL cholesterol	Chapter IX Diseases of the circulatory system	245489	3190	242299	8.93367e-122	-0.377407	-0.40891	-0.345903	0.0160736	-0.365558	0.00432052	-0.380452	5.07204e-116	ptvraredmg
ALB	30600	Albumin	Chapter XI Diseases of the digestive system	245617	81	245536	4.81574e-121	-2.55081	-2.76439	-2.33723	0.108972	-2.67721	0.000458847	-2.54104	2.32126e-119	ptv
ALB	30600	Albumin	Chapter XI Diseases of the digestive system	245617	81	245536	4.81574e-121	-2.55081	-2.76439	-2.33723	0.108972	-2.67721	0.000458847	-2.54104	2.32126e-119	ptv5pcnt
SLC22A2	30790	Lipoprotein A	Chapter IX Diseases of the circulatory system	214018	545	213473	3.06039e-118	0.985005	0.901547	1.06846	0.0425813	1.13791	-0.00235206	1.03552	5.18001e-121	ptv5pcnt
ABCA1	30630	Apolipoprotein A	Chapter IX Diseases of the circulatory system	244064	2710	241354	1.88124e-117	-0.406889	-0.441485	-0.372294	0.017651	-0.393341	0.00382753	-0.41769	5.42954e-116	flexnonsynmtr
ABCA1	30630	Apolipoprotein A	Chapter IX Diseases of the circulatory system	244064	216	243848	2.49849e-116	-1.42678	-1.54869	-1.30487	0.0621978	-1.44792	0.000872224	-1.42527	2.59796e-111	ptv
ABCA1	30630	Apolipoprotein A	Chapter IX Diseases of the circulatory system	244064	218	243846	2.13093e-115	-1.41444	-1.53579	-1.29309	0.0619126	-1.44792	0.000872224	-1.41238	2.25808e-110	ptv5pcnt
HBB	30020	Haemoglobin concentration	Chapter III Diseases of the blood and blood-forming organs and certain disorders involving the immune mechanism	272618	101	272517	4.83873e-115	-1.7991	-1.95369	-1.6445	0.0788782	-1.99132	0.000312347	-2.06703	3.7047e-63	ptv5pcnt
PCSK9	30780	LDL direct	Chapter IX Diseases of the circulatory system	267281	512	266769	1.74132e-113	-0.998095	-1.08446	-0.911731	0.0440638	-1.0755	0.00171945	-1.00334	1.97824e-87	ptv5pcnt
ALPL	30810	Phosphate	Chapter IV Endocrine nutritional and metabolic diseases	245156	2392	242764	9.03451e-110	0.443441	0.404416	0.482466	0.019911	0.426781	-0.00384113	0.444913	4.20853e-108	flexdmg
PCSK9	30780	LDL direct	Chapter IX Diseases of the circulatory system	267281	1688	265593	2.98388e-109	-0.538696	-0.58622	-0.491171	0.0242475	-0.553072	0.00308752	-0.547878	4.86948e-108	flexdmg
GOT1	30650	Aspartate aminotransferase	Chapter XI Diseases of the digestive system	266807	172	266635	2.21706e-108	-1.61422	-1.75721	-1.47123	0.072955	-1.80108	0.000628931	-1.61254	6.15783e-104	UR
APOB	30780	LDL direct	Chapter IX Diseases of the circulatory system	267281	1813	265468	3.71928e-108	-0.517263	-0.563132	-0.471395	0.0234027	-0.420221	0.00228635	-0.540498	8.97e-113	ptvraredmg
ALPL	30810	Phosphate	Chapter IV Endocrine nutritional and metabolic diseases	245156	2537	242619	4.28841e-108	0.427347	0.389443	0.465252	0.0193394	0.413431	-0.00391264	0.427506	1.83132e-105	flexnonsyn
HBB	30040	Mean corpuscular volume	Chapter III Diseases of the blood and blood-forming organs and certain disorders involving the immune mechanism	272617	51	272566	3.6056e-103	-2.95548	-3.22395	-2.68702	0.136974	-3.12388	0.000330721	-3.33442	1.53903e-102	ptv
SLC2A9	30880	Urate	Chapter XIV Diseases of the genitourinary system	267442	995	266447	3.59367e-102	-0.576747	-0.629397	-0.524098	0.0268624	-0.521067	0.0017465	-0.574723	3.07362e-96	flexdmg
GGT1	30730	Gamma glutamyltransferase	Chapter XI Diseases of the digestive system	267619	840	266779	8.39106e-102	-0.686085	-0.748831	-0.623339	0.0320139	-0.605533	0.00145992	-0.704042	7.37102e-102	flexnonsyn
APOB	30780	LDL direct	Chapter IX Diseases of the circulatory system	267281	441	266840	1.08486e-101	-1.01372	-1.10648	-0.920954	0.0473281	-1.0404	0.000983881	-1.04252	8.17545e-104	URmtr
PCSK9	30640	Apolipoprotein B	Chapter IX Diseases of the circulatory system	266389	1674	264715	2.85803e-101	-0.522353	-0.570253	-0.474453	0.0244391	-0.541922	0.00293804	-0.533375	9.73927e-101	flexdmg
HBB	30050	Mean corpuscular haemoglobin	Chapter III Diseases of the blood and blood-forming organs and certain disorders involving the immune mechanism	272617	51	272566	3.48432e-101	-2.90522	-3.17175	-2.6387	0.135985	-3.08845	0.000229668	-3.2605	1.60733e-98	ptv
GPT	30620	Alanine aminotransferase	Chapter XI Diseases of the digestive system	267664	194	267470	1.50977e-99	-1.42866	-1.56082	-1.2965	0.0674298	-1.54696	0.000523984	-1.41223	6.9982e-92	URmtr
IQGAP2	30100	Mean platelet (thrombocyte) volume	Chapter III Diseases of the blood and blood-forming organs and certain disorders involving the immune mechanism	272615	807	271808	6.24375e-99	0.742175	0.6733	0.81105	0.0351407	0.757484	-0.00199353	0.743361	1.01164e-96	ptv5pcnt
GGT1	30730	Gamma glutamyltransferase	Chapter XI Diseases of the digestive system	267619	219	267400	2.81447e-98	-1.31816	-1.4409	-1.19542	0.0626238	-1.37186	0.000612977	-1.31256	1.15841e-95	flexdmg
IGFALS	30770	IGF-1	Chapter IV Endocrine nutritional and metabolic diseases	266313	961	265352	1.14909e-97	-0.65109	-0.71191	-0.590271	0.0310309	-0.688264	0.00211128	-0.648912	7.22924e-92	ptvraredmg
SLC2A9	30880	Urate	Chapter XIV Diseases of the genitourinary system	267442	895	266547	3.55574e-97	-0.592669	-0.648175	-0.537164	0.0283193	-0.543793	0.00157794	-0.590461	1.14885e-91	ptvraredmg
LCAT	30760	HDL cholesterol	Chapter IX Diseases of the circulatory system	245489	997	244492	5.83025e-97	-0.59845	-0.654558	-0.542343	0.0286268	-0.589092	0.00205058	-0.614525	1.78339e-95	flexdmg
ABCA1	30630	Apolipoprotein A	Chapter IX Diseases of the circulatory system	244064	1022	243042	7.18752e-97	-0.598595	-0.654743	-0.542446	0.0286473	-0.562318	0.00204203	-0.597682	4.91124e-90	UR
PCSK9	30640	Apolipoprotein B	Chapter IX Diseases of the circulatory system	266389	494	265895	8.85048e-97	-0.940122	-1.02835	-0.851893	0.0450152	-0.997661	0.00156539	-0.95173	5.12374e-76	ptv5pcnt
PCSK9	30780	LDL direct	Chapter IX Diseases of the circulatory system	267281	2710	264571	9.53085e-97	-0.400448	-0.438036	-0.362861	0.0191777	-0.406901	0.00383714	-0.416884	1.40439e-99	flexnonsyn
ABCA1	30760	HDL cholesterol	Chapter IX Diseases of the circulatory system	245489	2722	242767	4.8115e-96	-0.361725	-0.395804	-0.327647	0.0173872	-0.367494	0.00360638	-0.372323	1.82024e-95	flexnonsynmtr
ABCA1	30760	HDL cholesterol	Chapter IX Diseases of the circulatory system	245489	218	245271	1.67614e-95	-1.26791	-1.38771	-1.14811	0.0611216	-1.19852	0.000811051	-1.26693	1.34174e-91	ptv
ABCA1	30760	HDL cholesterol	Chapter IX Diseases of the circulatory system	245489	220	245269	2.57428e-95	-1.26088	-1.38014	-1.14163	0.0608436	-1.19852	0.000811051	-1.25956	2.11557e-91	ptv5pcnt
GOT1	30650	Aspartate aminotransferase	Chapter XI Diseases of the digestive system	266807	67	266740	9.20584e-95	-2.41492	-2.644	-2.18583	0.116882	-2.80323	0.000323853	-2.40669	6.21595e-96	ptv
GOT1	30650	Aspartate aminotransferase	Chapter XI Diseases of the digestive system	266807	67	266740	9.20584e-95	-2.41492	-2.644	-2.18583	0.116882	-2.80323	0.000323853	-2.40669	6.21595e-96	ptv5pcnt
GGT1	30730	Gamma glutamyltransferase	Chapter XI Diseases of the digestive system	267619	197	267422	9.60789e-95	-1.36408	-1.49349	-1.23466	0.0660282	-1.4496	0.000547468	-1.34648	3.08035e-92	ptvraredmg
HBB	30070	Red blood cell (erythrocyte) distribution width	Chapter III Diseases of the blood and blood-forming organs and certain disorders involving the immune mechanism	272617	101	272516	1.75266e-94	2.03601	1.84258	2.22945	0.098693	2.18198	-0.000523642	2.24181	2.26889e-47	ptv5pcnt
SLC22A12	30880	Urate	Chapter XIV Diseases of the genitourinary system	267442	233	267209	2.33951e-93	-1.13663	-1.24527	-1.02798	0.0554342	-1.13374	0.000763217	-1.1407	1.4669e-89	UR
LCAT	30760	HDL cholesterol	Chapter IX Diseases of the circulatory system	245489	1050	244439	2.40949e-93	-0.572034	-0.626716	-0.517352	0.0278996	-0.567017	0.00208629	-0.58791	1.1871e-91	flexnonsyn
IQGAP2	30100	Mean platelet (thrombocyte) volume	Chapter III Diseases of the blood and blood-forming organs and certain disorders involving the immune mechanism	272615	769	271846	7.90947e-93	0.735863	0.665317	0.806409	0.0359933	0.743301	-0.00188329	0.733314	5.72615e-90	ptv
ABCA1	30630	Apolipoprotein A	Chapter IX Diseases of the circulatory system	244064	2972	241092	1.07431e-92	-0.344637	-0.3777	-0.311575	0.0168689	-0.3316	0.00377623	-0.345588	4.27225e-87	raredmg
GOT1	30650	Aspartate aminotransferase	Chapter XI Diseases of the digestive system	266807	110	266697	1.86049e-92	-1.86131	-2.04012	-1.68251	0.0912284	-2.14864	0.00044119	-1.86931	1.23771e-91	URmtr
PCSK9	30640	Apolipoprotein B	Chapter IX Diseases of the circulatory system	266389	2689	263700	4.53904e-90	-0.389018	-0.426892	-0.351144	0.0193236	-0.41308	0.00357266	-0.404949	1.92841e-92	flexnonsyn
LCAT	30760	HDL cholesterol	Chapter IX Diseases of the circulatory system	245489	865	244624	1.59246e-88	-0.613156	-0.67338	-0.552932	0.0307268	-0.607247	0.00182614	-0.622468	7.67242e-87	ptvraredmg
UGT1A1	30840	Total bilirubin	Chapter IV Endocrine nutritional and metabolic diseases	266677	2399	264278	1.86534e-88	0.38903	0.350804	0.427257	0.0195037	0.353305	-0.00281279	0.392614	1.95589e-86	flexnonsyn
ASGR1	30610	Alkaline phosphatase	Chapter XI Diseases of the digestive system	267769	1702	266067	3.14798e-88	0.473866	0.427242	0.52049	0.0237881	0.449387	-0.00249731	0.478267	3.29855e-89	flexnonsyn
PCSK9	30780	LDL direct	Chapter IX Diseases of the circulatory system	267281	386	266895	2.17339e-87	-1.00285	-1.102	-0.903695	0.0505899	-0.990946	0.00123219	-1.00302	5.16372e-86	ptv
IGFALS	30770	IGF-1	Chapter IV Endocrine nutritional and metabolic diseases	266313	4774	261539	3.53621e-87	-0.277682	-0.305171	-0.250193	0.0140253	-0.292503	0.00497493	-0.273101	3.31978e-80	flexnonsyn
PCSK9	30690	Cholesterol	Chapter IX Diseases of the circulatory system	267767	514	267253	1.07924e-86	-0.856976	-0.942055	-0.771896	0.0434083	-0.976826	0.00152458	-0.868908	3.38724e-68	ptv5pcnt
GPLD1	30610	Alkaline phosphatase	Chapter XI Diseases of the digestive system	267769	551	267218	1.09115e-85	-0.818636	-0.900395	-0.736877	0.0417143	-0.806549	0.00156666	-0.815859	4.95393e-84	ptv
ABCA1	30630	Apolipoprotein A	Chapter IX Diseases of the circulatory system	244064	631	243433	1.11333e-85	-0.714965	-0.786371	-0.643558	0.0364323	-0.646482	0.00147252	-0.71798	8.94249e-81	URmtr
PCSK9	30690	Cholesterol	Chapter IX Diseases of the circulatory system	267767	1697	266070	2.02047e-84	-0.464883	-0.511668	-0.418099	0.0238699	-0.480214	0.00270777	-0.471892	2.27981e-83	flexdmg
PCSK9	30780	LDL direct	Chapter IX Diseases of the circulatory system	267281	1373	265908	2.37915e-84	-0.52321	-0.575887	-0.470533	0.0268763	-0.546168	0.00244565	-0.546886	1.98057e-87	flexnonsynmtr
APOB	30780	LDL direct	Chapter IX Diseases of the circulatory system	267281	668	266613	6.39404e-83	-0.742535	-0.81795	-0.667119	0.0384778	-0.645158	0.00120408	-0.771607	9.11232e-86	UR
CST3	30720	Cystatin C	Chapter III Diseases of the blood and blood-forming organs and certain disorders involving the immune mechanism	267750	43	267707	8.19739e-83	-2.64901	-2.91823	-2.37978	0.137362	-3.27515	0.000126277	-2.7116	1.62847e-82	UR
UGT1A1	30840	Total bilirubin	Chapter IV Endocrine nutritional and metabolic diseases	266677	1366	265311	1.33042e-80	0.490672	0.440108	0.541236	0.0257984	0.448484	-0.0017938	0.490434	1.2743e-76	flexdmg
APOB	30690	Cholesterol	Chapter IX Diseases of the circulatory system	267767	1815	265952	1.75935e-80	-0.43877	-0.48402	-0.393519	0.0230873	-0.404257	0.00229623	-0.460947	7.39806e-85	ptvraredmg
PCSK9	30780	LDL direct	Chapter IX Diseases of the circulatory system	267281	1053	266228	2.597e-80	-0.582261	-0.642375	-0.522148	0.0306706	-0.605398	0.00208958	-0.585327	1.9899e-77	ptvraredmg
SLC2A9	30880	Urate	Chapter XIV Diseases of the genitourinary system	267442	829	266613	4.38692e-80	-0.557805	-0.615477	-0.500132	0.0294251	-0.513434	0.00137192	-0.557834	3.73159e-77	raredmg
HBB	30010	Red blood cell (erythrocyte) count	Chapter III Diseases of the blood and blood-forming organs and certain disorders involving the immune mechanism	272618	51	272567	1.89526e-79	2.26082	2.02611	2.49553	0.119751	2.4956	-0.000349093	2.35827	3.22673e-70	ptv
ABCA1	30760	HDL cholesterol	Chapter IX Diseases of the circulatory system	245489	2985	242504	1.55566e-78	-0.311856	-0.344423	-0.279289	0.0166161	-0.318969	0.00351966	-0.313293	3.65574e-74	raredmg
LCAT	30630	Apolipoprotein A	Chapter IX Diseases of the circulatory system	244064	998	243066	1.57268e-78	-0.544144	-0.60097	-0.487318	0.0289934	-0.547809	0.00218569	-0.558043	4.82983e-77	flexdmg
PCSK9	30690	Cholesterol	Chapter IX Diseases of the circulatory system	267767	2720	265047	6.98033e-78	-0.353077	-0.390107	-0.316046	0.0188935	-0.365726	0.00337654	-0.367899	1.86597e-80	flexnonsyn
TUBB1	30110	Platelet distribution width	Chapter III Diseases of the blood and blood-forming organs and certain disorders involving the immune mechanism	272615	1324	271291	1.84855e-77	0.506443	0.453178	0.559707	0.0271761	0.479488	-0.00158472	0.492147	9.09297e-70	raredmg
LCAT	30760	HDL cholesterol	Chapter IX Diseases of the circulatory system	245489	824	244665	8.9484e-77	-0.58405	-0.645755	-0.522345	0.0314826	-0.572567	0.00166801	-0.593738	1.92556e-75	raredmg
UGT1A1	30840	Total bilirubin	Chapter IV Endocrine nutritional and metabolic diseases	266677	1173	265504	1.00475e-76	0.516096	0.46155	0.570641	0.0278297	0.466471	-0.00162944	0.514721	3.16629e-73	ptvraredmg
ABCA1	30760	HDL cholesterol	Chapter IX Diseases of the circulatory system	245489	1027	244462	1.21503e-76	-0.52292	-0.578216	-0.467624	0.0282125	-0.519001	0.00182614	-0.521535	3.21861e-71	UR
APOB	30690	Cholesterol	Chapter IX Diseases of the circulatory system	267767	443	267324	2.06316e-76	-0.862558	-0.953912	-0.771204	0.0466097	-0.984215	0.000893237	-0.889927	1.95803e-78	URmtr
PCSK9	30640	Apolipoprotein B	Chapter IX Diseases of the circulatory system	266389	376	266013	2.28269e-76	-0.951858	-1.0527	-0.851017	0.0514503	-0.961653	0.00116111	-0.949574	1.79742e-74	ptv
LCAT	30630	Apolipoprotein A	Chapter IX Diseases of the circulatory system	244064	1051	243013	5.0574e-76	-0.521577	-0.576961	-0.466194	0.0282574	-0.518256	0.00223187	-0.535639	1.91086e-74	flexnonsyn
KALRN	30100	Mean platelet (thrombocyte) volume	Chapter III Diseases of the blood and blood-forming organs and certain disorders involving the immune mechanism	272615	1200	271415	6.74342e-76	-0.531953	-0.588488	-0.475418	0.0288449	-0.517116	0.00234722	-0.528845	1.98203e-74	ptv5pcnt
PCSK9	30640	Apolipoprotein B	Chapter IX Diseases of the circulatory system	266389	1361	265028	8.71809e-76	-0.499315	-0.552421	-0.446209	0.0270953	-0.517001	0.00226581	-0.520936	5.86342e-78	flexnonsynmtr
ALPL	30810	Phosphate	Chapter IV Endocrine nutritional and metabolic diseases	245156	1475	243681	1.13543e-75	0.466177	0.416558	0.515796	0.0253161	0.471664	-0.00258459	0.464988	1.97602e-73	flexnonsynmtr
ALPL	30610	Alkaline phosphatase	Chapter XI Diseases of the digestive system	267769	480	267289	1.2474e-75	-0.822713	-0.910308	-0.735119	0.0446917	-0.722211	0.000626664	-0.807692	2.42785e-73	ptv
ALPL	30610	Alkaline phosphatase	Chapter XI Diseases of the digestive system	267769	480	267289	1.2474e-75	-0.822713	-0.910308	-0.735119	0.0446917	-0.722211	0.000626664	-0.807692	2.42785e-73	ptv5pcnt
GOT1	30650	Aspartate aminotransferase	Chapter XI Diseases of the digestive system	266807	158	266649	6.62343e-75	-1.3947	-1.54393	-1.24547	0.0761387	-1.46363	0.000544448	-1.39971	1.52082e-73	raredmgmtr
SLC2A9	30880	Urate	Chapter XIV Diseases of the genitourinary system	267442	1881	265561	7.25974e-73	-0.353541	-0.391909	-0.315173	0.0195758	-0.293376	0.00210236	-0.355233	1.89611e-69	flexnonsyn
PCSK9	30640	Apolipoprotein B	Chapter IX Diseases of the circulatory system	266389	1040	265349	1.43673e-72	-0.558268	-0.618981	-0.497556	0.0309764	-0.574177	0.00200727	-0.56393	1.74897e-70	ptvraredmg
APOB	30640	Apolipoprotein B	Chapter IX Diseases of the circulatory system	266389	1656	264733	5.50755e-72	-0.441117	-0.489288	-0.392945	0.0245778	-0.317317	0.00171581	-0.461148	1.22798e-74	ptvraredmg
LCAT	30630	Apolipoprotein A	Chapter IX Diseases of the circulatory system	244064	865	243199	4.85295e-71	-0.555049	-0.616074	-0.494024	0.0311356	-0.561698	0.00194455	-0.563362	1.40902e-69	ptvraredmg
ALPL	30810	Phosphate	Chapter IV Endocrine nutritional and metabolic diseases	245156	1556	243600	9.61144e-71	0.438528	0.390211	0.486846	0.0246523	0.396658	-0.00242624	0.441981	6.76278e-70	ptvraredmg
ALPL	30810	Phosphate	Chapter IV Endocrine nutritional and metabolic diseases	245156	1093	244063	2.64476e-70	0.521061	0.463465	0.578657	0.0293859	0.479797	-0.0020125	0.530786	2.40252e-70	raredmg
GGT1	30730	Gamma glutamyltransferase	Chapter XI Diseases of the digestive system	267619	168	267451	7.21383e-70	-1.26393	-1.40409	-1.12377	0.0715114	-1.30275	0.000430488	-1.24604	3.83661e-68	raredmg
ABCA1	30760	HDL cholesterol	Chapter IX Diseases of the circulatory system	245489	633	244856	7.85866e-70	-0.634512	-0.704892	-0.564132	0.0359085	-0.628858	0.00129564	-0.636292	9.04839e-66	URmtr
HBB	30060	Mean corpuscular haemoglobin concentration	Chapter III Diseases of the blood and blood-forming organs and certain disorders involving the immune mechanism	272615	51	272564	1.60653e-69	-2.42552	-2.69518	-2.15585	0.137585	-2.51858	0.000165362	-2.54161	1.23708e-60	ptv
IGFALS	30770	IGF-1	Chapter IV Endocrine nutritional and metabolic diseases	266313	774	265539	2.87228e-69	-0.608365	-0.676128	-0.540603	0.0345732	-0.627273	0.00155172	-0.603806	6.38186e-65	raredmg
TUBB1	30110	Platelet distribution width	Chapter III Diseases of the blood and blood-forming organs and certain disorders involving the immune mechanism	272615	215	272400	1.73993e-68	1.17742	1.04551	1.30934	0.067305	1.12818	-0.00056958	1.17678	8.97043e-65	URmtr
CETP	30760	HDL cholesterol	Chapter IX Diseases of the circulatory system	245489	213	245276	2.24085e-68	1.08115	0.95992	1.20237	0.0618506	0.969343	-0.00069373	1.06923	1.66318e-61	ptv
PCSK9	30690	Cholesterol	Chapter IX Diseases of the circulatory system	267767	388	267379	4.44959e-68	-0.868586	-0.966199	-0.770973	0.0498034	-0.857151	0.00107563	-0.868525	4.36424e-67	ptv
CETP	30760	HDL cholesterol	Chapter IX Diseases of the circulatory system	245489	214	245275	1.17521e-67	1.07278	0.951835	1.19372	0.0617068	0.957835	-0.000688629	1.06923	1.66318e-61	ptv5pcnt
ABCA1	30630	Apolipoprotein A	Chapter IX Diseases of the circulatory system	244064	1466	242598	1.28593e-66	-0.413064	-0.460005	-0.366124	0.0239496	-0.411725	0.002237	-0.421707	8.83886e-65	raredmgmtr
SLC22A12	30880	Urate	Chapter XIV Diseases of the genitourinary system	267442	141	267301	2.27114e-66	-1.22674	-1.36642	-1.08706	0.0712647	-1.21774	0.000454184	-1.23475	2.82779e-64	URmtr
IQGAP2	30100	Mean platelet (thrombocyte) volume	Chapter III Diseases of the blood and blood-forming organs and certain disorders involving the immune mechanism	272615	2004	270611	2.83269e-66	0.384477	0.340668	0.428287	0.0223521	0.395743	-0.00275144	0.384708	1.74229e-63	ptvraredmg
PCSK9	30690	Cholesterol	Chapter IX Diseases of the circulatory system	267767	1379	266388	6.62402e-66	-0.453986	-0.505864	-0.402108	0.0264689	-0.461228	0.00205304	-0.472248	7.95725e-68	flexnonsynmtr
APOB	30690	Cholesterol	Chapter IX Diseases of the circulatory system	267767	670	267097	8.3399e-65	-0.64479	-0.719113	-0.570467	0.0379206	-0.611078	0.0011411	-0.673755	9.60844e-68	UR
IGFALS	30770	IGF-1	Chapter IV Endocrine nutritional and metabolic diseases	266313	2387	263926	1.25018e-64	-0.335341	-0.374049	-0.296633	0.0197492	-0.348624	0.00289184	-0.341213	4.42476e-63	flexnonsynmtr
TUBB1	30110	Platelet distribution width	Chapter III Diseases of the blood and blood-forming organs and certain disorders involving the immune mechanism	272615	343	272272	1.94196e-64	0.903662	0.799193	1.00813	0.0533009	0.815822	-0.000716568	0.905123	9.25351e-61	UR
TUBB1	30080	Platelet count	Chapter III Diseases of the blood and blood-forming organs and certain disorders involving the immune mechanism	272618	226	272392	5.30168e-64	-1.08566	-1.21161	-0.959714	0.0642603	-1.0751	0.00081302	-1.10148	3.97471e-63	ptv5pcnt
HBB	30020	Haemoglobin concentration	Chapter III Diseases of the blood and blood-forming organs and certain disorders involving the immune mechanism	272618	51	272567	5.39107e-64	-1.87103	-2.08811	-1.65396	0.110753	-2.01888	9.18667e-05	-2.06703	3.7047e-63	ptv
IQGAP2	30100	Mean platelet (thrombocyte) volume	Chapter III Diseases of the blood and blood-forming organs and certain disorders involving the immune mechanism	272615	2879	269736	1.17341e-62	0.31217	0.275557	0.348784	0.0186806	0.32214	-0.0033348	0.318331	2.20103e-61	flexdmg
TUBB1	30080	Platelet count	Chapter III Diseases of the blood and blood-forming organs and certain disorders involving the immune mechanism	272618	2133	270485	1.39755e-62	-0.350398	-0.391521	-0.309275	0.0209813	-0.318815	0.00225992	-0.343203	1.04962e-56	flexdmg
LCAT	30630	Apolipoprotein A	Chapter IX Diseases of the circulatory system	244064	824	243240	2.0232e-62	-0.532063	-0.594587	-0.469539	0.0319005	-0.513737	0.00177523	-0.540921	2.85985e-61	raredmg
SCARB1	30760	HDL cholesterol	Chapter IX Diseases of the circulatory system	245489	1704	243785	1.01002e-61	0.363761	0.320766	0.406756	0.0219366	0.396285	-0.00273921	0.363847	3.96158e-60	flexdmg
CETP	30760	HDL cholesterol	Chapter IX Diseases of the circulatory system	245489	301	245188	1.73037e-61	0.8613	0.759298	0.963302	0.0520424	0.786387	-0.000785547	0.846434	4.8609e-55	ptvraredmg
APOB	30640	Apolipoprotein B	Chapter IX Diseases of the circulatory system	266389	360	266029	1.93721e-61	-0.869891	-0.972954	-0.766827	0.0525843	-0.766507	0.00055	-0.902504	8.31923e-64	URmtr
APOB	30870	Triglycerides	Chapter IX Diseases of the circulatory system	267548	1814	265734	5.52915e-61	-0.375203	-0.419828	-0.330578	0.022768	-0.324771	0.00176921	-0.399278	9.96435e-65	ptvraredmg
HBB	30270	Mean sphered cell volume	Chapter III Diseases of the blood and blood-forming organs and certain disorders involving the immune mechanism	267411	49	267362	5.84964e-61	-2.33375	-2.61138	-2.05613	0.141646	-2.69728	0.000337169	-2.47154	3.0292e-54	ptv
CST3	30720	Cystatin C	Chapter III Diseases of the blood and blood-forming organs and certain disorders involving the immune mechanism	267750	34	267716	7.88817e-61	-2.5428	-2.84563	-2.23998	0.154504	-3.32135	8.41847e-05	-2.61554	2.03017e-60	URmtr
PCSK9	30690	Cholesterol	Chapter IX Diseases of the circulatory system	267767	1059	266708	8.79983e-61	-0.496601	-0.555765	-0.437436	0.0301862	-0.514019	0.00181921	-0.500624	4.86277e-59	ptvraredmg
ALB	30600	Albumin	Chapter XI Diseases of the digestive system	245617	2006	243611	9.99016e-61	-0.361708	-0.40482	-0.318595	0.0219964	-0.316439	0.00242169	-0.376251	9.27507e-64	flexnonsyn
ANGPTL3	30870	Triglycerides	Chapter IX Diseases of the circulatory system	267548	509	267039	2.20551e-60	-0.702936	-0.786968	-0.618905	0.0428738	-0.647302	0.00130585	-0.708909	4.58679e-59	ptv5pcnt
IQGAP2	30100	Mean platelet (thrombocyte) volume	Chapter III Diseases of the blood and blood-forming organs and certain disorders involving the immune mechanism	272615	2521	270094	7.0219e-59	0.322862	0.28376	0.361963	0.01995	0.314814	-0.00282953	0.327289	5.6535e-57	flexnonsynmtr
SCARB1	30760	HDL cholesterol	Chapter IX Diseases of the circulatory system	245489	2073	243416	1.46865e-57	0.318374	0.279363	0.357385	0.019904	0.343142	-0.00291775	0.322916	1.2225e-56	flexnonsyn
UGT1A1	30840	Total bilirubin	Chapter IV Endocrine nutritional and metabolic diseases	266677	1048	265629	5.64242e-57	0.468434	0.410731	0.526137	0.0294408	0.453534	-0.00137117	0.464649	1.15029e-53	raredmg
LPL	30760	HDL cholesterol	Chapter IX Diseases of the circulatory system	245489	1011	244478	2.77932e-56	-0.449664	-0.505405	-0.393923	0.0284397	-0.499593	0.00150988	-0.460794	8.22657e-55	flexdmg
LPA	30790	Lipoprotein A	Chapter IX Diseases of the circulatory system	214018	1328	212690	4.45723e-56	-0.431763	-0.485384	-0.378141	0.027358	-0.443939	0.00256855	-0.430801	1.41064e-48	ptv5pcnt
GPLD1	30610	Alkaline phosphatase	Chapter XI Diseases of the digestive system	267769	703	267066	4.77173e-56	-0.58297	-0.655393	-0.510546	0.0369513	-0.639287	0.00142636	-0.581922	2.88539e-53	raredmg
ACAN	50	Standing height	Chapter XXI Factors influencing health status and contact with health services	280040	34	280006	4.92175e-56	-1.88636	-2.12073	-1.65198	0.119582	-2.11813	0.000152031	-1.89132	1.58196e-53	ptv
ACAN	50	Standing height	Chapter XXI Factors influencing health status and contact with health services	280040	34	280006	4.92175e-56	-1.88636	-2.12073	-1.65198	0.119582	-2.11813	0.000152031	-1.89132	1.58196e-53	ptv5pcnt
ABCA1	30760	HDL cholesterol	Chapter IX Diseases of the circulatory system	245489	1470	244019	6.47607e-56	-0.372027	-0.4183	-0.325753	0.0236092	-0.395584	0.00200468	-0.380686	1.15299e-54	raredmgmtr
KLF1	30070	Red blood cell (erythrocyte) distribution width	Chapter III Diseases of the blood and blood-forming organs and certain disorders involving the immune mechanism	272617	135	272482	6.99579e-56	1.34114	1.17427	1.50801	0.0851387	1.47867	-0.000597136	1.37393	4.63199e-56	ptv
KLF1	30070	Red blood cell (erythrocyte) distribution width	Chapter III Diseases of the blood and blood-forming organs and certain disorders involving the immune mechanism	272617	135	272482	6.99579e-56	1.34114	1.17427	1.50801	0.0851387	1.47867	-0.000597136	1.37393	4.63199e-56	ptv5pcnt
UGT1A1	30660	Direct bilirubin	Chapter XI Diseases of the digestive system	227358	2166	225192	7.70066e-56	0.326961	0.286265	0.367656	0.0207633	0.311709	-0.00250614	0.328199	2.22847e-54	flexnonsyn
APOB	30640	Apolipoprotein B	Chapter IX Diseases of the circulatory system	266389	586	265803	1.51179e-55	-0.647547	-0.728367	-0.566727	0.0412354	-0.51692	0.000860257	-0.679101	2.43793e-58	UR
ASGR1	30610	Alkaline phosphatase	Chapter XI Diseases of the digestive system	267769	740	267029	6.26743e-55	0.562361	0.491766	0.632956	0.0360185	0.585985	-0.00137492	0.565668	2.00867e-54	flexnonsynmtr
UGT1A1	30660	Direct bilirubin	Chapter XI Diseases of the digestive system	227358	1251	226107	7.57674e-55	0.425395	0.371954	0.478836	0.027266	0.378983	-0.00163036	0.423165	4.31933e-52	flexdmg
ANGPTL3	30870	Triglycerides	Chapter IX Diseases of the circulatory system	267548	839	266709	1.3065e-54	-0.520168	-0.585664	-0.454673	0.0334166	-0.493703	0.00156795	-0.519534	3.76293e-52	flexdmg
GGT1	30730	Gamma glutamyltransferase	Chapter XI Diseases of the digestive system	267619	72	267547	2.28909e-54	-1.69638	-1.91047	-1.48229	0.109231	-1.87719	0.000187169	-1.70773	2.63696e-53	ptv5pcnt
GFI1B	30100	Mean platelet (thrombocyte) volume	Chapter III Diseases of the blood and blood-forming organs and certain disorders involving the immune mechanism	272615	528	272087	2.77408e-54	0.674002	0.588872	0.759132	0.0434341	0.692015	-0.00113457	0.672424	3.59589e-49	flexdmg
UGT1A1	30840	Total bilirubin	Chapter IV Endocrine nutritional and metabolic diseases	266677	1336	265341	2.86476e-54	0.404836	0.353696	0.455975	0.0260918	0.379196	-0.00151205	0.41495	2.45307e-54	flexnonsynmtr
TUBB1	30080	Platelet count	Chapter III Diseases of the blood and blood-forming organs and certain disorders involving the immune mechanism	272618	2435	270183	3.6021e-54	-0.304578	-0.343089	-0.266067	0.0196489	-0.270989	0.00225074	-0.300327	8.92728e-50	flexnonsyn
GP1BA	30100	Mean platelet (thrombocyte) volume	Chapter III Diseases of the blood and blood-forming organs and certain disorders involving the immune mechanism	272615	592	272023	1.06337e-53	0.633056	0.552649	0.713462	0.0410243	0.680367	-0.00118969	0.623534	1.35583e-51	ptv
GP1BA	30100	Mean platelet (thrombocyte) volume	Chapter III Diseases of the blood and blood-forming organs and certain disorders involving the immune mechanism	272615	592	272023	1.06337e-53	0.633056	0.552649	0.713462	0.0410243	0.680367	-0.00118969	0.623534	1.35583e-51	ptv5pcnt
HBB	30070	Red blood cell (erythrocyte) distribution width	Chapter III Diseases of the blood and blood-forming organs and certain disorders involving the immune mechanism	272617	51	272566	1.74469e-53	2.13376	1.86218	2.40534	0.138563	2.20198	-0.000293974	2.24181	2.26889e-47	ptv
TUBB1	30080	Platelet count	Chapter III Diseases of the blood and blood-forming organs and certain disorders involving the immune mechanism	272618	188	272430	3.54057e-53	-1.08115	-1.21916	-0.94313	0.0704176	-1.08422	0.000656847	-1.08804	3.63992e-51	ptv
GPT	30620	Alanine aminotransferase	Chapter XI Diseases of the digestive system	267664	116	267548	7.32236e-53	-1.3352	-1.50618	-1.16423	0.0872329	-1.61539	0.000205851	-1.36447	1.29123e-51	rec
CRP	30710	C-reactive protein	Chapter III Diseases of the blood and blood-forming organs and certain disorders involving the immune mechanism	267178	910	266268	5.31392e-52	-0.498405	-0.562771	-0.434038	0.0328404	-0.482098	0.00141545	-0.493136	2.23457e-48	flexnonsyn
UGT1A1	30660	Direct bilirubin	Chapter XI Diseases of the digestive system	227358	1079	226279	8.88622e-52	0.444419	0.386899	0.50194	0.0293475	0.399446	-0.00148716	0.440888	2.48662e-49	ptvraredmg
HBB	30260	Mean reticulocyte volume	Chapter III Diseases of the blood and blood-forming organs and certain disorders involving the immune mechanism	267410	97	267313	2.35811e-51	-1.51982	-1.71737	-1.32226	0.100794	-1.70538	0.000477658	-1.5173	1.4817e-21	ptv5pcnt
CST3	30720	Cystatin C	Chapter III Diseases of the blood and blood-forming organs and certain disorders involving the immune mechanism	267750	44	267706	3.07617e-51	-2.04569	-2.31191	-1.77947	0.135829	-2.6581	0.000130954	-2.07648	1.92687e-51	raredmgmtr
TUBB1	30100	Mean platelet (thrombocyte) volume	Chapter III Diseases of the blood and blood-forming organs and certain disorders involving the immune mechanism	272615	226	272389	5.68773e-51	0.997142	0.867025	1.12726	0.0663874	1.10196	-0.0005558	1.01305	1.85777e-50	ptv5pcnt
SH2B3	30090	Platelet crit	Chapter III Diseases of the blood and blood-forming organs and certain disorders involving the immune mechanism	272615	1397	271218	1.30876e-50	0.380863	0.33098	0.430746	0.0254508	0.373993	-0.0017363	0.377458	8.11487e-49	flexdmg
GP1BA	30100	Mean platelet (thrombocyte) volume	Chapter III Diseases of the blood and blood-forming organs and certain disorders involving the immune mechanism	272615	790	271825	2.6588e-50	0.529956	0.460326	0.599586	0.035526	0.606621	-0.00130911	0.530221	1.44204e-48	flexdmg
GP1BA	30100	Mean platelet (thrombocyte) volume	Chapter III Diseases of the blood and blood-forming organs and certain disorders involving the immune mechanism	272615	771	271844	9.26813e-50	0.533427	0.462946	0.603908	0.0359603	0.603512	-0.00125859	0.527297	1.08843e-47	ptvraredmg
ASGR1	30610	Alkaline phosphatase	Chapter XI Diseases of the digestive system	267769	119	267650	1.14403e-49	1.3296	1.15375	1.50544	0.0897183	1.54404	-0.000519102	1.3498	3.56478e-49	raredmgmtr
KLF1	30050	Mean corpuscular haemoglobin	Chapter III Diseases of the blood and blood-forming organs and certain disorders involving the immune mechanism	272617	135	272482	1.32834e-49	-1.23798	-1.40182	-1.07414	0.083593	-1.42591	0.000496082	-1.29251	5.57053e-50	ptv
KLF1	30050	Mean corpuscular haemoglobin	Chapter III Diseases of the blood and blood-forming organs and certain disorders involving the immune mechanism	272617	135	272482	1.32834e-49	-1.23798	-1.40182	-1.07414	0.083593	-1.42591	0.000496082	-1.29251	5.57053e-50	ptv5pcnt
SH2B3	30090	Platelet crit	Chapter III Diseases of the blood and blood-forming organs and certain disorders involving the immune mechanism	272615	1859	270756	2.85605e-49	0.325869	0.282591	0.369147	0.0220809	0.307659	-0.00202109	0.326447	1.38942e-47	flexnonsynmtr
CST3	30720	Cystatin C	Chapter III Diseases of the blood and blood-forming organs and certain disorders involving the immune mechanism	267750	99	267651	3.70033e-49	-1.33493	-1.51243	-1.15743	0.090562	-1.40128	0.00022917	-1.34457	9.67775e-49	raredmg
KLF1	30050	Mean corpuscular haemoglobin	Chapter III Diseases of the blood and blood-forming organs and certain disorders involving the immune mechanism	272617	248	272369	4.31151e-49	-0.908736	-1.02965	-0.787821	0.0616922	-1.09788	0.000721156	-0.974147	1.42859e-49	ptvraredmg
KLF1	30050	Mean corpuscular haemoglobin	Chapter III Diseases of the blood and blood-forming organs and certain disorders involving the immune mechanism	272617	251	272366	1.17997e-48	-0.899141	-1.01934	-0.778946	0.061325	-1.09915	0.000725749	-0.974147	1.42859e-49	flexdmg
HBB	30030	Haematocrit percentage	Chapter III Diseases of the blood and blood-forming organs and certain disorders involving the immune mechanism	272618	101	272517	1.68468e-48	-1.18776	-1.3468	-1.02872	0.081144	-1.26695	0.000266413	-1.39451	3.44465e-28	ptv5pcnt
APOB	30780	LDL direct	Chapter IX Diseases of the circulatory system	267281	2879	264402	1.86109e-48	-0.272411	-0.308904	-0.235919	0.0186188	-0.210784	0.00191154	-0.281024	1.23055e-49	flexdmg
IQGAP2	30100	Mean platelet (thrombocyte) volume	Chapter III Diseases of the blood and blood-forming organs and certain disorders involving the immune mechanism	272615	4370	268245	2.28803e-48	0.222297	0.19249	0.252105	0.0152083	0.245744	-0.00377118	0.226672	5.49241e-47	flexnonsyn
UGT1A6	30840	Total bilirubin	Chapter IV Endocrine nutritional and metabolic diseases	266677	2460	264217	2.56727e-48	0.281498	0.243731	0.319264	0.0192687	0.273478	-0.0020192	0.289841	1.60789e-48	flexnonsyn
APOA1	30760	HDL cholesterol	Chapter IX Diseases of the circulatory system	245489	825	244664	6.27775e-48	-0.457864	-0.519549	-0.39618	0.0314722	-0.429991	0.0015813	-0.453198	1.44047e-45	flexdmg
KLF1	30070	Red blood cell (erythrocyte) distribution width	Chapter III Diseases of the blood and blood-forming organs and certain disorders involving the immune mechanism	272617	248	272369	1.1912e-47	0.911388	0.788229	1.03455	0.0628371	1.17345	-0.00082221	0.946041	1.06538e-46	ptvraredmg
TUBB1	30100	Mean platelet (thrombocyte) volume	Chapter III Diseases of the blood and blood-forming organs and certain disorders involving the immune mechanism	272615	2133	270482	1.38346e-47	0.314168	0.271683	0.356653	0.0216762	0.312035	-0.00205784	0.304599	2.3388e-42	flexdmg
FLG	3761	Age hay fever| rhinitis or eczema diagnosed	Chapter III Diseases of the blood and blood-forming organs and certain disorders involving the immune mechanism	65096	8722	56374	4.38225e-47	-0.16268	-0.184788	-0.140573	0.0112792	-0.187478	0.0247025	-0.163123	7.84205e-46	ptv5pcnt
KLF1	30070	Red blood cell (erythrocyte) distribution width	Chapter III Diseases of the blood and blood-forming organs and certain disorders involving the immune mechanism	272617	251	272366	8.89323e-47	0.897301	0.774875	1.01973	0.0624633	1.16916	-0.000826803	0.946041	1.06538e-46	flexdmg
RHAG	30270	Mean sphered cell volume	Chapter III Diseases of the blood and blood-forming organs and certain disorders involving the immune mechanism	267411	348	267063	9.57584e-47	-0.763407	-0.867602	-0.659212	0.0531614	-0.836085	0.00100682	-0.789403	1.06344e-47	flexdmg
RHAG	30270	Mean sphered cell volume	Chapter III Diseases of the blood and blood-forming organs and certain disorders involving the immune mechanism	267411	348	267063	9.57584e-47	-0.763407	-0.867602	-0.659212	0.0531614	-0.836085	0.00100682	-0.789403	1.06344e-47	ptvraredmg
GP9	30100	Mean platelet (thrombocyte) volume	Chapter III Diseases of the blood and blood-forming organs and certain disorders involving the immune mechanism	272615	656	271959	1.45555e-46	0.558596	0.482201	0.634992	0.038978	0.599859	-0.00121725	0.564527	4.88654e-45	flexdmg
APOA5	30870	Triglycerides	Chapter IX Diseases of the circulatory system	267548	258	267290	1.71815e-46	0.862015	0.744028	0.980002	0.0601984	0.82475	-0.00072079	0.862794	4.40763e-46	ptv
APOA5	30870	Triglycerides	Chapter IX Diseases of the circulatory system	267548	258	267290	1.71815e-46	0.862015	0.744028	0.980002	0.0601984	0.82475	-0.00072079	0.862794	4.40763e-46	ptv5pcnt
UGT1A9	30840	Total bilirubin	Chapter IV Endocrine nutritional and metabolic diseases	266677	2792	263885	2.02142e-46	0.258973	0.223498	0.294447	0.0180995	0.26813	-0.00228216	0.266304	2.51235e-46	flexnonsyn
APOB	30870	Triglycerides	Chapter IX Diseases of the circulatory system	267548	443	267105	2.44978e-46	-0.656943	-0.747016	-0.566869	0.0459565	-0.566684	0.000734832	-0.695215	4.78349e-49	URmtr
KLF1	30040	Mean corpuscular volume	Chapter III Diseases of the blood and blood-forming organs and certain disorders involving the immune mechanism	272617	248	272369	3.73249e-45	-0.876463	-0.998263	-0.754663	0.0621437	-1.02993	0.000813023	-0.924224	1.27903e-44	ptvraredmg
KLF1	30040	Mean corpuscular volume	Chapter III Diseases of the blood and blood-forming organs and certain disorders involving the immune mechanism	272617	251	272366	6.42718e-45	-0.868871	-0.989945	-0.747796	0.0617737	-1.03063	0.000817617	-0.924224	1.27903e-44	flexdmg
ANGPTL3	30630	Apolipoprotein A	Chapter IX Diseases of the circulatory system	244064	772	243292	6.7431e-45	-0.463485	-0.528084	-0.398885	0.0329594	-0.432467	0.00136477	-0.46908	2.16618e-43	flexdmg
PKD1	30700	Creatinine	Chapter XIV Diseases of the genitourinary system	267620	87	267533	8.30793e-45	1.20412	1.03611	1.37213	0.0857193	0.92103	-0.00017313	1.27304	3.50993e-46	ptv
PKD1	30700	Creatinine	Chapter XIV Diseases of the genitourinary system	267620	87	267533	8.30793e-45	1.20412	1.03611	1.37213	0.0857193	0.92103	-0.00017313	1.27304	3.50993e-46	ptv5pcnt
GP9	30080	Platelet count	Chapter III Diseases of the blood and blood-forming organs and certain disorders involving the immune mechanism	272618	656	271962	1.47204e-44	-0.528524	-0.602482	-0.454567	0.0377339	-0.545319	0.00132747	-0.529998	2.00683e-42	flexdmg
GFI1B	30100	Mean platelet (thrombocyte) volume	Chapter III Diseases of the blood and blood-forming organs and certain disorders involving the immune mechanism	272615	1293	271322	2.66068e-44	0.388208	0.333722	0.442695	0.0277998	0.435633	-0.00158931	0.395541	6.0711e-42	flexnonsyn
UGT1A6	30840	Total bilirubin	Chapter IV Endocrine nutritional and metabolic diseases	266677	1206	265471	3.30349e-44	0.382987	0.329174	0.4368	0.0274561	0.346276	-0.00118334	0.397202	1.77939e-44	flexdmg
TUBB1	30100	Mean platelet (thrombocyte) volume	Chapter III Diseases of the blood and blood-forming organs and certain disorders involving the immune mechanism	272615	2435	270180	4.23861e-44	0.282787	0.243002	0.322572	0.0202988	0.277417	-0.00214971	0.278221	2.07075e-40	flexnonsyn
ANGPTL3	30870	Triglycerides	Chapter IX Diseases of the circulatory system	267548	811	266737	7.66211e-44	-0.472086	-0.538706	-0.405466	0.0339902	-0.468888	0.00129649	-0.46486	3.53839e-40	flexnonsynmtr
LCAT	30760	HDL cholesterol	Chapter IX Diseases of the circulatory system	245489	546	244943	1.12397e-43	-0.535976	-0.611761	-0.460192	0.0386662	-0.510767	0.000933474	-0.553491	3.35687e-43	flexnonsynmtr
SLC2A9	30880	Urate	Chapter XIV Diseases of the genitourinary system	267442	1025	266417	1.96579e-43	-0.366028	-0.417934	-0.314122	0.0264831	-0.326469	0.00124081	-0.366657	6.27469e-41	flexnonsynmtr
SLC22A12	30880	Urate	Chapter XIV Diseases of the genitourinary system	267442	84	267358	1.98342e-43	-1.277	-1.4581	-1.0959	0.0923989	-1.30765	0.000234116	-1.37389	1.10454e-36	ptv5pcnt
LPL	30760	HDL cholesterol	Chapter IX Diseases of the circulatory system	245489	1231	244258	3.69406e-43	-0.355255	-0.4058	-0.304711	0.0257882	-0.387587	0.00153029	-0.360628	3.63835e-41	flexnonsyn
ANGPTL3	30870	Triglycerides	Chapter IX Diseases of the circulatory system	267548	1459	266089	9.12188e-43	-0.347868	-0.397598	-0.298138	0.0253729	-0.338295	0.00176453	-0.346102	3.30083e-40	flexnonsyn
ANGPTL3	30690	Cholesterol	Chapter IX Diseases of the circulatory system	267767	509	267258	2.24833e-42	-0.593553	-0.678814	-0.508292	0.0435011	-0.618648	0.00122995	-0.599686	2.37704e-42	ptv5pcnt
ALPL	30810	Phosphate	Chapter IV Endocrine nutritional and metabolic diseases	245156	514	244642	3.06907e-42	0.583188	0.499277	0.667099	0.0428121	0.622557	-0.00109819	0.592386	9.26453e-42	raredmgmtr
IL33	30210	Eosinophill percentage	Chapter III Diseases of the blood and blood-forming organs and certain disorders involving the immune mechanism	272178	2945	269233	3.59426e-42	-0.250535	-0.286614	-0.214456	0.0184078	-0.250783	0.0029583	-0.248471	2.74641e-41	ptv5pcnt
UGT1A1	30660	Direct bilirubin	Chapter XI Diseases of the digestive system	227358	956	226402	4.72169e-42	0.423662	0.362564	0.48476	0.0311729	0.396895	-0.00137149	0.415811	3.71758e-39	raredmg
LDLR	30780	LDL direct	Chapter IX Diseases of the circulatory system	267281	2513	264768	5.63752e-42	0.2704	0.231366	0.309434	0.0199156	0.21157	-0.00180847	0.265024	6.68024e-39	flexdmg
UGT1A9	30840	Total bilirubin	Chapter IV Endocrine nutritional and metabolic diseases	266677	1107	265570	6.27362e-42	0.388796	0.332638	0.444953	0.0286522	0.391679	-0.00117865	0.392674	1.23996e-40	ptvraredmg
GPLD1	30610	Alkaline phosphatase	Chapter XI Diseases of the digestive system	267769	367	267402	7.23603e-42	-0.693061	-0.793244	-0.592878	0.0511145	-0.728366	0.000837111	-0.683124	1.45576e-39	UR
GP9	30100	Mean platelet (thrombocyte) volume	Chapter III Diseases of the blood and blood-forming organs and certain disorders involving the immune mechanism	272615	906	271709	8.42916e-42	0.449597	0.384553	0.514641	0.0331861	0.508875	-0.00141017	0.47637	1.19134e-42	flexnonsyn
TUBB1	30100	Mean platelet (thrombocyte) volume	Chapter III Diseases of the blood and blood-forming organs and certain disorders involving the immune mechanism	272615	188	272427	8.56716e-42	0.985477	0.842894	1.12806	0.0727475	1.07298	-0.000463932	0.979865	2.42337e-39	ptv
KLF1	30040	Mean corpuscular volume	Chapter III Diseases of the blood and blood-forming organs and certain disorders involving the immune mechanism	272617	135	272482	1.1144e-41	-1.13909	-1.30414	-0.974049	0.0842075	-1.35853	0.000560389	-1.18539	3.76246e-42	ptv
KLF1	30040	Mean corpuscular volume	Chapter III Diseases of the blood and blood-forming organs and certain disorders involving the immune mechanism	272617	135	272482	1.1144e-41	-1.13909	-1.30414	-0.974049	0.0842075	-1.35853	0.000560389	-1.18539	3.76246e-42	ptv5pcnt
LDLR	30780	LDL direct	Chapter IX Diseases of the circulatory system	267281	1818	265463	3.99797e-41	0.314108	0.268277	0.359939	0.0233834	0.225212	-0.0015133	0.306274	6.03077e-38	ptvraredmg
ANGPTL3	30630	Apolipoprotein A	Chapter IX Diseases of the circulatory system	244064	1340	242724	5.51082e-41	-0.335869	-0.384961	-0.286777	0.0250473	-0.317544	0.00178549	-0.337212	9.99938e-39	flexnonsyn
LPL	30630	Apolipoprotein A	Chapter IX Diseases of the circulatory system	244064	1007	243057	7.9004e-41	-0.386417	-0.44301	-0.329823	0.0288746	-0.394012	0.00153409	-0.390899	9.64773e-39	flexdmg
ANGPTL3	30630	Apolipoprotein A	Chapter IX Diseases of the circulatory system	244064	746	243318	2.9282e-40	-0.445422	-0.511137	-0.379706	0.0335286	-0.426901	0.0013853	-0.441736	5.18772e-37	flexnonsynmtr
PKD1	30720	Cystatin C	Chapter III Diseases of the blood and blood-forming organs and certain disorders involving the immune mechanism	267750	87	267663	3.46618e-40	1.28227	1.09291	1.47164	0.0966152	1.26411	-0.000257231	1.34792	3.47283e-41	ptv
PKD1	30720	Cystatin C	Chapter III Diseases of the blood and blood-forming organs and certain disorders involving the immune mechanism	267750	87	267663	3.46618e-40	1.28227	1.09291	1.47164	0.0966152	1.26411	-0.000257231	1.34792	3.47283e-41	ptv5pcnt
APOB	30870	Triglycerides	Chapter IX Diseases of the circulatory system	267548	2882	264666	3.65146e-40	-0.240197	-0.275679	-0.204715	0.0181034	-0.20056	0.0017973	-0.253181	3.70552e-42	flexdmg
SLC4A1	30240	Reticulocyte percentage	Chapter III Diseases of the blood and blood-forming organs and certain disorders involving the immune mechanism	267411	26	267385	5.40568e-40	2.59007	2.20661	2.97353	0.195645	2.92875	-0.000163902	2.5911	5.29332e-40	ptv
SLC4A1	30240	Reticulocyte percentage	Chapter III Diseases of the blood and blood-forming organs and certain disorders involving the immune mechanism	267411	26	267385	5.40568e-40	2.59007	2.20661	2.97353	0.195645	2.92875	-0.000163902	2.5911	5.29332e-40	ptv5pcnt
APOB	30870	Triglycerides	Chapter IX Diseases of the circulatory system	267548	670	266878	1.00222e-39	-0.493221	-0.5665	-0.419943	0.0373876	-0.4312	0.000879926	-0.527218	1.39462e-42	UR
SH2B3	30080	Platelet count	Chapter III Diseases of the blood and blood-forming organs and certain disorders involving the immune mechanism	272618	1859	270759	1.38279e-39	0.295813	0.251782	0.339844	0.0224649	0.293283	-0.00178221	0.299666	4.61212e-39	flexnonsynmtr
ALB	30600	Albumin	Chapter XI Diseases of the digestive system	245617	1044	244573	2.5353e-39	-0.39941	-0.459068	-0.339753	0.0304379	-0.331413	0.00124908	-0.405534	2.47511e-39	flexdmg
UGT1A6	30840	Total bilirubin	Chapter IV Endocrine nutritional and metabolic diseases	266677	1017	265660	3.81008e-39	0.391274	0.332693	0.449855	0.0298887	0.379237	-0.0010096	0.404166	1.52148e-39	ptvraredmg
SH2B3	30080	Platelet count	Chapter III Diseases of the blood and blood-forming organs and certain disorders involving the immune mechanism	272618	1397	271221	4.31185e-39	0.338733	0.287981	0.389484	0.0258939	0.362491	-0.00153417	0.338286	2.8418e-38	flexdmg
GGT1	30730	Gamma glutamyltransferase	Chapter XI Diseases of the digestive system	267619	395	267224	4.46893e-39	-0.61039	-0.701862	-0.518919	0.0466699	-0.509624	0.000650411	-0.621616	2.46599e-38	flexnonsynmtr
ALB	30600	Albumin	Chapter XI Diseases of the digestive system	245617	631	244986	5.69529e-39	-0.510896	-0.587565	-0.434228	0.0391173	-0.395345	0.000938087	-0.522872	2.73959e-39	ptvraredmg
UGT1A10	30840	Total bilirubin	Chapter IV Endocrine nutritional and metabolic diseases	266677	647	266030	6.62214e-39	0.488745	0.415335	0.562155	0.0374547	0.478526	-0.000915681	0.501759	4.99112e-37	ptv5pcnt
SLC22A2	30700	Creatinine	Chapter XIV Diseases of the genitourinary system	267620	725	266895	1.13237e-38	0.386781	0.328503	0.445059	0.0297341	0.406467	-0.00107154	0.404594	1.30454e-39	ptv5pcnt
MPL	30090	Platelet crit	Chapter III Diseases of the blood and blood-forming organs and certain disorders involving the immune mechanism	272615	2209	270406	1.4763e-38	0.26328	0.223548	0.303012	0.0202716	0.254384	-0.0020119	0.264637	1.29507e-37	flexdmg
SH2B3	30090	Platelet crit	Chapter III Diseases of the blood and blood-forming organs and certain disorders involving the immune mechanism	272615	2908	269707	1.7338e-38	0.229541	0.194868	0.264214	0.0176906	0.220017	-0.00228291	0.23346	6.68157e-38	flexnonsyn
TUBB1	30080	Platelet count	Chapter III Diseases of the blood and blood-forming organs and certain disorders involving the immune mechanism	272618	1529	271089	1.81215e-38	-0.321146	-0.369669	-0.272623	0.024757	-0.300176	0.00156173	-0.307068	1.09711e-33	ptvraredmg
CETP	30760	HDL cholesterol	Chapter IX Diseases of the circulatory system	245489	2209	243280	1.94026e-38	0.250142	0.212333	0.287952	0.0192908	0.242745	-0.00191796	0.248764	8.18984e-36	flexnonsyn
IL33	30150	Eosinophill count	Chapter III Diseases of the blood and blood-forming organs and certain disorders involving the immune mechanism	272176	2945	269231	2.55903e-38	-0.238063	-0.274106	-0.202019	0.0183897	-0.251744	0.0028387	-0.234507	5.93443e-37	ptv5pcnt
DHCR7	30890	Vitamin D(30890)	Chapter III Diseases of the blood and blood-forming organs and certain disorders involving the immune mechanism	255654	5529	250125	2.57752e-38	0.171659	0.145669	0.197649	0.0132606	0.20858	-0.00464375	0.172451	5.59412e-37	ptv5pcnt
TUBB1	30080	Platelet count	Chapter III Diseases of the blood and blood-forming organs and certain disorders involving the immune mechanism	272618	1218	271400	3.28054e-38	-0.358354	-0.41269	-0.304018	0.0277228	-0.342826	0.00135503	-0.345119	5.6103e-34	flexnonsynmtr
RHAG	30750	Glycated haemoglobin (HbA1c)	Chapter IV Endocrine nutritional and metabolic diseases	267327	354	266973	4.61395e-38	-0.650423	-0.749245	-0.551601	0.0504199	-0.663974	0.000815078	-0.660495	1.22956e-37	flexdmg
RHAG	30750	Glycated haemoglobin (HbA1c)	Chapter IV Endocrine nutritional and metabolic diseases	267327	354	266973	4.61395e-38	-0.650423	-0.749245	-0.551601	0.0504199	-0.663974	0.000815078	-0.660495	1.22956e-37	ptvraredmg
LDLR	30640	Apolipoprotein B	Chapter IX Diseases of the circulatory system	266389	2490	263899	5.59375e-38	0.258748	0.21939	0.298107	0.020081	0.241522	-0.00212949	0.255425	1.32667e-35	flexdmg
SLC22A12	30880	Urate	Chapter XIV Diseases of the genitourinary system	267442	74	267368	6.83828e-38	-1.26631	-1.45916	-1.07346	0.0983941	-1.3137	0.000196657	-1.37389	1.10454e-36	ptv
SCARB1	30630	Apolipoprotein A	Chapter IX Diseases of the circulatory system	244064	1685	242379	7.16693e-38	0.287614	0.243801	0.331428	0.0223541	0.336504	-0.0023037	0.286982	1.05549e-36	flexdmg
GMPR	30050	Mean corpuscular haemoglobin	Chapter III Diseases of the blood and blood-forming organs and certain disorders involving the immune mechanism	272617	1023	271594	7.42654e-38	0.391739	0.33205	0.451428	0.0304539	0.424625	-0.00159849	0.375886	1.13765e-31	ptv5pcnt
LCAT	30630	Apolipoprotein A	Chapter IX Diseases of the circulatory system	244064	547	243517	1.19675e-37	-0.502041	-0.578755	-0.425326	0.0391406	-0.494737	0.00102102	-0.522649	8.91112e-38	flexnonsynmtr
UGT1A6	30840	Total bilirubin	Chapter IV Endocrine nutritional and metabolic diseases	266677	1475	265202	1.56516e-37	0.318094	0.269408	0.366781	0.0248403	0.297244	-0.00132891	0.32743	1.31019e-37	flexnonsynmtr
ANGPTL3	30630	Apolipoprotein A	Chapter IX Diseases of the circulatory system	244064	466	243598	2.02701e-37	-0.542101	-0.625202	-0.459	0.0423991	-0.577054	0.00115955	-0.538755	3.18839e-35	ptv5pcnt
SLC4A1	30290	High light scatter reticulocyte percentage	Chapter III Diseases of the blood and blood-forming organs and certain disorders involving the immune mechanism	267411	26	267385	2.17001e-37	2.4971	2.11415	2.88006	0.195389	3.1181	-7.02436e-05	2.50471	1.83204e-37	ptv
SLC4A1	30290	High light scatter reticulocyte percentage	Chapter III Diseases of the blood and blood-forming organs and certain disorders involving the immune mechanism	267411	26	267385	2.17001e-37	2.4971	2.11415	2.88006	0.195389	3.1181	-7.02436e-05	2.50471	1.83204e-37	ptv5pcnt
UGT1A5	30840	Total bilirubin	Chapter IV Endocrine nutritional and metabolic diseases	266677	1040	265637	2.28325e-37	0.377645	0.319712	0.435579	0.0295585	0.341889	-0.00105186	0.392825	1.90012e-38	ptvraredmg
APOA1	30760	HDL cholesterol	Chapter IX Diseases of the circulatory system	245489	1067	244422	2.37254e-37	-0.353697	-0.407969	-0.299425	0.0276901	-0.347918	0.00155069	-0.351754	1.0383e-35	flexnonsyn
EXOC3L4	30100	Mean platelet (thrombocyte) volume	Chapter III Diseases of the blood and blood-forming organs and certain disorders involving the immune mechanism	272615	959	271656	2.6313e-37	-0.411787	-0.475013	-0.34856	0.0322587	-0.397457	0.00151582	-0.421244	1.50906e-37	flexdmg
LDLR	30640	Apolipoprotein B	Chapter IX Diseases of the circulatory system	266389	1794	264595	3.04266e-37	0.30132	0.255014	0.347626	0.0236258	0.270824	-0.00177222	0.29684	5.59951e-35	ptvraredmg
ASGR1	30610	Alkaline phosphatase	Chapter XI Diseases of the digestive system	267769	69	267700	3.21923e-37	1.50218	1.27125	1.73311	0.117823	1.55789	-0.000369451	1.58258	9.38115e-41	rec
UGT1A10	30840	Total bilirubin	Chapter IV Endocrine nutritional and metabolic diseases	266677	1331	265346	3.61665e-37	0.333069	0.28183	0.384308	0.0261428	0.309004	-0.00130074	0.338552	1.37851e-36	ptvraredmg
CAD	30260	Mean reticulocyte volume	Chapter III Diseases of the blood and blood-forming organs and certain disorders involving the immune mechanism	267410	117	267293	6.11769e-37	1.16213	0.982767	1.34149	0.0915113	1.34451	-0.000309073	1.17122	1.28149e-36	ptv
CAD	30260	Mean reticulocyte volume	Chapter III Diseases of the blood and blood-forming organs and certain disorders involving the immune mechanism	267410	117	267293	6.11769e-37	1.16213	0.982767	1.34149	0.0915113	1.34451	-0.000309073	1.17122	1.28149e-36	ptv5pcnt
SLC4A1	30250	Reticulocyte count	Chapter III Diseases of the blood and blood-forming organs and certain disorders involving the immune mechanism	267410	26	267384	6.1393e-37	2.45299	2.07439	2.83159	0.193164	2.88649	-0.000163902	2.44864	7.96336e-37	ptv
SLC4A1	30250	Reticulocyte count	Chapter III Diseases of the blood and blood-forming organs and certain disorders involving the immune mechanism	267410	26	267384	6.1393e-37	2.45299	2.07439	2.83159	0.193164	2.88649	-0.000163902	2.44864	7.96336e-37	ptv5pcnt
SLC2A9	30880	Urate	Chapter XIV Diseases of the genitourinary system	267442	399	267043	1.15892e-36	-0.536275	-0.61937	-0.453179	0.0423962	-0.529527	0.00066957	-0.551472	1.32803e-36	raredmgmtr
GP9	30080	Platelet count	Chapter III Diseases of the blood and blood-forming organs and certain disorders involving the immune mechanism	272618	906	271712	1.76485e-36	-0.405323	-0.468293	-0.342354	0.0321278	-0.394164	0.00143771	-0.418211	2.38338e-35	flexnonsyn
APOA1	30760	HDL cholesterol	Chapter IX Diseases of the circulatory system	245489	871	244618	2.39872e-36	-0.38577	-0.445816	-0.325724	0.0306362	-0.366883	0.00141807	-0.380249	1.8203e-34	flexnonsynmtr
HBB	30010	Red blood cell (erythrocyte) count	Chapter III Diseases of the blood and blood-forming organs and certain disorders involving the immune mechanism	272618	224	272394	2.43533e-36	0.719715	0.607677	0.831752	0.0571629	0.672627	-0.000473113	0.700813	6.32755e-31	flexnonsynmtr
APOB	30690	Cholesterol	Chapter IX Diseases of the circulatory system	267767	2883	264884	2.59665e-36	-0.231106	-0.267097	-0.195116	0.0183628	-0.192599	0.00199692	-0.239593	1.40502e-37	flexdmg
IFRD2	30290	High light scatter reticulocyte percentage	Chapter III Diseases of the blood and blood-forming organs and certain disorders involving the immune mechanism	267411	1489	265922	3.03391e-36	0.325556	0.274807	0.376305	0.0258928	0.375334	-0.00177014	0.339033	4.55665e-37	flexdmg
TUBB1	30110	Platelet distribution width	Chapter III Diseases of the blood and blood-forming organs and certain disorders involving the immune mechanism	272615	547	272068	4.00915e-36	0.530076	0.4473	0.612853	0.0422333	0.500527	-0.000734942	0.515792	6.3302e-33	raredmgmtr
LDLR	30780	LDL direct	Chapter IX Diseases of the circulatory system	267281	2759	264522	5.55001e-36	0.23819	0.200918	0.275462	0.0190166	0.177126	-0.00164917	0.231727	5.79646e-33	flexnonsyn
SCARB1	30630	Apolipoprotein A	Chapter IX Diseases of the circulatory system	244064	2051	242013	8.31564e-36	0.253327	0.213585	0.293069	0.0202768	0.290691	-0.00254998	0.257288	2.72459e-35	flexnonsyn
LIPC	30630	Apolipoprotein A	Chapter IX Diseases of the circulatory system	244064	1954	242110	1.07132e-35	0.259068	0.21836	0.299776	0.0207699	0.288385	-0.00200099	0.26207	1.13371e-34	flexdmg
LDLR	30780	LDL direct	Chapter IX Diseases of the circulatory system	267281	1765	265516	1.36103e-35	0.295542	0.24903	0.342053	0.0237307	0.219943	-0.0013868	0.294034	4.23578e-34	raredmg
UGT1A1	30840	Total bilirubin	Chapter IV Endocrine nutritional and metabolic diseases	266677	277	266400	1.38299e-35	0.712199	0.600104	0.824294	0.0571923	0.684044	-0.000464884	0.735856	2.06389e-36	UR
CRP	30710	C-reactive protein	Chapter III Diseases of the blood and blood-forming organs and certain disorders involving the immune mechanism	267178	465	266713	1.43319e-35	-0.571557	-0.661537	-0.481577	0.0459087	-0.491375	0.000735849	-0.562972	1.05886e-32	flexnonsynmtr
FCGRT	30600	Albumin	Chapter XI Diseases of the digestive system	245617	50	245567	2.17293e-35	-1.7235	-1.99555	-1.45145	0.138805	-1.85053	0.000260013	-1.69214	2.09487e-32	flexdmg
FCGRT	30600	Albumin	Chapter XI Diseases of the digestive system	245617	50	245567	2.17293e-35	-1.7235	-1.99555	-1.45145	0.138805	-1.85053	0.000260013	-1.69214	2.09487e-32	ptvraredmg
CETP	30760	HDL cholesterol	Chapter IX Diseases of the circulatory system	245489	1155	244334	3.30299e-35	0.329658	0.277481	0.381835	0.0266215	0.304436	-0.00121403	0.317273	1.5863e-31	flexdmg
UGT1A6	30660	Direct bilirubin	Chapter XI Diseases of the digestive system	227358	2186	225172	3.77474e-35	0.255773	0.215256	0.296291	0.0206726	0.228941	-0.00204346	0.263349	1.68325e-35	flexnonsyn
HSPA9	30070	Red blood cell (erythrocyte) distribution width	Chapter III Diseases of the blood and blood-forming organs and certain disorders involving the immune mechanism	272617	130	272487	3.92199e-35	1.07334	0.903262	1.24342	0.0867753	1.2681	-0.000463928	1.12827	2.11796e-36	ptv
HSPA9	30070	Red blood cell (erythrocyte) distribution width	Chapter III Diseases of the blood and blood-forming organs and certain disorders involving the immune mechanism	272617	130	272487	3.92199e-35	1.07334	0.903262	1.24342	0.0867753	1.2681	-0.000463928	1.12827	2.11796e-36	ptv5pcnt
SLC4A1	30300	High light scatter reticulocyte count	Chapter III Diseases of the blood and blood-forming organs and certain disorders involving the immune mechanism	267410	26	267384	5.53111e-35	2.39323	2.01316	2.7733	0.193916	2.9226	-0.000135805	2.39627	5.96181e-35	ptv
SLC4A1	30300	High light scatter reticulocyte count	Chapter III Diseases of the blood and blood-forming organs and certain disorders involving the immune mechanism	267410	26	267384	5.53111e-35	2.39323	2.01316	2.7733	0.193916	2.9226	-0.000135805	2.39627	5.96181e-35	ptv5pcnt
CETP	30630	Apolipoprotein A	Chapter IX Diseases of the circulatory system	244064	200	243864	8.71832e-35	0.795966	0.669182	0.92275	0.0646864	0.744919	-0.000574642	0.770971	5.84524e-30	ptv
TFRC	30050	Mean corpuscular haemoglobin	Chapter III Diseases of the blood and blood-forming organs and certain disorders involving the immune mechanism	272617	41	272576	8.89162e-35	-1.86617	-2.16347	-1.56888	0.151682	-2.05851	0.000165361	-1.97685	1.79812e-36	ptv
TFRC	30050	Mean corpuscular haemoglobin	Chapter III Diseases of the blood and blood-forming organs and certain disorders involving the immune mechanism	272617	41	272576	8.89162e-35	-1.86617	-2.16347	-1.56888	0.151682	-2.05851	0.000165361	-1.97685	1.79812e-36	ptv5pcnt
MPL	30080	Platelet count	Chapter III Diseases of the blood and blood-forming organs and certain disorders involving the immune mechanism	272618	2209	270409	1.12174e-34	0.253343	0.212922	0.293764	0.0206231	0.250611	-0.00174547	0.257065	1.92571e-34	flexdmg
COL4A4	30500	Microalbumin in urine	Chapter XIV Diseases of the genitourinary system	85705	273	85432	1.2862e-34	0.739261	0.62124	0.857281	0.0602148	0.756392	-0.00182624	0.742231	4.30622e-34	ptv5pcnt
IFRD2	30300	High light scatter reticulocyte count	Chapter III Diseases of the blood and blood-forming organs and certain disorders involving the immune mechanism	267410	1489	265921	1.42959e-34	0.315175	0.264809	0.365541	0.0256975	0.337315	-0.00184507	0.327159	3.73311e-35	flexdmg
CETP	30630	Apolipoprotein A	Chapter IX Diseases of the circulatory system	244064	201	243863	1.77784e-34	0.79027	0.6638	0.916739	0.064526	0.735561	-0.000569511	0.770971	5.84524e-30	ptv5pcnt
MPL	30090	Platelet crit	Chapter III Diseases of the blood and blood-forming organs and certain disorders involving the immune mechanism	272615	3125	269490	2.06386e-34	0.208888	0.175426	0.242351	0.017073	0.209206	-0.00229669	0.208176	6.20398e-33	flexnonsyn
CETP	30760	HDL cholesterol	Chapter IX Diseases of the circulatory system	245489	976	244513	4.44385e-34	0.352402	0.295661	0.409144	0.0289502	0.327588	-0.00112731	0.350266	2.72415e-31	flexnonsynmtr
HBB	30050	Mean corpuscular haemoglobin	Chapter III Diseases of the blood and blood-forming organs and certain disorders involving the immune mechanism	272617	224	272393	6.32467e-34	-0.788438	-0.91569	-0.661185	0.0649258	-0.545117	0.000372061	-0.757888	5.64159e-27	flexnonsynmtr
LPL	30870	Triglycerides	Chapter IX Diseases of the circulatory system	267548	1087	266461	7.23998e-34	0.356429	0.298849	0.414008	0.0293777	0.369389	-0.00129649	0.365544	1.53956e-33	flexdmg
ANGPTL3	30690	Cholesterol	Chapter IX Diseases of the circulatory system	267767	839	266928	7.85924e-34	-0.411145	-0.477601	-0.34469	0.0339063	-0.429611	0.00141702	-0.416662	7.88979e-34	flexdmg
HBB	30010	Red blood cell (erythrocyte) count	Chapter III Diseases of the blood and blood-forming organs and certain disorders involving the immune mechanism	272618	320	272298	8.05138e-34	0.579888	0.486142	0.673633	0.0478301	0.502957	-0.00056498	0.533722	7.46758e-27	ptvraredmg
UGT1A9	30660	Direct bilirubin	Chapter XI Diseases of the digestive system	227358	2466	224892	1.41656e-33	0.235242	0.197067	0.273417	0.0194772	0.219367	-0.0019994	0.243235	3.76336e-34	flexnonsyn
MPL	30080	Platelet count	Chapter III Diseases of the blood and blood-forming organs and certain disorders involving the immune mechanism	272618	3125	269493	2.42803e-33	0.208999	0.174957	0.243041	0.0173687	0.194441	-0.00200269	0.210529	1.45646e-32	flexnonsyn
LDLR	30640	Apolipoprotein B	Chapter IX Diseases of the circulatory system	266389	2737	263652	4.67025e-33	0.229553	0.191994	0.267112	0.019163	0.205314	-0.00208718	0.225451	9.37093e-31	flexnonsyn
UGT1A1	30660	Direct bilirubin	Chapter XI Diseases of the digestive system	227358	1216	226142	4.86456e-33	0.331265	0.27705	0.38548	0.027661	0.294283	-0.00122828	0.339994	2.00777e-33	flexnonsynmtr
ASGR1	30610	Alkaline phosphatase	Chapter XI Diseases of the digestive system	267769	125	267644	6.18394e-33	1.04671	0.875118	1.21831	0.0875497	1.04142	-0.000500396	1.03615	1.99341e-32	ptv
ASGR1	30610	Alkaline phosphatase	Chapter XI Diseases of the digestive system	267769	125	267644	6.18394e-33	1.04671	0.875118	1.21831	0.0875497	1.04142	-0.000500396	1.03615	1.99341e-32	ptv5pcnt
FCGRT	30600	Albumin	Chapter XI Diseases of the digestive system	245617	923	244694	1.0274e-32	-0.385586	-0.449022	-0.322151	0.0323654	-0.349051	0.00123379	-0.37653	1.62111e-29	flexnonsyn
SHBG	30850	Testosterone	Chapter IV Endocrine nutritional and metabolic diseases	242292	453	241839	1.13301e-32	-0.337656	-0.393244	-0.282068	0.0283616	-0.00358671	6.20179e-05	-0.337548	1.74598e-32	ptv5pcnt
ACAN	20015	Sitting height	Chapter XXI Factors influencing health status and contact with health services	279980	34	279946	1.47876e-32	-1.52353	-1.77482	-1.27224	0.128212	-1.73405	0.000161008	-1.56579	1.73972e-32	ptv
ACAN	20015	Sitting height	Chapter XXI Factors influencing health status and contact with health services	279980	34	279946	1.47876e-32	-1.52353	-1.77482	-1.27224	0.128212	-1.73405	0.000161008	-1.56579	1.73972e-32	ptv5pcnt
SHBG	30850	Testosterone	Chapter IV Endocrine nutritional and metabolic diseases	242292	434	241858	2.64864e-32	-0.342894	-0.399684	-0.286105	0.0289746	-0.00543693	7.75223e-05	-0.343136	3.59114e-32	ptv
HBB	30040	Mean corpuscular volume	Chapter III Diseases of the blood and blood-forming organs and certain disorders involving the immune mechanism	272617	224	272393	3.76275e-32	-0.772018	-0.900199	-0.643836	0.0653997	-0.481392	0.000427182	-0.751579	1.87711e-26	flexnonsynmtr
TUBB1	30100	Mean platelet (thrombocyte) volume	Chapter III Diseases of the blood and blood-forming organs and certain disorders involving the immune mechanism	272615	1529	271086	3.81437e-32	0.301873	0.251747	0.352	0.025575	0.287867	-0.00128615	0.286214	9.24008e-28	ptvraredmg
APOB	30640	Apolipoprotein B	Chapter IX Diseases of the circulatory system	266389	2720	263669	4.35273e-32	-0.226684	-0.264361	-0.189008	0.019223	-0.155147	0.00142436	-0.233573	1.23383e-32	flexdmg
LDLR	30640	Apolipoprotein B	Chapter IX Diseases of the circulatory system	266389	1743	264646	5.31065e-32	0.282234	0.235258	0.32921	0.0239677	0.259236	-0.0016359	0.283048	4.56174e-31	raredmg
SLCO1B3	30660	Direct bilirubin	Chapter XI Diseases of the digestive system	227358	2863	224495	5.85351e-32	0.212893	0.177434	0.248352	0.0180914	0.23968	-0.00265485	0.218018	3.74378e-32	flexnonsyn
UGT1A5	30840	Total bilirubin	Chapter IV Endocrine nutritional and metabolic diseases	266677	1343	265334	5.87333e-32	0.306267	0.255254	0.35728	0.0260274	0.267589	-0.000967335	0.313305	8.69384e-32	flexdmg
ASGR1	30610	Alkaline phosphatase	Chapter XI Diseases of the digestive system	267769	146	267623	7.37249e-32	0.951778	0.792987	1.11057	0.0810169	1.05792	-0.000495719	0.942918	7.2381e-31	UR
SLCO1B3	30840	Total bilirubin	Chapter IV Endocrine nutritional and metabolic diseases	266677	3221	263456	9.86672e-32	0.19772	0.164664	0.230777	0.0168657	0.218196	-0.00273766	0.206238	7.83619e-33	flexnonsyn
RHAG	30240	Reticulocyte percentage	Chapter III Diseases of the blood and blood-forming organs and certain disorders involving the immune mechanism	267411	348	267063	1.1733e-31	0.626558	0.521674	0.731442	0.0535129	0.577222	-0.000707119	0.627734	1.25134e-30	flexdmg
RHAG	30240	Reticulocyte percentage	Chapter III Diseases of the blood and blood-forming organs and certain disorders involving the immune mechanism	267411	348	267063	1.1733e-31	0.626558	0.521674	0.731442	0.0535129	0.577222	-0.000707119	0.627734	1.25134e-30	ptvraredmg
PKD1	30670	Urea	Chapter XIV Diseases of the genitourinary system	267579	87	267492	1.39889e-31	1.19272	0.992805	1.39263	0.101997	0.985514	-0.000219956	1.24551	5.75318e-32	ptv
PKD1	30670	Urea	Chapter XIV Diseases of the genitourinary system	267579	87	267492	1.39889e-31	1.19272	0.992805	1.39263	0.101997	0.985514	-0.000219956	1.24551	5.75318e-32	ptv5pcnt
UGT1A6	30660	Direct bilirubin	Chapter XI Diseases of the digestive system	227358	1092	226266	1.56222e-31	0.340944	0.283753	0.398134	0.0291792	0.305289	-0.00109609	0.346833	6.74858e-31	flexdmg
PLD1	30070	Red blood cell (erythrocyte) distribution width	Chapter III Diseases of the blood and blood-forming organs and certain disorders involving the immune mechanism	272617	1848	270769	3.12225e-31	0.26842	0.223165	0.313675	0.0230896	0.269213	-0.0019338	0.270515	6.45476e-30	flexdmg
ENPP1	30810	Phosphate	Chapter IV Endocrine nutritional and metabolic diseases	245156	1003	244153	3.15697e-31	-0.356665	-0.416802	-0.296528	0.0306825	-0.322499	0.00145064	-0.341959	1.70438e-27	flexdmg
STAB1	25031	Median T2star in putamen (right)	Chapter VI Diseases of the nervous system	23340	369	22971	3.56243e-31	0.597326	0.49665	0.698001	0.0513635	0.588449	-0.00804825	0.666171	4.85865e-23	ptvraredmg
LDLR	30690	Cholesterol	Chapter IX Diseases of the circulatory system	267767	1821	265946	4.27101e-31	0.267441	0.222247	0.312635	0.0230585	0.175551	-0.00125801	0.256804	6.06229e-28	ptvraredmg
LDLR	30780	LDL direct	Chapter IX Diseases of the circulatory system	267281	1436	265845	4.29998e-31	0.304967	0.253429	0.356505	0.0262952	0.206183	-0.00101668	0.296993	1.63027e-28	flexnonsynmtr
IGFALS	30770	IGF-1	Chapter IV Endocrine nutritional and metabolic diseases	266313	171	266142	4.70138e-31	-0.851825	-0.995874	-0.707776	0.0734954	-0.830886	0.000427898	-0.867302	5.85632e-30	ptv
SLCO1B3	30840	Total bilirubin	Chapter IV Endocrine nutritional and metabolic diseases	266677	1618	265059	6.53627e-31	0.274301	0.227801	0.3208	0.0237245	0.29457	-0.00183136	0.28916	8.53633e-33	flexdmg
SLCO1B3	30660	Direct bilirubin	Chapter XI Diseases of the digestive system	227358	1470	225888	8.41004e-31	0.290475	0.241143	0.339808	0.0251701	0.308265	-0.00166892	0.30252	3.70907e-32	flexdmg
LIPC	30630	Apolipoprotein A	Chapter IX Diseases of the circulatory system	244064	1254	242810	1.04775e-30	0.298296	0.247551	0.34904	0.0258905	0.354067	-0.0015187	0.305094	2.23068e-30	ptvraredmg
ALB	30680	Calcium(30680)	Chapter IV Endocrine nutritional and metabolic diseases	245502	81	245421	1.05038e-30	-1.27432	-1.4911	-1.05753	0.110606	-1.43415	0.00029584	-1.25821	4.06973e-30	ptv
ALB	30680	Calcium(30680)	Chapter IV Endocrine nutritional and metabolic diseases	245502	81	245421	1.05038e-30	-1.27432	-1.4911	-1.05753	0.110606	-1.43415	0.00029584	-1.25821	4.06973e-30	ptv5pcnt
CETP	30630	Apolipoprotein A	Chapter IX Diseases of the circulatory system	244064	286	243778	1.45019e-30	0.621852	0.515807	0.727897	0.0541052	0.620724	-0.000605426	0.59786	3.36117e-26	ptvraredmg
LPL	30630	Apolipoprotein A	Chapter IX Diseases of the circulatory system	244064	1227	242837	2.01388e-30	-0.300069	-0.351367	-0.248771	0.0261726	-0.331513	0.00153409	-0.301318	2.08315e-28	flexnonsyn
LDLR	30690	Cholesterol	Chapter IX Diseases of the circulatory system	267767	2519	265248	2.07624e-30	0.225025	0.186547	0.263503	0.0196319	0.151861	-0.00146379	0.21691	2.20055e-27	flexdmg
RHAG	30750	Glycated haemoglobin (HbA1c)	Chapter IV Endocrine nutritional and metabolic diseases	267327	133	267194	2.45262e-30	-0.941339	-1.10251	-0.780172	0.0822291	-0.9064	0.000463751	-0.948831	2.14687e-29	ptv
RHAG	30750	Glycated haemoglobin (HbA1c)	Chapter IV Endocrine nutritional and metabolic diseases	267327	133	267194	2.45262e-30	-0.941339	-1.10251	-0.780172	0.0822291	-0.9064	0.000463751	-0.948831	2.14687e-29	ptv5pcnt
UGT1A1	30660	Direct bilirubin	Chapter XI Diseases of the digestive system	227358	258	227100	2.65335e-30	0.685571	0.568127	0.803016	0.0599214	0.600414	-0.000358019	0.690369	6.22754e-30	UR
GCK	30750	Glycated haemoglobin (HbA1c)	Chapter IV Endocrine nutritional and metabolic diseases	267327	604	266723	2.66906e-30	0.441834	0.366139	0.517529	0.0386204	0.571007	-0.000758866	0.46118	2.12736e-31	ptvraredmg
UGT1A6	30840	Total bilirubin	Chapter IV Endocrine nutritional and metabolic diseases	266677	855	265822	2.83857e-30	0.372668	0.308793	0.436543	0.0325899	0.360912	-0.000840549	0.37739	1.31105e-29	raredmg
SHBG	30830	SHBG	Chapter IV Endocrine nutritional and metabolic diseases	243274	149	243125	2.95211e-30	-0.848562	-0.994047	-0.703077	0.0742281	-0.926387	0.000324287	-0.857544	3.75255e-29	UR
UGT1A8	30840	Total bilirubin	Chapter IV Endocrine nutritional and metabolic diseases	266677	1246	265431	3.11161e-30	0.308747	0.255791	0.361704	0.0270189	0.281819	-0.000864028	0.32183	1.68098e-30	flexdmg
UGT1A9	30840	Total bilirubin	Chapter IV Endocrine nutritional and metabolic diseases	266677	1813	264864	3.86915e-30	0.255787	0.211841	0.299732	0.0224214	0.253346	-0.00132891	0.251819	6.63271e-28	flexdmg
FCGRT	30600	Albumin	Chapter XI Diseases of the digestive system	245617	35	245582	4.07759e-30	-1.89196	-2.21713	-1.56678	0.165907	-2.00182	0.000214128	-1.87695	4.99848e-29	URmtr
GP9	30110	Platelet distribution width	Chapter III Diseases of the blood and blood-forming organs and certain disorders involving the immune mechanism	272615	656	271959	4.1284e-30	0.439869	0.36426	0.515478	0.0385766	0.438878	-0.00115294	0.441541	9.60997e-29	flexdmg
CRP	30710	C-reactive protein	Chapter III Diseases of the blood and blood-forming organs and certain disorders involving the immune mechanism	267178	208	266970	4.70738e-30	-0.78158	-0.916061	-0.6471	0.0686134	-0.712942	0.000431198	-0.786716	2.05455e-28	flexdmg
CRP	30710	C-reactive protein	Chapter III Diseases of the blood and blood-forming organs and certain disorders involving the immune mechanism	267178	208	266970	4.70738e-30	-0.78158	-0.916061	-0.6471	0.0686134	-0.712942	0.000431198	-0.786716	2.05455e-28	ptvraredmg
RHAG	30250	Reticulocyte count	Chapter III Diseases of the blood and blood-forming organs and certain disorders involving the immune mechanism	267410	348	267062	4.78183e-30	0.60176	0.498207	0.705312	0.0528337	0.562338	-0.000679024	0.604976	2.74114e-29	flexdmg
RHAG	30250	Reticulocyte count	Chapter III Diseases of the blood and blood-forming organs and certain disorders involving the immune mechanism	267410	348	267062	4.78183e-30	0.60176	0.498207	0.705312	0.0528337	0.562338	-0.000679024	0.604976	2.74114e-29	ptvraredmg
APOC3	30070	Red blood cell (erythrocyte) distribution width	Chapter III Diseases of the blood and blood-forming organs and certain disorders involving the immune mechanism	272617	1385	271232	5.986e-30	0.303025	0.25079	0.355261	0.0266511	0.29256	-0.00164442	0.310277	1.05497e-30	ptv5pcnt
UGT1A9	30660	Direct bilirubin	Chapter XI Diseases of the digestive system	227358	1002	226356	6.23962e-30	0.346176	0.286485	0.405868	0.0304552	0.330913	-0.0011071	0.342187	3.66902e-28	ptvraredmg
GPLD1	30610	Alkaline phosphatase	Chapter XI Diseases of the digestive system	267769	261	267508	6.46016e-30	-0.688686	-0.807471	-0.569901	0.0606054	-0.752418	0.000565868	-0.690646	1.53017e-29	URmtr
EXOC3L4	30100	Mean platelet (thrombocyte) volume	Chapter III Diseases of the blood and blood-forming organs and certain disorders involving the immune mechanism	272615	2445	270170	8.61323e-30	-0.22971	-0.269418	-0.190001	0.0202597	-0.217025	0.00190166	-0.239996	3.79657e-31	flexnonsynmtr
TUBB1	30100	Mean platelet (thrombocyte) volume	Chapter III Diseases of the blood and blood-forming organs and certain disorders involving the immune mechanism	272615	1218	271397	8.76873e-30	0.324675	0.268543	0.380808	0.0286393	0.332938	-0.00120806	0.312448	1.65639e-26	flexnonsynmtr
UGT1A5	30840	Total bilirubin	Chapter IV Endocrine nutritional and metabolic diseases	266677	889	265788	8.85522e-30	0.362327	0.299681	0.424973	0.0319629	0.322024	-0.000831157	0.37316	4.69061e-30	raredmg
HMCN1	20258	FEV1| FVC ratio Z-score	Chapter X Diseases of the respiratory system	213811	449	213362	9.18486e-30	0.534319	0.441912	0.626726	0.0471472	0.620326	-0.00110686	0.534137	9.61545e-30	ptv
HMCN1	20258	FEV1| FVC ratio Z-score	Chapter X Diseases of the respiratory system	213811	449	213362	9.18486e-30	0.534319	0.441912	0.626726	0.0471472	0.620326	-0.00110686	0.534137	9.61545e-30	ptv5pcnt
SLCO1B3	30660	Direct bilirubin	Chapter XI Diseases of the digestive system	227358	1339	226019	1.05696e-29	0.298489	0.246811	0.350168	0.0263669	0.320215	-0.00156427	0.304252	2.70888e-30	ptv5pcnt
FCGRT	30600	Albumin	Chapter XI Diseases of the digestive system	245617	39	245578	1.37469e-29	-1.77562	-2.08367	-1.46757	0.157171	-1.90018	0.000214128	-1.75094	1.41121e-27	UR
APOB	30890	Vitamin D(30890)	Chapter III Diseases of the blood and blood-forming organs and certain disorders involving the immune mechanism	255654	425	255229	1.38282e-29	0.534707	0.441937	0.627478	0.0473326	0.488273	-0.000754362	0.57756	6.94231e-31	ptv
APOB	30890	Vitamin D(30890)	Chapter III Diseases of the blood and blood-forming organs and certain disorders involving the immune mechanism	255654	425	255229	1.38282e-29	0.534707	0.441937	0.627478	0.0473326	0.488273	-0.000754362	0.57756	6.94231e-31	ptv5pcnt
LCAT	30760	HDL cholesterol	Chapter IX Diseases of the circulatory system	245489	389	245100	1.71834e-29	-0.516519	-0.606285	-0.426753	0.0457998	-0.443199	0.00059171	-0.51693	2.31451e-28	raredmgmtr
SLCO1B3	30840	Total bilirubin	Chapter IV Endocrine nutritional and metabolic diseases	266677	1466	265211	1.73236e-29	0.281008	0.232168	0.329848	0.0249188	0.302421	-0.00157779	0.289691	1.513e-30	ptv5pcnt
GP1BA	30100	Mean platelet (thrombocyte) volume	Chapter III Diseases of the blood and blood-forming organs and certain disorders involving the immune mechanism	272615	1678	270937	2.39697e-29	0.274694	0.22683	0.322559	0.024421	0.286565	-0.00133668	0.274589	3.89029e-28	flexnonsynmtr
SH2B3	30080	Platelet count	Chapter III Diseases of the blood and blood-forming organs and certain disorders involving the immune mechanism	272618	2908	269710	2.52544e-29	0.202365	0.167089	0.237641	0.0179981	0.199827	-0.00197054	0.209233	8.61448e-30	flexnonsyn
ALPL	30810	Phosphate	Chapter IV Endocrine nutritional and metabolic diseases	245156	351	244805	2.86172e-29	0.581831	0.480309	0.683353	0.0517976	0.554153	-0.000766181	0.593549	2.88175e-29	UR
SLC4A1	30750	Glycated haemoglobin (HbA1c)	Chapter IV Endocrine nutritional and metabolic diseases	267327	17	267310	3.12024e-29	-2.58121	-3.03191	-2.13051	0.229952	-2.5811	0.000154584	-2.62032	9.15771e-30	ptv
SLC4A1	30750	Glycated haemoglobin (HbA1c)	Chapter IV Endocrine nutritional and metabolic diseases	267327	17	267310	3.12024e-29	-2.58121	-3.03191	-2.13051	0.229952	-2.5811	0.000154584	-2.62032	9.15771e-30	ptv5pcnt
GMPR	30040	Mean corpuscular volume	Chapter III Diseases of the blood and blood-forming organs and certain disorders involving the immune mechanism	272617	1023	271594	3.26587e-29	0.344236	0.284108	0.404365	0.030678	0.361801	-0.00120346	0.327543	2.37592e-24	ptv5pcnt
GP9	30110	Platelet distribution width	Chapter III Diseases of the blood and blood-forming organs and certain disorders involving the immune mechanism	272615	906	271709	3.51363e-29	0.36832	0.303948	0.432692	0.0328433	0.365887	-0.00128155	0.385499	4.69682e-29	flexnonsyn
ANGPTL3	30690	Cholesterol	Chapter IX Diseases of the circulatory system	267767	812	266955	4.02001e-29	-0.3861	-0.453651	-0.318549	0.0344653	-0.427104	0.00135622	-0.391802	8.69091e-29	flexnonsynmtr
UGT1A10	30840	Total bilirubin	Chapter IV Endocrine nutritional and metabolic diseases	266677	1163	265514	4.98959e-29	0.312693	0.257891	0.367495	0.0279604	0.305391	-0.00110351	0.319705	6.37606e-29	raredmg
STAB1	25031	Median T2star in putamen (right)	Chapter VI Diseases of the nervous system	23340	1042	22298	6.38134e-29	0.346832	0.286	0.407664	0.0310357	0.311775	-0.0125018	0.403037	2.08477e-23	flexnonsyn
UGT1A5	30660	Direct bilirubin	Chapter XI Diseases of the digestive system	227358	948	226410	6.97798e-29	0.349198	0.287836	0.410559	0.0313074	0.295462	-0.0011071	0.3505	4.46837e-28	ptvraredmg
ABCA1	30690	Cholesterol	Chapter IX Diseases of the circulatory system	267767	3451	264316	7.52724e-29	-0.187301	-0.220234	-0.154367	0.016803	-0.180112	0.0026423	-0.198986	2.32873e-31	ptvraredmg
APOB	30660	Direct bilirubin	Chapter XI Diseases of the digestive system	227358	402	226956	7.81955e-29	0.535129	0.441009	0.629248	0.0480208	0.478592	-0.000677482	0.567315	2.34514e-30	ptv
APOB	30660	Direct bilirubin	Chapter XI Diseases of the digestive system	227358	402	226956	7.81955e-29	0.535129	0.441009	0.629248	0.0480208	0.478592	-0.000677482	0.567315	2.34514e-30	ptv5pcnt
SIGLEC1	30730	Gamma glutamyltransferase	Chapter XI Diseases of the digestive system	267619	6971	260648	8.26785e-29	0.125383	0.10332	0.147446	0.0112567	0.100181	-0.00280285	0.120497	1.29368e-25	ptv5pcnt
GGT1	30730	Gamma glutamyltransferase	Chapter XI Diseases of the digestive system	267619	29	267590	8.55163e-29	-1.9169	-2.25429	-1.5795	0.172143	-2.08	4.21129e-05	-1.91955	2.85277e-26	ptv
LIPC	30760	HDL cholesterol	Chapter IX Diseases of the circulatory system	245489	1982	243507	8.76964e-29	0.226647	0.186747	0.266547	0.0203575	0.273598	-0.00202508	0.227547	1.30713e-27	flexdmg
HBB	30050	Mean corpuscular haemoglobin	Chapter III Diseases of the blood and blood-forming organs and certain disorders involving the immune mechanism	272617	320	272297	8.9743e-29	-0.604721	-0.7112	-0.498241	0.0543268	-0.4581	0.000399622	-0.566104	1.28446e-22	ptvraredmg
GCK	30750	Glycated haemoglobin (HbA1c)	Chapter IV Endocrine nutritional and metabolic diseases	267327	185	267142	9.05531e-29	0.776111	0.639444	0.912779	0.069729	1.26294	-0.000351327	0.811783	2.98095e-29	UR
TUBB1	30090	Platelet crit	Chapter III Diseases of the blood and blood-forming organs and certain disorders involving the immune mechanism	272615	226	272389	9.39402e-29	-0.703073	-0.826915	-0.57923	0.0631857	-0.712061	0.000620107	-0.708439	5.20136e-28	ptv5pcnt
STAB1	25030	Median T2star in putamen (left)	Chapter VI Diseases of the nervous system	23340	369	22971	1.11803e-28	0.5708	0.470234	0.671366	0.0513073	0.494976	-0.00826288	0.610234	1.05937e-19	ptvraredmg
TFRC	30040	Mean corpuscular volume	Chapter III Diseases of the blood and blood-forming organs and certain disorders involving the immune mechanism	272617	41	272576	1.45097e-28	-1.69423	-1.9937	-1.39475	0.152795	-2.02806	0.000257228	-1.78838	4.88582e-30	ptv
TFRC	30040	Mean corpuscular volume	Chapter III Diseases of the blood and blood-forming organs and certain disorders involving the immune mechanism	272617	41	272576	1.45097e-28	-1.69423	-1.9937	-1.39475	0.152795	-2.02806	0.000257228	-1.78838	4.88582e-30	ptv5pcnt
LIPC	30630	Apolipoprotein A	Chapter IX Diseases of the circulatory system	244064	1564	242500	1.4991e-28	0.257163	0.211695	0.302631	0.0231982	0.267067	-0.00136477	0.27174	4.17437e-30	flexnonsynmtr
ASGR1	30610	Alkaline phosphatase	Chapter XI Diseases of the digestive system	267769	99	267670	1.53758e-28	1.09035	0.897531	1.28318	0.09838	1.23141	-0.000397511	1.06305	1.12425e-26	URmtr
ALB	30860	Total protein	Chapter III Diseases of the blood and blood-forming organs and certain disorders involving the immune mechanism	245318	81	245237	1.81807e-28	-1.21469	-1.42979	-0.99959	0.109746	-1.18067	0.000275643	-1.20347	3.63967e-27	ptv
ALB	30860	Total protein	Chapter III Diseases of the blood and blood-forming organs and certain disorders involving the immune mechanism	245318	81	245237	1.81807e-28	-1.21469	-1.42979	-0.99959	0.109746	-1.18067	0.000275643	-1.20347	3.63967e-27	ptv5pcnt
STAB1	25031	Median T2star in putamen (right)	Chapter VI Diseases of the nervous system	23340	638	22702	1.90608e-28	0.435356	0.358322	0.512391	0.039302	0.419198	-0.0101409	0.476804	4.11011e-20	flexdmg
IFRD2	30240	Reticulocyte percentage	Chapter III Diseases of the blood and blood-forming organs and certain disorders involving the immune mechanism	267411	1489	265922	1.98265e-28	0.286783	0.235963	0.337603	0.025929	0.309194	-0.00179824	0.295906	1.16852e-28	flexdmg
LRP2	30700	Creatinine	Chapter XIV Diseases of the genitourinary system	267620	7260	260360	1.9861e-28	-0.105231	-0.123879	-0.0865826	0.0095144	-0.080574	0.00235832	-0.102851	1.48871e-25	ptvraredmg
FCGRT	30860	Total protein	Chapter III Diseases of the blood and blood-forming organs and certain disorders involving the immune mechanism	245318	50	245268	2.57357e-28	-1.54164	-1.8154	-1.26787	0.139679	-1.50037	0.000168449	-1.54549	2.25068e-26	flexdmg
FCGRT	30860	Total protein	Chapter III Diseases of the blood and blood-forming organs and certain disorders involving the immune mechanism	245318	50	245268	2.57357e-28	-1.54164	-1.8154	-1.26787	0.139679	-1.50037	0.000168449	-1.54549	2.25068e-26	ptvraredmg
TUBB1	30090	Platelet crit	Chapter III Diseases of the blood and blood-forming organs and certain disorders involving the immune mechanism	272615	2133	270482	2.64996e-28	-0.227639	-0.268074	-0.187204	0.0206303	-0.204795	0.00166281	-0.224092	5.67874e-26	flexdmg
UGT1A7	30840	Total bilirubin	Chapter IV Endocrine nutritional and metabolic diseases	266677	1407	265270	3.25094e-28	0.280162	0.230314	0.330009	0.0254326	0.26222	-0.00104716	0.28793	5.87997e-28	flexdmg
FCGRT	30600	Albumin	Chapter XI Diseases of the digestive system	245617	317	245300	3.60914e-28	-0.607166	-0.715286	-0.499045	0.0551642	-0.508746	0.000662779	-0.622749	6.93332e-27	flexnonsynmtr
GFI1B	30100	Mean platelet (thrombocyte) volume	Chapter III Diseases of the blood and blood-forming organs and certain disorders involving the immune mechanism	272615	317	272298	4.72153e-28	0.615472	0.505629	0.725315	0.056043	0.60953	-0.00056958	0.616335	1.21914e-26	raredmg
LIPG	30630	Apolipoprotein A	Chapter IX Diseases of the circulatory system	244064	973	243091	5.13584e-28	0.322413	0.264833	0.379993	0.0293779	0.306098	-0.00116468	0.348775	1.96551e-30	flexdmg
GFI1B	30100	Mean platelet (thrombocyte) volume	Chapter III Diseases of the blood and blood-forming organs and certain disorders involving the immune mechanism	272615	334	272281	6.79053e-28	0.597828	0.490814	0.704842	0.0545999	0.557348	-0.000601733	0.597593	2.14543e-26	ptvraredmg
UGT1A1	30840	Total bilirubin	Chapter IV Endocrine nutritional and metabolic diseases	266677	121	266556	8.02961e-28	0.94594	0.776376	1.1155	0.086513	0.85719	-0.000192528	0.949538	1.45098e-27	ptv
UGT1A1	30840	Total bilirubin	Chapter IV Endocrine nutritional and metabolic diseases	266677	121	266556	8.02961e-28	0.94594	0.776376	1.1155	0.086513	0.85719	-0.000192528	0.949538	1.45098e-27	ptv5pcnt
UGT1A6	30660	Direct bilirubin	Chapter XI Diseases of the digestive system	227358	924	226434	8.68056e-28	0.3465	0.284349	0.40865	0.0317098	0.313479	-0.000952881	0.350701	2.70069e-27	ptvraredmg
GCK	30750	Glycated haemoglobin (HbA1c)	Chapter IV Endocrine nutritional and metabolic diseases	267327	140	267187	9.84511e-28	0.874882	0.71779	1.03197	0.08015	1.43097	-0.000281062	0.916379	3.89708e-28	URmtr
ITGA2B	30080	Platelet count	Chapter III Diseases of the blood and blood-forming organs and certain disorders involving the immune mechanism	272618	3828	268790	1.07199e-27	-0.171414	-0.202215	-0.140614	0.0157149	-0.170729	0.00245744	-0.173848	4.08817e-27	flexnonsyn
ABCA1	30690	Cholesterol	Chapter IX Diseases of the circulatory system	267767	4781	262986	1.25417e-27	-0.155901	-0.18395	-0.127851	0.0143113	-0.152912	0.0030632	-0.162248	5.96898e-29	flexdmg
CUBN	30500	Microalbumin in urine	Chapter XIV Diseases of the genitourinary system	85705	2764	82941	1.27537e-27	0.209235	0.171593	0.246878	0.0192054	0.228515	-0.00707127	0.224622	6.25035e-30	flexdmg
ACAN	20153	Forced expiratory volume in 1-second (FEV1)| predicted	Chapter X Diseases of the respiratory system	80496	13	80483	1.34544e-27	-1.28455	-1.51575	-1.05336	0.117958	-1.52815	3.11147e-05	-1.27642	2.09839e-27	ptv5pcnt
ACAN	20153	Forced expiratory volume in 1-second (FEV1)| predicted	Chapter X Diseases of the respiratory system	80496	13	80483	1.34544e-27	-1.28455	-1.51575	-1.05336	0.117958	-1.52815	3.11147e-05	-1.27642	2.09839e-27	ptv
FLG	3786	Age asthma diagnosed	Chapter X Diseases of the respiratory system	32245	4458	27787	1.62924e-27	-0.168202	-0.198508	-0.137896	0.0154618	-0.210958	0.0287814	-0.170474	1.32457e-27	ptv5pcnt
KIAA1755	102	Pulse rate| automated reading	Chapter IX Diseases of the circulatory system	265938	9906	256032	1.92943e-27	-0.110489	-0.13044	-0.0905374	0.0101793	-0.103058	0.00383272	-0.105265	2.18651e-24	ptv5pcnt
HBB	30010	Red blood cell (erythrocyte) count	Chapter III Diseases of the blood and blood-forming organs and certain disorders involving the immune mechanism	272618	367	272251	2.40693e-27	0.483974	0.396418	0.571529	0.0446719	0.4008	-0.0005512	0.44473	4.82569e-21	flexdmg
HBB	30010	Red blood cell (erythrocyte) count	Chapter III Diseases of the blood and blood-forming organs and certain disorders involving the immune mechanism	272618	367	272251	2.40693e-27	0.483974	0.396418	0.571529	0.0446719	0.4008	-0.0005512	0.44473	4.82569e-21	flexnonsyn
STAB1	25030	Median T2star in putamen (left)	Chapter VI Diseases of the nervous system	23340	1042	22298	2.84944e-27	0.335753	0.274992	0.396513	0.0309992	0.312056	-0.0133604	0.388549	5.31785e-22	flexnonsyn
GPLD1	30610	Alkaline phosphatase	Chapter XI Diseases of the digestive system	267769	415	267354	4.08999e-27	-0.518538	-0.612769	-0.424306	0.0480781	-0.541278	0.000752932	-0.515475	4.35936e-26	raredmgmtr
UGT1A4	30840	Total bilirubin	Chapter IV Endocrine nutritional and metabolic diseases	266677	1550	265127	4.36342e-27	0.261273	0.213767	0.30878	0.0242383	0.223368	-0.000967335	0.268661	6.69908e-27	flexdmg
PDE3B	30870	Triglycerides	Chapter IX Diseases of the circulatory system	267548	659	266889	4.38315e-27	-0.406401	-0.480298	-0.332504	0.0377031	-0.352893	0.000931411	-0.417347	1.53062e-28	ptv5pcnt
JAK2	30080	Platelet count	Chapter III Diseases of the blood and blood-forming organs and certain disorders involving the immune mechanism	272618	1169	271449	4.91765e-27	0.304717	0.249255	0.360179	0.0282975	0.288481	-0.00114833	0.294657	4.56685e-24	ptvraredmg
UGT1A5	30840	Total bilirubin	Chapter IV Endocrine nutritional and metabolic diseases	266677	2329	264348	5.12575e-27	0.213159	0.174348	0.25197	0.0198019	0.171606	-0.00109412	0.225882	1.15877e-28	flexnonsyn
STAB1	25030	Median T2star in putamen (left)	Chapter VI Diseases of the nervous system	23340	638	22702	5.30075e-27	0.422924	0.345982	0.499867	0.039255	0.363469	-0.0103555	0.472051	7.23383e-20	flexdmg
UGT1A10	30840	Total bilirubin	Chapter IV Endocrine nutritional and metabolic diseases	266677	1972	264705	5.64508e-27	0.231325	0.189171	0.273479	0.0215073	0.207187	-0.00132422	0.230039	1.18968e-25	flexdmg
LCAT	30630	Apolipoprotein A	Chapter IX Diseases of the circulatory system	244064	389	243675	5.92758e-27	-0.498885	-0.589832	-0.407937	0.0464024	-0.440135	0.000641341	-0.50421	2.24416e-26	raredmgmtr
LDLR	30690	Cholesterol	Chapter IX Diseases of the circulatory system	267767	1768	265999	6.27324e-27	0.251455	0.205592	0.297319	0.0234001	0.169546	-0.00117851	0.247923	2.03614e-25	raredmg
LDLR	30640	Apolipoprotein B	Chapter IX Diseases of the circulatory system	266389	1418	264971	6.79555e-27	0.285207	0.233151	0.337262	0.0265592	0.216206	-0.00127393	0.278397	1.1217e-24	flexnonsynmtr
RHAG	30260	Mean reticulocyte volume	Chapter III Diseases of the blood and blood-forming organs and certain disorders involving the immune mechanism	267410	348	267062	7.06309e-27	-0.5699	-0.673952	-0.465849	0.0530882	-0.5748	0.000707121	-0.576634	2.51618e-26	flexdmg
RHAG	30260	Mean reticulocyte volume	Chapter III Diseases of the blood and blood-forming organs and certain disorders involving the immune mechanism	267410	348	267062	7.06309e-27	-0.5699	-0.673952	-0.465849	0.0530882	-0.5748	0.000707121	-0.576634	2.51618e-26	ptvraredmg
MPO	30190	Monocyte percentage	Chapter III Diseases of the blood and blood-forming organs and certain disorders involving the immune mechanism	272178	4402	267776	7.17002e-27	-0.157223	-0.185933	-0.128514	0.0146478	-0.162317	0.00284328	-0.15903	2.82061e-27	ptv5pcnt
UGT1A10	30840	Total bilirubin	Chapter IV Endocrine nutritional and metabolic diseases	266677	2872	263805	1.0845e-26	0.190941	0.15595	0.225932	0.0178528	0.179131	-0.00166231	0.201333	6.64957e-28	flexnonsyn
TET2	30210	Eosinophill percentage	Chapter III Diseases of the blood and blood-forming organs and certain disorders involving the immune mechanism	272178	336	271842	1.22698e-26	-0.579512	-0.685825	-0.473199	0.0542422	-0.608287	0.000524488	-0.577952	5.38288e-26	ptv
SLC34A3	30720	Cystatin C	Chapter III Diseases of the blood and blood-forming organs and certain disorders involving the immune mechanism	267750	2276	265474	1.29143e-26	0.202589	0.165407	0.239771	0.0189707	0.220232	-0.00172111	0.195811	1.20851e-23	flexdmg
ALPL	30810	Phosphate	Chapter IV Endocrine nutritional and metabolic diseases	245156	251	244905	1.3128e-26	0.653917	0.533885	0.773949	0.0612417	0.698524	-0.000633377	0.663118	6.07529e-26	URmtr
MACROD1	30880	Urate	Chapter XIV Diseases of the genitourinary system	267442	349	267093	1.57803e-26	-0.483234	-0.572079	-0.394389	0.0453297	-0.545259	0.000529101	-0.531481	2.75766e-30	syn
SLC2A9	30880	Urate	Chapter XIV Diseases of the genitourinary system	267442	280	267162	1.63955e-26	-0.539261	-0.638439	-0.440082	0.0506022	-0.617449	0.00050569	-0.537697	1.27824e-24	UR
PTPRH	30090	Platelet crit	Chapter III Diseases of the blood and blood-forming organs and certain disorders involving the immune mechanism	272615	2370	270245	1.77452e-26	-0.208665	-0.247068	-0.170261	0.0195939	-0.22579	0.0018787	-0.205789	6.48297e-25	ptv5pcnt
UGT1A9	30840	Total bilirubin	Chapter IV Endocrine nutritional and metabolic diseases	266677	880	265797	2.03887e-26	0.341716	0.278749	0.404684	0.0321266	0.324717	-0.000807678	0.342426	4.33331e-25	raredmg
HBB	30030	Haematocrit percentage	Chapter III Diseases of the blood and blood-forming organs and certain disorders involving the immune mechanism	272618	51	272567	2.22909e-26	-1.21062	-1.43388	-0.98737	0.113906	-1.30251	8.268e-05	-1.39451	3.44465e-28	ptv
RHAG	30240	Reticulocyte percentage	Chapter III Diseases of the blood and blood-forming organs and certain disorders involving the immune mechanism	267411	128	267283	2.26352e-26	0.937316	0.764441	1.11019	0.088203	1.02045	-0.00036995	0.953527	3.20245e-26	ptv
RHAG	30240	Reticulocyte percentage	Chapter III Diseases of the blood and blood-forming organs and certain disorders involving the immune mechanism	267411	128	267283	2.26352e-26	0.937316	0.764441	1.11019	0.088203	1.02045	-0.00036995	0.953527	3.20245e-26	ptv5pcnt
KLF1	30050	Mean corpuscular haemoglobin	Chapter III Diseases of the blood and blood-forming organs and certain disorders involving the immune mechanism	272617	464	272153	2.2912e-26	-0.47957	-0.56803	-0.39111	0.0451332	-0.648157	0.000840583	-0.530989	4.01968e-28	flexnonsynmtr
IFRD2	30250	Reticulocyte count	Chapter III Diseases of the blood and blood-forming organs and certain disorders involving the immune mechanism	267410	1489	265921	2.31949e-26	0.271988	0.221813	0.322164	0.0256	0.289805	-0.0015641	0.280412	1.48537e-26	flexdmg
SHBG	30830	SHBG	Chapter IV Endocrine nutritional and metabolic diseases	243274	474	242800	2.93478e-26	-0.441554	-0.523179	-0.35993	0.0416456	-0.479584	0.000689754	-0.424514	1.65042e-23	raredmg
UGT1A8	30840	Total bilirubin	Chapter IV Endocrine nutritional and metabolic diseases	266677	1032	265645	3.00291e-26	0.314563	0.256402	0.372725	0.0296747	0.293585	-0.000751328	0.323188	2.43451e-26	ptvraredmg
SHBG	30830	SHBG	Chapter IV Endocrine nutritional and metabolic diseases	243274	106	243168	3.10235e-26	-0.932572	-1.10505	-0.760095	0.0879996	-0.996369	0.000226486	-0.937077	2.20073e-25	URmtr
LIPG	30630	Apolipoprotein A	Chapter IX Diseases of the circulatory system	244064	797	243267	3.22647e-26	0.343743	0.280147	0.40734	0.0324476	0.362005	-0.00109285	0.361245	2.48494e-27	flexnonsynmtr
RHAG	30270	Mean sphered cell volume	Chapter III Diseases of the blood and blood-forming organs and certain disorders involving the immune mechanism	267411	128	267283	3.26058e-26	-0.928291	-1.10005	-0.756529	0.087635	-1.08969	0.000510437	-0.951237	3.06762e-26	ptv
RHAG	30270	Mean sphered cell volume	Chapter III Diseases of the blood and blood-forming organs and certain disorders involving the immune mechanism	267411	128	267283	3.26058e-26	-0.928291	-1.10005	-0.756529	0.087635	-1.08969	0.000510437	-0.951237	3.06762e-26	ptv5pcnt
LDLR	30780	LDL direct	Chapter IX Diseases of the circulatory system	267281	842	266439	3.28302e-26	0.363311	0.296083	0.430539	0.0343003	0.227721	-0.000735568	0.365446	1.07469e-25	raredmgmtr
ZNF229	30640	Apolipoprotein B	Chapter IX Diseases of the circulatory system	266389	3264	263125	3.51619e-26	-0.186011	-0.220451	-0.15157	0.017572	-0.16854	0.00189445	-0.190441	1.46638e-26	ptv5pcnt
UGT1A10	30660	Direct bilirubin	Chapter XI Diseases of the digestive system	227358	1211	226147	3.52947e-26	0.293401	0.239076	0.347727	0.0277174	0.262486	-0.00113464	0.290853	8.36808e-25	ptvraredmg
TMPRSS6	30050	Mean corpuscular haemoglobin	Chapter III Diseases of the blood and blood-forming organs and certain disorders involving the immune mechanism	272617	1543	271074	5.36576e-26	-0.26152	-0.310124	-0.212916	0.0247982	-0.303739	0.0014515	-0.277183	4.74867e-26	flexnonsynmtr
KLF1	30070	Red blood cell (erythrocyte) distribution width	Chapter III Diseases of the blood and blood-forming organs and certain disorders involving the immune mechanism	272617	464	272153	5.95104e-26	0.484353	0.394253	0.574454	0.0459704	0.600614	-0.00082221	0.522438	3.44499e-27	flexnonsynmtr
ANGPTL3	30690	Cholesterol	Chapter IX Diseases of the circulatory system	267767	1460	266307	6.00831e-26	-0.271127	-0.321567	-0.220687	0.0257351	-0.300576	0.00162747	-0.272883	2.11374e-25	flexnonsyn
SLC4A1	30660	Direct bilirubin	Chapter XI Diseases of the digestive system	227358	23	227335	8.75413e-26	2.1062	1.71305	2.49936	0.20059	2.06092	5.50798e-05	2.10271	8.20668e-26	ptv
SLC4A1	30660	Direct bilirubin	Chapter XI Diseases of the digestive system	227358	23	227335	8.75413e-26	2.1062	1.71305	2.49936	0.20059	2.06092	5.50798e-05	2.10271	8.20668e-26	ptv5pcnt
GP1BA	30080	Platelet count	Chapter III Diseases of the blood and blood-forming organs and certain disorders involving the immune mechanism	272618	790	271828	9.81907e-26	-0.360806	-0.428226	-0.293386	0.0343986	-0.379887	0.00101513	-0.356211	3.06108e-24	flexdmg
TMPRSS6	30050	Mean corpuscular haemoglobin	Chapter III Diseases of the blood and blood-forming organs and certain disorders involving the immune mechanism	272617	2006	270611	9.84172e-26	-0.2283	-0.270961	-0.185639	0.0217662	-0.203002	0.00146528	-0.242583	2.19563e-26	ptvraredmg
GP1BA	30080	Platelet count	Chapter III Diseases of the blood and blood-forming organs and certain disorders involving the immune mechanism	272618	592	272026	1.05238e-25	-0.416398	-0.494256	-0.338541	0.0397235	-0.420386	0.000886514	-0.412378	5.85076e-25	ptv
GP1BA	30080	Platelet count	Chapter III Diseases of the blood and blood-forming organs and certain disorders involving the immune mechanism	272618	592	272026	1.05238e-25	-0.416398	-0.494256	-0.338541	0.0397235	-0.420386	0.000886514	-0.412378	5.85076e-25	ptv5pcnt
LPL	30760	HDL cholesterol	Chapter IX Diseases of the circulatory system	245489	643	244846	1.0733e-25	-0.37359	-0.443454	-0.303725	0.0356456	-0.422929	0.000765143	-0.368116	5.85229e-23	ptvraredmg
IGFALS	30770	IGF-1	Chapter IV Endocrine nutritional and metabolic diseases	266313	228	266085	1.14145e-25	-0.666797	-0.791564	-0.54203	0.0636576	-0.769748	0.000451409	-0.683931	3.1659e-25	UR
TET2	30150	Eosinophill count	Chapter III Diseases of the blood and blood-forming organs and certain disorders involving the immune mechanism	272176	336	271840	1.19154e-25	-0.567377	-0.673583	-0.461171	0.0541873	-0.571471	0.000441677	-0.563243	9.18869e-25	ptv
LIPC	30760	HDL cholesterol	Chapter IX Diseases of the circulatory system	245489	1274	244215	1.3034e-25	0.265275	0.215579	0.314971	0.0253554	0.339843	-0.0015864	0.268759	6.32134e-25	ptvraredmg
LPL	30870	Triglycerides	Chapter IX Diseases of the circulatory system	267548	1325	266223	1.52948e-25	0.278126	0.225946	0.330305	0.0266225	0.294488	-0.00125904	0.28872	8.40653e-26	flexnonsyn
JAK2	30090	Platelet crit	Chapter III Diseases of the blood and blood-forming organs and certain disorders involving the immune mechanism	272615	1169	271446	1.56021e-25	0.290545	0.236025	0.345064	0.0278164	0.271655	-0.00116672	0.282856	4.98736e-23	ptvraredmg
APOA1	30630	Apolipoprotein A	Chapter IX Diseases of the circulatory system	244064	15	244049	1.78098e-25	-2.46343	-2.92623	-2.00063	0.236127	-2.97962	7.69609e-05	-2.47149	2.51544e-22	ptv
APOA1	30630	Apolipoprotein A	Chapter IX Diseases of the circulatory system	244064	15	244049	1.78098e-25	-2.46343	-2.92623	-2.00063	0.236127	-2.97962	7.69609e-05	-2.47149	2.51544e-22	ptv5pcnt
IFRD2	30280	Immature reticulocyte fraction	Chapter III Diseases of the blood and blood-forming organs and certain disorders involving the immune mechanism	267410	1489	265921	1.95884e-25	0.269048	0.218458	0.319638	0.0258116	0.282565	-0.00132058	0.286442	6.21066e-27	flexdmg
SEC23B	30070	Red blood cell (erythrocyte) distribution width	Chapter III Diseases of the blood and blood-forming organs and certain disorders involving the immune mechanism	272617	273	272344	1.97262e-25	0.624343	0.506937	0.741748	0.0599016	0.651463	-0.000725749	0.626467	1.23227e-24	ptv5pcnt
SCARB1	30760	HDL cholesterol	Chapter IX Diseases of the circulatory system	245489	1100	244389	2.01161e-25	0.284257	0.230794	0.337719	0.0272771	0.29363	-0.00139256	0.283961	1.05201e-24	flexnonsynmtr
LRP2	30700	Creatinine	Chapter XIV Diseases of the genitourinary system	267620	10685	256935	2.32372e-25	-0.0821794	-0.0976561	-0.0667027	0.00789637	-0.0607312	0.00266247	-0.0811623	3.83928e-23	flexdmg
UGT1A5	30660	Direct bilirubin	Chapter XI Diseases of the digestive system	227358	1207	226151	2.34698e-25	0.288914	0.234499	0.343329	0.0277629	0.227884	-0.00106855	0.287802	3.19179e-24	flexdmg
HBB	30040	Mean corpuscular volume	Chapter III Diseases of the blood and blood-forming organs and certain disorders involving the immune mechanism	272617	320	272297	2.35159e-25	-0.569463	-0.676721	-0.462206	0.0547241	-0.323748	0.000427182	-0.533576	3.40615e-20	ptvraredmg
IGFALS	30770	IGF-1	Chapter IV Endocrine nutritional and metabolic diseases	266313	279	266034	2.42377e-25	-0.598735	-0.711537	-0.485933	0.0575528	-0.526929	0.000437303	-0.593739	1.69031e-23	raredmgmtr
SPTA1	30750	Glycated haemoglobin (HbA1c)	Chapter IV Endocrine nutritional and metabolic diseases	267327	223	267104	2.58545e-25	-0.660396	-0.784888	-0.535903	0.0635175	-0.628714	0.000491858	-0.658151	5.86914e-24	ptv
TET2	30210	Eosinophill percentage	Chapter III Diseases of the blood and blood-forming organs and certain disorders involving the immune mechanism	272178	357	271821	3.10599e-25	-0.546331	-0.649495	-0.443167	0.0526354	-0.556278	0.000529089	-0.577952	5.38288e-26	ptv5pcnt
CAD	30270	Mean sphered cell volume	Chapter III Diseases of the blood and blood-forming organs and certain disorders involving the immune mechanism	267411	117	267294	3.72782e-25	0.949815	0.770159	1.12947	0.0916623	1.04718	-0.000215414	0.950457	1.33288e-24	ptv
CAD	30270	Mean sphered cell volume	Chapter III Diseases of the blood and blood-forming organs and certain disorders involving the immune mechanism	267411	117	267294	3.72782e-25	0.949815	0.770159	1.12947	0.0916623	1.04718	-0.000215414	0.950457	1.33288e-24	ptv5pcnt
LPA	30790	Lipoprotein A	Chapter IX Diseases of the circulatory system	214018	1487	212531	3.88049e-25	-0.267897	-0.318586	-0.217207	0.0258624	-0.262421	0.00156804	-0.258895	1.7097e-21	ptvraredmg
HBB	30050	Mean corpuscular haemoglobin	Chapter III Diseases of the blood and blood-forming organs and certain disorders involving the immune mechanism	272617	367	272250	3.88955e-25	-0.525549	-0.624995	-0.426103	0.0507383	-0.408334	0.000413402	-0.479967	2.39855e-18	flexdmg
HBB	30050	Mean corpuscular haemoglobin	Chapter III Diseases of the blood and blood-forming organs and certain disorders involving the immune mechanism	272617	367	272250	3.88955e-25	-0.525549	-0.624995	-0.426103	0.0507383	-0.408334	0.000413402	-0.479967	2.39855e-18	flexnonsyn
SPTA1	30240	Reticulocyte percentage	Chapter III Diseases of the blood and blood-forming organs and certain disorders involving the immune mechanism	267411	224	267187	4.23221e-25	0.690221	0.559514	0.820929	0.0666883	0.698492	-0.000426144	0.744543	1.0495e-27	ptv
GP1BA	30110	Platelet distribution width	Chapter III Diseases of the blood and blood-forming organs and certain disorders involving the immune mechanism	272615	592	272023	4.66031e-25	0.419895	0.340308	0.499481	0.040606	0.399984	-0.000785469	0.414845	3.198e-24	ptv
GP1BA	30110	Platelet distribution width	Chapter III Diseases of the blood and blood-forming organs and certain disorders involving the immune mechanism	272615	592	272023	4.66031e-25	0.419895	0.340308	0.499481	0.040606	0.399984	-0.000785469	0.414845	3.198e-24	ptv5pcnt
UGT1A6	30660	Direct bilirubin	Chapter XI Diseases of the digestive system	227358	1324	226034	4.72261e-25	0.274158	0.222189	0.326127	0.0265152	0.236218	-0.00114015	0.2824	2.69468e-25	flexnonsynmtr
GP1BA	30080	Platelet count	Chapter III Diseases of the blood and blood-forming organs and certain disorders involving the immune mechanism	272618	771	271847	5.66256e-25	-0.359405	-0.427649	-0.29116	0.0348192	-0.37774	0.000973787	-0.351318	1.88713e-23	ptvraredmg
LDLR	30690	Cholesterol	Chapter IX Diseases of the circulatory system	267767	2766	265001	6.00673e-25	0.193373	0.156635	0.230111	0.0187443	0.116298	-0.00124398	0.184993	3.24931e-22	flexnonsyn
G6PC2	30740	Glucose	Chapter IV Endocrine nutritional and metabolic diseases	245305	1593	243712	6.62036e-25	-0.255229	-0.303762	-0.206695	0.0247624	-0.349828	0.00223589	-0.260259	1.67103e-25	ptv5pcnt
IFRD2	30290	High light scatter reticulocyte percentage	Chapter III Diseases of the blood and blood-forming organs and certain disorders involving the immune mechanism	267411	1001	266410	7.79752e-25	0.324717	0.262875	0.386559	0.0315526	0.389663	-0.00118946	0.334937	5.71067e-25	ptvraredmg
SHBG	30850	Testosterone	Chapter IV Endocrine nutritional and metabolic diseases	242292	927	241365	7.83802e-25	-0.204249	-0.243149	-0.165348	0.0198475	-0.00692539	9.30268e-05	-0.20272	4.63731e-23	flexdmg
SEC23B	30070	Red blood cell (erythrocyte) distribution width	Chapter III Diseases of the blood and blood-forming organs and certain disorders involving the immune mechanism	272617	271	272346	8.47833e-25	0.618249	0.500411	0.736087	0.0601223	0.638917	-0.000716563	0.620478	5.00724e-24	ptv
GP1BA	30110	Platelet distribution width	Chapter III Diseases of the blood and blood-forming organs and certain disorders involving the immune mechanism	272615	790	271825	8.74429e-25	0.361482	0.292564	0.4304	0.0351629	0.329542	-0.000932457	0.361092	7.30119e-24	flexdmg
TET2	30150	Eosinophill count	Chapter III Diseases of the blood and blood-forming organs and certain disorders involving the immune mechanism	272176	357	271819	8.80143e-25	-0.54052	-0.64358	-0.437461	0.0525819	-0.571189	0.00045548	-0.563243	9.18869e-25	ptv5pcnt
JAK2	30080	Platelet count	Chapter III Diseases of the blood and blood-forming organs and certain disorders involving the immune mechanism	272618	1981	270637	8.96223e-25	0.223762	0.18109	0.266433	0.0217713	0.208673	-0.00148824	0.214597	9.2588e-22	flexdmg
SLC22A2	30700	Creatinine	Chapter XIV Diseases of the genitourinary system	267620	1086	266534	9.45013e-25	0.249752	0.202101	0.297403	0.0243121	0.236709	-0.000860973	0.250901	4.5741e-23	flexdmg
GP1BA	30110	Platelet distribution width	Chapter III Diseases of the blood and blood-forming organs and certain disorders involving the immune mechanism	272615	771	271844	1.27838e-24	0.364594	0.294834	0.434355	0.0355926	0.344613	-0.000927864	0.363382	5.71419e-24	ptvraredmg
TTN	102	Pulse rate| automated reading	Chapter IX Diseases of the circulatory system	265938	3252	262686	1.31788e-24	0.179619	0.145242	0.213997	0.0175399	0.202109	-0.00240133	0.179542	9.82563e-23	ptv5pcnt
UGT1A7	30840	Total bilirubin	Chapter IV Endocrine nutritional and metabolic diseases	266677	2212	264465	1.41454e-24	0.207915	0.168095	0.247735	0.0203166	0.204774	-0.00138996	0.214197	2.86557e-24	flexnonsyn
UGT1A8	30660	Direct bilirubin	Chapter XI Diseases of the digestive system	227358	1111	226247	1.42241e-24	0.296096	0.239385	0.352806	0.0289343	0.261848	-0.000991437	0.305744	1.493e-24	flexdmg
STAB1	25031	Median T2star in putamen (right)	Chapter VI Diseases of the nervous system	23340	93	23247	1.44887e-24	1.04209	0.842664	1.24153	0.101747	1.03155	-0.00397044	1.15011	3.52287e-16	ptv
STAB1	25031	Median T2star in putamen (right)	Chapter VI Diseases of the nervous system	23340	93	23247	1.44887e-24	1.04209	0.842664	1.24153	0.101747	1.03155	-0.00397044	1.15011	3.52287e-16	ptv5pcnt
UGT1A4	30840	Total bilirubin	Chapter IV Endocrine nutritional and metabolic diseases	266677	2586	264091	1.55211e-24	0.192261	0.155406	0.229115	0.0188034	0.17264	-0.00132422	0.205706	5.09007e-26	flexnonsyn
UGT1A7	30840	Total bilirubin	Chapter IV Endocrine nutritional and metabolic diseases	266677	1191	265486	1.63794e-24	0.282385	0.228227	0.336543	0.0276319	0.277736	-0.000943856	0.289982	1.58069e-24	ptvraredmg
ANGPTL3	30780	LDL direct	Chapter IX Diseases of the circulatory system	267281	509	266772	1.661e-24	-0.450503	-0.536915	-0.364091	0.0440883	-0.408103	0.000787105	-0.454768	2.01984e-24	ptv5pcnt
UGT1A5	30660	Direct bilirubin	Chapter XI Diseases of the digestive system	227358	805	226553	1.70146e-24	0.346987	0.280417	0.413558	0.033965	0.314619	-0.000969405	0.345821	1.76328e-23	raredmg
UGT1A10	30660	Direct bilirubin	Chapter XI Diseases of the digestive system	227358	588	226770	1.74203e-24	0.405813	0.32794	0.483687	0.0397321	0.37306	-0.000644434	0.424978	2.21274e-24	ptv5pcnt
APOA5	30870	Triglycerides	Chapter IX Diseases of the circulatory system	267548	546	267002	1.80298e-24	0.42281	0.341647	0.503974	0.0414105	0.389348	-0.000702069	0.411353	1.48346e-22	ptvraredmg
RHAG	30270	Mean sphered cell volume	Chapter III Diseases of the blood and blood-forming organs and certain disorders involving the immune mechanism	267411	491	266920	1.81394e-24	-0.457144	-0.544904	-0.369385	0.0447758	-0.484441	0.000880386	-0.46859	2.54e-24	flexnonsynmtr
RHAG	30250	Reticulocyte count	Chapter III Diseases of the blood and blood-forming organs and certain disorders involving the immune mechanism	267410	128	267282	1.97022e-24	0.888394	0.717712	1.05908	0.0870836	0.860196	-0.000351219	0.905017	2.23851e-24	ptv
RHAG	30250	Reticulocyte count	Chapter III Diseases of the blood and blood-forming organs and certain disorders involving the immune mechanism	267410	128	267282	1.97022e-24	0.888394	0.717712	1.05908	0.0870836	0.860196	-0.000351219	0.905017	2.23851e-24	ptv5pcnt
SLC34A3	30700	Creatinine	Chapter XIV Diseases of the genitourinary system	267620	2446	265174	2.10608e-24	0.165598	0.133762	0.197433	0.0162428	0.145502	-0.00120723	0.168661	1.63508e-23	flexnonsynmtr
TTN	102	Pulse rate| automated reading	Chapter IX Diseases of the circulatory system	265938	3146	262792	2.40847e-24	0.181494	0.146558	0.21643	0.0178248	0.199611	-0.00229774	0.176706	5.79642e-22	ptv
GGT1	30730	Gamma glutamyltransferase	Chapter XI Diseases of the digestive system	267619	52	267567	2.80326e-24	-1.30713	-1.55911	-1.05515	0.128562	-1.05391	0.000102943	-1.2572	5.93963e-22	UR
IFRD2	30300	High light scatter reticulocyte count	Chapter III Diseases of the blood and blood-forming organs and certain disorders involving the immune mechanism	267410	1001	266409	2.86668e-24	0.318314	0.256939	0.37969	0.0313144	0.35369	-0.00125502	0.327984	2.30225e-24	ptvraredmg
GP1BA	30100	Mean platelet (thrombocyte) volume	Chapter III Diseases of the blood and blood-forming organs and certain disorders involving the immune mechanism	272615	2550	270065	2.97127e-24	0.201643	0.16275	0.240535	0.0198436	0.176172	-0.00140098	0.19614	8.73845e-22	flexnonsyn
GCK	30750	Glycated haemoglobin (HbA1c)	Chapter IV Endocrine nutritional and metabolic diseases	267327	787	266540	3.36248e-24	0.343532	0.277193	0.409871	0.033847	0.400055	-0.000754182	0.362988	1.14488e-25	flexnonsyn
ALB	30600	Albumin	Chapter XI Diseases of the digestive system	245617	153	245464	3.6958e-24	-0.804874	-0.960442	-0.649305	0.0793729	-0.703109	0.000387471	-0.795276	4.97068e-23	URmtr
TUBB1	30090	Platelet crit	Chapter III Diseases of the blood and blood-forming organs and certain disorders involving the immune mechanism	272615	188	272427	3.74876e-24	-0.701982	-0.837683	-0.56628	0.0692363	-0.71911	0.000537426	-0.709148	1.94647e-23	ptv
JAK2	30080	Platelet count	Chapter III Diseases of the blood and blood-forming organs and certain disorders involving the immune mechanism	272618	531	272087	3.76532e-24	0.425178	0.342982	0.507373	0.041937	0.411415	-0.00071656	0.414503	8.62369e-22	UR
TMPRSS6	30050	Mean corpuscular haemoglobin	Chapter III Diseases of the blood and blood-forming organs and certain disorders involving the immune mechanism	272617	2309	270308	3.89975e-24	-0.205754	-0.245543	-0.165964	0.0203012	-0.194297	0.00163523	-0.21499	1.36988e-23	flexdmg
LIPC	30630	Apolipoprotein A	Chapter IX Diseases of the circulatory system	244064	322	243742	4.52466e-24	0.516124	0.416171	0.616077	0.0509972	0.542678	-0.00049255	0.551539	1.26245e-25	ptv5pcnt
LIPC	30760	HDL cholesterol	Chapter IX Diseases of the circulatory system	245489	1583	243906	4.53404e-24	0.230353	0.185742	0.274964	0.0227612	0.265463	-0.00157109	0.242657	2.98436e-25	flexnonsynmtr
TMPRSS6	30070	Red blood cell (erythrocyte) distribution width	Chapter III Diseases of the blood and blood-forming organs and certain disorders involving the immune mechanism	272617	1543	271074	4.85246e-24	0.255456	0.20595	0.304962	0.0252585	0.246865	-0.00139638	0.261135	3.14095e-23	flexnonsynmtr
LIPC	30630	Apolipoprotein A	Chapter IX Diseases of the circulatory system	244064	314	243750	5.32207e-24	0.521817	0.420602	0.623032	0.0516409	0.586263	-0.000502812	0.551539	1.26245e-25	ptv
STAB1	25029	Median T2star in caudate (right)	Chapter VI Diseases of the nervous system	23340	369	22971	6.1383e-24	0.521646	0.42042	0.622871	0.0516441	0.478185	-0.00826288	0.560099	1.23215e-16	ptvraredmg
UGT1A3	30840	Total bilirubin	Chapter IV Endocrine nutritional and metabolic diseases	266677	3396	263281	6.14192e-24	0.165811	0.133604	0.198017	0.0164322	0.157873	-0.00155901	0.165576	7.07597e-23	flexnonsyn
ARHGAP39	30620	Alanine aminotransferase	Chapter XI Diseases of the digestive system	267664	1573	266091	6.99789e-24	-0.239421	-0.285985	-0.192857	0.0237574	-0.283723	0.00126786	-0.240715	7.13263e-24	rec
LRP2	30700	Creatinine	Chapter XIV Diseases of the genitourinary system	267620	7088	260532	7.02614e-24	-0.0970107	-0.115879	-0.0781428	0.0096266	-0.0771194	0.00216179	-0.0934438	6.87453e-21	raredmg
UGT1A9	30660	Direct bilirubin	Chapter XI Diseases of the digestive system	227358	1599	225759	7.20541e-24	0.243236	0.195917	0.290554	0.0241424	0.219728	-0.00118972	0.240105	2.16745e-22	flexdmg
RORC	30730	Gamma glutamyltransferase	Chapter XI Diseases of the digestive system	267619	1733	265886	8.02673e-24	0.224852	0.181063	0.268641	0.0223417	0.220825	-0.00142716	0.226849	3.11674e-24	ptv5pcnt
HBB	30260	Mean reticulocyte volume	Chapter III Diseases of the blood and blood-forming organs and certain disorders involving the immune mechanism	267410	49	267361	8.04937e-24	-1.42377	-1.70105	-1.14649	0.141472	-1.66621	0.000252878	-1.5173	1.4817e-21	ptv
ADAMTS17	50	Standing height	Chapter XXI Factors influencing health status and contact with health services	280040	6858	273182	8.29553e-24	-0.0857983	-0.102513	-0.0690839	0.00852783	-0.0471559	0.0012073	-0.085209	7.06396e-22	flexnonsyn
SLC34A3	30720	Cystatin C	Chapter III Diseases of the blood and blood-forming organs and certain disorders involving the immune mechanism	267750	2446	265304	9.45801e-24	0.183949	0.148068	0.219829	0.0183068	0.196291	-0.0018053	0.181058	1.35753e-21	flexnonsynmtr
ANGPTL3	30870	Triglycerides	Chapter IX Diseases of the circulatory system	267548	440	267108	9.82365e-24	-0.463278	-0.553678	-0.372877	0.0461232	-0.383659	0.000702069	-0.452932	1.38836e-21	ptvraredmg
UGT1A4	30840	Total bilirubin	Chapter IV Endocrine nutritional and metabolic diseases	266677	1660	265017	1.09902e-23	0.235053	0.189136	0.28097	0.0234274	0.195547	-0.000976727	0.245081	4.14643e-24	flexnonsynmtr
FCGRT	30860	Total protein	Chapter III Diseases of the blood and blood-forming organs and certain disorders involving the immune mechanism	245318	922	244396	1.17699e-23	-0.326743	-0.390614	-0.262872	0.0325876	-0.284966	0.00100559	-0.325618	1.0571e-21	flexnonsyn
GCK	30750	Glycated haemoglobin (HbA1c)	Chapter IV Endocrine nutritional and metabolic diseases	267327	669	266658	1.28042e-23	0.367698	0.295761	0.439635	0.0367031	0.454751	-0.000726076	0.391686	2.36963e-25	flexdmg
UGT1A5	30660	Direct bilirubin	Chapter XI Diseases of the digestive system	227358	2051	225307	1.30315e-23	0.213734	0.171912	0.255555	0.0213379	0.179025	-0.00125582	0.218085	1.52122e-23	flexnonsyn
APOA5	30870	Triglycerides	Chapter IX Diseases of the circulatory system	267548	561	266987	1.34099e-23	0.409112	0.329036	0.489188	0.0408556	0.371685	-0.000697388	0.411353	1.48346e-22	flexdmg
HBB	30040	Mean corpuscular volume	Chapter III Diseases of the blood and blood-forming organs and certain disorders involving the immune mechanism	272617	367	272250	1.42254e-23	-0.511482	-0.611653	-0.41131	0.0511086	-0.287807	0.000450148	-0.467334	2.07791e-17	flexdmg
HBB	30040	Mean corpuscular volume	Chapter III Diseases of the blood and blood-forming organs and certain disorders involving the immune mechanism	272617	367	272250	1.42254e-23	-0.511482	-0.611653	-0.41131	0.0511086	-0.287807	0.000450148	-0.467334	2.07791e-17	flexnonsyn
SLC34A3	30700	Creatinine	Chapter XIV Diseases of the genitourinary system	267620	2275	265345	1.87561e-23	0.16803	0.135032	0.201028	0.016836	0.122182	-0.00100603	0.167044	7.45814e-22	flexdmg
PLD1	30070	Red blood cell (erythrocyte) distribution width	Chapter III Diseases of the blood and blood-forming organs and certain disorders involving the immune mechanism	272617	1263	271354	1.91307e-23	0.278411	0.223725	0.333097	0.0279014	0.290499	-0.0014515	0.275627	1.20385e-21	ptvraredmg
SHBG	30850	Testosterone	Chapter IV Endocrine nutritional and metabolic diseases	242292	900	241392	2.16576e-23	-0.200732	-0.240208	-0.161255	0.0201413	-0.0179913	0.000129204	-0.20373	2.99787e-23	ptvraredmg
LY75	30090	Platelet crit	Chapter III Diseases of the blood and blood-forming organs and certain disorders involving the immune mechanism	272615	1891	270724	2.32004e-23	0.218141	0.175211	0.261071	0.0219034	0.222418	-0.00146988	0.221817	1.23556e-23	ptv5pcnt
SLC2A9	30880	Urate	Chapter XIV Diseases of the genitourinary system	267442	112	267330	2.49041e-23	-0.796064	-0.95284	-0.639288	0.0799889	-0.720751	0.000252845	-0.819013	5.582e-22	ptv
TUBB1	30090	Platelet crit	Chapter III Diseases of the blood and blood-forming organs and certain disorders involving the immune mechanism	272615	2435	270180	2.75719e-23	-0.192076	-0.229942	-0.15421	0.0193196	-0.172539	0.00158931	-0.189304	1.89078e-21	flexnonsyn
HBB	30060	Mean corpuscular haemoglobin concentration	Chapter III Diseases of the blood and blood-forming organs and certain disorders involving the immune mechanism	272615	224	272391	3.02872e-23	-0.652356	-0.781083	-0.523629	0.0656778	-0.577446	0.000307757	-0.584757	1.0312e-16	flexnonsynmtr
UGT1A4	30840	Total bilirubin	Chapter IV Endocrine nutritional and metabolic diseases	266677	1288	265389	3.16643e-23	0.263854	0.211766	0.315943	0.0265761	0.229409	-0.00081707	0.268694	6.75311e-23	ptvraredmg
RHAG	30270	Mean sphered cell volume	Chapter III Diseases of the blood and blood-forming organs and certain disorders involving the immune mechanism	267411	219	267192	3.58372e-23	-0.664476	-0.795817	-0.533136	0.0670113	-0.630689	0.000599412	-0.692246	5.58416e-24	raredmg
ALPL	30810	Phosphate	Chapter IV Endocrine nutritional and metabolic diseases	245156	205	244951	3.58521e-23	0.671955	0.539137	0.804774	0.0677652	0.691747	-0.000551651	0.691499	2.24855e-24	rec
LIPC	30760	HDL cholesterol	Chapter IX Diseases of the circulatory system	245489	330	245159	3.77796e-23	0.492794	0.395337	0.59025	0.0497234	0.486682	-0.000627417	0.517691	6.24757e-24	ptv5pcnt
EXOC3L4	30100	Mean platelet (thrombocyte) volume	Chapter III Diseases of the blood and blood-forming organs and certain disorders involving the immune mechanism	272615	3669	268946	3.95213e-23	-0.16422	-0.196711	-0.131728	0.0165777	-0.143868	0.00197516	-0.170589	1.33299e-23	flexnonsyn
FCGRT	30860	Total protein	Chapter III Diseases of the blood and blood-forming organs and certain disorders involving the immune mechanism	245318	35	245283	4.32435e-23	-1.65236	-1.97958	-1.32514	0.166952	-1.73648	0.000112299	-1.65171	4.49057e-22	URmtr
SPTA1	30750	Glycated haemoglobin (HbA1c)	Chapter IV Endocrine nutritional and metabolic diseases	267327	262	267065	4.76924e-23	-0.579445	-0.694309	-0.464581	0.0586049	-0.535613	0.000515279	-0.574768	9.33054e-22	ptv5pcnt
JAK2	30090	Platelet crit	Chapter III Diseases of the blood and blood-forming organs and certain disorders involving the immune mechanism	272615	1981	270634	5.25913e-23	0.21139	0.169444	0.253335	0.0214011	0.210239	-0.001525	0.204006	1.86366e-20	flexdmg
UGT1A3	30840	Total bilirubin	Chapter IV Endocrine nutritional and metabolic diseases	266677	870	265807	5.47429e-23	0.319022	0.255693	0.38235	0.032311	0.313993	-0.000732545	0.325677	1.52598e-22	raredmg
LIPC	30760	HDL cholesterol	Chapter IX Diseases of the circulatory system	245489	322	245167	6.34626e-23	0.496245	0.397589	0.594902	0.0503356	0.499397	-0.000627417	0.517691	6.24757e-24	ptv
ALB	30600	Albumin	Chapter XI Diseases of the digestive system	245617	709	244908	7.32489e-23	-0.363394	-0.435745	-0.291044	0.0369142	-0.225723	0.000591402	-0.376329	1.44778e-23	flexnonsynmtr
SMIM1	30070	Red blood cell (erythrocyte) distribution width	Chapter III Diseases of the blood and blood-forming organs and certain disorders involving the immune mechanism	272617	7144	265473	7.79682e-23	0.116756	0.093495	0.140017	0.0118679	0.122285	-0.00351392	0.119313	1.76029e-23	ptv5pcnt
ASXL1	30070	Red blood cell (erythrocyte) distribution width	Chapter III Diseases of the blood and blood-forming organs and certain disorders involving the immune mechanism	272617	257	272360	8.17047e-23	0.607253	0.486214	0.728292	0.0617553	0.761535	-0.000652256	0.627299	1.50986e-23	ptv5pcnt
FCGRT	30860	Total protein	Chapter III Diseases of the blood and blood-forming organs and certain disorders involving the immune mechanism	245318	39	245279	8.8735e-23	-1.55393	-1.86392	-1.24394	0.158161	-1.4179	0.000122508	-1.54512	4.26089e-21	UR
TMPRSS6	30070	Red blood cell (erythrocyte) distribution width	Chapter III Diseases of the blood and blood-forming organs and certain disorders involving the immune mechanism	272617	204	272413	9.20178e-23	0.680561	0.544745	0.816377	0.0692948	0.715227	-0.000583356	0.712896	1.64269e-22	ptv
ANGPTL3	30870	Triglycerides	Chapter IX Diseases of the circulatory system	267548	209	267339	9.62166e-23	-0.656683	-0.787793	-0.525572	0.0668941	-0.567597	0.000472726	-0.651659	2.69591e-21	ptv
UGT1A6	30660	Direct bilirubin	Chapter XI Diseases of the digestive system	227358	775	226583	9.87048e-23	0.339717	0.271873	0.40756	0.0346143	0.342723	-0.000870262	0.334766	2.46359e-21	raredmg
GP1BB	30100	Mean platelet (thrombocyte) volume	Chapter III Diseases of the blood and blood-forming organs and certain disorders involving the immune mechanism	272615	136	272479	1.14121e-22	0.8383	0.670634	1.00597	0.0855451	0.944044	-0.000197516	0.83726	1.02764e-20	raredmg
ALB	30600	Albumin	Chapter XI Diseases of the digestive system	245617	251	245366	1.18825e-22	-0.607158	-0.728643	-0.485672	0.0619832	-0.622049	0.000458847	-0.6138	2.71291e-22	UR
THPO	30090	Platelet crit	Chapter III Diseases of the blood and blood-forming organs and certain disorders involving the immune mechanism	272615	70	272545	1.22376e-22	-1.11088	-1.33322	-0.888533	0.113442	-1.41056	0.000243449	-1.1173	3.34423e-22	UR
UGT1A7	30840	Total bilirubin	Chapter IV Endocrine nutritional and metabolic diseases	266677	930	265747	1.27233e-22	0.305936	0.244678	0.367194	0.0312546	0.304781	-0.000788895	0.30782	6.99428e-22	raredmg
SLC4A1	30270	Mean sphered cell volume	Chapter III Diseases of the blood and blood-forming organs and certain disorders involving the immune mechanism	267411	26	267385	1.31346e-22	-1.9024	-2.28345	-1.52135	0.194414	-2.03352	0.000210731	-1.90943	1.34828e-22	ptv
SLC4A1	30270	Mean sphered cell volume	Chapter III Diseases of the blood and blood-forming organs and certain disorders involving the immune mechanism	267411	26	267385	1.31346e-22	-1.9024	-2.28345	-1.52135	0.194414	-2.03352	0.000210731	-1.90943	1.34828e-22	ptv5pcnt
IFRD2	30290	High light scatter reticulocyte percentage	Chapter III Diseases of the blood and blood-forming organs and certain disorders involving the immune mechanism	267411	873	266538	1.42541e-22	0.330255	0.26405	0.39646	0.0337787	0.389663	-0.00103961	0.347377	1.2582e-23	raredmg
UGT1A7	30660	Direct bilirubin	Chapter XI Diseases of the digestive system	227358	1260	226098	1.45506e-22	0.265662	0.212395	0.31893	0.0271775	0.257058	-0.0011071	0.27234	2.30324e-22	flexdmg
UGT1A3	30840	Total bilirubin	Chapter IV Endocrine nutritional and metabolic diseases	266677	2029	264648	1.53454e-22	0.207153	0.165594	0.248712	0.0212039	0.203101	-0.00108473	0.205615	2.01617e-21	flexdmg
GP1BB	30100	Mean platelet (thrombocyte) volume	Chapter III Diseases of the blood and blood-forming organs and certain disorders involving the immune mechanism	272615	53	272562	1.58951e-22	1.33797	1.06945	1.60649	0.137003	1.49822	-9.18677e-05	1.32605	1.49389e-20	URmtr
CASR	30680	Calcium(30680)	Chapter IV Endocrine nutritional and metabolic diseases	245502	33	245469	1.60112e-22	1.69218	1.35255	2.03181	0.173285	1.86517	-0.000173423	1.89347	7.87634e-26	ptv
CASR	30680	Calcium(30680)	Chapter IV Endocrine nutritional and metabolic diseases	245502	33	245469	1.60112e-22	1.69218	1.35255	2.03181	0.173285	1.86517	-0.000173423	1.89347	7.87634e-26	ptv5pcnt
ZFAT	50	Standing height	Chapter XXI Factors influencing health status and contact with health services	280040	559	279481	1.63177e-22	0.28829	0.230416	0.346164	0.029528	0.203795	-0.000344305	0.276882	2.60963e-19	flexdmg
PLD1	30070	Red blood cell (erythrocyte) distribution width	Chapter III Diseases of the blood and blood-forming organs and certain disorders involving the immune mechanism	272617	3415	269202	1.9264e-22	0.166041	0.132651	0.199431	0.017036	0.177435	-0.00220481	0.168903	6.63811e-22	flexnonsyn
MPL	30090	Platelet crit	Chapter III Diseases of the blood and blood-forming organs and certain disorders involving the immune mechanism	272615	1307	271308	1.94991e-22	0.256446	0.204869	0.308023	0.026315	0.278505	-0.00120347	0.267202	1.95103e-23	ptvraredmg
GCK	30750	Glycated haemoglobin (HbA1c)	Chapter IV Endocrine nutritional and metabolic diseases	267327	565	266762	2.10408e-22	0.388829	0.310566	0.467093	0.0399311	0.507175	-0.000632388	0.408157	1.80346e-23	raredmg
SLC2A9	30880	Urate	Chapter XIV Diseases of the genitourinary system	267442	114	267328	2.25685e-22	-0.771492	-0.926893	-0.616092	0.079287	-0.697667	0.000252845	-0.819013	5.582e-22	ptv5pcnt
LDLR	30690	Cholesterol	Chapter IX Diseases of the circulatory system	267767	1440	266327	2.30728e-22	0.252103	0.201311	0.302896	0.0259149	0.144259	-0.000748261	0.241956	5.16252e-20	flexnonsynmtr
TMPRSS6	30040	Mean corpuscular volume	Chapter III Diseases of the blood and blood-forming organs and certain disorders involving the immune mechanism	272617	1543	271074	2.41789e-22	-0.242885	-0.291844	-0.193926	0.0249796	-0.27562	0.00144231	-0.25407	4.63119e-22	flexnonsynmtr
ABCA1	30690	Cholesterol	Chapter IX Diseases of the circulatory system	267767	5531	262236	2.76768e-22	-0.129389	-0.155507	-0.103271	0.0133259	-0.132077	0.00304449	-0.134643	2.91236e-23	flexnonsyn
IFRD2	30240	Reticulocyte percentage	Chapter III Diseases of the blood and blood-forming organs and certain disorders involving the immune mechanism	267411	1001	266410	2.89375e-22	0.306635	0.244709	0.368561	0.0315954	0.347827	-0.00129248	0.316271	1.86497e-22	ptvraredmg
THPO	30090	Platelet crit	Chapter III Diseases of the blood and blood-forming organs and certain disorders involving the immune mechanism	272615	54	272561	2.98272e-22	-1.25306	-1.50621	-0.999922	0.129156	-1.54458	0.000225076	-1.27156	5.25455e-22	URmtr
TMPRSS6	30070	Red blood cell (erythrocyte) distribution width	Chapter III Diseases of the blood and blood-forming organs and certain disorders involving the immune mechanism	272617	2006	270611	3.0186e-22	0.21507	0.171616	0.258523	0.0221705	0.219455	-0.00137341	0.220763	4.64216e-22	ptvraredmg
PIEZO1	30750	Glycated haemoglobin (HbA1c)	Chapter IV Endocrine nutritional and metabolic diseases	267327	21227	246100	3.05367e-22	-0.065808	-0.0791058	-0.0525103	0.00678464	-0.0361993	0.00324627	-0.0673216	6.4639e-22	flexnonsyn
UGT1A9	30840	Total bilirubin	Chapter IV Endocrine nutritional and metabolic diseases	266677	246	266431	3.16748e-22	0.588458	0.469504	0.707412	0.0606919	0.625666	-0.000356881	0.597378	6.86562e-22	ptv5pcnt
UGT1A8	30660	Direct bilirubin	Chapter XI Diseases of the digestive system	227358	920	226438	3.27838e-22	0.308029	0.24574	0.370317	0.0317802	0.283744	-0.000864754	0.310703	1.00037e-21	ptvraredmg
RHAG	30750	Glycated haemoglobin (HbA1c)	Chapter IV Endocrine nutritional and metabolic diseases	267327	485	266842	3.34366e-22	-0.417574	-0.502034	-0.333115	0.043092	-0.325387	0.000651126	-0.431953	2.04124e-22	flexnonsynmtr
STAB1	25030	Median T2star in putamen (left)	Chapter VI Diseases of the nervous system	23340	93	23247	3.45055e-22	0.985456	0.786246	1.18467	0.101635	0.934975	-0.00418506	1.02195	3.64785e-13	ptv
STAB1	25030	Median T2star in putamen (left)	Chapter VI Diseases of the nervous system	23340	93	23247	3.45055e-22	0.985456	0.786246	1.18467	0.101635	0.934975	-0.00418506	1.02195	3.64785e-13	ptv5pcnt
IFRD2	30300	High light scatter reticulocyte count	Chapter III Diseases of the blood and blood-forming organs and certain disorders involving the immune mechanism	267410	873	266537	3.72762e-22	0.324481	0.258775	0.390186	0.0335235	0.35365	-0.00108644	0.340101	4.77355e-23	raredmg
MRPL18	30790	Lipoprotein A	Chapter IX Diseases of the circulatory system	214018	1097	212921	3.88858e-22	0.291047	0.232087	0.350007	0.0300822	0.318182	-0.00189569	0.296139	3.67594e-22	flexnonsyn
TMPRSS6	30050	Mean corpuscular haemoglobin	Chapter III Diseases of the blood and blood-forming organs and certain disorders involving the immune mechanism	272617	3356	269261	3.99826e-22	-0.16319	-0.196259	-0.13012	0.0168724	-0.164222	0.00190624	-0.170503	1.10271e-21	flexnonsyn
LIPC	30630	Apolipoprotein A	Chapter IX Diseases of the circulatory system	244064	2665	241399	4.48734e-22	0.172098	0.137181	0.207015	0.017815	0.188187	-0.00180089	0.179032	1.93428e-22	flexnonsyn
SPTA1	30240	Reticulocyte percentage	Chapter III Diseases of the blood and blood-forming organs and certain disorders involving the immune mechanism	267411	265	267146	5.0766e-22	0.591582	0.471398	0.711766	0.0613194	0.571872	-0.000458925	0.633233	5.16106e-24	ptv5pcnt
ZFAT	50	Standing height	Chapter XXI Factors influencing health status and contact with health services	280040	4840	275200	5.07665e-22	0.0975639	0.0777429	0.117385	0.0101129	0.0591297	-0.000992671	0.097477	1.56144e-20	flexnonsyn
STAB1	25029	Median T2star in caudate (right)	Chapter VI Diseases of the nervous system	23340	1042	22298	5.15117e-22	0.301274	0.240112	0.362436	0.0312042	0.294247	-0.0123945	0.350787	5.37102e-18	flexnonsyn
ANO5	30650	Aspartate aminotransferase	Chapter XI Diseases of the digestive system	266807	1863	264944	5.7594e-22	0.214445	0.17082	0.258069	0.0222578	0.195551	-0.00116869	0.212067	9.15541e-22	ptv5pcnt
PAPPA2	30770	IGF-1	Chapter IV Endocrine nutritional and metabolic diseases	266313	1264	265049	6.34082e-22	0.260753	0.207653	0.313852	0.027092	0.253932	-0.00112852	0.247508	1.20536e-18	ptvraredmg
UGT1A1	30840	Total bilirubin	Chapter IV Endocrine nutritional and metabolic diseases	266677	170	266507	6.51672e-22	0.702388	0.559312	0.845464	0.072999	0.561921	-0.000281748	0.735513	6.10933e-23	URmtr
UGT1A8	30840	Total bilirubin	Chapter IV Endocrine nutritional and metabolic diseases	266677	891	265786	6.9534e-22	0.307004	0.244424	0.369584	0.031929	0.305391	-0.0006715	0.307505	5.06914e-21	raredmg
IGFALS	30770	IGF-1	Chapter IV Endocrine nutritional and metabolic diseases	266313	243	266070	7.20763e-22	-0.594165	-0.715327	-0.473003	0.0618181	-0.575983	0.000380877	-0.857086	8.11542e-30	ptv5pcnt
PAPPA2	30770	IGF-1	Chapter IV Endocrine nutritional and metabolic diseases	266313	1417	264896	7.45107e-22	0.245927	0.19576	0.296095	0.0255959	0.236854	-0.00120846	0.233453	1.87128e-18	flexdmg
ADAMTS17	50	Standing height	Chapter XXI Factors influencing health status and contact with health services	280040	1986	278054	7.46382e-22	-0.150902	-0.181685	-0.120118	0.015706	-0.0722058	0.000670724	-0.156337	6.71538e-22	ptvraredmg
KLF1	30050	Mean corpuscular haemoglobin	Chapter III Diseases of the blood and blood-forming organs and certain disorders involving the immune mechanism	272617	835	271782	7.85317e-22	-0.323326	-0.389319	-0.257333	0.0336705	-0.400458	0.00101054	-0.355308	1.102e-22	flexnonsyn
SLC4A1	30260	Mean reticulocyte volume	Chapter III Diseases of the blood and blood-forming organs and certain disorders involving the immune mechanism	267410	26	267384	8.24164e-22	-1.86305	-2.24351	-1.48259	0.194115	-2.1011	0.000154536	-1.861	1.29317e-21	ptv
SLC4A1	30260	Mean reticulocyte volume	Chapter III Diseases of the blood and blood-forming organs and certain disorders involving the immune mechanism	267410	26	267384	8.24164e-22	-1.86305	-2.24351	-1.48259	0.194115	-2.1011	0.000154536	-1.861	1.29317e-21	ptv5pcnt
UGT1A9	30840	Total bilirubin	Chapter IV Endocrine nutritional and metabolic diseases	266677	248	266429	9.76326e-22	0.579105	0.460628	0.697581	0.060448	0.523016	-0.000328706	0.60538	1.29499e-22	UR
SPTA1	30250	Reticulocyte count	Chapter III Diseases of the blood and blood-forming organs and certain disorders involving the immune mechanism	267410	224	267186	1.05054e-21	0.630289	0.501239	0.759339	0.0658428	0.568354	-0.000454244	0.679587	6.15923e-24	ptv
TUBB1	30080	Platelet count	Chapter III Diseases of the blood and blood-forming organs and certain disorders involving the immune mechanism	272618	215	272403	1.0613e-21	-0.630465	-0.759566	-0.501365	0.0658686	-0.656677	0.000431773	-0.613022	1.4496e-19	URmtr
STAB1	25029	Median T2star in caudate (right)	Chapter VI Diseases of the nervous system	23340	638	22702	1.12186e-21	0.378336	0.300884	0.455787	0.0395149	0.339611	-0.0101409	0.408828	4.24617e-15	flexdmg
SCUBE3	50	Standing height	Chapter XXI Factors influencing health status and contact with health services	280040	1345	278695	1.24163e-21	-0.182158	-0.219522	-0.144794	0.0190635	-0.181147	0.00089877	-0.182998	4.65815e-20	ptvraredmg
POLE	30260	Mean reticulocyte volume	Chapter III Diseases of the blood and blood-forming organs and certain disorders involving the immune mechanism	267410	2786	264624	1.32192e-21	0.179999	0.143053	0.216945	0.0188503	0.17646	-0.00199961	0.175297	1.68807e-19	ptvraredmg
LIPG	30630	Apolipoprotein A	Chapter IX Diseases of the circulatory system	244064	1342	242722	1.38008e-21	0.238961	0.18989	0.288032	0.0250366	0.225663	-0.00118007	0.261325	8.84025e-24	flexnonsyn
KLF1	30040	Mean corpuscular volume	Chapter III Diseases of the blood and blood-forming organs and certain disorders involving the immune mechanism	272617	464	272153	1.72215e-21	-0.432879	-0.521987	-0.343771	0.0454639	-0.474353	0.000803836	-0.466459	5.46409e-22	flexnonsynmtr
IFRD2	30250	Reticulocyte count	Chapter III Diseases of the blood and blood-forming organs and certain disorders involving the immune mechanism	267410	1001	266409	2.02473e-21	0.296487	0.235347	0.357626	0.0311942	0.332204	-0.00118946	0.306436	1.05338e-21	ptvraredmg
UGT1A9	30840	Total bilirubin	Chapter IV Endocrine nutritional and metabolic diseases	266677	1315	265362	2.0269e-21	0.250006	0.198451	0.301562	0.0263041	0.228682	-0.00090629	0.265623	1.39324e-22	flexnonsynmtr
ADAMTS17	50	Standing height	Chapter XXI Factors influencing health status and contact with health services	280040	3570	276470	2.56059e-21	-0.111372	-0.134398	-0.0883461	0.011748	-0.0520493	0.000858526	-0.118303	2.00804e-22	flexdmg
ASXL1	30110	Platelet distribution width	Chapter III Diseases of the blood and blood-forming organs and certain disorders involving the immune mechanism	272615	257	272358	2.70958e-21	0.583677	0.462928	0.704425	0.0616072	0.624779	-0.000643074	0.587645	5.05545e-21	ptv5pcnt
ANGPTL3	30630	Apolipoprotein A	Chapter IX Diseases of the circulatory system	244064	405	243659	2.89893e-21	-0.430587	-0.519731	-0.341443	0.045482	-0.406441	0.000733694	-0.43037	6.11248e-20	ptvraredmg
IFRD2	30240	Reticulocyte percentage	Chapter III Diseases of the blood and blood-forming organs and certain disorders involving the immune mechanism	267411	873	266538	3.62958e-21	0.319421	0.253127	0.385716	0.0338241	0.350545	-0.0011239	0.332529	8.43192e-22	raredmg
LIPG	30760	HDL cholesterol	Chapter IX Diseases of the circulatory system	245489	986	244503	3.77526e-21	0.271931	0.215469	0.328393	0.0288077	0.238382	-0.00102529	0.297027	2.19972e-23	flexdmg
LIPG	30630	Apolipoprotein A	Chapter IX Diseases of the circulatory system	244064	594	243470	4.13832e-21	0.354287	0.28065	0.427924	0.0375705	0.33556	-0.000800394	0.386132	4.52568e-23	ptvraredmg
UGT1A7	30660	Direct bilirubin	Chapter XI Diseases of the digestive system	227358	1940	225418	4.38666e-21	0.206737	0.16374	0.249734	0.0219376	0.19253	-0.00141555	0.211561	1.11565e-20	flexnonsyn
UGT1A10	30660	Direct bilirubin	Chapter XI Diseases of the digestive system	227358	1055	226303	4.97758e-21	0.279374	0.221188	0.337561	0.0296873	0.262486	-0.00101347	0.275899	7.6942e-20	raredmg
LDLR	30640	Apolipoprotein B	Chapter IX Diseases of the circulatory system	266389	824	265565	5.1408e-21	0.327374	0.259165	0.395583	0.0348009	0.266405	-0.000897864	0.328868	1.79606e-20	raredmgmtr
ENPP1	30810	Phosphate	Chapter IV Endocrine nutritional and metabolic diseases	245156	746	244410	5.47035e-21	-0.334299	-0.403999	-0.2646	0.0355615	-0.320063	0.00101647	-0.327917	2.26344e-19	ptvraredmg
LRP2	30700	Creatinine	Chapter XIV Diseases of the genitourinary system	267620	2049	265571	6.3642e-21	-0.166423	-0.201181	-0.131666	0.0177337	-0.120382	0.0010809	-0.166754	2.0009e-19	UR
ANGPTL3	30630	Apolipoprotein A	Chapter IX Diseases of the circulatory system	244064	189	243875	6.40489e-21	-0.624506	-0.754943	-0.494069	0.0665503	-0.611242	0.00055925	-0.621054	1.32143e-19	ptv
SLC34A3	30700	Creatinine	Chapter XIV Diseases of the genitourinary system	267620	1423	266197	7.60471e-21	0.199046	0.157392	0.2407	0.0212525	0.160391	-0.00087501	0.200083	3.54591e-20	ptvraredmg
LY75-CD302	30090	Platelet crit	Chapter III Diseases of the blood and blood-forming organs and certain disorders involving the immune mechanism	272615	2067	270548	8.03028e-21	0.196158	0.155082	0.237233	0.020957	0.202778	-0.00143314	0.206029	6.26189e-22	ptv5pcnt
CAD	30260	Mean reticulocyte volume	Chapter III Diseases of the blood and blood-forming organs and certain disorders involving the immune mechanism	267410	484	266926	8.50076e-21	0.421209	0.332952	0.509467	0.0450298	0.399897	-0.000547902	0.411234	1.13688e-18	URmtr
JAK2	30090	Platelet crit	Chapter III Diseases of the blood and blood-forming organs and certain disorders involving the immune mechanism	272615	531	272084	8.55064e-21	0.385589	0.30479	0.466389	0.0412246	0.399944	-0.000716568	0.367621	4.93899e-18	UR
UGT1A9	30840	Total bilirubin	Chapter IV Endocrine nutritional and metabolic diseases	266677	232	266445	9.5127e-21	0.583834	0.461346	0.706322	0.0624949	0.619253	-0.000319315	0.595665	5.31076e-21	ptv
UGT1A3	30660	Direct bilirubin	Chapter XI Diseases of the digestive system	227358	1773	225585	9.90369e-21	0.214179	0.169225	0.259134	0.0229364	0.219728	-0.00129988	0.210113	2.0046e-19	flexdmg
UPB1	30730	Gamma glutamyltransferase	Chapter XI Diseases of the digestive system	267619	1189	266430	9.95505e-21	0.251617	0.198801	0.304434	0.0269476	0.234425	-0.00109026	0.244815	3.28128e-19	ptv5pcnt
UGT1A8	30840	Total bilirubin	Chapter IV Endocrine nutritional and metabolic diseases	266677	2338	264339	1.02791e-20	0.18451	0.145766	0.223254	0.0197678	0.127157	-0.000920377	0.188088	4.95778e-20	flexnonsyn
UGT1A7	30660	Direct bilirubin	Chapter XI Diseases of the digestive system	227358	1068	226290	1.05698e-20	0.275327	0.217495	0.333159	0.0295064	0.277447	-0.00101898	0.278108	3.30843e-20	ptvraredmg
APOB	30870	Triglycerides	Chapter IX Diseases of the circulatory system	267548	14134	253414	1.07188e-20	-0.0779696	-0.0943498	-0.0615894	0.00835736	-0.0552997	0.00296741	-0.0817596	1.76539e-21	flexnonsyn
CASR	30680	Calcium(30680)	Chapter IV Endocrine nutritional and metabolic diseases	245502	367	245135	1.1282e-20	0.484837	0.382922	0.586752	0.0519983	0.571919	-0.000601881	0.455395	6.33033e-18	UR
TMPRSS6	30050	Mean corpuscular haemoglobin	Chapter III Diseases of the blood and blood-forming organs and certain disorders involving the immune mechanism	272617	204	272413	1.13318e-20	-0.634321	-0.767666	-0.500975	0.0680343	-0.706345	0.000353688	-0.713168	1.34361e-22	ptv
ADAMTS10	50	Standing height	Chapter XXI Factors influencing health status and contact with health services	280040	935	279105	1.17728e-20	-0.212929	-0.25771	-0.168148	0.0228478	-0.148791	0.000576822	-0.213544	3.10837e-19	ptvraredmg
TERT	30040	Mean corpuscular volume	Chapter III Diseases of the blood and blood-forming organs and certain disorders involving the immune mechanism	272617	822	271795	1.2369e-20	0.318312	0.251331	0.385294	0.0341748	0.292258	-0.000730343	0.323807	6.41434e-20	ptvraredmg
GGT1	30730	Gamma glutamyltransferase	Chapter XI Diseases of the digestive system	267619	41	267578	1.42977e-20	-1.34632	-1.63009	-1.06255	0.144783	-0.994397	7.95467e-05	-1.3283	8.94748e-20	URmtr
HBB	30060	Mean corpuscular haemoglobin concentration	Chapter III Diseases of the blood and blood-forming organs and certain disorders involving the immune mechanism	272615	320	272295	1.46823e-20	-0.510862	-0.618572	-0.403152	0.0549549	-0.444773	0.000390438	-0.450001	7.09713e-15	ptvraredmg
ZFAT	50	Standing height	Chapter XXI Factors influencing health status and contact with health services	280040	533	279507	1.51083e-20	0.281008	0.221741	0.340276	0.0302388	0.208024	-0.000335362	0.268626	9.2808e-18	ptvraredmg
APOB	30870	Triglycerides	Chapter IX Diseases of the circulatory system	267548	8078	259470	1.54222e-20	-0.101477	-0.122884	-0.0800693	0.0109223	-0.0699972	0.00207812	-0.103096	2.857e-20	flexnonsynmtr
IFRD2	30250	Reticulocyte count	Chapter III Diseases of the blood and blood-forming organs and certain disorders involving the immune mechanism	267410	873	266537	1.56439e-20	0.310211	0.244759	0.375663	0.0333945	0.32404	-0.00103024	0.323295	3.31356e-21	raredmg
UGT1A10	30660	Direct bilirubin	Chapter XI Diseases of the digestive system	227358	2541	224817	1.63049e-20	0.178225	0.140604	0.215847	0.019195	0.162225	-0.00160833	0.183731	9.27616e-21	flexnonsyn
ABCA1	30690	Cholesterol	Chapter IX Diseases of the circulatory system	267767	3225	264542	1.63408e-20	-0.161325	-0.19538	-0.127269	0.0173755	-0.155287	0.0022027	-0.173674	9.17777e-23	raredmg
KLF1	30070	Red blood cell (erythrocyte) distribution width	Chapter III Diseases of the blood and blood-forming organs and certain disorders involving the immune mechanism	272617	835	271782	1.6539e-20	0.318375	0.251157	0.385593	0.0342953	0.348493	-0.00104728	0.351968	3.21307e-22	flexnonsyn
UGT1A9	30660	Direct bilirubin	Chapter XI Diseases of the digestive system	227358	793	226565	1.67609e-20	0.317646	0.250573	0.38472	0.0342215	0.319554	-0.000892293	0.309962	9.62848e-19	raredmg
RHAG	30270	Mean sphered cell volume	Chapter III Diseases of the blood and blood-forming organs and certain disorders involving the immune mechanism	267411	1029	266382	1.76175e-20	-0.287232	-0.347918	-0.226545	0.0309629	-0.361461	0.00116136	-0.290135	7.37763e-20	flexnonsyn
LRP2	30700	Creatinine	Chapter XIV Diseases of the genitourinary system	267620	13682	253938	1.77706e-20	-0.0651113	-0.0788694	-0.0513532	0.00701955	-0.0500368	0.00279816	-0.064093	1.24384e-18	flexnonsyn
JAK2	30080	Platelet count	Chapter III Diseases of the blood and blood-forming organs and certain disorders involving the immune mechanism	272618	94	272524	2.11139e-20	0.921991	0.726785	1.1172	0.0995962	0.92846	-0.000225073	0.898313	3.02503e-18	ptv5pcnt
APOA5	30760	HDL cholesterol	Chapter IX Diseases of the circulatory system	245489	239	245250	2.34984e-20	-0.540125	-0.654621	-0.425628	0.0584175	-0.531708	0.000408076	-0.542611	4.60076e-20	ptv
APOA5	30760	HDL cholesterol	Chapter IX Diseases of the circulatory system	245489	239	245250	2.34984e-20	-0.540125	-0.654621	-0.425628	0.0584175	-0.531708	0.000408076	-0.542611	4.60076e-20	ptv5pcnt
TUBB1	30080	Platelet count	Chapter III Diseases of the blood and blood-forming organs and certain disorders involving the immune mechanism	272618	343	272275	2.36443e-20	-0.48225	-0.584486	-0.380013	0.0521622	-0.549945	0.000569573	-0.464879	6.01626e-18	UR
MRPL18	30790	Lipoprotein A	Chapter IX Diseases of the circulatory system	214018	724	213294	2.37992e-20	0.342039	0.269523	0.414555	0.0369984	0.331363	-0.00125794	0.345474	3.23037e-20	flexdmg
MC4R	21002	Weight(21002)	Chapter XXI Factors influencing health status and contact with health services	279911	924	278987	2.80593e-20	0.265199	0.208865	0.321532	0.0287421	0.241414	-0.000809715	0.256997	2.76969e-18	flexdmg
MC4R	21002	Weight(21002)	Chapter XXI Factors influencing health status and contact with health services	279911	757	279154	2.86298e-20	0.29284	0.23062	0.35506	0.0317453	0.321168	-0.000796295	0.286171	1.36293e-18	ptvraredmg
LCAT	30270	Mean sphered cell volume	Chapter III Diseases of the blood and blood-forming organs and certain disorders involving the immune mechanism	267411	1084	266327	2.9401e-20	0.278228	0.219095	0.337361	0.0301705	0.271752	-0.00107239	0.275033	1.4894e-18	flexdmg
ACAN	51	Seated height	Chapter XXI Factors influencing health status and contact with health services	279980	34	279946	3.01057e-20	-1.23017	-1.4917	-0.968641	0.133434	-0.919777	0.000107339	-1.25005	7.54006e-20	ptv
ACAN	51	Seated height	Chapter XXI Factors influencing health status and contact with health services	279980	34	279946	3.01057e-20	-1.23017	-1.4917	-0.968641	0.133434	-0.919777	0.000107339	-1.25005	7.54006e-20	ptv5pcnt
UGT1A5	30660	Direct bilirubin	Chapter XI Diseases of the digestive system	227358	266	227092	3.01956e-20	0.544106	0.42843	0.659782	0.0590192	0.450683	-0.000324971	0.557607	9.38e-21	UR
PIEZO1	30750	Glycated haemoglobin (HbA1c)	Chapter IV Endocrine nutritional and metabolic diseases	267327	10936	256391	3.12631e-20	-0.0853236	-0.103471	-0.0671763	0.00925893	-0.0511521	0.00234218	-0.0868175	7.82649e-20	flexdmg
MC4R	23098	Weight(23098)	Chapter XXI Factors influencing health status and contact with health services	275916	742	275174	3.60309e-20	0.294905	0.232078	0.357731	0.0320548	0.324388	-0.000766981	0.288072	1.79757e-18	ptvraredmg
JAK2	30080	Platelet count	Chapter III Diseases of the blood and blood-forming organs and certain disorders involving the immune mechanism	272618	93	272525	3.61376e-20	0.921165	0.724913	1.11742	0.10013	0.932489	-0.00022048	0.898313	3.02503e-18	ptv
TMPRSS6	30070	Red blood cell (erythrocyte) distribution width	Chapter III Diseases of the blood and blood-forming organs and certain disorders involving the immune mechanism	272617	2309	270308	3.76002e-20	0.190147	0.149618	0.230676	0.0206784	0.19572	-0.00139638	0.199006	2.23664e-20	flexdmg
TMPRSS6	30040	Mean corpuscular volume	Chapter III Diseases of the blood and blood-forming organs and certain disorders involving the immune mechanism	272617	2006	270611	3.90468e-20	-0.201528	-0.244502	-0.158554	0.0219257	-0.208998	0.00137341	-0.209797	4.60256e-20	ptvraredmg
GP1BB	30080	Platelet count	Chapter III Diseases of the blood and blood-forming organs and certain disorders involving the immune mechanism	272618	53	272565	3.97418e-20	-1.21881	-1.47876	-0.958856	0.132631	-1.81165	0.000211293	-1.22899	5.94501e-19	URmtr
CHEK2	30090	Platelet crit	Chapter III Diseases of the blood and blood-forming organs and certain disorders involving the immune mechanism	272615	1490	271125	4.04267e-20	0.226539	0.178212	0.274866	0.024657	0.206813	-0.00107945	0.226946	6.9058e-20	ptv5pcnt
LDLR	30690	Cholesterol	Chapter IX Diseases of the circulatory system	267767	843	266924	4.04428e-20	0.31082	0.244513	0.377126	0.0338303	0.192723	-0.000556519	0.311707	1.19619e-19	raredmgmtr
SLC22A7	30700	Creatinine	Chapter XIV Diseases of the genitourinary system	267620	1225	266395	4.21607e-20	0.210267	0.16539	0.255145	0.0228972	0.191414	-0.00100603	0.205079	2.89628e-18	flexdmg
PTPRH	30080	Platelet count	Chapter III Diseases of the blood and blood-forming organs and certain disorders involving the immune mechanism	272618	2370	270248	4.281e-20	-0.183024	-0.222095	-0.143954	0.0199341	-0.165888	0.00159389	-0.185454	6.80013e-20	ptv5pcnt
CSF2RB	30150	Eosinophill count	Chapter III Diseases of the blood and blood-forming organs and certain disorders involving the immune mechanism	272176	396	271780	4.32032e-20	-0.459342	-0.557409	-0.361276	0.0500346	-0.460014	0.000625709	-0.462028	1.19937e-19	ptv5pcnt
ACO1	30020	Haemoglobin concentration	Chapter III Diseases of the blood and blood-forming organs and certain disorders involving the immune mechanism	272618	1502	271116	4.32492e-20	0.187843	0.147739	0.227947	0.0204614	0.155763	-0.00101513	0.183476	1.53647e-18	ptvraredmg
ANGPTL3	30690	Cholesterol	Chapter IX Diseases of the circulatory system	267767	209	267558	4.36011e-20	-0.622957	-0.755969	-0.489946	0.0678639	-0.537344	0.00052846	-0.631089	6.97483e-20	ptv
ACO1	30030	Haematocrit percentage	Chapter III Diseases of the blood and blood-forming organs and certain disorders involving the immune mechanism	272618	1502	271116	4.45296e-20	0.193064	0.151832	0.234297	0.0210373	0.170528	-0.00107943	0.187358	2.54407e-18	ptvraredmg
MPL	30080	Platelet count	Chapter III Diseases of the blood and blood-forming organs and certain disorders involving the immune mechanism	272618	1307	271311	4.51774e-20	0.245642	0.193172	0.298113	0.0267711	0.266694	-0.00111159	0.254404	1.00406e-20	ptvraredmg
MC4R	23098	Weight(23098)	Chapter XXI Factors influencing health status and contact with health services	275916	907	275009	4.60251e-20	0.26605	0.209208	0.322892	0.0290015	0.245986	-0.000771519	0.257757	4.54493e-18	flexdmg
MC4R	23113	Leg fat-free mass (right)	Chapter XXI Factors influencing health status and contact with health services	275884	742	275142	4.92892e-20	0.213526	0.167869	0.259183	0.0232947	0.17489	-0.00052197	0.207943	3.55961e-18	ptvraredmg
MC4R	23105	Basal metabolic rate	Chapter XXI Factors influencing health status and contact with health services	275904	742	275162	5.13004e-20	0.21739	0.170885	0.263896	0.0237275	0.175495	-0.00053101	0.212504	2.93008e-18	ptvraredmg
ANGPTL4	30870	Triglycerides	Chapter IX Diseases of the circulatory system	267548	1196	266352	5.13603e-20	-0.256675	-0.311585	-0.201765	0.0280157	-0.255911	0.00111395	-0.26101	9.14983e-20	flexnonsynmtr
GMPR	30240	Reticulocyte percentage	Chapter III Diseases of the blood and blood-forming organs and certain disorders involving the immune mechanism	267411	997	266414	5.18324e-20	0.290321	0.228206	0.352435	0.0316914	0.293552	-0.00102087	0.281494	7.72373e-18	ptv5pcnt
GFI1B	30080	Platelet count	Chapter III Diseases of the blood and blood-forming organs and certain disorders involving the immune mechanism	272618	528	272090	5.29333e-20	-0.385202	-0.467637	-0.302768	0.0420592	-0.383202	0.000748714	-0.399983	1.41156e-19	flexdmg
PCSK9	30780	LDL direct	Chapter IX Diseases of the circulatory system	267281	685	266596	5.6004e-20	-0.347979	-0.422497	-0.273461	0.0380201	-0.352055	0.000843326	-0.335874	9.91391e-18	raredmg
MC4R	23118	Leg predicted mass (left)	Chapter XXI Factors influencing health status and contact with health services	275863	742	275121	5.79164e-20	0.212752	0.167174	0.25833	0.0232545	0.176438	-0.000512932	0.208134	2.91063e-18	ptvraredmg
UGT1A3	30660	Direct bilirubin	Chapter XI Diseases of the digestive system	227358	2953	224405	6.1654e-20	0.162909	0.127983	0.197834	0.0178194	0.162537	-0.00161935	0.159379	1.75815e-18	flexnonsyn
FLG	22147	Age asthma diagnosed by doctor	Chapter X Diseases of the respiratory system	8919	1210	7709	6.69482e-20	-0.268512	-0.32601	-0.211014	0.0293323	-0.23299	0.0362219	-0.273236	2.84788e-20	ptv5pcnt
LCAT	30760	HDL cholesterol	Chapter IX Diseases of the circulatory system	245489	205	245284	6.71115e-20	-0.576044	-0.699665	-0.452423	0.0630728	-0.558637	0.000418278	-0.56956	4.06516e-18	UR
STAB1	25028	Median T2star in caudate (left)	Chapter VI Diseases of the nervous system	23340	638	22702	6.77923e-20	0.360938	0.28353	0.438347	0.0394926	0.292568	-0.00938967	0.416705	1.10453e-15	flexdmg
SLC4A1	30840	Total bilirubin	Chapter IV Endocrine nutritional and metabolic diseases	266677	26	266651	6.79884e-20	1.70405	1.3383	2.06981	0.186612	1.84331	-1.87832e-05	1.70438	6.91101e-20	ptv
SLC4A1	30840	Total bilirubin	Chapter IV Endocrine nutritional and metabolic diseases	266677	26	266651	6.79884e-20	1.70405	1.3383	2.06981	0.186612	1.84331	-1.87832e-05	1.70438	6.91101e-20	ptv5pcnt
APOA5	30870	Triglycerides	Chapter IX Diseases of the circulatory system	267548	627	266921	6.95138e-20	0.352856	0.2771	0.428612	0.0386516	0.28382	-0.000734832	0.362447	4.25536e-20	flexnonsynmtr
MEPE	3148	Heel bone mineral density (BMD)	Chapter XIII Diseases of the musculoskeletal system and connective tissue	149970	573	149397	6.95187e-20	-0.36983	-0.449225	-0.290434	0.0405085	-0.341797	0.00135265	-0.381449	4.16933e-21	ptv5pcnt
CRP	30710	C-reactive protein	Chapter III Diseases of the blood and blood-forming organs and certain disorders involving the immune mechanism	267178	140	267038	7.10116e-20	-0.763278	-0.927191	-0.599365	0.0836302	-0.766441	0.000243721	-0.764308	1.3087e-19	ptv
CRP	30710	C-reactive protein	Chapter III Diseases of the blood and blood-forming organs and certain disorders involving the immune mechanism	267178	140	267038	7.10116e-20	-0.763278	-0.927191	-0.599365	0.0836302	-0.766441	0.000243721	-0.764308	1.3087e-19	ptv5pcnt
CETP	30760	HDL cholesterol	Chapter IX Diseases of the circulatory system	245489	57	245432	7.42786e-20	1.09079	0.856421	1.32516	0.119578	1.0063	-0.000183634	1.16055	9.56227e-21	rec
APOA1	30630	Apolipoprotein A	Chapter IX Diseases of the circulatory system	244064	816	243248	7.67699e-20	-0.292419	-0.355274	-0.229565	0.032069	-0.294349	0.000861963	-0.287805	1.10397e-18	flexdmg
HBB	30070	Red blood cell (erythrocyte) distribution width	Chapter III Diseases of the blood and blood-forming organs and certain disorders involving the immune mechanism	272617	224	272393	8.07715e-20	0.602703	0.473075	0.732331	0.0661377	0.535718	-0.000372061	0.529204	6.5651e-14	flexnonsynmtr
MC4R	23114	Leg predicted mass (right)	Chapter XXI Factors influencing health status and contact with health services	275884	742	275142	8.31794e-20	0.210821	0.165462	0.25618	0.0231426	0.166094	-0.000485659	0.205343	5.70328e-18	ptvraredmg
MC4R	23117	Leg fat-free mass (left)	Chapter XXI Factors influencing health status and contact with health services	275865	742	275123	8.72823e-20	0.213128	0.167247	0.25901	0.0234093	0.1719	-0.000522006	0.206304	9.25242e-18	ptvraredmg
TET2	30190	Monocyte percentage	Chapter III Diseases of the blood and blood-forming organs and certain disorders involving the immune mechanism	272178	357	271821	8.79585e-20	0.464852	0.364771	0.564933	0.0510625	0.424035	-0.000354259	0.481918	1.23945e-19	ptv5pcnt
FCGRT	30600	Albumin	Chapter XI Diseases of the digestive system	245617	16	245601	9.22469e-20	-2.23265	-2.7136	-1.7517	0.245386	-2.06007	0.000147851	-2.20362	2.14459e-19	ptv
FCGRT	30600	Albumin	Chapter XI Diseases of the digestive system	245617	16	245601	9.22469e-20	-2.23265	-2.7136	-1.7517	0.245386	-2.06007	0.000147851	-2.20362	2.14459e-19	ptv5pcnt
GCK	30740	Glucose	Chapter IV Endocrine nutritional and metabolic diseases	245305	124	245181	9.28475e-20	0.804825	0.631438	0.978211	0.0884637	1.35856	-0.000178667	0.819843	2.2481e-19	URmtr
TET2	30190	Monocyte percentage	Chapter III Diseases of the blood and blood-forming organs and certain disorders involving the immune mechanism	272178	336	271842	9.42797e-20	0.478652	0.375514	0.581789	0.0526219	0.49566	-0.00035886	0.481918	1.23945e-19	ptv
UGT1A4	30660	Direct bilirubin	Chapter XI Diseases of the digestive system	227358	1377	225981	9.53712e-20	0.236514	0.185545	0.287484	0.0260051	0.219728	-0.00100245	0.244286	6.18598e-20	flexdmg
SLC34A3	30720	Cystatin C	Chapter III Diseases of the blood and blood-forming organs and certain disorders involving the immune mechanism	267750	1424	266326	9.80135e-20	0.217702	0.170771	0.264633	0.0239448	0.259947	-0.00131889	0.215504	1.13317e-18	ptvraredmg
MEPE	78	Heel bone mineral density (BMD) T-score| automated	Chapter XIII Diseases of the musculoskeletal system and connective tissue	150037	573	149464	9.94753e-20	-0.368399	-0.447826	-0.288972	0.0405244	-0.34232	0.00136874	-0.379702	6.5033e-21	ptv5pcnt
MEPE	3147	Heel quantitative ultrasound index (QUI)| direct entry	Chapter XIII Diseases of the musculoskeletal system and connective tissue	150037	573	149464	9.94945e-20	-0.368398	-0.447825	-0.288971	0.0405244	-0.342373	0.00136874	-0.379692	6.51884e-21	ptv5pcnt
LCAT	30270	Mean sphered cell volume	Chapter III Diseases of the blood and blood-forming organs and certain disorders involving the immune mechanism	267411	1142	266269	1.16094e-19	0.266743	0.209123	0.324362	0.0293982	0.24074	-0.00108175	0.265859	3.35087e-18	flexnonsyn
ADAMTS17	50	Standing height	Chapter XXI Factors influencing health status and contact with health services	280040	3879	276161	1.26726e-19	-0.102217	-0.12432	-0.0801132	0.0112774	-0.0502404	0.000728853	-0.100434	1.00566e-17	flexnonsynmtr
PFKM	30750	Glycated haemoglobin (HbA1c)	Chapter IV Endocrine nutritional and metabolic diseases	267327	1980	265347	1.34964e-19	-0.19372	-0.235642	-0.151798	0.021389	-0.205957	0.0015271	-0.195344	4.54046e-19	flexdmg
HBB	30270	Mean sphered cell volume	Chapter III Diseases of the blood and blood-forming organs and certain disorders involving the immune mechanism	267411	219	267192	1.43081e-19	-0.606625	-0.737994	-0.475256	0.0670258	-0.487529	0.00040273	-0.595299	9.90622e-17	flexnonsynmtr
SPTA1	30260	Mean reticulocyte volume	Chapter III Diseases of the blood and blood-forming organs and certain disorders involving the immune mechanism	267410	224	267186	1.55436e-19	-0.598185	-0.727856	-0.468514	0.0661594	-0.688356	0.000472975	-0.632853	1.23204e-20	ptv
UGT1A5	30840	Total bilirubin	Chapter IV Endocrine nutritional and metabolic diseases	266677	294	266383	1.61529e-19	0.501781	0.392958	0.610605	0.055523	0.429241	-0.000338098	0.533681	3.63362e-21	UR
PCSK9	30640	Apolipoprotein B	Chapter IX Diseases of the circulatory system	266389	682	265707	1.91102e-19	-0.344916	-0.419873	-0.26996	0.0382435	-0.388496	0.000775641	-0.339641	6.78583e-18	raredmg
ACO1	30020	Haemoglobin concentration	Chapter III Diseases of the blood and blood-forming organs and certain disorders involving the immune mechanism	272618	2152	270466	2.02609e-19	0.154248	0.120704	0.187793	0.0171149	0.129554	-0.00115293	0.159251	1.35913e-19	flexdmg
STAB1	25028	Median T2star in caudate (left)	Chapter VI Diseases of the nervous system	23340	369	22971	2.04905e-19	0.465617	0.364421	0.566813	0.0516288	0.388807	-0.00815557	0.539468	1.3507e-15	ptvraredmg
SPTA1	30250	Reticulocyte count	Chapter III Diseases of the blood and blood-forming organs and certain disorders involving the immune mechanism	267410	265	267145	2.21403e-19	0.545045	0.426385	0.663705	0.0605416	0.504409	-0.000468292	0.582832	4.25735e-21	ptv5pcnt
ITGA2B	30080	Platelet count	Chapter III Diseases of the blood and blood-forming organs and certain disorders involving the immune mechanism	272618	1734	270884	2.32375e-19	-0.209277	-0.254865	-0.163689	0.0232595	-0.19046	0.00124479	-0.213271	4.66801e-19	flexdmg
JAK2	30090	Platelet crit	Chapter III Diseases of the blood and blood-forming organs and certain disorders involving the immune mechanism	272615	94	272521	2.37625e-19	0.880636	0.688749	1.07252	0.0979025	0.851173	-0.000197516	0.866956	1.20639e-17	ptv5pcnt
B4GALNT3	30610	Alkaline phosphatase	Chapter XI Diseases of the digestive system	267769	2164	265605	2.8222e-19	0.189631	0.148224	0.231038	0.0211262	0.214575	-0.00165552	0.18436	5.65651e-18	flexdmg
FLG	20009	Interpolated Age of participant when non-cancer illness first diagnosed	Chapter XXI Factors influencing health status and contact with health services	210729	25313	185416	2.83283e-19	-0.0517289	-0.0630244	-0.0404334	0.00576309	-0.0384099	0.00561569	-0.0512097	1.89441e-18	ptv5pcnt
GMPR	30290	High light scatter reticulocyte percentage	Chapter III Diseases of the blood and blood-forming organs and certain disorders involving the immune mechanism	267411	997	266414	3.2517e-19	0.283595	0.221563	0.345627	0.0316494	0.278205	-0.000974045	0.271923	9.7567e-17	ptv5pcnt
JAK2	30090	Platelet crit	Chapter III Diseases of the blood and blood-forming organs and certain disorders involving the immune mechanism	272615	93	272522	3.50054e-19	0.881155	0.688241	1.07407	0.0984271	0.868634	-0.000192922	0.866956	1.20639e-17	ptv
TFR2	30050	Mean corpuscular haemoglobin	Chapter III Diseases of the blood and blood-forming organs and certain disorders involving the immune mechanism	272617	791	271826	3.87388e-19	0.309231	0.241445	0.377017	0.0345851	0.390604	-0.000909484	0.337357	9.84719e-21	ptvraredmg
MEPE	3146	Speed of sound through heel	Chapter XIII Diseases of the musculoskeletal system and connective tissue	150037	573	149464	4.42311e-19	-0.365014	-0.445155	-0.284873	0.0408886	-0.354149	0.00138543	-0.37669	3.10298e-20	ptv5pcnt
SLC34A3	30720	Cystatin C	Chapter III Diseases of the blood and blood-forming organs and certain disorders involving the immune mechanism	267750	4538	263212	4.53247e-19	0.120421	0.0939721	0.146869	0.0134943	0.115237	-0.00210462	0.114736	1.6563e-16	flexnonsyn
MC4R	23105	Basal metabolic rate	Chapter XXI Factors influencing health status and contact with health services	275904	907	274997	4.54024e-19	0.191568	0.149492	0.233644	0.0214675	0.151034	-0.000517394	0.184576	6.39431e-17	flexdmg
STAB1	25028	Median T2star in caudate (left)	Chapter VI Diseases of the nervous system	23340	93	23247	4.65999e-19	0.912508	0.71217	1.11285	0.10221	0.910501	-0.00439968	0.96583	8.10949e-12	ptv
STAB1	25028	Median T2star in caudate (left)	Chapter VI Diseases of the nervous system	23340	93	23247	4.65999e-19	0.912508	0.71217	1.11285	0.10221	0.910501	-0.00439968	0.96583	8.10949e-12	ptv5pcnt
SLCO1B1	30840	Total bilirubin	Chapter IV Endocrine nutritional and metabolic diseases	266677	872	265805	4.82798e-19	0.287845	0.224575	0.351115	0.0322811	0.325354	-0.000967335	0.292963	1.07643e-17	flexdmg
CASR	30680	Calcium(30680)	Chapter IV Endocrine nutritional and metabolic diseases	245502	1047	244455	5.27462e-19	0.274595	0.214171	0.335019	0.0308289	0.291649	-0.00096913	0.258425	1.6301e-16	ptvraredmg
NPR2	50	Standing height	Chapter XXI Factors influencing health status and contact with health services	280040	55	279985	5.85164e-19	-0.836637	-1.02098	-0.652297	0.0940522	-0.668026	0.000129673	-0.819512	2.76399e-17	ptv
NPR2	50	Standing height	Chapter XXI Factors influencing health status and contact with health services	280040	55	279985	5.85164e-19	-0.836637	-1.02098	-0.652297	0.0940522	-0.668026	0.000129673	-0.819512	2.76399e-17	ptv5pcnt
MC4R	23113	Leg fat-free mass (right)	Chapter XXI Factors influencing health status and contact with health services	275884	907	274977	6.18296e-19	0.187352	0.146043	0.22866	0.021076	0.113625	-0.000490198	0.180005	9.7007e-17	flexdmg
RHOF	30100	Mean platelet (thrombocyte) volume	Chapter III Diseases of the blood and blood-forming organs and certain disorders involving the immune mechanism	272615	876	271739	6.30642e-19	0.299949	0.233798	0.3661	0.0337509	0.327676	-0.000877337	0.297938	5.50433e-18	flexdmg
CUBN	30500	Microalbumin in urine	Chapter XIV Diseases of the genitourinary system	85705	1679	84026	7.60825e-19	0.217143	0.169149	0.265137	0.024487	0.250467	-0.00428073	0.238048	5.09433e-21	ptvraredmg
UGT1A4	30840	Total bilirubin	Chapter IV Endocrine nutritional and metabolic diseases	266677	244	266433	7.90441e-19	0.540074	0.420628	0.65952	0.0609425	0.502481	-0.000262965	0.584654	1.86609e-20	UR
ENPP1	30810	Phosphate	Chapter IV Endocrine nutritional and metabolic diseases	245156	1852	243304	7.96229e-19	-0.200458	-0.244796	-0.15612	0.0226219	-0.191083	0.00152726	-0.187789	6.47821e-16	flexnonsyn
CASR	30680	Calcium(30680)	Chapter IV Endocrine nutritional and metabolic diseases	245502	238	245264	7.99729e-19	0.572003	0.445478	0.698528	0.0645545	0.799617	-0.000453961	0.541468	1.2257e-16	URmtr
ABCA1	30690	Cholesterol	Chapter IX Diseases of the circulatory system	267767	2964	264803	8.21028e-19	-0.160456	-0.19596	-0.124952	0.0181147	-0.155363	0.00202031	-0.168743	4.73208e-20	flexnonsynmtr
FLG	23109	Impedance of arm (right)	Chapter XXI Factors influencing health status and contact with health services	275874	32698	243176	8.31969e-19	0.0364672	0.0283967	0.0445377	0.00411766	0.0287951	-0.00357677	0.036718	1.3169e-18	ptv5pcnt
PDE3B	30760	HDL cholesterol	Chapter IX Diseases of the circulatory system	245489	604	244885	8.95247e-19	0.325411	0.253328	0.397493	0.0367771	0.320628	-0.000841657	0.329544	4.93154e-19	ptv5pcnt
TERT	30050	Mean corpuscular haemoglobin	Chapter III Diseases of the blood and blood-forming organs and certain disorders involving the immune mechanism	272617	822	271795	9.0867e-19	0.300144	0.233646	0.366642	0.0339281	0.305846	-0.000803836	0.313802	7.12548e-19	ptvraredmg
UGT1A10	30660	Direct bilirubin	Chapter XI Diseases of the digestive system	227358	1759	225599	9.7177e-19	0.20356	0.158423	0.248698	0.0230296	0.178308	-0.00115668	0.199411	1.71713e-17	flexdmg
UGT1A1	30840	Total bilirubin	Chapter IV Endocrine nutritional and metabolic diseases	266677	646	266031	9.98542e-19	0.3312	0.257734	0.404666	0.0374833	0.31382	-0.000572888	0.326661	1.79229e-17	raredmgmtr
HBB	30010	Red blood cell (erythrocyte) count	Chapter III Diseases of the blood and blood-forming organs and certain disorders involving the immune mechanism	272618	70	272548	1.05374e-18	0.902658	0.702295	1.10302	0.102228	0.97006	-0.00031694	0.97694	1.8483e-19	UR
IGF2BP2	50	Standing height	Chapter XXI Factors influencing health status and contact with health services	280040	238	279802	1.07273e-18	-0.399273	-0.48792	-0.310626	0.0452287	-0.372519	0.000295118	-0.400941	1.8568e-17	flexdmg
IGF2BP2	50	Standing height	Chapter XXI Factors influencing health status and contact with health services	280040	238	279802	1.07273e-18	-0.399273	-0.48792	-0.310626	0.0452287	-0.372519	0.000295118	-0.400941	1.8568e-17	ptvraredmg
UGT1A8	30660	Direct bilirubin	Chapter XI Diseases of the digestive system	227358	795	226563	1.12079e-18	0.301565	0.234575	0.368555	0.034179	0.296992	-0.00079315	0.299433	8.29511e-18	raredmg
UGT1A3	30660	Direct bilirubin	Chapter XI Diseases of the digestive system	227358	777	226581	1.14347e-18	0.304952	0.237192	0.372711	0.0345716	0.315568	-0.000804166	0.297388	4.6226e-17	raredmg
TMPRSS6	30040	Mean corpuscular volume	Chapter III Diseases of the blood and blood-forming organs and certain disorders involving the immune mechanism	272617	2309	270308	1.15151e-18	-0.180368	-0.22045	-0.140287	0.02045	-0.200405	0.00154337	-0.183197	1.70277e-17	flexdmg
MC4R	23118	Leg predicted mass (left)	Chapter XXI Factors influencing health status and contact with health services	275863	907	274956	1.15751e-18	0.185556	0.144319	0.226793	0.0210396	0.141894	-0.000453922	0.179675	9.78844e-17	flexdmg
KLF1	30050	Mean corpuscular haemoglobin	Chapter III Diseases of the blood and blood-forming organs and certain disorders involving the immune mechanism	272617	48	272569	1.20958e-18	-1.2359	-1.51072	-0.96109	0.140213	-1.40927	0.000179141	-1.26691	2.77325e-16	URmtr
TET2	30210	Eosinophill percentage	Chapter III Diseases of the blood and blood-forming organs and certain disorders involving the immune mechanism	272178	799	271379	1.23886e-18	-0.310214	-0.379213	-0.241214	0.0352045	-0.254137	0.000841941	-0.322369	3.08888e-19	ptvraredmg
MC4R	23114	Leg predicted mass (right)	Chapter XXI Factors influencing health status and contact with health services	275884	907	274977	1.3189e-18	0.184357	0.143318	0.225396	0.0209384	0.111734	-0.000462965	0.177086	1.93569e-16	flexdmg
KLF1	30040	Mean corpuscular volume	Chapter III Diseases of the blood and blood-forming organs and certain disorders involving the immune mechanism	272617	48	272569	1.44409e-18	-1.2421	-1.51892	-0.965284	0.141235	-1.39741	0.000280194	-1.25873	4.92539e-16	URmtr
SLCO1B3	30840	Total bilirubin	Chapter IV Endocrine nutritional and metabolic diseases	266677	1453	265224	1.51521e-18	0.219998	0.170939	0.269057	0.0250306	0.250486	-0.00137587	0.238116	2.3068e-20	flexnonsynmtr
UGT1A7	30660	Direct bilirubin	Chapter XI Diseases of the digestive system	227358	834	226524	1.60657e-18	0.293108	0.227698	0.358519	0.0333734	0.310969	-0.000908817	0.289764	1.80037e-17	raredmg
LCAT	30760	HDL cholesterol	Chapter IX Diseases of the circulatory system	245489	43	245446	1.61874e-18	-1.20902	-1.47886	-0.939184	0.137673	-1.52488	0.00016323	-1.19813	9.12415e-18	ptv
LCAT	30760	HDL cholesterol	Chapter IX Diseases of the circulatory system	245489	43	245446	1.61874e-18	-1.20902	-1.47886	-0.939184	0.137673	-1.52488	0.00016323	-1.19813	9.12415e-18	ptv5pcnt
STAB1	25031	Median T2star in putamen (right)	Chapter VI Diseases of the nervous system	23340	464	22876	1.68334e-18	0.403772	0.313675	0.49387	0.0459665	0.415688	-0.0061703	0.5375	1.07531e-18	flexnonsynmtr
RHAG	30290	High light scatter reticulocyte percentage	Chapter III Diseases of the blood and blood-forming organs and certain disorders involving the immune mechanism	267411	348	267063	1.6836e-18	0.469127	0.364371	0.573883	0.0534476	0.3898	-0.000379315	0.473236	4.35627e-18	flexdmg
RHAG	30290	High light scatter reticulocyte percentage	Chapter III Diseases of the blood and blood-forming organs and certain disorders involving the immune mechanism	267411	348	267063	1.6836e-18	0.469127	0.364371	0.573883	0.0534476	0.3898	-0.000379315	0.473236	4.35627e-18	ptvraredmg
SLCO1B3	30660	Direct bilirubin	Chapter XI Diseases of the digestive system	227358	1299	226059	1.68532e-18	0.23496	0.182494	0.287427	0.026769	0.261301	-0.00116769	0.251002	5.59829e-20	flexnonsynmtr
LPL	30630	Apolipoprotein A	Chapter IX Diseases of the circulatory system	244064	641	243423	1.70601e-18	-0.317447	-0.388345	-0.24655	0.0361726	-0.333161	0.000856832	-0.302201	1.52253e-15	ptvraredmg
LIPC	30760	HDL cholesterol	Chapter IX Diseases of the circulatory system	245489	2694	242795	1.82518e-18	0.153361	0.11908	0.187641	0.0174904	0.189345	-0.00206589	0.159417	9.1008e-19	flexnonsyn
UGT1A10	30660	Direct bilirubin	Chapter XI Diseases of the digestive system	227358	252	227106	1.91036e-18	0.531367	0.412521	0.650212	0.0606361	0.453337	-0.000313955	0.550172	1.16099e-18	UR
NPR2	50	Standing height	Chapter XXI Factors influencing health status and contact with health services	280040	1512	278528	1.99743e-18	-0.157516	-0.192766	-0.122265	0.0179853	-0.104658	0.000536579	-0.158219	1.37262e-17	ptvraredmg
MC4R	23102	Whole body water mass	Chapter XXI Factors influencing health status and contact with health services	275912	742	275170	2.08343e-18	0.198829	0.154309	0.243349	0.0227148	0.134254	-0.000449303	0.194676	9.12157e-17	ptvraredmg
JAK2	30080	Platelet count	Chapter III Diseases of the blood and blood-forming organs and certain disorders involving the immune mechanism	272618	343	272275	2.11784e-18	0.456505	0.354266	0.558744	0.0521633	0.485039	-0.000514453	0.429696	1.20995e-15	URmtr
IGFBP3	30770	IGF-1	Chapter IV Endocrine nutritional and metabolic diseases	266313	119	266194	2.19586e-18	-0.770656	-0.943332	-0.59798	0.0881013	-0.813925	0.000277429	-0.769093	3.73828e-18	ptvraredmg
MC4R	23117	Leg fat-free mass (left)	Chapter XXI Factors influencing health status and contact with health services	275865	907	274958	2.35423e-18	0.1851	0.143588	0.226612	0.0211797	0.1416	-0.000462997	0.177221	3.91061e-16	flexdmg
PLD1	30070	Red blood cell (erythrocyte) distribution width	Chapter III Diseases of the blood and blood-forming organs and certain disorders involving the immune mechanism	272617	957	271660	2.46079e-18	0.279829	0.217037	0.342621	0.0320372	0.292953	-0.00112996	0.272365	2.3873e-16	raredmg
LIPG	30760	HDL cholesterol	Chapter IX Diseases of the circulatory system	245489	804	244685	2.49107e-18	0.278499	0.215996	0.341003	0.0318898	0.285809	-0.000933474	0.292758	4.16137e-19	flexnonsynmtr
TET2	30150	Eosinophill count	Chapter III Diseases of the blood and blood-forming organs and certain disorders involving the immune mechanism	272176	799	271377	2.51676e-18	-0.307091	-0.376021	-0.238162	0.0351687	-0.314808	0.000676318	-0.309802	7.02307e-18	ptvraredmg
ITGA2B	30090	Platelet crit	Chapter III Diseases of the blood and blood-forming organs and certain disorders involving the immune mechanism	272615	3828	268787	2.65963e-18	-0.134801	-0.16508	-0.104522	0.0154487	-0.145298	0.00212674	-0.136407	7.42525e-18	flexnonsyn
CAD	30260	Mean reticulocyte volume	Chapter III Diseases of the blood and blood-forming organs and certain disorders involving the immune mechanism	267410	1955	265455	2.91187e-18	0.19582	0.151783	0.239857	0.0224681	0.187768	-0.0011801	0.190844	1.71745e-16	flexnonsynmtr
IQGAP2	30080	Platelet count	Chapter III Diseases of the blood and blood-forming organs and certain disorders involving the immune mechanism	272618	770	271848	2.93977e-18	-0.303636	-0.371928	-0.235344	0.0348432	-0.317918	0.000877327	-0.306404	3.9611e-18	ptv
RHAG	30260	Mean reticulocyte volume	Chapter III Diseases of the blood and blood-forming organs and certain disorders involving the immune mechanism	267410	491	266919	3.01282e-18	-0.389486	-0.477114	-0.301858	0.0447089	-0.407954	0.000711804	-0.391008	1.80525e-17	flexnonsynmtr
KLF1	30270	Mean sphered cell volume	Chapter III Diseases of the blood and blood-forming organs and certain disorders involving the immune mechanism	267411	132	267279	3.06656e-18	-0.751669	-0.920821	-0.582516	0.0863035	-0.714435	0.000472973	-0.761268	6.85319e-18	ptv
KLF1	30270	Mean sphered cell volume	Chapter III Diseases of the blood and blood-forming organs and certain disorders involving the immune mechanism	267411	132	267279	3.06656e-18	-0.751669	-0.920821	-0.582516	0.0863035	-0.714435	0.000472973	-0.761268	6.85319e-18	ptv5pcnt
KLF1	30040	Mean corpuscular volume	Chapter III Diseases of the blood and blood-forming organs and certain disorders involving the immune mechanism	272617	61	272556	3.07147e-18	-1.09116	-1.33671	-0.845603	0.125285	-1.20488	0.000293974	-1.09632	5.08229e-16	UR
IQGAP2	30080	Platelet count	Chapter III Diseases of the blood and blood-forming organs and certain disorders involving the immune mechanism	272618	808	271810	3.08041e-18	-0.296288	-0.362967	-0.229608	0.0340206	-0.317918	0.000914074	-0.30081	2.72968e-18	ptv5pcnt
MPL	30090	Platelet crit	Chapter III Diseases of the blood and blood-forming organs and certain disorders involving the immune mechanism	272615	1571	271044	3.41446e-18	0.208852	0.161787	0.255917	0.0240132	0.193054	-0.00109323	0.212728	4.13947e-18	flexnonsynmtr
CSF2RB	30210	Eosinophill percentage	Chapter III Diseases of the blood and blood-forming organs and certain disorders involving the immune mechanism	272178	396	271782	3.54252e-18	-0.435412	-0.53358	-0.337244	0.0500865	-0.487416	0.000745325	-0.46541	6.4168e-20	ptv5pcnt
LPA	30790	Lipoprotein A	Chapter IX Diseases of the circulatory system	214018	466	213552	3.75939e-18	-0.400414	-0.49076	-0.310068	0.0460954	-0.456831	0.000766467	-0.386859	5.15099e-15	ptv
SLC34A3	30700	Creatinine	Chapter XIV Diseases of the genitourinary system	267620	600	267020	3.8953e-18	0.28376	0.219704	0.347815	0.0326821	0.225862	-0.000458562	0.278266	5.03685e-17	ptv5pcnt
GP1BB	30100	Mean platelet (thrombocyte) volume	Chapter III Diseases of the blood and blood-forming organs and certain disorders involving the immune mechanism	272615	119	272496	4.1271e-18	0.793466	0.614213	0.972719	0.091457	0.973215	-0.000146988	0.831806	1.67476e-16	ptvraredmg
RHAG	30300	High light scatter reticulocyte count	Chapter III Diseases of the blood and blood-forming organs and certain disorders involving the immune mechanism	267410	348	267062	4.17489e-18	0.460132	0.356167	0.564096	0.0530439	0.332522	-0.000538536	0.467705	5.86303e-18	flexdmg
RHAG	30300	High light scatter reticulocyte count	Chapter III Diseases of the blood and blood-forming organs and certain disorders involving the immune mechanism	267410	348	267062	4.17489e-18	0.460132	0.356167	0.564096	0.0530439	0.332522	-0.000538536	0.467705	5.86303e-18	ptvraredmg
UGT1A4	30660	Direct bilirubin	Chapter XI Diseases of the digestive system	227358	219	227139	4.42133e-18	0.563779	0.436301	0.691256	0.0650405	0.496591	-0.000220319	0.604818	1.29699e-19	UR
MC4R	23101	Whole body fat-free mass	Chapter XXI Factors influencing health status and contact with health services	275890	741	275149	4.62534e-18	0.196446	0.152	0.240892	0.0226768	0.128986	-0.000399412	0.191695	2.40046e-16	ptvraredmg
UGT1A10	30840	Total bilirubin	Chapter IV Endocrine nutritional and metabolic diseases	266677	278	266399	5.13934e-18	0.493949	0.382038	0.60586	0.0570983	0.46463	-0.000328706	0.529698	3.53719e-19	UR
LCAT	30270	Mean sphered cell volume	Chapter III Diseases of the blood and blood-forming organs and certain disorders involving the immune mechanism	267411	939	266472	5.18399e-18	0.280321	0.216803	0.343839	0.0324076	0.282812	-0.000927215	0.28721	7.12188e-18	ptvraredmg
SBNO2	30120	Lymphocyte count	Chapter III Diseases of the blood and blood-forming organs and certain disorders involving the immune mechanism	272176	1214	270962	5.46414e-18	0.246086	0.190286	0.301885	0.0284695	0.302562	-0.000993774	0.259377	5.27954e-19	ptvraredmg
PTPRJ	30100	Mean platelet (thrombocyte) volume	Chapter III Diseases of the blood and blood-forming organs and certain disorders involving the immune mechanism	272615	173	272442	5.52886e-18	-0.655519	-0.804179	-0.506858	0.0758483	-0.755809	0.000459338	-0.655383	9.61372e-18	ptv
PTPRJ	30100	Mean platelet (thrombocyte) volume	Chapter III Diseases of the blood and blood-forming organs and certain disorders involving the immune mechanism	272615	173	272442	5.52886e-18	-0.655519	-0.804179	-0.506858	0.0758483	-0.755809	0.000459338	-0.655383	9.61372e-18	ptv5pcnt
CAD	30260	Mean reticulocyte volume	Chapter III Diseases of the blood and blood-forming organs and certain disorders involving the immune mechanism	267410	1012	266398	5.68893e-18	0.269318	0.208218	0.330418	0.0311738	0.258094	-0.000782048	0.270125	7.8646e-17	UR
TMPRSS6	30040	Mean corpuscular volume	Chapter III Diseases of the blood and blood-forming organs and certain disorders involving the immune mechanism	272617	204	272413	6.26346e-18	-0.591305	-0.725625	-0.456985	0.0685315	-0.758837	0.000445555	-0.674696	2.57389e-20	ptv
GP1BB	30080	Platelet count	Chapter III Diseases of the blood and blood-forming organs and certain disorders involving the immune mechanism	272618	95	272523	6.40135e-18	-0.854595	-1.04878	-0.660411	0.099075	-1.09885	0.000257227	-0.851619	3.26075e-16	UR
ACO1	30030	Haematocrit percentage	Chapter III Diseases of the blood and blood-forming organs and certain disorders involving the immune mechanism	272618	2152	270466	6.61076e-18	0.151721	0.117232	0.18621	0.0175969	0.136602	-0.00126317	0.153567	1.96373e-17	flexdmg
FCGRT	30860	Total protein	Chapter III Diseases of the blood and blood-forming organs and certain disorders involving the immune mechanism	245318	317	245001	6.65462e-18	-0.478602	-0.587407	-0.369797	0.0555135	-0.423136	0.00040836	-0.512802	4.04098e-18	flexnonsynmtr
SCUBE3	50	Standing height	Chapter XXI Factors influencing health status and contact with health services	280040	1290	278750	6.70934e-18	-0.167789	-0.205939	-0.12964	0.0194643	-0.156391	0.000804868	-0.167983	1.71853e-16	raredmg
PFKM	30750	Glycated haemoglobin (HbA1c)	Chapter IV Endocrine nutritional and metabolic diseases	267327	1268	266059	6.89347e-18	-0.230004	-0.282317	-0.17769	0.026691	-0.252387	0.00118046	-0.228521	8.24539e-17	ptvraredmg
KLF1	30040	Mean corpuscular volume	Chapter III Diseases of the blood and blood-forming organs and certain disorders involving the immune mechanism	272617	835	271782	7.1098e-18	-0.29215	-0.358626	-0.225674	0.0339169	-0.336569	0.00101054	-0.313698	5.80508e-18	flexnonsyn
CA1	30250	Reticulocyte count	Chapter III Diseases of the blood and blood-forming organs and certain disorders involving the immune mechanism	267410	654	266756	7.17545e-18	0.332168	0.256577	0.40776	0.0385674	0.292922	-0.000875707	0.325708	1.67048e-16	flexdmg
TFRC	30070	Red blood cell (erythrocyte) distribution width	Chapter III Diseases of the blood and blood-forming organs and certain disorders involving the immune mechanism	272617	41	272576	7.64117e-18	1.32969	1.02684	1.63254	0.154517	1.55658	-0.000229668	1.33962	1.44178e-17	ptv
TFRC	30070	Red blood cell (erythrocyte) distribution width	Chapter III Diseases of the blood and blood-forming organs and certain disorders involving the immune mechanism	272617	41	272576	7.64117e-18	1.32969	1.02684	1.63254	0.154517	1.55658	-0.000229668	1.33962	1.44178e-17	ptv5pcnt
SLC34A3	30700	Creatinine	Chapter XIV Diseases of the genitourinary system	267620	571	267049	7.75867e-18	0.288232	0.222571	0.353892	0.0335008	0.231246	-0.000444524	0.281496	1.32363e-16	ptv
RHOF	30100	Mean platelet (thrombocyte) volume	Chapter III Diseases of the blood and blood-forming organs and certain disorders involving the immune mechanism	272615	369	272246	8.20549e-18	0.446664	0.344835	0.548493	0.0519542	0.478056	-0.000440965	0.455318	2.1249e-17	ptvraredmg
ZFAT	23130	Trunk predicted mass	Chapter XXI Factors influencing health status and contact with health services	275669	4769	270900	8.71731e-18	0.0770877	0.0594993	0.0946761	0.0089738	0.0116652	-0.000258918	0.0777671	5.62837e-17	flexnonsyn
ZFAT	23129	Trunk fat-free mass	Chapter XXI Factors influencing health status and contact with health services	275698	4769	270929	8.89356e-18	0.0773662	0.0597095	0.0950228	0.00900862	0.0168741	-0.000295227	0.0777759	7.29358e-17	flexnonsyn
FCGRT	30600	Albumin	Chapter XI Diseases of the digestive system	245617	24	245593	9.3295e-18	-1.71968	-2.11239	-1.32696	0.200368	-1.76963	0.000158047	-1.67234	1.11149e-15	raredmg
CXCR2	30140	Neutrophill count	Chapter III Diseases of the blood and blood-forming organs and certain disorders involving the immune mechanism	272176	338	271838	9.49229e-18	-0.463017	-0.56878	-0.357254	0.0539614	-0.520488	0.000450879	-0.499345	1.47791e-18	flexdmg
SCUBE3	50	Standing height	Chapter XXI Factors influencing health status and contact with health services	280040	2223	277817	9.64665e-18	-0.127413	-0.156524	-0.0983031	0.0148524	-0.111027	0.000889827	-0.124732	7.33785e-16	flexdmg
GP1BB	30100	Mean platelet (thrombocyte) volume	Chapter III Diseases of the blood and blood-forming organs and certain disorders involving the immune mechanism	272615	95	272520	1.09627e-17	0.876463	0.675873	1.07705	0.102343	1.10417	-0.000119428	0.86993	6.6771e-16	UR
SLC4A1	30070	Red blood cell (erythrocyte) distribution width	Chapter III Diseases of the blood and blood-forming organs and certain disorders involving the immune mechanism	272617	26	272591	1.18702e-17	1.65985	1.27956	2.04014	0.194026	1.95201	-0.000160767	1.6607	1.49608e-17	ptv
SLC4A1	30070	Red blood cell (erythrocyte) distribution width	Chapter III Diseases of the blood and blood-forming organs and certain disorders involving the immune mechanism	272617	26	272591	1.18702e-17	1.65985	1.27956	2.04014	0.194026	1.95201	-0.000160767	1.6607	1.49608e-17	ptv5pcnt
PKLR	30290	High light scatter reticulocyte percentage	Chapter III Diseases of the blood and blood-forming organs and certain disorders involving the immune mechanism	267411	1610	265801	1.19399e-17	0.213072	0.164251	0.261892	0.0249087	0.247195	-0.00129717	0.209835	2.4963e-16	flexnonsyn
RHAG	30240	Reticulocyte percentage	Chapter III Diseases of the blood and blood-forming organs and certain disorders involving the immune mechanism	267411	1029	266382	1.29394e-17	0.266294	0.205213	0.327376	0.0311644	0.223013	-0.000889752	0.269388	3.01478e-17	flexnonsyn
UGT1A4	30660	Direct bilirubin	Chapter XI Diseases of the digestive system	227358	1144	226214	1.33815e-17	0.24355	0.187661	0.299439	0.0285152	0.228302	-0.000886785	0.249115	1.18891e-17	ptvraredmg
MC4R	23120	Arm fat mass (right)	Chapter XXI Factors influencing health status and contact with health services	275834	907	274927	1.49648e-17	0.275332	0.212053	0.338611	0.0322857	0.254985	-0.000921561	0.272234	2.52879e-16	flexdmg
CHEK2	30000	White blood cell (leukocyte) count	Chapter III Diseases of the blood and blood-forming organs and certain disorders involving the immune mechanism	272617	1490	271127	1.55134e-17	0.220218	0.169581	0.270855	0.0258356	0.213601	-0.001107	0.216477	1.07019e-16	ptv5pcnt
TFRC	30060	Mean corpuscular haemoglobin concentration	Chapter III Diseases of the blood and blood-forming organs and certain disorders involving the immune mechanism	272615	41	272574	1.57307e-17	-1.30771	-1.60846	-1.00696	0.153447	-1.35096	9.18677e-05	-1.31853	3.91301e-17	ptv
TFRC	30060	Mean corpuscular haemoglobin concentration	Chapter III Diseases of the blood and blood-forming organs and certain disorders involving the immune mechanism	272615	41	272574	1.57307e-17	-1.30771	-1.60846	-1.00696	0.153447	-1.35096	9.18677e-05	-1.31853	3.91301e-17	ptv5pcnt
RHOF	30100	Mean platelet (thrombocyte) volume	Chapter III Diseases of the blood and blood-forming organs and certain disorders involving the immune mechanism	272615	1403	271212	1.6152e-17	0.227426	0.175103	0.279749	0.0266958	0.236481	-0.00103811	0.229262	5.36949e-17	flexnonsyn
MC4R	23124	Arm fat mass (left)	Chapter XXI Factors influencing health status and contact with health services	275790	907	274883	1.62255e-17	0.275129	0.211827	0.338431	0.0322974	0.258143	-0.000921708	0.270849	3.64088e-16	flexdmg
SLC12A7	30070	Red blood cell (erythrocyte) distribution width	Chapter III Diseases of the blood and blood-forming organs and certain disorders involving the immune mechanism	272617	4507	268110	1.73443e-17	-0.12647	-0.155595	-0.0973454	0.0148598	-0.130643	0.0020762	-0.124985	2.08043e-16	flexdmg
CETP	30630	Apolipoprotein A	Chapter IX Diseases of the circulatory system	244064	2174	241890	1.7384e-17	0.167693	0.129074	0.206312	0.0197038	0.183776	-0.00129294	0.164873	5.51599e-16	flexnonsyn
IGFBP3	30770	IGF-1	Chapter IV Endocrine nutritional and metabolic diseases	266313	116	266197	1.74424e-17	-0.759392	-0.934286	-0.584499	0.0892326	-0.772398	0.000253918	-0.763441	2.34582e-17	raredmg
JAK2	30080	Platelet count	Chapter III Diseases of the blood and blood-forming organs and certain disorders involving the immune mechanism	272618	2791	269827	1.82983e-17	0.156244	0.120236	0.192251	0.0183715	0.136894	-0.00129532	0.151566	1.2486e-15	flexnonsyn
SPHK1	30290	High light scatter reticulocyte percentage	Chapter III Diseases of the blood and blood-forming organs and certain disorders involving the immune mechanism	267411	3733	263678	1.90149e-17	-0.139649	-0.171848	-0.107449	0.0164288	-0.148671	0.0021635	-0.142934	7.17783e-18	ptv5pcnt
AGPAT4	30790	Lipoprotein A	Chapter IX Diseases of the circulatory system	214018	258	213760	1.98084e-17	0.525936	0.404601	0.647272	0.0619066	0.701433	-0.000696256	0.539017	3.17802e-17	flexnonsynmtr
FLG	46	Hand grip strength (left)	Chapter XXI Factors influencing health status and contact with health services	279546	33159	246387	2.06704e-17	0.0343323	0.026407	0.0422577	0.00404361	0.0247288	-0.00317142	0.0358369	1.94005e-18	ptv5pcnt
UGT1A4	30660	Direct bilirubin	Chapter XI Diseases of the digestive system	227358	2275	225083	2.07871e-17	0.17212	0.132385	0.211855	0.0202733	0.158297	-0.00129988	0.178116	1.60321e-17	flexnonsyn
STAB1	25028	Median T2star in caudate (left)	Chapter VI Diseases of the nervous system	23340	1042	22298	2.08803e-17	0.265017	0.203872	0.326161	0.0311952	0.251309	-0.011214	0.332583	2.18429e-16	flexnonsyn
TUBB1	30100	Mean platelet (thrombocyte) volume	Chapter III Diseases of the blood and blood-forming organs and certain disorders involving the immune mechanism	272615	215	272400	2.14365e-17	0.577441	0.444077	0.710805	0.0680439	0.620374	-0.000293977	0.563567	7.85004e-16	URmtr
PKLR	30240	Reticulocyte percentage	Chapter III Diseases of the blood and blood-forming organs and certain disorders involving the immune mechanism	267411	1610	265801	2.19361e-17	0.211599	0.162713	0.260484	0.024942	0.234189	-0.00125034	0.204014	1.57006e-15	flexnonsyn
ACO1	30030	Haematocrit percentage	Chapter III Diseases of the blood and blood-forming organs and certain disorders involving the immune mechanism	272618	3443	269175	2.20313e-17	0.118304	0.0909705	0.145637	0.0139458	0.0955118	-0.00133207	0.11715	2.90754e-16	flexnonsyn
PTPRH	30090	Platelet crit	Chapter III Diseases of the blood and blood-forming organs and certain disorders involving the immune mechanism	272615	1490	271125	2.28253e-17	-0.209056	-0.25738	-0.160731	0.0246557	-0.211808	0.00107945	-0.204305	1.41441e-15	ptvraredmg
MC4R	23102	Whole body water mass	Chapter XXI Factors influencing health status and contact with health services	275912	907	275005	2.30693e-17	0.174228	0.133949	0.214508	0.0205513	0.108618	-0.000417534	0.167814	2.46603e-15	flexdmg
ZFAT	51	Seated height	Chapter XXI Factors influencing health status and contact with health services	279980	4837	275143	2.34109e-17	0.0956513	0.0735332	0.117769	0.0112849	0.0614498	-0.00107786	0.0944191	7.72037e-16	flexnonsyn
SLCO1B3	30660	Direct bilirubin	Chapter XI Diseases of the digestive system	227358	870	226488	2.34327e-17	0.276994	0.212943	0.341045	0.0326796	0.287577	-0.00076561	0.291461	3.05165e-18	ptvraredmg
UGT1A6	30840	Total bilirubin	Chapter IV Endocrine nutritional and metabolic diseases	266677	244	266433	2.41224e-17	0.516344	0.396898	0.635791	0.060943	0.462947	-0.000253573	0.569476	8.406e-20	UR
MEPE	3144	Heel Broadband ultrasound attenuation| direct entry	Chapter XIII Diseases of the musculoskeletal system and connective tissue	150025	573	149452	2.48228e-17	-0.33743	-0.415515	-0.259345	0.0398397	-0.373638	0.00120192	-0.346578	2.77801e-18	ptv5pcnt
GCK	30750	Glycated haemoglobin (HbA1c)	Chapter IV Endocrine nutritional and metabolic diseases	267327	567	266760	2.60913e-17	0.337372	0.259243	0.415502	0.0398624	0.437479	-0.000557439	0.353696	3.86734e-18	flexnonsynmtr
RHAG	30260	Mean reticulocyte volume	Chapter III Diseases of the blood and blood-forming organs and certain disorders involving the immune mechanism	267410	128	267282	2.61356e-17	-0.740585	-0.912094	-0.569075	0.0875061	-0.772878	0.000379317	-0.774925	5.24879e-18	ptv
RHAG	30260	Mean reticulocyte volume	Chapter III Diseases of the blood and blood-forming organs and certain disorders involving the immune mechanism	267410	128	267282	2.61356e-17	-0.740585	-0.912094	-0.569075	0.0875061	-0.772878	0.000379317	-0.774925	5.24879e-18	ptv5pcnt
SLCO1B3	30840	Total bilirubin	Chapter IV Endocrine nutritional and metabolic diseases	266677	953	265724	2.64845e-17	0.261283	0.200762	0.321804	0.0308784	0.280187	-0.00105656	0.283744	4.02765e-19	ptvraredmg
JAK2	30080	Platelet count	Chapter III Diseases of the blood and blood-forming organs and certain disorders involving the immune mechanism	272618	1066	271552	2.72625e-17	0.250617	0.192543	0.30869	0.0296297	0.223743	-0.000849767	0.242779	1.6e-15	raredmg
GFI1B	30080	Platelet count	Chapter III Diseases of the blood and blood-forming organs and certain disorders involving the immune mechanism	272618	1293	271325	2.73224e-17	-0.227674	-0.280433	-0.174915	0.0269181	-0.224841	0.00105647	-0.238676	2.83154e-17	flexnonsyn
ACO1	30020	Haemoglobin concentration	Chapter III Diseases of the blood and blood-forming organs and certain disorders involving the immune mechanism	272618	3443	269175	2.74379e-17	0.114718	0.0881331	0.141303	0.013564	0.0839636	-0.00116671	0.115332	1.29472e-16	flexnonsyn
UGT1A4	30840	Total bilirubin	Chapter IV Endocrine nutritional and metabolic diseases	266677	1100	265577	2.89691e-17	0.242963	0.186616	0.29931	0.0287488	0.204707	-0.000638629	0.24262	1.9365e-16	raredmg
KLF1	30050	Mean corpuscular haemoglobin	Chapter III Diseases of the blood and blood-forming organs and certain disorders involving the immune mechanism	272617	61	272556	2.98285e-17	-1.05074	-1.29452	-0.806956	0.12438	-1.24353	0.000202107	-1.05912	4.149e-15	UR
ABCB11	30610	Alkaline phosphatase	Chapter XI Diseases of the digestive system	267769	3031	264738	3.17439e-17	0.150925	0.115879	0.185972	0.017881	0.149684	-0.0018192	0.145913	1.46679e-15	flexdmg
CD36	30630	Apolipoprotein A	Chapter IX Diseases of the circulatory system	244064	2906	241158	3.19859e-17	0.144133	0.110661	0.177606	0.017078	0.15922	-0.00194968	0.147781	1.34447e-16	flexnonsyn
GP1BB	30080	Platelet count	Chapter III Diseases of the blood and blood-forming organs and certain disorders involving the immune mechanism	272618	136	272482	3.23204e-17	-0.698845	-0.861164	-0.536526	0.0828171	-0.799653	0.000326127	-0.703069	5.87613e-16	raredmg
LPA	30790	Lipoprotein A	Chapter IX Diseases of the circulatory system	214018	353	213665	3.23452e-17	-0.446825	-0.550607	-0.343043	0.0529509	-0.403631	0.000479773	-0.477974	7.72403e-17	rec
TUBB1	30090	Platelet crit	Chapter III Diseases of the blood and blood-forming organs and certain disorders involving the immune mechanism	272615	1218	271397	3.33147e-17	-0.2299	-0.283321	-0.176479	0.0272559	-0.227836	0.00102432	-0.220865	2.55138e-15	flexnonsynmtr
LY75	30090	Platelet crit	Chapter III Diseases of the blood and blood-forming organs and certain disorders involving the immune mechanism	272615	1785	270830	3.3521e-17	0.190092	0.145917	0.234266	0.0225383	0.20577	-0.00113916	0.186027	3.98846e-16	rec
GP1BB	30080	Platelet count	Chapter III Diseases of the blood and blood-forming organs and certain disorders involving the immune mechanism	272618	119	272499	3.35563e-17	-0.746724	-0.920254	-0.573194	0.0885371	-0.829308	0.000266413	-0.811022	1.05337e-16	ptvraredmg
RHAG	30250	Reticulocyte count	Chapter III Diseases of the blood and blood-forming organs and certain disorders involving the immune mechanism	267410	1029	266381	3.39867e-17	0.259457	0.199152	0.319763	0.0307685	0.195973	-0.000861658	0.262271	7.92217e-17	flexnonsyn
LY75-CD302	30090	Platelet crit	Chapter III Diseases of the blood and blood-forming organs and certain disorders involving the immune mechanism	272615	1795	270820	3.453e-17	0.189488	0.145436	0.23354	0.022476	0.203041	-0.0011116	0.187466	2.1055e-16	rec
GCK	30740	Glucose	Chapter IV Endocrine nutritional and metabolic diseases	245305	541	244764	3.55628e-17	0.357229	0.274147	0.440311	0.0423895	0.445007	-0.000592154	0.362361	4.64871e-17	ptvraredmg
SLC22A2	30700	Creatinine	Chapter XIV Diseases of the genitourinary system	267620	756	266864	3.72363e-17	0.245267	0.188188	0.302347	0.0291227	0.25712	-0.000636371	0.244894	7.79264e-16	ptvraredmg
ACAN	23101	Whole body fat-free mass	Chapter XXI Factors influencing health status and contact with health services	275890	33	275857	3.7937e-17	-0.90359	-1.11393	-0.693247	0.107319	-0.641924	7.26204e-05	-0.923214	4.21337e-17	ptv
ACAN	23101	Whole body fat-free mass	Chapter XXI Factors influencing health status and contact with health services	275890	33	275857	3.7937e-17	-0.90359	-1.11393	-0.693247	0.107319	-0.641924	7.26204e-05	-0.923214	4.21337e-17	ptv5pcnt
UGT1A9	30660	Direct bilirubin	Chapter XI Diseases of the digestive system	227358	229	227129	3.81217e-17	0.535517	0.41085	0.660185	0.0636066	0.457938	-0.000209303	0.542102	4.82848e-17	UR
NPR2	50	Standing height	Chapter XXI Factors influencing health status and contact with health services	280040	382	279658	3.85524e-17	-0.300595	-0.370584	-0.230605	0.0357096	-0.27082	0.000366662	-0.30157	4.79836e-16	UR
ZFAT	51	Seated height	Chapter XXI Factors influencing health status and contact with health services	279980	559	279421	3.94763e-17	0.277192	0.21263	0.341754	0.0329403	0.186544	-0.000326489	0.267904	6.79457e-15	flexdmg
JAK2	30090	Platelet crit	Chapter III Diseases of the blood and blood-forming organs and certain disorders involving the immune mechanism	272615	343	272272	3.98289e-17	0.431437	0.330936	0.531937	0.0512763	0.444529	-0.000486899	0.399854	3.54217e-14	URmtr
FCGRT	30860	Total protein	Chapter III Diseases of the blood and blood-forming organs and certain disorders involving the immune mechanism	245318	16	245302	4.02273e-17	-2.07732	-2.56128	-1.59336	0.246922	-2.28482	4.59405e-05	-2.07334	8.96955e-17	ptv
FCGRT	30860	Total protein	Chapter III Diseases of the blood and blood-forming organs and certain disorders involving the immune mechanism	245318	16	245302	4.02273e-17	-2.07732	-2.56128	-1.59336	0.246922	-2.28482	4.59405e-05	-2.07334	8.96955e-17	ptv5pcnt
POLE	30270	Mean sphered cell volume	Chapter III Diseases of the blood and blood-forming organs and certain disorders involving the immune mechanism	267411	2786	264625	4.18304e-17	0.158749	0.121744	0.195754	0.0188802	0.16818	-0.00157814	0.157319	5.90375e-16	ptvraredmg
ANGPTL8	30870	Triglycerides	Chapter IX Diseases of the circulatory system	267548	334	267214	4.29529e-17	-0.444916	-0.548665	-0.341166	0.052934	-0.361257	0.00051485	-0.456743	3.89764e-17	ptv5pcnt
ADAMTS17	50	Standing height	Chapter XXI Factors influencing health status and contact with health services	280040	261	279779	4.30514e-17	-0.363015	-0.447668	-0.278361	0.0431913	-0.351552	0.000326419	-0.365829	9.63756e-17	ptv
ADAMTS17	50	Standing height	Chapter XXI Factors influencing health status and contact with health services	280040	261	279779	4.30514e-17	-0.363015	-0.447668	-0.278361	0.0431913	-0.351552	0.000326419	-0.365829	9.63756e-17	ptv5pcnt
TMPRSS6	30070	Red blood cell (erythrocyte) distribution width	Chapter III Diseases of the blood and blood-forming organs and certain disorders involving the immune mechanism	272617	3356	269261	4.49514e-17	0.144358	0.110674	0.178043	0.017186	0.132978	-0.00157552	0.149014	7.02066e-17	flexnonsyn
IRS1	23130	Trunk predicted mass	Chapter XXI Factors influencing health status and contact with health services	275669	91	275578	4.51402e-17	-0.540979	-0.667217	-0.414741	0.064408	-0.373673	0.000122645	-0.530221	4.78737e-16	ptv5pcnt
IRS1	23129	Trunk fat-free mass	Chapter XXI Factors influencing health status and contact with health services	275698	91	275607	4.71433e-17	-0.542749	-0.669477	-0.416021	0.064658	-0.401389	0.000122633	-0.53313	4.27269e-16	ptv5pcnt
STAB1	25030	Median T2star in putamen (left)	Chapter VI Diseases of the nervous system	23340	464	22876	4.81631e-17	0.385543	0.295554	0.475533	0.0459116	0.349747	-0.00638492	0.493844	4.0936e-16	flexnonsynmtr
ANKRD12	30860	Total protein	Chapter III Diseases of the blood and blood-forming organs and certain disorders involving the immune mechanism	245318	167	245151	4.83447e-17	-0.641547	-0.791395	-0.491699	0.0764541	-0.692624	0.00040836	-0.634288	8.68325e-16	ptv
ANKRD12	30860	Total protein	Chapter III Diseases of the blood and blood-forming organs and certain disorders involving the immune mechanism	245318	167	245151	4.83447e-17	-0.641547	-0.791395	-0.491699	0.0764541	-0.692624	0.00040836	-0.634288	8.68325e-16	ptv5pcnt
ANGPTL3	30760	HDL cholesterol	Chapter IX Diseases of the circulatory system	245489	773	244716	5.09333e-17	-0.27268	-0.336417	-0.208942	0.0325194	-0.251739	0.000775345	-0.277495	1.15097e-16	flexdmg
LRP2	30700	Creatinine	Chapter XIV Diseases of the genitourinary system	267620	189	267431	5.20515e-17	-0.487693	-0.601724	-0.373662	0.0581797	-0.496638	0.000266714	-0.505567	1.68616e-17	ptv5pcnt
ABCA1	30630	Apolipoprotein A	Chapter IX Diseases of the circulatory system	244064	268	243796	5.21284e-17	-0.468631	-0.578206	-0.359055	0.0559065	-0.56423	0.000430981	-0.492959	3.1573e-16	rec
SPTA1	30260	Mean reticulocyte volume	Chapter III Diseases of the blood and blood-forming organs and certain disorders involving the immune mechanism	267410	265	267145	5.29118e-17	-0.509816	-0.629047	-0.390585	0.0608329	-0.53087	0.000477658	-0.537024	7.31866e-18	ptv5pcnt
MPO	30130	Monocyte count	Chapter III Diseases of the blood and blood-forming organs and certain disorders involving the immune mechanism	272176	4402	267774	5.363e-17	-0.123046	-0.151828	-0.0942634	0.014685	-0.118434	0.00196915	-0.127255	6.29951e-18	ptv5pcnt
CHEK2	30090	Platelet crit	Chapter III Diseases of the blood and blood-forming organs and certain disorders involving the immune mechanism	272615	1828	270787	5.37362e-17	0.186626	0.14297	0.230281	0.0222737	0.192146	-0.00116213	0.189678	5.14011e-17	flexdmg
LCAT	30070	Red blood cell (erythrocyte) distribution width	Chapter III Diseases of the blood and blood-forming organs and certain disorders involving the immune mechanism	272617	1111	271506	5.50039e-17	0.249122	0.190828	0.307416	0.0297423	0.301864	-0.00132289	0.256639	9.22769e-17	flexdmg
LPL	30760	HDL cholesterol	Chapter IX Diseases of the circulatory system	245489	569	244920	5.59483e-17	-0.317296	-0.391561	-0.243032	0.0378903	-0.334984	0.000510095	-0.313191	3.27011e-15	raredmg
MC4R	23104	Body mass index (BMI)(23104)	Chapter XXI Factors influencing health status and contact with health services	275909	742	275167	5.77819e-17	0.303715	0.232597	0.374833	0.0362853	0.297432	-0.000848692	0.304109	2.97772e-16	ptvraredmg
GCK	30740	Glucose	Chapter IV Endocrine nutritional and metabolic diseases	245305	171	245134	6.01088e-17	0.630272	0.482606	0.777937	0.0753407	0.998776	-0.000204191	0.640269	1.33812e-16	UR
ABCA1	30690	Cholesterol	Chapter IX Diseases of the circulatory system	267767	241	267526	6.23232e-17	-0.528447	-0.652321	-0.404574	0.0632016	-0.603643	0.000388161	-0.52357	1.74504e-16	ptv
GP1BA	30100	Mean platelet (thrombocyte) volume	Chapter III Diseases of the blood and blood-forming organs and certain disorders involving the immune mechanism	272615	98	272517	6.24232e-17	0.842503	0.645007	1.04	0.100765	1.02876	-9.64611e-05	0.800717	3.96093e-14	UR
MC4R	23120	Arm fat mass (right)	Chapter XXI Factors influencing health status and contact with health services	275834	742	275092	6.29385e-17	0.298331	0.228389	0.368273	0.035685	0.276468	-0.00078991	0.296677	6.12786e-16	ptvraredmg
ACAN	23129	Trunk fat-free mass	Chapter XXI Factors influencing health status and contact with health services	275698	33	275665	6.92014e-17	-0.89634	-1.10676	-0.685917	0.10736	-0.887438	7.72131e-05	-0.910316	1.24126e-16	ptv
ACAN	23129	Trunk fat-free mass	Chapter XXI Factors influencing health status and contact with health services	275698	33	275665	6.92014e-17	-0.89634	-1.10676	-0.685917	0.10736	-0.887438	7.72131e-05	-0.910316	1.24126e-16	ptv5pcnt
MC4R	23101	Whole body fat-free mass	Chapter XXI Factors influencing health status and contact with health services	275890	906	274984	6.96796e-17	0.171257	0.131049	0.211465	0.0205145	0.10226	-0.000358563	0.16432	8.31678e-15	flexdmg
ANGPTL3	30780	LDL direct	Chapter IX Diseases of the circulatory system	267281	837	266444	7.04171e-17	-0.287172	-0.354604	-0.21974	0.0344047	-0.295869	0.000852697	-0.28964	1.0414e-16	flexdmg
MC4R	23104	Body mass index (BMI)(23104)	Chapter XXI Factors influencing health status and contact with health services	275909	907	275002	7.55543e-17	0.273746	0.209402	0.33809	0.032829	0.269287	-0.000907692	0.274775	3.47697e-16	flexdmg
HBB	30300	High light scatter reticulocyte count	Chapter III Diseases of the blood and blood-forming organs and certain disorders involving the immune mechanism	267410	97	267313	7.89142e-17	0.839444	0.642011	1.03688	0.100732	0.98442	-0.000318439	1.08837	6.88523e-12	ptv5pcnt
RHAG	30750	Glycated haemoglobin (HbA1c)	Chapter IV Endocrine nutritional and metabolic diseases	267327	1029	266298	7.97901e-17	-0.24677	-0.304819	-0.188722	0.0296168	-0.154664	0.000726076	-0.252945	9.22503e-17	flexnonsyn
ITGA2B	30080	Platelet count	Chapter III Diseases of the blood and blood-forming organs and certain disorders involving the immune mechanism	272618	1414	271204	8.04256e-17	-0.214469	-0.264924	-0.164013	0.025743	-0.200877	0.00109781	-0.21516	4.06178e-16	ptvraredmg
IFRD2	30290	High light scatter reticulocyte percentage	Chapter III Diseases of the blood and blood-forming organs and certain disorders involving the immune mechanism	267411	3763	263648	8.11818e-17	0.13628	0.104215	0.168345	0.01636	0.155986	-0.00217287	0.136881	2.6941e-16	flexnonsyn
GP1BB	30100	Mean platelet (thrombocyte) volume	Chapter III Diseases of the blood and blood-forming organs and certain disorders involving the immune mechanism	272615	160	272455	8.36683e-17	0.656767	0.50217	0.811363	0.078877	0.774704	-0.000179142	0.664932	5.32962e-15	flexdmg
ABCA1	30690	Cholesterol	Chapter IX Diseases of the circulatory system	267767	244	267523	8.69486e-17	-0.522719	-0.645829	-0.399608	0.0628123	-0.592179	0.000383484	-0.517328	2.55599e-16	ptv5pcnt
IGFBP3	30770	IGF-1	Chapter IV Endocrine nutritional and metabolic diseases	266313	97	266216	9.32617e-17	-0.811232	-1.00248	-0.61998	0.0975787	-0.825572	0.000192789	-0.821893	5.60616e-17	raredmgmtr
POLE	30260	Mean reticulocyte volume	Chapter III Diseases of the blood and blood-forming organs and certain disorders involving the immune mechanism	267410	426	266984	9.74548e-17	0.398751	0.304685	0.492818	0.0479938	0.368557	-0.000482341	0.394463	1.12137e-15	ptv
JAK2	30090	Platelet crit	Chapter III Diseases of the blood and blood-forming organs and certain disorders involving the immune mechanism	272615	1066	271549	9.793e-17	0.241971	0.184885	0.299056	0.0291257	0.230161	-0.000904897	0.235471	3.74392e-15	raredmg
ACAN	50	Standing height	Chapter XXI Factors influencing health status and contact with health services	280040	206	279834	9.87992e-17	-0.403819	-0.499099	-0.308538	0.0486134	-0.405039	0.000295118	-0.422053	2.00552e-16	URmtr
ANGPTL4	30870	Triglycerides	Chapter IX Diseases of the circulatory system	267548	2053	265495	1.03088e-16	-0.177812	-0.219792	-0.135832	0.0214187	-0.167645	0.00121224	-0.182781	9.72929e-17	flexnonsyn
MC4R	23124	Arm fat mass (left)	Chapter XXI Factors influencing health status and contact with health services	275790	742	275048	1.04564e-16	0.296293	0.226326	0.36626	0.035698	0.268319	-0.000776414	0.291189	2.10588e-15	ptvraredmg
ACAN	23130	Trunk predicted mass	Chapter XXI Factors influencing health status and contact with health services	275669	33	275636	1.11972e-16	-0.886774	-1.09638	-0.677165	0.106945	-0.848803	7.72212e-05	-0.902617	1.72068e-16	ptv
ACAN	23130	Trunk predicted mass	Chapter XXI Factors influencing health status and contact with health services	275669	33	275636	1.11972e-16	-0.886774	-1.09638	-0.677165	0.106945	-0.848803	7.72212e-05	-0.902617	1.72068e-16	ptv5pcnt
SCUBE3	20015	Sitting height	Chapter XXI Factors influencing health status and contact with health services	279980	1344	278636	1.1386e-16	-0.169476	-0.209546	-0.129407	0.0204438	-0.200161	0.00103761	-0.170928	1.57864e-15	ptvraredmg
STAB1	25029	Median T2star in caudate (right)	Chapter VI Diseases of the nervous system	23340	93	23247	1.28207e-16	0.847267	0.646733	1.0478	0.10231	0.86265	-0.00375582	0.878817	5.37809e-10	ptv
STAB1	25029	Median T2star in caudate (right)	Chapter VI Diseases of the nervous system	23340	93	23247	1.28207e-16	0.847267	0.646733	1.0478	0.10231	0.86265	-0.00375582	0.878817	5.37809e-10	ptv5pcnt
SLC34A3	30810	Phosphate	Chapter IV Endocrine nutritional and metabolic diseases	245156	2255	242901	1.31899e-16	-0.169759	-0.20998	-0.129539	0.0205211	-0.213903	0.00219639	-0.175376	1.18911e-16	flexnonsynmtr
APOB	30640	Apolipoprotein B	Chapter IX Diseases of the circulatory system	266389	13931	252458	1.33783e-16	-0.0718185	-0.0888379	-0.0547991	0.00868349	-0.0617003	0.00316838	-0.0710261	1.11551e-15	flexnonsyn
ACAN	23102	Whole body water mass	Chapter XXI Factors influencing health status and contact with health services	275912	33	275879	1.34523e-16	-0.88962	-1.10046	-0.678782	0.107572	-0.64781	6.35378e-05	-0.909913	1.36332e-16	ptv
ACAN	23102	Whole body water mass	Chapter XXI Factors influencing health status and contact with health services	275912	33	275879	1.34523e-16	-0.88962	-1.10046	-0.678782	0.107572	-0.64781	6.35378e-05	-0.909913	1.36332e-16	ptv5pcnt
MC4R	21001	Body mass index (BMI)(21001)	Chapter XXI Factors influencing health status and contact with health services	279733	924	278809	1.36581e-16	0.268914	0.205168	0.33266	0.0325239	0.267534	-0.00093557	0.269197	7.09427e-16	flexdmg
TERT	30040	Mean corpuscular volume	Chapter III Diseases of the blood and blood-forming organs and certain disorders involving the immune mechanism	272617	787	271830	1.41434e-16	0.288626	0.220173	0.357079	0.0349255	0.258246	-0.000606322	0.295719	3.42049e-16	raredmg
THPO	30080	Platelet count	Chapter III Diseases of the blood and blood-forming organs and certain disorders involving the immune mechanism	272618	54	272564	1.42827e-16	-1.08572	-1.34326	-0.828188	0.131398	-1.48577	0.000188327	-1.10456	1.81671e-16	URmtr
ZFAT	23101	Whole body fat-free mass	Chapter XXI Factors influencing health status and contact with health services	275890	4776	271114	1.43148e-16	0.0743533	0.0567159	0.0919906	0.00899877	0.00825612	-0.000167935	0.0742738	1.43429e-15	flexnonsyn
ADAMTS10	50	Standing height	Chapter XXI Factors influencing health status and contact with health services	280040	1970	278070	1.45608e-16	-0.130267	-0.161175	-0.0993586	0.0157697	-0.115037	0.000921127	-0.125098	1.64473e-14	flexnonsynmtr
MC4R	21001	Body mass index (BMI)(21001)	Chapter XXI Factors influencing health status and contact with health services	279733	757	278976	1.49079e-16	0.296637	0.22623	0.367044	0.0359223	0.288589	-0.000886329	0.29618	8.57765e-16	ptvraredmg
LIPG	30630	Apolipoprotein A	Chapter IX Diseases of the circulatory system	244064	81	243983	1.51454e-16	0.839082	0.639883	1.03828	0.101634	0.932841	-0.000200098	0.854642	6.98608e-16	ptv
LIPG	30630	Apolipoprotein A	Chapter IX Diseases of the circulatory system	244064	81	243983	1.51454e-16	0.839082	0.639883	1.03828	0.101634	0.932841	-0.000200098	0.854642	6.98608e-16	ptv5pcnt
ALOX15	30210	Eosinophill percentage	Chapter III Diseases of the blood and blood-forming organs and certain disorders involving the immune mechanism	272178	3123	269055	1.56547e-16	-0.147603	-0.182662	-0.112545	0.0178871	-0.123341	0.00159647	-0.146481	1.8361e-15	flexnonsyn
PKLR	30290	High light scatter reticulocyte percentage	Chapter III Diseases of the blood and blood-forming organs and certain disorders involving the immune mechanism	267411	1465	265946	1.61564e-16	0.215327	0.16416	0.266494	0.026106	0.254739	-0.00126438	0.213361	1.98881e-15	flexdmg
UGT1A1	30660	Direct bilirubin	Chapter XI Diseases of the digestive system	227358	160	227198	1.80441e-16	0.626558	0.477434	0.775681	0.0760844	0.488099	-0.000104652	0.646014	5.5073e-17	URmtr
RHAG	30060	Mean corpuscular haemoglobin concentration	Chapter III Diseases of the blood and blood-forming organs and certain disorders involving the immune mechanism	272615	358	272257	1.81881e-16	0.427825	0.325988	0.529662	0.0519585	0.489835	-0.00058336	0.440198	1.63196e-16	flexdmg
RHAG	30060	Mean corpuscular haemoglobin concentration	Chapter III Diseases of the blood and blood-forming organs and certain disorders involving the immune mechanism	272615	358	272257	1.81881e-16	0.427825	0.325988	0.529662	0.0519585	0.489835	-0.00058336	0.440198	1.63196e-16	ptvraredmg
ZFAT	23102	Whole body water mass	Chapter XXI Factors influencing health status and contact with health services	275912	4776	271136	1.84102e-16	0.0742565	0.0565778	0.0919353	0.0090199	0.0101027	-0.000213305	0.0742728	1.64886e-15	flexnonsyn
SLC30A8	30750	Glycated haemoglobin (HbA1c)	Chapter IV Endocrine nutritional and metabolic diseases	267327	776	266551	1.89215e-16	-0.280522	-0.347334	-0.21371	0.0340884	-0.345776	0.000964978	-0.27082	1.36164e-14	flexdmg
SPHK1	30300	High light scatter reticulocyte count	Chapter III Diseases of the blood and blood-forming organs and certain disorders involving the immune mechanism	267410	3733	263677	1.90687e-16	-0.134161	-0.166118	-0.102204	0.0163048	-0.1479	0.00187317	-0.137544	6.68417e-17	ptv5pcnt
POLE	30260	Mean reticulocyte volume	Chapter III Diseases of the blood and blood-forming organs and certain disorders involving the immune mechanism	267410	428	266982	1.91654e-16	0.393958	0.300111	0.487805	0.0478818	0.36592	-0.000482341	0.389736	2.08652e-15	ptv5pcnt
EXOC3L4	30730	Gamma glutamyltransferase	Chapter XI Diseases of the digestive system	267619	948	266671	2.05134e-16	-0.247931	-0.30705	-0.188811	0.0301635	-0.252785	0.000879693	-0.237746	7.6538e-15	flexdmg
MC4R	23116	Leg fat mass (left)	Chapter XXI Factors influencing health status and contact with health services	275876	907	274969	2.06289e-16	0.213584	0.16265	0.264517	0.025987	0.161857	-0.000580992	0.210012	4.31852e-15	flexdmg
CA1	30240	Reticulocyte percentage	Chapter III Diseases of the blood and blood-forming organs and certain disorders involving the immune mechanism	267411	654	266757	2.09773e-16	0.320987	0.244422	0.397552	0.0390643	0.280634	-0.000866338	0.314096	4.32355e-15	flexdmg
SLC34A3	30810	Phosphate	Chapter IV Endocrine nutritional and metabolic diseases	245156	2092	243064	2.09974e-16	-0.174995	-0.216737	-0.133253	0.0212972	-0.213438	0.00206869	-0.181432	9.92752e-17	flexdmg
ANGPTL3	30760	HDL cholesterol	Chapter IX Diseases of the circulatory system	245489	1342	244147	2.13068e-16	-0.202992	-0.251422	-0.154561	0.0247097	-0.196803	0.00102529	-0.202579	2.14965e-15	flexnonsyn
HBB	30060	Mean corpuscular haemoglobin concentration	Chapter III Diseases of the blood and blood-forming organs and certain disorders involving the immune mechanism	272615	367	272248	2.15057e-16	-0.421579	-0.522175	-0.320984	0.0513252	-0.404875	0.000395031	-0.368438	1.95383e-11	flexdmg
HBB	30060	Mean corpuscular haemoglobin concentration	Chapter III Diseases of the blood and blood-forming organs and certain disorders involving the immune mechanism	272615	367	272248	2.15057e-16	-0.421579	-0.522175	-0.320984	0.0513252	-0.404875	0.000395031	-0.368438	1.95383e-11	flexnonsyn
CASR	30680	Calcium(30680)	Chapter IV Endocrine nutritional and metabolic diseases	245502	1294	244208	2.19657e-16	0.227841	0.173458	0.282225	0.0277469	0.248321	-0.00103544	0.224502	2.4659e-15	flexdmg
MC4R	23116	Leg fat mass (left)	Chapter XXI Factors influencing health status and contact with health services	275876	742	275134	2.28906e-16	0.235712	0.179416	0.292008	0.028723	0.162119	-0.000476595	0.233704	2.65092e-15	ptvraredmg
ZFAT	51	Seated height	Chapter XXI Factors influencing health status and contact with health services	279980	533	279447	2.47386e-16	0.276511	0.210395	0.342626	0.033733	0.193056	-0.000317544	0.260508	8.84124e-14	ptvraredmg
LCAT	30070	Red blood cell (erythrocyte) distribution width	Chapter III Diseases of the blood and blood-forming organs and certain disorders involving the immune mechanism	272617	1169	271448	2.52856e-16	0.23763	0.180793	0.294467	0.0289989	0.295083	-0.00133207	0.245703	3.79909e-16	flexnonsyn
TMPRSS6	30040	Mean corpuscular volume	Chapter III Diseases of the blood and blood-forming organs and certain disorders involving the immune mechanism	272617	3356	269261	2.6004e-16	-0.139216	-0.172528	-0.105904	0.0169961	-0.164296	0.00180519	-0.141846	1.98414e-15	flexnonsyn
TET2	30210	Eosinophill percentage	Chapter III Diseases of the blood and blood-forming organs and certain disorders involving the immune mechanism	272178	1027	271151	2.64069e-16	-0.254398	-0.315284	-0.193511	0.031065	-0.21559	0.000869546	-0.263191	1.39368e-16	flexdmg
MC4R	48	Waist circumference	Chapter XXI Factors influencing health status and contact with health services	280246	758	279488	2.71195e-16	0.261203	0.198663	0.323743	0.0319085	0.309223	-0.000831087	0.258303	2.12359e-15	ptvraredmg
MC4R	23112	Leg fat mass (right)	Chapter XXI Factors influencing health status and contact with health services	275892	742	275150	2.76901e-16	0.237734	0.180796	0.294672	0.0290504	0.178305	-0.000458413	0.23706	2.20191e-15	ptvraredmg
LPL	30870	Triglycerides	Chapter IX Diseases of the circulatory system	267548	687	266861	2.77326e-16	0.302227	0.229841	0.374612	0.036932	0.298929	-0.000641223	0.310134	6.00073e-16	ptvraredmg
PFKM	30750	Glycated haemoglobin (HbA1c)	Chapter IV Endocrine nutritional and metabolic diseases	267327	2286	265041	2.81059e-16	-0.162961	-0.201999	-0.123923	0.0199177	-0.165435	0.00145215	-0.166582	3.06782e-16	flexnonsyn
MPL	30080	Platelet count	Chapter III Diseases of the blood and blood-forming organs and certain disorders involving the immune mechanism	272618	339	272279	2.8309e-16	0.429431	0.326547	0.532314	0.0524923	0.401617	-0.00046852	0.424117	2.79891e-15	ptv5pcnt
JAK2	30090	Platelet crit	Chapter III Diseases of the blood and blood-forming organs and certain disorders involving the immune mechanism	272615	2791	269824	2.94699e-16	0.147651	0.112255	0.183046	0.0180591	0.144666	-0.00144232	0.143098	1.54583e-14	flexnonsyn
POLE	30260	Mean reticulocyte volume	Chapter III Diseases of the blood and blood-forming organs and certain disorders involving the immune mechanism	267410	4010	263400	2.97428e-16	0.12875	0.0978813	0.159618	0.0157494	0.132081	-0.002112	0.125426	1.21288e-14	flexdmg
FLG	20008	Interpolated Year when non-cancer illness first diagnosed	Chapter XXI Factors influencing health status and contact with health services	210729	25313	185416	3.02789e-16	-0.0546692	-0.0677797	-0.0415587	0.00668911	-0.0662121	0.00883661	-0.0547634	6.54739e-16	ptv5pcnt
TUBB1	30090	Platelet crit	Chapter III Diseases of the blood and blood-forming organs and certain disorders involving the immune mechanism	272615	1529	271086	3.03511e-16	-0.198919	-0.246625	-0.151213	0.0243403	-0.209845	0.00126777	-0.190682	2.14535e-14	ptvraredmg
FCGRT	30600	Albumin	Chapter XI Diseases of the digestive system	245617	16	245601	3.32914e-16	-2.00278	-2.48375	-1.5218	0.245399	-2.03032	0.000137654	-1.99755	2.69719e-15	raredmgmtr
MAP3K15	30750	Glycated haemoglobin (HbA1c)	Chapter IV Endocrine nutritional and metabolic diseases	267327	3493	263834	3.39211e-16	-0.132666	-0.164536	-0.100797	0.0162601	-0.117302	0.00167232	-0.133251	2.1606e-15	rec
CD36	30630	Apolipoprotein A	Chapter IX Diseases of the circulatory system	244064	2393	241671	3.43149e-16	0.153363	0.116515	0.19021	0.0187998	0.168637	-0.0016367	0.153033	8.40601e-15	flexdmg
PKLR	30240	Reticulocyte percentage	Chapter III Diseases of the blood and blood-forming organs and certain disorders involving the immune mechanism	267411	1465	265946	3.49938e-16	0.213186	0.16195	0.264421	0.0261409	0.24525	-0.00117073	0.205546	1.94539e-14	flexdmg
GP1BA	30100	Mean platelet (thrombocyte) volume	Chapter III Diseases of the blood and blood-forming organs and certain disorders involving the immune mechanism	272615	78	272537	3.54952e-16	0.920875	0.699512	1.14224	0.112942	1.12086	-0.000105648	0.884448	5.76541e-14	URmtr
SHBG	30850	Testosterone	Chapter IV Endocrine nutritional and metabolic diseases	242292	1433	240859	3.60215e-16	-0.130277	-0.161599	-0.0989536	0.0159813	-0.00692539	0.000103363	-0.132277	1.12814e-15	flexnonsyn
TFR2	30050	Mean corpuscular haemoglobin	Chapter III Diseases of the blood and blood-forming organs and certain disorders involving the immune mechanism	272617	560	272057	3.64674e-16	0.334879	0.254347	0.41541	0.0410881	0.429038	-0.000684409	0.372786	5.20458e-18	raredmg
ACO1	30030	Haematocrit percentage	Chapter III Diseases of the blood and blood-forming organs and certain disorders involving the immune mechanism	272618	251	272367	3.69324e-16	0.418412	0.317774	0.519051	0.051347	0.400303	-0.000486893	0.409088	5.69318e-15	ptv5pcnt
UGT1A3	30660	Direct bilirubin	Chapter XI Diseases of the digestive system	227358	233	227125	3.75492e-16	0.513728	0.390135	0.637322	0.0630587	0.486225	-0.000242351	0.522148	8.6015e-16	UR
MC4R	23126	Arm predicted mass (left)	Chapter XXI Factors influencing health status and contact with health services	275773	742	275031	3.79218e-16	0.186889	0.14192	0.231858	0.0229437	0.141244	-0.000499479	0.185607	3.39077e-15	ptvraredmg
SLC34A3	30720	Cystatin C	Chapter III Diseases of the blood and blood-forming organs and certain disorders involving the immune mechanism	267750	600	267150	3.82069e-16	0.300011	0.227814	0.372207	0.0368354	0.342421	-0.000729601	0.300567	7.65247e-16	ptv5pcnt
SCARB1	30630	Apolipoprotein A	Chapter IX Diseases of the circulatory system	244064	1086	242978	3.83483e-16	0.22653	0.172014	0.281046	0.0278148	0.245132	-0.00115955	0.227867	7.09736e-16	flexnonsynmtr
IQGAP2	30600	Albumin	Chapter XI Diseases of the digestive system	245617	715	244902	3.92509e-16	-0.299339	-0.371402	-0.227276	0.0367674	-0.319516	0.000968676	-0.300605	5.65766e-16	ptv5pcnt
ZFAT	20015	Sitting height	Chapter XXI Factors influencing health status and contact with health services	279980	4837	275143	3.96551e-16	0.088275	0.0670201	0.10953	0.0108445	0.0633499	-0.00105103	0.0852585	4.04331e-14	flexnonsyn
IHH	50	Standing height	Chapter XXI Factors influencing health status and contact with health services	280040	1015	279025	3.98338e-16	-0.178516	-0.221503	-0.13553	0.021932	-0.199816	0.000657309	-0.167879	1.23342e-13	ptvraredmg
THPO	30080	Platelet count	Chapter III Diseases of the blood and blood-forming organs and certain disorders involving the immune mechanism	272618	70	272548	4.15743e-16	-0.938807	-1.16501	-0.712602	0.115412	-1.43207	0.0002067	-0.946913	6.94446e-16	UR
CAD	30260	Mean reticulocyte volume	Chapter III Diseases of the blood and blood-forming organs and certain disorders involving the immune mechanism	267410	3600	263810	4.23151e-16	0.135074	0.102519	0.167628	0.0166096	0.137875	-0.00169054	0.134821	3.39756e-15	ptvraredmg
MC4R	48	Waist circumference	Chapter XXI Factors influencing health status and contact with health services	280246	925	279321	4.24262e-16	0.234959	0.178328	0.291589	0.0288934	0.267379	-0.000862364	0.23145	4.38944e-15	flexdmg
MC4R	23112	Leg fat mass (right)	Chapter XXI Factors influencing health status and contact with health services	275892	907	274985	4.26791e-16	0.213715	0.1622	0.265229	0.0262833	0.179486	-0.000580959	0.21112	6.30388e-15	flexdmg
CETP	30630	Apolipoprotein A	Chapter IX Diseases of the circulatory system	244064	1133	242931	4.37116e-16	0.221382	0.168	0.274763	0.0272357	0.252287	-0.000928662	0.20646	1.14361e-13	flexdmg
MC4R	49	Hip circumference	Chapter XXI Factors influencing health status and contact with health services	280222	924	279298	4.42337e-16	0.266145	0.201958	0.330332	0.0327488	0.270106	-0.00082222	0.263137	5.36145e-15	flexdmg
UGT1A4	30660	Direct bilirubin	Chapter XI Diseases of the digestive system	227358	1469	225889	4.66467e-16	0.204508	0.155148	0.253868	0.0251841	0.180749	-0.000837214	0.212748	2.16233e-16	flexnonsynmtr
MC4R	23125	Arm fat-free mass (left)	Chapter XXI Factors influencing health status and contact with health services	275784	742	275042	4.74869e-16	0.187064	0.141902	0.232227	0.0230425	0.143307	-0.000499459	0.186188	3.58014e-15	ptvraredmg
ACO1	30030	Haematocrit percentage	Chapter III Diseases of the blood and blood-forming organs and certain disorders involving the immune mechanism	272618	241	272377	4.77256e-16	0.425356	0.322655	0.528056	0.0523989	0.42291	-0.000477707	0.417403	6.10931e-15	ptv
SLC22A2	30700	Creatinine	Chapter XIV Diseases of the genitourinary system	267620	2046	265574	4.96292e-16	0.143968	0.109187	0.178748	0.0177455	0.173326	-0.00125403	0.139297	3.50867e-14	flexnonsyn
ZFAT	50	Standing height	Chapter XXI Factors influencing health status and contact with health services	280040	187	279853	4.97516e-16	0.413911	0.313912	0.513911	0.0510209	0.347436	-0.00021016	0.409191	1.2187e-14	UR
ZFAT	50	Standing height	Chapter XXI Factors influencing health status and contact with health services	280040	395	279645	5.15057e-16	0.284756	0.215924	0.353588	0.0351188	0.171618	-0.00021016	0.279879	1.76301e-14	raredmg
ALOX15	30150	Eosinophill count	Chapter III Diseases of the blood and blood-forming organs and certain disorders involving the immune mechanism	272176	3123	269053	5.57598e-16	-0.144716	-0.179739	-0.109694	0.017869	-0.151926	0.00154127	-0.135117	2.23832e-13	flexnonsyn
FLG	23110	Impedance of arm (left)	Chapter XXI Factors influencing health status and contact with health services	275892	32699	243193	5.64499e-16	0.0334524	0.0253551	0.0415497	0.00413134	0.0258465	-0.00333144	0.0331323	2.35307e-15	ptv5pcnt
SPTA1	30270	Mean sphered cell volume	Chapter III Diseases of the blood and blood-forming organs and certain disorders involving the immune mechanism	267411	224	267187	5.82234e-16	-0.536306	-0.666181	-0.40643	0.0662639	-0.587011	0.000566632	-0.574124	3.31972e-17	ptv
SLC34A3	30700	Creatinine	Chapter XIV Diseases of the genitourinary system	267620	4536	263084	5.96986e-16	0.0968902	0.0734178	0.120363	0.0119759	0.0845273	-0.00144119	0.0938938	3.43509e-14	flexnonsyn
SLC34A3	30810	Phosphate	Chapter IV Endocrine nutritional and metabolic diseases	245156	4156	241000	6.30534e-16	-0.122677	-0.152421	-0.0929334	0.0151757	-0.170413	0.00288595	-0.126921	3.91701e-16	flexnonsyn
TUBB1	30100	Mean platelet (thrombocyte) volume	Chapter III Diseases of the blood and blood-forming organs and certain disorders involving the immune mechanism	272615	343	272272	6.41961e-16	0.435475	0.329862	0.541088	0.0538849	0.481468	-0.000367471	0.427189	1.55936e-14	UR
PAPPA2	30770	IGF-1	Chapter IV Endocrine nutritional and metabolic diseases	266313	1085	265228	6.78217e-16	0.236053	0.178757	0.293349	0.029233	0.231479	-0.000898116	0.219358	3.4736e-13	raredmg
CKAP2L	30100	Mean platelet (thrombocyte) volume	Chapter III Diseases of the blood and blood-forming organs and certain disorders involving the immune mechanism	272615	559	272056	7.01748e-16	-0.340804	-0.423568	-0.25804	0.0422273	-0.351338	0.000808436	-0.337603	4.78634e-15	flexdmg
PIEZO1	50	Standing height	Chapter XXI Factors influencing health status and contact with health services	280040	11176	268864	7.22482e-16	-0.0543222	-0.0675202	-0.0411242	0.00673377	-0.0463323	0.00180648	-0.053765	1.3918e-14	flexnonsynmtr
TMPRSS6	30020	Haemoglobin concentration	Chapter III Diseases of the blood and blood-forming organs and certain disorders involving the immune mechanism	272618	2006	270612	7.47618e-16	-0.142902	-0.177639	-0.108165	0.0177233	-0.115119	0.000583353	-0.145091	1.3985e-15	ptvraredmg
MOB3C	30100	Mean platelet (thrombocyte) volume	Chapter III Diseases of the blood and blood-forming organs and certain disorders involving the immune mechanism	272615	513	272102	7.87533e-16	-0.355111	-0.441501	-0.268721	0.044077	-0.393504	0.000835996	-0.341179	1.01851e-13	flexdmg
TET2	30210	Eosinophill percentage	Chapter III Diseases of the blood and blood-forming organs and certain disorders involving the immune mechanism	272178	446	271732	7.98589e-16	-0.3793	-0.471594	-0.287006	0.0470893	-0.248065	0.000441674	-0.396262	1.5636e-16	UR
ABCA1	30690	Cholesterol	Chapter IX Diseases of the circulatory system	267767	1096	266671	8.40534e-16	-0.238925	-0.297107	-0.180743	0.0296851	-0.230271	0.00094468	-0.252422	6.95384e-17	UR
TUBB1	30110	Platelet distribution width	Chapter III Diseases of the blood and blood-forming organs and certain disorders involving the immune mechanism	272615	16	272599	8.60387e-16	1.98532	1.50169	2.46895	0.246753	1.83471	-4.13405e-05	2.01539	2.42338e-14	rec
PDZK1	30880	Urate	Chapter XIV Diseases of the genitourinary system	267442	390	267052	8.6044e-16	-0.345068	-0.429127	-0.261008	0.0428881	-0.387515	0.00050569	-0.347625	1.51826e-15	flexdmg
PDZK1	30880	Urate	Chapter XIV Diseases of the genitourinary system	267442	390	267052	8.6044e-16	-0.345068	-0.429127	-0.261008	0.0428881	-0.387515	0.00050569	-0.347625	1.51826e-15	flexnonsyn
PDZK1	30880	Urate	Chapter XIV Diseases of the genitourinary system	267442	390	267052	8.6044e-16	-0.345068	-0.429127	-0.261008	0.0428881	-0.387515	0.00050569	-0.347625	1.51826e-15	flexnonsynmtr
LRP2	30700	Creatinine	Chapter XIV Diseases of the genitourinary system	267620	174	267446	8.72792e-16	-0.487747	-0.606589	-0.368905	0.0606346	-0.527367	0.000262035	-0.507311	2.71039e-16	ptv
CASR	30680	Calcium(30680)	Chapter IV Endocrine nutritional and metabolic diseases	245502	1419	244083	8.91947e-16	0.213126	0.16118	0.265072	0.0265035	0.232045	-0.00106094	0.217745	1.18794e-15	flexnonsyn
CETP	30630	Apolipoprotein A	Chapter IX Diseases of the circulatory system	244064	956	243108	9.10243e-16	0.238273	0.18018	0.296367	0.0296399	0.240662	-0.000831178	0.236474	1.83066e-14	flexnonsynmtr
ANGPTL2	50	Standing height	Chapter XXI Factors influencing health status and contact with health services	280040	631	279409	9.26099e-16	-0.223401	-0.277884	-0.168919	0.0277975	-0.166983	0.000380077	-0.207927	4.64887e-13	ptvraredmg
PCSK9	30780	LDL direct	Chapter IX Diseases of the circulatory system	267281	200	267081	9.40124e-16	-0.564864	-0.702652	-0.427076	0.0703011	-0.555651	0.000370127	-0.588394	8.77464e-16	UR
ACAN	23105	Basal metabolic rate	Chapter XXI Factors influencing health status and contact with health services	275904	33	275871	9.48472e-16	-0.902762	-1.123	-0.68252	0.11237	-0.562726	4.53854e-05	-0.917062	1.24964e-15	ptv
ACAN	23105	Basal metabolic rate	Chapter XXI Factors influencing health status and contact with health services	275904	33	275871	9.48472e-16	-0.902762	-1.123	-0.68252	0.11237	-0.562726	4.53854e-05	-0.917062	1.24964e-15	ptv5pcnt
TET2	30150	Eosinophill count	Chapter III Diseases of the blood and blood-forming organs and certain disorders involving the immune mechanism	272176	446	271730	9.60206e-16	-0.377851	-0.470051	-0.285651	0.0470413	-0.33187	0.000368064	-0.388045	6.52629e-16	UR
NR1H3	30760	HDL cholesterol	Chapter IX Diseases of the circulatory system	245489	1591	243898	9.65397e-16	0.182369	0.137866	0.226873	0.0227061	0.19055	-0.00122423	0.177247	2.12186e-14	flexdmg
ANGPTL3	30760	HDL cholesterol	Chapter IX Diseases of the circulatory system	245489	746	244743	9.68708e-16	-0.265847	-0.330725	-0.200969	0.0331014	-0.261433	0.000811051	-0.259188	4.03448e-14	flexnonsynmtr
GMPR	30300	High light scatter reticulocyte count	Chapter III Diseases of the blood and blood-forming organs and certain disorders involving the immune mechanism	267410	997	266413	9.70885e-16	0.252262	0.190697	0.313827	0.0314112	0.247341	-0.000871024	0.244111	5.62092e-14	ptv5pcnt
RHAG	30240	Reticulocyte percentage	Chapter III Diseases of the blood and blood-forming organs and certain disorders involving the immune mechanism	267411	491	266920	9.83785e-16	0.361878	0.273543	0.450213	0.0450694	0.300315	-0.000552583	0.363837	3.30557e-15	flexnonsynmtr
ANGPTL3	30690	Cholesterol	Chapter IX Diseases of the circulatory system	267767	440	267327	9.98448e-16	-0.375641	-0.467356	-0.283926	0.046794	-0.396713	0.000701495	-0.370319	8.33654e-15	ptvraredmg
COL8A2	23106	Impedance of whole body	Chapter XXI Factors influencing health status and contact with health services	275882	1084	274798	1.00302e-15	0.184931	0.139776	0.230087	0.0230388	0.194814	-0.000776153	0.183607	1.09191e-14	ptvraredmg
APOA1	30630	Apolipoprotein A	Chapter IX Diseases of the circulatory system	244064	861	243203	1.01136e-15	-0.250604	-0.311802	-0.189406	0.031224	-0.268305	0.000754217	-0.242788	1.78993e-14	flexnonsynmtr
LPL	30760	HDL cholesterol	Chapter IX Diseases of the circulatory system	245489	252	245237	1.01899e-15	-0.456585	-0.568097	-0.345073	0.0568947	-0.607646	0.000362168	-0.465752	1.76104e-15	UR
IFRD2	30300	High light scatter reticulocyte count	Chapter III Diseases of the blood and blood-forming organs and certain disorders involving the immune mechanism	267410	3763	263647	1.04112e-15	0.130256	0.098433	0.162079	0.0162366	0.144615	-0.00218224	0.130607	3.47611e-15	flexnonsyn
SBNO2	30120	Lymphocyte count	Chapter III Diseases of the blood and blood-forming organs and certain disorders involving the immune mechanism	272176	1545	270631	1.05313e-15	0.202552	0.153057	0.252047	0.0252528	0.235905	-0.00109959	0.213864	1.22539e-16	flexdmg
CAD	30270	Mean sphered cell volume	Chapter III Diseases of the blood and blood-forming organs and certain disorders involving the immune mechanism	267411	484	266927	1.0841e-15	0.361598	0.273201	0.449996	0.0451015	0.317674	-0.00043551	0.343688	1.85416e-13	URmtr
IGFALS	30770	IGF-1	Chapter IV Endocrine nutritional and metabolic diseases	266313	152	266161	1.12755e-15	-0.624662	-0.777462	-0.471863	0.07796	-0.731874	0.000225705	-0.637002	2.97602e-15	URmtr
TET2	30210	Eosinophill percentage	Chapter III Diseases of the blood and blood-forming organs and certain disorders involving the immune mechanism	272178	363	271815	1.14909e-15	-0.418037	-0.520323	-0.315751	0.0521877	-0.349041	0.00041867	-0.421184	1.9005e-15	URmtr
ZFAT	20015	Sitting height	Chapter XXI Factors influencing health status and contact with health services	279980	559	279421	1.17463e-15	0.253476	0.191434	0.315518	0.0316547	0.172945	-0.000290709	0.240817	3.51651e-13	flexdmg
ZFAT	23121	Arm fat-free mass (right)	Chapter XXI Factors influencing health status and contact with health services	275832	4773	271059	1.19612e-15	0.0717176	0.0541587	0.0892765	0.00895874	0.00625127	-0.000131653	0.0706106	2.11052e-14	flexnonsyn
KLF1	30270	Mean sphered cell volume	Chapter III Diseases of the blood and blood-forming organs and certain disorders involving the immune mechanism	267411	241	267170	1.21581e-15	-0.511336	-0.63656	-0.386113	0.0638904	-0.529785	0.000552583	-0.524778	5.41428e-15	ptvraredmg
IHH	50	Standing height	Chapter XXI Factors influencing health status and contact with health services	280040	1579	278461	1.29269e-15	-0.14075	-0.175251	-0.106248	0.017603	-0.179283	0.000925599	-0.130872	1.0664e-12	flexdmg
APOB	30780	LDL direct	Chapter IX Diseases of the circulatory system	267281	14117	253164	1.32204e-15	-0.0687151	-0.0855648	-0.0518654	0.0085969	-0.0624983	0.00316716	-0.067863	9.42897e-15	flexnonsyn
CA1	30260	Mean reticulocyte volume	Chapter III Diseases of the blood and blood-forming organs and certain disorders involving the immune mechanism	267410	654	266756	1.32326e-15	-0.309748	-0.385703	-0.233793	0.0387529	-0.324752	0.000922536	-0.312928	4.11124e-15	flexdmg
ANGPTL4	30870	Triglycerides	Chapter IX Diseases of the circulatory system	267548	839	266709	1.32979e-15	-0.267164	-0.332681	-0.201647	0.0334277	-0.301348	0.000847163	-0.272765	1.27569e-15	flexdmg
MC4R	23129	Trunk fat-free mass	Chapter XXI Factors influencing health status and contact with health services	275698	742	274956	1.38681e-15	0.181073	0.136639	0.225507	0.0226707	0.148425	-0.000363356	0.175397	6.43573e-14	ptvraredmg
MC4R	23113	Leg fat-free mass (right)	Chapter XXI Factors influencing health status and contact with health services	275884	1356	274528	1.38807e-15	0.137795	0.103981	0.17161	0.0172525	0.0996295	-0.000639981	0.127717	8.08745e-13	flexnonsyn
MC4R	23100	Whole body fat mass	Chapter XXI Factors influencing health status and contact with health services	275467	906	274561	1.40091e-15	0.255609	0.192875	0.318344	0.0320078	0.224732	-0.000850053	0.251279	2.42072e-14	flexdmg
POLE	30040	Mean corpuscular volume	Chapter III Diseases of the blood and blood-forming organs and certain disorders involving the immune mechanism	272617	2838	269779	1.40585e-15	0.147428	0.111243	0.183613	0.0184621	0.136923	-0.00123561	0.150718	4.54532e-15	ptvraredmg
PIEZO1	50	Standing height	Chapter XXI Factors influencing health status and contact with health services	280040	11436	268604	1.53281e-15	-0.0531119	-0.0661653	-0.0400584	0.00666002	-0.047138	0.00183331	-0.0503903	2.77177e-13	flexdmg
HTRA1	50	Standing height	Chapter XXI Factors influencing health status and contact with health services	280040	867	279173	1.55126e-15	-0.189162	-0.235662	-0.142663	0.0237246	-0.0759407	0.000290647	-0.177456	3.7068e-13	flexdmg
ACAN	23122	Arm predicted mass (right)	Chapter XXI Factors influencing health status and contact with health services	275828	33	275795	1.57631e-15	-0.848749	-1.05744	-0.640059	0.106476	-0.826296	8.62564e-05	-0.863022	1.99762e-15	ptv
ACAN	23122	Arm predicted mass (right)	Chapter XXI Factors influencing health status and contact with health services	275828	33	275795	1.57631e-15	-0.848749	-1.05744	-0.640059	0.106476	-0.826296	8.62564e-05	-0.863022	1.99762e-15	ptv5pcnt
IQGAP2	30080	Platelet count	Chapter III Diseases of the blood and blood-forming organs and certain disorders involving the immune mechanism	272618	2880	269738	1.61609e-15	-0.14413	-0.179582	-0.108678	0.0180881	-0.140971	0.00154795	-0.144803	8.23991e-15	flexdmg
KLF1	30270	Mean sphered cell volume	Chapter III Diseases of the blood and blood-forming organs and certain disorders involving the immune mechanism	267411	244	267167	1.7027e-15	-0.505565	-0.630021	-0.381108	0.0634991	-0.526944	0.0005479	-0.524778	5.41428e-15	flexdmg
HBB	30070	Red blood cell (erythrocyte) distribution width	Chapter III Diseases of the blood and blood-forming organs and certain disorders involving the immune mechanism	272617	320	272297	1.75343e-15	0.440406	0.33194	0.548872	0.0553405	0.268054	-0.000326128	0.3949	9.42611e-12	ptvraredmg
SLCO1B1	30840	Total bilirubin	Chapter IV Endocrine nutritional and metabolic diseases	266677	474	266203	1.75346e-15	0.348546	0.262704	0.434388	0.0437975	0.37074	-0.000478972	0.373736	4.14221e-14	ptv5pcnt
CXCR2	30140	Neutrophill count	Chapter III Diseases of the blood and blood-forming organs and certain disorders involving the immune mechanism	272176	249	271927	1.78168e-15	-0.500127	-0.623332	-0.376922	0.0628606	-0.55002	0.000335859	-0.540509	3.06721e-16	ptvraredmg
LRP2	30720	Cystatin C	Chapter III Diseases of the blood and blood-forming organs and certain disorders involving the immune mechanism	267750	7266	260484	1.80909e-15	-0.085271	-0.106282	-0.0642597	0.0107202	-0.0951176	0.00280616	-0.0882331	1.47839e-15	ptvraredmg
ZFAT	23129	Trunk fat-free mass	Chapter XXI Factors influencing health status and contact with health services	275698	552	275146	1.86849e-15	0.208898	0.157398	0.260397	0.0262756	0.0501418	-0.000109007	0.211234	1.14393e-14	flexdmg
IGFALS	30770	IGF-1	Chapter IV Endocrine nutritional and metabolic diseases	266313	165	266148	1.89741e-15	-0.59481	-0.741483	-0.448136	0.0748343	-0.509751	0.000202194	-0.560603	1.58891e-12	rec
MOB3C	30100	Mean platelet (thrombocyte) volume	Chapter III Diseases of the blood and blood-forming organs and certain disorders involving the immune mechanism	272615	489	272126	1.89834e-15	-0.358811	-0.447291	-0.270332	0.0451433	-0.391737	0.000799249	-0.336238	6.82587e-13	ptvraredmg
MPL	30080	Platelet count	Chapter III Diseases of the blood and blood-forming organs and certain disorders involving the immune mechanism	272618	1571	271047	1.91963e-15	0.194138	0.146257	0.242019	0.0244294	0.200512	-0.00105647	0.19994	1.10817e-15	flexnonsynmtr
MC4R	23125	Arm fat-free mass (left)	Chapter XXI Factors influencing health status and contact with health services	275784	907	274877	1.93766e-15	0.16565	0.124789	0.206511	0.0208477	0.112438	-0.000476756	0.163002	2.80755e-14	flexdmg
DTL	50	Standing height	Chapter XXI Factors influencing health status and contact with health services	280040	138	279902	1.95599e-15	-0.471811	-0.58821	-0.355412	0.059388	-0.394017	0.000232518	-0.491103	1.64411e-15	URmtr
CAD	30070	Red blood cell (erythrocyte) distribution width	Chapter III Diseases of the blood and blood-forming organs and certain disorders involving the immune mechanism	272617	118	272499	1.9809e-15	0.72357	0.545025	0.902114	0.0910952	0.723946	-0.000344501	0.721831	4.97573e-15	ptv
CAD	30070	Red blood cell (erythrocyte) distribution width	Chapter III Diseases of the blood and blood-forming organs and certain disorders involving the immune mechanism	272617	118	272499	1.9809e-15	0.72357	0.545025	0.902114	0.0910952	0.723946	-0.000344501	0.721831	4.97573e-15	ptv5pcnt
HBB	30270	Mean sphered cell volume	Chapter III Diseases of the blood and blood-forming organs and certain disorders involving the immune mechanism	267411	315	267096	2.0107e-15	-0.443849	-0.553396	-0.334302	0.0558922	-0.365233	0.000458925	-0.394518	1.64649e-11	ptvraredmg
MC4R	23126	Arm predicted mass (left)	Chapter XXI Factors influencing health status and contact with health services	275773	907	274866	2.0793e-15	0.164759	0.124073	0.205445	0.0207584	0.111341	-0.000494938	0.160454	5.56804e-14	flexdmg
ZFAT	23122	Arm predicted mass (right)	Chapter XXI Factors influencing health status and contact with health services	275828	4773	271055	2.12926e-15	0.0708573	0.0533532	0.0883614	0.0089308	0.000685511	2.2699e-05	0.0717789	6.53876e-15	flexnonsyn
ABCG2	30880	Urate	Chapter XIV Diseases of the genitourinary system	267442	656	266786	2.14167e-15	0.262554	0.197689	0.32742	0.0330951	0.280057	-0.000824087	0.258834	6.23562e-14	ptv5pcnt
COL8A2	23109	Impedance of arm (right)	Chapter XXI Factors influencing health status and contact with health services	275874	1467	274407	2.14353e-15	0.145033	0.109201	0.180864	0.0182817	0.151721	-0.000771636	0.153599	6.96181e-16	flexdmg
EPB41	30750	Glycated haemoglobin (HbA1c)	Chapter IV Endocrine nutritional and metabolic diseases	267327	99	267228	2.17355e-15	-0.755998	-0.942815	-0.569182	0.095316	-0.606977	0.000220165	-0.81978	1.13212e-16	ptv
EPB41	30750	Glycated haemoglobin (HbA1c)	Chapter IV Endocrine nutritional and metabolic diseases	267327	99	267228	2.17355e-15	-0.755998	-0.942815	-0.569182	0.095316	-0.606977	0.000220165	-0.81978	1.13212e-16	ptv5pcnt
ZFAT	50	Standing height	Chapter XXI Factors influencing health status and contact with health services	280040	1731	278309	2.23164e-15	0.133325	0.100365	0.166285	0.0168166	0.082364	-0.00038902	0.134421	1.93105e-14	flexnonsynmtr
SHBG	30850	Testosterone	Chapter IV Endocrine nutritional and metabolic diseases	242292	1075	241217	2.24436e-15	-0.146162	-0.182299	-0.110026	0.0184372	-0.0402605	0.000217063	-0.143491	2.87851e-14	flexnonsynmtr
MC4R	23130	Trunk predicted mass	Chapter XXI Factors influencing health status and contact with health services	275669	741	274928	2.3522e-15	0.179016	0.134724	0.223308	0.0225982	0.139531	-0.000349767	0.174603	6.9985e-14	ptvraredmg
SLC34A3	30720	Cystatin C	Chapter III Diseases of the blood and blood-forming organs and certain disorders involving the immune mechanism	267750	571	267179	2.37313e-15	0.299069	0.225063	0.373074	0.0377585	0.351939	-0.000696863	0.299683	4.67645e-15	ptv
APOB	30890	Vitamin D(30890)	Chapter III Diseases of the blood and blood-forming organs and certain disorders involving the immune mechanism	255654	1758	253896	2.37415e-15	0.184848	0.139107	0.230589	0.0233378	0.156793	-0.00104337	0.194039	3.63182e-15	ptvraredmg
PCSK9	30640	Apolipoprotein B	Chapter IX Diseases of the circulatory system	266389	198	266191	2.42517e-15	-0.561495	-0.700486	-0.422504	0.0709148	-0.605526	0.000314957	-0.60492	2.35854e-16	UR
IGF1R	23113	Leg fat-free mass (right)	Chapter XXI Factors influencing health status and contact with health services	275884	459	275425	2.45451e-15	-0.234351	-0.292373	-0.176329	0.0296033	-0.0871476	0.000181555	-0.236296	8.60252e-15	UR
ZFAT	23130	Trunk predicted mass	Chapter XXI Factors influencing health status and contact with health services	275669	552	275117	2.50549e-15	0.207137	0.155836	0.258437	0.0261741	0.0541544	-7.26788e-05	0.210362	1.16943e-14	flexdmg
RHAG	30250	Reticulocyte count	Chapter III Diseases of the blood and blood-forming organs and certain disorders involving the immune mechanism	267410	491	266919	2.52041e-15	0.352107	0.264895	0.43932	0.0444968	0.272306	-0.000543219	0.354722	7.041e-15	flexnonsynmtr
GGT1	30730	Gamma glutamyltransferase	Chapter XI Diseases of the digestive system	267619	44	267575	2.59465e-15	-1.10546	-1.3794	-0.831529	0.139765	-0.997506	7.48675e-05	-1.08447	6.55188e-15	raredmgmtr
B4GALNT3	30610	Alkaline phosphatase	Chapter XI Diseases of the digestive system	267769	4918	262851	2.6087e-15	0.111427	0.083813	0.139041	0.014089	0.113172	-0.00199223	0.111042	9.25183e-15	flexnonsyn
B4GALNT3	50	Standing height	Chapter XXI Factors influencing health status and contact with health services	280040	2274	277766	2.62147e-15	0.116145	0.0873592	0.14493	0.0146867	0.0664953	-0.000527636	0.117633	7.99926e-15	flexdmg
MC4R	23114	Leg predicted mass (right)	Chapter XXI Factors influencing health status and contact with health services	275884	1356	274528	2.62725e-15	0.13554	0.101947	0.169134	0.0171398	0.0961907	-0.00060367	0.125634	1.36119e-12	flexnonsyn
ALOX15	30150	Eosinophill count	Chapter III Diseases of the blood and blood-forming organs and certain disorders involving the immune mechanism	272176	2052	270124	2.64319e-15	-0.173927	-0.217039	-0.130815	0.0219962	-0.199382	0.00130663	-0.158663	2.048e-12	flexnonsynmtr
PKD1	30670	Urea	Chapter XIV Diseases of the genitourinary system	267579	556	267023	2.6559e-15	0.319334	0.240174	0.398494	0.0403885	0.209833	-0.000449272	0.313292	9.37932e-14	URmtr
IGF2BP2	50	Standing height	Chapter XXI Factors influencing health status and contact with health services	280040	138	279902	2.7466e-15	-0.469301	-0.585699	-0.352903	0.0593875	-0.523734	0.000205689	-0.463949	1.75669e-14	UR
ZFAT	23105	Basal metabolic rate	Chapter XXI Factors influencing health status and contact with health services	275904	4776	271128	3.04452e-15	0.0743373	0.0558699	0.0928047	0.00942229	0.00983064	-0.000240543	0.0736273	3.45323e-14	flexnonsyn
GH1	30770	IGF-1	Chapter IV Endocrine nutritional and metabolic diseases	266313	1941	264372	3.22142e-15	-0.172575	-0.215486	-0.129664	0.0218935	-0.192332	0.00137774	-0.174818	7.44574e-15	flexdmg
MC4R	23121	Arm fat-free mass (right)	Chapter XXI Factors influencing health status and contact with health services	275832	742	275090	3.421e-15	0.177613	0.133407	0.221819	0.0225542	0.127192	-0.000408577	0.174987	4.44138e-14	ptvraredmg
APOA1	30630	Apolipoprotein A	Chapter IX Diseases of the circulatory system	244064	49	244015	3.45971e-15	-1.0288	-1.2849	-0.772703	0.130665	-0.815037	0.000128268	-0.971633	3.76098e-13	URmtr
PIEZO1	50	Standing height	Chapter XXI Factors influencing health status and contact with health services	280040	22258	257782	3.51319e-15	-0.0383666	-0.0479196	-0.0288136	0.00487404	-0.0279326	0.00241461	-0.0347943	6.20471e-12	flexnonsyn
IQGAP2	30600	Albumin	Chapter XI Diseases of the digestive system	245617	680	244937	3.52296e-15	-0.296704	-0.370583	-0.222824	0.0376942	-0.319592	0.000922792	-0.299648	3.3309e-15	ptv
UGT1A6	30660	Direct bilirubin	Chapter XI Diseases of the digestive system	227358	220	227138	3.59982e-15	0.51063	0.383439	0.637821	0.064894	0.451695	-0.0001377	0.530072	9.28667e-16	UR
ENPP1	30810	Phosphate	Chapter IV Endocrine nutritional and metabolic diseases	245156	571	244585	3.62421e-15	-0.319704	-0.399346	-0.240061	0.0406345	-0.29188	0.000735534	-0.311148	7.97028e-14	raredmg
HBB	30010	Red blood cell (erythrocyte) count	Chapter III Diseases of the blood and blood-forming organs and certain disorders involving the immune mechanism	272618	48	272570	3.64285e-15	0.97118	0.729225	1.21314	0.123448	0.983564	-0.000271007	1.05468	5.00342e-16	URmtr
GP1BB	30080	Platelet count	Chapter III Diseases of the blood and blood-forming organs and certain disorders involving the immune mechanism	272618	160	272458	3.69818e-15	-0.600581	-0.750242	-0.450919	0.0763591	-0.781277	0.000298567	-0.622374	4.14724e-14	flexdmg
FLG	30890	Vitamin D(30890)	Chapter III Diseases of the blood and blood-forming organs and certain disorders involving the immune mechanism	255654	3179	252475	3.88796e-15	0.136778	0.102667	0.17089	0.0174041	0.125988	-0.00183202	0.144758	2.048e-15	ptv
ZFAT	23129	Trunk fat-free mass	Chapter XXI Factors influencing health status and contact with health services	275698	181	275517	3.95886e-15	0.360268	0.270393	0.450142	0.045855	0.166691	-0.000168052	0.370203	7.19947e-15	UR
GMPR	30250	Reticulocyte count	Chapter III Diseases of the blood and blood-forming organs and certain disorders involving the immune mechanism	267410	997	266413	4.03169e-15	0.245764	0.184437	0.307092	0.03129	0.2368	-0.00083356	0.240421	9.6195e-14	ptv5pcnt
PDZK1	30880	Urate	Chapter XIV Diseases of the genitourinary system	267442	356	267086	4.05713e-15	-0.352523	-0.4405	-0.264546	0.0448868	-0.381898	0.000458866	-0.356436	5.30731e-15	ptvraredmg
PKHD1	30730	Gamma glutamyltransferase	Chapter XI Diseases of the digestive system	267619	1062	266557	4.14159e-15	0.22379	0.167922	0.279658	0.0285045	0.207157	-0.00095456	0.225166	8.99538e-15	ptv
TERT	30050	Mean corpuscular haemoglobin	Chapter III Diseases of the blood and blood-forming organs and certain disorders involving the immune mechanism	272617	787	271830	4.33164e-15	0.272026	0.204067	0.339984	0.0346733	0.258056	-0.000679816	0.285182	3.1971e-15	raredmg
ZFAT	23130	Trunk predicted mass	Chapter XXI Factors influencing health status and contact with health services	275669	181	275488	4.38139e-15	0.358294	0.268767	0.447821	0.0456777	0.159918	-0.000140815	0.36828	7.86203e-15	UR
ABCB11	30610	Alkaline phosphatase	Chapter XI Diseases of the digestive system	267769	3776	263993	4.43611e-15	0.125819	0.0943743	0.157264	0.0160434	0.132161	-0.00188935	0.121688	1.25039e-13	flexnonsyn
TFRC	30050	Mean corpuscular haemoglobin	Chapter III Diseases of the blood and blood-forming organs and certain disorders involving the immune mechanism	272617	110	272507	4.43631e-15	-0.726451	-0.908006	-0.544896	0.0926313	-0.991146	0.000206701	-0.776389	1.90994e-15	URmtr
IGF1R	23114	Leg predicted mass (right)	Chapter XXI Factors influencing health status and contact with health services	275884	459	275425	4.59452e-15	-0.230515	-0.288158	-0.172873	0.02941	-0.0903738	0.000208788	-0.23199	1.7775e-14	UR
IHH	50	Standing height	Chapter XXI Factors influencing health status and contact with health services	280040	1743	278297	4.61402e-15	-0.13135	-0.164198	-0.0985025	0.0167593	-0.158899	0.000916656	-0.119532	7.89267e-12	flexnonsyn
UGT1A7	30660	Direct bilirubin	Chapter XI Diseases of the digestive system	227358	227	227131	4.65086e-15	0.500652	0.375436	0.625869	0.0638868	0.489972	-0.00016524	0.520178	8.18135e-16	UR
STAB1	25029	Median T2star in caudate (right)	Chapter VI Diseases of the nervous system	23340	464	22876	4.66736e-15	0.362248	0.271692	0.452804	0.0462004	0.344054	-0.00659954	0.447352	2.47911e-13	flexnonsynmtr
LCAT	30270	Mean sphered cell volume	Chapter III Diseases of the blood and blood-forming organs and certain disorders involving the immune mechanism	267411	896	266515	4.68318e-15	0.259939	0.194918	0.324959	0.0331741	0.261101	-0.000856972	0.264261	1.05583e-14	raredmg
POLE	30070	Red blood cell (erythrocyte) distribution width	Chapter III Diseases of the blood and blood-forming organs and certain disorders involving the immune mechanism	272617	433	272184	4.74293e-15	0.372752	0.279494	0.466011	0.0475814	0.405889	-0.000661443	0.385256	3.07284e-15	ptv5pcnt
HTRA1	20151	Forced vital capacity (FVC)| Best measure	Chapter X Diseases of the respiratory system	199922	603	199319	4.83147e-15	-0.223186	-0.27904	-0.167332	0.0284973	-0.16689	0.000457213	-0.217384	2.59986e-14	flexdmg
COL8A2	23109	Impedance of arm (right)	Chapter XXI Factors influencing health status and contact with health services	275874	1084	274790	4.87125e-15	0.166412	0.12476	0.208064	0.0212514	0.164214	-0.000640004	0.166334	3.36265e-14	ptvraredmg
LCAT	30070	Red blood cell (erythrocyte) distribution width	Chapter III Diseases of the blood and blood-forming organs and certain disorders involving the immune mechanism	272617	964	271653	5.01495e-15	0.249843	0.187279	0.312407	0.0319207	0.293552	-0.00115293	0.255205	8.17556e-15	ptvraredmg
GP9	30090	Platelet crit	Chapter III Diseases of the blood and blood-forming organs and certain disorders involving the immune mechanism	272615	656	271959	5.04595e-15	-0.290361	-0.363078	-0.217644	0.0371011	-0.29204	0.000702788	-0.28718	5.31559e-14	flexdmg
DTL	50	Standing height	Chapter XXI Factors influencing health status and contact with health services	280040	232	279808	5.08368e-15	-0.358483	-0.448271	-0.268695	0.045811	-0.335478	0.000286175	-0.361084	2.17162e-14	UR
TET2	30150	Eosinophill count	Chapter III Diseases of the blood and blood-forming organs and certain disorders involving the immune mechanism	272176	1027	271149	5.10765e-15	-0.242829	-0.303654	-0.182003	0.0310337	-0.220406	0.000667117	-0.250709	3.49108e-15	flexdmg
PKHD1	30730	Gamma glutamyltransferase	Chapter XI Diseases of the digestive system	267619	1138	266481	5.1283e-15	0.215498	0.161516	0.269481	0.0275426	0.207157	-0.00101071	0.214065	5.01457e-14	ptv5pcnt
CXCR2	30140	Neutrophill count	Chapter III Diseases of the blood and blood-forming organs and certain disorders involving the immune mechanism	272176	238	271938	5.13065e-15	-0.503063	-0.629083	-0.377044	0.0642965	-0.550861	0.000312855	-0.55155	4.88242e-16	raredmg
APOA5	30760	HDL cholesterol	Chapter IX Diseases of the circulatory system	245489	502	244987	5.23048e-15	-0.315459	-0.394507	-0.236411	0.0403311	-0.262004	0.00048459	-0.320902	6.30311e-15	ptvraredmg
IRS1	23101	Whole body fat-free mass	Chapter XXI Factors influencing health status and contact with health services	275890	91	275799	5.23479e-15	-0.505545	-0.632227	-0.378863	0.0646346	-0.393926	0.000108931	-0.493439	4.90128e-14	ptv5pcnt
ZFAT	23125	Arm fat-free mass (left)	Chapter XXI Factors influencing health status and contact with health services	275784	4772	271012	5.24442e-15	0.0715947	0.0536536	0.0895358	0.00915376	0.00553948	-4.54053e-05	0.0693164	1.95706e-13	flexnonsyn
RNF186	30700	Creatinine	Chapter XIV Diseases of the genitourinary system	267620	596	267024	5.2843e-15	0.256442	0.192172	0.320713	0.0327914	0.248123	-0.000486637	0.271044	2.63542e-16	ptv5pcnt
MC4R	23108	Impedance of leg (left)	Chapter XXI Factors influencing health status and contact with health services	275894	742	275152	5.4625e-15	-0.260462	-0.325775	-0.195149	0.0333233	-0.222801	0.000776119	-0.255225	7.18997e-14	ptvraredmg
ASXL1	30130	Monocyte count	Chapter III Diseases of the blood and blood-forming organs and certain disorders involving the immune mechanism	272176	257	271919	5.51643e-15	0.471334	0.353125	0.589542	0.0603115	0.725221	-0.000446278	0.467037	2.22724e-14	ptv5pcnt
HBB	30250	Reticulocyte count	Chapter III Diseases of the blood and blood-forming organs and certain disorders involving the immune mechanism	267410	97	267313	5.60557e-15	0.783992	0.587319	0.980665	0.100345	0.866241	-0.00033717	1.02899	6.87212e-11	ptv5pcnt
GH1	30770	IGF-1	Chapter IV Endocrine nutritional and metabolic diseases	266313	2168	264145	5.66051e-15	-0.161892	-0.202511	-0.121273	0.0207242	-0.177814	0.00145768	-0.16276	2.23062e-14	flexnonsyn
FLG	30890	Vitamin D(30890)	Chapter III Diseases of the blood and blood-forming organs and certain disorders involving the immune mechanism	255654	3252	252402	5.73708e-15	0.134412	0.100681	0.168143	0.0172101	0.1231	-0.00181733	0.141982	3.41646e-15	flexdmg
FLG	30890	Vitamin D(30890)	Chapter III Diseases of the blood and blood-forming organs and certain disorders involving the immune mechanism	255654	3252	252402	5.73708e-15	0.134412	0.100681	0.168143	0.0172101	0.1231	-0.00181733	0.141982	3.41646e-15	ptvraredmg
SBNO2	30120	Lymphocyte count	Chapter III Diseases of the blood and blood-forming organs and certain disorders involving the immune mechanism	272176	510	271666	5.92999e-15	0.342432	0.256451	0.428413	0.0438685	0.367501	-0.000542895	0.368135	3.97495e-16	UR
MC4R	49	Hip circumference	Chapter XXI Factors influencing health status and contact with health services	280222	757	279465	6.01919e-15	0.282277	0.211383	0.353172	0.036171	0.31221	-0.000719443	0.279514	5.21726e-14	ptvraredmg
ZFAT	50	Standing height	Chapter XXI Factors influencing health status and contact with health services	280040	140	279900	6.11714e-15	0.460016	0.344452	0.575579	0.0589617	0.400455	-0.000160974	0.470505	1.477e-14	URmtr
MC4R	21002	Weight(21002)	Chapter XXI Factors influencing health status and contact with health services	279911	1378	278533	6.15364e-15	0.183774	0.137603	0.229946	0.0235572	0.179904	-0.000917081	0.17505	5.78259e-13	flexnonsyn
MC4R	23118	Leg predicted mass (left)	Chapter XXI Factors influencing health status and contact with health services	275863	1356	274507	6.40491e-15	0.134271	0.100515	0.168027	0.0172228	0.114497	-0.000585559	0.126582	1.1763e-12	flexnonsyn
ZFAT	20015	Sitting height	Chapter XXI Factors influencing health status and contact with health services	279980	533	279447	6.46779e-15	0.252683	0.189147	0.316218	0.0324164	0.190751	-0.000290709	0.238705	1.25952e-12	ptvraredmg
PELO	30300	High light scatter reticulocyte count	Chapter III Diseases of the blood and blood-forming organs and certain disorders involving the immune mechanism	267410	400	267010	6.60282e-15	0.385589	0.288603	0.482575	0.0494833	0.407135	-0.000585365	0.387625	4.66847e-14	flexdmg
INSC	30890	Vitamin D(30890)	Chapter III Diseases of the blood and blood-forming organs and certain disorders involving the immune mechanism	255654	878	254776	6.62073e-15	-0.256911	-0.321533	-0.192288	0.0329711	-0.263412	0.000847433	-0.249458	4.65612e-13	ptv5pcnt
GCK	30750	Glycated haemoglobin (HbA1c)	Chapter IV Endocrine nutritional and metabolic diseases	267327	33	267294	6.74843e-15	1.28583	0.962296	1.60937	0.165071	1.72406	-2.34218e-05	1.33527	6.34633e-15	ptv
GCK	30750	Glycated haemoglobin (HbA1c)	Chapter IV Endocrine nutritional and metabolic diseases	267327	33	267294	6.74843e-15	1.28583	0.962296	1.60937	0.165071	1.72406	-2.34218e-05	1.33527	6.34633e-15	ptv5pcnt
MC4R	23100	Whole body fat mass	Chapter XXI Factors influencing health status and contact with health services	275467	742	274725	6.87251e-15	0.275344	0.206043	0.344646	0.0353584	0.260864	-0.000704589	0.271854	7.65972e-14	ptvraredmg
PIEZO1	30750	Glycated haemoglobin (HbA1c)	Chapter IV Endocrine nutritional and metabolic diseases	267327	4710	262617	7.05501e-15	-0.108514	-0.135838	-0.0811905	0.0139408	-0.0636002	0.00106803	-0.108962	3.86883e-14	raredmg
ACO1	30020	Haemoglobin concentration	Chapter III Diseases of the blood and blood-forming organs and certain disorders involving the immune mechanism	272618	241	272377	7.08292e-15	0.396681	0.296791	0.496571	0.0509648	0.407878	-0.0005512	0.389489	7.30005e-14	ptv
MC4R	23107	Impedance of leg (right)	Chapter XXI Factors influencing health status and contact with health services	275898	742	275156	7.09259e-15	-0.25742	-0.322243	-0.192597	0.0330735	-0.23768	0.000794262	-0.253184	7.33535e-14	ptvraredmg
ADAMTS10	50	Standing height	Chapter XXI Factors influencing health status and contact with health services	280040	4379	275661	7.12528e-15	-0.0826839	-0.103507	-0.0618609	0.0106241	-0.0733579	0.0012386	-0.0746678	1.28024e-11	flexnonsyn
STAB1	25031	Median T2star in putamen (right)	Chapter VI Diseases of the nervous system	23340	277	23063	7.26971e-15	0.461308	0.34516	0.577456	0.0592573	0.480111	-0.0046143	0.519804	1.10219e-11	raredmg
MC4R	23098	Weight(23098)	Chapter XXI Factors influencing health status and contact with health services	275916	632	275284	7.48593e-15	0.270055	0.20199	0.33812	0.0347274	0.265932	-0.000567293	0.264721	1.11176e-13	raredmg
UGT1A3	30840	Total bilirubin	Chapter IV Endocrine nutritional and metabolic diseases	266677	264	266413	7.6682e-15	0.455467	0.340626	0.570308	0.0585931	0.451069	-0.000225398	0.499908	2.42267e-16	UR
ABCA1	30690	Cholesterol	Chapter IX Diseases of the circulatory system	267767	1600	266167	7.71275e-15	-0.191162	-0.239366	-0.142958	0.0245942	-0.182651	0.00126269	-0.207149	1.36716e-16	raredmgmtr
SLC4A1	30750	Glycated haemoglobin (HbA1c)	Chapter IV Endocrine nutritional and metabolic diseases	267327	307	267020	7.80579e-15	-0.42081	-0.526944	-0.314677	0.0541504	-0.276818	0.000379433	-0.450358	1.9957e-15	UR
ANGPTL8	30760	HDL cholesterol	Chapter IX Diseases of the circulatory system	245489	302	245187	7.94491e-15	0.403851	0.301966	0.505735	0.0519827	0.373816	-0.000433581	0.427836	1.82051e-15	ptv5pcnt
UGT1A5	30840	Total bilirubin	Chapter IV Endocrine nutritional and metabolic diseases	266677	1161	265516	8.41809e-15	0.217226	0.162372	0.272081	0.0279874	0.163644	-0.000483668	0.241251	6.04227e-17	flexnonsynmtr
IQGAP2	30100	Mean platelet (thrombocyte) volume	Chapter III Diseases of the blood and blood-forming organs and certain disorders involving the immune mechanism	272615	502	272113	8.50684e-15	0.34576	0.258433	0.433087	0.0445554	0.362962	-0.000564986	0.343795	7.44442e-14	UR
POLE	30070	Red blood cell (erythrocyte) distribution width	Chapter III Diseases of the blood and blood-forming organs and certain disorders involving the immune mechanism	272617	431	272186	8.54591e-15	0.37007	0.276596	0.463544	0.0476916	0.40237	-0.000652256	0.382411	5.68464e-15	ptv
IHH	50	Standing height	Chapter XXI Factors influencing health status and contact with health services	280040	499	279541	9.2437e-15	-0.242203	-0.303458	-0.180947	0.0312533	-0.286315	0.000514221	-0.229916	4.42665e-12	flexnonsynmtr
ADAMTS17	51	Seated height	Chapter XXI Factors influencing health status and contact with health services	279980	3571	276409	9.30411e-15	-0.101541	-0.127224	-0.0758574	0.013104	-0.0681457	0.00069323	-0.104214	1.47835e-14	flexdmg
MC4R	23106	Impedance of whole body	Chapter XXI Factors influencing health status and contact with health services	275882	742	275140	9.37585e-15	-0.215615	-0.270159	-0.161071	0.0278289	-0.245231	0.000649063	-0.214071	5.3182e-14	ptvraredmg
IQGAP2	30100	Mean platelet (thrombocyte) volume	Chapter III Diseases of the blood and blood-forming organs and certain disorders involving the immune mechanism	272615	353	272262	9.52472e-15	0.41145	0.307339	0.515561	0.0531186	0.421866	-0.000468525	0.422189	1.15703e-14	URmtr
MC4R	23122	Arm predicted mass (right)	Chapter XXI Factors influencing health status and contact with health services	275828	742	275086	9.95774e-15	0.17403	0.129962	0.218098	0.0224839	0.118676	-0.000381344	0.178858	1.01724e-14	ptvraredmg
LDLR	30780	LDL direct	Chapter IX Diseases of the circulatory system	267281	454	266827	1.00059e-14	0.361297	0.269803	0.452792	0.0466815	0.231916	-0.0004732	0.345956	3.33938e-13	UR
IFRD2	30240	Reticulocyte percentage	Chapter III Diseases of the blood and blood-forming organs and certain disorders involving the immune mechanism	267411	3763	263648	1.00995e-14	0.126772	0.0946637	0.158881	0.0163821	0.147544	-0.00197619	0.127862	2.01119e-14	flexnonsyn
IRS1	23122	Arm predicted mass (right)	Chapter XXI Factors influencing health status and contact with health services	275828	91	275737	1.04369e-14	-0.495967	-0.621652	-0.370281	0.0641261	-0.363803	0.000113495	-0.502578	8.83485e-15	ptv5pcnt
NR1H3	30760	HDL cholesterol	Chapter IX Diseases of the circulatory system	245489	1090	244399	1.07828e-14	0.211838	0.158127	0.265549	0.0274041	0.225167	-0.000984484	0.21066	4.65629e-14	flexnonsynmtr
ZFAT	23126	Arm predicted mass (left)	Chapter XXI Factors influencing health status and contact with health services	275773	4772	271001	1.08047e-14	0.0704542	0.0525899	0.0883185	0.00911458	0.00571225	-0.000145303	0.0697375	1.12018e-13	flexnonsyn
SH2B3	30720	Cystatin C	Chapter III Diseases of the blood and blood-forming organs and certain disorders involving the immune mechanism	267750	1363	266387	1.09945e-14	0.189119	0.141152	0.237086	0.0244731	0.193988	-0.000986832	0.194896	3.23526e-15	flexdmg
MC4R	23117	Leg fat-free mass (left)	Chapter XXI Factors influencing health status and contact with health services	275865	1356	274509	1.1038e-14	0.133968	0.0999874	0.167949	0.0173374	0.113957	-0.000585555	0.124793	3.33714e-12	flexnonsyn
GP1BB	30100	Mean platelet (thrombocyte) volume	Chapter III Diseases of the blood and blood-forming organs and certain disorders involving the immune mechanism	272615	32	272583	1.10545e-14	1.36268	1.01703	1.70833	0.176355	1.42278	-2.29669e-05	1.76561	2.28987e-17	ptv
GP1BB	30100	Mean platelet (thrombocyte) volume	Chapter III Diseases of the blood and blood-forming organs and certain disorders involving the immune mechanism	272615	32	272583	1.10545e-14	1.36268	1.01703	1.70833	0.176355	1.42278	-2.29669e-05	1.76561	2.28987e-17	ptv5pcnt
ANGPTL4	30870	Triglycerides	Chapter IX Diseases of the circulatory system	267548	354	267194	1.13084e-14	-0.397157	-0.497935	-0.296378	0.0514182	-0.433423	0.000561655	-0.400767	7.06258e-15	ptv5pcnt
IRS1	23102	Whole body water mass	Chapter XXI Factors influencing health status and contact with health services	275912	91	275821	1.13839e-14	-0.500359	-0.627339	-0.373379	0.0647866	-0.39011	9.98451e-05	-0.488157	1.02321e-13	ptv5pcnt
CHEK2	30090	Platelet crit	Chapter III Diseases of the blood and blood-forming organs and certain disorders involving the immune mechanism	272615	1402	271213	1.14262e-14	0.196259	0.14645	0.246068	0.0254132	0.203617	-0.000932457	0.206571	1.90386e-15	flexnonsynmtr
IRS1	23121	Arm fat-free mass (right)	Chapter XXI Factors influencing health status and contact with health services	275832	91	275741	1.16138e-14	-0.496644	-0.622723	-0.370565	0.0643268	-0.384002	8.62551e-05	-0.487439	6.41771e-14	ptv5pcnt
MC4R	21002	Weight(21002)	Chapter XXI Factors influencing health status and contact with health services	279911	642	279269	1.20946e-14	0.265922	0.198369	0.333475	0.0344662	0.265437	-0.000586037	0.260331	1.81275e-13	raredmg
ABCG2	30880	Urate	Chapter XIV Diseases of the genitourinary system	267442	2977	264465	1.22535e-14	0.120342	0.0897649	0.150919	0.0156009	0.115879	-0.00146556	0.118805	1.16616e-13	flexnonsyn
MPL	30080	Platelet count	Chapter III Diseases of the blood and blood-forming organs and certain disorders involving the immune mechanism	272618	301	272317	1.2389e-14	0.429443	0.320308	0.538579	0.0556822	0.412035	-0.000459333	0.437985	1.43383e-14	ptv
PCSK9	30690	Cholesterol	Chapter IX Diseases of the circulatory system	267767	689	267078	1.25181e-14	-0.288489	-0.361816	-0.215162	0.0374122	-0.308781	0.000734231	-0.280375	3.3016e-13	raredmg
COL8A2	23106	Impedance of whole body	Chapter XXI Factors influencing health status and contact with health services	275882	1467	274415	1.2554e-14	0.152823	0.113977	0.191669	0.0198196	0.171389	-0.000889625	0.15986	8.84102e-15	flexdmg
ABCA1	30760	HDL cholesterol	Chapter IX Diseases of the circulatory system	245489	272	245217	1.25846e-14	-0.422346	-0.529706	-0.314987	0.0547759	-0.506649	0.000464187	-0.435261	1.65977e-13	rec
SPTA1	30290	High light scatter reticulocyte percentage	Chapter III Diseases of the blood and blood-forming organs and certain disorders involving the immune mechanism	267411	224	267187	1.27681e-14	0.513431	0.382887	0.643976	0.0666054	0.420326	-0.000295023	0.557384	3.27621e-16	ptv
CAD	30040	Mean corpuscular volume	Chapter III Diseases of the blood and blood-forming organs and certain disorders involving the immune mechanism	272617	118	272499	1.32611e-14	0.694017	0.517446	0.870589	0.0900887	0.990943	-0.000151581	0.697164	4.11296e-14	ptv
CAD	30040	Mean corpuscular volume	Chapter III Diseases of the blood and blood-forming organs and certain disorders involving the immune mechanism	272617	118	272499	1.32611e-14	0.694017	0.517446	0.870589	0.0900887	0.990943	-0.000151581	0.697164	4.11296e-14	ptv5pcnt
IGF2BP2	50	Standing height	Chapter XXI Factors influencing health status and contact with health services	280040	208	279832	1.33093e-14	-0.372678	-0.4675	-0.277856	0.0483794	-0.383125	0.000250403	-0.369452	2.32036e-13	raredmg
RHAG	30290	High light scatter reticulocyte percentage	Chapter III Diseases of the blood and blood-forming organs and certain disorders involving the immune mechanism	267411	128	267283	1.39118e-14	0.678115	0.505452	0.850777	0.0880943	0.569249	-0.000163902	0.688499	2.08244e-14	ptv
RHAG	30290	High light scatter reticulocyte percentage	Chapter III Diseases of the blood and blood-forming organs and certain disorders involving the immune mechanism	267411	128	267283	1.39118e-14	0.678115	0.505452	0.850777	0.0880943	0.569249	-0.000163902	0.688499	2.08244e-14	ptv5pcnt
HBA2	30040	Mean corpuscular volume	Chapter III Diseases of the blood and blood-forming organs and certain disorders involving the immune mechanism	272617	18	272599	1.45716e-14	-1.77521	-2.22756	-1.32285	0.230796	-2.26599	0.000179141	-2.33901	2.73943e-11	ptv5pcnt
CHEK2	30090	Platelet crit	Chapter III Diseases of the blood and blood-forming organs and certain disorders involving the immune mechanism	272615	2599	270016	1.46885e-14	0.14387	0.107204	0.180536	0.0187072	0.155899	-0.00135964	0.147873	9.89465e-15	flexnonsyn
CHEK2	30050	Mean corpuscular haemoglobin	Chapter III Diseases of the blood and blood-forming organs and certain disorders involving the immune mechanism	272617	1490	271127	1.47959e-14	-0.194057	-0.243519	-0.144595	0.0252359	-0.201239	0.00106106	-0.206911	1.42908e-15	ptv5pcnt
GP1BA	30080	Platelet count	Chapter III Diseases of the blood and blood-forming organs and certain disorders involving the immune mechanism	272618	1678	270940	1.51335e-14	-0.181748	-0.228089	-0.135406	0.023644	-0.172244	0.00112537	-0.18591	1.4946e-14	flexnonsynmtr
ABCG2	30880	Urate	Chapter XIV Diseases of the genitourinary system	267442	2174	265268	1.54001e-14	0.140072	0.104346	0.175798	0.0182276	0.143186	-0.00133914	0.14173	2.72304e-14	flexdmg
ZFAT	23101	Whole body fat-free mass	Chapter XXI Factors influencing health status and contact with health services	275890	553	275337	1.58289e-14	0.201568	0.150134	0.253002	0.0262422	0.0366543	-8.16979e-05	0.197774	4.29397e-13	flexdmg
MC4R	23123	Arm fat percentage (left)	Chapter XXI Factors influencing health status and contact with health services	275812	907	274905	1.60888e-14	0.190456	0.141844	0.239067	0.0248022	0.109694	-0.000295105	0.189067	1.34627e-13	flexdmg
TFR2	30050	Mean corpuscular haemoglobin	Chapter III Diseases of the blood and blood-forming organs and certain disorders involving the immune mechanism	272617	352	272265	1.63518e-14	0.397706	0.296169	0.499243	0.0518055	0.500648	-0.000473115	0.444444	1.43526e-16	raredmgmtr
APOA5	30760	HDL cholesterol	Chapter IX Diseases of the circulatory system	245489	515	244974	1.65119e-14	-0.305653	-0.3837	-0.227605	0.0398208	-0.247182	0.000489691	-0.320902	6.30311e-15	flexdmg
MC4R	23098	Weight(23098)	Chapter XXI Factors influencing health status and contact with health services	275916	1356	274560	1.68407e-14	0.182164	0.135634	0.228695	0.0237406	0.17787	-0.000866824	0.173295	1.49676e-12	flexnonsyn
MC4R	23105	Basal metabolic rate	Chapter XXI Factors influencing health status and contact with health services	275904	632	275272	1.68861e-14	0.197235	0.146852	0.247618	0.0257058	0.151865	-0.000413007	0.19218	3.78448e-13	raredmg
MC4R	23113	Leg fat-free mass (right)	Chapter XXI Factors influencing health status and contact with health services	275884	632	275252	1.69667e-14	0.193622	0.144158	0.243086	0.025237	0.0996295	-0.000367649	0.187026	5.80381e-13	raredmg
POLE	30260	Mean reticulocyte volume	Chapter III Diseases of the blood and blood-forming organs and certain disorders involving the immune mechanism	267410	542	266868	1.7295e-14	0.326421	0.243005	0.409837	0.0425597	0.368932	-0.000707121	0.316432	5.76471e-13	URmtr
IGF1R	50	Standing height	Chapter XXI Factors influencing health status and contact with health services	280040	468	279572	1.74492e-14	-0.247444	-0.310687	-0.184201	0.0322673	-0.232462	0.000304061	-0.247172	1.43565e-13	UR
UGT1A1	30660	Direct bilirubin	Chapter XI Diseases of the digestive system	227358	119	227239	1.79196e-14	0.676196	0.503295	0.849096	0.0882158	0.672662	2.20319e-05	0.682382	1.50979e-14	ptv
UGT1A1	30660	Direct bilirubin	Chapter XI Diseases of the digestive system	227358	119	227239	1.79196e-14	0.676196	0.503295	0.849096	0.0882158	0.672662	2.20319e-05	0.682382	1.50979e-14	ptv5pcnt
ALOX15	30210	Eosinophill percentage	Chapter III Diseases of the blood and blood-forming organs and certain disorders involving the immune mechanism	272178	2052	270126	1.8108e-14	-0.168748	-0.211904	-0.125592	0.0220188	-0.158202	0.00135263	-0.163495	4.27588e-13	flexnonsynmtr
SCUBE3	51	Seated height	Chapter XXI Factors influencing health status and contact with health services	279980	1344	278636	1.85185e-14	-0.162984	-0.204682	-0.121286	0.0212747	-0.154772	0.000849765	-0.158655	1.06871e-12	ptvraredmg
LPL	30760	HDL cholesterol	Chapter IX Diseases of the circulatory system	245489	79	245410	1.8575e-14	-0.778179	-0.977277	-0.579081	0.101582	-0.840327	0.000255048	-0.766283	4.56456e-13	ptv
LPL	30760	HDL cholesterol	Chapter IX Diseases of the circulatory system	245489	79	245410	1.8575e-14	-0.778179	-0.977277	-0.579081	0.101582	-0.840327	0.000255048	-0.766283	4.56456e-13	ptv5pcnt
ABCA1	30690	Cholesterol	Chapter IX Diseases of the circulatory system	267767	676	267091	1.904e-14	-0.289206	-0.363231	-0.215181	0.0377683	-0.2684	0.000664082	-0.301102	4.56668e-15	URmtr
LCAT	30270	Mean sphered cell volume	Chapter III Diseases of the blood and blood-forming organs and certain disorders involving the immune mechanism	267411	592	266819	1.96483e-14	0.312177	0.23223	0.392123	0.0407896	0.295459	-0.0005479	0.306881	4.40065e-13	flexnonsynmtr
ACAN	23121	Arm fat-free mass (right)	Chapter XXI Factors influencing health status and contact with health services	275832	33	275799	2.01477e-14	-0.817108	-1.02645	-0.607763	0.10681	-0.719304	4.08577e-05	-0.845975	8.37796e-15	ptv
ACAN	23121	Arm fat-free mass (right)	Chapter XXI Factors influencing health status and contact with health services	275832	33	275799	2.01477e-14	-0.817108	-1.02645	-0.607763	0.10681	-0.719304	4.08577e-05	-0.845975	8.37796e-15	ptv5pcnt
MC4R	23118	Leg predicted mass (left)	Chapter XXI Factors influencing health status and contact with health services	275863	632	275231	2.05116e-14	0.192674	0.143295	0.242052	0.0251934	0.146192	-0.00040399	0.186724	5.77742e-13	raredmg
PELO	30290	High light scatter reticulocyte percentage	Chapter III Diseases of the blood and blood-forming organs and certain disorders involving the immune mechanism	267411	400	267011	2.05337e-14	0.381315	0.28359	0.479039	0.0498603	0.368795	-0.000482339	0.378395	2.79784e-13	flexdmg
ZNF229	30780	LDL direct	Chapter IX Diseases of the circulatory system	267281	3295	263986	2.0631e-14	-0.13327	-0.167428	-0.0991127	0.0174277	-0.127287	0.00152736	-0.133022	5.35468e-14	ptv5pcnt
PAPPA2	23102	Whole body water mass	Chapter XXI Factors influencing health status and contact with health services	275912	1312	274600	2.08871e-14	-0.130749	-0.164267	-0.0972302	0.0171015	-0.0871023	0.00031315	-0.134362	4.8253e-14	ptvraredmg
ZNF12	30770	IGF-1	Chapter IV Endocrine nutritional and metabolic diseases	266313	133	266180	2.10151e-14	0.637115	0.473769	0.800461	0.0833409	0.701422	-0.000380877	0.634168	8.6772e-14	flexdmg
ZNF12	30770	IGF-1	Chapter IV Endocrine nutritional and metabolic diseases	266313	133	266180	2.10151e-14	0.637115	0.473769	0.800461	0.0833409	0.701422	-0.000380877	0.634168	8.6772e-14	ptvraredmg
ACO1	30010	Red blood cell (erythrocyte) count	Chapter III Diseases of the blood and blood-forming organs and certain disorders involving the immune mechanism	272618	1502	271116	2.1072e-14	0.169151	0.125781	0.21252	0.0221276	0.109937	-0.000849767	0.171413	3.00535e-14	ptvraredmg
ACAN	23125	Arm fat-free mass (left)	Chapter XXI Factors influencing health status and contact with health services	275784	33	275751	2.11384e-14	-0.83413	-1.04801	-0.620251	0.109123	-0.548804	5.90269e-05	-0.841878	3.77254e-14	ptv
ACAN	23125	Arm fat-free mass (left)	Chapter XXI Factors influencing health status and contact with health services	275784	33	275751	2.11384e-14	-0.83413	-1.04801	-0.620251	0.109123	-0.548804	5.90269e-05	-0.841878	3.77254e-14	ptv5pcnt
ANGPTL3	30780	LDL direct	Chapter IX Diseases of the circulatory system	267281	812	266469	2.15735e-14	-0.266908	-0.335369	-0.198447	0.0349296	-0.259992	0.00081053	-0.273489	1.81939e-14	flexnonsynmtr
HBA2	30050	Mean corpuscular haemoglobin	Chapter III Diseases of the blood and blood-forming organs and certain disorders involving the immune mechanism	272617	18	272599	2.16017e-14	-1.75079	-2.19988	-1.30171	0.229127	-2.2257	7.8087e-05	-2.26176	1.09517e-10	ptv5pcnt
ACO1	30020	Haemoglobin concentration	Chapter III Diseases of the blood and blood-forming organs and certain disorders involving the immune mechanism	272618	251	272367	2.16544e-14	0.381597	0.283712	0.479482	0.0499419	0.400163	-0.000532827	0.372382	2.7232e-13	ptv5pcnt
ANGPTL4	30870	Triglycerides	Chapter IX Diseases of the circulatory system	267548	747	266801	2.21017e-14	-0.270549	-0.339973	-0.201126	0.0354206	-0.308566	0.000744193	-0.27866	8.36563e-15	ptvraredmg
HBB	30070	Red blood cell (erythrocyte) distribution width	Chapter III Diseases of the blood and blood-forming organs and certain disorders involving the immune mechanism	272617	367	272250	2.23202e-14	0.394706	0.293407	0.496005	0.0516839	0.238473	-0.000330721	0.346343	3.10406e-10	flexdmg
HBB	30070	Red blood cell (erythrocyte) distribution width	Chapter III Diseases of the blood and blood-forming organs and certain disorders involving the immune mechanism	272617	367	272250	2.23202e-14	0.394706	0.293407	0.496005	0.0516839	0.238473	-0.000330721	0.346343	3.10406e-10	flexnonsyn
LIPG	30760	HDL cholesterol	Chapter IX Diseases of the circulatory system	245489	1355	244134	2.25264e-14	0.187804	0.139598	0.23601	0.0245953	0.176917	-0.00090797	0.20814	3.4442e-16	flexnonsyn
SLC34A3	30810	Phosphate	Chapter IV Endocrine nutritional and metabolic diseases	245156	1305	243851	2.26574e-14	-0.205533	-0.258295	-0.152771	0.0269197	-0.230091	0.00138934	-0.209813	1.74368e-14	ptvraredmg
PELO	30280	Immature reticulocyte fraction	Chapter III Diseases of the blood and blood-forming organs and certain disorders involving the immune mechanism	267410	400	267010	2.31143e-14	0.379327	0.281918	0.476737	0.0496995	0.362298	-0.000472975	0.378665	2.70534e-13	flexdmg
SLC2A9	30880	Urate	Chapter XIV Diseases of the genitourinary system	267442	170	267272	2.3562e-14	-0.495467	-0.622742	-0.368192	0.0649371	-0.595246	0.000271574	-0.492074	7.93722e-13	URmtr
ZFAT	23129	Trunk fat-free mass	Chapter XXI Factors influencing health status and contact with health services	275698	526	275172	2.38122e-14	0.205333	0.152578	0.258088	0.0269163	0.0576423	-0.000109007	0.203042	2.72563e-13	ptvraredmg
TF	25359	Mean ICVF in cerebral peduncle on FA skeleton (left)	Chapter VI Diseases of the nervous system	24004	50	23954	2.38307e-14	1.06429	0.790986	1.3376	0.139437	1.12571	-0.000886914	0.881676	9.243e-07	ptvraredmg
SLCO1B1	30840	Total bilirubin	Chapter IV Endocrine nutritional and metabolic diseases	266677	2170	264507	2.40608e-14	0.156459	0.116253	0.196664	0.0205131	0.190992	-0.00136178	0.157911	1.32292e-13	flexnonsyn
MC4R	23114	Leg predicted mass (right)	Chapter XXI Factors influencing health status and contact with health services	275884	632	275252	2.42066e-14	0.191212	0.142071	0.240352	0.0250722	0.100485	-0.000331338	0.18473	7.94309e-13	raredmg
ACAN	23118	Leg predicted mass (left)	Chapter XXI Factors influencing health status and contact with health services	275863	33	275830	2.57242e-14	-0.839046	-1.0549	-0.623192	0.110131	-0.627333	8.17059e-05	-0.848515	4.10783e-14	ptv
ACAN	23118	Leg predicted mass (left)	Chapter XXI Factors influencing health status and contact with health services	275863	33	275830	2.57242e-14	-0.839046	-1.0549	-0.623192	0.110131	-0.627333	8.17059e-05	-0.848515	4.10783e-14	ptv5pcnt
ZFAT	23102	Whole body water mass	Chapter XXI Factors influencing health status and contact with health services	275912	553	275359	2.60422e-14	0.200357	0.148802	0.251912	0.0263038	0.0401303	-0.000108922	0.195812	8.14577e-13	flexdmg
HMCN1	20258	FEV1| FVC ratio Z-score	Chapter X Diseases of the respiratory system	213811	5468	208343	2.63352e-14	0.104142	0.0773403	0.130944	0.0136747	0.117763	-0.00272909	0.103815	3.16709e-14	ptvraredmg
SCUBE3	20015	Sitting height	Chapter XXI Factors influencing health status and contact with health services	279980	2223	277757	2.66953e-14	-0.121224	-0.15243	-0.0900184	0.0159216	-0.126689	0.00115836	-0.119233	7.19368e-13	flexdmg
IGFBP3	30770	IGF-1	Chapter IV Endocrine nutritional and metabolic diseases	266313	262	266051	2.68079e-14	-0.452199	-0.568614	-0.335784	0.059396	-0.547257	0.000357366	-0.438831	1.03937e-12	flexdmg
ACAN	23114	Leg predicted mass (right)	Chapter XXI Factors influencing health status and contact with health services	275884	33	275851	2.68675e-14	-0.834393	-1.04921	-0.619577	0.109601	-0.678401	7.26219e-05	-0.857941	1.62418e-14	ptv
ACAN	23114	Leg predicted mass (right)	Chapter XXI Factors influencing health status and contact with health services	275884	33	275851	2.68675e-14	-0.834393	-1.04921	-0.619577	0.109601	-0.678401	7.26219e-05	-0.857941	1.62418e-14	ptv5pcnt
SPHK1	30240	Reticulocyte percentage	Chapter III Diseases of the blood and blood-forming organs and certain disorders involving the immune mechanism	267411	3733	263678	2.7031e-14	-0.12523	-0.157473	-0.0929858	0.0164511	-0.134887	0.00187316	-0.125465	3.95714e-14	ptv5pcnt
ZFAT	23130	Trunk predicted mass	Chapter XXI Factors influencing health status and contact with health services	275669	526	275143	2.7391e-14	0.204055	0.151503	0.256606	0.0268123	0.0596138	-7.26788e-05	0.202461	2.5941e-13	ptvraredmg
MC4R	23105	Basal metabolic rate	Chapter XXI Factors influencing health status and contact with health services	275904	1356	274548	2.8021e-14	0.133689	0.0992461	0.168132	0.0175732	0.1157	-0.000649012	0.126055	4.14013e-12	flexnonsyn
CD36	30630	Apolipoprotein A	Chapter IX Diseases of the circulatory system	244064	1097	242967	2.82927e-14	0.212171	0.1575	0.266842	0.0278939	0.137458	-0.00063108	0.214022	1.90151e-10	ptv5pcnt
TUBB1	30080	Platelet count	Chapter III Diseases of the blood and blood-forming organs and certain disorders involving the immune mechanism	272618	1324	271294	2.90028e-14	-0.202241	-0.254376	-0.150106	0.0265998	-0.172123	0.000877327	-0.185322	1.08345e-11	raredmg
MC4R	23117	Leg fat-free mass (left)	Chapter XXI Factors influencing health status and contact with health services	275865	632	275233	2.98174e-14	0.192732	0.143025	0.242439	0.0253611	0.152355	-0.000403987	0.184875	1.35526e-12	raredmg
MSR1	30770	IGF-1	Chapter IV Endocrine nutritional and metabolic diseases	266313	6096	260217	3.03071e-14	-0.0946206	-0.119031	-0.0702105	0.0124543	-0.0851653	0.00196551	-0.096197	1.68803e-14	ptv5pcnt
GH1	23129	Trunk fat-free mass	Chapter XXI Factors influencing health status and contact with health services	275698	2242	273456	3.07536e-14	-0.0993475	-0.124983	-0.0737115	0.0130798	-0.0614549	0.000454195	-0.109268	7.49282e-16	flexnonsyn
ZFAT	23121	Arm fat-free mass (right)	Chapter XXI Factors influencing health status and contact with health services	275832	553	275279	3.08551e-14	0.198362	0.147173	0.249551	0.0261172	0.0317245	-0.000122573	0.186403	5.94241e-12	flexdmg
ACAN	23117	Leg fat-free mass (left)	Chapter XXI Factors influencing health status and contact with health services	275865	33	275832	3.11345e-14	-0.841894	-1.05918	-0.624603	0.110864	-0.603084	6.35486e-05	-0.85644	3.47624e-14	ptv
ACAN	23117	Leg fat-free mass (left)	Chapter XXI Factors influencing health status and contact with health services	275865	33	275832	3.11345e-14	-0.841894	-1.05918	-0.624603	0.110864	-0.603084	6.35486e-05	-0.85644	3.47624e-14	ptv5pcnt
RHOF	30100	Mean platelet (thrombocyte) volume	Chapter III Diseases of the blood and blood-forming organs and certain disorders involving the immune mechanism	272615	289	272326	3.15356e-14	0.445657	0.330609	0.560705	0.0586988	0.475195	-0.000293977	0.453595	6.37344e-14	raredmg
GH1	23130	Trunk predicted mass	Chapter XXI Factors influencing health status and contact with health services	275669	2242	273427	3.16767e-14	-0.0989135	-0.12445	-0.0733766	0.0130292	-0.0573614	0.000445158	-0.108835	7.58932e-16	flexnonsyn
MC4R	23119	Arm fat percentage (right)	Chapter XXI Factors influencing health status and contact with health services	275854	907	274947	3.21688e-14	0.188889	0.14011	0.237668	0.0248876	0.105655	-0.000299598	0.189627	1.42179e-13	flexdmg
IQGAP2	30600	Albumin	Chapter XI Diseases of the digestive system	245617	1789	243828	3.23024e-14	-0.176769	-0.222421	-0.131117	0.0232922	-0.204091	0.0014989	-0.181076	2.36225e-14	ptvraredmg
TF	25359	Mean ICVF in cerebral peduncle on FA skeleton (left)	Chapter VI Diseases of the nervous system	24004	61	23943	3.2638e-14	0.958567	0.71109	1.20604	0.126259	0.782151	-0.000939086	0.77008	1.94687e-06	flexdmg
PIEZO1	30750	Glycated haemoglobin (HbA1c)	Chapter IV Endocrine nutritional and metabolic diseases	267327	2864	264463	3.27614e-14	-0.135163	-0.170078	-0.100247	0.0178142	-0.0693654	0.000693285	-0.13793	5.00424e-14	raredmgmtr
PAPPA2	23101	Whole body fat-free mass	Chapter XXI Factors influencing health status and contact with health services	275890	1312	274578	3.35667e-14	-0.129397	-0.162837	-0.0959569	0.0170614	-0.0914202	0.000322253	-0.13285	8.15771e-14	ptvraredmg
CYP2R1	30890	Vitamin D(30890)	Chapter III Diseases of the blood and blood-forming organs and certain disorders involving the immune mechanism	255654	732	254922	3.44571e-14	-0.273614	-0.344355	-0.202872	0.036093	-0.346577	0.00103357	-0.294477	1.03067e-14	ptvraredmg
TERT	30010	Red blood cell (erythrocyte) count	Chapter III Diseases of the blood and blood-forming organs and certain disorders involving the immune mechanism	272618	822	271796	3.47679e-14	-0.226428	-0.284979	-0.167877	0.0298733	-0.236214	0.000519047	-0.229533	4.4806e-14	ptvraredmg
CAD	30270	Mean sphered cell volume	Chapter III Diseases of the blood and blood-forming organs and certain disorders involving the immune mechanism	267411	1012	266399	3.48108e-14	0.236654	0.175458	0.29785	0.0312231	0.234951	-0.000735216	0.236146	3.53665e-13	UR
MOB3C	30100	Mean platelet (thrombocyte) volume	Chapter III Diseases of the blood and blood-forming organs and certain disorders involving the immune mechanism	272615	904	271711	3.59114e-14	-0.251713	-0.316839	-0.186588	0.0332277	-0.269496	0.000960018	-0.240477	2.87431e-12	flexnonsyn
TET2	30150	Eosinophill count	Chapter III Diseases of the blood and blood-forming organs and certain disorders involving the immune mechanism	272176	363	271813	3.89038e-14	-0.394403	-0.496586	-0.292219	0.0521351	-0.335481	0.000308254	-0.393708	1.1033e-13	URmtr
LPA	30790	Lipoprotein A	Chapter IX Diseases of the circulatory system	214018	4616	209402	3.93724e-14	-0.11189	-0.140884	-0.0828954	0.0147933	-0.103864	0.00214728	-0.102766	2.43505e-11	flexnonsyn
CKAP2L	30100	Mean platelet (thrombocyte) volume	Chapter III Diseases of the blood and blood-forming organs and certain disorders involving the immune mechanism	272615	491	272124	3.9404e-14	-0.340737	-0.429036	-0.252438	0.0450511	-0.37098	0.000753315	-0.341148	8.08953e-14	ptvraredmg
NPR3	50	Standing height	Chapter XXI Factors influencing health status and contact with health services	280040	871	279169	4.03065e-14	0.178955	0.132563	0.225348	0.0236701	0.186568	-0.00054105	0.181205	2.07485e-13	flexdmg
SLC4A1	30010	Red blood cell (erythrocyte) count	Chapter III Diseases of the blood and blood-forming organs and certain disorders involving the immune mechanism	272618	26	272592	4.13777e-14	-1.2675	-1.59624	-0.938762	0.167725	-1.52121	-3.21533e-05	-1.29222	1.0903e-14	ptv
SLC4A1	30010	Red blood cell (erythrocyte) count	Chapter III Diseases of the blood and blood-forming organs and certain disorders involving the immune mechanism	272618	26	272592	4.13777e-14	-1.2675	-1.59624	-0.938762	0.167725	-1.52121	-3.21533e-05	-1.29222	1.0903e-14	ptv5pcnt
SPTA1	30270	Mean sphered cell volume	Chapter III Diseases of the blood and blood-forming organs and certain disorders involving the immune mechanism	267411	265	267146	4.157e-14	-0.460401	-0.579819	-0.340982	0.0609286	-0.538978	0.000590046	-0.490811	3.9946e-15	ptv5pcnt
MC4R	23129	Trunk fat-free mass	Chapter XXI Factors influencing health status and contact with health services	275698	907	274791	4.19985e-14	0.154965	0.114763	0.195167	0.0205114	0.109886	-0.000313394	0.146278	4.99616e-12	flexdmg
POLE	30040	Mean corpuscular volume	Chapter III Diseases of the blood and blood-forming organs and certain disorders involving the immune mechanism	272617	431	272186	4.3152e-14	0.356165	0.263723	0.448606	0.0471646	0.413542	-0.000505269	0.357583	2.85544e-13	ptv
PKLR	30300	High light scatter reticulocyte count	Chapter III Diseases of the blood and blood-forming organs and certain disorders involving the immune mechanism	267410	1610	265800	4.33873e-14	0.186666	0.138213	0.235119	0.0247212	0.225022	-0.00124097	0.184227	4.11223e-13	flexnonsyn
EXOC3L4	30100	Mean platelet (thrombocyte) volume	Chapter III Diseases of the blood and blood-forming organs and certain disorders involving the immune mechanism	272615	351	272264	4.35432e-14	-0.402209	-0.506618	-0.297801	0.0532703	-0.414286	0.000551206	-0.416282	1.88805e-14	ptv
EXOC3L4	30100	Mean platelet (thrombocyte) volume	Chapter III Diseases of the blood and blood-forming organs and certain disorders involving the immune mechanism	272615	351	272264	4.35432e-14	-0.402209	-0.506618	-0.297801	0.0532703	-0.414286	0.000551206	-0.416282	1.88805e-14	ptv5pcnt
LDLR	30640	Apolipoprotein B	Chapter IX Diseases of the circulatory system	266389	448	265941	4.39557e-14	0.356058	0.263615	0.448501	0.0471655	0.293397	-0.000568804	0.339236	1.7786e-12	UR
SLC22A2	30700	Creatinine	Chapter XIV Diseases of the genitourinary system	267620	675	266945	4.44182e-14	0.232585	0.172188	0.292981	0.030815	0.233265	-0.000500674	0.228714	5.94635e-13	raredmg
ANGPTL2	50	Standing height	Chapter XXI Factors influencing health status and contact with health services	280040	1216	278824	4.50623e-14	-0.151259	-0.190548	-0.111971	0.0200453	-0.103651	0.000438206	-0.141598	6.00913e-12	flexdmg
CASR	30680	Calcium(30680)	Chapter IV Endocrine nutritional and metabolic diseases	245502	1010	244492	4.54445e-14	0.236812	0.175294	0.298331	0.0313874	0.269503	-0.000862015	0.21544	1.41008e-11	raredmg
SLC4A1	30240	Reticulocyte percentage	Chapter III Diseases of the blood and blood-forming organs and certain disorders involving the immune mechanism	267411	319	267092	4.84143e-14	0.421292	0.311729	0.530854	0.0559	0.381179	-0.000355901	0.43338	7.51303e-14	UR
DTL	50	Standing height	Chapter XXI Factors influencing health status and contact with health services	280040	102	279938	5.19072e-14	-0.519943	-0.655325	-0.384562	0.0690733	-0.371743	0.000134145	-0.526906	6.16295e-14	ptv
DTL	50	Standing height	Chapter XXI Factors influencing health status and contact with health services	280040	102	279938	5.19072e-14	-0.519943	-0.655325	-0.384562	0.0690733	-0.371743	0.000134145	-0.526906	6.16295e-14	ptv5pcnt
ADAMTS10	50	Standing height	Chapter XXI Factors influencing health status and contact with health services	280040	841	279199	5.28683e-14	-0.181261	-0.228473	-0.13405	0.0240878	-0.14766	0.000523164	-0.182273	3.86171e-13	raredmg
TET2	30110	Platelet distribution width	Chapter III Diseases of the blood and blood-forming organs and certain disorders involving the immune mechanism	272615	363	272252	5.35737e-14	0.390037	0.288424	0.491649	0.0518438	0.460722	-0.000496086	0.412477	4.85296e-15	URmtr
UGT1A8	30840	Total bilirubin	Chapter IV Endocrine nutritional and metabolic diseases	266677	255	266422	5.43964e-14	0.448397	0.33155	0.565244	0.0596168	0.412881	-0.000192528	0.489191	1.34551e-15	UR
ACAN	23113	Leg fat-free mass (right)	Chapter XXI Factors influencing health status and contact with health services	275884	33	275851	5.63203e-14	-0.829264	-1.04549	-0.613036	0.110322	-0.688549	5.44665e-05	-0.851728	3.64015e-14	ptv
ACAN	23113	Leg fat-free mass (right)	Chapter XXI Factors influencing health status and contact with health services	275884	33	275851	5.63203e-14	-0.829264	-1.04549	-0.613036	0.110322	-0.688549	5.44665e-05	-0.851728	3.64015e-14	ptv5pcnt
CA1	30260	Mean reticulocyte volume	Chapter III Diseases of the blood and blood-forming organs and certain disorders involving the immune mechanism	267410	1073	266337	5.65675e-14	-0.227589	-0.286937	-0.168242	0.0302799	-0.253091	0.00118946	-0.233456	4.96437e-14	flexnonsyn
CXCR4	30140	Neutrophill count	Chapter III Diseases of the blood and blood-forming organs and certain disorders involving the immune mechanism	272176	160	272016	5.78233e-14	0.589088	0.435414	0.742761	0.0784058	0.617525	-0.000404871	0.609648	6.75753e-14	raredmg
UGT1A7	30840	Total bilirubin	Chapter IV Endocrine nutritional and metabolic diseases	266677	254	266423	5.78604e-14	0.448794	0.331718	0.565871	0.0597338	0.451069	-0.000253573	0.488047	1.0499e-15	UR
TERT	30050	Mean corpuscular haemoglobin	Chapter III Diseases of the blood and blood-forming organs and certain disorders involving the immune mechanism	272617	1288	271329	5.95835e-14	0.203724	0.150551	0.256896	0.0271292	0.197022	-0.000858957	0.216341	2.40886e-14	flexdmg
LCAT	30630	Apolipoprotein A	Chapter IX Diseases of the circulatory system	244064	205	243859	6.00271e-14	-0.479825	-0.605077	-0.354574	0.0639046	-0.501347	0.000405328	-0.480117	5.41139e-13	UR
EXOC3L4	30100	Mean platelet (thrombocyte) volume	Chapter III Diseases of the blood and blood-forming organs and certain disorders involving the immune mechanism	272615	464	272151	6.00692e-14	-0.347953	-0.438782	-0.257123	0.0463423	-0.37942	0.000666041	-0.362774	3.27723e-14	ptvraredmg
RHAG	30300	High light scatter reticulocyte count	Chapter III Diseases of the blood and blood-forming organs and certain disorders involving the immune mechanism	267410	128	267282	6.00695e-14	0.656447	0.485088	0.827805	0.0874291	0.580795	-0.000238829	0.668922	7.07399e-14	ptv
RHAG	30300	High light scatter reticulocyte count	Chapter III Diseases of the blood and blood-forming organs and certain disorders involving the immune mechanism	267410	128	267282	6.00695e-14	0.656447	0.485088	0.827805	0.0874291	0.580795	-0.000238829	0.668922	7.07399e-14	ptv5pcnt
CASR	30680	Calcium(30680)	Chapter IV Endocrine nutritional and metabolic diseases	245502	702	244800	6.19639e-14	0.282347	0.208604	0.35609	0.0376247	0.312636	-0.000790606	0.283574	1.55184e-13	flexnonsynmtr
NPR2	50	Standing height	Chapter XXI Factors influencing health status and contact with health services	280040	186	279854	6.23643e-14	-0.383872	-0.484144	-0.283601	0.0511598	-0.27082	0.000169917	-0.398279	1.14448e-13	URmtr
MC4R	23130	Trunk predicted mass	Chapter XXI Factors influencing health status and contact with health services	275669	906	274763	6.35105e-14	0.153346	0.113278	0.193415	0.0204434	0.111484	-0.000308885	0.14596	4.75318e-12	flexdmg
TFR2	30050	Mean corpuscular haemoglobin	Chapter III Diseases of the blood and blood-forming organs and certain disorders involving the immune mechanism	272617	3520	269097	6.57688e-14	0.123531	0.0912335	0.155829	0.0164786	0.152761	-0.00167657	0.127977	9.547e-14	flexnonsyn
FGF2	20015	Sitting height	Chapter XXI Factors influencing health status and contact with health services	279980	346	279634	6.80419e-14	-0.301334	-0.380166	-0.222502	0.0402209	-0.229311	0.000322016	-0.307552	3.41074e-13	flexdmg
PLIN1	30760	HDL cholesterol	Chapter IX Diseases of the circulatory system	245489	440	245049	6.93437e-14	0.322613	0.238187	0.407039	0.0430751	0.318454	-0.0005356	0.326853	1.19658e-13	ptv
ZFAT	23102	Whole body water mass	Chapter XXI Factors influencing health status and contact with health services	275912	182	275730	6.94245e-14	0.343158	0.253353	0.432963	0.0458195	0.106469	-0.000158844	0.351579	1.31856e-13	UR
ABCB11	30610	Alkaline phosphatase	Chapter XI Diseases of the digestive system	267769	1778	265991	6.96602e-14	0.174422	0.128773	0.220072	0.0232908	0.206442	-0.00143104	0.170295	8.99047e-13	ptvraredmg
SPTA1	30750	Glycated haemoglobin (HbA1c)	Chapter IV Endocrine nutritional and metabolic diseases	267327	4122	263205	7.11085e-14	-0.111439	-0.140615	-0.0822633	0.014886	-0.0979094	0.00157395	-0.118903	1.34959e-14	flexnonsynmtr
PAPPA2	23129	Trunk fat-free mass	Chapter XXI Factors influencing health status and contact with health services	275698	1310	274388	7.23717e-14	-0.127832	-0.16131	-0.0943535	0.0170809	-0.0787296	0.000354272	-0.132065	1.27809e-13	ptvraredmg
ZFAT	23101	Whole body fat-free mass	Chapter XXI Factors influencing health status and contact with health services	275890	182	275708	7.25765e-14	0.342087	0.252493	0.431682	0.0457122	0.107947	-0.000140702	0.350905	1.30206e-13	UR
TMPRSS6	30020	Haemoglobin concentration	Chapter III Diseases of the blood and blood-forming organs and certain disorders involving the immune mechanism	272618	2309	270309	7.48238e-14	-0.12364	-0.156039	-0.0912405	0.0165305	-0.110344	0.00066144	-0.127001	1.0982e-13	flexdmg
SLC4A1	30060	Mean corpuscular haemoglobin concentration	Chapter III Diseases of the blood and blood-forming organs and certain disorders involving the immune mechanism	272615	26	272589	7.5512e-14	1.44099	1.06332	1.81865	0.192689	1.46367	-0.000179142	1.46465	4.8154e-14	ptv
SLC4A1	30060	Mean corpuscular haemoglobin concentration	Chapter III Diseases of the blood and blood-forming organs and certain disorders involving the immune mechanism	272615	26	272589	7.5512e-14	1.44099	1.06332	1.81865	0.192689	1.46367	-0.000179142	1.46465	4.8154e-14	ptv5pcnt
CLDN10	30720	Cystatin C	Chapter III Diseases of the blood and blood-forming organs and certain disorders involving the immune mechanism	267750	906	266844	7.80359e-14	0.224153	0.165371	0.282934	0.029991	0.215792	-0.000710893	0.209878	8.61649e-12	flexnonsyn
LRP2	30700	Creatinine	Chapter XIV Diseases of the genitourinary system	267620	1067	266553	7.84513e-14	-0.183317	-0.231394	-0.135239	0.0245296	-0.158609	0.000687842	-0.186775	2.87389e-13	URmtr
SLC4A1	30260	Mean reticulocyte volume	Chapter III Diseases of the blood and blood-forming organs and certain disorders involving the immune mechanism	267410	1275	266135	7.84937e-14	-0.207657	-0.262119	-0.153196	0.0277869	-0.171539	0.000814829	-0.20751	4.63355e-13	ptvraredmg
LIPG	30760	HDL cholesterol	Chapter IX Diseases of the circulatory system	245489	599	244890	7.88083e-14	0.275977	0.203592	0.348361	0.0369312	0.254594	-0.000724335	0.307125	1.19683e-15	ptvraredmg
HBM	30050	Mean corpuscular haemoglobin	Chapter III Diseases of the blood and blood-forming organs and certain disorders involving the immune mechanism	272617	685	271932	8.03477e-14	-0.277586	-0.350417	-0.204754	0.0371594	-0.334684	0.000854363	-0.311899	1.0755e-15	flexdmg
LRP2	30720	Cystatin C	Chapter III Diseases of the blood and blood-forming organs and certain disorders involving the immune mechanism	267750	10695	257055	8.08417e-14	-0.0664511	-0.0838881	-0.0490142	0.00889652	-0.0765096	0.00319435	-0.0708223	1.39882e-14	flexdmg
TERT	30040	Mean corpuscular volume	Chapter III Diseases of the blood and blood-forming organs and certain disorders involving the immune mechanism	272617	263	272354	8.12869e-14	0.450798	0.332496	0.5691	0.0603591	0.460177	-0.000321535	0.466267	1.18671e-13	URmtr
RHAG	30270	Mean sphered cell volume	Chapter III Diseases of the blood and blood-forming organs and certain disorders involving the immune mechanism	267411	145	267266	8.1374e-14	-0.615024	-0.776427	-0.453622	0.0823493	-0.61792	0.000412096	-0.647475	1.41592e-14	raredmgmtr
UGT1A9	30660	Direct bilirubin	Chapter XI Diseases of the digestive system	227358	1169	226189	8.15073e-14	0.210694	0.1554	0.265988	0.0282116	0.181163	-0.000771118	0.22081	2.5396e-14	flexnonsynmtr
TFR2	30040	Mean corpuscular volume	Chapter III Diseases of the blood and blood-forming organs and certain disorders involving the immune mechanism	272617	791	271826	8.41936e-14	0.260034	0.191752	0.328317	0.0348385	0.29514	-0.000698189	0.281996	6.74529e-15	ptvraredmg
GH1	50	Standing height	Chapter XXI Factors influencing health status and contact with health services	280040	2278	277762	8.44054e-14	-0.109531	-0.138294	-0.0807677	0.0146752	-0.103426	0.00068861	-0.12502	2.49804e-16	flexnonsyn
POLE	30040	Mean corpuscular volume	Chapter III Diseases of the blood and blood-forming organs and certain disorders involving the immune mechanism	272617	433	272184	8.59716e-14	0.351094	0.258866	0.443322	0.0470558	0.409173	-0.000496082	0.352758	5.2004e-13	ptv5pcnt
MC4R	23123	Arm fat percentage (left)	Chapter XXI Factors influencing health status and contact with health services	275812	742	275070	8.82281e-14	0.204446	0.150716	0.258176	0.0274136	0.0940088	-0.000145282	0.201457	9.18778e-13	ptvraredmg
GCK	30750	Glycated haemoglobin (HbA1c)	Chapter IV Endocrine nutritional and metabolic diseases	267327	455	266872	9.08571e-14	0.331634	0.244433	0.418835	0.044491	0.457548	-0.000407539	0.346257	2.71871e-14	raredmgmtr
MC4R	23107	Impedance of leg (right)	Chapter XXI Factors influencing health status and contact with health services	275898	907	274991	9.12118e-14	-0.223032	-0.281681	-0.164383	0.0299234	-0.188391	0.000807878	-0.218835	9.28973e-13	flexdmg
POLE	30050	Mean corpuscular haemoglobin	Chapter III Diseases of the blood and blood-forming organs and certain disorders involving the immune mechanism	272617	431	272186	9.21671e-14	0.348932	0.257159	0.440705	0.0468236	0.422786	-0.000633882	0.344103	1.91956e-12	ptv
LPL	30870	Triglycerides	Chapter IX Diseases of the circulatory system	267548	86	267462	9.23697e-14	0.776949	0.572595	0.981303	0.104264	0.799506	-0.000262106	0.766635	1.47011e-12	ptv
LPL	30870	Triglycerides	Chapter IX Diseases of the circulatory system	267548	86	267462	9.23697e-14	0.776949	0.572595	0.981303	0.104264	0.799506	-0.000262106	0.766635	1.47011e-12	ptv5pcnt
FGF2	20015	Sitting height	Chapter XXI Factors influencing health status and contact with health services	279980	341	279639	9.26978e-14	-0.30188	-0.381286	-0.222474	0.0405138	-0.216349	0.000299654	-0.307552	3.41074e-13	ptvraredmg
PIEZO1	30070	Red blood cell (erythrocyte) distribution width	Chapter III Diseases of the blood and blood-forming organs and certain disorders involving the immune mechanism	272617	11123	261494	9.51372e-14	0.071342	0.0525677	0.0901163	0.00957885	0.0742738	-0.00345421	0.0707327	6.70424e-13	flexdmg
GH1	50	Standing height	Chapter XXI Factors influencing health status and contact with health services	280040	980	279060	9.57901e-14	-0.166219	-0.209967	-0.122472	0.0223204	-0.118017	0.000456092	-0.181255	4.4159e-15	flexnonsynmtr
ALOX15	30150	Eosinophill count	Chapter III Diseases of the blood and blood-forming organs and certain disorders involving the immune mechanism	272176	1937	270239	9.73234e-14	-0.168512	-0.212875	-0.124149	0.0226346	-0.173101	0.00106279	-0.152868	4.4026e-11	flexdmg
CLDN10	30720	Cystatin C	Chapter III Diseases of the blood and blood-forming organs and certain disorders involving the immune mechanism	267750	64	267686	1.00481e-13	0.838279	0.617465	1.05909	0.112662	1.191	-0.000215139	0.884268	5.2703e-14	ptv
CLDN10	30720	Cystatin C	Chapter III Diseases of the blood and blood-forming organs and certain disorders involving the immune mechanism	267750	64	267686	1.00481e-13	0.838279	0.617465	1.05909	0.112662	1.191	-0.000215139	0.884268	5.2703e-14	ptv5pcnt
TMPRSS6	30020	Haemoglobin concentration	Chapter III Diseases of the blood and blood-forming organs and certain disorders involving the immune mechanism	272618	1543	271075	1.00919e-13	-0.150234	-0.189811	-0.110657	0.0201925	-0.121322	0.000450147	-0.158777	3.05268e-14	flexnonsynmtr
MC4R	23128	Trunk fat mass	Chapter XXI Factors influencing health status and contact with health services	275740	907	274833	1.01025e-13	0.245116	0.180543	0.309689	0.032946	0.231088	-0.000921875	0.240219	1.30454e-12	flexdmg
CCR2	30190	Monocyte percentage	Chapter III Diseases of the blood and blood-forming organs and certain disorders involving the immune mechanism	272178	952	271226	1.01275e-13	-0.232799	-0.29413	-0.171468	0.0312918	-0.277568	0.00103977	-0.233759	1.18347e-13	flexdmg
PAPPA2	23130	Trunk predicted mass	Chapter XXI Factors influencing health status and contact with health services	275669	1310	274359	1.01744e-13	-0.126574	-0.159923	-0.0932252	0.0170149	-0.0713357	0.00031797	-0.130935	1.67111e-13	ptvraredmg
SPTB	30260	Mean reticulocyte volume	Chapter III Diseases of the blood and blood-forming organs and certain disorders involving the immune mechanism	267410	65	267345	1.07138e-13	-0.912568	-1.15323	-0.671911	0.122786	-0.796798	0.000149854	-0.919701	8.54133e-14	ptv
PAPPA2	23121	Arm fat-free mass (right)	Chapter XXI Factors influencing health status and contact with health services	275832	1311	274521	1.09505e-13	-0.126199	-0.159492	-0.0929053	0.0169867	-0.079634	0.000295083	-0.129989	1.8492e-13	ptvraredmg
CA1	30300	High light scatter reticulocyte count	Chapter III Diseases of the blood and blood-forming organs and certain disorders involving the immune mechanism	267410	654	266756	1.10379e-13	0.287609	0.211722	0.363496	0.0387183	0.226819	-0.000622829	0.27789	2.69865e-12	flexdmg
CD36	30110	Platelet distribution width	Chapter III Diseases of the blood and blood-forming organs and certain disorders involving the immune mechanism	272615	3234	269381	1.10944e-13	0.12976	0.0955193	0.164001	0.0174701	0.130778	-0.00144692	0.147524	6.39611e-16	flexnonsyn
LCAT	30630	Apolipoprotein A	Chapter IX Diseases of the circulatory system	244064	43	244021	1.12506e-13	-1.0358	-1.30919	-0.762406	0.139487	-1.13642	0.000179576	-1.02347	4.72386e-13	ptv
LCAT	30630	Apolipoprotein A	Chapter IX Diseases of the circulatory system	244064	43	244021	1.12506e-13	-1.0358	-1.30919	-0.762406	0.139487	-1.13642	0.000179576	-1.02347	4.72386e-13	ptv5pcnt
MC4R	23121	Arm fat-free mass (right)	Chapter XXI Factors influencing health status and contact with health services	275832	907	274925	1.14042e-13	0.151492	0.111497	0.191488	0.020406	0.107832	-0.000376799	0.149275	1.16582e-12	flexdmg
GIGYF1	30750	Glycated haemoglobin (HbA1c)	Chapter IV Endocrine nutritional and metabolic diseases	267327	99	267228	1.14578e-13	0.70758	0.520758	0.894402	0.0953188	0.763514	-0.000117109	0.76295	8.73801e-15	ptv5pcnt
GIGYF1	30750	Glycated haemoglobin (HbA1c)	Chapter IV Endocrine nutritional and metabolic diseases	267327	99	267228	1.14578e-13	0.70758	0.520758	0.894402	0.0953188	0.763514	-0.000117109	0.76295	8.73801e-15	ptv
APOB	30760	HDL cholesterol	Chapter IX Diseases of the circulatory system	245489	397	245092	1.1746e-13	0.336455	0.247582	0.425328	0.0453441	0.363372	-0.000530499	0.352012	6.85405e-14	ptv
APOB	30760	HDL cholesterol	Chapter IX Diseases of the circulatory system	245489	397	245092	1.1746e-13	0.336455	0.247582	0.425328	0.0453441	0.363372	-0.000530499	0.352012	6.85405e-14	ptv5pcnt
ZNF12	30770	IGF-1	Chapter IV Endocrine nutritional and metabolic diseases	266313	107	266206	1.19202e-13	0.689229	0.507124	0.871335	0.0929124	0.779131	-0.00032445	0.677958	5.08209e-13	UR
MPL	30090	Platelet crit	Chapter III Diseases of the blood and blood-forming organs and certain disorders involving the immune mechanism	272615	339	272276	1.19346e-13	0.382765	0.28163	0.483901	0.0516003	0.366427	-0.000376658	0.387975	1.95652e-13	ptv5pcnt
RHAG	30750	Glycated haemoglobin (HbA1c)	Chapter IV Endocrine nutritional and metabolic diseases	267327	220	267107	1.19543e-13	-0.474399	-0.59975	-0.349049	0.0639552	-0.441698	0.000430961	-0.488017	7.18889e-14	raredmg
UGT1A1	30660	Direct bilirubin	Chapter XI Diseases of the digestive system	227358	585	226773	1.20597e-13	0.295402	0.217336	0.373467	0.0398299	0.262008	-0.000495719	0.285523	2.07485e-12	raredmgmtr
LRP2	30880	Urate	Chapter XIV Diseases of the genitourinary system	267442	10677	256765	1.24016e-13	0.0619883	0.0455984	0.0783782	0.00836232	0.0420736	-0.0017746	0.06009	2.56255e-12	flexdmg
UGT1A8	30660	Direct bilirubin	Chapter XI Diseases of the digestive system	227358	2051	225307	1.24461e-13	0.158207	0.116374	0.20004	0.0213435	0.129279	-0.000925341	0.163268	1.39956e-13	flexnonsyn
TERT	30270	Mean sphered cell volume	Chapter III Diseases of the blood and blood-forming organs and certain disorders involving the immune mechanism	267411	807	266604	1.24481e-13	0.259058	0.190558	0.327559	0.0349498	0.293728	-0.000627509	0.261202	3.21183e-13	ptvraredmg
ADAMTS10	50	Standing height	Chapter XXI Factors influencing health status and contact with health services	280040	283	279757	1.25645e-13	-0.307426	-0.38873	-0.226123	0.0414821	-0.189134	0.000272761	-0.314091	3.9392e-13	UR
SCUBE3	20015	Sitting height	Chapter XXI Factors influencing health status and contact with health services	279980	1289	278691	1.27692e-13	-0.154652	-0.195565	-0.11374	0.0208738	-0.187719	0.000916852	-0.155633	1.2196e-12	raredmg
IRS1	50	Standing height	Chapter XXI Factors influencing health status and contact with health services	280040	93	279947	1.28108e-13	-0.535904	-0.677681	-0.394126	0.0723365	-0.569977	0.000147559	-0.525066	9.50319e-13	ptv5pcnt
ZFAT	50	Standing height	Chapter XXI Factors influencing health status and contact with health services	280040	247	279793	1.29011e-13	0.328893	0.241871	0.415915	0.0443997	0.21127	-0.000129673	0.320724	3.26052e-12	raredmgmtr
STAB1	25030	Median T2star in putamen (left)	Chapter VI Diseases of the nervous system	23340	112	23228	1.31178e-13	0.687505	0.505634	0.869376	0.0927881	0.696855	-0.00327293	0.695041	1.67089e-08	UR
SCUBE3	51	Seated height	Chapter XXI Factors influencing health status and contact with health services	279980	376	279604	1.31617e-13	-0.297329	-0.376027	-0.21863	0.040153	-0.312385	0.000429355	-0.303105	8.32162e-13	UR
HBB	30300	High light scatter reticulocyte count	Chapter III Diseases of the blood and blood-forming organs and certain disorders involving the immune mechanism	267410	49	267361	1.37032e-13	1.04597	0.768915	1.32302	0.141355	1.15872	-0.000206049	1.08837	6.88523e-12	ptv
GCK	30740	Glucose	Chapter IV Endocrine nutritional and metabolic diseases	245305	707	244598	1.38182e-13	0.274442	0.201738	0.347145	0.0370943	0.362184	-0.000561525	0.286924	3.06283e-14	flexnonsyn
MC4R	23122	Arm predicted mass (right)	Chapter XXI Factors influencing health status and contact with health services	275828	907	274921	1.39143e-13	0.150483	0.110613	0.190354	0.0203424	0.102201	-0.000349565	0.152502	3.22877e-13	flexdmg
SCARB1	30760	HDL cholesterol	Chapter IX Diseases of the circulatory system	245489	740	244749	1.40312e-13	0.245823	0.180682	0.310963	0.0332352	0.179975	-0.000668225	0.244036	8.15736e-13	ptvraredmg
SPTA1	30270	Mean sphered cell volume	Chapter III Diseases of the blood and blood-forming organs and certain disorders involving the immune mechanism	267411	4159	263252	1.45595e-13	-0.114533	-0.144903	-0.0841624	0.0154952	-0.099446	0.00171394	-0.115731	6.04889e-13	flexnonsynmtr
POLE	30050	Mean corpuscular haemoglobin	Chapter III Diseases of the blood and blood-forming organs and certain disorders involving the immune mechanism	272617	433	272184	1.49951e-13	0.345115	0.253554	0.436677	0.0467156	0.422786	-0.000633882	0.340608	2.83719e-12	ptv5pcnt
RHAG	30260	Mean reticulocyte volume	Chapter III Diseases of the blood and blood-forming organs and certain disorders involving the immune mechanism	267410	1029	266381	1.51972e-13	-0.228346	-0.288942	-0.16775	0.0309169	-0.223	0.000814829	-0.228111	6.76136e-13	flexnonsyn
ZFAT	23122	Arm predicted mass (right)	Chapter XXI Factors influencing health status and contact with health services	275828	553	275275	1.54292e-13	0.192243	0.141213	0.243272	0.0260358	0.0282822	-5.90175e-05	0.180706	2.22573e-11	flexdmg
CXCR4	30140	Neutrophill count	Chapter III Diseases of the blood and blood-forming organs and certain disorders involving the immune mechanism	272176	171	272005	1.57675e-13	0.559794	0.411143	0.708446	0.0758437	0.617869	-0.000418673	0.581616	1.10063e-13	flexdmg
CXCR4	30140	Neutrophill count	Chapter III Diseases of the blood and blood-forming organs and certain disorders involving the immune mechanism	272176	171	272005	1.57675e-13	0.559794	0.411143	0.708446	0.0758437	0.617869	-0.000418673	0.581616	1.10063e-13	ptvraredmg
ABCB11	30610	Alkaline phosphatase	Chapter XI Diseases of the digestive system	267769	123	267646	1.59282e-13	0.651428	0.478412	0.824444	0.0882748	0.695074	-0.000444277	0.645462	9.25411e-13	ptv
ABCB11	30610	Alkaline phosphatase	Chapter XI Diseases of the digestive system	267769	123	267646	1.59282e-13	0.651428	0.478412	0.824444	0.0882748	0.695074	-0.000444277	0.645462	9.25411e-13	ptv5pcnt
UGT1A3	30840	Total bilirubin	Chapter IV Endocrine nutritional and metabolic diseases	266677	1446	265231	1.62817e-13	0.185093	0.135914	0.234272	0.0250918	0.15314	-0.00052593	0.182775	1.01506e-12	ptvraredmg
HNF4A	30830	SHBG	Chapter IV Endocrine nutritional and metabolic diseases	243274	1045	242229	1.64714e-13	-0.207124	-0.262169	-0.15208	0.0280842	-0.191228	0.000684607	-0.213842	4.98716e-14	flexnonsynmtr
SMIM1	30300	High light scatter reticulocyte count	Chapter III Diseases of the blood and blood-forming organs and certain disorders involving the immune mechanism	267410	7013	260397	1.65253e-13	-0.0883053	-0.111774	-0.0648362	0.0119742	-0.0973994	0.00256624	-0.09042	5.72045e-14	ptv5pcnt
COL4A4	30500	Microalbumin in urine	Chapter XIV Diseases of the genitourinary system	85705	967	84738	1.6664e-13	0.237002	0.17401	0.299994	0.0321387	0.24917	-0.00255674	0.258308	1.16066e-14	ptvraredmg
SLC12A7	30070	Red blood cell (erythrocyte) distribution width	Chapter III Diseases of the blood and blood-forming organs and certain disorders involving the immune mechanism	272617	5948	266669	1.68511e-13	-0.0956211	-0.121043	-0.0701987	0.0129708	-0.103512	0.00204404	-0.0935516	2.39364e-12	flexnonsyn
CXCR2	30140	Neutrophill count	Chapter III Diseases of the blood and blood-forming organs and certain disorders involving the immune mechanism	272176	1120	271056	1.73116e-13	-0.218753	-0.276941	-0.160566	0.0296879	-0.231862	0.000763733	-0.227426	1.77653e-13	flexnonsyn
ADAMTS3	23106	Impedance of whole body	Chapter XXI Factors influencing health status and contact with health services	275882	1529	274353	1.73696e-13	-0.143045	-0.181097	-0.104993	0.0194144	-0.141009	0.000907781	-0.150568	2.3102e-14	ptvraredmg
SLC34A3	30810	Phosphate	Chapter IV Endocrine nutritional and metabolic diseases	245156	554	244602	1.73873e-13	-0.303972	-0.384833	-0.223111	0.0412563	-0.328812	0.000761073	-0.315828	3.19403e-14	ptv5pcnt
HBM	30050	Mean corpuscular haemoglobin	Chapter III Diseases of the blood and blood-forming organs and certain disorders involving the immune mechanism	272617	739	271878	1.7429e-13	-0.26361	-0.333737	-0.193482	0.0357798	-0.332897	0.00091867	-0.304941	5.28432e-16	flexnonsyn
TERT	30050	Mean corpuscular haemoglobin	Chapter III Diseases of the blood and blood-forming organs and certain disorders involving the immune mechanism	272617	516	272101	1.7555e-13	0.315294	0.231406	0.399182	0.0428006	0.33265	-0.000537422	0.328761	2.22746e-13	raredmgmtr
IGF1R	20015	Sitting height	Chapter XXI Factors influencing health status and contact with health services	279980	467	279513	1.77405e-13	-0.255031	-0.322898	-0.187164	0.0346266	-0.240782	0.000442772	-0.257363	8.23966e-13	UR
CLEC10A	30830	SHBG	Chapter IV Endocrine nutritional and metabolic diseases	243274	232	243042	1.78634e-13	-0.438261	-0.554902	-0.32162	0.0595115	-0.29502	0.000247076	-0.526112	1.21599e-17	flexdmg
SLC4A1	30240	Reticulocyte percentage	Chapter III Diseases of the blood and blood-forming organs and certain disorders involving the immune mechanism	267411	168	267243	1.8297e-13	0.566839	0.415911	0.717767	0.077005	0.434659	-0.000229462	0.590948	8.43178e-14	URmtr
CD36	30070	Red blood cell (erythrocyte) distribution width	Chapter III Diseases of the blood and blood-forming organs and certain disorders involving the immune mechanism	272617	1212	271405	1.85182e-13	0.211256	0.154994	0.267518	0.0287054	0.412507	-0.00174088	0.237469	7.40137e-12	ptv5pcnt
MC4R	23108	Impedance of leg (left)	Chapter XXI Factors influencing health status and contact with health services	275894	907	274987	1.86066e-13	-0.221864	-0.280956	-0.162772	0.0301495	-0.173768	0.000753426	-0.216688	2.27497e-12	flexdmg
TMPRSS6	30050	Mean corpuscular haemoglobin	Chapter III Diseases of the blood and blood-forming organs and certain disorders involving the immune mechanism	272617	850	271767	1.86228e-13	-0.245556	-0.310959	-0.180153	0.0333694	-0.289604	0.00082221	-0.26405	3.62359e-14	raredmgmtr
PTPRH	30090	Platelet crit	Chapter III Diseases of the blood and blood-forming organs and certain disorders involving the immune mechanism	272615	2375	270240	1.93295e-13	-0.143846	-0.182185	-0.105507	0.0195609	-0.129995	0.000973798	-0.136699	1.4204e-11	flexdmg
E2F8	30040	Mean corpuscular volume	Chapter III Diseases of the blood and blood-forming organs and certain disorders involving the immune mechanism	272617	172	272445	1.97855e-13	0.548543	0.402279	0.694807	0.0746255	0.719939	-0.000252634	0.541934	9.89873e-13	ptv
E2F8	30040	Mean corpuscular volume	Chapter III Diseases of the blood and blood-forming organs and certain disorders involving the immune mechanism	272617	172	272445	1.97855e-13	0.548543	0.402279	0.694807	0.0746255	0.719939	-0.000252634	0.541934	9.89873e-13	ptv5pcnt
LY75	30080	Platelet count	Chapter III Diseases of the blood and blood-forming organs and certain disorders involving the immune mechanism	272618	1891	270727	1.98494e-13	0.163794	0.120118	0.207471	0.0222844	0.193365	-0.0012402	0.164211	3.06549e-13	ptv5pcnt
MC4R	23102	Whole body water mass	Chapter XXI Factors influencing health status and contact with health services	275912	632	275280	1.991e-13	0.180867	0.132635	0.229099	0.0246085	0.104943	-0.000331304	0.175833	4.44738e-12	raredmg
GMPR	30070	Red blood cell (erythrocyte) distribution width	Chapter III Diseases of the blood and blood-forming organs and certain disorders involving the immune mechanism	272617	1023	271594	2.01104e-13	-0.227986	-0.288794	-0.167177	0.0310251	-0.272158	0.00104728	-0.21943	8.88542e-12	ptv5pcnt
GHRH	50	Standing height	Chapter XXI Factors influencing health status and contact with health services	280040	103	279937	2.0203e-13	-0.505088	-0.639816	-0.370359	0.06874	-0.539933	0.000219103	-0.49169	6.74868e-12	flexdmg
GHRH	50	Standing height	Chapter XXI Factors influencing health status and contact with health services	280040	103	279937	2.0203e-13	-0.505088	-0.639816	-0.370359	0.06874	-0.539933	0.000219103	-0.49169	6.74868e-12	ptvraredmg
NPR3	50	Standing height	Chapter XXI Factors influencing health status and contact with health services	280040	853	279187	2.02566e-13	0.175733	0.128855	0.222611	0.0239175	0.198566	-0.000558936	0.18184	1.89253e-13	ptvraredmg
GH1	50	Standing height	Chapter XXI Factors influencing health status and contact with health services	280040	2039	278001	2.03318e-13	-0.113915	-0.144305	-0.0835258	0.0155051	-0.100873	0.00063048	-0.128745	1.21673e-15	flexdmg
JAK2	30770	IGF-1	Chapter IV Endocrine nutritional and metabolic diseases	266313	335	265978	2.04219e-13	-0.385927	-0.488891	-0.282964	0.052533	-0.37705	0.00032445	-0.375219	4.14273e-12	URmtr
PAPPA2	23122	Arm predicted mass (right)	Chapter XXI Factors influencing health status and contact with health services	275828	1310	274518	2.11213e-13	-0.124372	-0.157574	-0.09117	0.0169401	-0.0686959	0.000263309	-0.130705	1.18327e-13	ptvraredmg
ADAMTS10	50	Standing height	Chapter XXI Factors influencing health status and contact with health services	280040	151	279889	2.16827e-13	-0.416644	-0.527923	-0.305364	0.0567762	-0.299365	0.000219103	-0.437238	1.54213e-13	URmtr
PIEZO1	30750	Glycated haemoglobin (HbA1c)	Chapter IV Endocrine nutritional and metabolic diseases	267327	6601	260726	2.1874e-13	-0.0867143	-0.109878	-0.0635504	0.0118185	-0.0669708	0.0018878	-0.0872311	8.62619e-13	rec
UGT1A3	30660	Direct bilirubin	Chapter XI Diseases of the digestive system	227358	1264	226094	2.19555e-13	0.199095	0.145908	0.252282	0.0271366	0.186911	-0.000754594	0.192812	2.8623e-12	ptvraredmg
ZFAT	23129	Trunk fat-free mass	Chapter XXI Factors influencing health status and contact with health services	275698	134	275564	2.21044e-13	0.39092	0.286474	0.495366	0.0532895	0.164433	-0.000118091	0.410641	1.01716e-13	URmtr
TERT	30040	Mean corpuscular volume	Chapter III Diseases of the blood and blood-forming organs and certain disorders involving the immune mechanism	272617	1288	271329	2.21505e-13	0.200457	0.146897	0.254017	0.0273269	0.169233	-0.000721156	0.206233	4.00483e-13	flexdmg
HMCN1	20258	FEV1| FVC ratio Z-score	Chapter X Diseases of the respiratory system	213811	9056	204755	2.24794e-13	0.0786062	0.057598	0.0996144	0.0107186	0.0860078	-0.00334988	0.0788946	1.84278e-13	flexdmg
APOA1	30760	HDL cholesterol	Chapter IX Diseases of the circulatory system	245489	229	245260	2.35718e-13	-0.437312	-0.55429	-0.320334	0.0596833	-0.425541	0.000418278	-0.415006	2.69928e-11	ptvraredmg
NPR2	50	Standing height	Chapter XXI Factors influencing health status and contact with health services	280040	1436	278604	2.36015e-13	-0.135207	-0.171375	-0.099039	0.0184533	-0.0858193	0.00042032	-0.136388	7.44819e-13	raredmg
PELO	30280	Immature reticulocyte fraction	Chapter III Diseases of the blood and blood-forming organs and certain disorders involving the immune mechanism	267410	339	267071	2.36024e-13	0.395511	0.289712	0.501311	0.05398	0.335175	-0.000402731	0.405178	5.67063e-13	ptvraredmg
SPHK1	30250	Reticulocyte count	Chapter III Diseases of the blood and blood-forming organs and certain disorders involving the immune mechanism	267410	3733	263677	2.37695e-13	-0.118991	-0.150826	-0.087157	0.0162422	-0.128732	0.00161093	-0.118032	5.63157e-13	ptv5pcnt
CYP2R1	30890	Vitamin D(30890)	Chapter III Diseases of the blood and blood-forming organs and certain disorders involving the immune mechanism	255654	165	255489	2.39578e-13	-0.55625	-0.705087	-0.407413	0.0759385	-0.52155	0.000391877	-0.590933	2.24262e-13	ptv
CYP2R1	30890	Vitamin D(30890)	Chapter III Diseases of the blood and blood-forming organs and certain disorders involving the immune mechanism	255654	165	255489	2.39578e-13	-0.55625	-0.705087	-0.407413	0.0759385	-0.52155	0.000391877	-0.590933	2.24262e-13	ptv5pcnt
KLF1	30070	Red blood cell (erythrocyte) distribution width	Chapter III Diseases of the blood and blood-forming organs and certain disorders involving the immune mechanism	272617	48	272569	2.41721e-13	1.04599	0.766061	1.32591	0.14282	1.28642	-0.000225074	1.10262	1.16533e-12	URmtr
TET2	30110	Platelet distribution width	Chapter III Diseases of the blood and blood-forming organs and certain disorders involving the immune mechanism	272615	446	272169	2.44401e-13	0.342533	0.250847	0.434219	0.0467794	0.390631	-0.000519052	0.356125	8.60392e-14	UR
COL8A2	23110	Impedance of arm (left)	Chapter XXI Factors influencing health status and contact with health services	275892	1084	274808	2.48167e-13	0.156084	0.114293	0.197874	0.0213221	0.176599	-0.000585498	0.156352	1.18264e-12	ptvraredmg
ANKRD12	30180	Lymphocyte percentage	Chapter III Diseases of the blood and blood-forming organs and certain disorders involving the immune mechanism	272178	193	271985	2.51145e-13	-0.51648	-0.654796	-0.378164	0.0705703	-0.491338	0.000400267	-0.489452	2.37417e-11	ptv
ANKRD12	30180	Lymphocyte percentage	Chapter III Diseases of the blood and blood-forming organs and certain disorders involving the immune mechanism	272178	193	271985	2.51145e-13	-0.51648	-0.654796	-0.378164	0.0705703	-0.491338	0.000400267	-0.489452	2.37417e-11	ptv5pcnt
MC4R	23128	Trunk fat mass	Chapter XXI Factors influencing health status and contact with health services	275740	742	274998	2.52434e-13	0.266482	0.19511	0.337854	0.0364148	0.265268	-0.000826509	0.263127	1.96587e-12	ptvraredmg
SLC30A8	30750	Glycated haemoglobin (HbA1c)	Chapter IV Endocrine nutritional and metabolic diseases	267327	556	266771	2.5271e-13	-0.294591	-0.373492	-0.215689	0.0402566	-0.348502	0.000758866	-0.28754	5.34122e-12	ptvraredmg
APOC3	30640	Apolipoprotein B	Chapter IX Diseases of the circulatory system	266389	1345	265044	2.59615e-13	-0.199459	-0.252907	-0.14601	0.02727	-0.194227	0.00093077	-0.201311	1.21369e-13	ptv5pcnt
ZFAT	23105	Basal metabolic rate	Chapter XXI Factors influencing health status and contact with health services	275904	553	275351	2.59652e-13	0.200973	0.147119	0.254828	0.0274772	0.0417758	-0.000108925	0.196903	4.82781e-12	flexdmg
IFRD2	30250	Reticulocyte count	Chapter III Diseases of the blood and blood-forming organs and certain disorders involving the immune mechanism	267410	3763	263647	2.61482e-13	0.118286	0.0865848	0.149987	0.0161742	0.113702	-0.00179824	0.11906	5.26999e-13	flexnonsyn
GCK	30740	Glucose	Chapter IV Endocrine nutritional and metabolic diseases	245305	506	244799	2.62878e-13	0.320508	0.234603	0.406414	0.0438298	0.413671	-0.000495163	0.326466	2.60211e-13	raredmg
APOA1	30630	Apolipoprotein A	Chapter IX Diseases of the circulatory system	244064	91	243973	2.63604e-13	-0.70119	-0.889138	-0.513242	0.0958932	-0.692487	0.000159053	-0.68365	1.11118e-11	UR
CD36	30630	Apolipoprotein A	Chapter IX Diseases of the circulatory system	244064	1966	242098	2.67119e-13	0.151473	0.110862	0.192083	0.0207201	0.160862	-0.00127242	0.152312	1.58896e-12	flexnonsynmtr
ZFAT	23130	Trunk predicted mass	Chapter XXI Factors influencing health status and contact with health services	275669	134	275535	2.68876e-13	0.388013	0.283971	0.492055	0.0530835	0.163021	-9.99334e-05	0.407294	1.30256e-13	URmtr
ANGPTL3	30760	HDL cholesterol	Chapter IX Diseases of the circulatory system	245489	467	245022	2.81654e-13	-0.30538	-0.387335	-0.223426	0.0418141	-0.401305	0.00069373	-0.299171	2.97565e-12	ptv5pcnt
TET2	30190	Monocyte percentage	Chapter III Diseases of the blood and blood-forming organs and certain disorders involving the immune mechanism	272178	446	271732	2.8973e-13	0.333446	0.243913	0.42298	0.045681	0.322065	-0.000377263	0.351968	4.1247e-14	UR
TMPRSS6	30050	Mean corpuscular haemoglobin	Chapter III Diseases of the blood and blood-forming organs and certain disorders involving the immune mechanism	272617	1727	270890	2.91866e-13	-0.171138	-0.217097	-0.12518	0.0234485	-0.158065	0.00101054	-0.180124	2.21133e-13	raredmg
IGF1R	23117	Leg fat-free mass (left)	Chapter XXI Factors influencing health status and contact with health services	275865	459	275406	2.94736e-13	-0.217085	-0.275393	-0.158777	0.0297494	-0.0991847	0.000145254	-0.221218	4.86516e-13	UR
GP1BB	30080	Platelet count	Chapter III Diseases of the blood and blood-forming organs and certain disorders involving the immune mechanism	272618	32	272586	2.98875e-13	-1.24548	-1.5801	-0.910867	0.170725	-1.6048	0.000105647	-1.64367	3.67008e-16	ptv
GP1BB	30080	Platelet count	Chapter III Diseases of the blood and blood-forming organs and certain disorders involving the immune mechanism	272618	32	272586	2.98875e-13	-1.24548	-1.5801	-0.910867	0.170725	-1.6048	0.000105647	-1.64367	3.67008e-16	ptv5pcnt
MC4R	23106	Impedance of whole body	Chapter XXI Factors influencing health status and contact with health services	275882	907	274975	2.99693e-13	-0.183674	-0.233022	-0.134325	0.0251784	-0.181956	0.000590058	-0.180783	2.28189e-12	flexdmg
TMPRSS6	30020	Haemoglobin concentration	Chapter III Diseases of the blood and blood-forming organs and certain disorders involving the immune mechanism	272618	3356	269262	3.12211e-13	-0.100144	-0.127071	-0.0732175	0.0137384	-0.0915442	0.00081302	-0.103292	3.325e-13	flexnonsyn
CXCR4	30000	White blood cell (leukocyte) count	Chapter III Diseases of the blood and blood-forming organs and certain disorders involving the immune mechanism	272617	171	272446	3.18801e-13	0.554295	0.405198	0.703392	0.0760708	0.629627	-0.000349095	0.573825	2.54212e-13	flexdmg
CXCR4	30000	White blood cell (leukocyte) count	Chapter III Diseases of the blood and blood-forming organs and certain disorders involving the immune mechanism	272617	171	272446	3.18801e-13	0.554295	0.405198	0.703392	0.0760708	0.629627	-0.000349095	0.573825	2.54212e-13	ptvraredmg
MC4R	23102	Whole body water mass	Chapter XXI Factors influencing health status and contact with health services	275912	1356	274556	3.35807e-13	0.122464	0.0894916	0.155437	0.0168231	0.103675	-0.000530994	0.114985	4.48674e-11	flexnonsyn
MOB3C	30100	Mean platelet (thrombocyte) volume	Chapter III Diseases of the blood and blood-forming organs and certain disorders involving the immune mechanism	272615	447	272168	3.45508e-13	-0.343506	-0.436042	-0.25097	0.0472127	-0.393504	0.000679821	-0.330156	8.29678e-12	raredmg
ACO1	30010	Red blood cell (erythrocyte) count	Chapter III Diseases of the blood and blood-forming organs and certain disorders involving the immune mechanism	272618	3443	269175	3.45655e-13	0.106722	0.0779725	0.135472	0.0146684	0.0825901	-0.00136881	0.106194	1.7726e-12	flexnonsyn
RASA3	30120	Lymphocyte count	Chapter III Diseases of the blood and blood-forming organs and certain disorders involving the immune mechanism	272176	1538	270638	3.50463e-13	-0.184102	-0.233709	-0.134494	0.0253103	-0.188436	0.000947766	-0.186351	1.07542e-12	flexdmg
CLDN10	30720	Cystatin C	Chapter III Diseases of the blood and blood-forming organs and certain disorders involving the immune mechanism	267750	871	266879	3.66823e-13	0.222287	0.16234	0.282235	0.0305859	0.215394	-0.000687509	0.205763	4.66706e-11	flexdmg
ATP11C	30660	Direct bilirubin	Chapter XI Diseases of the digestive system	227358	36	227322	3.69554e-13	1.16529	0.850989	1.47959	0.160361	0.86924	6.05878e-05	1.17745	3.99867e-13	ptv
ATP11C	30660	Direct bilirubin	Chapter XI Diseases of the digestive system	227358	36	227322	3.69554e-13	1.16529	0.850989	1.47959	0.160361	0.86924	6.05878e-05	1.17745	3.99867e-13	ptv5pcnt
CLDN10	30720	Cystatin C	Chapter III Diseases of the blood and blood-forming organs and certain disorders involving the immune mechanism	267750	682	267068	3.72786e-13	0.251052	0.183327	0.318777	0.0345542	0.209305	-0.000570585	0.231233	7.0898e-11	ptvraredmg
TERT	30040	Mean corpuscular volume	Chapter III Diseases of the blood and blood-forming organs and certain disorders involving the immune mechanism	272617	411	272206	3.77388e-13	0.350817	0.256157	0.445478	0.0482967	0.355638	-0.000376655	0.364936	3.17247e-13	UR
MC4R	23119	Arm fat percentage (right)	Chapter XXI Factors influencing health status and contact with health services	275854	742	275112	3.81416e-13	0.199774	0.145859	0.253689	0.0275081	0.101087	-0.000195193	0.199116	2.0445e-12	ptvraredmg
ZFAT	23130	Trunk predicted mass	Chapter XXI Factors influencing health status and contact with health services	275669	390	275279	3.84268e-13	0.226052	0.165037	0.287068	0.0311309	-0.00218037	2.72546e-05	0.229599	1.136e-12	raredmg
ZFAT	23129	Trunk fat-free mass	Chapter XXI Factors influencing health status and contact with health services	275698	390	275308	3.85007e-13	0.226922	0.165669	0.288174	0.0312517	0.00476453	-9.0839e-06	0.229914	1.28557e-12	raredmg
TET2	30110	Platelet distribution width	Chapter III Diseases of the blood and blood-forming organs and certain disorders involving the immune mechanism	272615	336	272279	4.20894e-13	0.390651	0.285028	0.496274	0.0538901	0.409222	-0.000454745	0.396356	3.46579e-13	ptv
UGT1A8	30660	Direct bilirubin	Chapter XI Diseases of the digestive system	227358	228	227130	4.36144e-13	0.461805	0.336861	0.586749	0.0637476	0.422822	-0.000126684	0.492508	3.23439e-14	UR
ACO1	30030	Haematocrit percentage	Chapter III Diseases of the blood and blood-forming organs and certain disorders involving the immune mechanism	272618	1808	270810	4.37977e-13	0.13898	0.101375	0.176585	0.0191865	0.0933756	-0.00070278	0.140027	9.42125e-13	flexnonsynmtr
MC4R	23101	Whole body fat-free mass	Chapter XXI Factors influencing health status and contact with health services	275890	631	275259	4.51051e-13	0.17788	0.129723	0.226038	0.0245703	0.100795	-0.000290481	0.172181	1.14249e-11	raredmg
ADAMTS17	51	Seated height	Chapter XXI Factors influencing health status and contact with health services	279980	1986	277994	4.54645e-13	-0.126831	-0.161172	-0.0924888	0.0175215	-0.104272	0.000617198	-0.127741	1.91098e-12	ptvraredmg
ANKRD12	30200	Neutrophill percentage	Chapter III Diseases of the blood and blood-forming organs and certain disorders involving the immune mechanism	272178	193	271985	4.57381e-13	0.516102	0.376342	0.655862	0.071307	0.475957	-0.000446275	0.491532	3.12185e-11	ptv
ANKRD12	30200	Neutrophill percentage	Chapter III Diseases of the blood and blood-forming organs and certain disorders involving the immune mechanism	272178	193	271985	4.57381e-13	0.516102	0.376342	0.655862	0.071307	0.475957	-0.000446275	0.491532	3.12185e-11	ptv5pcnt
SLC4A1	30250	Reticulocyte count	Chapter III Diseases of the blood and blood-forming organs and certain disorders involving the immune mechanism	267410	319	267091	4.69277e-13	0.39926	0.291089	0.507431	0.0551901	0.318872	-0.000365268	0.410578	6.99807e-13	UR
FGFR3	50	Standing height	Chapter XXI Factors influencing health status and contact with health services	280040	1603	278437	4.70257e-13	-0.126384	-0.160627	-0.0921416	0.0174709	-0.0880096	0.000505278	-0.126995	2.90685e-12	raredmg
PFKM	30750	Glycated haemoglobin (HbA1c)	Chapter IV Endocrine nutritional and metabolic diseases	267327	1139	266188	4.74727e-13	-0.203645	-0.258831	-0.14846	0.0281562	-0.212995	0.000885344	-0.207187	7.39355e-13	flexnonsynmtr
IGF1R	23113	Leg fat-free mass (right)	Chapter XXI Factors influencing health status and contact with health services	275884	251	275633	4.924e-13	-0.289238	-0.367671	-0.210804	0.0400178	-0.0963457	0.000118011	-0.287169	2.74959e-12	URmtr
ANGPTL2	50	Standing height	Chapter XXI Factors influencing health status and contact with health services	280040	566	279474	4.96054e-13	-0.212084	-0.269603	-0.154564	0.0293472	-0.150478	0.000286175	-0.196451	1.01785e-10	raredmg
ITGA2B	30090	Platelet crit	Chapter III Diseases of the blood and blood-forming organs and certain disorders involving the immune mechanism	272615	1734	270881	4.96396e-13	-0.165236	-0.210051	-0.120422	0.0228649	-0.178921	0.00116213	-0.170881	3.57457e-13	flexdmg
MC4R	23101	Whole body fat-free mass	Chapter XXI Factors influencing health status and contact with health services	275890	1355	274535	4.96942e-13	0.121331	0.0884237	0.154239	0.0167898	0.0976843	-0.000472032	0.113519	7.29419e-11	flexnonsyn
JAK2	30770	IGF-1	Chapter IV Endocrine nutritional and metabolic diseases	266313	88	266225	5.00944e-13	-0.740237	-0.941035	-0.53944	0.102449	-0.717152	0.000141065	-0.701667	2.99559e-11	ptv5pcnt
SLCO1B1	30660	Direct bilirubin	Chapter XI Diseases of the digestive system	227358	797	226561	5.04145e-13	0.24669	0.179765	0.313615	0.0341458	0.267552	-0.000671974	0.253741	1.90314e-12	flexdmg
CXCR4	30000	White blood cell (leukocyte) count	Chapter III Diseases of the blood and blood-forming organs and certain disorders involving the immune mechanism	272617	160	272457	5.06677e-13	0.568091	0.413956	0.722225	0.078641	0.61767	-0.000326128	0.587081	5.87882e-13	raredmg
IGF1R	23102	Whole body water mass	Chapter XXI Factors influencing health status and contact with health services	275912	459	275453	5.09318e-13	-0.208506	-0.265084	-0.151929	0.0288665	-0.0903646	0.000117999	-0.210165	1.77011e-12	UR
SBNO2	30120	Lymphocyte count	Chapter III Diseases of the blood and blood-forming organs and certain disorders involving the immune mechanism	272176	1050	271126	5.10592e-13	0.221047	0.161064	0.281031	0.0306041	0.264245	-0.000754532	0.236513	3.87244e-14	raredmg
GH1	23102	Whole body water mass	Chapter XXI Factors influencing health status and contact with health services	275912	2242	273670	5.21341e-13	-0.0946221	-0.120309	-0.0689354	0.0131056	-0.044323	0.000340381	-0.105222	8.72156e-15	flexnonsyn
TET2	30110	Platelet distribution width	Chapter III Diseases of the blood and blood-forming organs and certain disorders involving the immune mechanism	272615	357	272258	5.25344e-13	0.377501	0.275008	0.479994	0.0522932	0.390845	-0.000440965	0.396356	3.46579e-13	ptv5pcnt
ABCB4	30620	Alanine aminotransferase	Chapter XI Diseases of the digestive system	267664	2255	265409	5.27573e-13	0.143443	0.104495	0.182392	0.019872	0.145643	-0.00152049	0.13839	1.36282e-11	flexdmg
ZFAT	23101	Whole body fat-free mass	Chapter XXI Factors influencing health status and contact with health services	275890	527	275363	5.3752e-13	0.193968	0.141282	0.246654	0.0268809	0.0427047	-9.9853e-05	0.190244	6.79153e-12	ptvraredmg
IGF1R	23101	Whole body fat-free mass	Chapter XXI Factors influencing health status and contact with health services	275890	459	275431	5.377e-13	-0.207806	-0.264251	-0.151361	0.0287988	-0.0868359	0.000127086	-0.210294	1.53861e-12	UR
IGF1R	23118	Leg predicted mass (left)	Chapter XXI Factors influencing health status and contact with health services	275863	459	275404	5.47654e-13	-0.213172	-0.271095	-0.155249	0.0295528	-0.0888722	0.000145255	-0.221305	3.37496e-13	UR
CETP	30760	HDL cholesterol	Chapter IX Diseases of the circulatory system	245489	86	245403	5.49778e-13	0.702254	0.511426	0.893082	0.0973625	0.633098	-0.000188735	0.657784	7.83382e-11	UR
LIPC	30630	Apolipoprotein A	Chapter IX Diseases of the circulatory system	244064	902	243162	5.52351e-13	0.220046	0.160247	0.279846	0.0305105	0.287909	-0.000933793	0.215118	9.40491e-12	raredmg
PKLR	30300	High light scatter reticulocyte count	Chapter III Diseases of the blood and blood-forming organs and certain disorders involving the immune mechanism	267410	1465	265945	5.66169e-13	0.186775	0.135993	0.237557	0.0259095	0.238987	-0.00113327	0.185242	3.66467e-12	flexdmg
IQGAP2	30080	Platelet count	Chapter III Diseases of the blood and blood-forming organs and certain disorders involving the immune mechanism	272618	2522	270096	5.74679e-13	-0.139209	-0.177069	-0.101349	0.0193166	-0.16539	0.0014469	-0.145359	2.99543e-13	flexnonsynmtr
ACO1	30010	Red blood cell (erythrocyte) count	Chapter III Diseases of the blood and blood-forming organs and certain disorders involving the immune mechanism	272618	2152	270466	5.77301e-13	0.133376	0.097099	0.169652	0.0185087	0.0949904	-0.00097838	0.130663	6.12824e-12	flexdmg
PKLR	30290	High light scatter reticulocyte percentage	Chapter III Diseases of the blood and blood-forming organs and certain disorders involving the immune mechanism	267411	1213	266198	5.84847e-13	0.206599	0.150393	0.262806	0.0286771	0.249412	-0.00102087	0.205065	3.76419e-12	ptvraredmg
CA1	30250	Reticulocyte count	Chapter III Diseases of the blood and blood-forming organs and certain disorders involving the immune mechanism	267410	1073	266337	5.8601e-13	0.2171	0.158034	0.276165	0.0301357	0.219487	-0.000908487	0.212722	4.39762e-12	flexnonsyn
NF1	30180	Lymphocyte percentage	Chapter III Diseases of the blood and blood-forming organs and certain disorders involving the immune mechanism	272178	112	272066	5.86568e-13	-0.667251	-0.84879	-0.485712	0.0926234	-0.720472	0.000294449	-0.717385	5.06904e-14	ptv
TERT	30050	Mean corpuscular haemoglobin	Chapter III Diseases of the blood and blood-forming organs and certain disorders involving the immune mechanism	272617	263	272354	5.88099e-13	0.431659	0.314212	0.549106	0.059923	0.553772	-0.000367468	0.447602	9.61688e-13	URmtr
SLC4A1	30030	Haematocrit percentage	Chapter III Diseases of the blood and blood-forming organs and certain disorders involving the immune mechanism	272618	26	272592	5.90914e-13	-1.14865	-1.46121	-0.836092	0.15947	-1.44267	-1.378e-05	-1.15925	3.14941e-13	ptv
SLC4A1	30030	Haematocrit percentage	Chapter III Diseases of the blood and blood-forming organs and certain disorders involving the immune mechanism	272618	26	272592	5.90914e-13	-1.14865	-1.46121	-0.836092	0.15947	-1.44267	-1.378e-05	-1.15925	3.14941e-13	ptv5pcnt
APOA1	30760	HDL cholesterol	Chapter IX Diseases of the circulatory system	245489	15	245474	6.04394e-13	-1.67825	-2.1351	-1.22139	0.233094	-1.72612	7.14133e-05	-1.67807	2.24235e-11	ptv
APOA1	30760	HDL cholesterol	Chapter IX Diseases of the circulatory system	245489	15	245474	6.04394e-13	-1.67825	-2.1351	-1.22139	0.233094	-1.72612	7.14133e-05	-1.67807	2.24235e-11	ptv5pcnt
TFRC	30010	Red blood cell (erythrocyte) count	Chapter III Diseases of the blood and blood-forming organs and certain disorders involving the immune mechanism	272618	41	272577	6.04794e-13	0.961692	0.699893	1.22349	0.133573	1.26488	-0.000238853	0.999296	1.23918e-13	ptv
TFRC	30010	Red blood cell (erythrocyte) count	Chapter III Diseases of the blood and blood-forming organs and certain disorders involving the immune mechanism	272618	41	272577	6.04794e-13	0.961692	0.699893	1.22349	0.133573	1.26488	-0.000238853	0.999296	1.23918e-13	ptv5pcnt
CLDN10	30720	Cystatin C	Chapter III Diseases of the blood and blood-forming organs and certain disorders involving the immune mechanism	267750	396	267354	6.11824e-13	0.326224	0.237398	0.415051	0.0453204	0.346404	-0.000551878	0.316787	9.74238e-12	flexnonsynmtr
HMCN1	20258	FEV1| FVC ratio Z-score	Chapter X Diseases of the respiratory system	213811	15640	198171	6.18591e-13	0.0596663	0.0434167	0.0759159	0.00829071	0.056832	-0.0042752	0.0598286	5.36508e-13	flexnonsyn
COL8A2	23109	Impedance of arm (right)	Chapter XXI Factors influencing health status and contact with health services	275874	944	274930	6.20015e-13	0.163843	0.11922	0.208467	0.0227676	0.180499	-0.000540145	0.165257	2.43695e-12	flexnonsynmtr
PAPPA2	23105	Basal metabolic rate	Chapter XXI Factors influencing health status and contact with health services	275904	1312	274592	6.23066e-13	-0.128547	-0.16356	-0.0935329	0.0178644	-0.106133	0.000413007	-0.129934	2.62299e-12	ptvraredmg
PFKM	30030	Haematocrit percentage	Chapter III Diseases of the blood and blood-forming organs and certain disorders involving the immune mechanism	272618	2008	270610	6.29853e-13	0.131032	0.095334	0.16673	0.0182136	0.131921	-0.00127235	0.130856	1.50009e-12	flexdmg
KIAA1109	30100	Mean platelet (thrombocyte) volume	Chapter III Diseases of the blood and blood-forming organs and certain disorders involving the immune mechanism	272615	393	272222	6.30144e-13	-0.362202	-0.460881	-0.263524	0.0503468	-0.349053	0.000542019	-0.381025	1.33931e-13	ptv
KIAA1109	30100	Mean platelet (thrombocyte) volume	Chapter III Diseases of the blood and blood-forming organs and certain disorders involving the immune mechanism	272615	393	272222	6.30144e-13	-0.362202	-0.460881	-0.263524	0.0503468	-0.349053	0.000542019	-0.381025	1.33931e-13	ptv5pcnt
IGF1R	30770	IGF-1	Chapter IV Endocrine nutritional and metabolic diseases	266313	442	265871	6.45176e-13	0.328936	0.239281	0.418592	0.0457432	0.342226	-0.000554857	0.326059	3.82486e-12	UR
TFR2	30050	Mean corpuscular haemoglobin	Chapter III Diseases of the blood and blood-forming organs and certain disorders involving the immune mechanism	272617	1265	271352	6.63877e-13	0.196735	0.143084	0.250387	0.0273737	0.256689	-0.000964604	0.209362	1.88679e-13	flexdmg
OBSCN	20257	Forced vital capacity (FVC) Z-score	Chapter X Diseases of the respiratory system	213811	2445	211366	6.74789e-13	-0.146054	-0.185896	-0.106211	0.0203279	-0.125043	0.00148167	-0.145056	9.76671e-13	ptv
POLE	30050	Mean corpuscular haemoglobin	Chapter III Diseases of the blood and blood-forming organs and certain disorders involving the immune mechanism	272617	2838	269779	6.77755e-13	0.131679	0.0957549	0.167604	0.018329	0.146884	-0.00141016	0.133056	4.07828e-12	ptvraredmg
ZNF12	30770	IGF-1	Chapter IV Endocrine nutritional and metabolic diseases	266313	89	266224	6.83104e-13	0.73176	0.532094	0.931427	0.101872	0.850665	-0.000333855	0.724136	2.17211e-12	URmtr
JAK2	30770	IGF-1	Chapter IV Endocrine nutritional and metabolic diseases	266313	87	266226	6.91053e-13	-0.739959	-0.941907	-0.538011	0.103036	-0.709708	0.000136363	-0.701667	2.99559e-11	ptv
PAPPA2	23114	Leg predicted mass (right)	Chapter XXI Factors influencing health status and contact with health services	275884	1312	274572	7.00594e-13	-0.125099	-0.159249	-0.090948	0.017424	-0.0842958	0.000304104	-0.127747	1.70385e-12	ptvraredmg
IRS1	23126	Arm predicted mass (left)	Chapter XXI Factors influencing health status and contact with health services	275773	91	275682	7.0295e-13	-0.469803	-0.598062	-0.341543	0.0654394	-0.367816	9.5355e-05	-0.445442	1.56326e-11	ptv5pcnt
ZFAT	23105	Basal metabolic rate	Chapter XXI Factors influencing health status and contact with health services	275904	182	275722	7.08666e-13	0.343568	0.249757	0.437379	0.0478634	0.146138	-0.000177003	0.351507	1.18964e-12	UR
PAPPA2	23113	Leg fat-free mass (right)	Chapter XXI Factors influencing health status and contact with health services	275884	1312	274572	7.13093e-13	-0.125879	-0.160254	-0.0915035	0.0175386	-0.0799375	0.00032226	-0.128659	1.64153e-12	ptvraredmg
ANO5	30650	Aspartate aminotransferase	Chapter XI Diseases of the digestive system	266807	1112	265695	7.14642e-13	0.206469	0.150084	0.262854	0.0287683	0.242413	-0.000807285	0.220688	5.33631e-14	ptvraredmg
APOA1	30760	HDL cholesterol	Chapter IX Diseases of the circulatory system	245489	93	245396	7.17617e-13	-0.671912	-0.85542	-0.488404	0.0936277	-0.656463	0.000204038	-0.649597	3.58151e-11	UR
IHH	50	Standing height	Chapter XXI Factors influencing health status and contact with health services	280040	1029	279011	7.34264e-13	-0.156257	-0.198952	-0.113562	0.0217833	-0.162894	0.000576822	-0.147916	4.45462e-11	raredmg
ABCB4	30620	Alanine aminotransferase	Chapter XI Diseases of the digestive system	267664	1359	266305	7.40172e-13	0.183276	0.133191	0.233361	0.0255538	0.21739	-0.00121171	0.184396	2.87816e-12	ptvraredmg
STAB1	25030	Median T2star in putamen (left)	Chapter VI Diseases of the nervous system	23340	277	23063	7.64613e-13	0.424471	0.308456	0.540487	0.0591897	0.346667	-0.00472161	0.457676	1.97614e-09	raredmg
CAD	30260	Mean reticulocyte volume	Chapter III Diseases of the blood and blood-forming organs and certain disorders involving the immune mechanism	267410	5092	262318	7.65861e-13	0.100386	0.0729351	0.127837	0.0140058	0.0943414	-0.0017561	0.100491	3.19938e-12	flexdmg
UGT1A10	30840	Total bilirubin	Chapter IV Endocrine nutritional and metabolic diseases	266677	151	266526	7.6951e-13	0.555125	0.403311	0.70694	0.0774576	0.589095	-0.000154961	0.557588	2.99952e-12	ptv
LRP2	30700	Creatinine	Chapter XIV Diseases of the genitourinary system	267620	6402	261218	8.02236e-13	-0.0724533	-0.0922834	-0.0526231	0.0101176	-0.0635395	0.00169387	-0.0705136	1.79308e-11	flexnonsynmtr
CXCR2	30000	White blood cell (leukocyte) count	Chapter III Diseases of the blood and blood-forming organs and certain disorders involving the immune mechanism	272617	338	272279	8.11412e-13	-0.387511	-0.493595	-0.281428	0.054125	-0.383847	0.000436368	-0.398815	2.38836e-12	flexdmg
GH1	23101	Whole body fat-free mass	Chapter XXI Factors influencing health status and contact with health services	275890	2242	273648	8.1301e-13	-0.0936071	-0.119234	-0.0679806	0.0130749	-0.0443084	0.000358563	-0.103826	1.71849e-14	flexnonsyn
HTRA1	3062	Forced vital capacity (FVC)	Chapter X Diseases of the respiratory system	255152	766	254386	8.21688e-13	-0.183695	-0.233994	-0.133395	0.0256634	-0.154681	0.000466213	-0.189418	9.83258e-13	flexdmg
IGF1R	23114	Leg predicted mass (right)	Chapter XXI Factors influencing health status and contact with health services	275884	251	275633	8.43356e-13	-0.284428	-0.362349	-0.206506	0.0397565	-0.0931542	0.000154322	-0.282244	4.70927e-12	URmtr
NR1H3	30760	HDL cholesterol	Chapter IX Diseases of the circulatory system	245489	1792	243697	8.44327e-13	0.153136	0.111182	0.19509	0.0214052	0.143904	-0.0010967	0.145674	3.02024e-11	flexnonsyn
MC4R	48	Waist circumference	Chapter XXI Factors influencing health status and contact with health services	280246	1379	278867	8.56335e-13	0.169399	0.122977	0.215821	0.023685	0.167747	-0.0008713	0.167576	5.67478e-12	flexnonsyn
SPTA1	30290	High light scatter reticulocyte percentage	Chapter III Diseases of the blood and blood-forming organs and certain disorders involving the immune mechanism	267411	265	267146	8.62733e-13	0.437955	0.317921	0.557988	0.0612426	0.36888	-0.000309072	0.471498	5.39641e-14	ptv5pcnt
SLC12A7	30070	Red blood cell (erythrocyte) distribution width	Chapter III Diseases of the blood and blood-forming organs and certain disorders involving the immune mechanism	272617	2321	270296	8.81137e-13	-0.147423	-0.187845	-0.107001	0.0206236	-0.152291	0.00118508	-0.137875	7.45412e-11	ptvraredmg
LRP2	30880	Urate	Chapter XIV Diseases of the genitourinary system	267442	13673	253769	8.85502e-13	0.0531293	0.0385604	0.0676981	0.00743319	0.0418112	-0.00221473	0.0507308	2.83272e-11	flexnonsyn
ZFAT	23102	Whole body water mass	Chapter XXI Factors influencing health status and contact with health services	275912	527	275385	8.91213e-13	0.192561	0.139751	0.245371	0.0269441	0.0463901	-0.000127076	0.189042	1.01743e-11	ptvraredmg
RHAG	30270	Mean sphered cell volume	Chapter III Diseases of the blood and blood-forming organs and certain disorders involving the immune mechanism	267411	121	267290	8.95804e-13	-0.644165	-0.820844	-0.467486	0.0901437	-0.61792	0.000346535	-0.692558	1.10631e-13	UR
SCUBE3	51	Seated height	Chapter XXI Factors influencing health status and contact with health services	279980	2223	277757	9.01662e-13	-0.118384	-0.150859	-0.0859103	0.0165687	-0.0920521	0.000863183	-0.115162	2.5371e-11	flexdmg
PCSK9	30780	LDL direct	Chapter IX Diseases of the circulatory system	267281	366	266915	9.12378e-13	-0.371354	-0.473244	-0.269465	0.0519852	-0.409067	0.000510681	-0.386756	4.41923e-13	raredmgmtr
IQGAP2	30600	Albumin	Chapter XI Diseases of the digestive system	245617	2251	243366	9.17722e-13	-0.148465	-0.189205	-0.107726	0.0207856	-0.154216	0.00157028	-0.154902	3.7517e-13	flexnonsynmtr
SPTB	30270	Mean sphered cell volume	Chapter III Diseases of the blood and blood-forming organs and certain disorders involving the immune mechanism	267411	65	267346	9.22357e-13	-0.878299	-1.11933	-0.637267	0.122977	-0.579167	0.000215414	-0.893748	4.53711e-13	ptv
COL8A2	23110	Impedance of arm (left)	Chapter XXI Factors influencing health status and contact with health services	275892	1467	274425	9.42994e-13	0.130948	0.0949962	0.166899	0.0183428	0.130349	-0.000735276	0.138652	3.75203e-13	flexdmg
DTL	50	Standing height	Chapter XXI Factors influencing health status and contact with health services	280040	366	279674	9.4939e-13	-0.260419	-0.331925	-0.188912	0.0364835	-0.22141	0.000277232	-0.272635	9.91032e-13	ptvraredmg
SMIM1	30290	High light scatter reticulocyte percentage	Chapter III Diseases of the blood and blood-forming organs and certain disorders involving the immune mechanism	267411	7013	260398	9.67764e-13	-0.0860911	-0.109739	-0.0624432	0.0120654	-0.0918154	0.00244448	-0.0895821	1.507e-13	ptv5pcnt
ALB	30640	Apolipoprotein B	Chapter IX Diseases of the circulatory system	266389	90	266299	9.87801e-13	0.750056	0.543946	0.956166	0.10516	0.673364	-0.000296154	0.75021	7.28611e-13	ptv
ALB	30640	Apolipoprotein B	Chapter IX Diseases of the circulatory system	266389	90	266299	9.87801e-13	0.750056	0.543946	0.956166	0.10516	0.673364	-0.000296154	0.75021	7.28611e-13	ptv5pcnt
TRIM10	30300	High light scatter reticulocyte count	Chapter III Diseases of the blood and blood-forming organs and certain disorders involving the immune mechanism	267410	2179	265231	9.92614e-13	-0.15173	-0.193428	-0.110032	0.0212749	-0.141492	0.000945951	-0.155109	1.6411e-12	flexnonsyn
LOXL2	50	Standing height	Chapter XXI Factors influencing health status and contact with health services	280040	1391	278649	1.00043e-12	0.133687	0.096942	0.170433	0.018748	0.117805	-0.00063048	0.141945	3.24539e-13	ptvraredmg
SBNO2	30120	Lymphocyte count	Chapter III Diseases of the blood and blood-forming organs and certain disorders involving the immune mechanism	272176	453	271723	1.00175e-12	0.331878	0.240655	0.4231	0.0465427	0.364193	-0.000473883	0.356187	1.14874e-13	URmtr
IRS1	23105	Basal metabolic rate	Chapter XXI Factors influencing health status and contact with health services	275904	91	275813	1.00541e-12	-0.482545	-0.61519	-0.349899	0.0676772	-0.435185	8.16938e-05	-0.471302	5.43501e-12	ptv5pcnt
PCSK9	30690	Cholesterol	Chapter IX Diseases of the circulatory system	267767	200	267567	1.03949e-12	-0.494349	-0.630326	-0.358371	0.0693772	-0.501033	0.000327364	-0.515039	9.39899e-13	UR
SPTA1	30300	High light scatter reticulocyte count	Chapter III Diseases of the blood and blood-forming organs and certain disorders involving the immune mechanism	267410	224	267186	1.04375e-12	0.470982	0.341422	0.600542	0.0661031	0.418631	-0.000360585	0.509169	5.68152e-14	ptv
ARHGAP10	30100	Mean platelet (thrombocyte) volume	Chapter III Diseases of the blood and blood-forming organs and certain disorders involving the immune mechanism	272615	992	271623	1.04869e-12	0.226018	0.163838	0.288198	0.0317249	0.216979	-0.000748722	0.229453	1.30136e-12	ptvraredmg
ZFAT	23121	Arm fat-free mass (right)	Chapter XXI Factors influencing health status and contact with health services	275832	527	275305	1.06497e-12	0.190539	0.138104	0.242974	0.0267529	0.0352221	-0.000140732	0.181183	4.56041e-11	ptvraredmg
PAPPA2	23125	Arm fat-free mass (left)	Chapter XXI Factors influencing health status and contact with health services	275784	1310	274474	1.06788e-12	-0.123644	-0.157671	-0.0896159	0.0173613	-0.0886383	0.000317837	-0.123907	6.38175e-12	ptvraredmg
COL8A2	23106	Impedance of whole body	Chapter XXI Factors influencing health status and contact with health services	275882	997	274885	1.07503e-12	0.171042	0.123964	0.218121	0.0240198	0.171389	-0.000590058	0.169668	8.25313e-12	raredmg
G6PD	30750	Glycated haemoglobin (HbA1c)	Chapter IV Endocrine nutritional and metabolic diseases	267327	520	266807	1.07852e-12	-0.296794	-0.378489	-0.215098	0.0416819	-0.231603	0.000449698	-0.189572	2.45544e-05	rec
TRIM10	30290	High light scatter reticulocyte percentage	Chapter III Diseases of the blood and blood-forming organs and certain disorders involving the immune mechanism	267411	2179	265232	1.08915e-12	-0.152611	-0.194627	-0.110595	0.0214369	-0.160339	0.000927215	-0.15684	1.39017e-12	flexnonsyn
PAPPA2	30770	IGF-1	Chapter IV Endocrine nutritional and metabolic diseases	266313	458	265855	1.1052e-12	0.319838	0.231757	0.407918	0.0449395	0.339703	-0.000536048	0.313177	1.5832e-11	UR
SLC22A12	30880	Urate	Chapter XIV Diseases of the genitourinary system	267442	17	267425	1.10586e-12	-1.46115	-1.86354	-1.05876	0.205304	-1.27842	-1.40469e-05	-1.55873	4.12108e-12	rec
IGF1R	23105	Basal metabolic rate	Chapter XXI Factors influencing health status and contact with health services	275904	459	275445	1.10862e-12	-0.214595	-0.273696	-0.155494	0.030154	-0.117071	0.000136156	-0.217903	2.24085e-12	UR
FLG	47	Hand grip strength (right)	Chapter XXI Factors influencing health status and contact with health services	279580	33175	246405	1.11133e-12	0.0288422	0.0208985	0.0367859	0.00405298	0.0237266	-0.00305905	0.0305585	9.46022e-14	ptv5pcnt
ACAN	23126	Arm predicted mass (left)	Chapter XXI Factors influencing health status and contact with health services	275773	33	275740	1.16773e-12	-0.772497	-0.985463	-0.559531	0.108658	-0.621725	3.1785e-05	-0.799334	5.40191e-13	ptv
ACAN	23126	Arm predicted mass (left)	Chapter XXI Factors influencing health status and contact with health services	275773	33	275740	1.16773e-12	-0.772497	-0.985463	-0.559531	0.108658	-0.621725	3.1785e-05	-0.799334	5.40191e-13	ptv5pcnt
CD36	30070	Red blood cell (erythrocyte) distribution width	Chapter III Diseases of the blood and blood-forming organs and certain disorders involving the immune mechanism	272617	2675	269942	1.18821e-12	0.136709	0.0990078	0.17441	0.0192357	0.164906	-0.00155255	0.143831	1.03592e-12	flexdmg
CA1	30270	Mean sphered cell volume	Chapter III Diseases of the blood and blood-forming organs and certain disorders involving the immune mechanism	267411	1073	266338	1.20399e-12	-0.215482	-0.274922	-0.156041	0.0303271	-0.261004	0.00120819	-0.226635	2.87829e-13	flexnonsyn
CXCR2	30200	Neutrophill percentage	Chapter III Diseases of the blood and blood-forming organs and certain disorders involving the immune mechanism	272178	338	271840	1.2139e-12	-0.382904	-0.488544	-0.277263	0.0538989	-0.450109	0.000331255	-0.42941	3.84534e-14	flexdmg
LRP2	30720	Cystatin C	Chapter III Diseases of the blood and blood-forming organs and certain disorders involving the immune mechanism	267750	7094	260656	1.22868e-12	-0.0770354	-0.0982939	-0.0557769	0.0108463	-0.0872793	0.00247878	-0.0788589	1.87901e-12	raredmg
IQGAP2	30080	Platelet count	Chapter III Diseases of the blood and blood-forming organs and certain disorders involving the immune mechanism	272618	2005	270613	1.2515e-12	-0.153661	-0.19608	-0.111242	0.0216427	-0.164305	0.0011024	-0.158167	9.31083e-13	ptvraredmg
SLCO1B1	30660	Direct bilirubin	Chapter XI Diseases of the digestive system	227358	1915	225443	1.26122e-12	0.156756	0.113477	0.200036	0.0220818	0.150828	-0.00118972	0.162464	1.29386e-12	flexnonsyn
SLC5A2	30880	Urate	Chapter XIV Diseases of the genitourinary system	267442	1793	265649	1.27802e-12	-0.142338	-0.181647	-0.103029	0.0200561	-0.155605	0.000959874	-0.143797	1.62211e-12	ptvraredmg
ANO5	30650	Aspartate aminotransferase	Chapter XI Diseases of the digestive system	266807	1193	265614	1.29265e-12	0.1971	0.142655	0.251545	0.0277784	0.218712	-0.000755656	0.208729	1.53433e-13	flexdmg
SLC4A1	30750	Glycated haemoglobin (HbA1c)	Chapter IV Endocrine nutritional and metabolic diseases	267327	1250	266077	1.31572e-12	-0.190681	-0.243371	-0.137991	0.026883	-0.1777	0.000908766	-0.185596	2.44334e-11	ptvraredmg
IFRD2	30280	Immature reticulocyte fraction	Chapter III Diseases of the blood and blood-forming organs and certain disorders involving the immune mechanism	267410	1001	266409	1.3201e-12	0.223089	0.16144	0.284739	0.0314541	0.23891	-0.000664975	0.231723	9.40935e-13	ptvraredmg
MC4R	23116	Leg fat mass (left)	Chapter XXI Factors influencing health status and contact with health services	275876	632	275244	1.33178e-12	0.220662	0.159673	0.281651	0.0311173	0.169583	-0.000422127	0.22131	5.18933e-12	raredmg
POLE	30270	Mean sphered cell volume	Chapter III Diseases of the blood and blood-forming organs and certain disorders involving the immune mechanism	267411	426	266985	1.33346e-12	0.340869	0.246654	0.435085	0.0480698	0.343636	-0.000510437	0.345234	2.55105e-12	ptv
TERT	30040	Mean corpuscular volume	Chapter III Diseases of the blood and blood-forming organs and certain disorders involving the immune mechanism	272617	516	272101	1.41159e-12	0.305378	0.220878	0.389877	0.0431127	0.343948	-0.000436368	0.307774	7.2786e-12	raredmgmtr
SLC4A1	30250	Reticulocyte count	Chapter III Diseases of the blood and blood-forming organs and certain disorders involving the immune mechanism	267410	168	267242	1.42193e-12	0.538442	0.389431	0.687453	0.0760271	0.358076	-0.000238829	0.55963	7.95048e-13	URmtr
LPL	30630	Apolipoprotein A	Chapter IX Diseases of the circulatory system	244064	566	243498	1.44562e-12	-0.272515	-0.347956	-0.197074	0.0384909	-0.299636	0.000656733	-0.258678	1.48056e-10	raredmg
ADAMTS10	50	Standing height	Chapter XXI Factors influencing health status and contact with health services	280040	1735	278305	1.50289e-12	-0.118842	-0.151766	-0.085917	0.0167985	-0.136874	0.000907713	-0.104722	1.68643e-09	flexdmg
APOC3	30870	Triglycerides	Chapter IX Diseases of the circulatory system	267548	38	267510	1.52003e-12	-1.10934	-1.41674	-0.801932	0.156841	-1.25302	0.000140414	-1.18049	8.67706e-13	ptv
ZFAT	23125	Arm fat-free mass (left)	Chapter XXI Factors influencing health status and contact with health services	275784	553	275231	1.53552e-12	0.188692	0.136394	0.24099	0.0266832	0.0195573	-7.71891e-05	0.180278	6.98836e-11	flexdmg
CETP	30760	HDL cholesterol	Chapter IX Diseases of the circulatory system	245489	81	245408	1.55496e-12	0.709262	0.512634	0.905891	0.100322	0.599891	-0.000173432	0.65986	2.02902e-10	URmtr
UGT1A9	30660	Direct bilirubin	Chapter XI Diseases of the digestive system	227358	227	227131	1.68524e-12	0.450971	0.325751	0.576191	0.0638885	0.436134	-8.81277e-05	0.456971	1.9099e-12	ptv5pcnt
LPL	30630	Apolipoprotein A	Chapter IX Diseases of the circulatory system	244064	250	243814	1.68966e-12	-0.408491	-0.521921	-0.29506	0.0578736	-0.437025	0.000430981	-0.407289	7.434e-12	UR
SPTA1	30750	Glycated haemoglobin (HbA1c)	Chapter IV Endocrine nutritional and metabolic diseases	267327	4400	262927	1.69273e-12	-0.101745	-0.129999	-0.073491	0.0144155	-0.0862005	0.00156458	-0.10868	2.65528e-13	flexdmg
MPL	30090	Platelet crit	Chapter III Diseases of the blood and blood-forming organs and certain disorders involving the immune mechanism	272615	1006	271609	1.69482e-12	0.211596	0.152836	0.270356	0.0299801	0.239283	-0.000776282	0.222677	2.51878e-13	raredmg
CA1	30290	High light scatter reticulocyte percentage	Chapter III Diseases of the blood and blood-forming organs and certain disorders involving the immune mechanism	267411	654	266757	1.70473e-12	0.275321	0.198855	0.351786	0.0390135	0.223921	-0.000613461	0.264094	4.29566e-11	flexdmg
HBM	30040	Mean corpuscular volume	Chapter III Diseases of the blood and blood-forming organs and certain disorders involving the immune mechanism	272617	685	271932	1.70615e-12	-0.264144	-0.337507	-0.190782	0.0374305	-0.324848	0.000937044	-0.299764	1.46971e-14	flexdmg
TET2	30720	Cystatin C	Chapter III Diseases of the blood and blood-forming organs and certain disorders involving the immune mechanism	267750	352	267398	1.72389e-12	0.339298	0.245043	0.433552	0.0480898	0.520969	-0.000785724	0.338529	1.52389e-11	ptv5pcnt
STAB1	25031	Median T2star in putamen (right)	Chapter VI Diseases of the nervous system	23340	112	23228	1.72461e-12	0.655936	0.473801	0.83807	0.0929225	0.651794	-0.00327293	0.750575	1.24815e-09	UR
RASA2	30180	Lymphocyte percentage	Chapter III Diseases of the blood and blood-forming organs and certain disorders involving the immune mechanism	272178	486	271692	1.75473e-12	-0.313828	-0.401038	-0.226618	0.0444954	-0.357623	0.000782131	-0.309585	1.29202e-11	UR
TET2	30720	Cystatin C	Chapter III Diseases of the blood and blood-forming organs and certain disorders involving the immune mechanism	267750	331	267419	1.75625e-12	0.349673	0.2525	0.446845	0.0495784	0.596468	-0.000809109	0.338529	1.52389e-11	ptv
SLC4A1	30260	Mean reticulocyte volume	Chapter III Diseases of the blood and blood-forming organs and certain disorders involving the immune mechanism	267410	2015	265395	1.77567e-12	-0.156087	-0.199473	-0.112702	0.0221357	-0.138976	0.00106771	-0.149011	7.382e-11	flexdmg
HSPA9	30070	Red blood cell (erythrocyte) distribution width	Chapter III Diseases of the blood and blood-forming organs and certain disorders involving the immune mechanism	272617	905	271712	1.81199e-12	0.232208	0.167639	0.296777	0.032944	0.270471	-0.000881923	0.237207	4.12732e-12	flexdmg
CHEK2	30040	Mean corpuscular volume	Chapter III Diseases of the blood and blood-forming organs and certain disorders involving the immune mechanism	272617	1490	271127	1.81221e-12	-0.179176	-0.228999	-0.129353	0.0254202	-0.191068	0.00105188	-0.190065	2.51927e-13	ptv5pcnt
ADAMTS10	50	Standing height	Chapter XXI Factors influencing health status and contact with health services	280040	468	279572	1.82002e-12	-0.227428	-0.290674	-0.164182	0.0322687	-0.188397	0.000429263	-0.227022	1.06193e-11	raredmgmtr
GH1	23129	Trunk fat-free mass	Chapter XXI Factors influencing health status and contact with health services	275698	2008	273690	1.82488e-12	-0.0973653	-0.124443	-0.0702874	0.0138154	-0.0555266	0.00037244	-0.106866	7.54134e-14	flexdmg
NF1	30180	Lymphocyte percentage	Chapter III Diseases of the blood and blood-forming organs and certain disorders involving the immune mechanism	272178	170	272008	1.82909e-12	-0.529877	-0.677246	-0.382509	0.0751891	-0.619357	0.000340457	-0.57078	1.42605e-13	ptv5pcnt
PIEZO1	51	Seated height	Chapter XXI Factors influencing health status and contact with health services	279980	22252	257728	1.83339e-12	-0.0383204	-0.0489785	-0.0276623	0.00543789	-0.0416237	0.00373003	-0.0390968	4.50524e-12	flexnonsyn
APOB	30780	LDL direct	Chapter IX Diseases of the circulatory system	267281	8067	259214	1.84889e-12	-0.0791702	-0.101194	-0.0571468	0.0112366	-0.0589968	0.00161169	-0.0795261	3.032e-12	flexnonsynmtr
EIF2AK1	30290	High light scatter reticulocyte percentage	Chapter III Diseases of the blood and blood-forming organs and certain disorders involving the immune mechanism	267411	2094	265317	1.86465e-12	0.154011	0.111162	0.196861	0.0218624	0.164315	-0.00120351	0.155429	5.14948e-12	flexnonsyn
IRS1	23125	Arm fat-free mass (left)	Chapter XXI Factors influencing health status and contact with health services	275784	91	275693	1.8817e-12	-0.462894	-0.591705	-0.334082	0.0657211	-0.315956	0.000113513	-0.440297	3.1901e-11	ptv5pcnt
RHAG	30260	Mean reticulocyte volume	Chapter III Diseases of the blood and blood-forming organs and certain disorders involving the immune mechanism	267410	219	267191	1.88402e-12	-0.471283	-0.602432	-0.340134	0.0669138	-0.404008	0.000365268	-0.462035	1.45952e-11	raredmg
ALOX15	30210	Eosinophill percentage	Chapter III Diseases of the blood and blood-forming organs and certain disorders involving the immune mechanism	272178	1937	270241	1.91635e-12	-0.159529	-0.203938	-0.11512	0.0226579	-0.144194	0.00111799	-0.155717	1.89661e-11	flexdmg
UGT1A9	30660	Direct bilirubin	Chapter XI Diseases of the digestive system	227358	214	227144	1.92447e-12	0.463231	0.33427	0.592193	0.0657977	0.478478	-8.26198e-05	0.469623	1.38279e-12	ptv
ADAMTS17	50	Standing height	Chapter XXI Factors influencing health status and contact with health services	280040	1687	278353	1.95421e-12	-0.119881	-0.153266	-0.0864962	0.0170333	-0.0459876	0.000406906	-0.127459	5.51924e-13	raredmg
GH1	23130	Trunk predicted mass	Chapter XXI Factors influencing health status and contact with health services	275669	2008	273661	1.96365e-12	-0.0968483	-0.123822	-0.0698752	0.013762	-0.055264	0.000354309	-0.106356	7.98708e-14	flexdmg
SLC4A1	30750	Glycated haemoglobin (HbA1c)	Chapter IV Endocrine nutritional and metabolic diseases	267327	1998	265329	1.96616e-12	-0.149855	-0.191592	-0.108118	0.0212948	-0.162406	0.00130225	-0.142518	1.04358e-10	flexdmg
IHH	50	Standing height	Chapter XXI Factors influencing health status and contact with health services	280040	135	279905	1.97137e-12	-0.42252	-0.540205	-0.304835	0.0600442	-0.406143	0.00021016	-0.409973	2.93955e-11	URmtr
PELO	30300	High light scatter reticulocyte count	Chapter III Diseases of the blood and blood-forming organs and certain disorders involving the immune mechanism	267410	732	266678	1.99327e-12	0.257521	0.185778	0.329265	0.0366042	0.296821	-0.000707121	0.258578	1.36074e-11	flexnonsyn
PTPRH	30080	Platelet count	Chapter III Diseases of the blood and blood-forming organs and certain disorders involving the immune mechanism	272618	1490	271128	2.05093e-12	-0.17637	-0.225533	-0.127207	0.0250835	-0.169727	0.00101513	-0.173203	2.86854e-11	ptvraredmg
PKLR	30250	Reticulocyte count	Chapter III Diseases of the blood and blood-forming organs and certain disorders involving the immune mechanism	267410	1610	265800	2.05218e-12	0.173151	0.124885	0.221418	0.0246261	0.196746	-0.00115668	0.164342	7.68453e-11	flexnonsyn
IQGAP2	30600	Albumin	Chapter XI Diseases of the digestive system	245617	2583	243034	2.09408e-12	-0.136477	-0.174536	-0.0984188	0.0194179	-0.129002	0.0015091	-0.139355	2.76232e-12	flexdmg
ZFAT	23117	Leg fat-free mass (left)	Chapter XXI Factors influencing health status and contact with health services	275865	4773	271092	2.10809e-12	0.0653483	0.0471226	0.0835741	0.009299	0.00594183	-0.000172489	0.065171	1.01224e-11	flexnonsyn
MC4R	23112	Leg fat mass (right)	Chapter XXI Factors influencing health status and contact with health services	275892	632	275260	2.11062e-12	0.221164	0.159479	0.282848	0.0314721	0.189291	-0.000413025	0.223606	5.45392e-12	raredmg
PKD1	30700	Creatinine	Chapter XIV Diseases of the genitourinary system	267620	558	267062	2.25117e-12	0.237826	0.171409	0.304243	0.0338866	0.117187	-0.000243318	0.246451	3.30241e-12	URmtr
POLE	30270	Mean sphered cell volume	Chapter III Diseases of the blood and blood-forming organs and certain disorders involving the immune mechanism	267411	428	266983	2.26404e-12	0.336542	0.242547	0.430538	0.0479576	0.343557	-0.000510437	0.341015	4.15507e-12	ptv5pcnt
LCAT	30070	Red blood cell (erythrocyte) distribution width	Chapter III Diseases of the blood and blood-forming organs and certain disorders involving the immune mechanism	272617	919	271698	2.28653e-12	0.229362	0.165289	0.293435	0.0326908	0.273989	-0.00105647	0.231602	6.3332e-12	raredmg
MPL	30090	Platelet crit	Chapter III Diseases of the blood and blood-forming organs and certain disorders involving the immune mechanism	272615	301	272314	2.34212e-12	0.383849	0.276568	0.491129	0.0547358	0.388466	-0.000367471	0.393276	2.0981e-12	ptv
TFR2	30040	Mean corpuscular volume	Chapter III Diseases of the blood and blood-forming organs and certain disorders involving the immune mechanism	272617	3520	269097	2.34509e-12	0.116401	0.0838676	0.148934	0.0165989	0.12559	-0.00149284	0.118426	6.10898e-12	flexnonsyn
PRSS56	5085	Spherical power (left)	Chapter VII Diseases of the eye and adnexa	73464	470	72994	2.3498e-12	0.318449	0.229451	0.407447	0.0454072	0.306201	-0.00185752	0.30566	2.64623e-10	ptvraredmg
SPTB	30260	Mean reticulocyte volume	Chapter III Diseases of the blood and blood-forming organs and certain disorders involving the immune mechanism	267410	68	267342	2.35823e-12	-0.841791	-1.07709	-0.606489	0.120053	-0.681424	0.000145171	-0.919701	8.54133e-14	ptv5pcnt
TMPRSS6	30040	Mean corpuscular volume	Chapter III Diseases of the blood and blood-forming organs and certain disorders involving the immune mechanism	272617	850	271767	2.43396e-12	-0.235538	-0.301418	-0.169657	0.0336128	-0.25875	0.00079465	-0.248514	1.13076e-12	raredmgmtr
STAB1	25029	Median T2star in caudate (right)	Chapter VI Diseases of the nervous system	23340	277	23063	2.5904e-12	0.416999	0.30027	0.533727	0.0595536	0.366795	-0.00493623	0.467345	1.15336e-09	raredmg
PAPPA2	23118	Leg predicted mass (left)	Chapter XXI Factors influencing health status and contact with health services	275863	1312	274551	2.60232e-12	-0.122524	-0.156839	-0.0882076	0.0175084	-0.0809135	0.000322284	-0.124756	6.91467e-12	ptvraredmg
NF1	50	Standing height	Chapter XXI Factors influencing health status and contact with health services	280040	115	279925	2.61527e-12	-0.455196	-0.582699	-0.327694	0.0650531	-0.413662	0.000165445	-0.478098	1.507e-12	ptv
PAPPA2	23117	Leg fat-free mass (left)	Chapter XXI Factors influencing health status and contact with health services	275865	1312	274553	2.62222e-12	-0.12332	-0.157864	-0.0887758	0.0176249	-0.0890402	0.000340439	-0.126607	4.62786e-12	ptvraredmg
HSPA9	30070	Red blood cell (erythrocyte) distribution width	Chapter III Diseases of the blood and blood-forming organs and certain disorders involving the immune mechanism	272617	782	271835	2.64592e-12	0.247862	0.178419	0.317305	0.0354307	0.268151	-0.00076709	0.246917	1.22398e-11	ptvraredmg
MC4R	23104	Body mass index (BMI)(23104)	Chapter XXI Factors influencing health status and contact with health services	275909	632	275277	2.67188e-12	0.274948	0.197901	0.351996	0.0393104	0.265059	-0.000649	0.276605	7.26953e-12	raredmg
SLC22A7	30700	Creatinine	Chapter XIV Diseases of the genitourinary system	267620	2190	265430	2.78718e-12	0.119903	0.0862749	0.153531	0.0171575	0.108018	-0.00093584	0.121517	6.96464e-12	flexnonsyn
ZFAT	23118	Leg predicted mass (left)	Chapter XXI Factors influencing health status and contact with health services	275863	4773	271090	2.83207e-12	0.0645346	0.0464293	0.0826399	0.00923753	0.000667265	0	0.0642199	1.49179e-11	flexnonsyn
MC4R	49	Hip circumference	Chapter XXI Factors influencing health status and contact with health services	280222	1378	278844	2.84451e-12	0.187497	0.134889	0.240104	0.0268408	0.180047	-0.000804346	0.180037	8.64412e-11	flexnonsyn
ZFAT	23121	Arm fat-free mass (right)	Chapter XXI Factors influencing health status and contact with health services	275832	390	275442	2.85759e-12	0.217169	0.156231	0.278107	0.0310913	-0.000744518	-1.8159e-05	0.211413	4.6302e-11	raredmg
TET1	50	Standing height	Chapter XXI Factors influencing health status and contact with health services	280040	98	279942	2.89699e-12	0.492077	0.353961	0.630193	0.0704684	0.464243	-0.000134145	0.478562	3.02845e-11	URmtr
ZFAT	23122	Arm predicted mass (right)	Chapter XXI Factors influencing health status and contact with health services	275828	390	275438	2.9089e-12	0.216413	0.155666	0.277161	0.0309943	-0.00342303	3.63185e-05	0.20788	8.50151e-11	raredmg
ACO1	30020	Haemoglobin concentration	Chapter III Diseases of the blood and blood-forming organs and certain disorders involving the immune mechanism	272618	1808	270810	2.9303e-12	0.130281	0.0937053	0.166857	0.0186613	0.0836919	-0.000656847	0.133052	3.12976e-12	flexnonsynmtr
TUBB1	30100	Mean platelet (thrombocyte) volume	Chapter III Diseases of the blood and blood-forming organs and certain disorders involving the immune mechanism	272615	1324	271291	2.97028e-12	0.191779	0.137924	0.245635	0.0274777	0.183329	-0.000693601	0.174601	5.6363e-10	raredmg
PAPPA2	30770	IGF-1	Chapter IV Endocrine nutritional and metabolic diseases	266313	5354	260959	2.97579e-12	0.0926122	0.0666038	0.118621	0.0132698	0.0894512	-0.00178683	0.0900106	6.4128e-11	flexnonsyn
IGF2BP2	50	Standing height	Chapter XXI Factors influencing health status and contact with health services	280040	90	279950	2.98922e-12	-0.513153	-0.657275	-0.36903	0.0735329	-0.57929	0.000143088	-0.497666	4.74775e-11	raredmgmtr
ZFAT	51	Seated height	Chapter XXI Factors influencing health status and contact with health services	279980	395	279585	3.01208e-12	0.273354	0.196569	0.350139	0.0391767	0.145848	-0.000192315	0.261647	1.34804e-10	raredmg
ORMDL3	30070	Red blood cell (erythrocyte) distribution width	Chapter III Diseases of the blood and blood-forming organs and certain disorders involving the immune mechanism	272617	528	272089	3.01703e-12	0.300701	0.216231	0.385171	0.0430974	0.317401	-0.000620102	0.325712	1.09246e-13	flexnonsyn
CLDN10	30720	Cystatin C	Chapter III Diseases of the blood and blood-forming organs and certain disorders involving the immune mechanism	267750	220	267530	3.11501e-12	0.42384	0.304703	0.542977	0.0607851	0.422992	-0.000383508	0.392854	4.24004e-10	UR
ELOVL7	30100	Mean platelet (thrombocyte) volume	Chapter III Diseases of the blood and blood-forming organs and certain disorders involving the immune mechanism	272615	830	271785	3.12938e-12	0.241755	0.173793	0.309716	0.0346745	0.28779	-0.000647667	0.252241	1.27656e-12	flexdmg
GCK	30740	Glucose	Chapter IV Endocrine nutritional and metabolic diseases	245305	599	244706	3.13067e-12	0.280917	0.201946	0.359888	0.0402917	0.372506	-0.00045943	0.291085	1.40887e-12	flexdmg
POLE	30040	Mean corpuscular volume	Chapter III Diseases of the blood and blood-forming organs and certain disorders involving the immune mechanism	272617	4079	268538	3.13819e-12	0.107613	0.0773594	0.137866	0.0154356	0.0845033	-0.00123102	0.110717	6.4617e-12	flexdmg
UGT1A4	30660	Direct bilirubin	Chapter XI Diseases of the digestive system	227358	979	226379	3.15133e-12	0.214817	0.15442	0.275214	0.030815	0.206769	-0.000649942	0.213231	1.22406e-11	raredmg
MC4R	23116	Leg fat mass (left)	Chapter XXI Factors influencing health status and contact with health services	275876	1356	274520	3.15339e-12	0.148292	0.106599	0.189986	0.0212727	0.104925	-0.000485673	0.141699	1.28475e-10	flexnonsyn
GP1BA	30110	Platelet distribution width	Chapter III Diseases of the blood and blood-forming organs and certain disorders involving the immune mechanism	272615	78	272537	3.17224e-12	0.779038	0.559978	0.998099	0.111767	0.914091	-0.000179142	0.744911	1.64573e-10	URmtr
ZFAT	23114	Leg predicted mass (right)	Chapter XXI Factors influencing health status and contact with health services	275884	4774	271110	3.18356e-12	0.0640662	0.0460499	0.0820825	0.00919212	-9.07775e-06	-4.53887e-06	0.0638714	1.53777e-11	flexnonsyn
PLIN1	30760	HDL cholesterol	Chapter IX Diseases of the circulatory system	245489	455	245034	3.22328e-12	0.295192	0.21216	0.378225	0.0423641	0.298255	-0.000489691	0.326853	1.19658e-13	ptv5pcnt
GMPR	30240	Reticulocyte percentage	Chapter III Diseases of the blood and blood-forming organs and certain disorders involving the immune mechanism	267411	716	266695	3.28742e-12	0.260088	0.1869	0.333275	0.0373411	0.281853	-0.000763314	0.249638	1.22256e-10	ptvraredmg
ZFAT	23113	Leg fat-free mass (right)	Chapter XXI Factors influencing health status and contact with health services	275884	4774	271110	3.33783e-12	0.0644258	0.046291	0.0825606	0.00925256	0.00413492	-4.99276e-05	0.0640978	1.75437e-11	flexnonsyn
ASXL1	30210	Eosinophill percentage	Chapter III Diseases of the blood and blood-forming organs and certain disorders involving the immune mechanism	272178	257	271921	3.39855e-12	-0.431699	-0.553259	-0.310139	0.0620214	-0.420604	0.000317453	-0.411912	5.58482e-11	ptv5pcnt
TFRC	30270	Mean sphered cell volume	Chapter III Diseases of the blood and blood-forming organs and certain disorders involving the immune mechanism	267411	40	267371	3.41762e-12	-1.09102	-1.39827	-0.783773	0.156763	-1.10676	0.000229462	-1.09658	6.00021e-12	ptv
TFRC	30270	Mean sphered cell volume	Chapter III Diseases of the blood and blood-forming organs and certain disorders involving the immune mechanism	267411	40	267371	3.41762e-12	-1.09102	-1.39827	-0.783773	0.156763	-1.10676	0.000229462	-1.09658	6.00021e-12	ptv5pcnt
TET1	50	Standing height	Chapter XXI Factors influencing health status and contact with health services	280040	108	279932	3.42334e-12	0.467173	0.335604	0.598741	0.0671278	0.432405	-0.000143088	0.467704	1.10662e-11	UR
IQGAP2	30080	Platelet count	Chapter III Diseases of the blood and blood-forming organs and certain disorders involving the immune mechanism	272618	4371	268247	3.44508e-12	-0.102468	-0.131329	-0.0736065	0.0147254	-0.103886	0.0017914	-0.104871	6.13104e-12	flexnonsyn
B4GALNT3	50	Standing height	Chapter XXI Factors influencing health status and contact with health services	280040	1137	278903	3.44791e-12	0.144231	0.103606	0.184857	0.0207275	0.0884585	-0.000344305	0.144141	2.16196e-11	ptvraredmg
CAVIN2	30100	Mean platelet (thrombocyte) volume	Chapter III Diseases of the blood and blood-forming organs and certain disorders involving the immune mechanism	272615	103	272512	3.45217e-12	-0.68397	-0.876627	-0.491313	0.0982958	-0.717167	0.00033991	-0.676634	4.05404e-11	ptv5pcnt
SCARB1	30760	HDL cholesterol	Chapter IX Diseases of the circulatory system	245489	704	244785	3.5379e-12	0.236967	0.170186	0.303747	0.0340721	0.16812	-0.000627417	0.237032	1.12913e-11	raredmg
CAD	30040	Mean corpuscular volume	Chapter III Diseases of the blood and blood-forming organs and certain disorders involving the immune mechanism	272617	1041	271576	3.58843e-12	0.211253	0.151702	0.270804	0.0303838	0.161601	-0.000560389	0.226551	1.34144e-12	UR
POLE	30260	Mean reticulocyte volume	Chapter III Diseases of the blood and blood-forming organs and certain disorders involving the immune mechanism	267410	2382	265028	3.59872e-12	0.141636	0.101707	0.181565	0.0203722	0.15166	-0.00148449	0.135577	1.05102e-10	raredmg
ZFAT	23122	Arm predicted mass (right)	Chapter XXI Factors influencing health status and contact with health services	275828	527	275301	3.6197e-12	0.185396	0.133124	0.237668	0.0266696	0.0366672	-6.80971e-05	0.174991	1.79038e-10	ptvraredmg
PCSK9	30640	Apolipoprotein B	Chapter IX Diseases of the circulatory system	266389	364	266025	3.68773e-12	-0.363566	-0.466111	-0.261022	0.0523194	-0.438798	0.000427778	-0.377903	2.24934e-12	raredmgmtr
PDE3B	30870	Triglycerides	Chapter IX Diseases of the circulatory system	267548	1204	266344	3.83602e-12	-0.193893	-0.248625	-0.139161	0.0279248	-0.21124	0.0010297	-0.197225	4.05902e-12	ptvraredmg
EPB41	30270	Mean sphered cell volume	Chapter III Diseases of the blood and blood-forming organs and certain disorders involving the immune mechanism	267411	103	267308	3.83744e-12	-0.678373	-0.869864	-0.486882	0.0977009	-0.722308	0.000365267	-0.718619	1.16575e-12	ptv
EPB41	30270	Mean sphered cell volume	Chapter III Diseases of the blood and blood-forming organs and certain disorders involving the immune mechanism	267411	103	267308	3.83744e-12	-0.678373	-0.869864	-0.486882	0.0977009	-0.722308	0.000365267	-0.718619	1.16575e-12	ptv5pcnt
TET1	50	Standing height	Chapter XXI Factors influencing health status and contact with health services	280040	37	280003	3.86016e-12	0.796116	0.571361	1.02087	0.114673	0.517788	-3.13004e-05	0.798998	5.6392e-12	ptv
TET1	50	Standing height	Chapter XXI Factors influencing health status and contact with health services	280040	37	280003	3.86016e-12	0.796116	0.571361	1.02087	0.114673	0.517788	-3.13004e-05	0.798998	5.6392e-12	ptv5pcnt
PIEZO1	20015	Sitting height	Chapter XXI Factors influencing health status and contact with health services	279980	22252	257728	3.88523e-12	-0.0362741	-0.0465162	-0.0260321	0.00522561	-0.0316881	0.00269242	-0.0352859	8.66173e-11	flexnonsyn
GH1	23125	Arm fat-free mass (left)	Chapter XXI Factors influencing health status and contact with health services	275784	2242	273542	3.90359e-12	-0.0922766	-0.118333	-0.0662196	0.0132945	-0.0424258	0.000227027	-0.0999793	3.05336e-13	flexnonsyn
CYP2R1	30890	Vitamin D(30890)	Chapter III Diseases of the blood and blood-forming organs and certain disorders involving the immune mechanism	255654	845	254809	3.91669e-12	-0.233218	-0.299079	-0.167358	0.0336026	-0.334539	0.00109725	-0.249169	2.56947e-12	flexdmg
TRIM27	50	Standing height	Chapter XXI Factors influencing health status and contact with health services	280040	456	279584	3.93544e-12	-0.226864	-0.290936	-0.162792	0.0326904	-0.152224	0.000214632	-0.214061	1.15303e-10	flexdmg
LPL	30760	HDL cholesterol	Chapter IX Diseases of the circulatory system	245489	154	245335	3.95712e-12	-0.504937	-0.64756	-0.362315	0.0727675	-0.643406	0.000239745	-0.4925	2.24507e-11	URmtr
CHTF18	30040	Mean corpuscular volume	Chapter III Diseases of the blood and blood-forming organs and certain disorders involving the immune mechanism	272617	492	272125	3.99497e-12	0.306298	0.219765	0.392831	0.04415	0.336641	-0.000445555	0.311347	6.85496e-12	ptv5pcnt
COL8A2	23109	Impedance of arm (right)	Chapter XXI Factors influencing health status and contact with health services	275874	997	274877	4.01875e-12	0.153694	0.110269	0.19712	0.0221563	0.137025	-0.000526528	0.154224	1.70977e-11	raredmg
RASA3	30120	Lymphocyte count	Chapter III Diseases of the blood and blood-forming organs and certain disorders involving the immune mechanism	272176	1223	270953	4.1512e-12	-0.196651	-0.25225	-0.141051	0.0283675	-0.209314	0.000795939	-0.194941	3.0377e-11	ptvraredmg
PELO	30290	High light scatter reticulocyte percentage	Chapter III Diseases of the blood and blood-forming organs and certain disorders involving the immune mechanism	267411	732	266679	4.21558e-12	0.255602	0.183313	0.327892	0.036883	0.264095	-0.000613461	0.254799	3.81332e-11	flexnonsyn
CRISPLD2	50	Standing height	Chapter XXI Factors influencing health status and contact with health services	280040	1910	278130	4.25225e-12	-0.110961	-0.142348	-0.0795731	0.0160143	-0.136653	0.000831697	-0.110628	2.36534e-11	flexdmg
S1PR4	30000	White blood cell (leukocyte) count	Chapter III Diseases of the blood and blood-forming organs and certain disorders involving the immune mechanism	272617	393	272224	4.42452e-12	-0.347548	-0.445939	-0.249157	0.0502003	-0.431109	0.000496082	-0.348199	8.88018e-12	ptvraredmg
MC4R	23124	Arm fat mass (left)	Chapter XXI Factors influencing health status and contact with health services	275790	1356	274434	4.43807e-12	0.183029	0.13121	0.234848	0.0264386	0.133366	-0.000808197	0.173171	2.47352e-10	flexnonsyn
[truncated: 58,021 more rows]
