# Supplementary material for: Rare variant contribution to human disease in 281,104 UK Biobank exomes
Source: Nature. 2021 Aug 10;597(7877):527–32. doi: 10.1038/s41586-021-03855-y (PMC8458098; doi:10.1038/s41586-021-03855-y)
Supplement: Supplementary file 3 — This file contains Supplementary Tables 1, 2, 4, 5, 7, 8, 10, 12, 14, 15-17, 19, 20, 22, 24, 26, 28 and 29. [file 41586_2021_3855_MOESM3_ESM.zip › Supp table 19 - ExWAS dom n-of-1 perm.xlsx]

## Sheet: Binary
phenotype	genotype	Gene Name	Most Damaging Effect	pValue	oddsRatio
Union#E042#E04.2 Non-toxic multinodular goitre	19-19679660-G-A	'ZNF101'	missense_variant	2.562e-10	10.5408
Union#G431#G43.1 Migraine with aura [classical migraine]	17-18261161-G-A	'MIEF2'	missense_variant&splice_region_variant	6.315e-10	4.5807
41202#B370#B37.0 Candidal stomatitis	10-125853972-C-G	'DHX32'	missense_variant	8.376e-10	3488.26
41200#J01#J01 Transplantation of liver	10-68416844-G-T	'DNA2'	synonymous_variant	8.671e-10	2949.81
Union#E042#E04.2 Non-toxic multinodular goitre	19-19654628-C-T	'ATP13A1'	synonymous_variant	1.066e-09	9.3974
41272#K62#K62 Therapeutic transluminal operations on heart	9-8518085-C-A	'PTPRD'	missense_variant	1.205e-09	42.5645
Union#N76#N76 Other inflammation of vagina and vulva	16-23706397-TG-T	'ERN2'	frameshift_variant	1.357e-09	24.9927
41272#E152#E15.2 Puncture of sphenoid sinus	3-11347913-G-A	'ATG7'	missense_variant	1.373e-09	329.316
Union#H604#H60.4 Cholesteatoma of external ear	17-44157892-A-G	'C17orf53'	synonymous_variant	1.409e-09	67.5764
41272#C199#C19.9 Unspecified incision of eyelid	2-26476976-C-T	'OTOF'	missense_variant	1.423e-09	1758.71
41272#T598#T59.8 Other specified excision of ganglion	11-56276399-G-C	'OR5T1'	missense_variant	1.538e-09	2845.33
41272#T598#T59.8 Other specified excision of ganglion	11-55796097-G-C	'OR5D14'	missense_variant	1.538e-09	2845.32
41202#S370#S37.0 Injury of kidney	19-48157022-C-T	'LIG1'	missense_variant	1.613e-09	1975.01
Source of report of M65 (synovitis and tenosynovitis)	12-110852955-A-G	'CCDC63'	start_lost	1.62e-09	14.7063
41272#M013#M01.3 Allotransplantation of kidney from cadaver NEC	3-183179557-C-CTT	'MCF2L2'	3_prime_UTR_variant	1.844e-09	306.169
Union#S643#S64.3 Injury of digital nerve of thumb	5-141340624-C-G	'PCDHGA2'	missense_variant	2.338e-09	286.71
Union#S644#S64.4 Injury of digital nerve of other finger	2-27664167-C-A	'SLC4A1AP'	missense_variant	2.431e-09	0.504
Union#R86#R86 Abnormal findings in specimens from male genital organs	6-27452224-G-A	'ZNF184'	synonymous_variant	2.705e-09	3478.39
Union#A08#A08 Viral and other specified intestinal infections	5-36141101-A-C	'LMBRD2'	splice_region_variant	2.876e-09	231.679
41202#S370#S37.0 Injury of kidney	19-49211179-C-A	'TRPM4'	missense_variant	3.167e-09	1481.28
Union#S06#S06 Intracranial injury	9-136856711-G-A	'MAMDC4'	synonymous_variant&splice_region_variant	3.173e-09	63.9125
41272#W653#W65.3 Primary open reduction of fracture dislocation of joint NEC	9-35794085-C-G	'NPR2'	synonymous_variant	3.22e-09	261.015
41200#ChapterJ#Chapter J - Other Abdominal Organs| Principally Digestive	16-84195638-C-A	'ADAD2'	synonymous_variant	3.564e-09	7.1603
41200#W61#W61 Fusion of other joint and other articular bone graft	20-48639763-G-A	'PREX1'	splice_region_variant	3.847e-09	1588.8
Union#M81#M81 Osteoporosis without pathological fracture	16-69115255-G-A	'HAS3'	missense_variant	3.895e-09	13.3863
41200#E031#E03.1 Submucous excision of septum of nose	11-64317127-C-G	'TRMT112'	synonymous_variant	3.941e-09	53.1086
41202#Z038#Z03.8 Observation for other suspected diseases and conditions	16-83779993-G-A	'CDH13'	synonymous_variant	4.271e-09	332.096
Union#S222#S22.2 Fracture of sternum	9-76706075-C-T	'PRUNE2'	missense_variant	4.478e-09	7.0531
41200#G437#G43.7 Fibreoptic endoscopic rubber band ligation of upper gastrointestinal tract varices	2-130342091-G-A	'CCDC115'	missense_variant	4.579e-09	1664.22
41272#C87#C87 Evaluation of retina	11-70473433-C-T	'SHANK2'	missense_variant	4.663e-09	92.5906
41272#W913#W91.3 Manipulation of prosthetic joint NEC	6-152451134-G-A	'SYNE1'	synonymous_variant	5.209e-09	238.527
41272#M11#M11 Diagnostic endoscopic examination of kidney	19-52510708-T-A	'ZNF578'	missense_variant	5.265e-09	1879.13
Union#L024#L02.4 Cutaneous abscess| furuncle and carbuncle of limb	16-57977823-C-T	'TEPP'	missense_variant	5.47e-09	32.7972
Union#K598#K59.8 Other specified functional intestinal disorders	6-29174539-G-A	'OR2J2'	missense_variant	5.665e-09	246.141
41272#G34#G34 Artificial opening into stomach	15-84645608-C-T	'WDR73'	missense_variant	5.672e-09	2.0825
41272#J411#J41.1 Endoscopic retrograde extraction of calculus from bile duct	14-21031093-G-T	'TPPP2'	missense_variant	5.678e-09	1537.08
Union#J82#J82 Pulmonary eosinophilia| not elsewhere classified	2-71427013-T-G	'ZNF638'	missense_variant	5.722e-09	1245.62
41202#T23#T23 Burn and corrosion of wrist and hand	10-97040028-G-A	'SLIT1'	missense_variant	6.064e-09	1236.38
Union#D000#D00.0 Lip| oral cavity and pharynx	11-58570689-C-T	'LPXN'	missense_variant	6.12e-09	1035.03
20002#1137#other abdominal problem	11-124117772-A-T	'VWA5A'	missense_variant	6.196e-09
20002#1137#other abdominal problem	11-124118189-G-A	'VWA5A'	missense_variant&splice_region_variant	6.196e-09
41272#V104#V10.4 Low level osteotomy of maxilla	6-7226570-A-T	'RREB1'	missense_variant	6.202e-09	1032.39
41272#M479#M47.9 Unspecified urethral catheterisation of bladder	7-32975351-C-T	'FKBP9'	synonymous_variant	6.237e-09	11.5589
41202#R042#R04.2 Haemoptysis	15-73946410-C-G	'LOXL1'	splice_region_variant	6.487e-09
40011#9670#Malignant lymphoma| small B lymphocytic| NOS	8-144359628-A-C	'SLC52A2'	missense_variant	6.692e-09	1051.14
Union#M966#M96.6 Fracture of bone following insertion of orthopaedic implant| joint prosthesis or bone plate	7-6410130-C-T	'DAGLB'	missense_variant&splice_region_variant	6.754e-09	86.9835
41200#B144#B14.4 Partial parathyroidectomy NEC	2-71130680-C-G	'MPHOSPH10'	synonymous_variant	6.831e-09	222.842
41200#N13#N13 Other operations on testis	15-66501316-C-T	'SNORD18C'	non_coding_transcript_exon_variant	6.962e-09	218.553
Source of report of D72 (other disorders of white blood cells)	1-48231554-T-C	'SLC5A9'	missense_variant	6.998e-09	4.2278
Source of report of B07 (viral warts)	12-69952108-T-C	'MYRFL'	splice_region_variant	7.507e-09	6.8159
41202#C341#C34.1 Upper lobe| bronchus or lung	2-240630387-C-T	'GPR35'	synonymous_variant	7.556e-09	103.437
Union#M8416#M84.16 Nonunion of fracture [pseudarthrosis] (Lower leg)	11-1245963-C-T	'MUC5B'	missense_variant	7.626e-09	1190.15
41200#G452#G45.2 Fibreoptic endoscopic ultrasound examination of upper gastrointestinal tract	6-109443059-G-A	'SMPD2'	missense_variant	7.651e-09
Union#T781#T78.1 Other adverse food reactions| not elsewhere classified	16-68357094-ACTT-A	'PRMT7'	conservative_inframe_deletion	7.974e-09	30.5517
41272#W768#W76.8 Other specified other operations on ligament	1-43956950-C-T	'IPO13'	synonymous_variant	8.372e-09	3.9319
Union#I671#I67.1 Cerebral aneurysm| nonruptured	4-40354286-C-T	'CHRNA9'	synonymous_variant	8.465e-09	85.2394
Union#S643#S64.3 Injury of digital nerve of thumb	5-141409867-C-A	'PCDHGB6'	synonymous_variant	8.534e-09	203.072
Union#N80#N80 Endometriosis	5-633920-C-T	'CEP72'	missense_variant	8.555e-09	23.4473
41202#R074#R07.4 Chest pain| unspecified	7-100577205-C-T	'LRCH4'	non_coding_transcript_exon_variant	8.569e-09	33.3204
40002#Y84#Y84 Other medical procedures as the cause of abnormal reaction of the patient| or of later complication| without mention of misadventure at the time of the procedure	15-76203875-T-C	'TMEM266'	missense_variant	8.764e-09	1134.69
Union#S869#S86.9 Injury of unspecified muscle and tendon at lower leg level	17-9904922-C-G	'RCVRN'	missense_variant	8.842e-09	938.461
20002#1465#osteoarthritis	16-635813-T-C	'METTL26'	non_coding_transcript_exon_variant	8.855e-09	1.2153
40002#G40#G40 Epilepsy	6-21595856-G-C	'SOX4'	missense_variant	8.865e-09	915.6
Union#S50#S50 Superficial injury of forearm	2-223959550-T-C	'MRPL44'	missense_variant	8.873e-09	86.4067
Union#R521#R52.1 Chronic intractable pain	11-10779105-G-A	'CTR9'	stop_retained_variant	8.89e-09	87.6319
41272#R23#R23 Cephalic vaginal delivery with abnormal presentation of head at delivery without instrument	12-100412847-C-T	'SLC17A8'	missense_variant	8.892e-09	996.136
41200#W26#W26 Other closed reduction of fracture of bone	7-2543744-C-T	'BRAT1'	missense_variant	8.959e-09	48.5015
41200#U124#U12.4 Ultrasound of bladder	3-172352877-C-T	'FNDC3B'	synonymous_variant	9.029e-09	901.028
Union#C43#C43 Malignant melanoma of skin	7-84134900-G-C	'SEMA3A'	missense_variant	9.035e-09	66.5749
41272#J02#J02 Partial excision of liver	7-93102684-G-A	'SAMD9'	synonymous_variant	9.118e-09	218.139
41272#V46#V46 Fixation of fracture of spine	4-186165397-G-A	'FAM149A'	missense_variant	9.182e-09	1115.48
41272#Z427#Z42.7 Penis	14-24160290-C-T	'RNF31'	synonymous_variant	9.371e-09	999.675
41202#D432#D43.2 Brain| unspecified	2-110799080-T-C	'ACOXL'	missense_variant	9.431e-09	1111.87
41200#W59#W59 Fusion of joint of toe	17-46755845-CAGTGACCAAGGGA-C	'NSF'	3_prime_UTR_variant	9.665e-09	129.931
Union#BlockE50-E64#E50-E64 Other nutritional deficiencies	17-50608025-G-A	'CACNA1G'	missense_variant	9.699e-09	180.916
Union#M8890#M88.90 Paget's disease of bone| unspecified (Multiple sites)	2-171330607-A-C	'METTL8'	missense_variant	9.998e-09	1279
Union#N850#N85.0 Endometrial glandular hyperplasia	8-141192748-G-A	'DENND3'	missense_variant	1.024e-08	1.8031
41272#H599#H59.9 Unspecified excision of pilonidal sinus	2-206309249-G-A	'ZDBF2'	missense_variant	1.028e-08	997.45
41202#R638#R63.8 Other symptoms and signs concerning food and fluid intake	22-23781204-G-A	'MMP11'	synonymous_variant	1.044e-08	934.91
41272#Y531#Y53.1 Approach to organ under radiological control	11-60767632-G-A	'MS4A15'	missense_variant	1.046e-08	1.6992
41272#Z358#Z35.8 Specified cerebral artery NEC	18-45999429-T-C	'PSTPIP2'	splice_region_variant	1.054e-08	4.0448
Union#M8587#M85.87 Other specified disorders of bone density and structure (Ankle and foot)	2-227098768-C-T	'COL4A4'	missense_variant	1.058e-08	881.314
Union#K028#K02.8 Other dental caries	11-134144303-C-T	'JAM3'	missense_variant	1.081e-08	191.306
41202#Z006#Z00.6 Examination for normal comparison and control in clinical research programme	19-15113671-G-C	'SYDE1'	missense_variant	1.099e-08	189.227
41272#S473#S47.3 Incision of lesion of skin of head or neck	14-21031244-A-T	'TPPP2'	missense_variant	1.144e-08	1102.15
41272#Z507#Z50.7 Skin of ankle	8-17302186-G-T	'MTMR7'	missense_variant	1.15e-08	194.667
41272#H523#H52.3 Injection of sclerosing substance into haemorrhoid	1-17105049-G-A	'PADI2'	synonymous_variant	1.16e-08	257.498
Union#D143#D14.3 Bronchus and lung	12-7715257-G-C	'DPPA3'	missense_variant	1.163e-08	823.788
Union#S5250#S52.50 Fracture of lower end of radius (closed)	6-127813770-G-A	'THEMIS'	missense_variant	1.17e-08	270.455
41272#C318#C31.8 Other specified combined operations on muscles of eye	2-70787688-C-G	'FIGLA'	missense_variant	1.185e-08	183.936
41202#Q52#Q52 Other congenital malformations of female genitalia	7-151967474-T-C	'GALNTL5'	synonymous_variant	1.242e-08	849.92
41200#L70#L70 Other open operations on other artery	8-143867775-A-C	'EPPK1'	missense_variant	1.246e-08	1403.47
Union#T819#T81.9 Unspecified complication of procedure	8-119806371-A-G	'TAF2'	missense_variant	1.254e-08	867.948
41272#T678#T67.8 Other specified primary repair of tendon	1-220032470-G-A	'EPRS'	missense_variant	1.254e-08	1181.33
Union#S635#S63.5 Sprain and strain of wrist	9-135503662-C-T	'MRPS2'	synonymous_variant	1.255e-08	185.232
41272#F481#F48.1 Biopsy of lesion of salivary gland	19-18155987-G-A	'PIK3R2'	synonymous_variant	1.259e-08	818.738
41202#R42#R42 Dizziness and giddiness	17-78460221-G-A	'DNAH17'	synonymous_variant	1.267e-08	32.97
41202#S521#S52.1 Fracture of upper end of radius	19-19680240-G-A	'ZNF101'	synonymous_variant	1.281e-08	1390.3
Union#K04#K04 Diseases of pulp and periapical tissues	9-119213946-C-T	'BRINP1'	missense_variant	1.288e-08	66.8968
Union#N831#N83.1 Corpus luteum cyst	4-68229343-C-T	'TMPRSS11B'	missense_variant	1.302e-08	80.1121
Union#S724#S72.4 Fracture of lower end of femur	11-6632224-G-A	'DCHS1'	synonymous_variant	1.31e-08	940.622
41272#G28#G28 Partial excision of stomach	4-81092395-C-G	'PRKG2'	missense_variant	1.317e-08	1050.57
41202#C81#C81 Hodgkin's disease	10-95416063-G-A	'SORBS1'	non_coding_transcript_exon_variant	1.343e-08	27.7855
Union#BlockL20-L30#L20-L30 Dermatitis and eczema	11-61486525-G-T	'PPP1R32'	missense_variant&splice_region_variant	1.358e-08	168.897
Union#B004#B00.4 Herpesviral encephalitis	19-10395281-C-T	'CDC37'	missense_variant	1.391e-08	773.282
Union#BlockC51-C58#C51-C58 Malignant neoplasms of female genital organs	4-159345198-A-G	'RAPGEF2'	missense_variant	1.42e-08	16.1385
41272#X659#X65.9 Unspecified radiotherapy delivery	6-160241542-C-T	'SLC22A2'	missense_variant	1.425e-08	865.335
41200#B321#B32.1 Percutaneous biopsy of lesion of breast	3-85912505-C-T	'CADM2'	missense_variant	1.433e-08
41272#W768#W76.8 Other specified other operations on ligament	18-5397405-A-C	'EPB41L3'	missense_variant	1.436e-08	175.814
41200#C821#C82.1 Cauterisation of lesion of retina	2-31375375-C-T	'XDH'	splice_region_variant	1.446e-08	194.233
Source of report of L66 (cicatricial alopecia [scarring hair loss])	15-42684516-C-G	'STARD9'	missense_variant	1.448e-08	883.593
41202#C09#C09 Malignant neoplasm of tonsil	2-27384676-A-C	'PPM1G'	missense_variant	1.449e-08	1970.51
Union#G439#G43.9 Migraine| unspecified	1-155086150-G-T	'EFNA3'	synonymous_variant	1.463e-08	61.3091
41200#R219#R21.9 Unspecified forceps cephalic delivery	18-48636636-C-T	'CTIF'	missense_variant	1.485e-08	178.083
41272#N113#N11.3 Eversion of hydrocele sac	12-123309752-G-T	'SBNO1'	missense_variant	1.494e-08
Union#I517#I51.7 Cardiomegaly	5-179593650-G-T	'RUFY1'	splice_region_variant	1.498e-08	18.1751
20002#1398#pneumonia	22-31096796-G-A	'SMTN'	missense_variant	1.536e-08	17.7815
Source of report of M21 (other acquired deformities of limbs)	4-121925143-G-A	'TRPC3'	stop_gained	1.549e-08	102.151
Union#C788#C78.8 Secondary malignant neoplasm of other and unspecified digestive organs	19-49514193-T-C	'FCGRT'	non_coding_transcript_exon_variant	1.556e-08	12.6915
41272#D102#D10.2 Modified radical mastoidectomy	16-81678449-C-T	'CMIP'	synonymous_variant	1.57e-08	833.795
41272#W191#W19.1 Primary open reduction of fracture of neck of femur and open fixation using pin and plate	1-230706181-G-A	'AGT'	synonymous_variant	1.575e-08	72.408
Source of report of L01 (impetigo)	9-131481777-C-T	'PRRC2B'	missense_variant	1.613e-08	3.6674
Union#M463#M46.3 Infection of intervertebral disk (pyogenic)	16-24559719-T-G	'RBBP6'	3_prime_UTR_variant	1.623e-08	732.5
Union#E20#E20 Hypoparathyroidism	1-93877209-T-C	'DNTTIP2'	synonymous_variant	1.628e-08	19.8683
41200#H426#H42.6 Perineal repair of prolapse of rectum NEC	12-10713236-C-T	'YBX3'	missense_variant	1.637e-08	755.765
41272#N302#N30.2 Freeing of adhesions of prepuce	17-4785355-G-C	'VMO1'	3_prime_UTR_variant	1.657e-08	819.673
41202#I82#I82 Other venous embolism and thrombosis	9-91723627-G-C	'ROR2'	3_prime_UTR_variant	1.695e-08	965.086
40001#C25#C25 Malignant neoplasm of pancreas	3-39121127-A-AG	'TTC21A'	frameshift_variant	1.698e-08	212.855
41202#Z016#Z01.6 Radiological examination| not elsewhere classified	2-117819700-C-T	'DDX18'	missense_variant	1.716e-08	960.878
41272#X674#X67.4 Preparation for simple radiotherapy with imaging and dosimetry	3-141780775-C-T	'GRK7'	synonymous_variant	1.727e-08	27.549
Union#D000#D00.0 Lip| oral cavity and pharynx	11-64340749-T-C	'CCDC88B'	missense_variant	1.744e-08	171.724
40006#D049#D04.9 Skin| unspecified	17-63483140-C-G	'ACE'	missense_variant	1.764e-08	40.6961
41272#O271#O27.1 Extra-articular ligament reconstruction for stabilisation of joint	2-9412393-T-C	'ITGB1BP1'	missense_variant	1.817e-08	703.279
Union#C792#C79.2 Secondary malignant neoplasm of skin	6-149749751-C-G	'PCMT1'	synonymous_variant	1.831e-08	937.981
Union#G41#G41 Status epilepticus	3-52388880-C-T	'DNAH1'	synonymous_variant	1.86e-08	835.404
41202#R32#R32 Unspecified urinary incontinence	4-186609248-T-C	'FAT1'	missense_variant	1.871e-08	44.0321
41202#R32#R32 Unspecified urinary incontinence	4-186620532-G-T	'FAT1'	missense_variant	1.871e-08	44.0321
41202#R32#R32 Unspecified urinary incontinence	4-186609968-A-G	'FAT1'	missense_variant	1.874e-08	44.0218
41202#Z04#Z04 Examination and observation for other reasons	1-205337553-T-C	'KLHDC8A'	missense_variant	1.911e-08	71.6026
41272#W768#W76.8 Other specified other operations on ligament	18-5415846-T-C	'EPB41L3'	missense_variant	1.914e-08	163.025
41202#M795#M79.5 Residual foreign body in soft tissue	17-82444074-C-CAG	'C17orf62'	frameshift_variant	1.914e-08	1217.45
41272#B149#B14.9 Unspecified excision of parathyroid gland	20-34740508-C-T	'NCOA6'	synonymous_variant	1.932e-08	1782.67
Union#B98#B98 Other specified infectious agents as the cause of diseases classified to other chapters	1-170046846-T-C	'KIFAP3'	missense_variant	1.94e-08	20.34
Union#M795#M79.5 Residual foreign body in soft tissue	12-1028562-A-C	'ERC1'	missense_variant	1.94e-08	39.2089
41202#M545#M54.5 Low back pain	1-236751583-C-T	'ACTN2'	synonymous_variant	1.949e-08	96.9661
Source of report of H61 (other disorders of external ear)	2-166405764-C-T	'SCN7A'	missense_variant	1.971e-08	1.635
40001#BlockG30-G32#G30-G32 Other degenerative diseases of the nervous system	1-31183847-G-T	'NKAIN1'	synonymous_variant	1.992e-08	1198.14
41272#Y73#Y73 Facilitating operations NOC	2-231463282-G-A	'NCL'	missense_variant	2.006e-08	53.1134
40001#BlockC73-C75#C73-C75 Malignant neoplasms of thyroid and other endocrine glands	19-21116915-A-G	'ZNF714'	missense_variant	2.009e-08	681.157
41202#B25#B25 Cytomegaloviral disease	1-178514070-C-T	'TEX35'	missense_variant	2.018e-08	162.857
Union#E55#E55 Vitamin D deficiency	18-58149568-CG-C	'NEDD4L'	splice_donor_variant	2.035e-08	102.678
41202#I26#I26 Pulmonary embolism	1-153070713-G-A	'SPRR2B'	stop_gained	2.057e-08	11.2153
41200#K65#K65 Catheterisation of heart	12-31117060-C-T	'AC024940.2'	non_coding_transcript_exon_variant	2.079e-08	181.43
20002#1659#meningioma | benign meningeal tumour	1-236571646-A-G	'HEATR1'	missense_variant	2.08e-08	708.947
41272#Y698#Y69.8 Other specified harvest of other tissue	15-80920183-T-C	'CEMIP'	synonymous_variant	2.081e-08	183.925
41200#G643#G64.3 Endoscopic insertion of tubal prosthesis into jejunum	2-99376556-A-G	'EIF5B'	missense_variant	2.1e-08	21.7049
41202#E27#E27 Other disorders of adrenal gland	4-1394507-CT-C	'UVSSA'	5_prime_UTR_variant	2.108e-08	169.018
41272#V486#V48.6 Denervation of spinal facet joint of lumbar vertebra NEC	3-119815378-G-A	'NR1I2'	synonymous_variant	2.11e-08	800.574
41272#W032#W03.2 Osteotomy of multiple metatarsals	17-19381209-G-A	'MAPK7'	missense_variant	2.137e-08	895.358
41202#J181#J18.1 Lobar pneumonia| unspecified	1-165419919-G-A	'RXRG'	synonymous_variant	2.167e-08	76.4464
41200#X501#X50.1 Direct current cardioversion	12-39830079-C-T	'SLC2A13'	non_coding_transcript_exon_variant	2.176e-08	52.3757
Union#M609#M60.9 Myositis| unspecified	10-117285305-C-T	'PDZD8'	synonymous_variant	2.189e-08	156.76
Source of report of F81 (specific developmental disorders of scholastic skills)	1-201043469-G-A	'CACNA1S'	synonymous_variant	2.197e-08	2.3227
41200#X383#X38.3 Injection of hormone for local action NEC	9-135639127-G-A	'GLT6D1'	missense_variant	2.241e-08	157.727
41272#A818#A81.8 Other specified other operations on sympathetic nerve	1-162397267-G-A	'SH2D1B'	3_prime_UTR_variant	2.294e-08	869.376
41202#O730#O73.0 Retained placenta| without haemorrhage	10-43100673-C-T	'RET'	synonymous_variant	2.343e-08	724.302
41200#X391#X39.1 Oral administration of therapeutic substance	18-62274027-G-T	'KIAA1468'	synonymous_variant	2.35e-08	663.762
41202#R32#R32 Unspecified urinary incontinence	4-186621773-T-C	'FAT1'	missense_variant&splice_region_variant	2.354e-08	42.0976
Union#M75#M75 Shoulder lesions	12-52173635-T-C	'KRT80'	missense_variant	2.386e-08	52.832
Union#S644#S64.4 Injury of digital nerve of other finger	2-27578536-C-G	'C2orf16'	missense_variant	2.391e-08	0.5141
41200#S493#S49.3 Removal of skin expander from subcutaneous tissue of breast	12-14643709-G-T	'GUCY2C'	splice_region_variant	2.393e-08	67.0285
41202#BlockG10-G14#G10-G14 Systemic atrophies primarily affecting the central nervous system	5-172339593-C-T	'SH3PXD2B'	synonymous_variant	2.442e-08	18.6403
41200#H52#H52 Destruction of haemorrhoid	12-98532921-A-G	'TMPO'	missense_variant	2.447e-08	30.5738
41272#K574#K57.4 Percutaneous transluminal ablation of accessory pathway	8-23529091-C-T	'SLC25A37'	missense_variant	2.449e-08	662.724
41200#A642#A64.2 Primary repair of peripheral nerve NEC	7-55923719-C-T	'ZNF713'	non_coding_transcript_exon_variant	2.453e-08	1118.23
20001#1035#bladder cancer	11-117192298-C-G	'SIDT2'	missense_variant	2.468e-08	76.3249
Union#T447#T44.7 Beta-Adrenoreceeptor antagonists| not elsewhere classified	1-166935322-A-G	'ILDR2'	missense_variant	2.476e-08	679.409
Union#K59#K59 Other functional intestinal disorders	4-7723783-C-T	'SORCS2'	synonymous_variant	2.481e-08	3.662
41272#K255#K25.5 Mitral valve repair NEC	7-154587991-C-T	'DPP6'	synonymous_variant	2.514e-08	66.672
41272#H562#H56.2 Lateral sphincterotomy of anus	22-24723161-CTG-C	'PIWIL3'	frameshift_variant	2.521e-08	172.623
41272#L76#L76 Endovascular placement of stent	15-101819021-A-T	'OR4F15'	missense_variant	2.521e-08	1630.23
40002#ChapterII#Chapter II Neoplasms	16-69647467-A-G	'NFAT5'	synonymous_variant	2.521e-08	12.5861
41272#Z358#Z35.8 Specified cerebral artery NEC	18-45988751-T-C	'PSTPIP2'	missense_variant	2.527e-08	4.0861
41272#L27#L27 Transluminal insertion of stent graft for aneurysmal segment of aorta	11-45182297-G-A	'PRDM11'	synonymous_variant	2.534e-08	2.5771
Source of report of Q89 (other congenital malformations, not elsewhere classified)	10-124989540-C-T	'CTBP2'	missense_variant	2.538e-08	788.505
Union#G563#G56.3 Lesion of radial nerve	9-6497345-T-C	'UHRF2'	synonymous_variant	2.539e-08	625.8
41202#K132#K13.2 Leukoplakia and other disturbances of oral epithelium| including tongue	17-18316197-G-A	'SMCR8'	synonymous_variant	2.581e-08	25.1611
Union#C436#C43.6 Malignant melanoma of upper limb| including shoulder	1-93214884-T-C	'CCDC18'	missense_variant	2.596e-08	191.145
41202#M705#M70.5 Other bursitis of knee	19-54192270-C-T	'TSEN34'	synonymous_variant	2.598e-08	756.728
Union#C445#C44.5 Skin of trunk	2-202899550-T-C	'WDR12'	missense_variant	2.601e-08	50.7724
40011#9670#Malignant lymphoma| small B lymphocytic| NOS	7-113878061-T-C	'PPP1R3A'	missense_variant	2.601e-08	630.663
Union#E07#E07 Other disorders of thyroid	15-48488156-G-A	'FBN1'	synonymous_variant	2.628e-08	0.6646
41272#H154#H15.4 Closure of colostomy	12-47966695-G-T	'TMEM106C'	missense_variant	2.63e-08	37.2556
Union#R86#R86 Abnormal findings in specimens from male genital organs	6-30491130-C-T	'HLA-E'	splice_region_variant	2.649e-08	156.03
Union#N312#N31.2 Flaccid neuropathic bladder| not elsewhere classified	12-5968120-G-A	'VWF'	splice_region_variant	2.652e-08	718.328
41200#T439#T43.9 Unspecified diagnostic endoscopic examination of peritoneum	16-9834220-G-A	'GRIN2A'	synonymous_variant	2.661e-08
41202#M53#M53 Other dorsopathies| not elsewhere classified	1-6614108-G-C	'PHF13'	splice_region_variant	2.672e-08
41200#U338#U33.8 Other specified other diagnostic tests	16-67196012-TA-T	'E2F4'	splice_region_variant	2.703e-08	613.238
20002#7#bowel problem	16-21031131-CAG-C	'DNAH3'	frameshift_variant	2.722e-08	16.2556
Union#I269#I26.9 Pulmonary embolism without mention of acute cor pulmonale	12-106999904-T-A	'CRY1'	non_coding_transcript_exon_variant	2.74e-08	31.5145
41202#M167#M16.7 Other secondary coxarthrosis	16-89658347-C-T	'SPATA33'	missense_variant	2.74e-08	4.9272
Union#D376#D37.6 Liver| gallbladder and bile ducts	20-50795152-G-T	'BCAS4'	synonymous_variant	2.754e-08	6.8381
41200#R34#R34 Other obstetric operations	20-17659497-A-G	'RRBP1'	synonymous_variant	2.771e-08	632.164
41272#K591#K59.1 Implantation of cardioverter defibrillator using one electrode lead	10-93333874-C-T	'MYOF'	missense_variant	2.775e-08	737.232
Union#D134#D13.4 Liver	7-20159294-G-A	'MACC1'	missense_variant	2.787e-08	153.207
41202#K028#K02.8 Other dental caries	8-3406057-C-A	'CSMD1'	missense_variant	2.797e-08	817.79
Union#M216#M21.6 Other acquired deformities of ankle and foot	17-69085020-G-A	'ABCA6'	splice_region_variant	2.817e-08	2.4043
Union#H025#H02.5 Other disorders affecting eyelid function	3-98391215-T-G	'OR5K3'	missense_variant	2.819e-08	151.283
41200#H24#H24 Other therapeutic endoscopic operations on lower bowel using fibreoptic sigmoidoscope	16-4359362-G-A	'CORO7'	synonymous_variant	2.828e-08	151.339
40011#3#(8800-9370) Connective tissue	16-2449462-A-G	'CCNF'	missense_variant&splice_region_variant	2.834e-08	41.193
41272#T032#T03.2 Reopening of chest and re-exploration of intrathoracic operation site and surgical arrest of postoperative bleeding	5-427673-T-C	'AHRR'	missense_variant	2.836e-08	764.51
Union#J851#J85.1 Abscess of lung with pneumonia	16-3058540-C-T	'MMP25'	synonymous_variant	2.847e-08	600.654
41272#Y50#Y50 Approach through abdominal cavity	11-64593651-G-A	'SLC22A12'	synonymous_variant	2.869e-08	63.7713
Union#B378#B37.8 Candidiasis of other sites	1-157801944-C-T	'FCRL1'	missense_variant	2.898e-08	71.5528
20002#1290#deliberate self-harm|suicide attempt	11-130419176-G-A	'ADAMTS8'	synonymous_variant	2.902e-08	18.4455
20002#1196#urinary tract infection|kidney infection	12-95134777-G-A	'FGD6'	missense_variant	2.911e-08	453.843
41200#C151#C15.1 Correction of ectropion NEC	1-222731500-G-A	'BROX'	missense_variant	2.94e-08	1052.43
41200#T676#T67.6 Primary simple repair of tendon	5-149027870-C-T	'SH3TC2'	missense_variant	2.943e-08	298.383
Source of report of M53 (other dorsopathies, not elsewhere classified)	19-1399202-G-A	'GAMT'	splice_region_variant	2.947e-08	15.8295
41200#W091#W09.1 Excision of lesion of bone NEC	15-85710537-T-A	'AKAP13'	non_coding_transcript_exon_variant	2.966e-08	0.2905
41200#A68#A68 Other release of peripheral nerve	3-196660187-C-A	'NRROS'	missense_variant	2.986e-08	11.9185
41200#A411#A41.1 Evacuation of subdural haematoma	6-158429840-C-T	'TULP4'	synonymous_variant	2.986e-08	152.163
Union#M8589#M85.89 Other specified disorders of bone density and structure (Site unspecified)	15-74134467-G-A	'ISLR2'	synonymous_variant	2.997e-08	1538.84
41202#K225#K22.5 Diverticulum of oesophagus| acquired	12-87987925-G-A	'C12orf50'	stop_gained	3.033e-08	690.442
41272#Z358#Z35.8 Specified cerebral artery NEC	18-45985433-C-A	'PSTPIP2'	missense_variant	3.052e-08	3.9269
20002#1243#psychological|psychiatric problem	19-8888838-C-A	'MUC16'	missense_variant	3.066e-08	6.1304
Source of report of E73 (lactose intolerance)	16-30743978-C-T	'AC106886.5'	3_prime_UTR_variant	3.08e-08	149.184
41200#S48#S48 Insertion of skin expander into subcutaneous tissue	14-20198016-C-CA	'OR11G2'	frameshift_variant	3.09e-08	0.2815
Union#J385#J38.5 Laryngeal spasm	19-53408423-C-T	'ZNF765'	missense_variant	3.09e-08	144.49
Union#T831#T83.1 Mechanical complication of other urinary devices and implants	8-133244367-C-T	'NDRG1'	synonymous_variant	3.093e-08	870.476
40011#1#(8000-8009) Not otherwise specified	9-133651741-C-T	'DBH'	synonymous_variant	3.103e-08	72.6864
41200#X318#X31.8 Other specified injection of radiocontrast material	11-78223518-G-A	'GAB2'	synonymous_variant	3.104e-08	610.62
41200#D203#D20.3 Removal of ventilation tube from tympanic membrane	1-109274058-CG-C	'CELSR2'	3_prime_UTR_variant	3.116e-08	143.08
40006#C679#C67.9 Bladder| unspecified	3-12834000-T-A	'CAND2'	3_prime_UTR_variant	3.133e-08	71.219
Union#M707#M70.7 Other bursitis of hip	3-57277860-T-C	'ASB14'	missense_variant	3.14e-08	664.068
41200#L721#L72.1 Arteriography NEC	2-239090021-T-C	'HDAC4'	synonymous_variant	3.174e-08	4.2851
40001#C189#C18.9 Colon| unspecified	9-136422173-C-T	'PMPCA'	synonymous_variant	3.183e-08	1023.89
Union#I82#I82 Other venous embolism and thrombosis	20-45878365-A-G	'ZSWIM3'	missense_variant	3.197e-08	9.8127
41202#A048#A04.8 Other specified bacterial intestinal infections	20-3290146-C-A	'C20orf194'	synonymous_variant	3.201e-08	160.454
41202#N84#N84 Polyp of female genital tract	2-48647007-A-G	'STON1-GTF2A1L'	missense_variant	3.227e-08
41202#M190#M19.0 Primary arthrosis of other joints	11-9789223-G-A	'SBF2'	synonymous_variant	3.284e-08	198.219
Union#J459#J45.9 Asthma| unspecified	10-93337814-C-G	'MYOF'	splice_donor_variant	3.289e-08	14.2856
41272#H23#H23 Endoscopic extirpation of lesion of lower bowel using fibreoptic sigmoidoscope	15-82665264-A-G	'AP3B2'	synonymous_variant	3.29e-08	1.455
41200#X333#X33.3 Intravenous blood transfusion of platelets	22-50198509-G-T	'TRABD'	missense_variant	3.311e-08	24.1462
41200#H581#H58.1 Drainage of ischiorectal abscess	10-17162229-C-T	'TRDMT1'	missense_variant	3.317e-08	143.137
41200#J562#J56.2 Pancreaticoduodenectomy and resection of antrum of stomach	8-8892662-C-T	'MFHAS1'	missense_variant	3.373e-08	586.624
41202#D860#D86.0 Sarcoidosis of lung	10-119129510-T-C	'FAM45A'	splice_region_variant	3.374e-08	0.2467
41202#D103#D10.3 Other and unspecified parts of mouth	15-40771046-C-T	'C15orf62'	3_prime_UTR_variant	3.376e-08	0.4173
41202#K76#K76 Other diseases of liver	6-111315318-G-A	'REV3L'	synonymous_variant	3.413e-08	38.2379
Union#L50#L50 Urticaria	17-62746863-A-G	'MARCH10'	splice_donor_variant	3.43e-08	1.1571
Union#H16#H16 Keratitis	17-69155890-G-A	'ABCA10'	missense_variant	3.44e-08	185.392
Union#J00#J00 Acute nasopharyngitis [common cold]	5-147828022-C-T	'SPINK1'	missense_variant&splice_region_variant	3.444e-08	4.5406
Source of report of O03 (spontaneous abortion)	17-4682522-G-A	'PELP1'	missense_variant	3.464e-08	56.432
41272#M459#M45.9 Unspecified diagnostic endoscopic examination of bladder	13-61412284-G-A	'AL592490.1'	synonymous_variant	3.48e-08	1.677
41272#Y319#Y31.9 Unspecified exploration of organ NOC	9-136952348-G-A	'LCN12'	synonymous_variant	3.481e-08	566.051
41200#W59#W59 Fusion of joint of toe	17-44709352-G-T	'DBF4B'	missense_variant	3.482e-08	86.6488
40002#Y433#Y43.3 Other antineoplastic drugs	2-65016639-G-A	'SLC1A4'	missense_variant	3.482e-08	559.053
41202#J40#J40 Bronchitis| not specified as acute or chronic	18-70005213-A-G	'RTTN'	missense_variant	3.512e-08	706.393
Union#BlockJ90-J94#J90-J94 Other diseases of pleura	11-44124981-A-G	'EXT2'	synonymous_variant	3.567e-08	27.1288
Union#N951#N95.1 Menopausal and female climacteric states	7-893854-C-T	'GET4'	non_coding_transcript_exon_variant	3.583e-08	752.876
41202#K868#K86.8 Other specified diseases of pancreas	9-34971402-G-A	'PHF24'	missense_variant	3.616e-08	146.649
Union#M1998#M19.98 Arthrosis| unspecified (Other)	12-20862830-G-A	'SLCO1B3'	missense_variant	3.618e-08	825.565
41202#M17#M17 Gonarthrosis [arthrosis of knee]	2-119934934-A-G	'PTPN4'	missense_variant	3.629e-08	11.5989
Union#A090#A09.0 Other and unspecified gastroenteritis and colitis of infectious origin	4-184009599-C-T	'STOX2'	missense_variant	3.641e-08	744.166
41200#Q189#Q18.9 Unspecified diagnostic endoscopic examination of uterus	9-39109169-G-A	'CNTNAP3'	missense_variant	3.657e-08	8.4522
Union#N00#N00 Acute nephritic syndrome	4-99282296-A-G	'ADH1A'	non_coding_transcript_exon_variant	3.667e-08	666.062
41200#U50#U50 Rehabilitation for musculoskeletal disorders	17-7511258-G-A	'POLR2A'	non_coding_transcript_exon_variant	3.681e-08	741.422
41200#U542#U54.2 Delivery of rehabilitation for respiratory disorders	2-210294328-A-G	'MYL1'	missense_variant	3.688e-08
41272#Z50#Z50 Skin of other site	2-219208942-A-G	'ZFAND2B'	3_prime_UTR_variant	3.698e-08	62.9329
41200#W22#W22 Other primary open reduction of fracture of bone	5-75154298-A-G	'ANKRD31'	synonymous_variant	3.727e-08	565.409
40002#BlockN30-N39#N30-N39 Other diseases of urinary system	1-111318085-C-T	'CHIA'	synonymous_variant	3.776e-08	637.732
41202#R599#R59.9 Enlarged lymph nodes| unspecified	9-968054-A-G	'DMRT1'	missense_variant	3.78e-08	138.666
Union#H26#H26 Other cataract	11-73730750-G-C	'RAB6A'	non_coding_transcript_exon_variant	3.788e-08	21.642
41200#G421#G42.1 Fibreoptic endoscopic submucosal resection of lesion of upper gastrointestinal tract	7-102469605-GGAC-G	'LRWD1'	conservative_inframe_deletion	3.794e-08	557.455
Union#I479#I47.9 Paroxysmal tachycardia| unspecified	21-39410094-A-G	'LCA5L'	synonymous_variant&splice_region_variant	3.852e-08	35.0227
41272#T862#T86.2 Sampling of axillary lymph nodes	4-1984841-A-C	'NELFA'	missense_variant	3.859e-08	26.8082
41200#W86#W86 Therapeutic endoscopic operations on cavity of other joint	17-18969377-C-T	'SLC5A10'	stop_gained	3.893e-08	145.573
41202#M5458#M54.58 Low back pain (Sacral and sacrococcygeal region)	9-37842210-A-G	'DCAF10'	missense_variant	3.934e-08	956.431
41200#F02#F02 Extirpation of lesion of lip	10-73275646-G-A	'DNAJC9-AS1'	non_coding_transcript_exon_variant	3.984e-08	5.1963
41272#L703#L70.3 Ligation of artery NEC	20-35863296-C-A	'PHF20'	missense_variant	3.991e-08	141.407
Union#M4316#M43.16 Spondylolisthesis (Lumbar region)	10-20809883-C-T	'NEBL'	missense_variant	3.993e-08	69.0898
41200#E368#E36.8 Other specified diagnostic endoscopic examination of larynx	10-14820083-C-G	'CDNF'	missense_variant	3.998e-08	3.9562
Union#T510#T51.0 Ethanol	9-96759185-A-T	'ZNF510'	missense_variant	4e-08	155.736
Union#G95#G95 Other diseases of spinal cord	12-101486376-C-T	'SPIC'	missense_variant	4.031e-08	66.9189
Union#S644#S64.4 Injury of digital nerve of other finger	2-27578551-C-A	'C2orf16'	missense_variant	4.067e-08	0.5215
20001#1059#malignant melanoma	6-161166226-G-A	'AGPAT4'	missense_variant	4.073e-08	3.5077
Union#O267#O26.7 Subluxation of symphysis (pubis) in pregnancy| childbirth and the puerperium	2-32470213-T-C	'BIRC6'	synonymous_variant	4.088e-08
20002#1490#aortic stenosis	12-26122193-A-G	'BHLHE41'	missense_variant	4.089e-08	61.7363
20002#1512#umbilical hernia	12-98532856-C-T	'TMPO'	missense_variant	4.101e-08	941.893
41272#F095#F09.5 Surgical removal of retained root of tooth	15-68335807-G-A	'ITGA11'	missense_variant	4.111e-08	24.0335
41202#N898#N89.8 Other specified noninflammatory disorders of vagina	15-78590295-A-C	'CHRNA5'	missense_variant	4.118e-08	66.8561
Source of report of H01 (other inflammation of eyelid)	22-46260064-C-T	'PKDREJ'	missense_variant	4.142e-08	18.8801
Union#Q89#Q89 Other congenital malformations| not elsewhere classified	22-29232320-A-T	'EMID1'	synonymous_variant	4.172e-08	136.202
Union#D379#D37.9 Digestive organ| unspecified	20-4222011-G-C	'ADRA1D'	missense_variant	4.187e-08	533.877
41272#X388#X38.8 Other specified subcutaneous injection	12-57193645-C-T	'LRP1'	synonymous_variant	4.193e-08	710.206
42011#Source of intracerebral haemorrhage report	19-19270332-G-A	'TM6SF2'	non_coding_transcript_exon_variant	4.208e-08	23.5753
41200#F202#F20.2 Excision of lesion of gingiva	1-11658740-G-A	'FBXO44'	missense_variant	4.22e-08	23.8367
41202#S409#S40.9 Superficial injury of shoulder and upper arm| unspecified	3-133756898-G-A	'TF'	synonymous_variant	4.234e-08	544.429
42025#Source of frontotemporal dementia report	21-28945870-G-A	'LTN1'	synonymous_variant	4.234e-08	526.23
41202#K859#K85.9 Acute pancreatitis| unspecified	15-89793152-A-C	'ANPEP'	non_coding_transcript_exon_variant	4.248e-08
41202#R55#R55 Syncope and collapse	13-39013620-G-A	'PROSER1'	synonymous_variant	4.26e-08	5.5705
Union#R56#R56 Convulsions| not elsewhere classified	14-35046496-T-G	'FAM177A1'	missense_variant	4.262e-08	39.9909
41272#U508#U50.8 Other specified rehabilitation for musculoskeletal disorders	19-17981747-C-T	'KCNN1'	synonymous_variant	4.266e-08	582.26
Union#G454#G45.4 Transient global amnesia	5-177337435-G-A	'LMAN2'	synonymous_variant	4.288e-08	2.6248
41200#E133#E13.3 Intranasal antrostomy	8-10898546-T-C	'XKR6'	synonymous_variant	4.297e-08	140.263
Union#O049#O04.9 Complete or unspecified| without complication	19-44175579-A-C	'ZNF226'	missense_variant	4.308e-08	23.8119
41202#I77#I77 Other disorders of arteries and arterioles	19-4817682-G-A	'TICAM1'	synonymous_variant	4.34e-08	69.8896
41202#R070#R07.0 Pain in throat	16-23635076-G-A	'PALB2'	synonymous_variant	4.34e-08	23.1951
Union#T46#T46 Poisoning by agents primarily affecting the cardiovascular system	17-3577616-A-G	'TRPV1'	synonymous_variant	4.348e-08	2.6767
41200#J411#J41.1 Endoscopic retrograde extraction of calculus from bile duct	6-143863429-G-C	'LTV1'	missense_variant	4.368e-08	568.039
41202#K760#K76.0 Fatty (change of) liver| not elsewhere classified	11-77206175-A-G	'MYO7A'	synonymous_variant	4.379e-08	0.5072
41200#K636#K63.6 Coronary arteriography NEC	20-49906322-A-C	'SPATA2'	missense_variant	4.437e-08	20.8177
41200#C292#C29.2 Enlargement of lacrimal punctum	1-197057327-C-T	'F13B'	missense_variant	4.443e-08	1346.61
Union#R42#R42 Dizziness and giddiness	8-142877803-G-A	'CYP11B1'	missense_variant	4.477e-08	1.2465
41272#W889#W88.9 Unspecified diagnostic endoscopic examination of other joint	3-111638092-C-T	'CD96'	synonymous_variant	4.486e-08	766.571
41202#K644#K64.4 Residual haemorrhoidal skin tags	8-144314356-G-A	'HSF1'	3_prime_UTR_variant	4.494e-08	770.294
41202#I67#I67 Other cerebrovascular diseases	18-6999504-G-A	'LAMA1'	missense_variant	4.51e-08	149.134
41200#M433#M43.3 Endoscopic overdistension of bladder NEC	5-1221218-G-A	'SLC6A19'	missense_variant	4.544e-08	620.399
40011#8501#Comedocarcinoma	10-28533977-C-T	'WAC'	5_prime_UTR_variant	4.567e-08	132.139
Source of report of H60 (otitis externa)	7-105547297-A-G	'RINT1'	missense_variant	4.586e-08	27.7448
Source of report of N19 (unspecified renal failure)	11-67351956-G-A	'POLD4'	3_prime_UTR_variant	4.591e-08	0.5132
41202#K567#K56.7 Ileus| unspecified	21-21432109-C-T	'NCAM2'	synonymous_variant&splice_region_variant	4.597e-08	131.625
Union#E85#E85 Amyloidosis	2-3465682-G-A	'TRAPPC12'	missense_variant	4.613e-08	644.944
20002#1331#pernicious anaemia	1-17333960-C-T	'PADI4'	synonymous_variant	4.623e-08	35.5534
Union#M25#M25 Other joint disorders| not elsewhere classified	1-17409119-G-A	'RCC2'	synonymous_variant	4.635e-08	39.5374
Union#J46#J46 Status asthmaticus	16-400140-C-CAG	'NME4'	frameshift_variant	4.641e-08	0.5389
Union#M2335#M23.35 Other meniscus derangements (Posterior horn of lateral meniscus)	3-38370115-G-T	'XYLB'	missense_variant	4.71e-08	34.494
41202#C169#C16.9 Stomach| unspecified	5-131391002-A-C	'CDC42SE2'	missense_variant	4.732e-08	898.935
41200#H524#H52.4 Rubber band ligation of haemorrhoid	11-63466216-T-C	'HRASLS5'	missense_variant	4.739e-08	18.7167
Union#M797#M79.7 Fibromyalgia	11-13009733-G-C	'RASSF10'	missense_variant	4.748e-08	401.003
Source of report of O42 (premature rupture of membranes)	1-210160736-T-C	'SYT14'	synonymous_variant	4.756e-08	0.5932
41202#I490#I49.0 Ventricular fibrillation and flutter	1-110194582-G-A	'SLC6A17'	missense_variant	4.761e-08	132.66
Source of report of L29 (pruritus)	19-55241383-C-T	'PPP6R1'	synonymous_variant	4.802e-08	33.6526
41272#C473#C47.3 Removal of suture from cornea	19-18267107-T-C	'IQCN'	missense_variant	4.834e-08	516.096
Union#D280#D28.0 Vulva	15-71814022-C-A	'NR2E3'	synonymous_variant	4.85e-08	554.423
41272#W62#W62 Other primary fusion of other joint	5-149627186-G-A	'ARHGEF37'	synonymous_variant	4.851e-08	23.576
41200#S35#S35 Split autograft of skin	4-113358518-C-A	'ANK2'	missense_variant	4.864e-08	0
41202#D172#D17.2 Benign lipomatous neoplasm of skin and subcutaneous tissue of limbs	1-247423853-G-A	'NLRP3'	missense_variant	4.884e-08	23.9548
41200#T87#T87 Excision or biopsy of lymph node	20-41357153-G-C	'LPIN3'	missense_variant	4.917e-08	216.01
40002#E14#E14 Unspecified diabetes mellitus	5-2755272-C-T	'C5orf38'	missense_variant	4.931e-08	145.96
41200#F32#F32 Other operations on palate	8-30843326-T-G	'TEX15'	missense_variant	4.938e-08
Source of report of B86 (scabies)	7-138627377-A-T	'SVOPL'	missense_variant	4.955e-08	192.436
41202#D051#D05.1 Intraductal carcinoma in situ	3-184257577-C-T	'EEF1AKMT4'	missense_variant	4.971e-08	0.3817
41200#M493#M49.3 Removal of suprapubic tube from bladder	7-44226532-G-C	'CAMK2B'	synonymous_variant	4.984e-08	514.656
40006#D045#D04.5 Skin of trunk	2-217847537-C-T	'TNS1'	missense_variant	4.994e-08	9.939
Union#S011#S01.1 Open wound of eyelid and periocular area	15-41876857-C-T	'SPTBN5'	missense_variant	4.997e-08	33.782
Source of report of I34 (nonrheumatic mitral valve disorders)	14-23953968-C-T	'DHRS4-AS1'	non_coding_transcript_exon_variant	5.012e-08	3.2203
41272#Y912#Y91.2 Megavoltage treatment for simple radiotherapy	1-160192801-G-C	'CASQ1'	splice_acceptor_variant	5.018e-08	9.5791
Source of report of A04 (other bacterial intestinal infections)	19-54906547-G-C	'NCR1'	missense_variant	5.021e-08	43.8972
41200#C01#C01 Excision of eye	20-35000507-G-A	'MYH7B'	missense_variant	5.043e-08	510.116
41272#C226#C22.6 Epilation of eyelash	5-124644348-T-C	'ZNF608'	missense_variant	5.047e-08	550.092
41272#Z943#Z94.3 Left sided operation	3-129567484-G-A	'PLXND1'	splice_region_variant	5.061e-08	1.1686
Union#H43#H43 Disorders of vitreous body	17-75237499-G-C	'GGA3'	missense_variant	5.069e-08	9.1659
41272#Z34#Z34 Aorta	17-78501696-T-C	'DNAH17-AS1'	non_coding_transcript_exon_variant	5.075e-08	0.6688
41272#Z358#Z35.8 Specified cerebral artery NEC	18-45985414-A-G	'PSTPIP2'	3_prime_UTR_variant	5.089e-08	3.8858
Union#H663#H66.3 Other chronic suppurative otitis media	22-43973281-C-T	'SAMM50'	synonymous_variant	5.099e-08	559.697
40002#ChapterXI#Chapter XI Diseases of the digestive system	2-237372158-T-A	'COL6A3'	missense_variant	5.108e-08	191.095
40002#BlockF00-F09#F00-F09 Organic| including symptomatic| mental disorders	17-82236095-C-T	'SLC16A3'	synonymous_variant	5.127e-08	734.502
41202#M543#M54.3 Sciatica	7-128893939-C-T	'KCP'	non_coding_transcript_exon_variant	5.134e-08	34.7449
Union#Q79#Q79 Congenital malformations of musculoskeletal system| not elsewhere classified	16-1210811-G-A	'CACNA1H'	missense_variant	5.141e-08	574.307
41272#Z261#Z26.1 Parotid gland	9-114478628-G-A	'WHRN'	synonymous_variant	5.18e-08	490.126
Source of report of H81 (disorders of vestibular function)	9-95461879-C-T	'PTCH1'	missense_variant	5.189e-08	10.837
41202#J322#J32.2 Chronic ethmoidal sinusitis	4-81205019-T-C	'PRKG2'	missense_variant	5.21e-08	489.915
40002#N289#N28.9 Disorder of kidney and ureter| unspecified	5-148313404-G-T	'SPINK7'	splice_region_variant	5.229e-08	25.0444
41200#N15#N15 Operations on epididymis	11-1622057-C-T	'KRTAP5-4'	missense_variant	5.25e-08	2.1806
Union#R27#R27 Other lack of coordination	4-68318756-A-C	'YTHDC1'	splice_region_variant	5.285e-08	863.325
Source of report of L82 (seborrhoeic keratosis)	19-47521639-G-A	'ZNF541'	missense_variant	5.296e-08	3.0141
41272#U081#U08.1 Computed tomography of abdomen NEC	12-49549526-G-A	'KCNH3'	synonymous_variant	5.301e-08	36.5428
41272#U081#U08.1 Computed tomography of abdomen NEC	12-49605526-G-T	'FAM186B'	5_prime_UTR_premature_start_codon_gain_variant	5.314e-08	36.5278
Union#B27#B27 Infectious mononucleosis	11-126436895-G-A	'KIRREL3'	missense_variant	5.32e-08	23.8354
41200#X50#X50 External resuscitation	9-83956539-C-T	'C9orf64'	5_prime_UTR_variant	5.38e-08	1.395
41200#P24#P24 Repair of vault of vagina	5-178986928-G-A	'GRM6'	synonymous_variant	5.395e-08	60.1098
41202#BlockB20-B24#B20-B24 Human immunodeficiency virus [HIV] disease	21-18279012-G-C	'TMPRSS15'	missense_variant	5.408e-08	17.7668
Union#K929#K92.9 Disease of digestive system| unspecified	5-32077482-C-T	'PDZD2'	synonymous_variant	5.436e-08	562.269
41272#A10#A10 Other operations on tissue of brain	19-42079851-A-G	'ZNF574'	synonymous_variant	5.456e-08	124.489
41272#U071#U07.1 Computed tomography of chest	6-149695221-C-A	'LATS1'	missense_variant&splice_region_variant	5.474e-08	254.904
20001#1061#basal cell carcinoma	3-133623348-C-T	'TOPBP1'	missense_variant	5.474e-08	2.2148
Union#R490#R49.0 Dysphonia	22-42693130-G-A	'A4GALT'	synonymous_variant	5.475e-08	149.462
41202#K528#K52.8 Other specified non-infective gastro-enteritis and colitis	5-461948-G-A	'EXOC3'	non_coding_transcript_exon_variant	5.476e-08	60.2115
Union#M795#M79.5 Residual foreign body in soft tissue	1-39359227-G-A	'MACF1'	synonymous_variant	5.481e-08	127.978
41202#H25#H25 Senile cataract	9-111328178-G-A	'OR2K2'	synonymous_variant	5.494e-08	59.229
41272#Z711#Z71.1 Olecranon process of ulna	11-10804416-A-T	'EIF4G2'	stop_gained	5.503e-08	138.274
41272#X722#X72.2 Delivery of complex parenteral chemotherapy for neoplasm at first attendance	19-6381735-G-C	'GTF2F1'	missense_variant	5.515e-08	23.7562
41272#W161#W16.1 Multiple osteotomy and internal fixation HFQ	15-73368265-G-C	'HCN4'	missense_variant	5.528e-08	132.181
Union#D619#D61.9 Aplastic anaemia| unspecified	7-55201237-G-A	'EGFR'	missense_variant	5.53e-08	143.682
40001#I710#I71.0 Dissection of aorta [any part]	22-25908370-C-T	'MYO18B'	stop_gained	5.548e-08	479.582
41202#R23#R23 Other skin changes	8-23566156-A-G	'SLC25A37'	missense_variant	5.639e-08	2.3553
41272#E068#E06.8 Other specified packing of cavity of nose	9-69254392-C-G	'TJP2'	3_prime_UTR_variant	5.64e-08	487.023
Union#E611#E61.1 Iron deficiency	7-2239427-C-T	'MRM2'	missense_variant	5.654e-08	709.195
41202#M1996#M19.96 Arthrosis| unspecified-Lower leg	4-154329578-T-C	'DCHS2'	missense_variant	5.654e-08	124.914
Union#C501#C50.1 Central portion of breast	15-48851207-T-C	'SHC4'	synonymous_variant	5.656e-08
41272#Y613#Y61.3 Harvest of flap of skin and latissimus dorsi muscle	19-9978892-G-A	'COL5A3'	missense_variant&splice_region_variant	5.666e-08	481.273
40002#ChapterIX#Chapter IX Diseases of the circulatory system	16-3674539-C-T	'TRAP1'	missense_variant	5.708e-08	195.337
Union#S722#S72.2 Subtrochanteric fracture	12-101311749-A-G	'UTP20'	synonymous_variant	5.716e-08	32.5495
41200#V333#V33.3 Primary anterior excision of lumbar intervertebral disc and interbody fusion of joint of lumbar spine	9-101390554-T-C	'MRPL50'	missense_variant	5.719e-08	476.354
41272#F326#F32.6 Uvulopalatoplasty	11-117903755-G-A	'TMPRSS13'	missense_variant	5.725e-08	124.045
41272#P203#P20.3 Cauterisation of lesion of vagina	14-50237613-C-T	'L2HGDH'	missense_variant	5.743e-08	3.6229
41272#D168#D16.8 Other specified reconstruction of ossicular chain	6-47009024-C-T	'ADGRF1'	stop_gained	5.744e-08	471.793
40001#BlockI26-I28#I26-I28 Pulmonary heart disease and diseases of pulmonary circulation	16-552511-G-A	'CAPN15'	synonymous_variant	5.751e-08	123.039
41200#ChapterB#Chapter B - Endocrine System and Breast	2-169192016-C-A	'LRP2'	missense_variant	5.789e-08
Union#L023#L02.3 Cutaneous abscess| furuncle and carbuncle of buttock	3-52587517-A-G	'PBRM1'	splice_region_variant	5.807e-08	596.889
41202#O342#O34.2 Maternal care due to uterine scar from previous surgery	14-88841218-A-G	'TTC8'	non_coding_transcript_exon_variant	5.833e-08
41202#I87#I87 Other disorders of veins	22-30380111-G-A	'RNF215'	missense_variant	5.867e-08	595.879
Union#L023#L02.3 Cutaneous abscess| furuncle and carbuncle of buttock	19-51264104-G-T	'SIGLECL1'	splice_donor_variant	5.914e-08	593.178
41200#M79#M79 Other operations on urethra	5-66053621-A-G	'ERBIN'	missense_variant	5.928e-08	150.353
Union#O13#O13 Gestational [pregnancy-induced] hypertension without significant proteinuria	7-142052930-G-A	'MGAM'	synonymous_variant	5.931e-08	9.4547
Union#C446#C44.6 Skin of upper limb| including shoulder	3-13819161-C-T	'WNT7A'	missense_variant	5.932e-08	71.6182
41202#M242#M24.2 Disorder of ligament	20-38002755-T-C	'TTI1'	missense_variant	5.934e-08	126.51
40001#G23#G23 Other degenerative diseases of basal ganglia	3-161429237-C-T	'RPL23AP42'	non_coding_transcript_exon_variant	5.938e-08	464.387
41202#M2336#M23.36 Other meniscus derangements (Other and unspecified lateral meniscus)	5-13944445-C-T	'DNAH5'	5_prime_UTR_variant	5.942e-08	632.627
Union#K766#K76.6 Portal hypertension	7-5528309-A-G	'ACTB'	synonymous_variant	5.943e-08	155.21
41272#Y761#Y76.1 Functional endoscopic sinus surgery	4-184788690-G-A	'ACSL1'	synonymous_variant	5.951e-08	183.784
41272#L67#L67 Excision of other artery	15-34254366-AAAG-A	'SLC12A6'	disruptive_inframe_deletion	5.984e-08	32.5994
Union#K72#K72 Hepatic failure| not elsewhere classified	19-4510838-G-A	'PLIN4'	missense_variant	6e-08	3.0884
41272#U081#U08.1 Computed tomography of abdomen NEC	13-42606688-G-A	'TNFSF11'	missense_variant	6.022e-08	23.3591
40006#C787#C78.7 Secondary malignant neoplasm of liver	12-2655143-C-T	'CACNA1C'	splice_region_variant	6.053e-08	466.086
41272#G29#G29 Open extirpation of lesion of stomach	15-77614556-C-T	'LINGO1'	missense_variant	6.06e-08	461.546
41202#H00#H00 Hordeolum and chalazion	4-68245589-A-T	'TMPRSS11B'	5_prime_UTR_variant	6.086e-08	4.5559
41200#D171#D17.1 Stapedectomy	9-114628196-C-T	'TMEM268'	synonymous_variant	6.089e-08	122.436
Union#J22#J22 Unspecified acute lower respiratory infection	3-143574107-G-A	'SLC9A9'	synonymous_variant	6.1e-08	34.0578
41200#T72#T72 Other operations on sheath of tendon	1-171787807-G-A	'METTL13'	missense_variant	6.101e-08	36.5921
41202#R20#R20 Disturbances of skin sensation	16-87684114-C-G	'AC010536.3'	non_coding_transcript_exon_variant	6.107e-08	182.698
41272#Z25#Z25 Mouth	18-50283765-G-A	'CXXC1'	synonymous_variant	6.11e-08	690.938
41200#L671#L67.1 Biopsy of artery NEC	7-73492902-C-T	'BAZ1B'	synonymous_variant	6.115e-08	133.53
Union#W10#W10 Fall on and from stairs and steps	10-69250562-C-G	'HKDC1'	synonymous_variant	6.125e-08	625.525
41272#R34#R34 Other obstetric operations	18-79096549-G-A	'ATP9B'	missense_variant	6.139e-08	476.328
Source of report of K35 (acute appendicitis)	10-75211550-G-C	'VDAC2'	5_prime_UTR_variant	6.148e-08	37.1663
41200#X334#X33.4 Autologous peripheral blood stem cell transplant	1-168291186-G-A	'TBX19'	missense_variant	6.15e-08	123.07
41272#Z821#Z82.1 Radiocarpal joint	12-92764121-G-A	'PLEKHG7'	synonymous_variant	6.196e-08	471.968
41272#G451#G45.1 Fibreoptic endoscopic examination of upper gastrointestinal tract and biopsy of lesion of upper gastrointestinal tract	1-26886108-C-T	'GPN2'	synonymous_variant	6.2e-08	55.8407
41272#C74#C74 Other extraction of lens	3-52487943-C-T	'NISCH'	synonymous_variant	6.233e-08	17.067
41202#O369#O36.9 Maternal care for foetal problem| unspecified	3-119726174-G-A	'MAATS1'	missense_variant	6.238e-08	6.582
41272#W834#W83.4 Endoscopic articular abrasion chondroplasty	8-24384515-G-A	'ADAMDEC1'	missense_variant	6.259e-08	124.584
Union#B978#B97.8 Other viral agents as the cause of diseases classified to other chapters	22-21444927-G-A	'HIC2'	missense_variant	6.293e-08	684.493
41202#K869#K86.9 Disease of pancreas| unspecified	21-41994060-G-A	'ZBTB21'	synonymous_variant	6.308e-08	524.675
41200#A483#A48.3 Insertion of neurostimulator adjacent to spinal cord	17-40022062-G-A	'MED24'	splice_region_variant	6.309e-08	119.966
Union#R45#R45 Symptoms and signs involving emotional state	1-204409647-T-C	'PPP1R15B'	missense_variant	6.338e-08	1.8505
41272#W60#W60 Fusion of other joint and extra-articular bone graft	14-32546434-C-T	'AKAP6'	missense_variant	6.386e-08	120.042
Source of report of K30 (dyspepsia)	7-155803435-G-A	'SHH'	missense_variant	6.389e-08	40.0844
41202#K610#K61.0 Anal abscess	3-184189874-G-A	'ABCF3'	missense_variant	6.39e-08	245.48
Union#O702#O70.2 Third degree perineal laceration during delivery	1-2408539-G-A	'PEX10'	synonymous_variant	6.446e-08	521.575
41272#Z903#Z90.3 Upper leg NEC	22-46997629-C-T	'TBC1D22A'	splice_region_variant	6.473e-08	678.036
41272#H361#H36.1 Abdominal repair of levator ani muscles	2-233761035-T-C	'UGT1A1'	missense_variant	6.49e-08	124.113
41200#M28#M28 Other endoscopic removal of calculus from ureter	17-42674389-C-G	'PLEKHH3'	synonymous_variant	6.494e-08	13.2044
41200#C821#C82.1 Cauterisation of lesion of retina	17-80346934-G-A	'RNF213'	missense_variant	6.5e-08	677.666
41202#E875#E87.5 Hyperkalaemia	1-225848998-C-T	'TMEM63A'	missense_variant	6.529e-08	132.684
41272#Z278#Z27.8 Specified upper digestive tract NEC	1-244560687-C-A	'CATSPERE'	missense_variant	6.539e-08	3.853
41272#C226#C22.6 Epilation of eyelash	12-121899704-C-A	'PSMD9'	missense_variant	6.558e-08	495.081
Union#O429#O42.9 Premature rupture of membranes| unspecified	17-69254385-G-T	'ABCA5'	missense_variant	6.583e-08	1182.02
41200#U13#U13 Diagnostic imaging of musculoskeletal system	1-45341556-G-A	'TOE1'	missense_variant	6.591e-08	673.591
Union#L940#L94.0 Localised scleroderma [morphea]	17-7039840-A-T	'SLC16A13'	missense_variant	6.613e-08
Union#I259#I25.9 Chronic ischaemic heart disease| unspecified	19-17727341-C-T	'MAP1S'	missense_variant	6.615e-08	2.5445
41202#D35#D35 Benign neoplasm of other and unspecified endocrine glands	15-66535979-G-A	'ZWILCH'	missense_variant	6.643e-08	157.188
41202#BlockK65-K67#K65-K67 Diseases of peritoneum	1-152302800-G-C	'FLG'	missense_variant	6.662e-08	165.771
Union#D044#D04.4 Skin of scalp and neck	11-13381240-C-T	'ARNTL'	missense_variant	6.667e-08	54.2115
Union#H609#H60.9 Otitis externa| unspecified	9-122093271-T-C	'TTLL11'	missense_variant	6.702e-08	542.163
41200#S55#S55 Exploration of burnt skin of other site	8-133280273-A-G	'NDRG1'	splice_region_variant	6.703e-08	0.2748
41272#X388#X38.8 Other specified subcutaneous injection	1-161051471-C-T	'ARHGAP30'	synonymous_variant	6.704e-08	568.162
41202#C435#C43.5 Malignant melanoma of trunk	17-56815926-G-A	'C17orf67'	5_prime_UTR_premature_start_codon_gain_variant	6.717e-08	156.82
41202#L732#L73.2 Hidradenitis suppurativa	17-42708128-C-T	'MIR6780A'	non_coding_transcript_exon_variant	6.777e-08	119.049
41272#Z258#Z25.8 Specified mouth NEC	13-52012441-G-C	'ALG11'	missense_variant	6.795e-08	117.386
Union#N182#N18.2 Chronic kidney disease| stage 2	11-9193559-G-C	'DENND5A'	missense_variant	6.799e-08	1166.77
41272#E142#E14.2 Intranasal ethmoidectomy	11-125789407-T-TA	'PATE3'	frameshift_variant	6.821e-08	164.613
Union#C809#C80.9 Malignant neoplasm| unspecified	11-20103261-C-T	'NAV2'	missense_variant	6.834e-08	3.9938
Union#G959#G95.9 Disease of spinal cord| unspecified	14-70524890-C-T	'ADAM20'	synonymous_variant	6.838e-08	497.486
41202#BlockR30-R39#R30-R39 Symptoms and signs involving the urinary system	22-43989164-C-G	'SAMM50'	missense_variant	6.839e-08	14.0015
41272#D02#D02 Extirpation of lesion of external ear	12-132050690-T-C	'EP400'	non_coding_transcript_exon_variant	6.852e-08	2.9872
41202#BlockN17-N19#N17-N19 Renal failure	1-54406036-TCGCCGC-T	'SSBP3'	5_prime_UTR_variant	6.858e-08	1.4935
41200#U112#U11.2 Doppler ultrasound of vessels of extremities	2-231000390-A-G	'SPATA3'	missense_variant	6.864e-08	537.822
Union#M2578#M25.78 Osteophyte (Other)	14-105054011-G-C	'GPR132'	synonymous_variant	6.904e-08	600.06
41200#H281#H28.1 Diagnostic endoscopic examination of sigmoid colon and biopsy of lesion of sigmoid colon using rigid sigmoidoscope	7-6466290-C-T	'KDELR2'	missense_variant	6.933e-08	473.614
41202#I848#I84.8 Unspecified haemorrhoids with other complications	1-53088196-C-A	'SLC1A7'	missense_variant	6.937e-08	364.248
41202#K03#K03 Other diseases of hard tissues of teeth	1-64839757-G-A	'JAK1'	synonymous_variant	6.948e-08	451.64
41272#Z506#Z50.6 Skin of toe	6-17602696-C-T	'FAM8A1'	synonymous_variant	6.993e-08	660.327
Source of report of G35 (multiple sclerosis)	14-34753526-C-T	'BAZ1A'	synonymous_variant	7.005e-08	1.4049
41202#D508#D50.8 Other iron deficiency anaemias	1-201205298-G-A	'IGFN1'	missense_variant	7.02e-08	176.201
Union#G51#G51 Facial nerve disorders	17-10715475-G-C	'TMEM220'	missense_variant	7.035e-08	2.1911
Source of report of I80 (phlebitis and thrombophlebitis)	20-25077753-G-C	'VSX1'	missense_variant	7.035e-08	3.1135
41272#Y711#Y71.1 Subsequent stage of staged operations NOC	9-137711015-G-A	'EHMT1'	missense_variant	7.035e-08	16.2653
Union#I319#I31.9 Disease of pericardium| unspecified	19-48969527-C-T	'GYS1'	missense_variant	7.046e-08	1154.48
41202#K562#K56.2 Volvulus	18-24428878-C-T	'IMPACT'	missense_variant	7.047e-08	124.84
41202#M6596#M65.96 Synovitis and tenosynovitis| unspecified (Lower leg)	3-42632846-C-T	'NKTR'	non_coding_transcript_exon_variant	7.06e-08	478.575
Union#H523#H52.3 Anisometropia and aniseikonia	17-62674057-C-T	'MRC2'	splice_region_variant	7.098e-08	119.198
Union#D07#D07 Carcinoma in situ of other and unspecified genital organs	1-92482995-G-C	'GFI1'	missense_variant	7.136e-08
41272#Z76#Z76 Femur	1-160239661-G-C	'DCAF8'	missense_variant	7.169e-08	68.8824
41200#W152#W15.2 Osteotomy of base of first metatarsal bone	8-29337230-C-T	'DUSP4'	synonymous_variant	7.18e-08	117.052
41200#W693#W69.3 Partial synovectomy	18-76496401-CG-C	'C18orf65'	non_coding_transcript_exon_variant	7.187e-08	512.429
Union#K571#K57.1 Diverticular disease of small intestine without perforation or abscess	7-77696602-G-A	'RSBN1L'	missense_variant	7.191e-08	53.9974
41272#M025#M02.5 Nephrectomy NEC	14-60646363-C-T	'SIX1'	missense_variant	7.2e-08	653.9
Source of report of G57 (mononeuropathies of lower limb)	22-24868763-G-A	'SGSM1'	missense_variant	7.209e-08	2.8763
41202#M4800#M48.00 Spinal stenosis (Multiple sites in spine)	17-9250544-G-C	'STX8'	3_prime_UTR_variant	7.214e-08	8.381
20002#1634#fracture forearm | wrist	13-102743108-T-C	'CCDC168'	missense_variant	7.262e-08	62.8265
20002#1634#fracture forearm | wrist	13-102749345-A-G	'CCDC168'	missense_variant	7.262e-08	62.8265
20002#1572#whooping cough | pertussis	5-176598671-C-T	'GPRIN1'	synonymous_variant	7.271e-08	120.597
Union#R060#R06.0 Dyspnoea	21-30337361-T-A	'KRTAP27-1'	missense_variant	7.276e-08	2.5536
Union#E237#E23.7 Disorder of pituitary gland| unspecified	7-56106436-C-T	'CHCHD2'	5_prime_UTR_variant	7.284e-08	433.784
Union#K315#K31.5 Obstruction of duodenum	3-52746081-T-C	'NEK4'	missense_variant	7.298e-08	477.493
40002#K922#K92.2 Gastro-intestinal haemorrhage| unspecified	7-151052624-G-T	'ASIC3'	missense_variant	7.333e-08	528.76
41200#A763#A76.3 Chemical destruction of lumbar sympathetic nerve	17-38330221-G-A	'GPR179'	synonymous_variant	7.338e-08	431.216
Union#I499#I49.9 Cardiac arrhythmia| unspecified	7-90413128-C-G	'CLDN12'	missense_variant	7.344e-08	59.7254
41200#F062#F06.2 Biopsy of lesion of lip	7-2923318-C-T	'CARD11'	synonymous_variant	7.349e-08	587.985
41272#E14#E14 Operations on frontal sinus	19-8138444-G-A	'FBN3'	missense_variant	7.376e-08	0.7286
Union#F313#F31.3 Bipolar affective disorder| current episode mild or moderate depression	22-45565154-T-C	'FBLN1'	3_prime_UTR_variant	7.411e-08	433.287
41272#M294#M29.4 Endoscopic dilation of ureter	7-15544826-A-G	'AGMO'	missense_variant	7.411e-08	433.28
Union#Q549#Q54.9 Hypospadias| unspecified	1-161079709-G-A	'NECTIN4'	missense_variant	7.418e-08	9.911
41272#E252#E25.2 Diagnostic endoscopic examination of pharynx and biopsy of lesion of pharynx NEC	16-84442594-A-T	'ATP2C2'	missense_variant	7.471e-08	0.4254
41272#T678#T67.8 Other specified primary repair of tendon	14-99726605-C-T	'CYP46A1'	missense_variant	7.503e-08	506.286
Union#N832#N83.2 Other and unspecified ovarian cysts	6-138885791-A-C	'ECT2L'	synonymous_variant	7.553e-08	118.887
41202#G473#G47.3 Sleep apnoea	2-233169373-T-C	'INPP5D'	synonymous_variant	7.584e-08	37.6213
40002#J449#J44.9 Chronic obstructive pulmonary disease| unspecified	5-118988412-C-T	'DTWD2'	missense_variant	7.598e-08
41272#Q351#Q35.1 Endoscopic bilateral cauterisation of fallopian tubes	6-106587834-C-T	'RTN4IP1'	missense_variant	7.606e-08	442.688
Union#I842#I84.2 Internal haemorrhoids without complication	20-63567582-G-A	'HELZ2'	synonymous_variant	7.607e-08	7.4153
41200#F30#F30 Other repair of palate	5-147632728-G-A	'JAKMIP2'	synonymous_variant	7.614e-08	6.889
41202#M79#M79 Other soft tissue disorders| not elsewhere classified	17-35844363-G-A	'TAF15'	missense_variant	7.614e-08	8.2475
40001#C800#C80.0 Malignant neoplasm| primary site unknown| so stated	19-1063652-G-A	'ABCA7'	missense_variant	7.619e-08	114.126
40001#C15#C15 Malignant neoplasm of oesophagus	17-58542979-T-C	'C17orf47'	missense_variant	7.624e-08	130.689
41202#M0096#M00.96 Pyogenic arthritis| unspecified (Lower leg)	1-45009488-G-A	'HECTD3'	splice_region_variant	7.65e-08	475.197
41200#M568#M56.8 Other specified therapeutic endoscopic operations on outlet of female bladder	1-26338371-A-T	'CRYBG2'	missense_variant	7.677e-08
41202#R071#R07.1 Chest pain on breathing	17-42538752-C-T	'NAGLU'	missense_variant	7.702e-08	519.406
41202#T808#T80.8 Other complications following infusion| transfusion and therapeutic injection	5-141673778-C-T	'ARAP3'	synonymous_variant	7.725e-08	429.046
41202#Z031#Z03.1 Observation for suspected malignant neoplasm	11-8392553-G-C	'STK33'	missense_variant	7.732e-08	759.469
Union#S860#S86.0 Injury of Achilles tendon	14-54845822-A-C	'GCH1'	missense_variant	7.752e-08	132.01
40002#BlockC00-C14#C00-C14 Malignant neoplasms of lip| oral cavity and pharynx	1-145978340-C-CTTTT	'POLR3GL'	non_coding_transcript_exon_variant	7.754e-08	55.9822
Union#I98#I98 Other disorders of circulatory system in diseases classified elsewhere	1-201207849-G-A	'IGFN1'	missense_variant	7.77e-08	121.095
Union#ChapterXIII#Chapter XIII Diseases of the musculoskeletal system and connective tissue	17-76391609-C-G	'UBE2O'	synonymous_variant	7.786e-08	5.6997
41200#T31#T31 Other operations on anterior abdominal wall	12-43730438-C-T	'PUS7L'	missense_variant	7.816e-08	12.7281
41272#H551#H55.1 Laying open of low anal fistula	1-19121979-C-T	'UBR4'	missense_variant	7.828e-08	516.41
Source of report of L73 (other follicular disorders)	1-52033706-T-C	'KTI12'	missense_variant	7.831e-08	232.78
41200#W131#W13.1 Rotation periarticular osteotomy	16-676415-A-G	'RHBDL1'	missense_variant	7.845e-08	469.33
41272#L875#L87.5 Local excision of varicose vein of leg	12-57003249-C-T	'ZBTB39'	missense_variant	7.847e-08	3.5608
20002#1484#wolff parkinson white | wpw syndrome	10-128108061-T-C	'MKI67'	missense_variant	7.854e-08	429.274
Source of report of K38 (other diseases of appendix)	20-50595499-C-T	'RIPOR3'	synonymous_variant	7.885e-08	12.7506
Union#C77#C77 Secondary and unspecified malignant neoplasm of lymph nodes	3-184381770-T-C	'CHRD'	missense_variant	7.889e-08	48.9039
Union#F17#F17 Mental and behavioural disorders due to use of tobacco	1-203498820-C-T	'OPTC'	synonymous_variant	7.913e-08	3.4221
Union#D66#D66 Hereditary factor VIII deficiency	12-7070430-A-T	'C1S'	missense_variant	7.953e-08	421.741
40002#Y830#Y83.0 Surgical operation with transplant of whole organ	2-31200618-C-A	'CAPN14'	missense_variant	7.966e-08	425.224
41202#C186#C18.6 Descending colon	9-137356366-C-T	'EXD3'	missense_variant&splice_region_variant	7.969e-08	2.4006
20002#1561#raynaud's phenomenon|disease	14-105469425-C-T	'MTA1'	non_coding_transcript_exon_variant	7.975e-08	632.974
Union#O996#O99.6 Diseases of the digestive system complicating pregnancy| childbirth and the puerperium	16-57997153-G-T	'ZNF319'	missense_variant	7.995e-08	456.444
41272#Z411#Z41.1 Kidney	17-7580049-AGCACT-A	'CD68'	frameshift_variant	7.999e-08	191.044
41200#P03#P03 Operations on Bartholin gland	12-132067450-C-G	'EP400'	synonymous_variant	8e-08	1107.02
Union#I23#I23 Certain current complications following acute myocardial infarction	12-7396400-C-G	'CD163L1'	missense_variant	8e-08	6.6475
41202#R042#R04.2 Haemoptysis	1-245702637-C-T	'KIF26B'	3_prime_UTR_variant	8.015e-08	34.9489
41272#L93#L93 Other open operations on vein	12-57206531-C-T	'LRP1'	synonymous_variant	8.035e-08	112.416
41272#Q25#Q25 Partial excision of fallopian tube	7-130024472-T-C	'ZC3HC1'	missense_variant	8.055e-08
Union#S7220#S72.20 Subtrochanteric fracture (closed)	14-52004171-A-G	'RTRAF'	non_coding_transcript_exon_variant	8.064e-08	2.7706
Union#I451#I45.1 Other and unspecified right bundle-branch block	17-27782076-G-A	'NOS2'	missense_variant	8.064e-08	1.6018
Union#M2596#M25.96 Joint disorder| unspecified (Lower leg)	16-67252650-A-G	'SLC9A5'	missense_variant	8.073e-08	433.325
Union#M8109#M81.09 Postmenopausal osteoporosis (Site unspecified)	1-11922487-T-C	'KIAA2013'	3_prime_UTR_variant	8.112e-08	10.1259
41272#T13#T13 Introduction of substance into pleural cavity	14-35748699-G-A	'RALGAPA1'	synonymous_variant	8.115e-08	111.721
41202#I982#I98.2 Oesophageal varices in diseases classified elsewhere	2-88736571-G-A	'RPIA'	synonymous_variant	8.128e-08	460.928
41272#N012#N01.2 Excision of lesion of scrotum	6-27456872-T-C	'ZNF184'	synonymous_variant	8.138e-08	118.379
Union#E03#E03 Other hypothyroidism	1-167845623-G-A	'ADCY10'	missense_variant	8.158e-08	17.6014
Union#M7987#M79.87 Other specified soft tissue disorders (Ankle and foot)	9-109176684-C-T	'EPB41L4B'	missense_variant	8.162e-08	114.461
41272#S608#S60.8 Other specified other operations on skin	1-152311807-A-T	'FLG'	missense_variant	8.18e-08	443.428
Union#I251#I25.1 Atherosclerotic heart disease	1-15930697-C-T	'SPEN'	missense_variant	8.195e-08	9.3816
Union#M75#M75 Shoulder lesions	12-112208524-G-A	'HECTD4'	synonymous_variant	8.201e-08	35.2212
41272#T522#T52.2 Revision of palmar fasciectomy	10-69257131-C-A	'HKDC1'	missense_variant&splice_region_variant	8.21e-08	115.294
Source of report of I71 (aortic aneurysm and dissection)	8-17754719-T-C	'MTUS1'	synonymous_variant	8.232e-08	35.3731
41272#Y76#Y76 Minimal access to other body cavity	2-178454526-C-T	'PJVK'	stop_gained	8.234e-08	60.6081
41272#M274#M27.4 Ureteroscopic insertion of ureteric stent	1-39353166-A-G	'MACF1'	missense_variant	8.239e-08	125.069
Union#M4802#M48.02 Spinal stenosis (Cervical region)	5-116497370-A-G	'SEMA6A'	missense_variant	8.266e-08	126.204
Union#BlockG20-G26#G20-G26 Extrapyramidal and movement disorders	8-37873228-G-A	'RAB11FIP1'	non_coding_transcript_exon_variant	8.285e-08	1.7629
41272#Z427#Z42.7 Penis	16-12803721-G-T	'CPPED1'	missense_variant	8.3e-08	0
Union#S6270#S62.70 Multiple fractures of fingers (closed)	8-142521957-C-T	'ADGRB1'	splice_region_variant	8.321e-08	6.6535
41202#M430#M43.0 Spondylolysis	1-24084547-G-A	'MYOM3'	synonymous_variant	8.326e-08	419.882
41200#V444#V44.4 Vertebroplasty of fracture of spine	6-7581403-G-A	'DSP'	missense_variant	8.334e-08	3.0597
41272#L728#L72.8 Other specified diagnostic transluminal operations on other artery	13-27273322-G-C	'RASL11A'	missense_variant	8.345e-08	411.854
41202#E669#E66.9 Obesity| unspecified	17-83051746-C-T	'B3GNTL1'	synonymous_variant	8.345e-08	2.399
Union#S202#S20.2 Contusion of thorax	2-23642672-C-T	'KLHL29'	synonymous_variant	8.354e-08	440.283
41200#W87#W87 Diagnostic endoscopic examination of knee joint	3-69057261-A-G	'UBA3'	missense_variant	8.38e-08	228.814
41272#T67#T67 Primary repair of tendon	5-58583211-G-A	'RAB3C'	start_lost	8.407e-08	346.899
41202#H04#H04 Disorders of lachrymal system	1-107751154-G-A	'VAV3'	stop_gained	8.419e-08	64.7889
41272#C65#C65 Operations following glaucoma surgery	2-32736706-A-C	'TTC27'	missense_variant	8.423e-08	473.199
20001#1053#non-hodgkins lymphoma	15-74595673-GGCAGCAGCGCCA-G	'ARID3B'	conservative_inframe_deletion	8.467e-08	129.041
41200#Q15#Q15 Introduction of other substance into uterine cavity	1-33846927-C-T	'CSMD2'	synonymous_variant	8.468e-08	443.514
41202#S0280#S02.80 Fractures of other skull and facial bones (closed)	2-130914235-G-A	'ARHGEF4'	missense_variant	8.499e-08
41202#N814#N81.4 Uterovaginal prolapse| unspecified	5-112864652-G-A	'SRP19'	missense_variant	8.52e-08	188.32
Union#D036#D03.6 Melanoma in situ of upper limb| including shoulder	22-21636533-C-T	'CCDC116'	synonymous_variant	8.535e-08	51.2409
41202#M163#M16.3 Other dysplastic coxarthrosis	6-3273115-G-A	'SLC22A23'	synonymous_variant	8.535e-08	113.907
Union#K056#K05.6 Periodontal disease| unspecified	6-7574705-C-T	'DSP'	synonymous_variant	8.554e-08	21.0984
40006#C911#C91.1 Chronic lymphocytic leukaemia	3-5122314-G-T	'ARL8B'	missense_variant	8.559e-08	735.452
41272#T598#T59.8 Other specified excision of ganglion	11-46374753-C-T	'DGKZ'	synonymous_variant	8.577e-08	437.724
Union#K571#K57.1 Diverticular disease of small intestine without perforation or abscess	14-55411839-A-G	'ATG14'	5_prime_UTR_variant	8.609e-08	119.643
41200#T05#T05 Other operations on chest wall	7-65399851-T-C	'ZNF92'	synonymous_variant	8.648e-08	461.566
41202#BlockI95-I99#I95-I99 Other and unspecified disorders of the circulatory system	14-64249581-T-C	'ESR2'	missense_variant	8.67e-08	226.992
41272#H23#H23 Endoscopic extirpation of lesion of lower bowel using fibreoptic sigmoidoscope	15-82665493-C-T	'AP3B2'	synonymous_variant	8.689e-08	1.4412
41200#W14#W14 Diaphyseal division of bone	17-48112052-T-G	'SNX11'	missense_variant	8.731e-08	614.883
41202#I74#I74 Arterial embolism and thrombosis	1-32302670-C-T	'HDAC1'	synonymous_variant	8.736e-08
20002#1079#cardiomyopathy	19-11831561-A-G	'ZNF440'	missense_variant	8.778e-08	123.545
41202#S53#S53 Dislocation| sprain and strain of joints and ligaments of elbow	16-81127956-C-G	'PKD1L2'	missense_variant	8.784e-08	416.11
41200#W362#W36.2 Needle biopsy of lesion of bone NEC	16-286417-G-A	'PDIA2'	missense_variant	8.812e-08	436.69
41272#Q024#Q02.4 Cryotherapy to lesion of cervix uteri	1-177960975-G-A	'CRYZL2P-SEC16B'	non_coding_transcript_exon_variant	8.815e-08	437.446
Source of report of F40 (phobic anxiety disorders)	6-33069200-G-A	'HLA-DPA1'	synonymous_variant	8.837e-08	1.8073
Union#M2339#M23.39 Other meniscus derangements (Unspecified ligament or Unspecified meniscus)	11-57501196-G-A	'SLC43A1'	synonymous_variant	8.84e-08	410.154
Union#S068#S06.8 Other intracranial injuries	12-16272705-G-C	'SLC15A5'	missense_variant	8.865e-08	50.6399
41202#T820#T82.0 Mechanical complication of heart valve prosthesis	13-98794751-T-C	'DOCK9'	synonymous_variant&splice_region_variant	8.865e-08	4.1819
Union#D120#D12.0 Caecum	20-34920708-T-C	'ACSS2'	missense_variant&splice_region_variant	8.874e-08	342.11
Source of report of B15 (acute hepatitis a)	21-42418432-A-G	'UBASH3A'	missense_variant	8.923e-08	121.178
Union#N602#N60.2 Fibroadenosis of breast	5-147081245-A-T	'PPP2R2B'	5_prime_UTR_variant	8.932e-08	552.845
Union#H10#H10 Conjunctivitis	16-89710715-C-T	'VPS9D1'	missense_variant	8.938e-08	1.2112
41272#C81#C81 Photocoagulation of retina for detachment	5-180040600-G-A	'RNF130'	missense_variant	8.952e-08	139.85
Source of report of F44 (dissociative [conversion] disorders)	2-181524188-C-T	'ITGA4'	synonymous_variant	8.976e-08	454.599
Union#T130#T13.0 Superficial injury of lower limb| level unspecified	15-75375924-G-A	'SIN3A'	non_coding_transcript_exon_variant	8.978e-08	401.917
Union#N815#N81.5 Vaginal enterocele	8-53795733-G-A	'ATP6V1H'	missense_variant	9.006e-08	54.3243
41202#M2333#M23.33 Other meniscus derangements (Medial collateral ligament or Other and unspecified medial meniscus)	2-178528260-G-A	'TTN-AS1'	non_coding_transcript_exon_variant	9.016e-08	12.7052
Source of report of N05 (unspecified nephritic syndrome)	15-90980948-G-A	'PRC1'	missense_variant	9.053e-08	547.816
Union#N814#N81.4 Uterovaginal prolapse| unspecified	12-51359338-G-A	'GALNT6'	splice_region_variant	9.056e-08	59.2467
41272#H205#H20.5 Fibreoptic endoscopic submucosal resection of lesion of colon	2-99163015-C-T	'LIPT1'	missense_variant	9.065e-08
Union#K098#K09.8 Other cysts of oral region| not elsewhere classified	3-197027948-C-G	'MELTF'	non_coding_transcript_exon_variant	9.077e-08	0.2702
41272#Z87#Z87 Other part of musculoskeletal system	7-99052428-G-C	'SMURF1'	synonymous_variant	9.098e-08	0.5457
Union#S644#S64.4 Injury of digital nerve of other finger	2-27615191-C-A	'ZNF512'	synonymous_variant	9.126e-08	0.5298
41272#Y062#Y06.2 Deroofing of cyst of organ NOC	7-1471648-CAGAG-C	'INTS1'	splice_region_variant	9.132e-08	408.882
Union#F01#F01 Vascular dementia	4-966118-G-A	'DGKQ'	non_coding_transcript_exon_variant	9.142e-08	20.9748
41202#C911#C91.1 Chronic lymphocytic leukaemia	7-151049379-G-A	'ASIC3'	missense_variant	9.142e-08	52.0343
Source of report of D69 (purpura and other haemorrhagic conditions)	1-44803082-G-T	'PLK3'	missense_variant	9.146e-08	8.0445
41200#U051#U05.1 Computed tomography of head	2-215408175-C-T	'FN1'	synonymous_variant	9.171e-08	21.3536
Union#M1393#M13.93 Arthritis| unspecified (Forearm)	19-1005032-G-A	'GRIN3B'	missense_variant	9.196e-08	416.885
41202#BlockB99-B99#B99-B99 Other infectious diseases	8-80171379-CCCG-C	'TPD52'	conservative_inframe_deletion	9.218e-08	109.14
Union#M07#M07 Psoriatic and enteropathic arthropathies	11-77159530-G-T	'MYO7A'	splice_region_variant	9.224e-08	126.066
41202#Z46#Z46 Fitting and adjustment of other devices	2-30955740-C-G	'GALNT14'	splice_acceptor_variant	9.242e-08	176.856
Source of report of L50 (urticaria)	6-26252019-C-CA	'HIST1H2BH'	frameshift_variant	9.259e-08	176.753
41272#X503#X50.3 Advanced cardiac pulmonary resuscitation	19-10489367-G-A	'KEAP1'	missense_variant&splice_region_variant	9.264e-08	488.138
41202#H61#H61 Other disorders of external ear	19-10921715-G-A	'CARM1'	synonymous_variant	9.292e-08	15.567
41202#C14#C14 Malignant neoplasm of other and ill-defined sites in the lip| oral cavity and pharynx	4-85995150-G-A	'ARHGAP24'	missense_variant	9.316e-08	410.365
Union#G20#G20 Parkinson's disease	22-40308549-T-C	'TNRC6B'	synonymous_variant	9.321e-08	222.769
Union#I30#I30 Acute pericarditis	16-85663592-C-T	'GSE1'	synonymous_variant	9.335e-08	714.05
Union#S6260#S62.60 Fracture of other finger (closed)	12-6319098-A-G	'PLEKHG6'	missense_variant	9.344e-08	52.7908
Union#M2596#M25.96 Joint disorder| unspecified (Lower leg)	16-66963611-C-T	'CES3'	synonymous_variant	9.345e-08	410.515
41272#S08#S08 Curettage of lesion of skin	3-101343904-T-C	'SENP7'	missense_variant	9.348e-08	56.8253
Union#I05#I05 Rheumatic mitral valve diseases	17-42697739-G-A	'CNTNAP1'	missense_variant	9.35e-08	541.917
41200#U21#U21 Diagnostic imaging procedures	5-176386939-A-T	'NOP16'	missense_variant	9.356e-08	37.8162
41200#M091#M09.1 Endoscopic ultrasound fragmentation of calculus of kidney	5-111484125-C-T	'CAMK4'	missense_variant	9.378e-08	404.447
40002#ChapterXVIII#Chapter XVIII Symptoms| signs and abnormal clinical and laboratory findings| not elsewhere classified	17-11704359-A-C	'DNAH9'	missense_variant	9.403e-08
41202#N36#N36 Other disorders of urethra	2-151575762-G-A	'NEB'	missense_variant	9.409e-08	712.066
41200#U21#U21 Diagnostic imaging procedures	4-26430953-C-T	'RBPJ'	synonymous_variant	9.412e-08	37.7817
41272#X45#X45 Donation of organ	3-11809494-C-G	'TAMM41'	3_prime_UTR_variant	9.422e-08	413.457
Union#M77#M77 Other enthesopathies	15-65957626-C-T	'MEGF11'	missense_variant	9.436e-08
41200#J121#J12.1 Percutaneous drainage of liver	18-23845084-G-A	'LAMA3'	missense_variant	9.464e-08	107.909
Source of report of H61 (other disorders of external ear)	15-66548576-T-C	'LCTL'	missense_variant	9.478e-08	2.9094
Source of report of O40 (polyhydramnios)	5-75146793-T-C	'ANKRD31'	missense_variant	9.509e-08	422.971
Source of report of O40 (polyhydramnios)	7-98310568-A-C	'BAIAP2L1'	missense_variant	9.512e-08	422.922
Union#C221#C22.1 Intrahepatic bile duct carcinoma	20-56452645-T-TA	'CASS4'	frameshift_variant	9.513e-08	481.864
41272#A05#A05 Drainage of lesion of tissue of brain	12-64501412-G-A	'TBK1'	3_prime_UTR_variant	9.521e-08	107.571
Union#BlockM86-M90#M86-M90 Other osteopathies	1-15360646-A-T	'FHAD1'	missense_variant	9.536e-08	7.2442
41200#W59#W59 Fusion of joint of toe	3-47496024-C-T	'ELP6'	3_prime_UTR_variant	9.547e-08	64.9859
41200#W59#W59 Fusion of joint of toe	3-49831909-C-G	'TRAIP'	splice_region_variant	9.547e-08	64.9859
41200#M01#M01 Transplantation of kidney	5-140042826-C-T	'NRG2'	missense_variant	9.551e-08	110.141
41272#Z869#Z86.9 Joint of foot NEC	11-49032326-T-A	'TRIM49B'	missense_variant	9.553e-08	49.8074
Union#R60#R60 Oedema| not elsewhere classified	1-40061737-G-A	'CAP1'	synonymous_variant&splice_region_variant	9.564e-08	35.1695
41200#T102#T10.2 Endoscopic pleurodesis using talc	18-9399393-C-G	'TWSG1'	missense_variant	9.571e-08	444.82
41272#X851#X85.1 Torsion dystonias and other involuntary movements drugs Band 1	18-58366145-T-C	'NEDD4L'	synonymous_variant	9.578e-08	10.4564
Union#K859#K85.9 Acute pancreatitis| unspecified	11-83245538-G-T	'ANKRD42'	synonymous_variant	9.607e-08	8.9554
Union#R92#R92 Abnormal findings on diagnostic imaging of breast	9-125055870-A-C	'SCAI'	splice_region_variant	9.61e-08	408.681
41272#U175#U17.5 Computed tomography of colon	12-57694885-G-A	'OS9'	missense_variant	9.613e-08	429.003
Union#O681#O68.1 Labour and delivery complicated by meconium in amniotic fluid	2-162306742-C-A	'IFIH1'	stop_gained	9.625e-08	137.462
40006#C50#C50 Malignant neoplasm of breast	5-139426236-A-C	'DNAJC18'	missense_variant	9.636e-08	14.9632
Union#O363#O36.3 Maternal care for signs of foetal hypoxia	8-143812392-C-A	'SCRIB'	splice_region_variant	9.686e-08	403.884
41202#BlockC43-C44#C43-C44 Melanoma and other malignant neoplasms of skin	1-153818827-T-C	'GATAD2B'	synonymous_variant&splice_region_variant	9.692e-08	34.4216
41200#S09#S09 Photodestruction of lesion of skin	7-66633397-G-A	'KCTD7'	synonymous_variant	9.693e-08	0.3524
41202#G403#G40.3 Generalised idiopathic epilepsy and epileptic syndromes	1-92677203-G-A	'EVI5'	synonymous_variant	9.714e-08	479.465
41202#K74#K74 Fibrosis and cirrhosis of liver	8-75553199-TAC-T	'HNF4G'	splice_region_variant	9.715e-08	119.112
Union#E876#E87.6 Hypokalaemia	12-117232102-G-A	'NOS1'	missense_variant	9.73e-08	67.0649
Union#R101#R10.1 Pain localised to upper abdomen	17-36577971-T-C	'GGNBP2'	non_coding_transcript_exon_variant	9.732e-08	12.7347
41272#B28#B28 Other excision of breast	1-1955653-G-A	'CFAP74'	non_coding_transcript_exon_variant	9.732e-08	5.0697
41272#H562#H56.2 Lateral sphincterotomy of anus	3-119648196-A-G	'POPDC2'	missense_variant	9.743e-08	4.6568
41202#D12#D12 Benign neoplasm of colon| rectum| anus and anal canal	16-69150878-G-A	'UTP4'	missense_variant	9.772e-08	86.6418
41272#T85#T85 Block dissection of lymph nodes	11-66557892-G-C	'ACTN3'	missense_variant	9.787e-08	112.685
41272#W192#W19.2 Primary open reduction of fracture of long bone and fixation using rigid nail NEC	1-184795866-G-A	'FAM129A'	missense_variant	9.818e-08	2.3271
41272#W76#W76 Other operations on ligament	16-81160813-C-T	'PKD1L2'	synonymous_variant	9.83e-08	107.736
41200#U543#U54.3 Delivery of rehabilitation for stroke	1-147758514-C-T	'GJA5'	missense_variant	9.832e-08	589.575
41272#M66#M66 Other therapeutic endoscopic operations on outlet of male bladder	19-13819456-C-T	'ZSWIM4'	missense_variant	9.832e-08	3.2881
Union#BlockZ30-Z39#Z30-Z39 Persons encountering health services in circumstances related to reproduction	22-50465821-T-C	'SBF1'	missense_variant	9.844e-08	16.0603
41200#A76#A76 Chemical destruction of sympathetic nerve	18-70324683-T-C	'SOCS6'	synonymous_variant	9.863e-08	389.313
Union#R101#R10.1 Pain localised to upper abdomen	6-142302304-G-A	'ADGRG6'	5_prime_UTR_variant	9.874e-08
Union#J988#J98.8 Other specified respiratory disorders	17-32360644-T-C	'ZNF207'	synonymous_variant	9.875e-08	460.435
Union#L059#L05.9 Pilonidal cyst without abscess	17-6472816-G-A	'PITPNM3'	missense_variant	9.905e-08	533.332
41272#S608#S60.8 Other specified other operations on skin	1-152218914-G-T	'HRNR'	missense_variant	9.929e-08	411.755
41202#C795#C79.5 Secondary malignant neoplasm of bone and bone marrow	4-102635002-C-T	'MANBA'	missense_variant	9.933e-08	31.4297
Union#C83#C83 Diffuse non-Hodgkin's lymphoma	17-78561726-G-A	'DNAH17'	synonymous_variant	9.962e-08	21.0282
41200#S411#S41.1 Primary suture of skin of head or neck NEC	17-3690979-G-T	'P2RX5'	missense_variant	9.963e-08	587.33
41200#Q172#Q17.2 Endoscopic cauterisation of lesion of uterus	7-43444298-G-A	'HECW1'	missense_variant	9.978e-08	108.344
41202#M211#M21.1 Varus deformity| not elsewhere classified	12-82857063-T-C	'TMTC2'	missense_variant	9.982e-08	396.262
41202#K852#K85.2 Alcohol-induced acute pancreatitis	8-33597430-C-T	'DUSP26'	missense_variant	9.993e-08	429.815
41272#O17#O17 Secondary closed reduction of fracture of bone and internal fixation	17-42844752-T-C	'AOC2'	synonymous_variant	9.997e-08	425.935
41200#W083#W08.3 Excision of excrescence of bone	2-96832617-C-T	'CNNM3'	3_prime_UTR_variant	1.001e-07	696.406
41202#O16#O16 Unspecified maternal hypertension	2-96549996-G-A	'ARID5A'	non_coding_transcript_exon_variant	1.001e-07	698.469
20002#1266#head injury	13-21140541-G-T	'SAP18'	5_prime_UTR_variant	1.001e-07	31.0628
41200#J48#J48 Other therapeutic percutaneous operations on bile duct	5-78998119-T-C	'DMGDH'	missense_variant	1.006e-07	386.231
41202#I251#I25.1 Atherosclerotic heart disease	2-36805653-T-A	'VIT'	missense_variant	1.006e-07	2.1633
41272#Z866#Z86.6 Interphalangeal joint of toe	2-233760581-T-C	'UGT1A1'	synonymous_variant	1.014e-07	12.5398
41272#C104#C10.4 Suture of eyebrow	16-53645944-G-A	'RPGRIP1L'	synonymous_variant	1.014e-07	394.485
41272#Z29#Z29 Other part of bowel	12-39682918-G-T	'C12orf40'	missense_variant	1.015e-07	37.3448
Union#M2542#M25.42 Effusion of joint (Upper arm)	3-183650960-G-A	'KLHL24'	missense_variant	1.017e-07	11384.7
41202#H044#H04.4 Chronic inflammation of lachrymal passages	20-38311913-G-A	'BPI'	synonymous_variant	1.017e-07	387.3
41202#Z138#Z13.8 Special screening examination for other specified diseases and disorders	10-34382656-G-A	'PARD3'	missense_variant	1.019e-07	21.3995
Union#M9078#M90.78 Fracture of bone in neoplastic disease (Other)	16-19457013-C-G	'TMC5'	missense_variant	1.02e-07	435.394
41272#F115#F11.5 Endosseous implantation into jaw	12-48843952-C-T	'DDX23'	missense_variant	1.026e-07	106.177
Union#D33#D33 Benign neoplasm of brain and other parts of central nervous system	1-186333273-T-A	'TPR'	missense_variant	1.028e-07	524.959
41272#Z907#Z90.7 Toe NEC	2-50538388-G-A	'NRXN1'	missense_variant	1.029e-07	690.396
41272#Z80#Z80 Other bone of foot	9-84299573-A-G	'SLC28A3'	splice_region_variant	1.034e-07	24.0666
41272#Z756#Z75.6 Acetabulum	10-15018121-A-G	'DCLRE1CP1'	non_coding_transcript_exon_variant	1.034e-07	579.093
41202#BlockM05-M14#M05-M14 Inflammatory polyarthropathies	2-151548337-C-T	'NEB'	missense_variant	1.034e-07	4.7214
41202#Z434#Z43.4 Attention to other artificial openings of digestive tract	17-18977003-C-T	'FAM83G'	missense_variant	1.034e-07	382.75
Union#N895#N89.5 Stricture and atresia of vagina	17-35479281-A-T	'SLFN12L'	missense_variant	1.036e-07	470.945
41272#W371#W37.1 Primary total prosthetic replacement of hip joint using cement	5-157252644-G-A	'ITK'	missense_variant	1.036e-07	8.1968
41202#BlockL80-L99#L80-L99 Other disorders of the skin and subcutaneous tissue	6-108868923-G-T	'ARMC2'	missense_variant	1.037e-07	6.0481
41272#J563#J56.3 Pancreaticoduodenectomy NEC	1-203217756-G-A	'CHIT1'	missense_variant	1.038e-07	381.486
Union#F322#F32.2 Severe depressive episode without psychotic symptoms	10-30029020-C-T	'JCAD'	synonymous_variant	1.039e-07	2.2635
20002#1559#miscarriage	2-219601622-G-GTTT	'STK11IP'	splice_region_variant	1.039e-07	2.9531
20002#1644#fracture rib	1-64860058-C-T	'JAK1'	non_coding_transcript_exon_variant	1.041e-07	579.495
41272#W301#W30.1 Application of external fixation to bone NEC	22-21672357-C-T	'PPIL2'	synonymous_variant	1.042e-07	523.118
41272#W83#W83 Therapeutic endoscopic operations on other articular cartilage	5-176392950-G-A	'CLTB'	splice_region_variant	1.043e-07	0.7334
Union#J38#J38 Diseases of vocal cords and larynx| not elsewhere classified	16-69109779-G-C	'HAS3'	missense_variant	1.045e-07	59.3083
41272#F094#F09.4 Surgical removal of tooth NEC	19-8900319-G-A	'MUC16'	missense_variant	1.046e-07	130.152
41272#X713#X71.3 Procurement of drugs for chemotherapy for neoplasm for regimens in Band 8	17-5033455-C-T	'SLC52A1'	non_coding_transcript_exon_variant	1.047e-07	0.313
41202#R41#R41 Other symptoms and signs involving cognitive functions and awareness	20-58994701-G-A	'NELFCD'	3_prime_UTR_variant	1.054e-07	61.9105
41200#K402#K40.2 Saphenous vein graft replacement of two coronary arteries	1-973334-C-T	'PLEKHN1'	splice_region_variant	1.055e-07	110.548
20002#1677#scarlet fever | scarlatina	12-57772734-C-A	'EEF1AKMT3'	missense_variant	1.055e-07	487.382
41272#C87#C87 Evaluation of retina	9-137030931-C-T	'FUT7'	missense_variant	1.056e-07	4.1084
41202#O814#O81.4 Vacuum extractor delivery	10-86662400-C-T	'OPN4'	missense_variant	1.056e-07
41202#M4802#M48.02 Spinal stenosis (Cervical region)	1-232984469-G-A	'PCNX2'	synonymous_variant	1.056e-07	49.22
41202#Z432#Z43.2 Attention to ileostomy	19-43847013-T-G	'ZNF283'	missense_variant	1.057e-07	20.4959
Union#K704#K70.4 Alcoholic hepatic failure	9-15971688-T-C	'CCDC171'	missense_variant	1.059e-07	451.664
41200#A51#A51 Other operations on meninges of spinal cord	12-31984578-C-G	'KIAA1551'	missense_variant	1.06e-07	0.0693
Union#N321#N32.1 Vesicointestinal fistula	2-97124550-G-A	'ANKRD36'	synonymous_variant	1.06e-07	10.4835
41202#S43#S43 Dislocation| sprain and strain of joints and ligaments of shoulder girdle	13-113159236-C-T	'PROZ'	synonymous_variant	1.06e-07	684.584
20002#1197#kidney stone|ureter stone|bladder stone	18-8085805-C-T	'PTPRM'	synonymous_variant	1.06e-07	34.9958
41272#H55#H55 Other operations on perianal region	3-184580680-G-T	'EPHB3'	non_coding_transcript_exon_variant	1.061e-07
41202#C34#C34 Malignant neoplasm of bronchus and lung	17-40777087-C-T	'KRT27'	missense_variant	1.061e-07	326.977
41202#G40#G40 Epilepsy	2-169157465-G-A	'LRP2'	synonymous_variant	1.062e-07	52.8821
40002#I350#I35.0 Aortic (valve) stenosis	10-96368052-A-C	'TLL2'	3_prime_UTR_variant	1.065e-07	3.4478
Union#M83#M83 Adult osteomalacia	11-65582579-C-G	'EHBP1L1'	missense_variant	1.074e-07	385.856
41272#W391#W39.1 Primary total prosthetic replacement of hip joint NEC	20-45222652-C-A	'SEMG2'	synonymous_variant	1.075e-07	571.821
Source of report of H50 (other strabismus)	1-26363129-T-C	'ZNF683'	missense_variant	1.078e-07	138.867
41272#M619#M61.9 Unspecified open excision of prostate	7-30594918-G-C	'GARS'	5_prime_UTR_variant	1.079e-07	573.635
Union#J101#J10.1 Influenza with other respiratory manifestations| influenza virus identified	12-56157753-C-G	'MYL6B'	3_prime_UTR_variant	1.081e-07	570.45
41200#L849#L84.9 Unspecified combined operations on varicose vein of leg	21-14967968-C-T	'NRIP1'	synonymous_variant	1.083e-07	23.617
41200#W35#W35 Therapeutic puncture of bone	1-34855390-G-A	'SMIM12'	3_prime_UTR_variant	1.083e-07	376.326
41272#H564#H56.4 Excision of anal fissure	6-57196593-A-G	'RAB23'	synonymous_variant	1.085e-07	395.96
41202#S0240#S02.40 Fracture of malar and maxillary bones (closed)	10-82985553-C-T	'NRG3'	missense_variant	1.085e-07	29.243
Union#R739#R73.9 Hyperglycaemia| unspecified	11-56291012-C-G	'OR8H1'	synonymous_variant	1.086e-07	570.049
41272#T202#T20.2 Primary repair of inguinal hernia using insert of prosthetic material	16-10532940-C-T	'EMP2'	missense_variant	1.089e-07	22.1362
41202#R268#R26.8 Other and unspecified abnormalities of gait and mobility	6-152367186-G-T	'SYNE1'	missense_variant	1.093e-07	996.673
41200#W043#W04.3 Subtalar fusion of joints of hindfoot	1-115286778-G-A	'NGF'	synonymous_variant	1.094e-07	392.405
41202#H57#H57 Other disorders of eye and adnexa	17-39723374-G-C	'ERBB2'	missense_variant	1.094e-07	444.687
40006#D071#D07.1 Vulva	1-36171170-G-A	'MAP7D1'	synonymous_variant	1.094e-07	408.745
Union#K112#K11.2 Sialoadenitis	4-109532679-C-T	'SEC24B'	missense_variant	1.095e-07	108.646
41272#Y95#Y95 Gestational age	16-87837854-G-A	'SLC7A5'	synonymous_variant	1.095e-07	112.917
Union#I269#I26.9 Pulmonary embolism without mention of acute cor pulmonale	19-35228254-T-C	'FAM187B'	missense_variant	1.096e-07
41272#Y188#Y18.8 Other specified release of organ NOC	6-157875201-A-G	'AL391863.1'	non_coding_transcript_exon_variant	1.101e-07	409.818
41200#N28#N28 Plastic operations on penis	17-19743228-G-T	'ALDH3A1'	splice_region_variant	1.102e-07	114.482
41272#U133#U13.3 Magnetic resonance imaging of bone	11-62526781-C-T	'AHNAK'	missense_variant	1.102e-07	481.034
Union#B54#B54 Unspecified malaria	9-89332958-C-T	'SECISBP2'	missense_variant	1.103e-07	112.441
41272#Y483#Y48.3 Laminectomy approach to lumbar spine	2-233034458-C-T	'NEU2'	missense_variant	1.103e-07	382.172
41202#S6200#S62.00 Fracture of navicular [scaphoid] bone of hand (closed)	12-24901957-G-A	'BCAT1'	splice_region_variant	1.105e-07	8.6
41202#M8403#M84.03 Malunion of fracture (Forearm)	6-49431677-G-C	'MUT'	3_prime_UTR_variant	1.105e-07	106.774
20002#1533#disc degeneration	11-58267596-C-T	'OR10W1'	missense_variant	1.105e-07	111.532
41200#T673#T67.3 Primary repair of tendon using permanent prosthesis	9-128640735-C-T	'WDR34'	missense_variant	1.106e-07	10932.3
41202#N943#N94.3 Premenstrual tension syndrome	19-51417555-CG-C	'SIGLEC10'	frameshift_variant	1.106e-07
Union#C911#C91.1 Chronic lymphocytic leukaemia	12-48773519-G-C	'ADCY6'	synonymous_variant	1.107e-07	991.218
41200#C812#C81.2 Laser photocoagulation of retina for detachment	19-39539737-G-C	'EID2'	missense_variant	1.108e-07	104.773
41200#C292#C29.2 Enlargement of lacrimal punctum	15-57709169-A-T	'POLR2M'	missense_variant	1.109e-07	673.301
Union#E271#E27.1 Primary adrenocortical insufficiency	11-802379-T-C	'PIDD1'	missense_variant	1.109e-07	0.4206
41202#BlockO94-O99#O94-O99 Other obstetric conditions| not elsewhere classified	19-9758064-T-C	'ZNF846'	missense_variant	1.109e-07	122.773
41202#D172#D17.2 Benign lipomatous neoplasm of skin and subcutaneous tissue of limbs	6-106451728-C-T	'CRYBG1'	stop_gained	1.109e-07	157.038
41200#A12#A12 Creation of connection from ventricle of brain	11-94821548-G-A	'AMOTL1'	synonymous_variant	1.112e-07	48.3755
41272#K752#K75.2 Percutaneous transluminal balloon angioplasty and insertion of 3 or more drug-eluting stents into coronary artery	6-32126127-A-G	'ATF6B'	synonymous_variant	1.117e-07	132.342
41272#H07#H07 Other excision of right hemicolon	12-81339303-G-C	'PPFIA2'	missense_variant	1.118e-07	137.617
41200#R182#R18.2 Lower uterine segment caesarean delivery NEC	6-87255630-A-C	'ZNF292'	synonymous_variant	1.12e-07	61.1394
41200#U103#U10.3 Cardiac magnetic resonance imaging	14-74260646-G-C	'VSX2'	missense_variant	1.121e-07	421.012
Union#G438#G43.8 Other migraine	7-100887025-C-T	'SRRT'	non_coding_transcript_exon_variant	1.121e-07	390.969
41272#O302#O30.2 Splenic flexure	11-110580797-A-G	'ARHGAP20'	missense_variant	1.121e-07	72.414
41200#X891#X89.1 Monoclonal antibodies Band 1	15-75358753-G-A	'MAN2C1'	missense_variant	1.124e-07	103.536
41200#ChapterW#Chapter W - Other Bones and Joints	10-99804163-A-G	'ABCC2'	missense_variant	1.125e-07	6.9122
Union#I119#I11.9 Hypertensive heart disease without (congestive) heart failure	19-46722881-G-A	'STRN4'	missense_variant	1.125e-07	111.38
41200#U51#U51 Rehabilitation for neurological disorders	18-46563190-C-T	'LOXHD1'	missense_variant	1.126e-07	0.2566
41200#L86#L86 Injection into varicose vein of leg	17-76081979-G-A	'ZACN'	synonymous_variant	1.127e-07	29.5389
Union#S622#S62.2 Fracture of first metacarpal bone	7-105614354-AGAGGAG-A	'ATXN7L1'	disruptive_inframe_deletion	1.13e-07	104.692
Union#C210#C21.0 Anus| unspecified	6-15501159-G-T	'JARID2'	missense_variant	1.13e-07	103.314
41202#N90#N90 Other noninflammatory disorders of vulva and perineum	1-39850216-A-T	'TRIT1'	missense_variant	1.13e-07	0.4869
20002#1570#rubella | german measles	5-56923319-C-T	'MIER3'	missense_variant	1.134e-07	508.398
Union#L50#L50 Urticaria	2-37049850-TAAAAAA-T	'HEATR5B'	splice_region_variant	1.136e-07	7.5448
Union#D443#D44.3 Pituitary gland	3-63996134-G-T	'ATXN7'	missense_variant	1.136e-07	376.408
Source of report of O42 (premature rupture of membranes)	1-210094548-TGAA-T	'SYT14'	disruptive_inframe_deletion	1.136e-07	0.6038
41200#W06#W06 Total excision of bone	10-75401447-G-C	'ZNF503'	5_prime_UTR_variant	1.137e-07	12.3257
Source of report of A63 (other predominantly sexually transmitted diseases, not elsewhere classified)	12-55426420-C-G	'OR6C76'	missense_variant	1.141e-07	127.305
Union#H90#H90 Conductive and sensorineural hearing loss	7-41964731-C-T	'GLI3'	missense_variant	1.144e-07	88.7118
41202#G20#G20 Parkinson's disease	7-44624507-C-T	'OGDH'	missense_variant	1.147e-07	3.7866
41200#U055#U05.5 Magnetic resonance imaging of spine	2-201258385-G-A	'CASP8'	splice_region_variant	1.148e-07	7.7567
Union#Q658#Q65.8 Other congenital deformities of hip	1-23091615-G-A	'LUZP1'	missense_variant	1.148e-07	388.128
41200#X961#X96.1 Immunoglobulins Band 1	11-124887421-C-T	'ROBO4'	missense_variant	1.15e-07	48.2921
Union#C821#C82.1 Mixed small cleaved and large cell| follicular	1-207899860-C-A	'CD34'	missense_variant	1.15e-07	5.4959
Source of report of E80 (disorders of porphyrin and bilirubin metabolism)	17-82939423-C-T	'TBCD'	synonymous_variant	1.15e-07	4.3746
41202#C443#C44.3 Skin of other and unspecified parts of face	6-44002929-C-T	'C6orf223'	missense_variant	1.15e-07	12.0728
41272#A651#A65.1 Carpal tunnel release	1-27882318-C-T	'THEMIS2'	missense_variant	1.151e-07	4.5655
Union#I99#I99 Other and unspecified disorders of circulatory system	15-63244819-A-G	'RAB8B'	splice_region_variant	1.153e-07	28.7961
41200#W283#W28.3 Removal of internal fixation from bone NEC	17-56350937-T-C	'ANKFN1'	synonymous_variant	1.154e-07	319.962
41202#N288#N28.8 Other specified disorders of kidney and ureter	12-40320032-C-A	'LRRK2'	synonymous_variant	1.157e-07	2.0369
41202#M4802#M48.02 Spinal stenosis (Cervical region)	22-36304042-G-A	'MYH9'	synonymous_variant	1.157e-07	474.16
41272#S014#S01.4 Browlift NEC	22-50431307-G-T	'PPP6R2'	synonymous_variant	1.16e-07	376.812
Source of report of E85 (amyloidosis)	9-128469257-C-T	'ODF2'	synonymous_variant	1.162e-07	382.861
41202#K06#K06 Other disorders of gingiva and edentulous alveolar ridge	9-35399662-G-A	'UNC13B'	missense_variant	1.167e-07	107.632
Union#M71#M71 Other bursopathies	3-33132676-G-A	'CRTAP'	synonymous_variant	1.172e-07	1.3019
41272#Z908#Z90.8 Specified leg region NEC	6-35857358-A-C	'SRPK1'	missense_variant	1.173e-07	379.768
42023#Source of vascular dementia report	6-26020501-T-C	'HIST1H3A'	synonymous_variant	1.173e-07	503.334
41200#W90#W90 Puncture of joint	1-33600906-C-T	'CSMD2'	missense_variant	1.174e-07	3.9939
20002#1387#hayfever|allergic rhinitis	16-72074304-CCT-C	'HPR'	frameshift_variant	1.174e-07	15.1227
41202#J348#J34.8 Other specified disorders of nose and nasal sinuses	13-38880287-G-A	'FREM2'	missense_variant	1.176e-07	54.7871
40002#C911#C91.1 Chronic lymphocytic leukaemia	20-23086091-G-A	'CD93'	synonymous_variant	1.176e-07	105.62
Union#D510#D51.0 Vitamin B12 deficiency anaemia due to intrinsic factor deficiency	3-52439913-G-A	'SEMA3G'	synonymous_variant	1.178e-07	123.212
Union#R202#R20.2 Paraesthesia of skin	4-82871435-A-C	'SEC31A'	missense_variant	1.178e-07	7.0033
Union#C434#C43.4 Malignant melanoma of scalp and neck	22-20859092-C-T	'SNAP29'	5_prime_UTR_premature_start_codon_gain_variant	1.181e-07	3.535
Union#E271#E27.1 Primary adrenocortical insufficiency	11-804212-C-A	'PIDD1'	synonymous_variant	1.183e-07	0.4225
Union#G729#G72.9 Myopathy| unspecified	19-38413412-C-A	'RASGRP4'	synonymous_variant	1.183e-07	4.5333
41200#T702#T70.2 Tenotomy NEC	2-37049763-G-A	'HEATR5B'	synonymous_variant	1.187e-07	392.364
Union#O06#O06 Unspecified abortion	6-87681616-T-C	'AKIRIN2'	splice_region_variant	1.187e-07	4.2349
22137#Doctor diagnosed tuberculosis	7-44064922-C-G	'PGAM2'	missense_variant	1.187e-07
20002#1378#wegners granulmatosis	3-184258549-G-T	'EEF1AKMT4'	missense_variant	1.19e-07	369.723
Union#S370#S37.0 Injury of kidney	19-47476658-G-A	'KPTN'	synonymous_variant	1.191e-07	102.686
40002#N289#N28.9 Disorder of kidney and ureter| unspecified	5-148399068-A-G	'FBXO38'	synonymous_variant	1.191e-07	21.9338
Union#M5412#M54.12 Radiculopathy (Cervical region)	2-162047503-T-C	'DPP4'	splice_acceptor_variant	1.192e-07	3.0424
Union#K610#K61.0 Anal abscess	7-101038020-C-T	'MUC17'	missense_variant	1.192e-07
Union#N46#N46 Male infertility	3-113286906-T-A	'BOC'	splice_region_variant	1.192e-07	2.8573
Source of report of I20 (angina pectoris)	20-62334260-C-T	'LAMA5'	missense_variant	1.192e-07	1.2569
41272#Z07#Z07 Spinal nerve root	3-15427833-C-T	'EAF1'	synonymous_variant	1.192e-07	60.3101
Source of report of F10 (mental and behavioural disorders due to use of alcohol)	2-100571679-C-G	'PDCL3'	missense_variant	1.194e-07	9.8729
41200#M28#M28 Other endoscopic removal of calculus from ureter	7-92164994-G-A	'LRRD1'	missense_variant	1.195e-07	3.8124
41272#N181#N18.1 Reversal of bilateral vasectomy	13-29522375-G-A	'SLC7A1'	synonymous_variant	1.197e-07	390.257
41200#N328#N32.8 Other specified other operations on penis	7-149825358-C-T	'SSPO'	missense_variant	1.2e-07	103.318
41272#S08#S08 Curettage of lesion of skin	3-101257542-C-T	'IMPG2'	synonymous_variant	1.2e-07	53.5204
Union#M1397#M13.97 Arthritis| unspecified (Ankle and foot)	5-157383314-C-T	'CYFIP2'	synonymous_variant	1.201e-07	10.1349
41202#R500#R50.0 Fever with chills	12-15640736-C-A	'EPS8'	synonymous_variant	1.201e-07	103.569
41272#A295#A29.5 Excision of lesion of acoustic nerve (viii)	11-119639980-C-T	'NECTIN1'	missense_variant	1.204e-07	101.105
40002#G47#G47 Sleep disorders	3-52920571-G-A	'SFMBT1'	synonymous_variant	1.206e-07	10487.5
Union#BlockC76-C80#C76-C80 Malignant neoplasms of ill-defined| secondary and unspecified sites	8-93734760-C-T	'RBM12B'	missense_variant	1.21e-07	70.4813
41272#A842#A84.2 Electromyography	12-117268055-G-A	'NOS1'	synonymous_variant	1.215e-07	465.146
41272#D02#D02 Extirpation of lesion of external ear	10-133528552-C-T	'CYP2E1'	synonymous_variant	1.218e-07	58.6735
41272#L133#L13.3 Arteriography of pulmonary artery	1-24442210-C-T	'NIPAL3'	synonymous_variant	1.218e-07	428.398
41272#Z663#Z66.3 Cervical vertebra	11-121307455-A-G	'SC5D'	splice_acceptor_variant	1.218e-07	171.702
41272#W30#W30 Other external fixation of bone	1-12342947-C-T	'VPS13D'	synonymous_variant	1.219e-07	652.025
Union#N64#N64 Other disorders of breast	19-8485973-GGAGCGCATGGGCCCTGCCATC-G	'HNRNPM'	disruptive_inframe_deletion	1.22e-07	0.1467
Union#G838#G83.8 Other specified paralytic syndromes	19-19354429-G-A	'MAU2'	synonymous_variant	1.222e-07	368.729
41202#M7986#M79.86 Other specified soft tissue disorders (Lower leg)	19-41194565-G-T	'CYP2S1'	missense_variant	1.222e-07	33.3474
Union#T857#T85.7 Infection and inflammatory reaction due to other internal prosthetic devices| implants and grafts	7-71670094-C-T	'GALNT17'	synonymous_variant	1.223e-07	48.0877
41272#ChapterO#Chapter O - Overflow codes	17-80110730-T-C	'GAA'	missense_variant	1.223e-07	5.2445
41200#J741#J74.1 Endoscopic ultrasound examination of pancreas and biopsy of lesion of pancreas	19-29529890-C-T	'VSTM2B'	synonymous_variant	1.224e-07	102.141
41272#W50#W50 Prosthetic replacement of head of humerus not using cement	12-110346507-CAATT-C	'ATP2A2'	3_prime_UTR_variant	1.225e-07	372.614
Union#R224#R22.4 Localised swelling| mass and lump| lower limb	5-180338568-G-A	'GFPT2'	missense_variant	1.226e-07	546.871
41200#G801#G80.1 Diagnostic endoscopic examination of ileum and biopsy of lesion of ileum	12-7157527-G-A	'CLSTN3'	missense_variant	1.227e-07	360.363
41202#N701#N70.1 Chronic salpingitis and oophoritis	15-40985417-C-T	'INO80'	missense_variant	1.23e-07	15.3823
41272#W81#W81 Other open operations on joint	5-173317900-C-G	'STC2'	missense_variant	1.231e-07	124.91
41202#N394#N39.4 Other specified urinary incontinence	6-70791710-C-T	'SMAP1'	missense_variant	1.232e-07	134.477
41202#L05#L05 Pilonidal cyst	17-80227865-T-C	'SLC26A11'	missense_variant	1.232e-07	651.044
41202#K91#K91 Postprocedural disorders of digestive system| not elsewhere classified	11-1252854-G-A	'MUC5B'	missense_variant	1.234e-07	30.7241
41200#L752#L75.2 Repair of acquired arteriovenous fistula	1-193122171-C-T	'CDC73'	5_prime_UTR_variant	1.236e-07	361.555
41200#Q231#Q23.1 Unilateral salpingoophorectomy NEC	1-999583-C-T	'HES4'	missense_variant	1.245e-07	954.223
Union#A090#A09.0 Other and unspecified gastroenteritis and colitis of infectious origin	4-184009993-C-T	'STOX2'	synonymous_variant	1.245e-07	425.233
40006#C22#C22 Malignant neoplasm of liver and intrahepatic bile ducts	17-44935255-C-T	'KIF18B'	splice_region_variant	1.246e-07	462.783
41200#A529#A52.9 Unspecified therapeutic epidural injection	1-161048512-C-T	'ARHGAP30'	missense_variant	1.247e-07	365.553
41272#A55#A55 Diagnostic spinal puncture	4-65601654-A-G	'EPHA5'	synonymous_variant	1.25e-07	76.9535
41272#W844#W84.4 Endoscopic decompression of joint	16-84867039-G-A	'CRISPLD2'	missense_variant&splice_region_variant	1.253e-07	2.3188
Union#N751#N75.1 Abscess of Bartholin's gland	19-23360106-A-C	'ZNF91'	missense_variant	1.256e-07	544.34
Union#K112#K11.2 Sialoadenitis	4-109532677-A-C	'SEC24B'	synonymous_variant	1.256e-07	104.627
Union#K112#K11.2 Sialoadenitis	4-109532683-T-A	'SEC24B'	synonymous_variant	1.256e-07	104.613
41272#A642#A64.2 Primary repair of peripheral nerve NEC	19-38394739-G-A	'SPRED3'	missense_variant	1.258e-07	543.036
Union#G91#G91 Hydrocephalus	12-114355976-C-T	'TBX5'	synonymous_variant	1.259e-07	48.001
Union#K115#K11.5 Sialolithiasis	3-58866621-T-C	'C3orf67'	synonymous_variant	1.26e-07	28.2792
41202#H539#H53.9 Visual disturbance| unspecified	20-2102823-CA-C	'STK35'	frameshift_variant	1.26e-07	377.909
41200#A559#A55.9 Unspecified diagnostic spinal puncture	16-4506910-G-A	'HMOX2'	synonymous_variant	1.262e-07	1.4257
41200#L841#L84.1 Combined operations on primary long saphenous vein	20-23879518-G-A	'CST5'	synonymous_variant	1.263e-07	118.504
41272#H541#H54.1 Anorectal stretch	8-86457912-AT-A	'WWP1'	splice_region_variant	1.263e-07	0.4752
41200#X71#X71 Procurement of drugs for chemotherapy for neoplasm in Bands 6-10	12-101486510-G-A	'SPIC'	synonymous_variant	1.265e-07	22.5576
Union#M942#M94.2 Chondromalacia	2-112830541-C-T	'IL1B'	synonymous_variant	1.266e-07	28.4889
41272#K63#K63 Contrast radiology of heart	2-178749045-G-A	'TTN'	missense_variant	1.267e-07	5.4128
41202#G958#G95.8 Other specified diseases of spinal cord	22-50117257-A-C	'MOV10L1'	missense_variant	1.267e-07	4.5844
Union#K811#K81.1 Chronic cholecystitis	15-44767573-CACTG-C	'TRIM69'	frameshift_variant	1.269e-07	133.269
40011#8500#Duct adenocarcinoma	11-59211527-T-A	'MPEG1'	missense_variant	1.269e-07	4.9338
41272#R141#R14.1 Forewater rupture of amniotic membrane	10-70702415-G-A	'ADAMTS14'	missense_variant	1.271e-07	6.964
41200#X384#X38.4 Subcutaneous chemotherapy	8-43292587-T-G	'POTEA'	missense_variant	1.274e-07	540.636
20002#1136#liver|biliary|pancreas problem	1-3431000-C-T	'PRDM16'	missense_variant	1.274e-07	56.15
40011#8743#Superficial spreading melanoma	10-23104243-C-T	'MSRB2'	missense_variant&splice_region_variant	1.274e-07	3.3875
Union#R522#R52.2 Other chronic pain	5-149247884-C-G	'ABLIM3'	missense_variant	1.275e-07	540.093
41272#D15#D15 Drainage of middle ear	20-5578377-C-T	'GPCPD1'	splice_region_variant	1.276e-07	133.069
41272#C71#C71 Extracapsular extraction of lens	16-682152-C-T	'JMJD8'	3_prime_UTR_variant	1.277e-07	28.6702
41200#U328#U32.8 Other specified diagnostic blood tests	7-4801914-G-A	'RADIL'	missense_variant	1.28e-07	28.4876
41202#J180#J18.0 Bronchopneumonia| unspecified	3-52388682-G-A	'DNAH1'	non_coding_transcript_exon_variant	1.281e-07	457.493
Union#O41#O41 Other disorders of amniotic fluid and membranes	4-48557547-A-G	'FRYL'	missense_variant	1.283e-07	458.507
Union#C437#C43.7 Malignant melanoma of lower limb| including hip	19-35862004-A-G	'KIRREL2'	missense_variant	1.283e-07	5.8275
41272#Y411#Y41.1 Examination of organ under anaesthetic NOC	9-36966698-C-T	'PAX5'	missense_variant	1.283e-07	409.928
41272#S573#S57.3 Toilet of skin NEC	5-154834893-G-A	'FAXDC2'	synonymous_variant	1.284e-07	29.4172
41202#M2127#M21.27 Flexion deformity (Ankle and foot)	4-37439111-C-T	'NWD2'	synonymous_variant	1.286e-07	10173.3
41200#E026#E02.6 Rhinoplasty NEC	7-152139227-G-A	'KMT2C'	synonymous_variant	1.289e-07	366.196
41272#Y388#Y38.8 Other specified injection of therapeutic substance into organ NOC	1-223665669-A-C	'CAPN8'	5_prime_UTR_variant	1.289e-07	455.635
Union#G301#G30.1 Alzheimer's disease with late onset	5-173146945-G-T	'BNIP1'	missense_variant	1.29e-07	101.871
41202#T433#T43.3 Phenothiazine antipsychotics and neuroleptics	1-159815595-G-A	'FCRL6'	synonymous_variant	1.29e-07	357.687
Source of report of E89 (postprocedural endocrine and metabolic disorders, not elsewhere classified)	8-13090357-G-A	'DLC1'	synonymous_variant	1.291e-07	151.113
Source of report of E89 (postprocedural endocrine and metabolic disorders, not elsewhere classified)	1-232465165-G-A	'SIPA1L2'	missense_variant	1.291e-07	151.113
41202#O63#O63 Long labour	19-4445597-C-T	'UBXN6'	synonymous_variant	1.293e-07	53.2713
Union#M711#M71.1 Other infective bursitis	1-152088088-G-C	'TCHHL1'	missense_variant	1.298e-07	15.5596
Union#W20#W20 Struck by thrown| projected or falling object	21-32631496-A-C	'SYNJ1'	missense_variant	1.298e-07	10091.2
Source of report of O60 (preterm delivery)	6-56060164-A-G	'COL21A1'	missense_variant	1.298e-07	2.0329
Source of report of J04 (acute laryngitis and tracheitis)	20-44720096-G-A	'WISP2'	missense_variant	1.298e-07	310.646
Source of report of G04 (encephalitis, myelitis and encephalomyelitis)	6-144523055-G-T	'UTRN'	missense_variant	1.3e-07	454.322
Source of report of D72 (other disorders of white blood cells)	16-90032791-C-G	'GAS8'	missense_variant	1.3e-07	536.254
20002#1076#heart failure|pulmonary odema	17-82445856-C-T	'C17orf62'	splice_region_variant	1.3e-07	103.471
41200#J749#J74.9 Unspecified endoscopic ultrasound examination of pancreas	12-115972239-G-A	'MED13L'	splice_region_variant	1.303e-07	28.0698
41202#K76#K76 Other diseases of liver	12-56095798-C-T	'ERBB3'	missense_variant	1.304e-07
Union#H534#H53.4 Visual field defects	2-171059985-C-A	'TLK1'	synonymous_variant&splice_region_variant	1.305e-07	1.9764
41200#L841#L84.1 Combined operations on primary long saphenous vein	11-64116305-C-T	'FLRT1'	missense_variant	1.309e-07	19.8141
Union#R066#R06.6 Hiccough	3-31684003-C-T	'OSBPL10'	missense_variant	1.309e-07	410.503
41272#E632#E63.2 Endobronchial ultrasound examination of mediastinum	14-20447293-G-A	'OSGEP'	non_coding_transcript_exon_variant	1.31e-07	535.144
Union#O325#O32.5 Maternal care for multiple gestation with malpresentation of one foetus or more	7-103413117-G-A	'SLC26A5'	splice_region_variant	1.312e-07
Union#BlockO60-O75#O60-O75 Complications of labour and delivery	15-78935063-CT-C	'CTSH'	frameshift_variant	1.312e-07
Source of report of B01 (varicella [chickenpox])	1-83906430-G-C	'TTLL7'	missense_variant	1.313e-07	17.9914
41202#T846#T84.6 Infection and inflammatory reaction due to internal fixation device [any site]	9-133363451-A-C	'SURF4'	3_prime_UTR_variant	1.313e-07	484.794
Union#L949#L94.9 Localised connective tissue disorder| unspecified	19-54631029-C-T	'LILRB1'	stop_gained	1.314e-07	7116.82
41272#W924#W92.4 Examination of joint under anaesthetic	11-77156089-C-T	'MYO7A'	synonymous_variant&splice_region_variant	1.314e-07	3.8546
Union#J34#J34 Other disorders of nose and nasal sinuses	7-8235977-A-G	'ICA1'	5_prime_UTR_variant	1.315e-07	109.522
Source of report of N90 (other noninflammatory disorders of vulva and perineum)	9-136497148-G-C	'NOTCH1'	synonymous_variant	1.315e-07	106.049
Union#M542#M54.2 Cervicalgia	3-193331138-GA-G	'ATP13A5'	frameshift_variant	1.317e-07	168.333
Union#H359#H35.9 Retinal disorder| unspecified	2-11593008-C-G	'GREB1'	synonymous_variant	1.318e-07	5.1772
Union#M46#M46 Other inflammatory spondylopathies	17-5142130-T-C	'USP6'	synonymous_variant	1.319e-07	5.4592
41202#I11#I11 Hypertensive heart disease	3-100862364-A-G	'ABI3BP'	missense_variant	1.32e-07	7075.93
41200#H208#H20.8 Other specified endoscopic extirpation of lesion of colon	7-100826965-G-C	'SLC12A9'	non_coding_transcript_exon_variant	1.322e-07	0.5841
Union#O44#O44 Placenta praevia	7-100160584-G-A	'GAL3ST4'	missense_variant	1.322e-07	408.616
41200#C10#C10 Operations on eyebrow	11-73234783-G-T	'P2RY2'	synonymous_variant	1.323e-07	482.198
41200#ChapterQ#Chapter Q - Upper Female Genital Tract	9-32488096-T-C	'DDX58'	missense_variant	1.325e-07	8.3022
41272#M492#M49.2 Change of suprapubic tube into bladder	10-97590371-A-G	'C10orf62'	synonymous_variant	1.327e-07	0.4029
41272#T368#T36.8 Other specified operations on omentum	2-167244751-A-G	'XIRP2'	missense_variant	1.331e-07	358.901
41202#J449#J44.9 Chronic obstructive pulmonary disease| unspecified	11-124876226-G-C	'ROBO3'	non_coding_transcript_exon_variant	1.332e-07	105.507
41272#H289#H28.9 Unspecified diagnostic endoscopic examination of sigmoid colon using rigid sigmoidoscope	17-62690288-G-A	'MRC2'	missense_variant	1.335e-07	3.8323
Union#M71#M71 Other bursopathies	3-33132664-T-G	'CRTAP'	synonymous_variant	1.337e-07	1.3014
Union#R51#R51 Headache	19-57721606-C-T	'ZNF671'	synonymous_variant	1.337e-07	163.812
Union#M138#M13.8 Other specified arthritis	1-203712088-G-A	'ATP2B4'	synonymous_variant	1.338e-07	98.3892
Union#M15#M15 Polyarthrosis	11-64913078-A-T	'ATG2A'	missense_variant	1.338e-07	9.9135
41200#T968#T96.8 Other specified other operations on soft tissue	9-123382233-G-A	'DENND1A'	synonymous_variant	1.34e-07	98.1498
41202#Z32#Z32 Pregnancy examination and test	4-7726854-C-T	'SORCS2'	synonymous_variant	1.34e-07
40006#C446#C44.6 Skin of upper limb| including shoulder	11-66283302-C-T	'CNIH2'	synonymous_variant	1.345e-07	4.7824
41200#Q208#Q20.8 Other specified other operations on uterus	12-121780865-G-C	'RHOF'	missense_variant	1.347e-07	358.929
41202#N950#N95.0 Postmenopausal bleeding	4-87114848-C-T	'AFF1'	missense_variant	1.347e-07	35.7761
Union#M199#M19.9 Arthrosis| unspecified	11-57501368-G-A	'SLC43A1'	missense_variant	1.349e-07	9.3166
Union#R238#R23.8 Other and unspecified skin changes	1-116764561-G-A	'CD2'	missense_variant	1.349e-07	100.565
Union#S0210#S02.10 Fracture of base of skull (closed)	1-248854023-T-A	'ZNF692'	missense_variant	1.352e-07	479.735
Source of report of O23 (infections of genito-urinary tract in pregnancy)	8-23302167-C-T	'LOXL2'	splice_region_variant	1.352e-07	46.7483
41200#W036#W03.6 Osteotomy of multiple metatarsals and fixation HFQ	1-237610757-G-C	'RYR2'	splice_region_variant	1.353e-07	99.1182
Union#H409#H40.9 Glaucoma| unspecified	10-73790226-C-T	'ZSWIM8'	missense_variant	1.355e-07	35.2187
Union#M72#M72 Fibroblastic disorders	10-97570343-C-T	'UBTD1'	synonymous_variant	1.357e-07	3.4169
Union#S001#S00.1 Contusion of eyelid and periocular area	5-141404363-A-G	'PCDHGA9'	missense_variant	1.362e-07	477.617
Union#R33#R33 Retention of urine	11-31305740-A-G	'DCDC1'	missense_variant	1.364e-07	23.921
Union#F458#F45.8 Other somatoform disorders	19-54463277-C-A	'LENG9'	missense_variant	1.365e-07	3.9062
41200#Q202#Q20.2 Biopsy of lesion of uterus NEC	22-45931335-G-A	'WNT7B'	synonymous_variant	1.366e-07	114.415
41200#W208#W20.8 Other specified primary open reduction of fracture of bone and extramedullary fixation	7-140834833-G-T	'BRAF'	missense_variant	1.367e-07	100.717
Union#F23#F23 Acute and transient psychotic disorders	11-134168527-C-T	'NCAPD3'	missense_variant&splice_region_variant	1.367e-07	369.501
41272#Y393#Y39.3 Injection of inert substance into organ NOC	9-134802950-C-T	'COL5A1'	synonymous_variant	1.37e-07	386.048
41272#A624#A62.4 Primary microsurgical repair of peripheral nerve NEC	20-41493535-T-C	'CHD6'	splice_region_variant	1.37e-07	7.8241
41202#Z458#Z45.8 Adjustment and management of other implanted devices	4-1212301-G-A	'CTBP1'	missense_variant	1.373e-07	9.994
Union#L732#L73.2 Hidradenitis suppurativa	2-38749379-T-C	'SRSF7'	3_prime_UTR_variant	1.374e-07	377.53
41202#K400#K40.0 Bilateral inguinal hernia| with obstruction| without gangrene	17-5181468-G-A	'ZNF594'	3_prime_UTR_variant	1.375e-07	103.74
Union#C259#C25.9 Pancreas| unspecified	7-100678809-AC-A	'GNB2'	3_prime_UTR_variant	1.377e-07	3.7
41272#W838#W83.8 Other specified therapeutic endoscopic operations on other articular cartilage	12-119522954-T-TACAAGTGC	'CCDC60'	frameshift_variant	1.377e-07	476.183
41202#M810#M81.0 Postmenopausal osteoporosis	17-76677581-G-GC	'MXRA7'	3_prime_UTR_variant	1.377e-07
41200#G212#G21.2 Intubation of oesophagus for pressure manometry	15-28124190-C-T	'HERC2'	synonymous_variant	1.379e-07	411.28
41272#S579#S57.9 Unspecified exploration of other skin of other site	11-130234079-A-G	'ZBTB44'	missense_variant	1.379e-07	426.182
Union#T46#T46 Poisoning by agents primarily affecting the cardiovascular system	17-3572196-C-T	'TRPV1'	synonymous_variant	1.384e-07	2.6078
41202#T87#T87 Complications peculiar to reattachment and amputation	7-55843029-G-A	'SEPT14'	synonymous_variant	1.385e-07	12.1749
41202#M7982#M79.82 Other specified soft tissue disorders (Upper arm)	1-202001689-A-G	'RNPEP'	missense_variant	1.389e-07	100.154
Source of report of J18 (pneumonia, organism unspecified)	20-3703375-A-G	'SIGLEC1'	synonymous_variant	1.392e-07	1.1031
41272#P131#P13.1 Drainage of female perineum	17-56457937-G-T	'ANKFN1'	synonymous_variant	1.393e-07	9741.6
41272#G32#G32 Connection of stomach to transposed jejunum	1-241744477-G-A	'WDR64'	missense_variant	1.393e-07	344.959
41272#P245#P24.5 Repair of vault of vagina with mesh using abdominal approach	7-91874393-C-T	'MTERF1'	missense_variant	1.393e-07	9741.6
41272#T72#T72 Other operations on sheath of tendon	9-137450039-G-A	'NSMF'	missense_variant	1.396e-07	201.036
41202#R619#R61.9 Hyperhidrosis| unspecified	16-2855696-C-T	'PRSS22'	missense_variant	1.396e-07	381.815
41200#A01#A01 Major excision of tissue of brain	3-3037212-C-T	'CNTN4'	missense_variant	1.397e-07	349.92
Union#I351#I35.1 Aortic (valve) insufficiency	2-9453021-A-C	'CPSF3'	missense_variant&splice_region_variant	1.397e-07	124.96
41272#W83#W83 Therapeutic endoscopic operations on other articular cartilage	7-14736199-A-T	'DGKB'	splice_region_variant	1.397e-07	0.2604
41272#U124#U12.4 Ultrasound of bladder	9-137096361-C-T	'MAN1B1'	missense_variant	1.397e-07	6.7284
40002#BlockG90-G99#G90-G99 Other disorders of the nervous system	9-77339494-GTT-G	'VPS13A'	splice_region_variant	1.397e-07	391.873
41272#W593#W59.3 Fusion of first metatarsophalangeal joint NEC	1-203829877-T-C	'ZC3H11A'	synonymous_variant	1.398e-07	51.9122
41202#O41#O41 Other disorders of amniotic fluid and membranes	18-65763027-G-A	'CDH7'	missense_variant	1.399e-07	366.651
41202#G245#G24.5 Blepharospasm	21-44405916-C-T	'TRPM2'	missense_variant	1.4e-07	101.009
41200#L434#L43.4 Arteriography of renal artery	7-76510866-G-A	'UPK3B'	missense_variant	1.403e-07	350.312
Source of report of D73 (diseases of spleen)	17-19936434-T-C	'AKAP10'	splice_region_variant	1.405e-07	522.733
Union#D313#D31.3 Choroid	7-151736017-G-C	'PRKAG2'	5_prime_UTR_variant	1.406e-07	345.542
40002#X49#X49 Accidental poisoning by and exposure to other and unspecified chemicals and noxious substances	17-81899345-T-G	'ANAPC11'	synonymous_variant	1.408e-07	98.8076
41272#Q151#Q15.1 Introduction of radioactive substance into uterine cavity	19-12657032-G-A	'MAN2B1'	missense_variant	1.41e-07	359.157
Union#S4230#S42.30 Fracture of shaft of humerus (closed)	10-103409742-C-T	'PDCD11'	missense_variant	1.411e-07	397.001
41202#Z52#Z52 Donors of organs and tissues	5-132387039-C-T	'SLC22A5'	missense_variant	1.411e-07	397.004
41202#D32#D32 Benign neoplasm of meninges	15-70669311-T-C	'UACA'	missense_variant	1.412e-07	109.266
Union#L71#L71 Rosacea	19-54252887-G-A	'LILRB5'	synonymous_variant	1.418e-07	68.9997
41272#W57#W57 Excision reconstruction of joint	11-33645865-C-T	'KIAA1549L'	synonymous_variant	1.418e-07	30.2815
41202#R221#R22.1 Localised swelling| mass and lump| neck	17-16325863-C-T	'PIGL'	missense_variant	1.421e-07	442.222
41202#S3270#S32.70 Multiple fractures of lumbar spine and pelvis (closed)	3-49426267-C-T	'NICN1'	synonymous_variant	1.421e-07	4.8353
41202#M968#M96.8 Other postprocedural musculoskeletal disorders	14-102940122-G-C	'CDC42BPB'	synonymous_variant	1.426e-07	9505.02
41272#M492#M49.2 Change of suprapubic tube into bladder	10-97590260-G-C	'C10orf62'	missense_variant	1.428e-07	0.4074
Union#S014#S01.4 Open wound of cheek and temporomandibular area	15-74132964-C-G	'ISLR2'	synonymous_variant	1.431e-07	366.143
Union#M2416#M24.16 Other articular cartilage disorders (Lower leg)	5-157088969-G-T	'HAVCR2'	missense_variant	1.431e-07	519.658
41200#S111#S11.1 Cauterisation of lesion of skin NEC	22-36231423-G-T	'APOL2'	missense_variant	1.432e-07	341.312
40006#C32#C32 Malignant neoplasm of larynx	8-47893277-C-T	'PRKDC'	missense_variant	1.436e-07	46.5013
41200#H091#H09.1 Left hemicolectomy and end to end anastomosis of colon to rectum	19-35733804-A-G	'KMT2B'	missense_variant	1.438e-07	12.8579
Union#W79#W79 Inhalation and ingestion of food causing obstruction of respiratory tract	22-31528832-C-T	'SFI1'	stop_gained	1.439e-07	101.333
41272#B374#B37.4 Capsulectomy of breast	16-20418164-A-C	'ACSM5'	missense_variant	1.442e-07	396.761
41272#L873#L87.3 Stripping of varicose vein of leg NEC	1-186015344-C-A	'HMCN1'	missense_variant	1.442e-07	102.07
41202#O75#O75 Other complications of labour and delivery| not elsewhere classified	1-152109248-C-T	'TCHH'	synonymous_variant	1.443e-07	407.426
41200#F18#F18 Excision of dental lesion of jaw	3-14759920-G-A	'C3orf20'	synonymous_variant	1.444e-07	418.748
Union#R13#R13 Dysphagia	11-6608770-C-T	'ILK'	missense_variant	1.452e-07	13.8088
41202#J984#J98.4 Other disorders of lung	2-61294988-T-C	'USP34'	synonymous_variant	1.455e-07	2.9354
Union#D70#D70 Agranulocytosis	9-130905319-G-T	'FIBCD1'	stop_gained	1.456e-07	68.6256
41200#S575#S57.5 Attention to dressing of skin NEC	1-1286153-G-A	'SCNN1D'	missense_variant	1.457e-07	339.435
41200#M062#M06.2 Drainage of kidney NEC	9-120874571-G-A	'PHF19'	synonymous_variant	1.459e-07	339.943
Union#O681#O68.1 Labour and delivery complicated by meconium in amniotic fluid	2-162280028-T-C	'IFIH1'	missense_variant	1.463e-07	119.779
41202#Z478#Z47.8 Other specified orthopaedic follow-up care	11-134145990-C-T	'JAM3'	synonymous_variant	1.464e-07	45.595
Union#E291#E29.1 Testicular hypofunction	11-117409739-G-A	'CEP164'	synonymous_variant	1.47e-07	438.704
41202#I67#I67 Other cerebrovascular diseases	3-154421332-C-T	'GPR149'	missense_variant	1.47e-07	105.268
41202#J869#J86.9 Pyothorax without fistula	1-63534220-T-C	'EFCAB7'	splice_region_variant	1.475e-07	0.2937
40006#C900#C90.0 Multiple myeloma	11-122115804-T-A	'BLID'	missense_variant	1.475e-07	514.982
41272#Y062#Y06.2 Deroofing of cyst of organ NOC	7-1498481-G-A	'INTS1'	synonymous_variant	1.476e-07	343.466
41200#B04#B04 Other operations on pituitary gland	1-205241969-C-T	'TMCC2'	synonymous_variant	1.477e-07	351.099
41202#C712#C71.2 Temporal lobe	22-41239493-C-T	'CHADL'	missense_variant	1.477e-07	379.902
41272#C39#C39 Extirpation of lesion of conjunctiva	19-10559656-C-T	'KRI1'	missense_variant	1.479e-07	390.844
41202#H522#H52.2 Astigmatism	7-141633967-G-A	'AGK'	missense_variant	1.484e-07	339.716
41272#C801#C80.1 Peel of epiretinal fibroglial membrane	7-64265927-G-A	'ZNF679'	synonymous_variant	1.488e-07	512.659
41272#M341#M34.1 Cystoprostatectomy	19-40877162-G-A	'CYP2A7'	non_coding_transcript_exon_variant	1.488e-07	403.83
41200#G48#G48 Other operations on stomach	1-11210869-A-G	'MTOR'	missense_variant	1.49e-07	343.14
Source of report of B34 (viral infection of unspecified site)	17-7016887-C-T	'C17orf49'	non_coding_transcript_exon_variant	1.49e-07	13.5926
41200#F281#F28.1 Excision of lesion of palate	8-120693846-A-G	'SNTB1'	missense_variant	1.492e-07	365.45
Union#N328#N32.8 Other specified disorders of bladder	19-32791018-A-G	'TDRD12'	missense_variant	1.492e-07	1.1714
Source of report of M67 (other disorders of synovium and tendon)	8-144467812-C-T	'KIFC2'	non_coding_transcript_exon_variant	1.493e-07	25.5139
Union#Q892#Q89.2 Congenital malformations of other endocrine glands	1-20656138-G-A	'DDOST'	synonymous_variant	1.495e-07	5.5679
41200#S06#S06 Other excision of lesion of skin	6-43521285-G-A	'POLR1C'	synonymous_variant	1.496e-07	23.5731
41272#Z669#Z66.9 Vertebra NEC	18-23847642-G-A	'LAMA3'	synonymous_variant	1.5e-07	20.7418
Union#D374#D37.4 Colon	7-116525120-C-T	'CAV1'	missense_variant	1.504e-07	2.2784
Union#H530#H53.0 Amblyopia ex anopsia	3-39138729-G-A	'TTC21A'	missense_variant	1.504e-07	108.374
Union#ChapterIV#Chapter IV Endocrine| nutritional and metabolic diseases	14-104174274-C-T	'KIF26A'	synonymous_variant	1.504e-07	2.459
41202#C830#C83.0 Small cell (diffuse)	14-24369877-G-C	'NFATC4'	missense_variant	1.504e-07	0.3771
41202#Z390#Z39.0 Care and examination immediately after delivery	1-248324138-A-G	'OR2M7'	missense_variant	1.504e-07	383.249
Union#R69#R69 Unknown and unspecified causes of morbidity	20-45911398-A-G	'PLTP'	missense_variant	1.514e-07	2.5118
Union#BlockF30-F39#F30-F39 Mood [affective] disorders	11-2299488-G-A	'C11orf21'	missense_variant	1.516e-07	11.4115
41202#S327#S32.7 Multiple fractures of lumbar spine and pelvis	22-45335302-G-A	'FAM118A'	non_coding_transcript_exon_variant	1.516e-07	351.592
41202#C447#C44.7 Skin of lower limb| including hip	3-52692926-C-G	'GNL3'	missense_variant	1.516e-07	6.2433
41200#H221#H22.1 Diagnostic fibreoptic endoscopic examination of colon and biopsy of lesion of colon	16-1944808-C-T	'RPL3L'	3_prime_UTR_variant	1.521e-07
41272#N29#N29 Prosthesis of penis	17-63604591-G-A	'TACO1'	missense_variant	1.521e-07	348.772
Union#BlockN60-N64#N60-N64 Disorders of breast	16-88859681-C-T	'TRAPPC2L'	synonymous_variant	1.528e-07	1.4421
41202#O210#O21.0 Mild hyperemesis gravidarum	17-50548318-C-T	'SPATA20'	missense_variant	1.528e-07	45.8585
41200#U54#U54 Rehabilitation for other disorders	19-11325529-C-T	'RAB3D'	missense_variant	1.529e-07	109.399
41272#T364#T36.4 Biopsy of lesion of omentum	3-66399024-T-G	'LRIG1'	missense_variant	1.529e-07	122.208
41202#H025#H02.5 Other disorders affecting eyelid function	11-2396809-C-T	'CD81'	synonymous_variant	1.532e-07	19.3281
41272#M703#M70.3 Rectal needle biopsy of prostate	7-102467723-G-A	'LRWD1'	missense_variant	1.533e-07	1.7948
40001#BlockC45-C49#C45-C49 Malignant neoplasms of mesothelial and soft tissue	2-151880778-A-G	'CACNB4'	non_coding_transcript_exon_variant	1.533e-07	459.999
Union#M868#M86.8 Other osteomyelitis	6-138218419-T-C	'PBOV1'	5_prime_UTR_premature_start_codon_gain_variant	1.535e-07	3.9808
41202#BlockS30-S39#S30-S39 Injuries to the abdomen| lower back| lumbar spine and pelvis	20-7914276-G-A	'HAO1'	missense_variant	1.535e-07	10.1302
Union#T46#T46 Poisoning by agents primarily affecting the cardiovascular system	17-3573696-G-A	'TRPV1'	synonymous_variant	1.536e-07	2.5948
41200#E342#E34.2 Microtherapeutic endoscopic resection of lesion of larynx NEC	7-142252290-A-G	'PRSS58'	synonymous_variant	1.538e-07	0.5077
22127#Doctor diagnosed asthma	1-19308470-C-G	'AKR7A2'	missense_variant	1.538e-07	4.159
41200#A70#A70 Neurostimulation of peripheral nerve	16-16169806-G-A	'ABCC6'	synonymous_variant	1.539e-07	1.9705
41202#I952#I95.2 Hypotension due to drugs	1-55052363-C-T	'PCSK9'	synonymous_variant	1.54e-07	368.747
Union#M2333#M23.33 Other meniscus derangements (Medial collateral ligament or Other and unspecified medial meniscus)	19-38548375-C-T	'RYR1'	synonymous_variant	1.545e-07	28.6062
41272#Z276#Z27.6 Ileum	13-45714306-C-T	'SPERT'	synonymous_variant	1.545e-07	158.953
41202#K42#K42 Umbilical hernia	11-5453455-C-A	'OR51I2'	5_prime_UTR_premature_start_codon_gain_variant	1.545e-07	43.5365
Union#C66#C66 Malignant neoplasm of ureter	18-14748428-G-A	'ANKRD30B'	synonymous_variant	1.549e-07	359.266
Union#S2220#S22.20 Fracture of sternum (closed)	5-5222839-T-C	'ADAMTS16'	synonymous_variant	1.552e-07	364.932
41202#S11#S11 Open wound of neck	7-66941962-G-C	'TMEM248'	missense_variant	1.553e-07	341.966
Union#BlockT36-T50#T36-T50 Poisoning by drugs| medicaments and biological substances	6-499657-G-A	'EXOC2'	synonymous_variant	1.557e-07	15.4175
Union#S625#S62.5 Fracture of thumb	10-49989340-T-G	'AGAP6'	missense_variant	1.558e-07	428.591
Union#D227#D22.7 Melanocytic naevi of lower limb| including hip	2-200957500-T-G	'ORC2'	missense_variant	1.561e-07	46.6019
41202#C502#C50.2 Upper-inner quadrant of breast	11-118212944-C-T	'JAML'	5_prime_UTR_variant	1.565e-07
41202#M2578#M25.78 Osteophyte (Other)	12-108807689-G-A	'SSH1'	synonymous_variant	1.567e-07	6495.07
Union#I252#I25.2 Old myocardial infarction	3-183052172-A-T	'MCCC1'	missense_variant	1.571e-07	7.9204
41202#N948#N94.8 Other specified conditions associated with female genital organs and menstrual cycle	5-179078843-G-A	'ZNF354C'	synonymous_variant	1.572e-07	883.568
41200#V52#V52 Other operations on intervertebral disc	7-65960906-C-T	'GUSB'	synonymous_variant	1.575e-07	363.101
41200#P15#P15 Other operations on introitus of vagina	8-123231331-G-C	'C8orf76'	missense_variant	1.575e-07	9132.62
41202#BlockG35-G37#G35-G37 Demyelinating diseases of the central nervous system	19-39173908-G-A	'PAK4'	synonymous_variant	1.577e-07	880.195
41272#C47#C47 Closure of cornea	14-50116251-G-A	'VCPKMT'	non_coding_transcript_exon_variant	1.578e-07	6.9375
41272#C124#C12.4 Curettage of lesion of eyelid	2-27258069-G-C	'SLC30A3'	non_coding_transcript_exon_variant	1.578e-07	14.7424
41200#H091#H09.1 Left hemicolectomy and end to end anastomosis of colon to rectum	19-35752289-T-C	'AD000671.3'	non_coding_transcript_exon_variant	1.581e-07	12.8091
Union#M6534#M65.34 Trigger finger-Hand	13-35184038-C-T	'NBEA'	missense_variant	1.581e-07	46.5799
41272#D031#D03.1 Reconstruction of external ear using graft	6-32072086-T-C	'TNXB'	missense_variant	1.581e-07	346.042
41200#S661#S66.1 Biopsy of lesion of nail bed	17-42027704-C-T	'ZNF385C'	missense_variant	1.582e-07	329.471
41272#P255#P25.5 Suture of vagina	5-7866793-T-G	'FASTKD3'	missense_variant	1.583e-07	427.15
41272#Y331#Y33.1 Acupuncture of organ NOC	12-108788540-G-A	'SSH1'	synonymous_variant	1.585e-07	351.466
41272#Z27#Z27 Upper digestive tract	17-1709834-AGC-A	'TLCD2'	frameshift_variant	1.587e-07	0.8078
40006#C713#C71.3 Parietal lobe	19-34396615-G-A	'GPI'	synonymous_variant	1.59e-07	6411.38
Source of report of I12 (hypertensive renal disease)	17-76924981-G-A	'MGAT5B'	synonymous_variant	1.594e-07	14.7167
Union#C56#C56 Malignant neoplasm of ovary	7-8435688-G-A	'NXPH1'	5_prime_UTR_variant	1.596e-07	10.0224
41272#X333#X33.3 Intravenous blood transfusion of platelets	17-28959355-C-T	'SEZ6'	missense_variant	1.597e-07	101.162
41200#U073#U07.3 Plain x-ray of chest	21-41741645-G-A	'RIPK4'	synonymous_variant	1.598e-07	2.836
41202#BlockQ50-Q56#Q50-Q56 Congenital malformations of genital organs	14-103742085-G-C	'PPP1R13B'	synonymous_variant	1.598e-07	94.3347
41202#O441#O44.1 Placenta praevia with haemorrhage	6-45014864-T-G	'SUPT3H'	missense_variant	1.6e-07	95.523
41272#A81#A81 Other operations on sympathetic nerve	11-125454190-G-C	'FEZ1'	missense_variant	1.602e-07	98.0762
41202#E291#E29.1 Testicular hypofunction	5-109363011-G-A	'PJA2'	missense_variant	1.606e-07	45.9311
41272#Y44#Y44 Other methods of operation on organ NOC	20-18389752-G-A	'DZANK1'	missense_variant	1.607e-07	142.891
41272#Y44#Y44 Other methods of operation on organ NOC	3-63996439-A-G	'ATXN7'	missense_variant	1.607e-07	142.891
Union#Q394#Q39.4 Oesophageal web	10-6232897-C-T	'PFKFB3'	missense_variant&splice_region_variant	1.609e-07	331.179
41202#K851#K85.1 Biliary acute pancreatitis	11-68026033-A-G	'ALDH3B1'	missense_variant	1.61e-07	27.392
41202#N94#N94 Pain and other conditions associated with female genital organs and menstrual cycle	11-64287830-C-T	'GPR137'	missense_variant	1.61e-07	194.14
Union#E79#E79 Disorders of purine and pyrimidine metabolism	12-6453259-T-A	'TAPBPL'	missense_variant	1.617e-07	100.104
Union#H544#H54.4 Blindness| one eye	9-137186317-A-G	'ANAPC2'	synonymous_variant	1.617e-07	14.4441
41202#H809#H80.9 Otosclerosis| unspecified	12-4445321-G-A	'FGF6'	missense_variant	1.618e-07	94.5276
41202#C795#C79.5 Secondary malignant neoplasm of bone and bone marrow	14-69338707-C-T	'GALNT16'	missense_variant	1.62e-07
Union#M911#M91.1 Juvenile osteochondrosis of head of femur [Legg-Calve-Perthes]	3-131382112-C-G	'NUDT16'	missense_variant	1.621e-07	13.1176
41202#BlockA30-A49#A30-A49 Other bacterial diseases	2-178750110-T-A	'TTN'	missense_variant	1.621e-07	82.5702
Union#K429#K42.9 Umbilical hernia without obstruction or gangrene	19-48330516-C-T	'EMP3'	missense_variant	1.623e-07
Union#D471#D47.1 Chronic myeloproliferative disease	17-50835960-G-C	'WFIKKN2'	missense_variant	1.626e-07	371.303
41202#S3230#S32.30 Fracture of ilium (closed)	16-72794531-T-C	'ZFHX3'	synonymous_variant	1.628e-07	8940.61
41202#S3230#S32.30 Fracture of ilium (closed)	17-81057911-A-C	'BAIAP2'	missense_variant	1.628e-07	8940.61
41272#X394#X39.4 Inhalation administration of therapeutic substance	10-53831302-C-G	'PCDH15'	missense_variant	1.632e-07	8879.14
41202#Z436#Z43.6 Attention to other artificial openings of urinary tract	19-1115964-C-G	'SBNO2'	non_coding_transcript_exon_variant	1.633e-07	379.544
41202#R398#R39.8 Other and unspecified symptoms and signs involving the urinary system	17-18155154-G-A	'MYO15A'	missense_variant	1.636e-07	4.3293
41202#B378#B37.8 Candidiasis of other sites	13-23336263-G-A	'SACS'	missense_variant	1.639e-07	377.658
41202#R12#R12 Heartburn	13-23806029-T-C	'MIPEP'	missense_variant	1.641e-07
41272#J011#J01.1 Orthotopic transplantation of liver NEC	14-104947979-G-A	'AHNAK2'	missense_variant	1.645e-07	333.8
41272#Y81#Y81 Spinal anaesthetic	17-63530141-G-A	'KCNH6'	missense_variant	1.645e-07	17.2728
41202#O700#O70.0 First degree perineal laceration during delivery	4-127984339-A-G	'ABHD18'	synonymous_variant&splice_region_variant	1.645e-07	142.18
41202#H20#H20 Iridocyclitis	8-131039614-C-G	'ADCY8'	synonymous_variant	1.646e-07	332.007
41200#T67#T67 Primary repair of tendon	13-23756647-C-T	'MIPEP'	non_coding_transcript_exon_variant	1.65e-07	0.0913
Union#E835#E83.5 Disorders of calcium metabolism	1-71046774-C-T	'PTGER3'	synonymous_variant	1.652e-07	131.547
40011#8148#Glandular intraepithelial neoplasia| grade III	4-143693197-T-C	'FREM3'	missense_variant	1.654e-07	8955.45
Union#K610#K61.0 Anal abscess	16-67156056-G-T	'TRADD'	5_prime_UTR_variant	1.657e-07	11.7617
40001#C833#C83.3 Large cell (diffuse)	8-12132534-C-T	'USP17L7'	synonymous_variant	1.657e-07	93.9884
41272#X41#X41 Placement of ambulatory apparatus for compensation for renal failure	6-170553212-G-C	'PSMB1'	missense_variant	1.661e-07	0.432
41200#W834#W83.4 Endoscopic articular abrasion chondroplasty	12-52396182-C-T	'KRT82'	synonymous_variant	1.663e-07	327.448
41272#Y088#Y08.8 Other specified laser therapy to organ NOC	4-1395368-T-C	'UVSSA'	missense_variant	1.668e-07	1.7937
Union#S222#S22.2 Fracture of sternum	15-63044160-C-T	'TPM1'	missense_variant	1.669e-07	367.369
41272#Y705#Y70.5 Temporary operations	1-228371246-G-A	'OBSCN'	missense_variant	1.671e-07	53.8914
Union#J339#J33.9 Nasal polyp| unspecified	19-29530187-G-C	'VSTM2B'	synonymous_variant	1.672e-07	2.7711
Union#I671#I67.1 Cerebral aneurysm| nonruptured	15-90912119-C-T	'MAN2A2'	missense_variant	1.672e-07	97.9301
41272#W919#W91.9 Unspecified other manipulation of joint	5-157638504-T-A	'SOX30'	missense_variant	1.673e-07
41202#M62#M62 Other disorders of muscle	6-111266346-A-G	'MFSD4B'	missense_variant	1.674e-07	493.294
Source of report of M40 (kyphosis and lordosis)	16-30949470-C-G	'ORAI3'	missense_variant	1.677e-07	398.507
Source of report of M40 (kyphosis and lordosis)	16-28592337-T-G	'SULT1A2'	missense_variant	1.677e-07	398.507
41202#E831#E83.1 Disorders of iron metabolism	4-443516-G-A	'ZNF721'	synonymous_variant	1.679e-07	27.5011
41200#M77#M77 Diagnostic endoscopic examination of urethra	1-152220241-G-T	'HRNR'	missense_variant	1.684e-07	27.1207
41200#W61#W61 Fusion of other joint and other articular bone graft	19-8876644-C-T	'MUC16'	missense_variant	1.684e-07	334.462
Union#S0600#S06.00 Concussion (without open intracranial wound)	10-103611615-C-T	'SH3PXD2A'	missense_variant	1.684e-07	334.453
41272#Z92#Z92 Other region of body	17-63940740-G-A	'SCN4A'	3_prime_UTR_variant	1.684e-07	34.5538
41202#K051#K05.1 Chronic gingivitis	1-205069818-G-C	'CNTN2'	non_coding_transcript_exon_variant	1.687e-07	8781.94
Union#R780#R78.0 Finding of alcohol in blood	12-54011428-C-T	'HOXC8'	3_prime_UTR_variant	1.69e-07	6274.68
20002#12#fracture	1-153642236-C-T	'CHTOP'	splice_region_variant	1.693e-07	0.7263
41202#BlockN17-N19#N17-N19 Renal failure	16-84451992-C-A	'ATP2C2'	missense_variant	1.696e-07	290.282
41272#M093#M09.3 Endoscopic laser fragmentation of calculus of kidney	19-45795905-G-A	'RSPH6A'	synonymous_variant	1.697e-07	384.325
41202#S626#S62.6 Fracture of other finger	13-43107176-A-G	'DNAJC15'	splice_acceptor_variant	1.697e-07	28.3084
Union#BlockW00-W19#W00-W19 Falls	1-11824544-C-T	'CLCN6'	synonymous_variant	1.698e-07	157.793
41272#M151#M15.1 Nephrostomography	15-28238154-C-T	'HERC2'	missense_variant	1.699e-07	338.444
41272#Y18#Y18 Release of organ NOC	9-137243569-C-T	'TUBB4B'	3_prime_UTR_variant	1.699e-07	858.238
Union#J329#J32.9 Chronic sinusitis| unspecified	11-134225408-C-T	'NCAPD3'	5_prime_UTR_variant	1.7e-07	7.5174
41272#W771#W77.1 Repair of capsule of joint for stabilisation of joint NEC	7-150792157-G-A	'TMEM176B'	missense_variant	1.701e-07	44.2315
41200#U21#U21 Diagnostic imaging procedures	16-29800098-A-T	'KIF22'	non_coding_transcript_exon_variant	1.702e-07
Union#BlockH00-H06#H00-H06 Disorders of eyelid| lacrimal system and orbit	2-38959970-G-T	'ARHGEF33'	synonymous_variant	1.702e-07	27.764
41200#U21#U21 Diagnostic imaging procedures	20-35863313-C-T	'PHF20'	missense_variant	1.704e-07
41200#M298#M29.8 Other specified other therapeutic endoscopic operations on ureter	3-45973184-G-A	'FYCO1'	missense_variant	1.706e-07	324.161
40006#D05#D05 Carcinoma in situ of breast	18-8380396-T-C	'PTPRM'	missense_variant	1.708e-07	59.8191
41202#M7985#M79.85 Other specified soft tissue disorders (Pelvic region and thigh)	2-48687922-T-A	'LHCGR'	synonymous_variant	1.712e-07	327.983
41202#K028#K02.8 Other dental caries	19-36151650-AC-A	'COX7A1'	non_coding_transcript_exon_variant	1.712e-07	366.336
Union#F121#F12.1 Harmful use	19-17226216-C-T	'OCEL1'	5_prime_UTR_variant	1.713e-07	0.2997
40002#I259#I25.9 Chronic ischaemic heart disease| unspecified	17-42536662-C-T	'NAGLU'	splice_region_variant	1.714e-07	19.8746
41202#BlockQ80-Q89#Q80-Q89 Other congenital malformations	1-74606730-CT-C	'ERICH3'	frameshift_variant	1.716e-07	95.0195
Source of report of I86 (varicose veins of other sites)	16-48351573-C-A	'LONP2'	splice_region_variant	1.718e-07	51.9539
Union#F329#F32.9 Depressive episode| unspecified	3-49123724-G-A	'LAMB2'	splice_region_variant	1.72e-07	17.4356
41272#F421#F42.1 Biopsy of lesion of mouth NEC	3-47000225-A-G	'NBEAL2'	missense_variant	1.72e-07	47.1254
41272#Z49#Z49 Skin of trunk	10-8058654-G-A	'GATA3'	synonymous_variant	1.721e-07	4.1506
41202#M0696#M06.96 Rheumatoid arthritis| unspecified (Lower leg)	1-231767264-C-T	'DISC1'	synonymous_variant	1.721e-07	4.0821
41200#L841#L84.1 Combined operations on primary long saphenous vein	2-172965556-C-T	'RAPGEF4'	splice_region_variant	1.724e-07	107.62
Union#D21#D21 Other benign neoplasms of connective and other soft tissue	14-45198677-G-A	'FANCM'	missense_variant	1.724e-07	98.6729
Union#F603#F60.3 Emotionally unstable personality disorder	6-72258219-T-C	'RIMS1'	synonymous_variant	1.725e-07	340.46
Source of report of E23 (hypofunction and other disorders of pituitary gland)	2-55334919-C-G	'CCDC88A'	missense_variant	1.725e-07	487.743
41272#W878#W87.8 Other specified diagnostic endoscopic examination of knee joint	19-7536183-A-G	'PNPLA6'	splice_region_variant	1.725e-07	321.974
41202#BlockM80-M85#M80-M85 Disorders of bone density and structure	8-11558001-G-T	'BLK'	missense_variant	1.727e-07	81.523
41272#Q014#Q01.4 Large loop excision of transformation zone	9-70168692-T-C	'MAMDC2'	non_coding_transcript_exon_variant	1.728e-07	2.0604
Union#M7967#M79.67 Pain in limb (Ankle and foot)	1-225519569-GA-G	'ENAH'	splice_region_variant	1.73e-07	7.4664
41272#N153#N15.3 Excision of lesion of epididymis	22-41236639-C-T	'CHADL'	synonymous_variant	1.73e-07	49.3787
41202#S6270#S62.70 Multiple fractures of fingers (closed)	16-274035-G-GA	'RGS11'	splice_region_variant	1.73e-07	5338
40002#N28#N28 Other disorders of kidney and ureter| not elsewhere classified	8-2090052-G-A	'MYOM2'	synonymous_variant	1.73e-07	6.0122
40011#8081#Bowen disease	6-350896-A-T	'DUSP22'	3_prime_UTR_variant	1.73e-07	487.325
41200#P203#P20.3 Cauterisation of lesion of vagina	2-178696246-A-C	'TTN'	missense_variant	1.734e-07	330.697
41200#M422#M42.2 Endoscopic cauterisation of lesion of bladder	19-19529386-C-T	'YJEFN3'	missense_variant	1.736e-07	114.594
Union#BlockV01-V09#V01-V09 Pedestrian injured in transport accident	10-31521586-A-G	'ZEB1'	missense_variant	1.737e-07	27.7839
41272#Z502#Z50.2 Skin of hand	19-12319387-C-T	'ZNF563'	missense_variant	1.737e-07	140.12
41202#D22#D22 Melanocytic naevi	13-95589844-A-G	'DZIP1'	synonymous_variant	1.743e-07
20002#1088#arterial embolism	11-3712639-A-C	'NUP98'	synonymous_variant	1.744e-07	8721.1
Union#E668#E66.8 Other obesity	19-7910551-C-T	'MAP2K7'	synonymous_variant	1.746e-07	53.3885
41202#D374#D37.4 Colon	11-6794874-C-A	'OR6A2'	missense_variant	1.747e-07	44.4694
20002#1075#heart attack|myocardial infarction	17-1470442-T-G	'MYO1C'	missense_variant	1.747e-07	104.172
Union#BlockH10-H13#H10-H13 Disorders of conjunctiva	14-67748465-C-T	'ZFYVE26'	missense_variant	1.751e-07	111.355
41200#U328#U32.8 Other specified diagnostic blood tests	7-4783735-C-T	'AP5Z1'	synonymous_variant	1.754e-07	26.974
Union#M868#M86.8 Other osteomyelitis	6-138218178-A-G	'PBOV1'	missense_variant	1.754e-07	3.9511
Union#M7964#M79.64 Pain in limb (Hand)	2-170852829-C-T	'GAD1'	non_coding_transcript_exon_variant	1.755e-07	337.156
Union#E559#E55.9 Vitamin D deficiency| unspecified	7-121097755-C-T	'CPED1'	missense_variant	1.756e-07	0.0907
41200#M472#M47.2 Change of urethral catheter into bladder	12-56420865-G-C	'TIMELESS'	synonymous_variant	1.761e-07	439.764
41272#A51#A51 Other operations on meninges of spinal cord	2-24037990-G-A	'WDCP'	missense_variant	1.764e-07	11.9926
41202#BlockI26-I28#I26-I28 Pulmonary heart disease and diseases of pulmonary circulation	10-125807492-A-G	'UROS'	splice_region_variant	1.767e-07	21.9795
20002#1331#pernicious anaemia	12-117027445-C-T	'FBXW8'	synonymous_variant	1.767e-07	27.7361
Union#M255#M25.5 Pain in joint	12-114683201-C-G	'TBX3'	5_prime_UTR_variant	1.768e-07	26.468
41272#D06#D06 Other operations on external ear	12-48083639-A-G	'SENP1'	synonymous_variant	1.769e-07	1.7176
40011#8097#Basal cell carcinoma| nodular	7-21900097-A-ACCTCCACGGACTCTTCATG	'DNAH11'	frameshift_variant	1.769e-07	437.746
Union#S644#S64.4 Injury of digital nerve of other finger	2-27581565-T-C	'C2orf16'	missense_variant	1.77e-07	0.5389
Union#ChapterIII#Chapter III Diseases of the blood and blood-forming organs and certain disorders involving the immune mechanism	3-47577509-A-T	'CSPG5'	missense_variant	1.771e-07	9.6709
41272#T62#T62 Operations on bursa	11-1236499-C-T	'MUC5B'	synonymous_variant	1.772e-07	50.3549
41272#W66#W66 Primary closed reduction of traumatic dislocation of joint	15-41520470-C-G	'RPAP1'	missense_variant	1.773e-07	44.9796
41200#Q08#Q08 Vaginal excision of uterus	17-78091507-A-G	'TNRC6C'	synonymous_variant	1.774e-07	189.297
41202#D14#D14 Benign neoplasm of middle ear and respiratory system	8-27871912-C-T	'SCARA5'	3_prime_UTR_variant	1.776e-07	411.084
41200#G80#G80 Diagnostic endoscopic examination of ileum	11-36229383-A-T	'LDLRAD3'	missense_variant	1.778e-07	97.4026
41202#T181#T18.1 Foreign body in oesophagus	10-68288659-G-A	'PBLD'	missense_variant&splice_region_variant	1.778e-07	438.04
41202#Z46#Z46 Fitting and adjustment of other devices	16-68233397-C-T	'ESRP2'	synonymous_variant	1.778e-07	42.451
41200#X386#X38.6 Subcutaneous injection for local action NEC	1-222569334-T-C	'TAF1A'	non_coding_transcript_exon_variant	1.781e-07	0.4962
Union#M841#M84.1 Nonunion of fracture [pseudarthrosis]	19-38405576-C-T	'FAM98C'	missense_variant	1.782e-07	9.7006
Union#T391#T39.1 4-Aminophenol derivatives	9-92634398-G-A	'IPPK'	synonymous_variant	1.782e-07	113.745
Union#BlockJ40-J47#J40-J47 Chronic lower respiratory diseases	3-52514368-G-A	'STAB1'	missense_variant	1.784e-07	3.3697
41272#N06#N06 Other excision of testis	8-89789442-T-C	'RIPK2'	synonymous_variant	1.784e-07	11.6105
41202#M4316#M43.16 Spondylolisthesis (Lumbar region)	1-24339692-C-T	'GRHL3'	missense_variant	1.787e-07	845.068
Union#B34#B34 Viral infection of unspecified site	12-32701502-A-C	'DNM1L'	missense_variant	1.789e-07	42.3944
40006#C621#C62.1 Descended testis	19-8697727-C-T	'ACTL9'	synonymous_variant	1.793e-07	343.731
41202#N736#N73.6 Female pelvic peritoneal adhesions	15-74754843-G-A	'CYP1A2'	missense_variant	1.794e-07	845.152
41272#S642#S64.2 Chemical destruction of nail bed	11-67301464-G-A	'ANKRD13D'	non_coding_transcript_exon_variant	1.795e-07	91.9002
Union#H20#H20 Iridocyclitis	8-132994779-A-G	'TG'	3_prime_UTR_variant	1.797e-07	2.5952
Union#N501#N50.1 Vascular disorders of male genital organs	19-12668355-G-A	'WDR83OS'	3_prime_UTR_variant	1.798e-07	46.4144
41200#W839#W83.9 Unspecified therapeutic endoscopic operations on other articular cartilage	9-137113010-C-T	'DPP7'	missense_variant	1.801e-07	4806
Union#W015#W01.5 Trade and service area	14-103104399-G-A	'EXOC3L4'	non_coding_transcript_exon_variant	1.801e-07	4806
41272#S12#S12 Phototherapy to skin	1-150267462-G-A	'APH1A'	synonymous_variant	1.801e-07	4805.96
40002#Y44#Y44 Agents primarily affecting blood constituents	2-74516331-C-T	'TLX2'	missense_variant	1.801e-07	4806
41200#L844#L84.4 Combined operations on recurrent long saphenous vein	19-8499317-G-C	'PRAM1'	missense_variant	1.802e-07	340.033
41200#H202#H20.2 Fibreoptic endoscopic cauterisation of lesion of colon	8-120516036-A-G	'MTBP'	synonymous_variant	1.803e-07	53.041
Union#H66#H66 Suppurative and unspecified otitis media	19-5831661-G-C	'FUT6'	missense_variant	1.805e-07	0.8079
41272#C793#C79.3 Injection of vitreous substitute into vitreous body NEC	19-48609904-C-T	'FAM83E'	missense_variant	1.805e-07	4.9837
20002#1134#oesophageal disorder	1-36438821-T-G	'OSCP1'	synonymous_variant	1.806e-07	3.8583
Union#H44#H44 Disorders of globe	16-88639823-G-A	'IL17C'	synonymous_variant	1.808e-07	19.048
Union#H81#H81 Disorders of vestibular function	22-46711102-T-C	'CERK'	missense_variant	1.808e-07	153.871
41272#W79#W79 Soft tissue operations on joint of toe	11-66701606-T-C	'SPTBN2'	missense_variant	1.81e-07	285.496
41272#X723#X72.3 Delivery of simple parenteral chemotherapy for neoplasm at first attendance	6-135203235-G-A	'MYB'	missense_variant	1.811e-07	61.7988
Union#R47#R47 Speech disturbances| not elsewhere classified	3-10378346-G-T	'ATP2B2'	missense_variant	1.812e-07	52.9825
41272#S471#S47.1 Drainage of lesion of skin of head or neck	9-136387755-G-A	'SNAPC4'	missense_variant	1.812e-07	388.358
41272#Q013#Q01.3 Excision of lesion of cervix uteri	1-35359156-A-C	'ZMYM4'	missense_variant	1.813e-07	285.41
41200#F34#F34 Excision of tonsil	17-75650744-G-A	'RECQL5'	3_prime_UTR_variant	1.814e-07	8.3758
41202#R51#R51 Headache	17-75492706-G-A	'TMEM94'	missense_variant	1.826e-07	42.2546
Union#N289#N28.9 Disorder of kidney and ureter| unspecified	12-96006401-T-A	'LTA4H'	missense_variant	1.828e-07	26.9538
41272#M133#M13.3 Percutaneous aspiration of kidney NEC	2-102338304-T-C	'IL1RL1'	missense_variant	1.828e-07	4770.48
41202#S8280#S82.80 Fractures of other parts of lower leg (closed)	19-9115340-C-T	'OR7G1'	missense_variant	1.829e-07	53.9706
41202#I059#I05.9 Mitral valve disease| unspecified	5-95528006-A-G	'TTC37'	splice_region_variant	1.829e-07	321.401
Source of report of G94 (other disorders of brain in diseases classified elsewhere)	13-113065082-G-A	'MCF2L'	synonymous_variant	1.83e-07	313.352
41272#R052#R05.2 Percutaneous sampling of fetal blood	1-114625615-T-C	'DENND2C'	missense_variant	1.83e-07	322.226
41272#K622#K62.2 Percutaneous transluminal ablation of atrial wall for atrial flutter	6-33674253-T-C	'ITPR3'	missense_variant	1.83e-07	96.5994
41272#Y588#Y58.8 Other specified harvest of skin for graft	15-90879538-A-G	'FURIN'	missense_variant	1.832e-07	138.232
41202#O90#O90 Complications of the puerperium| not elsewhere classified	3-57917039-A-T	'SLMAP'	missense_variant	1.833e-07	19.2615
41272#Y203#Y20.3 Biopsy of lesion of organ NOC	11-129437043-C-G	'BARX2'	synonymous_variant	1.834e-07	284.461
41200#U10#U10 Diagnostic imaging of heart	3-14521695-C-T	'GRIP2'	missense_variant	1.84e-07	109.989
Union#F40#F40 Phobic anxiety disorders	16-1443627-C-T	'CCDC154'	missense_variant	1.841e-07	187.433
41272#ChapterC#Chapter C - Eye	10-13170917-C-T	'MCM10'	splice_region_variant	1.844e-07	20.0449
Union#D175#D17.5 Benign lipomatous neoplasm of intra-abdominal organs	2-216664038-C-T	'IGFBP2'	synonymous_variant	1.846e-07	362.699
41202#I31#I31 Other diseases of pericardium	16-57037201-T-C	'NLRC5'	synonymous_variant	1.848e-07	0.6184
20544#15#Anxiety, nerves or generalized anxiety disorder	1-154337411-G-A	'ATP8B2'	missense_variant	1.849e-07	0.3494
Union#E039#E03.9 Hypothyroidism| unspecified	18-5291221-T-A	'ZBTB14'	synonymous_variant	1.851e-07	31.4643
Union#I803#I80.3 Phlebitis and thrombophlebitis of lower extremities| unspecified	17-1800158-G-A	'SMYD4'	synonymous_variant	1.852e-07	26.4568
41202#Z855#Z85.5 Personal history of malignant neoplasm of urinary tract	17-6426901-G-A	'AIPL1'	synonymous_variant	1.855e-07	5989.75
Union#J155#J15.5 Pneumonia due to Escherichia coli	17-11699728-T-C	'DNAH9'	splice_region_variant	1.857e-07	5975.72
Source of report of J18 (pneumonia, organism unspecified)	20-3704082-T-C	'SIGLEC1'	missense_variant	1.857e-07	1.102
41200#M14#M14 Extracorporeal fragmentation of calculus of kidney	19-36626897-C-T	'ZNF382'	missense_variant	1.858e-07	28.3449
41202#S499#S49.9 Unspecified injury of shoulder and upper arm	3-45968266-G-A	'FYCO1'	synonymous_variant	1.859e-07	5902.68
41272#S60#S60 Other operations on skin	15-52609389-T-C	'FAM214A'	missense_variant	1.86e-07	11.5677
Union#H349#H34.9 Retinal vascular occlusion| unspecified	1-55063421-C-T	'PCSK9'	missense_variant	1.862e-07	5939.84
41272#W785#W78.5 Release of contracture of elbow joint	4-47623686-G-A	'CORIN'	missense_variant	1.863e-07	91.0288
20002#1311#spine arthritis|spondylitis	12-107319226-G-A	'BTBD11'	missense_variant	1.865e-07	30.9897
41272#D124#D12.4 Exploration of mastoid	9-2717922-C-G	'KCNV2'	synonymous_variant	1.866e-07	0.1852
41202#BlockD10-D36#D10-D36 Benign neoplasms	3-122384294-C-T	'FAM162A'	missense_variant	1.871e-07	1.155
41200#T773#T77.3 Partial excision of muscle NEC	17-3944714-T-C	'ATP2A3'	missense_variant	1.872e-07	26.5821
41272#Y821#Y82.1 Local anaesthetic nerve block	17-10448910-T-A	'MYH4'	missense_variant	1.874e-07	120.711
Union#S4290#S42.90 Fracture of shoulder girdle| part unspecified (closed)	19-43461642-G-A	'LYPD3'	synonymous_variant	1.877e-07	310.46
41272#W302#W30.2 Adjustment to external fixation of bone NEC	10-93062979-T-C	'CYP26C1'	missense_variant	1.878e-07	319.278
41200#A484#A48.4 Attention to neurostimulator adjacent to spinal cord NEC	19-19010239-T-G	'SUGP2'	missense_variant	1.879e-07	310.34
Union#C66#C66 Malignant neoplasm of ureter	18-21768697-G-A	'MIB1'	missense_variant	1.88e-07	333.595
20002#1544#dupuytren's contracture	1-243186349-T-G	'CEP170'	synonymous_variant	1.88e-07	384.885
20002#1544#dupuytren's contracture	1-243286369-T-C	'SDCCAG8'	missense_variant	1.88e-07	384.862
Source of report of J02 (acute pharyngitis)	11-73360409-G-A	'ARHGEF17'	synonymous_variant	1.881e-07	39.0193
41202#BlockZ30-Z39#Z30-Z39 Persons encountering health services in circumstances related to reproduction	19-12186157-C-T	'ZNF136'	synonymous_variant&splice_region_variant	1.884e-07	24.6261
Union#L23#L23 Allergic contact dermatitis	4-152769575-G-A	'TIGD4'	missense_variant	1.885e-07	4.6818
Union#U07#U07 Emergency use of U07	17-47696283-C-T	'TBKBP1'	synonymous_variant	1.885e-07	383.62
20002#1562#food intolerance	12-50120066-C-G	'COX14'	missense_variant	1.885e-07	326.839
41200#C091#C09.1 Replacement of lateral canthal tendon using tarsal strip	12-110033801-C-G	'ANKRD13A'	synonymous_variant	1.886e-07	314.707
41272#X292#X29.2 Continuous intravenous infusion of therapeutic substance NEC	20-41488568-C-T	'CHD6'	missense_variant	1.887e-07	70.7031
41272#R17#R17 Elective caesarean delivery	11-129869677-C-T	'NFRKB'	synonymous_variant	1.891e-07	4.4541
41200#Q48#Q48 Oocyte recovery	16-67654441-C-A	'CARMIL2'	synonymous_variant	1.892e-07	18.9355
Union#M16#M16 Coxarthrosis [arthrosis of hip]	7-20647589-T-C	'ABCB5'	missense_variant	1.892e-07	8.9894
Union#M4792#M47.92 Spondylosis| unspecified (Cervical region)	17-80241788-C-T	'SLC26A11'	missense_variant	1.892e-07	26.9979
41272#D06#D06 Other operations on external ear	12-48132929-G-A	'PFKM'	missense_variant	1.892e-07	1.7198
40001#I802#I80.2 Phlebitis and thrombophlebitis of other deep vessels of lower extremities	16-89963395-G-A	'DEF8'	synonymous_variant	1.892e-07	312.946
41202#M15#M15 Polyarthrosis	2-45579882-G-A	'SRBD1'	synonymous_variant	1.895e-07	15.3318
41200#B34#B34 Operations on duct of breast	18-36251226-C-A	'MOCOS'	missense_variant	1.896e-07	1.5803
41272#Z27#Z27 Upper digestive tract	3-113409122-C-T	'CFAP44'	missense_variant	1.897e-07	17.8113
41272#A39#A39 Repair of dura	16-2763307-CAAA-C	'SRRM2'	disruptive_inframe_deletion	1.898e-07	322.554
40002#E11#E11 Non-insulin-dependent diabetes mellitus	15-85769817-T-C	'KLHL25'	5_prime_UTR_variant	1.901e-07	1.5553
41200#A20#A20 Other operations on ventricle of brain	1-55057403-C-T	'PCSK9'	missense_variant	1.903e-07	312.726
41200#C132#C13.2 Blepharoplasty of upper eyelid	2-216414654-C-T	'SMARCAL1'	5_prime_UTR_variant	1.906e-07	561.433
41272#E036#E03.6 Septoplasty of nose NEC	7-82066526-T-TAAA	'CACNA2D1'	splice_region_variant	1.906e-07	20.61
41200#J021#J02.1 Right hemihepatectomy NEC	2-12718472-G-T	'TRIB2'	synonymous_variant	1.908e-07	90.5367
41200#X503#X50.3 Advanced cardiac pulmonary resuscitation	10-71296712-G-C	'UNC5B'	missense_variant	1.908e-07	90.7522
41272#F122#F12.2 Root canal therapy to tooth	1-1623650-C-T	'MIB2'	synonymous_variant	1.908e-07	399.674
41202#J18#J18 Pneumonia| organism unspecified	8-143929445-C-T	'PLEC'	missense_variant	1.909e-07	9.6461
41202#C211#C21.1 Anal canal	11-47237866-T-C	'DDB2'	synonymous_variant	1.909e-07	90.8337
Union#R268#R26.8 Other and unspecified abnormalities of gait and mobility	9-136979480-G-A	'PTGDS'	non_coding_transcript_exon_variant	1.913e-07	1.5784
41202#M51#M51 Other intervertebral disk disorders	2-74474697-C-T	'CCDC142'	missense_variant	1.913e-07	1.8534
41200#B08#B08 Excision of thyroid gland	11-13009699-G-GCGGCGACGGAGA	'RASSF10'	disruptive_inframe_insertion	1.917e-07	52.3978
Union#C539#C53.9 Cervix uteri| unspecified	5-35659076-C-T	'SPEF2'	missense_variant	1.918e-07	471.981
41272#Y13#Y13 Other destruction of lesion of organ NOC	5-60903624-C-T	'ERCC8'	missense_variant	1.919e-07	56.296
41202#K122#K12.2 Cellulitis and abscess of mouth	19-55103492-G-A	'PPP1R12C'	synonymous_variant	1.92e-07	334.715
Union#C822#C82.2 Large cell| follicular	10-94293517-C-T	'PLCE1'	missense_variant	1.925e-07	4640.26
41272#O28#O28 Other cerebral artery	8-139988779-G-C	'TRAPPC9'	synonymous_variant	1.925e-07	4640.24
20002#1609#glomerulnephritis	1-75786272-A-G	'RABGGTB'	start_lost	1.925e-07	4639.52
20002#1258#chronic|degenerative neurological problem	18-57654074-G-A	'ATP8B1'	missense_variant&splice_region_variant	1.925e-07	136.493
Union#D32#D32 Benign neoplasm of meninges	11-67634194-C-T	'TBX10'	missense_variant	1.927e-07	101.895
Union#D32#D32 Benign neoplasm of meninges	17-1437058-C-T	'CRK'	synonymous_variant	1.927e-07	101.895
41272#X711#X71.1 Procurement of drugs for chemotherapy for neoplasm for regimens in Band 6	17-747913-G-A	'GEMIN4'	missense_variant	1.929e-07	46.5563
Union#W00#W00 Fall on same level involving ice and snow	5-177093311-C-T	'FGFR4'	missense_variant	1.931e-07	89.8345
41272#P092#P09.2 Drainage of lesion of vulva	5-179801375-G-C	'MGAT4B'	missense_variant	1.932e-07	90.9564
41200#X368#X36.8 Other specified blood withdrawal	3-132696730-C-T	'NPHP3'	splice_donor_variant	1.935e-07	94.9445
Union#N701#N70.1 Chronic salpingitis and oophoritis	9-87707039-T-G	'DAPK1'	missense_variant	1.938e-07	425.737
41200#W792#W79.2 Excision of bunion NEC	21-46411753-G-A	'PCNT'	missense_variant	1.94e-07	95.9864
Union#M2401#M24.01 Loose body in joint (Shoulder region)	12-6977136-G-A	'LPCAT3'	splice_region_variant	1.941e-07	309.305
41202#M8994#M89.94 Disorder of bone| unspecified (Hand)	6-30951740-G-A	'DPCR1'	synonymous_variant	1.944e-07	92.501
41272#N20#N20 Other operations on spermatic cord	1-160681128-AC-A	'CD48'	frameshift_variant	1.945e-07	2.0993
41202#Z489#Z48.9 Surgical follow-up care| unspecified	3-109005136-C-T	'MORC1'	missense_variant	1.946e-07	4.4975
41202#Z090#Z09.0 Follow-up examination after surgery for other conditions	1-22589398-A-G	'EPHA8'	3_prime_UTR_variant	1.946e-07	1.8286
Union#BlockH49-H52#H49-H52 Disorders of ocular muscles| binocular movement| accommodation and refraction	17-36579399-G-A	'GGNBP2'	missense_variant	1.947e-07	8.8435
41272#W868#W86.8 Other specified therapeutic endoscopic operations on cavity of other joint	11-121113629-A-G	'TECTA'	missense_variant	1.947e-07	348.769
41272#C866#C86.6 Examination of eye under anaesthetic	10-5937210-G-A	'FBXO18'	missense_variant	1.947e-07	349.867
41202#Z126#Z12.6 Special screening examination for neoplasm of bladder	17-4735189-T-C	'CXCL16'	synonymous_variant	1.948e-07	0.1668
Union#K112#K11.2 Sialoadenitis	1-111235708-G-A	'CHI3L2'	missense_variant	1.949e-07	43.1951
Union#D730#D73.0 Hyposplenism	9-101408327-C-T	'ZNF189'	missense_variant	1.95e-07	423.589
41272#K636#K63.6 Coronary arteriography NEC	17-4194968-C-T	'ANKFY1'	non_coding_transcript_exon_variant	1.953e-07	151.432
Union#I259#I25.9 Chronic ischaemic heart disease| unspecified	16-67842968-CACTGCCCAG-C	'THAP11'	conservative_inframe_deletion	1.955e-07
41272#P247#P24.7 Sacrospinous fixation of vagina	11-10767946-C-T	'CTR9'	synonymous_variant	1.955e-07	100.569
Union#S636#S63.6 Sprain and strain of finger(s)	5-140836457-G-A	'PCDHA7'	missense_variant	1.956e-07	3.475
Union#N641#N64.1 Fat necrosis of breast	22-39381817-C-CCAG	'SYNGR1'	disruptive_inframe_insertion	1.956e-07	357.779
Union#I319#I31.9 Disease of pericardium| unspecified	11-8717832-C-T	'ST5'	missense_variant	1.957e-07	14.1364
41202#BlockQ20-Q28#Q20-Q28 Congenital malformations of the circulatory system	4-38020647-C-T	'TBC1D1'	synonymous_variant	1.963e-07	467.083
Union#Q18#Q18 Other congenital malformations of face and neck	19-50217769-A-G	'MYH14'	missense_variant&splice_region_variant	1.965e-07	315.016
41200#W69#W69 Open operations on synovial membrane of joint	1-12777133-T-C	'PRAMEF12'	missense_variant	1.967e-07	354.994
Source of report of J47 (bronchiectasis)	1-152220422-G-T	'HRNR'	missense_variant	1.967e-07	152.026
41272#Y841#Y84.1 Gas and air analgesia in labour	5-141394607-G-A	'PCDHGA8'	synonymous_variant	1.967e-07
41202#D075#D07.5 Prostate	9-132329689-A-G	'SETX'	missense_variant	1.967e-07	557.969
Union#S860#S86.0 Injury of Achilles tendon	11-67497973-A-G	'PITPNM1'	missense_variant	1.968e-07	5.2612
Union#M235#M23.5 Chronic instability of knee	1-200977205-C-T	'KIF21B'	splice_region_variant	1.969e-07	365.247
40006#C172#C17.2 Ileum	19-41756814-C-A	'CEACAM6'	synonymous_variant	1.969e-07	5736.5
40006#C172#C17.2 Ileum	19-42407289-C-T	'LIPE'	synonymous_variant	1.969e-07	5736.5
40001#I489#I48.9 Atrial fibrillation and atrial flutter| unspecified	2-27080848-C-T	'EMILIN1'	missense_variant	1.97e-07	4586.72
41202#T189#T18.9 Foreign body in alimentary tract| part unspecified	9-131492192-C-A	'PRRC2B'	synonymous_variant	1.971e-07	4984.44
Source of report of O08 (complications following abortion and ectopic and molar pregnancy)	2-178450219-C-T	'PRKRA'	non_coding_transcript_exon_variant	1.974e-07	8117.5
41200#M535#M53.5 Partial removal of tension-free vaginal tape	7-133035465-C-G	'AC008038.1'	non_coding_transcript_exon_variant	1.976e-07	8114.28
41272#T851#T85.1 Block dissection of cervical lymph nodes	9-114078139-G-A	'AMBP'	missense_variant	1.976e-07	466.464
Union#H49#H49 Paralytic strabismus	16-84183327-G-T	'TAF1C'	missense_variant&splice_region_variant	1.977e-07	421.698
41202#G061#G06.1 Intraspinal abscess and granuloma	8-143693950-G-A	'ZNF707'	missense_variant	1.98e-07	5787.41
Source of report of L94 (other localised connective tissue disorders)	2-23696326-C-T	'KLHL29'	splice_region_variant	1.985e-07	394.668
41272#Z101#Z10.1 Femoral nerve	8-143295790-G-A	'ZNF696'	missense_variant	1.987e-07	304.37
41202#D033#D03.3 Melanoma in situ of other and unspecified parts of face	2-55877774-T-C	'EFEMP1'	synonymous_variant	1.987e-07	395.03
41202#M02#M02 Reactive arthropathies	8-141160662-G-A	'DENND3'	synonymous_variant	1.99e-07	5730.94
41272#Y502#Y50.2 Laparotomy approach NEC	2-27580867-C-T	'C2orf16'	missense_variant	1.991e-07	363.49
41202#O00#O00 Ectopic pregnancy	9-89339933-C-G	'SECISBP2'	missense_variant	1.991e-07	2.6305
41272#E02#E02 Plastic operations on nose	6-161091425-G-A	'MAP3K4'	missense_variant	1.997e-07	98.0082
41200#E046#E04.6 Cauterisation of turbinate of nose	16-75555890-G-A	'TMEM231'	missense_variant	1.998e-07	304.026
Union#M8000#M80.00 Postmenopausal osteoporosis with pathological fracture (Multiple sites)	6-135490604-C-T	'AHI1'	3_prime_UTR_variant	1.998e-07	312.981
41272#S142#S14.2 Shave biopsy of lesion of skin NEC	11-45810873-C-G	'SLC35C1'	synonymous_variant	1.999e-07	89.8784
41200#Q491#Q49.1 Endoscopic extirpation of lesion of ovary NEC	8-86398611-G-A	'WWP1'	missense_variant	2.001e-07	337.5
41202#D136#D13.6 Pancreas	11-35806408-A-G	'TRIM44'	3_prime_UTR_variant	2.001e-07	0
41200#L352#L35.2 Arteriography of cerebral artery	19-15191756-G-T	'NOTCH3'	missense_variant	2.002e-07	463.877
41200#L352#L35.2 Arteriography of cerebral artery	19-15191757-G-A	'NOTCH3'	missense_variant	2.002e-07	463.877
41200#L352#L35.2 Arteriography of cerebral artery	19-15379683-C-G	'AC005785.1'	non_coding_transcript_exon_variant	2.002e-07	463.831
41202#G510#G51.0 Bell's palsy	19-6678422-G-C	'C3'	missense_variant	2.003e-07	393.297
41202#C920#C92.0 Acute myeloid leukaemia	7-92237720-C-A	'KRIT1'	missense_variant	2.004e-07	26.3188
41272#S662#S66.2 Repair of nail bed	17-28395871-A-G	'SLC46A1'	3_prime_UTR_variant	2.006e-07	2.3066
Union#R508#R50.8 Other specified fever	1-25814143-G-A	'SELENON'	missense_variant	2.009e-07	362.89
Union#R410#R41.0 Disorientation| unspecified	4-163350469-C-T	'NPY5R'	missense_variant	2.009e-07	10.0934
Union#H18#H18 Other disorders of cornea	17-18882660-T-G	'PRPSAP2'	missense_variant	2.016e-07	134.877
41202#I849#I84.9 Unspecified haemorrhoids without complication	2-134448769-C-A	'MGAT5'	synonymous_variant	2.016e-07	1.2552
41202#A09#A09 Diarrhoea and gastro-enteritis of presumed infectious origin	19-16483892-T-G	'CALR3'	non_coding_transcript_exon_variant	2.02e-07	3.0377
Union#B35#B35 Dermatophytosis	19-54832770-G-T	'KIR2DS4'	synonymous_variant	2.022e-07	31.0764
Source of report of K92 (other diseases of digestive system)	20-48652620-G-A	'PREX1'	synonymous_variant	2.022e-07	51.7753
41272#T74#T74 Other operations on tendon	10-102470923-C-T	'MFSD13A'	synonymous_variant	2.023e-07	99.4525
41200#S42#S42 Suture of skin of other site	13-23341674-C-T	'SACS'	synonymous_variant	2.024e-07	809.436
41272#J38#J38 Endoscopic incision of sphincter of Oddi	19-3770614-G-T	'RAX2'	3_prime_UTR_variant	2.025e-07	19.0172
41272#G28#G28 Partial excision of stomach	5-139836863-G-A	'PSD2'	missense_variant	2.025e-07	326.919
41272#Q082#Q08.2 Vaginal hysterectomy and excision of periuterine tissue NEC	11-1445785-G-A	'BRSK2'	synonymous_variant	2.025e-07	311.246
20002#1567#infectious mononucleosis | glandular fever | epstein barr virus (ebv)	3-132684806-A-G	'NPHP3'	non_coding_transcript_exon_variant	2.025e-07	391.7
Union#I845#I84.5 External haemorrhoids without complication	19-7928066-G-A	'TIMM44'	non_coding_transcript_exon_variant	2.026e-07	14.0089
Union#M541#M54.1 Radiculopathy	22-39080942-G-A	'APOBEC3G'	missense_variant	2.027e-07	45.7293
41200#X281#X28.1 Intermittent intravenous infusion of therapeutic substance	19-11402154-C-T	'RGL3'	non_coding_transcript_exon_variant	2.032e-07	3.9626
Union#R223#R22.3 Localised swelling| mass and lump| upper limb	18-9396619-A-G	'TWSG1'	3_prime_UTR_variant	2.032e-07	337.958
20002#1540#plantar fascitis	12-112995480-T-C	'OAS2'	splice_region_variant	2.033e-07	42.6579
41202#BlockA65-A69#A65-A69 Other spirochaetal diseases	8-144096241-G-C	'CYC1'	synonymous_variant	2.034e-07	13.1639
41272#E063#E06.3 Removal of packing from cavity of nose	3-141586646-T-G	'RASA2'	synonymous_variant&splice_region_variant	2.035e-07	461.926
41202#Z29#Z29 Need for other prophylactic measures	19-55265888-G-T	'HSPBP1'	stop_gained	2.035e-07	89.3985
41272#B293#B29.3 Reconstruction of breast using flap of skin of abdomen NEC	10-94337831-A-T	'NOC3L'	missense_variant	2.036e-07	325.989
41200#G292#G29.2 Open excision of lesion of stomach NEC	2-151724287-G-A	'NEB'	synonymous_variant	2.039e-07	5661.82
41272#Y362#Y36.2 Introduction of therapeutic implant into organ NOC	20-62392958-C-T	'CABLES2'	missense_variant	2.039e-07	352.068
Union#L10#L10 Pemphigus	3-184039025-C-T	'HTR3D'	3_prime_UTR_variant	2.041e-07	5.1395
Union#M0091#M00.91 Pyogenic arthritis| unspecified (Shoulder region)	16-18816478-G-C	'SMG1'	missense_variant	2.042e-07	309.366
41272#T14#T14 Other operations on pleura	6-170283980-G-A	'DLL1'	synonymous_variant	2.042e-07	42.5878
Union#I221#I22.1 Subsequent myocardial infarction of inferior wall	17-28926995-C-A	'PHF12'	missense_variant	2.045e-07	328.394
41202#C433#C43.3 Malignant melanoma of other and unspecified parts of face	12-120097330-T-C	'RAB35'	missense_variant	2.047e-07	343.934
40001#W190#W19.0 Home	9-35792822-C-G	'NPR2'	synonymous_variant	2.047e-07	5658.36
41200#B122#B12.2 Biopsy of lesion of thyroid gland	5-178142919-A-T	'RMND5B'	missense_variant	2.048e-07	305.57
41202#M204#M20.4 Other hammer toe(s) (acquired)	10-71773420-A-G	'VSIR'	missense_variant	2.049e-07	0.6911
41272#J14#J14 Other puncture of liver	16-70156640-A-G	'PDPR'	missense_variant	2.05e-07	11.3269
41272#H48#H48 Excision of lesion of anus	19-4546188-G-A	'SEMA6B'	non_coding_transcript_exon_variant	2.053e-07	1.4085
40011#9537#Transitional meningioma	1-152219401-C-T	'HRNR'	missense_variant	2.053e-07	4485.57
40011#8744#Acral lentiginous melanoma	8-23319976-C-T	'LOXL2'	stop_gained	2.053e-07	4485.55
41272#K262#K26.2 Xenograft replacement of aortic valve	16-74672540-T-G	'MLKL'	splice_acceptor_variant	2.059e-07	44.1788
41272#H25#H25 Diagnostic endoscopic examination of lower bowel using fibreoptic sigmoidoscope	19-46008163-C-T	'CCDC61'	missense_variant	2.059e-07	2.6378
40002#J98#J98 Other respiratory disorders	8-17562020-C-T	'SLC7A2'	synonymous_variant	2.061e-07	88.852
41202#T841#T84.1 Mechanical complication of internal fixation device of bones of limb	7-23274249-A-G	'GPNMB'	3_prime_UTR_variant	2.065e-07	102.915
41202#M1097#M10.97 Gout| unspecified (Ankle and foot)	8-70734126-T-A	'XKR9'	missense_variant	2.065e-07	9.8658
Union#T844#T84.4 Mechanical complication of other internal orthopaedic devices| imnplants and grafts	12-108240428-C-G	'WSCD2'	missense_variant	2.066e-07	307.813
41272#M42#M42 Endoscopic extirpation of lesion of bladder	22-37075249-C-T	'TMPRSS6'	missense_variant	2.074e-07	14.8947
41202#O471#O47.1 False labour at or after 37 completed weeks of gestation	17-74935841-T-C	'OTOP3'	missense_variant	2.074e-07	5.254
Union#L73#L73 Other follicular disorders	1-167127538-A-G	'DUSP27'	missense_variant	2.075e-07	149.993
41200#C17#C17 Other repair of eyelid	19-45804959-C-T	'RSPH6A'	missense_variant	2.078e-07	301.967
41200#P052#P05.2 Partial excision of vulva	22-37507848-A-G	'CARD10'	missense_variant	2.081e-07	7898.22
Union#R10#R10 Abdominal and pelvic pain	1-52238475-A-G	'ZFYVE9'	missense_variant	2.081e-07	33.3569
41272#W778#W77.8 Other specified stabilising operations on joint	6-83346320-A-G	'ME1'	synonymous_variant	2.082e-07	324.055
41272#A55#A55 Diagnostic spinal puncture	7-77696753-C-T	'RSBN1L'	missense_variant	2.082e-07	15.4004
41202#S64#S64 Injury of nerves at wrist and hand level	5-150056045-G-C	'CSF1R'	synonymous_variant	2.082e-07	0.211
41272#L862#L86.2 Ultrasound guided foam sclerotherapy for varicose vein of leg	21-34614930-C-A	'RCAN1'	missense_variant	2.083e-07	414.321
40011#9591#Malignant lymphoma| non-Hodgkin	1-150553626-C-A	'ADAMTSL4'	missense_variant	2.083e-07	87.7136
41272#W242#W24.2 Closed reduction of fracture of long bone and rigid internal fixation NEC	19-501900-C-A	'MADCAM1'	missense_variant	2.084e-07	0.6859
Union#K403#K40.3 Unilateral or unspecified inguinal hernia| with obstruction| without gangrene	17-73170070-GAGA-G	'SSTR2'	conservative_inframe_deletion	2.085e-07	93.9184
41272#S60#S60 Other operations on skin	8-112234358-T-C	'CSMD3'	splice_region_variant	2.089e-07	18.6378
41200#M618#M61.8 Other specified open excision of prostate	6-37471023-A-T	'CMTR1'	missense_variant&splice_region_variant	2.093e-07	7934.06
Union#E74#E74 Other disorders of carbohydrate metabolism	20-60070651-A-G	'C20orf197'	non_coding_transcript_exon_variant	2.093e-07	348.2
Union#F12#F12 Mental and behavioural disorders due to use of cannabinoids	3-127662275-C-T	'PODXL2'	synonymous_variant	2.095e-07	341.708
41200#J18#J18 Excision of gall bladder	19-41838042-G-A	'LYPD4'	missense_variant	2.096e-07
20002#1154#irritable bowel syndrome	22-37840214-A-AGT	'ANKRD54'	frameshift_variant	2.096e-07	51.4575
41272#Z496#Z49.6 Skin of shoulder	15-85741469-C-T	'AKAP13'	missense_variant	2.099e-07	112.658
41200#X451#X45.1 Donation of kidney	10-32055870-C-T	'KIF5B'	missense_variant	2.1e-07	304.569
Union#N604#N60.4 Mammary duct ectasia	12-52057254-G-A	'NR4A1'	missense_variant	2.1e-07	90.8372
41202#N72#N72 Inflammatory disease of cervix uteri	11-117397168-A-G	'CEP164'	missense_variant	2.1e-07	2.2719
Union#R198#R19.8 Other specified symptoms and signs involving the digestive system and abdomen	1-156860987-G-A	'NTRK1'	missense_variant	2.101e-07	1.7967
Union#K259#K25.9 Unspecified as acute or chronic| without haemorrhage or perforation	9-135697634-T-C	'SOHLH1'	splice_region_variant	2.101e-07	274.772
41200#K41#K41 Other autograft replacement of coronary artery	17-76072432-ACCGCCGCCGCCACTGCCGCCG-A	'SRP68'	disruptive_inframe_deletion	2.102e-07	7867.33
41272#X389#X38.9 Unspecified subcutaneous injection	19-50512943-C-T	'ASPDH'	missense_variant	2.102e-07	9.654
41200#H51#H51 Excision of haemorrhoid	15-43522384-T-C	'MAP1A'	missense_variant	2.104e-07	28.3839
Union#L038#L03.8 Cellulitis of other sites	19-18258008-C-T	'IQCN'	synonymous_variant	2.107e-07	311.348
41272#X10#X10 Amputation of foot	6-26123638-G-A	'HIST1H2BC'	synonymous_variant	2.107e-07	7825.95
41272#X10#X10 Amputation of foot	6-32050285-G-A	'TNXB'	missense_variant	2.107e-07	7825.95
41200#X59#X59 Anaesthetic without surgery	20-59896487-C-T	'SYCP2'	missense_variant	2.108e-07	340.147
41202#M48#M48 Other spondylopathies	19-33209360-G-C	'SLC7A10'	missense_variant	2.11e-07	11.897
40011#9671#Malignant lymphoma| lymphoplasmacytic	17-40978814-C-T	'KRT40'	missense_variant	2.11e-07	44.1949
41200#S41#S41 Suture of skin of head or neck	5-132595719-C-T	'RAD50'	stop_gained	2.111e-07	93.0334
41200#A091#A09.1 Implantation of neurostimulator into brain	3-41789711-C-T	'ULK4'	missense_variant	2.112e-07	0
41200#G64#G64 Therapeutic endoscopic operations on jejunum	2-10673496-ACAAAC-A	'NOL10'	non_coding_transcript_exon_variant	2.115e-07	27.6172
41202#D227#D22.7 Melanocytic naevi of lower limb| including hip	15-90360780-C-T	'ZNF774'	missense_variant	2.115e-07	43.9378
41272#E095#E09.5 Biopsy of lesion of external nose	1-203347821-G-A	'FMOD'	synonymous_variant	2.116e-07	455.419
41200#E541#E54.1 Total pneumonectomy	17-68933183-A-G	'ABCA8'	synonymous_variant	2.117e-07	7794.76
Union#I270#I27.0 Primary pulmonary hypertension	4-8415831-C-T	'ACOX3'	missense_variant	2.122e-07	42.3989
Union#R464#R46.4 Slowness and poor responsiveness	7-150858827-A-G	'AOC1'	synonymous_variant	2.122e-07	4.0335
41272#Z288#Z28.8 Specified large intestine NEC	12-49792713-G-A	'NCKAP5L'	missense_variant	2.123e-07	133.112
41272#E486#E48.6 Fibreoptic endoscopic irrigation of lower respiratory tract	3-184163685-A-G	'DVL3'	missense_variant	2.123e-07	298.95
Union#M192#M19.2 Other secondary arthrosis	11-72105946-GGGACCATGTCCCCT-G	'LRTOMT'	frameshift_variant	2.129e-07	301.95
41202#I739#I73.9 Peripheral vascular disease| unspecified	18-5397277-C-G	'EPB41L3'	synonymous_variant	2.132e-07	108.93
Union#H043#H04.3 Acute and unspecified inflammation of lachrymal passages	2-219628007-G-C	'SLC4A3'	synonymous_variant	2.133e-07	26.4857
20002#1558#ectopic pregnancy	11-64729007-G-A	'RASGRP2'	missense_variant	2.136e-07	386.041
Union#E79#E79 Disorders of purine and pyrimidine metabolism	7-151070290-G-A	'SLC4A2'	missense_variant	2.137e-07	411.586
41272#Q05#Q05 Other operations on cervix uteri	11-89177949-G-T	'TYR'	5_prime_UTR_variant	2.139e-07	368.558
Union#N814#N81.4 Uterovaginal prolapse| unspecified	11-4803977-T-C	'OR52R1'	missense_variant	2.141e-07	123.317
41272#X334#X33.4 Autologous peripheral blood stem cell transplant	6-150831121-A-G	'PLEKHG1'	synonymous_variant	2.148e-07	0.4531
41200#G162#G16.2 Diagnostic fibreoptic endoscopic ultrasound examination of oesophagus	11-78669154-C-T	'TENM4'	synonymous_variant	2.15e-07	3.7957
41202#L53#L53 Other erythematous conditions	3-125135756-C-T	'SLC12A8'	missense_variant	2.151e-07	312.966
40006#D41#D41 Neoplasm of uncertain or unknown behaviour of urinary organs	9-113328919-C-T	'WDR31'	stop_gained	2.151e-07	794.023
Source of report of M96 (postprocedural musculoskeletal disorders, not elsewhere classified)	7-123624557-A-G	'AC006333.1'	non_coding_transcript_exon_variant	2.153e-07	366.088
Source of report of N97 (female infertility)	3-9843749-C-T	'RPUSD3'	missense_variant	2.159e-07	20.5547
41202#S9200#S92.00 Fracture of calcaneus (closed)	9-19093252-G-A	'HAUS6'	missense_variant	2.161e-07	367.207
41272#Y086#Y08.6 Laser incision of organ NOC	4-2933891-C-G	'MFSD10'	synonymous_variant	2.162e-07	1.6118
Union#N879#N87.9 Dysplasia of cervix uteri| unspecified	9-33567153-G-A	'ANKRD18B'	synonymous_variant	2.163e-07	4.6691
41202#I78#I78 Diseases of capillaries	11-487035-G-A	'PTDSS2'	missense_variant	2.167e-07	383.402
41202#N48#N48 Other disorders of penis	18-7949304-C-T	'PTPRM'	missense_variant	2.169e-07	56.9688
Union#M706#M70.6 Trochanteric bursitis	13-102733493-C-T	'CCDC168'	missense_variant	2.171e-07	105.569
41272#E073#E07.3 Septorhinoplasty NEC	1-145876230-AG-A	'ANKRD35'	frameshift_variant	2.172e-07	299.878
41200#A091#A09.1 Implantation of neurostimulator into brain	3-41911360-T-C	'ULK4'	missense_variant	2.173e-07	0
Source of report of B01 (varicella [chickenpox])	1-204617964-G-C	'LRRN2'	missense_variant	2.173e-07	95.5424
Source of report of B01 (varicella [chickenpox])	1-204617965-G-A	'LRRN2'	synonymous_variant	2.173e-07	95.5424
Source of report of J45 (asthma)	11-8697529-G-A	'ST5'	synonymous_variant	2.173e-07	0.3539
41272#Z941#Z94.1 Bilateral operation	11-56542439-T-A	'OR5M11'	synonymous_variant	2.177e-07	9.4392
Union#C44#C44 Other malignant neoplasms of skin	1-20724130-C-T	'SH2D5'	missense_variant	2.178e-07	9.7288
Union#J69#J69 Pneumonitis due to solids and liquids	19-45677718-A-G	'GIPR'	missense_variant	2.18e-07	4.1974
Union#N02#N02 Recurrent and persistent haematuria	1-155057209-C-CCT	'ADAM15'	frameshift_variant	2.18e-07	99.9404
Union#N02#N02 Recurrent and persistent haematuria	1-155057210-A-ACCAG	'ADAM15'	frameshift_variant	2.18e-07	99.9404
41200#W54#W54 Other prosthetic replacement of articulation of other bone	1-9720862-C-T	'PIK3CD'	missense_variant	2.181e-07	316.543
Union#D172#D17.2 Benign lipomatous neoplasm of skin and subcutaneous tissue of limbs	20-35855281-A-C	'PHF20'	non_coding_transcript_exon_variant	2.181e-07	111.546
41272#L97#L97 Other operations on blood vessel	12-132247897-G-T	'GALNT9'	non_coding_transcript_exon_variant	2.181e-07	2.1991
41202#T81#T81 Complications of procedures| not elsewhere classified	7-75987762-C-T	'TMEM120A'	missense_variant	2.184e-07	95.4477
41202#T81#T81 Complications of procedures| not elsewhere classified	15-88467344-C-G	'MRPL46'	missense_variant	2.184e-07	95.4477
Source of report of M94 (other disorders of cartilage)	2-36583381-T-C	'FEZ2'	missense_variant	2.185e-07	116.131
41200#F30#F30 Other repair of palate	19-20118462-A-G	'ZNF90'	missense_variant	2.186e-07	4340.85
Union#F840#F84.0 Childhood autism	2-152663721-C-T	'PRPF40A'	synonymous_variant	2.186e-07	4340.42
Union#H031#H03.1 Involvement of eyelid in other infectious diseases classified elsewhere	2-230515601-T-C	'SP100'	synonymous_variant	2.186e-07	4340.08
41272#C468#C46.8 Other specified plastic operations on cornea	1-234429515-C-T	'TARBP1'	missense_variant	2.186e-07	4340.85
41272#F208#F20.8 Other specified operations on gingiva	6-106512972-G-A	'CRYBG1'	missense_variant	2.186e-07	4340.85
41272#W304#W30.4 Application of external ring fixation to bone NEC	10-103494372-C-T	'NEURL1'	5_prime_UTR_variant	2.187e-07	4339.66
Union#I288#I28.8 Other specified diseases of pulmonary vessels	2-74528420-A-G	'AUP1'	synonymous_variant	2.188e-07	4338.45
41202#M6743#M67.43 Ganglion| wrist	5-37167172-C-T	'C5orf42'	synonymous_variant	2.189e-07	91.2341
41200#X705#X70.5 Procurement of drugs for chemotherapy for neoplasm for regimens in Band 5	9-128584397-A-G	'SPTAN1'	missense_variant	2.193e-07	449.861
Source of report of E03 (other hypothyroidism)	1-3595370-A-G	'MEGF6'	missense_variant	2.195e-07	0.9111
Union#G530#G53.0 Postzoster neuralgia	21-44326802-C-T	'PFKL'	synonymous_variant	2.196e-07	41.8625
41200#Q413#Q41.3 Dye test of fallopian tube	15-41085421-T-C	'INO80'	missense_variant	2.198e-07	382.323
41200#M472#M47.2 Change of urethral catheter into bladder	6-90519313-T-C	'MAP3K7'	missense_variant	2.2e-07	91.3794
Source of report of J13 (pneumonia due to streptococcus pneumoniae)	6-117548431-C-T	'DCBLD1'	missense_variant	2.201e-07	25.8702
41202#Z421#Z42.1 Follow-up care involving plastic surgery of breast	9-70536799-C-T	'TRPM3'	synonymous_variant	2.203e-07	1.3441
41200#U051#U05.1 Computed tomography of head	17-37330339-T-C	'ACACA'	missense_variant	2.204e-07	26.6894
41272#Z495#Z49.5 Skin of buttock	17-61015819-CCTCTTCCCAGCT-C	'BCAS3'	disruptive_inframe_deletion	2.204e-07	449.097
Union#N46#N46 Male infertility	11-62666884-A-G	'CSKMT'	missense_variant	2.205e-07	43.2787
41272#K493#K49.3 Percutaneous transluminal balloon angioplasty of bypass graft of coronary artery	1-148977966-G-A	'PDE4DIP'	missense_variant	2.206e-07	6.4722
Union#R509#R50.9 Fever| unspecified	4-152652785-C-T	'TMEM154'	synonymous_variant	2.207e-07	31.7503
Union#M94#M94 Other disorders of cartilage	19-1986456-A-G	'BTBD2'	3_prime_UTR_variant	2.207e-07	1.3187
Union#BlockL60-L75#L60-L75 Disorders of skin appendages	1-91683704-CTGGGCTGGGTTGGGCCGGGT-C	'TGFBR3'	3_prime_UTR_variant	2.213e-07	17.4369
Union#D61#D61 Other aplastic anaemias	8-144313929-G-A	'HSF1'	non_coding_transcript_exon_variant	2.214e-07	98.3188
Source of report of J90 (pleural effusion, not elsewhere classified)	19-37155875-C-A	'ZNF585A'	missense_variant	2.214e-07	77.423
41272#Y744#Y74.4 Thoracoscopic video-assisted approach to thoracic cavity	19-42754542-C-T	'PSG8'	missense_variant	2.214e-07	98.3325
Union#M503#M50.3 Other cervical disk degeneration	5-172333805-G-A	'SH3PXD2B'	3_prime_UTR_variant	2.216e-07	91.3782
Source of report of N49 (inflammatory disorders of male genital organs, not elsewhere classified)	6-47782118-C-T	'OPN5'	missense_variant	2.216e-07	42.893
Union#J449#J44.9 Chronic obstructive pulmonary disease| unspecified	17-41102041-C-T	'KRTAP4-16'	missense_variant	2.218e-07	0.5199
41272#C592#C59.2 Surgical iridectomy	18-50286781-G-A	'CXXC1'	synonymous_variant	2.22e-07	293.307
41202#R298#R29.8 Other and unspecified symptoms and signs involving the nervous and musculoskeletal systems	11-94067699-G-A	'HEPHL1'	missense_variant	2.221e-07	107.658
41202#M758#M75.8 Other shoulder lesions	20-62880406-C-A	'DIDO1'	synonymous_variant	2.221e-07	533.354
41272#A849#A84.9 Unspecified neurophysiological operations	15-101177985-C-T	'CHSY1'	synonymous_variant	2.223e-07	16.0395
41202#C793#C79.3 Secondary malignant neoplasm of brain and cerebral meninges	7-156963021-G-A	'NOM1'	missense_variant	2.223e-07	42.831
41202#M500#M50.0 Cervical disk disorder with myelopathy	19-6364468-G-A	'CLPP'	missense_variant	2.223e-07	92.773
Union#C782#C78.2 Secondary malignant neoplasm of pleura	15-39919944-C-A	'GPR176'	missense_variant	2.227e-07	99.4126
41272#X369#X36.9 Unspecified blood withdrawal	10-60186860-G-A	'ANK3'	missense_variant	2.228e-07	44.5284
Union#R845#R84.5 Abnormal microbiological findings	6-110892143-G-GTT	'AMD1'	non_coding_transcript_exon_variant	2.232e-07	86.0464
Source of report of J33 (nasal polyp)	9-138121989-A-G	'CACNA1B'	missense_variant	2.234e-07	77.2808
41272#X659#X65.9 Unspecified radiotherapy delivery	17-7174072-G-A	'ASGR1'	splice_region_variant	2.235e-07	300.975
41202#Z36#Z36 Antenatal screening	5-10237047-A-G	'FAM173B'	splice_region_variant	2.236e-07	0.3203
Union#J339#J33.9 Nasal polyp| unspecified	19-29527403-G-A	'VSTM2B'	splice_region_variant	2.24e-07	2.8831
Union#A04#A04 Other bacterial intestinal infections	8-47728937-G-A	'SPIDR'	missense_variant	2.241e-07	20.8396
41202#M4792#M47.92 Spondylosis| unspecified (Cervical region)	3-171007166-C-T	'SLC2A2'	synonymous_variant	2.241e-07	3.2351
41202#C503#C50.3 Lower-inner quadrant of breast	22-45564891-T-A	'FBLN1'	missense_variant	2.242e-07	533.258
41202#J320#J32.0 Chronic maxillary sinusitis	6-55819711-A-T	'BMP5'	missense_variant	2.243e-07	87.6143
Source of report of N97 (female infertility)	1-235458731-A-G	'B3GALNT2'	synonymous_variant	2.245e-07	270.279
41272#F443#F44.3 Excision of parotid gland NEC	6-1959901-G-A	'GMDS'	synonymous_variant	2.248e-07	295.428
41200#M459#M45.9 Unspecified diagnostic endoscopic examination of bladder	5-177460459-C-A	'DBN1'	missense_variant	2.249e-07	4.2149
Union#BlockL60-L75#L60-L75 Disorders of skin appendages	12-70555234-G-A	'PTPRB'	missense_variant	2.25e-07	1.4913
20002#1534#back pain	17-41918961-C-T	'ACLY'	5_prime_UTR_variant	2.25e-07	115.232
Union#J96#J96 Respiratory failure| not elsewhere classified	2-120989944-C-T	'GLI2'	synonymous_variant	2.251e-07	4.4439
Union#S71#S71 Open wound of hip and thigh	11-128937535-G-A	'TP53AIP1'	missense_variant	2.252e-07	303.042
41272#Y223#Y22.3 Irrigation of organ NOC	16-57043546-G-A	'NLRC5'	missense_variant	2.252e-07	104.51
41272#Z76#Z76 Femur	1-92181678-T-C	'BTBD8'	missense_variant	2.253e-07	146.881
41202#H90#H90 Conductive and sensorineural hearing loss	19-1388864-G-A	'NDUFS7'	missense_variant	2.253e-07	348.343
41200#G802#G80.2 Wireless capsule endoscopy	2-131041466-G-A	'ARHGEF4'	splice_region_variant	2.254e-07	377.611
Union#M8412#M84.12 Nonunion of fracture [pseudarthrosis] (Upper arm)	6-35291568-G-A	'ZNF76'	synonymous_variant	2.257e-07	295.973
41272#A401#A40.1 Evacuation of extradural haematoma	20-62309787-T-C	'LAMA5'	missense_variant	2.257e-07	298.055
41272#W858#W85.8 Other specified therapeutic endoscopic operations on cavity of knee joint	12-6818442-C-T	'CD4'	missense_variant	2.259e-07	25.8464
41200#N328#N32.8 Other specified other operations on penis	12-32339029-G-GAC	'BICD1'	non_coding_transcript_exon_variant	2.261e-07	42.4481
40011#9732#Multiple myeloma	21-39779205-G-A	'IGSF5'	synonymous_variant	2.266e-07	377.38
Union#S623#S62.3 Fracture of other metacarpal bone	20-44115971-G-A	'JPH2'	synonymous_variant	2.268e-07	42.2334
Source of report of K59 (other functional intestinal disorders)	6-145627650-C-CGCT	'EPM2A'	disruptive_inframe_insertion	2.268e-07	33.0016
Source of report of K59 (other functional intestinal disorders)	6-145627653-A-ATG	'EPM2A'	frameshift_variant	2.268e-07	33.0016
Union#K44#K44 Diaphragmatic hernia	17-75818740-C-T	'UNK'	synonymous_variant	2.273e-07
40001#C160#C16.0 Cardia	9-133108150-GGGAGCTGGATCCTGTTCT-G	'RALGDS'	disruptive_inframe_deletion	2.273e-07	7535.2
41272#M706#M70.6 Radioactive seed implantation into prostate	1-227655065-A-G	'ZNF678'	missense_variant	2.275e-07	403.872
41202#Z480#Z48.0 Attention to surgical dressings and sutures	6-42184822-A-G	'GUCA1B'	missense_variant	2.275e-07	359.341
Union#O800#O80.0 Spontaneous vertex delivery	16-2285641-C-T	'ABCA3'	missense_variant	2.276e-07	48.4206
41202#ChapterXIV#Chapter XIV Diseases of the genitourinary system	14-23566375-C-T	'AP1G2'	missense_variant	2.277e-07	8.5435
41272#K411#K41.1 Autograft replacement of one coronary artery NEC	14-100468172-C-T	'WDR25'	splice_region_variant	2.279e-07	403.213
41200#X352#X35.2 Intravenous chemotherapy	19-6364444-G-A	'CLPP'	splice_region_variant	2.281e-07	1.9786
Source of report of E84 (cystic fibrosis)	10-74072758-C-T	'VCL'	synonymous_variant	2.283e-07	300.541
41200#E03#E03 Operations on septum of nose	2-27053141-C-T	'AGBL5'	synonymous_variant	2.286e-07	268.967
41272#Z942#Z94.2 Right sided operation	3-58112217-G-C	'FLNB'	missense_variant	2.286e-07	4.1069
Union#S5250#S52.50 Fracture of lower end of radius (closed)	16-57684072-G-C	'ADGRG3'	missense_variant	2.287e-07	12.1827
41272#Y144#Y14.4 Insertion of plastic stent into organ NOC	12-112895851-C-T	'RPH3A'	synonymous_variant	2.29e-07	89.6378
20002#1112#chronic obstructive airways disease|copd	7-150295312-C-T	'ACTR3C'	synonymous_variant	2.292e-07	2.5794
41202#M84#M84 Disorders of continuity of bone	7-22291214-T-C	'RAPGEF5'	synonymous_variant	2.296e-07	3.0604
41200#L271#L27.1 Endovascular insertion of stent graft for infrarenal abdominal aortic aneurysm	10-73016876-T-C	'P4HA1'	synonymous_variant	2.299e-07	318.858
41272#C826#C82.6 Laser photocoagulation to lesion of retina NEC	8-143726725-C-T	'FAM83H'	synonymous_variant	2.3e-07	25.5769
41202#D210#D21.0 Connective and other soft tissue of head| face and neck	14-91290999-T-G	'CCDC88C'	missense_variant	2.3e-07	42.4459
20002#1196#urinary tract infection|kidney infection	9-137189924-G-A	'SSNA1'	3_prime_UTR_variant	2.301e-07	1.303
41200#V253#V25.3 Primary posterior decompression of lumbar spine and intertransverse fusion of joint of lumbar spine	20-1458269-T-G	'NSFL1C'	missense_variant	2.302e-07	309.788
Source of report of E21 (hyperparathyroidism and other disorders of parathyroid gland)	9-137428118-C-T	'NOXA1'	missense_variant	2.302e-07	3.1326
41200#N11#N11 Operations on hydrocele sac	9-128713503-G-A	'PKN3'	missense_variant	2.303e-07
Union#BlockM86-M90#M86-M90 Other osteopathies	5-33576765-A-G	'ADAMTS12'	synonymous_variant	2.315e-07	176.787
Union#C69#C69 Malignant neoplasm of eye and adnexa	3-37282144-C-T	'GOLGA4'	missense_variant	2.315e-07	311.891
41200#S41#S41 Suture of skin of head or neck	1-226982927-C-T	'COQ8A'	missense_variant	2.316e-07	400.185
41202#R104#R10.4 Other and unspecified abdominal pain	19-2015436-G-A	'BTBD2'	missense_variant	2.317e-07	4.0204
Union#J339#J33.9 Nasal polyp| unspecified	1-21831790-A-G	'HSPG2'	synonymous_variant	2.318e-07	27.7059
41200#H259#H25.9 Unspecified diagnostic endoscopic examination of lower bowel using fibreoptic sigmoidoscope	17-34637705-C-T	'TMEM132E'	missense_variant	2.319e-07	13.1541
20002#8#haematology|dermatology	3-108822914-T-C	'TRAT1'	5_prime_UTR_variant	2.319e-07	0.9149
Union#M795#M79.5 Residual foreign body in soft tissue	8-92005315-G-A	'RUNX1T1'	non_coding_transcript_exon_variant	2.32e-07	329.18
Union#M6543#M65.43 Radial styloid tenosynovitis [de Quervain] (Forearm)	6-43299518-A-C	'SLC22A7'	splice_region_variant	2.321e-07	304.907
20002#1534#back pain	17-41517201-C-T	'MIR6510'	non_coding_transcript_exon_variant	2.321e-07	114.342
Union#E237#E23.7 Disorder of pituitary gland| unspecified	4-55090028-G-A	'KDR'	synonymous_variant	2.322e-07	4205.12
41272#V401#V40.1 Non-rigid stabilisation of spine	16-81216376-A-G	'PKD1L2'	missense_variant	2.322e-07	4205.19
41202#S631#S63.1 Dislocation finger	2-102176439-C-T	'IL1R1'	synonymous_variant	2.322e-07	87.2632
Source of report of O69 (labour and delivery complicated by umbilical cord complications)	1-247711884-G-A	'OR6F1'	missense_variant	2.331e-07	525.368
40001#I61#I61 Intracerebral haemorrhage	1-210387476-C-T	'HHAT'	synonymous_variant	2.332e-07	304.134
41200#T45#T45 Image controlled operations on abdominal cavity	15-90231125-A-G	'CIB1'	synonymous_variant	2.334e-07	41.2562
Union#BlockI80-I89#I80-I89 Diseases of veins| lymphatic vessels and lymph nodes| not elsewhere classified	3-148741814-C-T	'AGTR1'	missense_variant	2.334e-07	62.0835
41272#R172#R17.2 Elective lower uterine segment caesarean delivery	1-25227522-A-G	'SYF2'	synonymous_variant	2.335e-07	49.4925
Union#M2575#M25.75 Osteophyte (Pelvic region and thigh)	1-34794745-G-A	'GJA4'	missense_variant	2.336e-07	41.8631
41272#W195#W19.5 Primary open reduction of fragment of bone and fixation using screw	2-112917237-A-G	'IL37'	missense_variant	2.338e-07	334.955
41202#E040#E04.0 Non-toxic diffuse goitre	6-41067317-T-C	'OARD1'	3_prime_UTR_variant	2.339e-07	5307.65
Union#M1991#M19.91 Arthrosis| unspecified (Shoulder region)	19-54256580-C-T	'LILRB5'	synonymous_variant	2.342e-07	18.9337
41272#Z242#Z24.2 Larynx	15-45098056-G-A	'DUOX2'	missense_variant&splice_region_variant	2.343e-07	289.505
41202#S999#S99.9 Unspecified injury of ankle and foot	1-186314712-C-T	'TPR'	missense_variant	2.343e-07	289.699
41200#M65#M65 Endoscopic resection of outlet of male bladder	4-148114104-G-A	'NR3C2'	synonymous_variant&splice_region_variant	2.35e-07	94.051
41272#A849#A84.9 Unspecified neurophysiological operations	15-101178745-T-C	'CHSY1'	missense_variant	2.351e-07	15.9188
41202#M819#M81.9 Osteoporosis| unspecified	16-67649661-C-G	'CARMIL2'	non_coding_transcript_exon_variant	2.351e-07	1.4261
41272#W441#W44.1 Primary total prosthetic replacement of joint not using cement NEC	11-5351776-T-C	'OR51B6'	missense_variant	2.356e-07	0.4877
Union#B20#B20 Human immunodeficiency virus [HIV] disease resulting in infectious and parasitic diseases	11-72110607-TG-T	'ANAPC15'	splice_region_variant	2.359e-07	7453.15
41272#W28#W28 Other internal fixation of bone	1-153360814-A-G	'S100A9'	synonymous_variant	2.359e-07
41272#W28#W28 Other internal fixation of bone	1-153728650-G-A	'INTS3'	missense_variant	2.359e-07
Union#ChapterII#Chapter II Neoplasms	10-133271700-CTG-C	'ADAM8'	frameshift_variant	2.361e-07	0.0441
Union#I23#I23 Certain current complications following acute myocardial infarction	12-7396413-C-T	'CD163L1'	missense_variant&splice_region_variant	2.363e-07	6.4954
41272#E91#E91 Oximetry testing	3-31683815-T-C	'OSBPL10'	synonymous_variant	2.364e-07	295.677
41202#K60#K60 Fissure and fistula of anal and rectal regions	14-88740517-G-A	'EML5'	missense_variant	2.366e-07	0.3748
20002#1533#disc degeneration	1-203727605-G-A	'ATP2B4'	non_coding_transcript_exon_variant	2.368e-07	396.567
41272#S15#S15 Other biopsy of skin	22-29265622-T-C	'RHBDD3'	missense_variant	2.369e-07	105.802
41200#U549#U54.9 Unspecified rehabilitation for other disorders	6-149683842-C-T	'LATS1'	missense_variant	2.371e-07	286.841
41202#J380#J38.0 Paralysis of vocal cords and larynx	7-133576840-A-G	'EXOC4'	non_coding_transcript_exon_variant	2.374e-07	296.973
40011#8210#Adenocarcinoma in adenomatous polyp	12-94378988-C-G	'CEP83'	missense_variant	2.374e-07	297.32
Union#BlockR95-R99#R95-R99 Ill-defined and unknown causes of mortality	19-19227697-G-A	'NCAN'	missense_variant	2.376e-07	293.619
41202#E349#E34.9 Endocrine disorder| unspecified	15-63601418-T-G	'FBXL22'	missense_variant	2.379e-07	43.4407
Union#T65#T65 Toxic effect of other and unspecified substances	7-26365056-A-G	'SNX10'	synonymous_variant	2.38e-07	4153.5
Union#V435#V43.5 Driver injured in traffic accident	3-49891584-C-T	'MST1R'	splice_region_variant	2.38e-07	287.45
Union#BlockG70-G73#G70-G73 Diseases of myoneural junction and muscle	5-103276327-G-C	'C5orf30'	missense_variant	2.383e-07	437.774
Union#I120#I12.0 Hypertensive renal disease with renal failure	13-25258693-CTAAAAT-C	'MTMR6'	splice_acceptor_variant	2.383e-07	1.547
41202#M651#M65.1 Other infective (teno)synovitis	11-65965994-G-A	'SART1'	splice_region_variant	2.383e-07	4.4102
Union#F419#F41.9 Anxiety disorder| unspecified	5-72314132-A-G	'MRPS27'	missense_variant	2.386e-07	1.3084
Union#ChapterX#Chapter X Diseases of the respiratory system	8-8891722-C-T	'MFHAS1'	missense_variant	2.39e-07	0.4147
41200#A203#A20.3 Monitoring of pressure in ventricle of brain	14-64799864-G-A	'SPTB'	missense_variant	2.391e-07	290.223
41272#S471#S47.1 Drainage of lesion of skin of head or neck	3-184189128-C-T	'ABCF3'	missense_variant	2.392e-07	6.574
Source of report of M40 (kyphosis and lordosis)	16-28592333-GTTC-G	'SULT1A2'	disruptive_inframe_deletion	2.393e-07	341.576
Source of report of F52 (sexual dysfunction, not caused by organic disorder or disease)	2-11593097-C-T	'GREB1'	missense_variant	2.394e-07	26.8004
41272#B35#B35 Operations on nipple	13-39751066-G-A	'COG6'	synonymous_variant	2.394e-07	9.4177
Union#O039#O03.9 Complete or unspecified| without complication	9-127485812-C-T	'LRSAM1'	synonymous_variant	2.397e-07	520.471
41202#L020#L02.0 Cutaneous abscess| furuncle and carbuncle of face	6-30713133-T-C	'MDC1'	missense_variant	2.398e-07	4482.54
41272#W283#W28.3 Removal of internal fixation from bone NEC	1-15329396-CCTT-C	'FHAD1'	disruptive_inframe_deletion	2.401e-07	265.586
Union#C71#C71 Malignant neoplasm of brain	6-143772426-C-T	'PHACTR2'	synonymous_variant	2.403e-07	519.147
41202#K267#K26.7 Chronic without haemorrhage or perforation	16-89779908-T-C	'FANCA'	missense_variant	2.405e-07	334.983
Union#I13#I13 Hypertensive heart and renal disease	11-124923847-G-A	'HEPACAM'	synonymous_variant	2.408e-07	291.548
Union#H728#H72.8 Other perforations of tympanic membrane	18-32213417-G-A	'MEP1B'	synonymous_variant	2.408e-07	84.4374
41272#C228#C22.8 Other specified other operations on eyelid	9-107010989-G-A	'ZNF462'	missense_variant	2.408e-07	290.116
Union#G72#G72 Other myopathies	2-219635769-G-A	'SLC4A3'	missense_variant	2.41e-07	319.564
Union#R14#R14 Flatulence and related conditions	14-100380983-C-T	'WDR25'	missense_variant	2.411e-07	11.4008
41272#N284#N28.4 Frenuloplasty of penis	4-142431272-C-A	'INPP4B'	5_prime_UTR_premature_start_codon_gain_variant	2.413e-07	4.1285
Union#O86#O86 Other puerperal infections	3-52787194-C-T	'ITIH1'	missense_variant	2.415e-07	11.2685
41272#M133#M13.3 Percutaneous aspiration of kidney NEC	11-22377563-C-A	'SLC17A6'	synonymous_variant	2.416e-07	27.7047
41272#M34#M34 Total excision of bladder	3-73624793-G-C	'PDZRN3'	missense_variant	2.417e-07	353.039
41202#J36#J36 Peritonsillar abscess	21-45456243-G-A	'COL18A1'	missense_variant	2.423e-07	89.2382
Union#E10#E10 Insulin-dependent diabetes mellitus	19-1465568-A-G	'APC2'	missense_variant	2.424e-07	53.6634
Union#F209#F20.9 Schizophrenia| unspecified	2-189002999-G-A	'COL3A1'	synonymous_variant	2.424e-07	90.2012
41272#X714#X71.4 Procurement of drugs for chemotherapy for neoplasm for regimens in Band 9	12-14790699-C-T	'WBP11'	missense_variant	2.425e-07	94.0482
Union#N133#N13.3 Other and unspecified hydronephrosis	4-1978772-T-C	'NSD2'	missense_variant	2.426e-07	47.2191
41272#R182#R18.2 Lower uterine segment caesarean delivery NEC	2-222921324-A-G	'ACSL3'	missense_variant	2.43e-07	144.198
41202#L024#L02.4 Cutaneous abscess| furuncle and carbuncle of limb	2-241815041-G-T	'NEU4'	synonymous_variant	2.432e-07	98.6908
Union#T842#T84.2 Mechanical complication of internal fixation device of other bones	5-115212374-T-TTGC	'PGGT1B'	3_prime_UTR_variant	2.434e-07	314.105
41272#W30#W30 Other external fixation of bone	4-87980093-C-A	'SPP1'	missense_variant	2.434e-07	434.686
Union#F412#F41.2 Mixed anxiety and depressive disorder	13-113654922-C-T	'ATP4B'	missense_variant	2.435e-07	4.3677
41272#K639#K63.9 Unspecified contrast radiology of heart	1-118151364-A-G	'SPAG17'	synonymous_variant	2.436e-07	288.239
41200#L133#L13.3 Arteriography of pulmonary artery	17-42818779-C-T	'BECN1'	splice_region_variant	2.437e-07	40.8142
Union#H530#H53.0 Amblyopia ex anopsia	6-36214379-A-G	'BRPF3'	synonymous_variant	2.438e-07	93.9244
40001#J47#J47 Bronchiectasis	6-156935516-C-T	'ARID1B'	synonymous_variant	2.438e-07	14.5133
41272#Y162#Y16.2 Anastomosis of organ NOC	19-40629378-G-C	'LTBP4'	missense_variant	2.439e-07	2.0943
Union#BlockM70-M79#M70-M79 Other soft tissue disorders	19-49744267-T-C	'TSKS'	missense_variant	2.44e-07	4.0895
41272#Z383#Z38.3 Common femoral artery	13-102733780-TTGGTTCCTTTGC-T	'CCDC168'	disruptive_inframe_deletion	2.44e-07	517.001
41272#L703#L70.3 Ligation of artery NEC	11-35322560-C-T	'SLC1A2'	splice_donor_variant	2.442e-07	2.7838
41272#Q541#Q54.1 Suspension of uterus NEC	9-129010158-C-T	'SH3GLB2'	missense_variant	2.443e-07	5218.75
Union#I65#I65 Occlusion and stenosis of precerebral arteries| not resulting in cerebral infarction	19-14752351-G-C	'ADGRE2'	missense_variant	2.446e-07	119.161
41200#F11#F11 Preprosthetic oral surgery	19-50480162-G-A	'EMC10'	missense_variant	2.447e-07	7.3038
41272#W785#W78.5 Release of contracture of elbow joint	11-56463084-G-C	'OR5M9'	synonymous_variant	2.447e-07	283.219
Union#K20#K20 Oesophagitis	16-56466945-T-TATC	'OGFOD1'	disruptive_inframe_insertion	2.45e-07	9.3968
Source of report of H33 (retinal detachments and breaks)	5-119170908-A-C	'DMXL1'	synonymous_variant	2.452e-07	0.7228
Union#J33#J33 Nasal polyp	10-97246341-G-A	'ARHGAP19'	splice_region_variant	2.453e-07
41272#Z652#Z65.2 Temporomandibular joint	21-32372616-C-T	'URB1'	missense_variant	2.455e-07	5166.03
Union#S51#S51 Open wound of forearm	4-25003985-G-A	'LGI2'	synonymous_variant	2.456e-07	93.0827
41202#Z420#Z42.0 Follow-up care involving plastic surgery of head and neck	9-34661983-C-T	'CCL27'	synonymous_variant	2.458e-07	0
41200#W209#W20.9 Unspecified primary open reduction of fracture of bone and extramedullary fixation	17-7322781-C-T	'NEURL4'	synonymous_variant	2.459e-07	84.5202
Union#L899#L89.9 Decubitus ulcer and pressure area| unspecified	17-76718690-G-A	'JMJD6'	missense_variant	2.46e-07	89.4128
41272#S66#S66 Other operations on nail bed	19-9214028-G-A	'OR7D4'	synonymous_variant	2.462e-07	515.239
41272#Q188#Q18.8 Other specified diagnostic endoscopic examination of uterus	17-61889882-G-A	'INTS2'	missense_variant	2.462e-07	93.1416
41202#M899#M89.9 Disorder of bone| unspecified	2-162022796-G-A	'DPP4'	missense_variant	2.462e-07	93.1154
Union#M9496#M94.96 Disorder of cartilage| unspecified (Lower leg)	19-55621991-G-A	'ZNF784'	synonymous_variant	2.463e-07	4077.74
41272#H051#H05.1 Total colectomy and anastomosis of ileum to rectum	10-119452723-T-C	'GRK5'	missense_variant	2.463e-07	4077.74
Source of report of G58 (other mononeuropathies)	8-79766248-T-C	'HEY1'	missense_variant	2.464e-07	366.436
41202#C434#C43.4 Malignant melanoma of scalp and neck	10-48786700-A-G	'WDFY4'	missense_variant	2.464e-07	315.125
41202#Z420#Z42.0 Follow-up care involving plastic surgery of head and neck	9-34648421-C-T	'GALT'	synonymous_variant	2.465e-07	0
41202#H619#H61.9 Disorder of external ear| unspecified	2-189667361-G-T	'ASNSD1'	missense_variant	2.466e-07	4402.73
41200#J741#J74.1 Endoscopic ultrasound examination of pancreas and biopsy of lesion of pancreas	9-124312546-C-T	'NEK6'	missense_variant	2.467e-07	312.094
41200#L88#L88 Transluminal operations on varicose vein of leg	15-90784978-C-T	'BLM'	missense_variant	2.471e-07	26.1802
41272#Y52#Y52 Approach to organ through other opening	2-235043093-C-A	'SH3BP4'	missense_variant	2.475e-07	104.674
41200#S42#S42 Suture of skin of other site	12-8177245-C-T	'ZNF705A'	missense_variant	2.476e-07	98.2421
41272#T624#T62.4 Aspiration of bursa	3-151437075-C-CTTCT	'IGSF10'	frameshift_variant	2.478e-07	299.437
Union#L059#L05.9 Pilonidal cyst without abscess	7-6026748-G-T	'EIF2AK1'	missense_variant	2.481e-07	41.2059
Source of report of M54 (dorsalgia)	20-33670695-C-G	'NECAB3'	synonymous_variant	2.481e-07	28.8047
Source of report of M53 (other dorsopathies, not elsewhere classified)	2-53765569-C-G	'ASB3'	missense_variant	2.482e-07	61.496
41200#Q124#Q12.4 Removal of intrauterine contraceptive device NEC	14-24172747-C-T	'REC8'	missense_variant	2.484e-07	5.5696
Union#S83#S83 Dislocation| sprain and strain of joints and ligaments of knee	15-40335481-C-T	'CCDC9B'	missense_variant	2.484e-07	513.526
Union#K082#K08.2 Atrophy of edentulous alveolar ridge	6-163089253-A-G	'PACRG'	splice_region_variant	2.484e-07	282.079
41272#S60#S60 Other operations on skin	19-33111812-C-T	'GPATCH1'	synonymous_variant	2.488e-07	4.1569
41272#E85#E85 Ventilation support	14-24214571-G-T	'MDP1'	missense_variant	2.489e-07	263.207
41202#K56#K56 Paralytic ileus and intestinal obstruction without hernia	7-11102537-C-T	'PHF14'	3_prime_UTR_variant	2.489e-07	263.266
41202#N184#N18.4 Chronic kidney disease| stage 4	18-62274089-A-G	'KIAA1468'	splice_region_variant	2.492e-07	296.858
20002#1628#fracture nose	15-40569992-G-GGTTTTGTTTTGTTTTGTTTT	'RPUSD2'	3_prime_UTR_variant	2.494e-07	1.703
Union#F33#F33 Recurrent depressive disorder	3-9015609-T-C	'SRGAP3'	missense_variant	2.495e-07	49.6151
Union#R278#R27.8 Other and unspecified lack of coordination	15-43605301-T-C	'STRC'	missense_variant	2.495e-07	2.7486
41272#T10#T10 Therapeutic endoscopic operations on pleura	1-113671818-A-G	'MAGI3'	missense_variant	2.496e-07	337.212
Union#S010#S01.0 Open wound of scalp	9-137099692-C-T	'MAN1B1'	splice_region_variant	2.499e-07	11.1411
41272#Z856#Z85.6 Ankle joint	12-109483638-G-A	'UBE3B'	synonymous_variant	2.499e-07	47.4426
41200#M149#M14.9 Unspecified extracorporeal fragmentation of calculus of kidney	21-25639776-C-A	'JAM2'	5_prime_UTR_variant	2.502e-07	5.7223
41272#A849#A84.9 Unspecified neurophysiological operations	15-101178324-T-C	'CHSY1'	synonymous_variant	2.502e-07	15.7851
Union#T841#T84.1 Mechanical complication of internal fixation device of bones of limb	2-118994547-C-T	'MARCO'	3_prime_UTR_variant	2.503e-07	25.691
Union#M2334#M23.34 Other meniscus derangements (Lateral collateral ligament or Anterior horn of lateral meniscus)	14-24416400-A-G	'NYNRIN'	missense_variant	2.503e-07	3.8352
41272#A849#A84.9 Unspecified neurophysiological operations	15-101177901-G-A	'CHSY1'	synonymous_variant	2.504e-07	15.7831
41202#D45#D45 Polycythaemia vera	2-178717167-C-T	'TTN'	missense_variant	2.504e-07	390.813
40011#8480#Mucinous adenocarcinoma	15-41893378-G-A	'SPTBN5'	synonymous_variant	2.507e-07	389.499
41272#S06#S06 Other excision of lesion of skin	16-633901-C-T	'WFIKKN1'	synonymous_variant	2.508e-07	0.3951
41200#M458#M45.8 Other specified diagnostic endoscopic examination of bladder	9-128153114-G-A	'LCN2'	missense_variant	2.511e-07	753.132
41202#BlockL55-L59#L55-L59 Radiation-related disorders of the skin and subcutaneous tissue	19-6417844-G-A	'KHSRP'	splice_region_variant	2.511e-07	0.7946
40002#C79#C79 Secondary malignant neoplasm of other sites	13-19492849-C-T	'TPTE2'	splice_donor_variant	2.514e-07	6.5007
41272#Z941#Z94.1 Bilateral operation	1-244970351-G-A	'EFCAB2'	missense_variant	2.515e-07	46.7891
Union#N930#N93.0 Postcoital and contact bleeding	5-102258049-T-C	'SLCO4C1'	synonymous_variant	2.52e-07	18.2572
Union#K028#K02.8 Other dental caries	1-150082813-G-A	'VPS45'	missense_variant	2.52e-07	293.024
41200#E19#E19 Excision of pharynx	1-223712772-G-C	'CAPN2'	synonymous_variant	2.521e-07	3844.76
Union#M332#M33.2 Polymyositis	2-165901808-C-T	'TTC21B'	missense_variant	2.521e-07	3844.77
40011#2#(8010-8790) Epithelial	2-44323388-G-A	'PREPL'	synonymous_variant	2.522e-07	47.0795
Union#S109#S10.9 Superficial injury of neck| part unspecified	20-25023481-G-A	'ACSS1'	synonymous_variant	2.527e-07	7063.63
41272#A401#A40.1 Evacuation of extradural haematoma	20-62393472-G-A	'CABLES2'	missense_variant	2.527e-07	286.589
41272#Z261#Z26.1 Parotid gland	11-40115202-T-C	'LRRC4C'	missense_variant	2.53e-07	284.693
Union#I70#I70 Atherosclerosis	14-23079730-A-G	'ACIN1'	synonymous_variant	2.532e-07	18.9013
Union#BlockN20-N23#N20-N23 Urolithiasis	19-47754524-C-T	'NOP53'	splice_region_variant	2.532e-07	2.7643
Source of report of Q53 (undescended testicle)	19-58353113-T-C	'A1BG'	missense_variant	2.532e-07	2.2226
41272#Z775#Z77.5 Lower end of tibia NEC	7-128729917-G-A	'FAM71F1'	missense_variant	2.532e-07	87.4836
Union#M150#M15.0 Primary generalised (osteo)arthrosis	3-151448684-G-T	'IGSF10'	missense_variant	2.537e-07	387.722
41272#W491#W49.1 Primary prosthetic replacement of head of humerus using cement	10-32907071-A-G	'ITGB1'	stop_lost	2.543e-07	290.108
41202#Z769#Z76.9 Persons encountering health services in unspecified circumstances	1-201386371-C-T	'LAD1'	synonymous_variant	2.549e-07	26.0293
41272#H513#H51.3 Stapled haemorrhoidectomy	13-52029760-G-A	'UTP14C'	missense_variant	2.55e-07	2.1017
Source of report of B02 (zoster [herpes zoster])	16-30784215-T-C	'ZNF629'	missense_variant	2.552e-07	3.8285
41202#BlockZ40-Z54#Z40-Z54 Persons encountering health services for specific procedures and health care	11-9998331-C-T	'SBF2'	missense_variant	2.555e-07	46.6748
41200#E495#E49.5 Diagnostic fibreoptic endoscopic examination of lower respiratory tract with biopsy| lavage and brush cytology of lesion of lower respiratory tract	2-72480745-A-G	'EXOC6B'	synonymous_variant	2.558e-07	1.8741
Union#G99#G99 Other disorders of nervous system in diseases classified elsewhere	13-51777127-G-A	'DHRS12'	splice_region_variant	2.562e-07	107.112
41200#C55#C55 Incision of sclera	19-49646556-G-T	'SCAF1'	missense_variant&splice_region_variant	2.564e-07	9.3076
Source of report of M19 (other arthrosis)	12-114679996-C-T	'TBX3'	non_coding_transcript_exon_variant	2.565e-07	11.2876
20002#1327#low platelets|platelet disorder	11-99956823-G-A	'CNTN5'	missense_variant	2.566e-07	304.362
41272#L591#L59.1 Bypass of femoral artery by anastomosis of femoral artery to femoral artery NEC	17-41438557-C-T	'KRT38'	synonymous_variant	2.569e-07	6.3954
Union#O701#O70.1 Second degree perineal laceration during delivery	21-42380218-T-C	'TMPRSS3'	splice_region_variant	2.57e-07	261.143
Union#H258#H25.8 Other senile cataract	2-223998266-G-A	'SERPINE2'	synonymous_variant	2.571e-07	172.131
Union#C439#C43.9 Malignant melanoma of skin| unspecified	8-72937533-A-C	'KCNB2'	synonymous_variant	2.572e-07	3.2488
41202#S809#S80.9 Superficial injury of lower leg| unspecified	1-228337000-G-A	'OBSCN'	splice_region_variant	2.572e-07	313.401
41202#O81#O81 Single delivery by forceps and vacuum extractor	21-44890049-A-G	'ITGB2'	missense_variant	2.574e-07
41202#I89#I89 Other non-infective disorders of lymphatic vessels and lymph nodes	15-55834113-C-T	'NEDD4'	synonymous_variant	2.574e-07	40.4963
Union#BlockD80-D89#D80-D89 Certain disorders involving the immune mechanism	2-20294477-C-A	'PUM2'	missense_variant	2.577e-07	100.984
Union#N486#N48.6 Balanitis xerotica obliterans	7-30595045-C-G	'GARS'	missense_variant	2.579e-07	1.5047
Union#K921#K92.1 Melaena	7-128866486-G-A	'AC025594.2'	missense_variant	2.579e-07	52.9822
41200#W424#W42.4 Attention to total prosthetic replacement of knee joint NEC	21-46391357-C-T	'PCNT'	synonymous_variant	2.581e-07	0.4525
Union#M0696#M06.96 Rheumatoid arthritis| unspecified (Lower leg)	5-140360336-G-A	'SLC4A9'	missense_variant	2.581e-07	304.515
20002#1666#benign breast lump	17-75839932-G-T	'UNC13D'	missense_variant	2.581e-07	111.432
Union#F39#F39 Unspecified mood [affective] disorder	11-34143466-T-C	'NAT10'	synonymous_variant	2.585e-07	9.3085
Source of report of G43 (migraine)	4-88036262-G-A	'PKD2'	missense_variant	2.587e-07	17.3577
41202#Z430#Z43.0 Attention to tracheostomy	17-39912371-G-A	'GSDMB'	missense_variant	2.59e-07	5067.96
41202#T16#T16 Foreign body in ear	12-66406392-T-C	'GRIP1'	synonymous_variant	2.592e-07	4005.25
41202#Z430#Z43.0 Attention to tracheostomy	20-2659786-C-T	'IDH3B'	missense_variant	2.592e-07	5066.82
41272#M65#M65 Endoscopic resection of outlet of male bladder	11-824833-C-G	'PNPLA2'	missense_variant	2.593e-07	12.6356
41202#R198#R19.8 Other specified symptoms and signs involving the digestive system and abdomen	8-133464883-T-G	'ST3GAL1'	missense_variant	2.593e-07
Union#M500#M50.0 Cervical disk disorder with myelopathy	2-206176331-A-G	'GPR1'	missense_variant	2.597e-07	384.95
41272#S42#S42 Suture of skin of other site	19-1064950-C-G	'ABCA7'	missense_variant	2.597e-07	141.72
41202#Q23#Q23 Congenital malformations of aortic and mitral valves	1-161100252-C-T	'KLHDC9'	3_prime_UTR_variant	2.6e-07	7.2579
41200#M478#M47.8 Other specified urethral catheterisation of bladder	1-116694859-G-T	'C1orf137'	splice_region_variant	2.601e-07	9.436
Union#R470#R47.0 Dysphasia and aphasia	1-42577059-G-A	'CCDC30'	missense_variant	2.602e-07	743.851
41202#K44#K44 Diaphragmatic hernia	17-73235970-G-A	'C17orf80'	missense_variant	2.605e-07	1.7366
41202#M480#M48.0 Spinal stenosis	13-48412011-G-A	'LPAR6'	missense_variant	2.605e-07	171.599
Union#K75#K75 Other inflammatory liver diseases	12-112406842-C-T	'RPL6'	missense_variant	2.607e-07	141.535
41200#K252#K25.2 Xenograft replacement of mitral valve	15-57709324-C-T	'POLR2M'	missense_variant	2.608e-07	3957.78
Union#D694#D69.4 Other primary thrombocytopenia	13-24692531-G-T	'ATP12A'	missense_variant	2.608e-07	3957.79
41272#Z92#Z92 Other region of body	9-121318749-C-T	'GSN'	synonymous_variant	2.608e-07
41202#L89#L89 Decubitus ulcer	6-30103502-T-G	'TRIM31'	3_prime_UTR_variant	2.608e-07	3.4187
40001#I50#I50 Heart failure	8-94827330-A-C	'INTS8'	missense_variant	2.609e-07	7000.48
Union#I209#I20.9 Angina pectoris| unspecified	1-162367296-C-T	'NOS1AP'	synonymous_variant	2.611e-07	25.9658
41272#Q52#Q52 Operations on broad ligament of uterus	2-11783976-G-A	'LPIN1'	non_coding_transcript_exon_variant	2.611e-07	5038.72
41272#P21#P21 Plastic operations on vagina	6-26043530-T-C	'HIST1H2BB'	missense_variant	2.611e-07	5038.76
41272#P21#P21 Plastic operations on vagina	6-26043540-T-C	'HIST1H2BB'	missense_variant	2.611e-07	5038.76
41200#H042#H04.2 Panproctocolectomy and anastomosis of ileum to anus and creation of pouch HFQ	1-203007811-C-G	'TMEM183A'	synonymous_variant	2.616e-07	4966.73
41272#Y41#Y41 Examination of organ NOC	16-27751800-T-C	'KIAA0556'	missense_variant	2.618e-07	424.286
41202#R296#R29.6 Tendency to fall| not elsewhere classified	19-55966285-A-G	'NLRP8'	synonymous_variant	2.619e-07	106.616
Union#D02#D02 Carcinoma in situ of middle ear and respiratory system	5-179802003-G-A	'MGAT4B'	missense_variant	2.62e-07	286.888
41272#S10#S10 Other destruction of lesion of skin of head or neck	3-100851943-T-TAA	'ABI3BP'	splice_region_variant	2.62e-07	2.92
41200#T744#T74.4 Injection of therapeutic substance into tendon NEC	14-30936579-G-A	'STRN3'	synonymous_variant	2.621e-07	310.769
Union#E111#E11.1 With ketoacidosis	14-77326864-G-A	'GSTZ1'	missense_variant	2.621e-07	2.4712
41200#M14#M14 Extracorporeal fragmentation of calculus of kidney	7-73834776-G-A	'METTL27'	synonymous_variant	2.622e-07
Union#G990#G99.0 Autonomic neuropathy in endocrine and metabolic diseases	11-56700822-A-C	'OR9G1'	synonymous_variant	2.624e-07	289.12
Source of report of G06 (intracranial and intraspinal abscess and granuloma)	11-7669608-T-C	'CYB5R2'	non_coding_transcript_exon_variant	2.624e-07	40.3688
Union#N184#N18.4 Chronic kidney disease| stage 4	5-80146136-A-G	'SERINC5'	missense_variant	2.626e-07	94.1888
Union#R81#R81 Glycosuria	16-70523503-A-G	'COG4'	missense_variant	2.627e-07	83.4466
41272#P201#P20.1 Excision of lesion of vagina	18-70073997-GCAA-G	'RTTN'	splice_region_variant	2.629e-07	13.5897
41200#M453#M45.3 Diagnostic endoscopic examination of bladder and biopsy of lesion of bladder using rigid cystoscope	11-17442774-G-A	'ABCC8'	missense_variant	2.63e-07	342.966
41200#A681#A68.1 Primary neurolysis of peripheral nerve and transposition of peripheral nerve	16-30738499-C-T	'SRCAP'	missense_variant	2.634e-07	283.715
41272#X369#X36.9 Unspecified blood withdrawal	11-92800066-G-T	'FAT3'	missense_variant	2.634e-07	11.035
41272#ChapterZ#Chapter Z - Subsidiary Classification of Sites of Operation	1-19256051-G-A	'MRTO4'	missense_variant&splice_region_variant	2.634e-07	0.2525
41272#H523#H52.3 Injection of sclerosing substance into haemorrhoid	22-36875672-C-T	'NCF4'	missense_variant	2.634e-07	9.2831
41272#M72#M72 Excision of urethra	2-10912987-C-G	'KCNF1'	synonymous_variant	2.635e-07	9.8206
Union#D120#D12.0 Caecum	19-11351913-T-G	'CCDC159'	missense_variant	2.637e-07	171.054
Union#T876#T87.6 Other and unspecified complications of amputation stump	4-1983448-C-A	'NELFA'	synonymous_variant	2.638e-07	284.909
41200#S131#S13.1 Punch biopsy of lesion of skin of head or neck	11-92354793-G-A	'FAT3'	missense_variant	2.639e-07	3.3538
41202#S134#S13.4 Sprain and strain of cervical spine	1-55008471-G-A	'BSND'	missense_variant	2.64e-07	278.102
41202#R634#R63.4 Abnormal weight loss	2-154699453-G-A	'KCNJ3'	synonymous_variant	2.641e-07	18.4718
41202#O75#O75 Other complications of labour and delivery| not elsewhere classified	1-152309668-C-T	'FLG'	missense_variant	2.641e-07	316.88
41272#P25#P25 Other repair of vagina	19-7619661-G-A	'XAB2'	non_coding_transcript_exon_variant	2.647e-07	87.4073
41272#Y48#Y48 Approach to spine through back	17-41569862-C-G	'KRT9'	missense_variant	2.648e-07	309.076
40002#BlockD70-D77#D70-D77 Other diseases of blood and blood-forming organs	20-63738073-C-CGGGGGG	'LIME1'	non_coding_transcript_exon_variant	2.652e-07	83.1168
41200#W80#W80 Debridement and irrigation of joint	14-54987233-C-T	'WDHD1'	missense_variant	2.654e-07	502.071
40001#C189#C18.9 Colon| unspecified	14-23425731-G-A	'MYH7'	synonymous_variant	2.657e-07	341.502
Union#T450#T45.0 Antiallergic and antiemetic drugs	17-4892172-C-T	'MINK1'	synonymous_variant	2.658e-07	281.093
Union#E878#E87.8 Other disorders of electrolyte and fluid balance| not elsewhere classified	4-48035760-C-T	'NIPAL1'	missense_variant	2.659e-07	304.315
Source of report of I25 (chronic ischaemic heart disease)	15-61967438-C-T	'VPS13C'	missense_variant	2.664e-07	1.0894
41272#G48#G48 Other operations on stomach	19-35742570-G-A	'U2AF1L4'	3_prime_UTR_variant	2.664e-07	82.18
41202#M4797#M47.97 Spondylosis| unspecified (Lumbosacral region)	12-70555919-G-A	'PTPRB'	synonymous_variant	2.664e-07	25.0391
Union#C16#C16 Malignant neoplasm of stomach	21-36460929-G-A	'CLDN14'	3_prime_UTR_variant	2.665e-07	98.1557
41200#L27#L27 Transluminal insertion of stent graft for aneurysmal segment of aorta	2-38070764-A-G	'CYP1B1'	synonymous_variant	2.666e-07	17.7318
Union#O03#O03 Spontaneous abortion	8-10623072-G-C	'RP1L1'	missense_variant	2.666e-07	1.5926
41202#BlockC45-C49#C45-C49 Malignant neoplasms of mesothelial and soft tissue	6-167157268-G-A	'GPR31'	synonymous_variant	2.667e-07	738.314
Union#N309#N30.9 Cystitis| unspecified	17-82316158-C-A	'CD7'	missense_variant	2.668e-07	6.48
Union#O701#O70.1 Second degree perineal laceration during delivery	1-18849406-A-G	'TAS1R2'	missense_variant	2.671e-07	19.9017
41202#N841#N84.1 Polyp of cervix uteri	1-153778518-G-A	'SLC27A3'	missense_variant	2.671e-07	258.695
41200#U071#U07.1 Computed tomography of chest	5-55378407-A-G	'MTREX'	missense_variant	2.672e-07	13.6191
41272#Y33#Y33 Puncture of organ NOC	5-151287336-G-T	'SLC36A3'	synonymous_variant	2.673e-07	300.146
Union#J81#J81 Pulmonary oedema	7-97853171-G-A	'ASNS'	synonymous_variant	2.674e-07	89.75
41202#N750#N75.0 Cyst of Bartholin's gland	7-73307652-G-C	'NSUN5'	missense_variant	2.674e-07	383.014
41272#K572#K57.2 Percutaneous transluminal ablation of conducting system of heart NEC	22-39646809-C-T	'CACNA1I'	missense_variant	2.676e-07	88.2631
41272#A684#A68.4 Primary neurolysis of peripheral nerve NEC	11-17522923-G-A	'USH1C'	missense_variant	2.677e-07	278.315
41202#M8190#M81.90 Osteoporosis| unspecified (Multiple sites)	7-12356330-C-A	'VWDE'	missense_variant&splice_region_variant	2.678e-07	86.2335
41200#H235#H23.5 Endoscopic submucosal resection of lesion of lower bowel using fibreoptic sigmoidoscope	1-178865210-T-C	'ANGPTL1'	synonymous_variant	2.681e-07	24.8436
41200#T874#T87.4 Excision or biopsy of mediastinal lymph node	3-184342041-CT-C	'FAM131A'	frameshift_variant	2.682e-07	278.302
Union#G56#G56 Mononeuropathies of upper limb	8-129751537-C-T	'GSDMC'	splice_region_variant	2.683e-07	0.8068
41200#S35#S35 Split autograft of skin	3-149064824-T-C	'HLTF'	missense_variant	2.684e-07	328.79
41272#Y252#Y25.2 Resuture of organ NOC	17-61686104-T-C	'BRIP1'	synonymous_variant	2.684e-07	0.2984
Union#K512#K51.2 Ulcerative (chronic) proctitis	4-5989277-C-G	'C4orf50'	missense_variant	2.685e-07	86.0082
41272#E369#E36.9 Unspecified diagnostic endoscopic examination of larynx	7-841909-A-G	'SUN1'	non_coding_transcript_exon_variant	2.69e-07	26.7941
41272#X998#X99.8 No procedure performed	17-73169681-T-C	'SSTR2'	missense_variant	2.69e-07	16.7696
41272#H626#H62.6 Proctoscopy	17-28365224-C-A	'SEBOX'	5_prime_UTR_variant	2.691e-07	290.692
Union#H02#H02 Other disorders of eyelid	16-74908934-C-T	'WDR59'	synonymous_variant	2.692e-07	3.6423
Union#M2137#M21.37 Wrist or foot drop (acquired) (Ankle and foot)	8-36935847-C-A	'KCNU1'	missense_variant	2.695e-07	328.289
41272#Q014#Q01.4 Large loop excision of transformation zone	1-233258248-A-G	'PCNX2'	synonymous_variant	2.695e-07	4.4177
20002#3#gynaecology|breast	21-31694823-G-A	'SCAF4'	missense_variant	2.695e-07	17.2467
41202#C186#C18.6 Descending colon	9-137352691-T-G	'EXD3'	missense_variant	2.698e-07	2.3063
41200#A483#A48.3 Insertion of neurostimulator adjacent to spinal cord	17-40095105-T-C	'NR1D1'	missense_variant	2.7e-07	82.2721
Union#M2544#M25.44 Effusion of joint (Hand)	5-52898251-C-T	'ITGA1'	missense_variant	2.7e-07	3708.19
41272#W33#W33 Other open operations on bone	18-7023287-C-T	'LAMA1'	missense_variant	2.7e-07	419.895
Source of report of B37 (candidiasis)	17-7230469-A-G	'DVL2'	non_coding_transcript_exon_variant	2.702e-07	21.911
41202#L299#L29.9 Pruritus| unspecified	8-245911-G-A	'ZNF596'	missense_variant	2.702e-07	3904.13
40001#C221#C22.1 Intrahepatic bile duct carcinoma	20-2988447-C-T	'PTPRA'	synonymous_variant	2.704e-07	291.266
41272#Q021#Q02.1 Avulsion of lesion of cervix uteri	9-98496416-C-T	'GABBR2'	synonymous_variant	2.707e-07	420.307
Source of report of I89 (other non-infective disorders of lymphatic vessels and lymph nodes)	15-100261528-C-A	'ADAMTS17'	missense_variant	2.709e-07	99.7488
41202#K86#K86 Other diseases of pancreas	1-156937344-G-A	'ARHGEF11'	missense_variant	2.709e-07	105.736
41202#K432#K43.2 Incisional hernia without obstruction or gangrene	20-3748276-C-T	'HSPA12B'	synonymous_variant	2.713e-07	356.31
41272#H351#H35.1 Anterior fixation of rectum	4-154610140-C-T	'FGG'	synonymous_variant	2.714e-07	288.798
40001#ChapterI#Chapter I Certain infectious and parasitic diseases	6-31730864-T-A	'CLIC1'	missense_variant	2.714e-07	291.463
Union#N429#N42.9 Disorder of prostate| unspecified	17-7403682-T-C	'TMEM256'	synonymous_variant	2.715e-07	13.5955
Source of report of D72 (other disorders of white blood cells)	1-48232109-C-T	'SLC5A9'	synonymous_variant	2.716e-07	3.9744
Union#J440#J44.0 Chronic obstructive pulmonary disease with acute lower respiratory infection	20-24949434-T-G	'CST7'	5_prime_UTR_variant	2.717e-07	56.8456
41202#J110#J11.0 Influenza with pneumonia| virus not identified	16-55545798-G-A	'LPCAT2'	missense_variant	2.717e-07	3893.19
Source of report of B08 (other viral infections characterised by skin and mucous membrane lesions, not elsewhere classified)	2-24706632-C-A	'NCOA1'	missense_variant	2.718e-07	418.716
41202#BlockR47-R49#R47-R49 Symptoms and signs involving speech and voice	2-214958402-A-G	'ABCA12'	missense_variant	2.718e-07	105.58
41202#K550#K55.0 Acute vascular disorders of intestine	8-143868392-C-T	'EPPK1'	missense_variant	2.719e-07	307.987
41202#S56#S56 Injury of muscle and tendon at forearm level	2-206309419-G-A	'ZDBF2'	missense_variant	2.72e-07	308.306
20002#1570#rubella | german measles	5-154027227-G-A	'FAM114A2'	synonymous_variant	2.72e-07	84.9764
41272#X998#X99.8 No procedure performed	9-36110066-T-A	'RECK'	synonymous_variant	2.721e-07	0.9581
41202#R268#R26.8 Other and unspecified abnormalities of gait and mobility	21-25911802-G-A	'APP'	synonymous_variant	2.726e-07	498.357
41202#S49#S49 Other and unspecified injuries of shoulder and upper arm	19-40882218-G-C	'CYP2A7'	5_prime_UTR_variant	2.728e-07	274.593
41202#L95#L95 Vasculitis limited to skin| not elsewhere classified	3-127821786-C-T	'MGLL'	synonymous_variant	2.729e-07	273.757
20001#1061#basal cell carcinoma	11-47268059-G-C	'NR1H3'	non_coding_transcript_exon_variant	2.731e-07	169.524
41200#B36#B36 Reconstruction of nipple and areola	19-760032-A-C	'MISP'	missense_variant	2.735e-07	497.88
Source of report of M67 (other disorders of synovium and tendon)	8-144501758-C-G	'PPP1R16A'	missense_variant	2.736e-07	91.0949
41272#J022#J02.2 Left hemihepatectomy NEC	1-196342105-T-C	'KCNT2'	synonymous_variant	2.737e-07	274.796
41202#A41#A41 Other septicaemia	3-9949663-A-C	'PRRT3'	missense_variant	2.741e-07	14.9519
40006#D371#D37.1 Stomach	5-138827508-T-G	'CTNNA1'	splice_region_variant	2.745e-07	3892.54
41200#B322#B32.2 Biopsy of lesion of breast NEC	17-81251612-C-T	'SLC38A10'	missense_variant&splice_region_variant	2.749e-07	13.5246
Union#BlockN00-N08#N00-N08 Glomerular diseases	15-52789603-G-C	'ONECUT1'	synonymous_variant	2.749e-07	1.3406
40006#D090#D09.0 Bladder	8-112335330-G-A	'CSMD3'	synonymous_variant&splice_region_variant	2.75e-07	25.3356
Union#Q74#Q74 Other congenital malformations of limb(s)	1-161223042-C-T	'APOA2'	missense_variant	2.751e-07	283.156
41272#U354#U35.4 Computed tomography of pulmonary arteries	5-80778764-A-C	'MSH3'	missense_variant	2.751e-07	54.1751
41272#U21#U21 Diagnostic imaging procedures	16-84439206-G-A	'ATP2C2'	missense_variant	2.753e-07	3.0071
41200#H151#H15.1 Loop colostomy	10-59652724-G-A	'SLC16A9'	3_prime_UTR_variant	2.754e-07	81.9228
Union#I426#I42.6 Alcoholic cardiomyopathy	19-44476619-G-A	'ZNF180'	missense_variant	2.754e-07	281.511
41272#L913#L91.3 Attention to central venous catheter NEC	1-26302851-G-A	'UBXN11'	synonymous_variant	2.756e-07	0
Union#M6281#M62.81 Other specified disorders of muscle (Shoulder region)	16-89961756-C-T	'DEF8'	synonymous_variant	2.757e-07	3844.7
41272#E358#E35.8 Other specified other therapeutic endoscopic operations on larynx	9-35556054-A-C	'RUSC2'	missense_variant	2.757e-07	3844.7
41272#H158#H15.8 Other specified other exteriorisation of colon	11-47582378-T-C	'NDUFS3'	synonymous_variant	2.757e-07	3844.7
40002#X499#X49.9 Unspecified place	10-96982714-A-G	'LCOR'	missense_variant	2.757e-07	82.9658
41272#B295#B29.5 Revision of reconstruction of breast	9-121772983-C-T	'DAB2IP'	missense_variant	2.758e-07	299.221
Union#S222#S22.2 Fracture of sternum	2-55646434-T-G	'PNPT1'	missense_variant	2.759e-07	300.517
Union#I518#I51.8 Other ill-defined heart diseases	3-155775851-A-G	'C3orf33'	splice_region_variant	2.76e-07	56.6759
41202#L988#L98.8 Other specified disorders of skin and subcutaneous tissue	17-50616308-A-G	'CACNA1G'	missense_variant	2.761e-07	416.553
Union#BlockZ00-Z13#Z00-Z13 Persons encountering health services for examination and investigation	1-46673121-G-T	'TEX38'	missense_variant	2.763e-07	3.5857
41272#J74#J74 Endoscopic ultrasound examination of pancreas	19-55622286-C-G	'ZNF784'	missense_variant	2.763e-07	416.308
Union#G454#G45.4 Transient global amnesia	5-177332071-C-T	'LMAN2'	3_prime_UTR_variant	2.766e-07	2.4484
20002#1322#myositis|myopathy	5-7861744-C-T	'FASTKD3'	missense_variant	2.766e-07	274.116
Union#H341#H34.1 Central retinal artery occlusion	3-180679389-A-G	'CCDC39'	splice_region_variant	2.769e-07	274.014
41202#N994#N99.4 Postprocedural pelvic peritoneal adhesions	2-15190329-G-A	'NBAS'	synonymous_variant	2.772e-07	6884.5
41272#A55#A55 Diagnostic spinal puncture	19-38384432-G-C	'GGN'	missense_variant	2.774e-07	1.8592
20001#1061#basal cell carcinoma	11-59172706-C-T	'DTX4'	synonymous_variant	2.774e-07	168.85
41200#W792#W79.2 Excision of bunion NEC	22-46439286-T-C	'CELSR1'	missense_variant	2.777e-07	376.819
41202#K572#K57.2 Diverticular disease of large intestine with perforation and abscess	22-50220783-AGACACGTGTCCATGGGTGTTCCACCGTGGCCGGGCGGGAGCCATGTCTGACACAGACTCCCCCAAGCTGATGCTGGCATCG-A	'TUBGCP6'	disruptive_inframe_deletion	2.777e-07	495.116
41200#E36#E36 Diagnostic endoscopic examination of larynx	12-20370189-G-A	'PDE3A'	missense_variant	2.779e-07	11.0951
Source of report of O35 (maternal care for known or suspected foetal abnormality and damage)	5-176371760-G-T	'ARL10'	synonymous_variant	2.779e-07	83.873
41202#L711#L71.1 Rhinophyma	14-64282696-T-C	'ESR2'	missense_variant	2.779e-07	6849.71
Union#D46#D46 Myelodysplastic syndromes	15-90811222-G-A	'BLM'	missense_variant	2.784e-07	352.174
20002#1651#fracture lower leg | ankle	5-37063822-T-C	'NIPBL'	missense_variant	2.785e-07	47.0127
41272#P245#P24.5 Repair of vault of vagina with mesh using abdominal approach	6-89687364-C-T	'MDN1'	synonymous_variant	2.786e-07	4870.73
41272#Q102#Q10.2 Curettage of products of conception from uterus NEC	10-125026460-G-A	'CTBP2'	missense_variant	2.786e-07	4870.77
Source of report of D72 (other disorders of white blood cells)	1-48247428-C-A	'SLC5A9'	missense_variant	2.789e-07	3.9677
Union#H59#H59 Postprocedural disorders of eye and adnexa| not elsewhere classified	6-111719843-G-A	'FYN'	missense_variant	2.792e-07	299.343
41202#N93#N93 Other abnormal uterine and vaginal bleeding	10-132885816-C-G	'CFAP46'	splice_region_variant	2.796e-07	65.2499
41200#X654#X65.4 Delivery of a fraction of external beam radiotherapy NEC	6-30609932-G-A	'PPP1R10'	missense_variant	2.797e-07	41.1639
Source of report of L81 (other disorders of pigmentation)	14-24506521-C-T	'CMA1'	missense_variant	2.797e-07	14.1673
41272#T962#T96.2 Excision of lesion of soft tissue NEC	10-100488106-G-A	'SEC31B'	splice_region_variant	2.798e-07	13.4287
41200#V255#V25.5 Primary posterior decompression of lumbar spine NEC	14-92676496-A-G	'RIN3'	missense_variant	2.801e-07	414.377
Union#T981#T98.1 Sequelae of other and unspecified effects of external causes	5-96993080-G-C	'LNPEP'	missense_variant	2.804e-07	3528.89
41202#Z321#Z32.1 Pregnancy confirmed	19-1923156-C-T	'SCAMP4'	missense_variant	2.804e-07	84.2245
Union#K75#K75 Other inflammatory liver diseases	9-17484378-C-T	'CNTLN'	synonymous_variant	2.806e-07	18.5978
41202#I210#I21.0 Acute transmural myocardial infarction of anterior wall	3-42210085-C-CGGAGGAGGA	'TRAK1'	disruptive_inframe_insertion	2.807e-07	4.1552
41200#J42#J42 Therapeutic endoscopic retrograde operations on pancreatic duct	2-201710994-T-C	'ALS2'	missense_variant	2.809e-07	14.0665
41272#S642#S64.2 Chemical destruction of nail bed	11-67491999-CAATA-C	'PITPNM1'	3_prime_UTR_variant	2.81e-07	81.6845
41202#H251#H25.1 Senile nuclear cataract	8-8328268-G-T	'PRAG1'	synonymous_variant	2.81e-07	140.374
Source of report of K56 (paralytic ileus and intestinal obstruction without hernia)	11-709401-A-G	'EPS8L2'	5_prime_UTR_variant	2.811e-07	0.828
41202#D23#D23 Other benign neoplasms of skin	2-55558844-T-C	'PPP4R3B'	missense_variant	2.811e-07	255.187
41272#M662#M66.2 Endoscopic incision of outlet of male bladder NEC	1-247864943-C-T	'TRIM58'	splice_region_variant	2.812e-07	5.1238
Union#Q76#Q76 Congenital malformations of spine and bony thorax	7-150977875-G-A	'KCNH2'	synonymous_variant	2.813e-07	85.4892
Union#H332#H33.2 Serous retinal detachment	21-41480564-A-G	'TMPRSS2'	missense_variant	2.815e-07	724.634
41200#B083#B08.3 Hemithyroidectomy	8-41724513-G-T	'ANK1'	missense_variant	2.816e-07	2.5259
Union#ChapterVI#Chapter VI Diseases of the nervous system	3-38760703-A-ACAGTAAGATCCATTGCCACACAGATCCATTGCCACACATTGACC	'SCN10A'	frameshift_variant	2.816e-07	14.0419
Union#B08#B08 Other viral infections characterised by skin and mucous membrane lesions| not elsewhere classified	2-74873929-T-C	'HK2'	missense_variant	2.816e-07	413.742
41272#L997#L99.7 Percutaneous transluminal peripheral insertion of central catheter	4-56315463-C-T	'KIAA1211'	missense_variant	2.816e-07	0.7564
41272#X862#X86.2 Antifungal drugs Band 2	2-178706647-C-T	'TTN'	missense_variant	2.816e-07	4183.33
41202#H353#H35.3 Degeneration of macula and posterior pole	12-57003249-C-T	'ZBTB39'	missense_variant	2.819e-07	1.6833
41272#Z573#Z57.3 Quadriceps	12-70662581-T-C	'PTPRR'	missense_variant	2.82e-07	374.922
Union#R252#R25.2 Cramp and spasm	8-99817771-T-C	'VPS13B'	missense_variant	2.821e-07	334.277
Union#L40#L40 Psoriasis	10-97590411-G-A	'C10orf62'	missense_variant	2.821e-07	10.6383
Union#H539#H53.9 Visual disturbance| unspecified	19-1854702-G-A	'KLF16'	synonymous_variant	2.822e-07	334.393
41202#H669#H66.9 Otitis media| unspecified	11-597462-G-C	'PHRF1'	missense_variant	2.825e-07	302.47
Union#K222#K22.2 Oesophageal obstruction	14-24319067-C-G	'ADCY4'	non_coding_transcript_exon_variant	2.826e-07	49.3411
20002#1111#asthma	5-149836700-C-G	'PPARGC1B'	missense_variant	2.828e-07	12.9252
Union#N95#N95 Menopausal and other perimenopausal disorders	1-145686487-T-G	'PDZK1'	missense_variant	2.832e-07	11.1953
41272#H52#H52 Destruction of haemorrhoid	10-60042719-C-T	'ANK3'	missense_variant	2.832e-07	0.3859
41202#M7928#M79.28 Neuralgia and neuritis| unspecified (Other)	10-4998682-C-T	'AKR1C2'	synonymous_variant	2.836e-07
41202#H356#H35.6 Retinal haemorrhage	19-56525309-G-A	'ZNF471'	synonymous_variant	2.836e-07	7.4187
41200#E15#E15 Operations on sphenoid sinus	19-48751086-C-T	'FUT1'	missense_variant	2.837e-07	272.856
Source of report of J39 (other diseases of upper respiratory tract)	7-129389122-A-G	'AHCYL2'	missense_variant	2.838e-07	41.2924
20002#1115#interstitial lung disease	7-101318953-C-T	'IFT22'	splice_region_variant	2.838e-07	13.4747
41200#W20#W20 Primary open reduction of fracture of bone and extramedullary fixation	1-200408830-G-C	'ZNF281'	missense_variant	2.844e-07	64.9717
Union#BlockL20-L30#L20-L30 Dermatitis and eczema	11-61484691-C-T	'PPP1R32'	missense_variant	2.845e-07	56.2984
Union#R798#R79.8 Other specified abnormal findings of blood chemistry	2-53866876-C-A	'PSME4'	missense_variant	2.846e-07	2.9358
41202#M856#M85.6 Other cyst of bone	16-3384578-T-TC	'ZSCAN32'	frameshift_variant	2.852e-07	4752.46
41202#I420#I42.0 Dilated cardiomyopathy	16-75112518-C-A	'LDHD'	synonymous_variant	2.852e-07	413.296
Union#C482#C48.2 Peritoneum| unspecified	19-5787047-G-A	'DUS3L'	non_coding_transcript_exon_variant	2.853e-07	298.779
Union#BlockV10-V19#V10-V19 Pedal cyclist injured in transport accident	4-174309962-A-G	'CEP44'	missense_variant	2.854e-07	302.869
41202#M67#M67 Other disorders of synovium and tendon	18-58537141-C-T	'ALPK2'	missense_variant	2.854e-07	254.226
Union#M2427#M24.27 Disorder of ligament (Ankle and foot)	6-133984422-A-C	'TBPL1'	missense_variant	2.864e-07	271.209
Source of report of M50 (cervical disk disorders)	7-140382503-T-C	'SLC37A3'	synonymous_variant	2.865e-07	123.367
41272#G694#G69.4 Ileectomy and anastomosis of ileum to colon	3-9918029-C-T	'IL17RC'	synonymous_variant	2.865e-07	3.3885
41272#T642#T64.2 Transfer of tendon to tendon NEC	8-143726577-G-A	'FAM83H'	synonymous_variant	2.865e-07	1.869
Union#M513#M51.3 Other specified intervertebral disk degeneration	7-71670058-C-T	'GALNT17'	synonymous_variant	2.866e-07	1.6679
Source of report of N20 (calculus of kidney and ureter)	11-119298451-C-T	'CBL'	missense_variant	2.867e-07	8.6008
41272#X721#X72.1 Delivery of complex chemotherapy for neoplasm including prolonged infusional treatment at first attendance	19-7910298-C-T	'MAP2K7'	synonymous_variant	2.871e-07	0.5101
41202#L959#L95.9 Vasculitis limited to skin| unspecified	22-44916468-G-C	'PHF21B'	missense_variant	2.871e-07	3782.11
Union#M2137#M21.37 Wrist or foot drop (acquired) (Ankle and foot)	19-17581206-G-A	'COLGALT1'	missense_variant	2.873e-07	83.084
41202#N907#N90.7 Vulvar cyst	11-17596938-G-A	'OTOG'	missense_variant	2.873e-07	490.557
41200#C465#C46.5 Deep lamellar graft to cornea	7-56017272-G-C	'PSPH'	missense_variant	2.874e-07	3588.44
41200#V104#V10.4 Low level osteotomy of maxilla	10-97590052-A-G	'C10orf62'	missense_variant	2.874e-07	3588.44
Union#F445#F44.5 Dissociative convulsions	5-58976376-G-A	'PDE4D'	missense_variant	2.874e-07	3588.4
Union#R610#R61.0 Localised hyperhidrosis	2-79121985-C-G	'REG1A'	splice_region_variant	2.874e-07	3588.44
Union#M8197#M81.97 Osteoporosis| unspecified (Ankle and foot)	3-56633471-G-C	'FAM208A'	missense_variant	2.874e-07	3588.43
Union#M4798#M47.98 Spondylosis| unspecified (Sacral and sacrococcygeal region)	17-78137372-C-T	'TMC8'	non_coding_transcript_exon_variant	2.874e-07	3588.44
Union#D119#D11.9 Major salivary gland| unspecified	11-58118859-C-T	'OR9I1'	missense_variant	2.874e-07	3588.44
41272#M133#M13.3 Percutaneous aspiration of kidney NEC	14-64542634-T-C	'HSPA2'	synonymous_variant	2.874e-07	3588.43
41200#U543#U54.3 Delivery of rehabilitation for stroke	19-46999265-G-A	'ARHGAP35'	non_coding_transcript_exon_variant	2.875e-07	5.4826
41272#H59#H59 Excision of pilonidal sinus	5-128171691-A-T	'SLC12A2'	synonymous_variant	2.876e-07	24.608
41272#Y032#Y03.2 Renewal of prosthesis in organ NOC	15-52112365-C-T	'BCL2L10'	stop_gained	2.876e-07	90.103
Union#H020#H02.0 Entropion and trichiasis of eyelid	22-20431352-G-A	'SCARF2'	missense_variant	2.879e-07	1.4901
41272#W812#W81.2 Open removal of loose body from joint	2-232458304-C-T	'ALPI'	missense_variant	2.879e-07	81.1467
Union#I831#I83.1 Varicose veins of lower extremities with inflammation	19-35737747-T-C	'KMT2B'	splice_region_variant	2.881e-07	87.0434
41202#D043#D04.3 Skin of other and unspecified parts of face	15-63588768-G-A	'USP3'	missense_variant	2.884e-07	296.937
41200#Q484#Q48.4 Transvaginal oocyte recovery	6-158745497-T-C	'SYTL3'	synonymous_variant	2.885e-07
Union#BlockJ00-J06#J00-J06 Acute upper respiratory infections	16-84194892-C-T	'AC009123.1'	non_coding_transcript_exon_variant	2.885e-07	50.2949
Union#M1996#M19.96 Arthrosis| unspecified-Lower leg	2-73259030-C-T	'FBXO41'	synonymous_variant	2.886e-07	13.3999
Source of report of B96 (other bacterial agents as the cause of diseases classified to other chapters)	11-65947429-GGGA-G	'TSGA10IP'	conservative_inframe_deletion	2.886e-07	1.5765
41272#Y919#Y91.9 Unspecified external beam radiotherapy	12-51889376-C-T	'ANKRD33'	missense_variant	2.886e-07	24.5336
41202#M770#M77.0 Medial epicondylitis	17-8206761-G-A	'AURKB'	stop_gained	2.886e-07	39.6156
Union#N859#N85.9 Noninflammatory disorder of uterus| unspecified	19-46148978-A-G	'IGFL2'	5_prime_UTR_variant	2.888e-07	302.067
41202#M1992#M19.92 Arthrosis| unspecified (Upper arm)	3-71130652-A-G	'FOXP1'	missense_variant	2.888e-07	275.053
41202#A39#A39 Meningococcal infection	1-70355111-T-C	'HHLA3'	missense_variant&splice_region_variant	2.889e-07	4060.4
40006#C44#C44 Other malignant neoplasms of skin	1-237885260-A-G	'ZP4'	synonymous_variant	2.89e-07	10.4764
40006#C44#C44 Other malignant neoplasms of skin	1-237887392-G-A	'ZP4'	synonymous_variant	2.89e-07	10.4764
41200#M459#M45.9 Unspecified diagnostic endoscopic examination of bladder	5-177460460-A-T	'DBN1'	missense_variant	2.891e-07	4.1409
41272#T525#T52.5 Digital fasciectomy	6-32935368-G-A	'HLA-DMB'	missense_variant	2.891e-07
41272#S701#S70.1 Avulsion of nail	9-35906604-C-CCA	'HRCT1'	frameshift_variant	2.891e-07	2.6147
41272#V337#V33.7 Primary microdiscectomy of lumbar intervertebral disc	13-113118994-GC-G	'F7'	frameshift_variant	2.893e-07	86.9023
41272#Q089#Q08.9 Unspecified vaginal excision of uterus	6-29673443-C-T	'ZFP57'	missense_variant	2.897e-07	34.7602
41272#Y663#Y66.3 Harvest of bone from iliac crest	19-40214052-C-T	'MAP3K10'	synonymous_variant	2.901e-07	17.3857
41272#E34#E34 Microtherapeutic endoscopic operations on larynx	15-55740467-C-T	'PRTG'	synonymous_variant	2.901e-07	370.706
41272#A575#A57.5 Destruction of spinal nerve root NEC	4-70366795-C-A	'SMR3A'	missense_variant	2.905e-07	266.83
Union#A04#A04 Other bacterial intestinal infections	16-69114625-A-T	'HAS3'	missense_variant	2.907e-07	59.5174
Union#K625#K62.5 Haemorrhage of anus and rectum	2-172102400-G-GGCT	'DLX2'	conservative_inframe_insertion	2.909e-07	0.7085
41200#H211#H21.1 Fibreoptic endoscopic dilation of colon	6-39194731-C-T	'KCNK5'	missense_variant	2.91e-07	3737.89
41200#W404#W40.4 Revision of one component of total prosthetic replacement of knee joint using cement	2-26460068-TAG-T	'OTOF'	frameshift_variant	2.91e-07	3737.65
41202#J96#J96 Respiratory failure| not elsewhere classified	3-120243624-A-T	'GPR156'	non_coding_transcript_exon_variant	2.91e-07	8.0031
20002#1068#venous thromboembolic disease	7-75954007-A-G	'POR'	synonymous_variant	2.91e-07	2.0736
41202#N210#N21.0 Calculus in bladder	5-151129516-C-T	'ANXA6'	missense_variant	2.915e-07	96.0968
[truncated: 3,001 more rows]

## Sheet: Quantitative
geno	Field	nCases	nControls	p	beta
17-29571593-T-G	HDL cholesterol	6	235306	2.14e-10	-2.5927
11-65779984-C-A	Age hay fever| rhinitis or eczema diagnosed	16811	45353	6.39e-10	-0.0557989
6-132814747-A-G	Mean ISOVF in middle cerebellar peduncle on FA skeleton	15058	7781	1.91e-09	-0.0838259
7-6432928-G-A	Pelvis BMD (bone mineral density)	23	4529	2.37e-09	-1.24661
1-225887520-C-G	Weighted-mean L3 in tract uncinate fasciculus (left)	3	23542	2.99e-09	-3.42472
8-43122154-C-T	Protein	5	42113	4.03e-09	-2.63044
4-91598772-A-C	Volume of thalamus (left)	3	25164	5.12e-09	3.37288
5-141333065-C-T	Spherical power (right)	8	67901	5.34e-09	-2.06329
10-6112345-C-T	Total bilirubin	114	255576	5.8e-09	-0.545424
3-119147581-C-A	Birth weight	6	153329	5.96e-09	2.37509
4-56435978-A-C	Duration to complete numeric path (trail #1)	9	59189	6.2e-09	-1.93654
6-25770997-G-A	Mean MO in splenium of corpus callosum on FA skeleton	3	23541	6.57e-09	3.34886
1-15934547-G-A	Mean MD in superior cerebellar peduncle on FA skeleton (right)	11	23535	6.65e-09	1.7485
1-9582366-G-T	Fraction acceleration <= 8 milli-gravities	25	59092	1.05e-08	1.14452
4-154490989-C-A	Mean L2 in anterior corona radiata on FA skeleton (right)	178	23368	1.08e-08	-0.43009
4-75813202-C-G	Mean L3 in posterior corona radiata on FA skeleton (left)	3	23543	1.13e-08	3.29541
19-1486975-T-C	Heel bone mineral density (BMD) T-score| automated (left)	8	93530	1.29e-08	2.01079
9-5811257-T-C	Volume of grey matter in Parietal Operculum Cortex (left)	35	25140	1.35e-08	0.960439
1-86571263-C-T	Leg fat mass (right)	56055	206628	1.37e-08	-0.0270302
4-165311483-A-G	Mean L1 in inferior cerebellar peduncle on FA skeleton (left)	5	23520	1.51e-08	-2.53052
10-817776-G-C	Volume of grey matter in Middle Temporal Gyrus| posterior division (left)	2	25173	1.6e-08	-3.99414
6-38971620-A-C	Average acceleration 17:00 - 17:59	10	59106	1.72e-08	1.78298
16-20423939-C-T	Mean ISOVF in superior longitudinal fasciculus on FA skeleton (left)	3	23541	1.75e-08	-3.25289
1-234607422-G-A	Volume of grey matter in Middle Temporal Gyrus| anterior division (right)	2	25173	1.96e-08	-3.97006
7-146839820-C-T	Minimum carotid IMT (intima-medial thickness) at 210 degrees	33	28742	2e-08	0.977315
17-8046712-C-G	Mean MO in cingulum hippocampus on FA skeleton (left)	2	23544	2e-08	-3.96752
17-8146134-G-A	Mean MO in cingulum hippocampus on FA skeleton (left)	2	23544	2e-08	-3.96752
14-64056069-A-G	Systolic brachial blood pressure during PWA	7	25074	2e-08	-2.12115
5-14712882-G-A	Mean ISOVF in anterior corona radiata on FA skeleton (left)	2	23542	2.07e-08	-3.96342
6-49636806-A-C	Average acceleration 22:00 - 22:59	3	59114	2.09e-08	-3.23527
19-15115695-G-A	Leg predicted mass (left)	7	262366	2.12e-08	2.1172
11-119158220-T-TTTC	Weighted-mean ICVF in tract cingulate gyrus part of cingulum (left)	17	23499	2.27e-08	1.35586
11-65641466-C-T	Age hay fever| rhinitis or eczema diagnosed	15721	46437	2.6e-08	-0.0513624
15-45094200-C-T	Heel bone ultrasound T-score| manual entry	3	22816	2.65e-08	-3.2114
3-165830185-C-G	Weighted-mean MD in tract superior longitudinal fasciculus (right)	662	22879	2.91e-08	0.218611
14-104949899-G-A	Mean MO in pontine crossing tract on FA skeleton	3	23189	2.92e-08	3.20282
6-29375239-C-T	Leg predicted mass (left)	10	264463	2.96e-08	1.75312
1-18378335-G-A	Weighted-mean MD in tract parahippocampal part of cingulum (right)	1614	21888	2.96e-08	0.142994
19-11866237-C-T	Volume of grey matter in Superior Frontal Gyrus (left)	4	25171	3.06e-08	2.76871
2-237369170-C-T	Mean MD in medial lemniscus on FA skeleton (right)	2	23544	3.3e-08	-3.90589
17-3440335-G-A	Error tolerance before calibration	6	59110	3.37e-08	2.254
1-1539650-ACGCGTGTCGAGCCGG-A	Weighted-mean L1 in tract corticospinal tract (left)	10	23164	3.4e-08	-1.74612
21-30289316-T-C	Weighted-mean L1 in tract corticospinal tract (right)	5	23540	3.42e-08	2.46754
6-89867931-T-G	Volume of grey matter in Planum Polare (right)	182	24987	3.44e-08	0.410414
4-54272487-A-T	Magnesium	2	42115	3.49e-08	3.89906
17-15683122-G-C	Heel Broadband ultrasound attenuation| direct entry	11	146388	3.56e-08	-1.66168
14-60724028-A-G	Mean ICVF in superior fronto-occipital fasciculus on FA skeleton (right)	3	23541	3.61e-08	3.17996
3-98498076-C-A	Mean MD in tapetum on FA skeleton (right)	2	23544	3.71e-08	3.8913
1-109296897-C-T	Volume of grey matter in Putamen (right)	11	25164	3.72e-08	1.65958
19-35777684-T-A	Speech-reception-threshold (SRT) estimate (right)	3	94098	3.83e-08	3.1745
3-170480434-C-G	Mean ICVF in superior fronto-occipital fasciculus on FA skeleton (left)	2	23542	3.84e-08	-3.88684
19-47725948-G-A	Mean MD in anterior limb of internal capsule on FA skeleton (right)	7	23539	3.85e-08	2.07746
16-1773378-C-T	Heel broadband ultrasound attenuation (right)	5	93521	3.91e-08	-2.45732
8-30858809-C-G	Mean ICVF in retrolenticular part of internal capsule on FA skeleton (left)	2	23540	3.96e-08	-3.88355
17-1478195-G-A	Arm fat mass (left)	21	264382	4.13e-08	1.19703
2-195817786-T-C	Temperature minimum	6	59103	4.26e-08	2.23693
19-36024538-C-T	Pulse wave Arterial Stiffness index	3	96868	4.3e-08	3.16274
17-27789619-G-A	Mean ISOVF in posterior thalamic radiation on FA skeleton (right)	6	23537	4.36e-08	-2.23521
6-41649767-C-T	High light scatter reticulocyte percentage	33	256552	4.38e-08	-0.953078
17-3745884-C-T	Mean L2 in superior cerebellar peduncle on FA skeleton (right)	5	23541	4.45e-08	2.44692
12-104015016-C-T	Mean MD in superior corona radiata on FA skeleton (left)	1108	22229	4.53e-08	0.168241
1-169550000-A-C	Average acceleration 18:00 - 18:59	5	59110	4.62e-08	-2.44413
2-233177322-G-T	90th percentile of z-statistic (in group-defined mask) for faces activation	4	21143	4.7e-08	2.73092
6-160718406-T-C	Mean L2 in posterior thalamic radiation on FA skeleton (right)	6	23538	4.73e-08	2.22936
11-15190800-C-T	Eosinophill percentage	7	260896	4.78e-08	-2.06344
16-56633462-C-T	Mean ISOVF in inferior cerebellar peduncle on FA skeleton (right)	4	23540	4.81e-08	-2.72858
16-3090183-C-T	Weighted-mean L2 in tract superior longitudinal fasciculus (left)	3	23542	4.83e-08	-3.15047
14-31483635-C-G	Weighted-mean L1 in tract acoustic radiation (left)	2	23543	4.83e-08	-3.85888
19-53140307-A-C	Volume of grey matter in Cuneal Cortex (right)	5	25165	4.84e-08	-2.44042
14-21294686-T-A	Fraction acceleration <= 14 milli-gravities	298	58810	5.02e-08	0.316505
5-141136183-A-G	Mean ISOVF in posterior thalamic radiation on FA skeleton (right)	14	23530	5.06e-08	-1.45634
19-47741371-C-A	Mean MO in sagittal stratum on FA skeleton (right)	2	23544	5.11e-08	-3.85139
18-47034215-C-T	Mean MD in external capsule on FA skeleton (left)	2	23544	5.12e-08	3.85124
2-152144965-T-C	Volume of grey matter in Lateral Occipital Cortex| inferior division (left)	2	25065	5.16e-08	3.84947
12-7375463-T-C	Lymphocyte count	10	261045	5.19e-08	-1.72177
2-113062516-C-T	Mean ICVF in fornix cres+stria terminalis on FA skeleton (left)	3	23541	5.4e-08	3.13907
16-3067449-G-C	Trunk predicted mass	49	264236	5.46e-08	-0.77659
1-85657880-C-T	Weighted-mean OD in tract posterior thalamic radiation (right)	2	23532	5.53e-08	-3.84144
15-41819547-C-CGGCGG	Average acceleration 03:00 - 03:59	2	58454	5.62e-08	3.84061
10-67906282-A-G	Volume of grey matter in Insular Cortex (right)	3	25172	5.66e-08	-3.13417
12-8477503-G-A	3mm cylindrical power (left)	9	63123	5.71e-08	-1.80981
2-196764596-A-G	Liver inflammation factor (LIF)	26	948	5.71e-08	-1.07771
8-71843663-G-A	Weighted-mean OD in tract acoustic radiation (right)	3	23541	5.73e-08	3.13295
2-61350664-G-A	ECG| heart rate	3	50855	5.75e-08	-3.1328
3-39137666-G-A	Volume of grey matter in Cingulate Gyrus| posterior division (left)	3	25172	5.77e-08	3.13187
22-36566374-C-T	Fraction acceleration <= 175 milli-gravities	3	59114	5.78e-08	-3.13214
6-155129321-G-A	Fraction acceleration <= 16 milli-gravities	6	59111	5.79e-08	-2.21469
16-89280293-G-A	Weighted-mean MD in tract uncinate fasciculus (left)	3	23542	5.81e-08	-3.13143
4-15936108-T-C	Weighted-mean MO in tract uncinate fasciculus (right)	1569	21965	5.82e-08	-0.14173
19-49009988-C-T	Mean MD in middle cerebellar peduncle on FA skeleton	68	23477	5.83e-08	0.658573
11-66052460-G-T	Weighted-mean L2 in tract superior thalamic radiation (right)	413	23127	5.89e-08	-0.269138
16-4408226-C-T	Mean OD in posterior corona radiata on FA skeleton (left)	3	23541	5.96e-08	-3.12859
12-111434988-C-T	Fraction acceleration <= 70 milli-gravities	4	59113	6.02e-08	2.70887
1-42759316-C-T	Weighted-mean MO in tract superior longitudinal fasciculus (right)	44	23494	6.25e-08	0.816333
1-226984123-A-G	Mean ISOVF in inferior cerebellar peduncle on FA skeleton (right)	5	23539	6.36e-08	2.41842
20-20360217-A-G	Heel bone mineral density (BMD) (left)	8	93454	6.55e-08	1.9104
2-8731470-G-A	logMAR| final (left)	26	69025	6.63e-08	1.05933
3-155564908-C-T	Mean MD in superior fronto-occipital fasciculus on FA skeleton (left)	5	23426	6.78e-08	-2.41431
7-149860864-C-T	Fraction acceleration <= 100 milli-gravities	3	59114	6.79e-08	3.11558
17-51154374-A-G	Mean MO in uncinate fasciculus on FA skeleton (left)	3	23541	6.82e-08	-3.11499
3-53233167-C-T	pp 28 antigen for Human Cytomegalovirus	42	5081	7e-08	0.834625
17-64492713-T-G	Haemoglobin concentration	17	261403	7e-08	1.30758
3-129547463-C-T	No-wear time bias adjusted acceleration median	2	59115	7.05e-08	3.81086
12-49598861-A-G	Volume of grey matter in Lateral Occipital Cortex| inferior division (right)	11	25163	7.23e-08	1.6237
1-229549232-A-C	Average acceleration 18:00 - 18:59	7	59110	7.28e-08	-2.03497
1-229549234-C-A	Average acceleration 18:00 - 18:59	7	59110	7.28e-08	-2.03497
5-141665059-C-T	Albumin	88	235342	7.33e-08	0.573911
9-128934057-C-T	Ankle spacing width (right)	10	93512	7.37e-08	-1.7019
1-201146836-G-A	Median T2star in hippocampus (right)	484	22388	7.39e-08	-0.247166
18-48636622-G-A	Weighted-mean L2 in tract acoustic radiation (right)	300	23240	7.45e-08	-0.312558
15-42451133-G-A	High light scatter reticulocyte count	5	256579	7.48e-08	-2.40562
16-67947383-G-A	Mean ISOVF in fornix cres+stria terminalis on FA skeleton (left)	17	23527	7.75e-08	1.30351
8-144512387-C-T	Weighted-mean MO in tract medial lemniscus (right)	18	23527	7.83e-08	1.26624
3-47662428-G-A	Trunk fat mass	6	264348	7.85e-08	2.19254
11-30894317-CA-C	Weighted-mean ISOVF in tract posterior thalamic radiation (left)	2	23542	7.9e-08	-3.79609
5-96730861-G-A	Mean MD in middle cerebellar peduncle on FA skeleton	3	23504	7.9e-08	3.09948
4-13603275-T-C	Pack years of smoking	7	81393	7.94e-08	2.02907
2-43852370-C-T	Mean MO in sagittal stratum on FA skeleton (left)	6	23540	8.03e-08	2.19073
9-135821127-C-G	Mean L1 in uncinate fasciculus on FA skeleton (right)	95	23451	8.06e-08	-0.551531
1-5905289-T-C	Mean L2 in superior corona radiata on FA skeleton (left)	3	23445	8.12e-08	-3.09732
8-37830872-C-G	Weighted-mean OD in tract uncinate fasciculus (left)	5	23539	8.22e-08	2.39801
1-201215741-C-T	Mean L1 in cerebral peduncle on FA skeleton (left)	10	23536	8.37e-08	1.69431
8-144513256-C-T	Volume of grey matter in Crus I Cerebellum (right)	7	25168	8.39e-08	-2.02512
21-46132516-C-T	Gamma glutamyltransferase	24	256557	8.43e-08	1.09366
12-64390493-G-C	Total peripheral resistance during PWA	3	25017	8.45e-08	-3.09275
17-74745320-G-A	Calibration coefficients - y slope	3	59113	8.51e-08	-3.09216
1-45700042-T-C	Average acceleration 08:00 - 08:59	3	59114	8.58e-08	-3.09106
7-150996890-C-T	Weighted-mean L3 in tract middle cerebellar peduncle	4	23541	8.76e-08	-2.67504
1-225519401-C-T	Discrepancy between T1 brain image and standard-space brain template (nonlinearly-aligned)	2	25178	8.77e-08	3.78283
5-73858122-G-A	Volume of grey matter in Temporal Occipital Fusiform Cortex (left)	2	25173	8.83e-08	3.78193
9-129081202-C-G	Volume of grey matter in Superior Parietal Lobule (left)	3	25172	8.83e-08	-3.0874
9-32543227-A-T	Heel broadband ultrasound attenuation (left)	5	93528	8.85e-08	-2.39201
19-43478060-C-T	Calibration coefficients - z temp	4	59069	8.87e-08	2.67418
6-138286702-C-A	Age hayfever or allergic rhinitis diagnosed by doctor	10	15873	8.88e-08	-1.69115
2-240014673-AG-A	Mean ICVF in inferior cerebellar peduncle on FA skeleton (left)	517	22856	8.88e-08	0.237775
16-68174509-G-A	Mean L2 in pontine crossing tract on FA skeleton	3	23540	8.89e-08	-3.0874
10-70541135-G-A	Mean L2 in splenium of corpus callosum on FA skeleton	29	23516	8.92e-08	0.993253
17-78400752-C-T	Weighted-mean ICVF in tract posterior thalamic radiation (left)	3	23541	8.95e-08	-3.08634
2-46356127-T-TGGGGGGGGGGGGGGGGGGGGGGGGGGGG	Volume of grey matter in Insular Cortex (right)	13	24061	9e-08	-1.48484
6-46839009-C-T	Weighted-mean OD in tract posterior thalamic radiation (right)	5	23539	9.03e-08	-2.3903
5-139026873-C-T	Mean MO in external capsule on FA skeleton (left)	11	23534	9.1e-08	-1.61125
17-49578909-T-C	Apolipoprotein A	161	233759	9.1e-08	0.421294
17-28580113-T-C	Fraction acceleration <= 85 milli-gravities	2	59105	9.12e-08	-3.77802
8-22585148-A-G	6mm strong meridian (right)	36404	21187	9.12e-08	-0.0461665
16-21958562-A-G	Weighted-mean L2 in tract superior longitudinal fasciculus (left)	4	23541	9.25e-08	2.66991
14-75046936-T-A	Speech-reception-threshold (SRT) estimate (right)	4	94097	9.37e-08	-2.6692
19-52282237-G-A	Mean corpuscular volume	9	261460	9.39e-08	-1.77936
7-101316336-T-C	Mean OD in sagittal stratum on FA skeleton (right)	2	23541	9.5e-08	-3.77262
17-1732439-C-T	Impedance of leg (right)	11	264496	9.58e-08	-1.60843
15-29101806-C-T	Pelvis bone area	1146	3385	9.62e-08	-0.182088
3-15434439-A-G	Mean MO in anterior limb of internal capsule on FA skeleton (right)	2	23544	9.64e-08	-3.77052
17-39905883-C-A	Townsend deprivation index at recruitment	17	268835	9.81e-08	-1.2928
14-23563894-G-C	Mean OD in cerebral peduncle on FA skeleton (right)	4	23539	9.85e-08	-2.66414
17-76011537-C-CTGGCTATTG	Mean OD in sagittal stratum on FA skeleton (left)	3	22491	9.87e-08	-3.07946
10-48249175-G-C	Mean MO in fornix on FA skeleton	4	23542	9.94e-08	-2.6634
14-20373056-C-T	Mean L1 in anterior corona radiata on FA skeleton (left)	2	23544	1e-07	3.7659
19-17268989-G-T	Mean L1 in tapetum on FA skeleton (left)	2	23544	1.01e-07	3.76476
12-76410578-T-C	Pulse wave Arterial Stiffness index	6	95731	1.02e-07	-2.17254
12-45302045-C-T	Mean MO in cingulum hippocampus on FA skeleton (right)	23	23522	1.03e-07	1.10976
9-109463442-G-A	Systolic brachial blood pressure during PWA	12	25069	1.03e-07	1.5361
13-51970539-C-T	Heel bone ultrasound T-score| manual entry	2	22817	1.05e-07	-3.76009
4-145761152-G-A	Volume of grey matter in Thalamus (left)	3	25172	1.05e-07	-3.06952
2-233338696-G-A	Mean FA in sagittal stratum on FA skeleton (right)	3	23543	1.06e-07	-3.06872
15-48516268-A-C	Retinol	4	40837	1.07e-07	-2.65742
2-96326976-T-C	Volume of grey matter in Hippocampus (left)	4	25171	1.07e-07	-2.65695
11-65649676-A-T	Mean OD in tapetum on FA skeleton (left)	2	23542	1.07e-07	-3.75665
9-35066754-T-C	Weighted-mean ICVF in tract superior longitudinal fasciculus (left)	2	23542	1.08e-07	3.75676
14-54530101-C-T	Volume of grey matter in Middle Temporal Gyrus| posterior division (left)	4	25169	1.08e-07	2.656
11-770314-A-G	Fraction acceleration <= 20 milli-gravities	484	58632	1.08e-07	0.24244
22-30555823-G-A	Discrepancy between tfMRI brain image and T1 brain image	16	21139	1.09e-07	1.32807
11-68903812-G-GCCGCCGCCATCTTC	Average acceleration 18:00 - 18:59	27476	30094	1.1e-07	0.0442883
2-62979210-G-A	Weighted-mean L3 in tract anterior thalamic radiation (left)	41	23504	1.1e-07	-0.829606
1-204259567-G-A	Mean MO in posterior thalamic radiation on FA skeleton (right)	2	23544	1.11e-07	-3.75205
2-11618414-G-A	Median BOLD effect (in group-defined mask) for shapes activation	28	21118	1.12e-07	1.00319
11-65947469-T-C	Mean FA in retrolenticular part of internal capsule on FA skeleton (right)	15	23531	1.13e-07	-1.37
11-74113809-C-T	Weighted-mean ISOVF in tract parahippocampal part of cingulum (left)	4	23518	1.13e-07	2.65111
1-6425245-T-A	Weighted-mean MD in tract parahippocampal part of cingulum (left)	81	23464	1.14e-07	-0.590198
3-123708762-C-T	Mean OD in posterior thalamic radiation on FA skeleton (right)	3	23541	1.15e-07	-3.06057
5-169601453-C-A	Average acceleration 06:00 - 06:59	11	59106	1.15e-07	-1.59842
6-72274345-A-G	Fraction acceleration <= 9 milli-gravities	3	58896	1.16e-07	-3.05862
16-2163952-G-A	Mean L3 in superior fronto-occipital fasciculus on FA skeleton (left)	3	23543	1.19e-07	3.0561
4-72339615-C-T	Weighted-mean OD in tract superior thalamic radiation (right)	2	23542	1.19e-07	3.74319
4-674174-C-G	Mean ICVF in superior longitudinal fasciculus on FA skeleton (right)	4	23535	1.22e-07	-2.64516
6-3263837-C-T	Mean L2 in cerebral peduncle on FA skeleton (left)	17	23529	1.22e-07	-1.28345
11-12002393-G-C	Mean L1 in body of corpus callosum on FA skeleton	4	23542	1.22e-07	-2.64459
15-33871021-A-C	Forced vital capacity (FVC)	6	244053	1.23e-07	-2.15939
17-44258405-G-A	Vitamin D	3	42104	1.23e-07	-3.05345
12-76347610-C-T	Mean FA in pontine crossing tract on FA skeleton	14	23532	1.23e-07	-1.41375
17-61400542-C-A	Whole body fat mass	27288	236745	1.23e-07	0.0338125
19-49746675-TCTGCTTCTCCTCCGGCTC-T	Mean ICVF in retrolenticular part of internal capsule on FA skeleton (left)	4156	19209	1.24e-07	-0.0904913
8-19953315-G-A	Mean L1 in fornix cres+stria terminalis on FA skeleton (right)	3341	19934	1.25e-07	-0.0987933
9-95135342-G-A	Englyst dietary fibre	10	42104	1.25e-07	1.6717
1-159713481-G-A	Weighted-mean FA in tract posterior thalamic radiation (left)	3	23542	1.26e-07	3.05032
1-32791124-T-G	Speed of sound through heel| manual entry	4	21428	1.27e-07	-2.63792
5-177295291-T-C	Cylindrical power (right)	14	67895	1.27e-07	1.41221
17-5033087-G-A	Interpolated Age of participant when non-cancer illness first diagnosed	11	202083	1.27e-07	1.59298
2-219302736-G-C	Pulse rate| automated reading	12	254514	1.27e-07	1.52513
3-43056203-C-T	Fraction acceleration <= 45 milli-gravities	16	59101	1.28e-07	1.3204
10-73291304-C-T	Weight	9	264516	1.3e-07	1.75981
11-2909588-G-A	Mean L1 in inferior cerebellar peduncle on FA skeleton (left)	41	23505	1.3e-07	-0.824935
6-87254856-G-A	Weight	38	264487	1.31e-07	0.856158
3-53235012-G-T	pp 28 antigen for Human Cytomegalovirus	43	5081	1.33e-07	0.807176
12-15624323-T-C	Average acceleration 17:00 - 17:59	3	59114	1.33e-07	3.04487
17-40755095-C-T	Average acceleration 19:00 - 19:59	2	59115	1.34e-07	3.72863
8-6414891-G-T	Volume of grey matter in Superior Parietal Lobule (left)	13	25158	1.34e-07	1.46246
16-55566732-C-T	Age started wearing glasses or contact lenses	15	239568	1.35e-07	1.36139
1-26342777-C-T	Leg predicted mass (left)	6	264469	1.35e-07	2.15197
15-63664526-G-A	Weighted-mean FA in tract corticospinal tract (left)	3	23541	1.36e-07	3.04246
19-33132166-C-T	Average acceleration 10:00 - 10:59	6	59110	1.36e-07	-2.15158
19-32644374-A-G	Arm fat-free mass (left)	6	264392	1.36e-07	-2.15158
11-62534040-G-A	Mean MO in tapetum on FA skeleton (left)	5	23541	1.38e-07	-2.35578
7-141727324-C-T	Mean L3 in superior corona radiata on FA skeleton (left)	5	23541	1.39e-07	2.35545
16-67001315-G-A	Weighted-mean MD in tract cingulate gyrus part of cingulum (right)	3	23542	1.39e-07	3.03967
21-33907300-T-C	Volume of grey matter in Pallidum (right)	8963	13994	1.39e-07	0.0713543
1-39411978-A-T	Reticulocyte count	7	256577	1.39e-07	-1.99034
6-10528887-T-G	Weighted-mean L2 in tract superior longitudinal fasciculus (right)	7	21727	1.41e-07	1.99093
17-28910203-G-T	Fraction acceleration <= 5 milli-gravities	2	59115	1.42e-07	-3.72104
16-1791078-G-A	Leg fat-free mass (left)	18	264459	1.42e-07	-1.24033
10-122951984-C-A	Mean MO in posterior thalamic radiation on FA skeleton (left)	2	21529	1.43e-07	-3.72385
16-81017333-A-G	Average acceleration 17:00 - 17:59	2	57504	1.43e-07	3.71855
7-156676402-C-T	Arm total mass (right)	2602	1231	1.45e-07	-0.181589
11-3228081-C-T	Mean MD in external capsule on FA skeleton (left)	5	23541	1.45e-07	2.35135
6-109825272-C-T	Whole body fat mass	77	263979	1.46e-07	-0.599258
21-33552487-A-G	End systolic pressure during PWA	2	25018	1.48e-07	-3.7157
14-35013358-A-G	Vitamin C	2	42113	1.49e-07	-3.71462
1-158292368-CA-C	Interpolated Age of participant when non-cancer illness first diagnosed	5	202081	1.49e-07	-2.34927
1-158257469-T-C	Interpolated Age of participant when non-cancer illness first diagnosed	5	202077	1.5e-07	-2.34926
1-182672868-T-C	Mean L2 in pontine crossing tract on FA skeleton	77	23465	1.5e-07	0.599384
4-154612239-C-T	Weighted-mean FA in tract anterior thalamic radiation (right)	8	23300	1.51e-07	1.85699
20-21512029-G-A	No-wear time bias adjusted acceleration standard deviation	7	59110	1.53e-07	-1.98382
20-23685891-C-A	Calibration - minimum y stationary value	3	59098	1.53e-07	3.03068
11-67043676-G-A	Average acceleration 12:00 - 12:59	9	59108	1.54e-07	-1.7491
3-124763710-A-G	Corneal hysteresis (left)	2	65653	1.55e-07	-3.70851
17-2691997-C-CCCCGCCCCCGCCCCCGCCCCCGCCCCCGCT	Mean ICVF in anterior limb of internal capsule on FA skeleton (right)	5	23511	1.56e-07	-2.34492
2-201487603-G-A	Weighted-mean L2 in tract parahippocampal part of cingulum (left)	3	23476	1.59e-07	3.02481
17-74768636-G-A	Heel bone mineral density (BMD) T-score| automated (right)	5	93528	1.6e-07	2.34388
19-38367171-C-T	Weighted-mean MO in tract superior longitudinal fasciculus (right)	107	23437	1.6e-07	0.507681
11-54707809-G-T	Volume of grey matter in Amygdala (right)	4	22837	1.6e-07	2.6238
12-101877770-T-TCGGCGG	Cholesterol	24	256698	1.63e-07	1.06916
3-133659040-G-A	Weighted-mean L2 in tract corticospinal tract (left)	4	23541	1.64e-07	-2.61779
6-26017367-G-T	Glycated haemoglobin (HbA1c)	11	256883	1.64e-07	1.57874
14-92940805-C-T	Corneal resistance factor (right)	3	66733	1.65e-07	3.02229
4-121036592-C-T	Monocyte count	10	261045	1.66e-07	-1.65506
5-170275340-G-A	Immature reticulocyte fraction	18	256565	1.68e-07	1.23318
4-71023570-C-T	6mm regularity index (right)	42	35404	1.68e-07	0.807305
1-1419140-C-A	Median T2star in thalamus (left)	3	22883	1.69e-07	-3.01943
16-31357024-C-T	Interpolated Age of participant when cancer first diagnosed	4	22888	1.69e-07	-2.61489
19-18668462-C-T	Mean MD in sagittal stratum on FA skeleton (left)	6	23540	1.72e-07	2.13398
19-1470210-A-G	Gamma glutamyltransferase	19	256562	1.72e-07	1.19922
5-113340630-G-A	Amount of warping applied to non-linearly align T1 brain image to standard-space	5	25175	1.74e-07	-2.33686
19-54239051-G-A	Weighted-mean L2 in tract middle cerebellar peduncle	13	23521	1.74e-07	-1.44929
15-99706808-C-T	Mean MD in cerebral peduncle on FA skeleton (right)	2	23544	1.75e-07	3.69348
19-15914372-G-A	Mean MD in external capsule on FA skeleton (left)	2	23544	1.76e-07	3.69294
11-128772927-C-T	Inverted temporal signal-to-noise ratio in pre-processed rfMRI	10	23952	1.77e-07	-1.65138
16-1967792-C-T	Weighted-mean MO in tract superior longitudinal fasciculus (left)	5	23540	1.78e-07	2.33476
13-97976670-C-T	Trunk BMD (bone mineral density) (right)	9	3491	1.79e-07	1.74254
4-182600955-C-G	Mean ICVF in posterior limb of internal capsule on FA skeleton (right)	217	23317	1.8e-07	0.355921
8-144516159-G-A	Mean ICVF in posterior corona radiata on FA skeleton (right)	2	23542	1.81e-07	-3.68942
9-132327336-G-C	Mean FA in superior corona radiata on FA skeleton (left)	4	23542	1.82e-07	-2.60838
12-120140868-G-A	Mean OD in external capsule on FA skeleton (right)	6	23538	1.82e-07	2.12967
3-127014342-C-T	Apolipoprotein B	22	255425	1.83e-07	1.11214
1-196652150-G-T	Weighted-mean ICVF in tract posterior thalamic radiation (left)	3	23489	1.86e-07	3.00885
11-9780500-C-T	Mean L1 in body of corpus callosum on FA skeleton	4	23541	1.88e-07	2.60556
7-43552246-G-A	Mean MO in superior corona radiata on FA skeleton (left)	2	23540	1.9e-07	3.68284
1-32769770-T-A	Mean L2 in anterior limb of internal capsule on FA skeleton (right)	7	23539	1.9e-07	-1.96872
12-56957423-G-C	Hip circumference	63	268592	1.91e-07	0.656248
22-21682479-C-T	Interpolated Age of participant when cancer first diagnosed	11	22892	1.92e-07	-1.56991
5-177301794-C-T	Mean MO in splenium of corpus callosum on FA skeleton	4	23542	1.92e-07	2.60298
11-118113374-C-T	3mm weak meridian (right)	2	65563	1.93e-07	3.68125
16-2303971-T-C	90th percentile of BOLD effect (in group-defined mask) for faces-shapes contrast	2	21145	1.93e-07	-3.68053
16-74623885-A-G	Weighted-mean MD in tract inferior longitudinal fasciculus (right)	1013	22486	1.94e-07	-0.167119
1-232441769-C-T	Volume of grey matter in VI Cerebellum (right)	2	25169	1.94e-07	3.68028
20-19974939-G-C	LDL direct	9	256251	1.95e-07	1.73475
17-62666853-A-T	Fraction acceleration <= 95 milli-gravities	10	59107	1.96e-07	-1.64547
16-89791901-A-G	Mean L3 in body of corpus callosum on FA skeleton	3	23543	1.96e-07	3.00388
19-45306867-G-T	Mean arterial pressure during PWA	3	25076	1.96e-07	-3.00344
7-127582498-A-C	Mean FA in superior cerebellar peduncle on FA skeleton (right)	8	23538	1.96e-07	1.83945
9-116618331-C-A	Weighted-mean L1 in tract posterior thalamic radiation (left)	16	23528	1.96e-07	1.30099
6-41940384-G-A	Weighted-mean L1 in tract parahippocampal part of cingulum (right)	10	23533	1.97e-07	-1.64485
5-90488004-C-G	Volume of grey matter in Paracingulate Gyrus (right)	2	25164	1.99e-07	-3.67673
12-11353325-G-A	Mean FA in cerebral peduncle on FA skeleton (left)	640	22723	1.99e-07	-0.208369
8-21750640-T-G	Duration to complete numeric path (trail #1)	2	59525	2e-07	-3.67583
8-99135610-C-T	Weighted-mean MO in tract uncinate fasciculus (left)	25	23520	2e-07	1.04015
7-31696988-A-G	Mean ISOVF in anterior limb of internal capsule on FA skeleton (right)	5	23539	2.02e-07	-2.32416
11-89400342-C-A	Cylindrical power (left)	3	67694	2.03e-07	-3.00025
3-132639625-G-A	Mean OD in posterior thalamic radiation on FA skeleton (right)	2	23542	2.03e-07	-3.6741
13-113495982-G-A	Pack years adult smoking as proportion of life span exposed to smoking	9	81391	2.03e-07	-1.73229
11-124896273-C-T	Mean OD in posterior limb of internal capsule on FA skeleton (left)	2	23542	2.04e-07	-3.67331
11-65527071-T-C	Systolic brachial blood pressure	4	25339	2.04e-07	2.59761
1-979705-C-T	Mean L1 in superior cerebellar peduncle on FA skeleton (right)	3	23543	2.04e-07	2.99899
2-113193848-C-T	Mean L1 in inferior cerebellar peduncle on FA skeleton (right)	141	23388	2.04e-07	-0.438727
6-26373342-C-T	Mean FA in cingulum cingulate gyrus on FA skeleton (left)	22	23523	2.05e-07	-1.10791
3-172759003-G-A	Mean ICVF in genu of corpus callosum on FA skeleton	4	23538	2.05e-07	2.59735
6-53655290-T-C	Mean MD in middle cerebellar peduncle on FA skeleton	4826	18166	2.05e-07	-0.0841202
5-181200023-A-G	Heel quantitative ultrasound index (QUI)| direct entry (left)	50	93488	2.06e-07	-0.734657
19-36103782-C-T	Mean MO in cingulum hippocampus on FA skeleton (right)	2	23544	2.06e-07	-3.67173
12-77056085-T-C	Weighted-mean ICVF in tract forceps major	6	23538	2.06e-07	2.12015
8-38252293-C-T	Fraction acceleration <= 200 milli-gravities	4	59112	2.1e-07	2.59526
4-3422378-G-A	Augmentation index for PWA	2	25235	2.1e-07	-3.66941
6-31558217-G-A	Mean L3 in middle cerebellar peduncle on FA skeleton	12	23534	2.1e-07	-1.49836
19-15544257-C-T	Rheumatoid factor	3	22554	2.11e-07	2.99477
4-3489712-C-T	Volume of grey matter in Parietal Operculum Cortex (left)	2	25173	2.11e-07	-3.66836
7-101212350-C-T	90th percentile of BOLD effect (in group-defined mask) for shapes activation	2	21145	2.11e-07	3.66879
1-970724-C-G	Volume of grey matter in Parietal Operculum Cortex (left)	2	25170	2.12e-07	-3.66834
13-113044858-C-G	Average acceleration 00:00 - 00:59	8	59109	2.12e-07	1.83449
1-78641469-T-C	Pulse wave Arterial Stiffness index	2	96868	2.12e-07	-3.66849
11-74267279-C-T	Total protein	18	235114	2.15e-07	1.22234
1-16049015-G-A	Weighted-mean FA in tract medial lemniscus (left)	1962	21554	2.15e-07	0.122248
22-31716475-T-C	Median T2star in thalamus (left)	8520	14277	2.15e-07	0.0710094
14-61547861-T-C	Mean signal-to-noise ratio (SNR)| (left)	4	95639	2.16e-07	-2.59248
4-25833002-C-T	Corneal hysteresis (left)	408	63644	2.16e-07	0.25737
5-1244686-C-CCTG	Mean MD in sagittal stratum on FA skeleton (right)	4	23542	2.17e-07	-2.59191
2-60921756-C-A	1gG antigen for Herpes Simplex virus-1	26	5092	2.17e-07	-1.0184
17-16420237-C-T	Mean L1 in genu of corpus callosum on FA skeleton	3	23543	2.17e-07	-2.99257
12-49038592-G-A	Mean signal-to-noise ratio (SNR)| (right)	10	95577	2.2e-07	1.63865
1-155660671-T-C	Weighted-mean L2 in tract acoustic radiation (right)	7	23538	2.2e-07	1.95847
8-25403724-G-A	Mean OD in superior longitudinal fasciculus on FA skeleton (right)	2	23542	2.2e-07	-3.66338
17-43018033-C-T	Fraction acceleration <= 14 milli-gravities	5	59112	2.21e-07	2.31698
20-5972721-C-G	Mean ISOVF in posterior corona radiata on FA skeleton (right)	3	23528	2.21e-07	2.99097
2-227042248-G-A	Englyst dietary fibre	2	41992	2.22e-07	-3.66189
16-2933363-CAGG-C	Weighted-mean ISOVF in tract corticospinal tract (right)	2	23542	2.23e-07	-3.66152
5-122152266-T-C	Weighted-mean L3 in tract superior thalamic radiation (right)	2	23543	2.23e-07	-3.66152
1-16205994-C-T	Volume of grey matter in Frontal Orbital Cortex (right)	5	25170	2.24e-07	2.31563
1-109543450-A-G	Fraction acceleration <= 225 milli-gravities	7	59110	2.24e-07	-1.95728
19-10308470-G-A	Weighted-mean OD in tract forceps minor	21	23523	2.24e-07	1.13027
6-89190238-T-G	Weighted-mean ICVF in tract cingulate gyrus part of cingulum (left)	2	23541	2.24e-07	-3.66084
1-147022990-C-T	Mean L2 in cingulum cingulate gyrus on FA skeleton (right)	9	23089	2.24e-07	-1.72506
6-98926496-T-G	Weighted-mean ICVF in tract cingulate gyrus part of cingulum (left)	2	23542	2.25e-07	-3.66075
2-170214397-G-T	Mean ISOVF in fornix on FA skeleton	25	23517	2.25e-07	-1.03578
3-196937597-C-T	Error tolerance after calibration	2	59115	2.27e-07	3.65949
9-69388388-G-A	Fraction acceleration <= 35 milli-gravities	4	59113	2.27e-07	-2.58774
11-58119045-C-T	Mean L2 in superior cerebellar peduncle on FA skeleton (right)	93	23452	2.28e-07	0.537564
3-121691103-T-C	Weighted-mean L2 in tract forceps major	3	23541	2.28e-07	2.9876
1-93532952-A-G	Weighted-mean L1 in tract parahippocampal part of cingulum (right)	2	23541	2.28e-07	3.65867
19-39934575-G-T	Total BMD (bone mineral density) (left)	38	3797	2.28e-07	0.84201
3-122007109-CAG-C	Weighted-mean L2 in tract forceps major	3	23542	2.28e-07	2.9876
2-135836660-G-A	Mean L2 in superior corona radiata on FA skeleton (left)	2	23544	2.32e-07	-3.65668
11-92524820-A-G	Vitamin C	2	42116	2.32e-07	3.65649
22-26026859-C-T	Mean ISOVF in external capsule on FA skeleton (left)	7	23537	2.33e-07	-1.95442
1-7970934-G-A	Mean FA in posterior thalamic radiation on FA skeleton (right)	472	23071	2.33e-07	0.240406
2-158680499-A-G	Weighted-mean L1 in tract uncinate fasciculus (right)	3	23531	2.33e-07	2.98466
17-17221358-AAATCACAAC-A	Mean OD in uncinate fasciculus on FA skeleton (left)	8	23536	2.34e-07	1.82799
8-144314046-C-T	Corneal resistance factor (right)	4	66729	2.34e-07	2.58508
7-30020252-G-A	Mean ISOVF in superior corona radiata on FA skeleton (left)	5	23538	2.36e-07	2.3115
5-179833783-G-A	Vitamin E	2	42116	2.37e-07	3.65383
10-125003108-C-T	Fraction acceleration <= 275 milli-gravities	3	59114	2.38e-07	-2.98312
19-13153654-C-T	Mean FA in posterior thalamic radiation on FA skeleton (left)	4	23542	2.38e-07	2.58318
11-47276114-T-C	Testosterone	7	232258	2.38e-07	-1.95286
11-113412615-C-T	Speed of sound through heel| manual entry	27	22792	2.38e-07	-0.994639
11-47573223-G-A	Weighted-mean L1 in tract posterior thalamic radiation (right)	3	23542	2.39e-07	2.98297
3-14479135-G-C	Fraction acceleration <= 225 milli-gravities	3	59102	2.4e-07	2.98182
9-92719115-G-A	Average acceleration 02:00 - 02:59	2	59115	2.4e-07	-3.65223
8-29109927-A-G	Mean OD in superior longitudinal fasciculus on FA skeleton (left)	4	23540	2.4e-07	2.58241
19-54941720-G-A	Mean ICVF in cerebral peduncle on FA skeleton (right)	79	23463	2.4e-07	0.581985
7-155084361-C-T	Mean L3 in pontine crossing tract on FA skeleton	3	23543	2.4e-07	-2.98152
3-40487516-C-T	LDL direct	6	256254	2.4e-07	-2.10858
11-66340955-A-T	Average acceleration 12:00 - 12:59	8	59109	2.41e-07	1.82603
8-138679676-C-A	Mean MD in tapetum on FA skeleton (right)	2	23543	2.41e-07	3.65112
8-144467488-C-T	logMAR| final (right)	4	69065	2.43e-07	-2.5814
1-173803085-C-T	Median T2star in thalamus (left)	6	22879	2.43e-07	2.10756
12-49030660-C-G	Urate	19	256393	2.44e-07	1.18437
2-74498017-T-C	Volume of grey matter in Superior Frontal Gyrus (left)	3904	21262	2.45e-07	0.0898629
1-52237909-C-T	Mean L3 in splenium of corpus callosum on FA skeleton	4	23542	2.45e-07	2.58082
5-171309700-C-G	Mean L1 in anterior limb of internal capsule on FA skeleton (left)	16	23530	2.45e-07	-1.29044
12-57449667-G-A	Volume of grey matter in Crus II Cerebellum (right)	3	25172	2.46e-07	-2.97916
8-22619708-G-A	Weighted-mean ISOVF in tract medial lemniscus (right)	104	23437	2.48e-07	0.506992
20-35654807-G-A	Mean FA in uncinate fasciculus on FA skeleton (right)	3	23543	2.49e-07	-2.97813
1-214644880-T-A	Hip circumference	41253	226948	2.49e-07	-0.0276072
4-159352773-T-A	Mean MD in corticospinal tract on FA skeleton (right)	2	23544	2.5e-07	3.64677
5-141361288-C-T	Mean L2 in external capsule on FA skeleton (right)	2	23544	2.52e-07	-3.64535
5-141151056-G-T	Mean L2 in external capsule on FA skeleton (right)	2	23544	2.52e-07	-3.64535
11-56462861-G-A	Mean FA in sagittal stratum on FA skeleton (left)	2	23544	2.52e-07	-3.64484
9-97432108-G-A	Mean L3 in cingulum cingulate gyrus on FA skeleton (left)	2	23544	2.53e-07	-3.64522
10-249013-A-G	Sample rate minimum	2325	56785	2.53e-07	0.109067
13-52030516-G-C	Volume of grey matter	2	25178	2.53e-07	-3.64512
11-93355490-G-A	White blood cell (leukocyte) count	19	261450	2.55e-07	-1.18249
5-136979348-C-T	Median T2star in accumbens (left)	3	22883	2.55e-07	-2.97499
3-195764168-C-T	Mean MD in uncinate fasciculus on FA skeleton (left)	15	23531	2.55e-07	-1.33087
5-153706108-T-TTTTGTTTG	Femur neck BMD (bone mineral density) T-score (right)	1405	2879	2.57e-07	-0.16795
18-49567494-C-T	L1-L4 area	2311	2207	2.57e-07	0.153216
16-57360487-C-T	Eosinophill percentage	7	261050	2.59e-07	-1.94696
17-47971413-A-C	Leg fat-free mass (right)	9	264484	2.59e-07	-1.71696
19-1109420-G-A	Mean L1 in medial lemniscus on FA skeleton (right)	3	23543	2.6e-07	-2.97337
9-131052640-C-G	Volume of grey matter in Crus I Cerebellum (left)	3	25172	2.6e-07	-2.97319
1-236739320-C-T	Seated height	19	268479	2.6e-07	-1.18157
2-95090403-G-A	Alanine aminotransferase	16	256616	2.62e-07	-1.28732
19-8909376-G-A	Volume of grey matter in VI Cerebellum (right)	163	25011	2.64e-07	0.404425
9-137244591-G-T	Fraction acceleration <= 7 milli-gravities	14	59103	2.64e-07	-1.37577
5-90628633-G-A	Mean MD in tapetum on FA skeleton (right)	3	23543	2.65e-07	-2.97117
3-49642697-G-A	Mean carotid IMT (intima-medial thickness) at 150 degrees	251	28593	2.65e-07	0.326244
7-101032982-G-A	Mean L1 in anterior limb of internal capsule on FA skeleton (right)	3	23543	2.65e-07	2.97108
8-70640932-T-C	Hand grip strength (right)	10	268013	2.66e-07	-1.62741
17-7576986-G-A	Fraction acceleration <= 1 milli-gravities	4	56173	2.66e-07	2.57455
11-17461741-C-T	Discrepancy between T2 FLAIR brain image and T1 brain image	10	24113	2.67e-07	1.62723
9-76709883-G-A	Weighted-mean L2 in tract inferior fronto-occipital fasciculus (right)	5	23540	2.67e-07	2.30094
13-112842312-C-T	Mean MO in superior corona radiata on FA skeleton (right)	3	23543	2.67e-07	2.9705
16-27497699-C-T	Leg predicted mass (right)	17	264461	2.67e-07	1.24793
16-70528875-A-G	Monocyte count	14	260876	2.67e-07	-1.37509
19-55366139-C-T	Townsend deprivation index at recruitment	6	263683	2.68e-07	-2.10035
9-131052559-G-A	Mean L3 in external capsule on FA skeleton (left)	5	23540	2.68e-07	2.3005
2-241501520-G-A	Mean ICVF in external capsule on FA skeleton (right)	2	23541	2.69e-07	3.63759
5-177398279-G-A	Impedance of whole body	18	264473	2.7e-07	-1.21237
11-298630-C-T	Fraction acceleration <= 150 milli-gravities	21	59096	2.72e-07	-1.12214
19-42907123-C-G	Weighted-mean MD in tract anterior thalamic radiation (left)	34	23499	2.72e-07	0.882308
8-143213907-G-T	Mean L3 in sagittal stratum on FA skeleton (right)	16222	7248	2.73e-07	-0.0726352
6-119302029-C-T	Leg fat percentage (left)	21	263304	2.74e-07	1.12158
9-128640694-C-T	Triglycerides	9	256507	2.74e-07	-1.71341
4-119057641-C-T	Volume of grey matter in Parahippocampal Gyrus| posterior division (right)	66	25108	2.75e-07	-0.633363
2-38823169-G-A	Platelet count	10	261460	2.75e-07	-1.62531
22-17098816-C-G	Calibration - maximum y stationary value	3	59114	2.75e-07	2.96728
19-3942118-T-G	Heel broadband ultrasound attenuation (right)	2	93524	2.75e-07	-3.63404
18-13621152-G-A	Mean ICVF in superior fronto-occipital fasciculus on FA skeleton (left)	4	23540	2.76e-07	2.56923
14-90288952-C-T	IGF-1	11	255320	2.76e-07	-1.54949
1-110674164-A-C	Protein	7	42111	2.77e-07	-1.94215
4-8587203-G-A	Weighted-mean ICVF in tract parahippocampal part of cingulum (right)	11	23533	2.78e-07	1.54919
13-35159404-C-T	Sodium in urine	18	260940	2.79e-07	-1.21092
14-74672910-C-T	Mean FA in superior corona radiata on FA skeleton (left)	6	23540	2.79e-07	2.09723
17-4446920-G-A	Mean L3 in superior cerebellar peduncle on FA skeleton (left)	4	23542	2.79e-07	2.56902
6-10958800-G-A	Fraction acceleration <= 6 milli-gravities	5	59112	2.8e-07	2.29713
19-12583446-C-A	Mean MD in superior cerebellar peduncle on FA skeleton (right)	7	23539	2.81e-07	1.94105
16-2189443-C-T	Mean ISOVF in corticospinal tract on FA skeleton (left)	3	23541	2.82e-07	-2.96433
1-183236558-T-C	Volume of grey matter in VIIIa Cerebellum (left)	11	25164	2.82e-07	-1.54835
13-110503956-G-A	Cardiac output during PWA	3	24234	2.82e-07	2.96201
14-103733042-G-A	Weighted-mean FA in tract forceps major	2	23543	2.83e-07	-3.62983
14-103738753-G-A	Weighted-mean FA in tract forceps major	2	23543	2.83e-07	-3.62983
19-45687630-G-A	Average acceleration 17:00 - 17:59	2	59115	2.83e-07	-3.63027
9-120467963-T-C	ZEBRA antigen for Epstein-Barr Virus	5	5119	2.84e-07	-2.29474
1-222650296-G-A	Calibration coefficients - mean temperature	5	58239	2.85e-07	-2.29468
17-44773405-A-G	Trunk fat-free mass	20	264294	2.85e-07	1.14784
12-52651580-T-C	Apolipoprotein B	10	255426	2.86e-07	1.62308
6-154168022-A-C	Volume of grey matter in Occipital Pole (right)	5	25170	2.86e-07	2.29492
12-47712525-G-A	Fraction acceleration <= 2 milli-gravities	5	59062	2.86e-07	2.29553
8-42308957-C-T	6mm regularity index (left)	5	35386	2.87e-07	-2.29518
12-52897580-C-T	Fraction acceleration <= 55 milli-gravities	7	59110	2.87e-07	-1.93965
17-27765621-G-A	Impedance of leg (right)	15	264491	2.89e-07	-1.3247
11-46542055-T-C	Impedance of leg (right)	11	264496	2.89e-07	-1.54687
8-143721571-C-T	Mean FA in cerebral peduncle on FA skeleton (right)	4	23542	2.91e-07	2.56443
19-1233598-G-A	Mean MO in cingulum cingulate gyrus on FA skeleton (left)	6905	16627	2.93e-07	-0.073407
2-198083903-G-A	Mean OD in posterior thalamic radiation on FA skeleton (right)	3	23541	2.93e-07	-2.96044
2-198084407-G-A	Mean OD in posterior thalamic radiation on FA skeleton (right)	3	23541	2.93e-07	-2.96044
9-122910753-G-A	Diastolic brachial blood pressure during PWA	3	24173	2.93e-07	2.95982
19-35166350-G-C	Volume of grey matter in Superior Frontal Gyrus (left)	3	23708	2.93e-07	-2.96233
19-49890113-C-T	logMAR| final (right)	8	69061	2.93e-07	-1.81297
10-49742845-C-T	Fraction acceleration <= 10 milli-gravities	453	58664	2.94e-07	0.241835
3-99930996-C-T	logMAR in round (right)	3	69563	2.94e-07	2.95982
20-41163217-C-T	Volume of grey matter in VIIb Cerebellum (right)	2	25173	2.95e-07	3.62481
5-79111891-A-G	Cylindrical power (left)	2	67695	2.95e-07	3.62508
1-1046545-C-G	Ankle spacing width (left)	2	93518	2.96e-07	-3.62461
20-5952143-C-G	Birth weight	55	153318	2.96e-07	-0.691248
11-118482503-G-C	Mean FA in genu of corpus callosum on FA skeleton	2	23081	2.98e-07	3.62793
10-125576858-G-A	Age asthma diagnosed	738	30137	2.99e-07	-0.190899
12-109913037-C-T	Mean ICVF in tapetum on FA skeleton (left)	6	23538	3e-07	-2.09147
16-27740764-A-G	Mean FA in external capsule on FA skeleton (left)	47	23499	3.01e-07	-0.747819
22-19851816-C-T	Volume of grey matter in Parahippocampal Gyrus| anterior division (right)	5	25170	3.02e-07	-2.29066
6-170283297-C-T	Gamma glutamyltransferase	7	256574	3.03e-07	-1.93581
2-227698751-T-C	Volume of grey matter in Amygdala (right)	2	25172	3.03e-07	3.62087
2-165323196-G-A	Fraction acceleration <= 8 milli-gravities	11	59106	3.05e-07	-1.54393
7-121267230-T-C	Waist circumference	9	262964	3.05e-07	-1.70741
6-41740985-G-A	Weight	11	264514	3.05e-07	-1.54388
16-71669361-T-C	JC VP1 antigen for Human Polyomavirus JCV	4	5109	3.05e-07	2.55857
12-125134005-A-G	Fraction acceleration <= 1 milli-gravities	3	59114	3.07e-07	2.95546
6-52035682-C-G	Mean ICVF in posterior thalamic radiation on FA skeleton (left)	3	23541	3.07e-07	-2.95462
12-21378267-T-A	SHBG	5	233163	3.08e-07	-2.28903
9-93550595-G-A	Fraction acceleration <= 150 milli-gravities	2	59115	3.08e-07	-3.61877
11-5509083-C-T	Mean L2 in anterior limb of internal capsule on FA skeleton (right)	2	23544	3.08e-07	-3.61876
19-17341547-C-T	Heel broadband ultrasound attenuation (left)	4	93529	3.08e-07	2.55911
2-202291173-A-C	Weighted-mean OD in tract anterior thalamic radiation (right)	236	23304	3.09e-07	-0.334699
9-35753239-C-T	Mean OD in retrolenticular part of internal capsule on FA skeleton (left)	10	23534	3.09e-07	-1.61835
12-80506191-A-T	Weighted-mean L2 in tract inferior longitudinal fasciculus (left)	4	23273	3.1e-07	2.56068
15-80576941-C-A	Median T2star in putamen (left)	2	22884	3.1e-07	-3.61778
4-110476933-G-T	Mean sphered cell volume	8	256577	3.12e-07	1.80876
17-82092928-G-A	90th percentile of BOLD effect (in group-defined mask) for faces activation	2	21145	3.15e-07	3.61544
6-97162124-C-T	Forced vital capacity (FVC)| Best measure	133	199937	3.16e-07	-0.44357
11-55885802-T-G	6mm weak meridian (right)	8	57629	3.16e-07	1.80787
8-65627224-C-T	Mean L2 in cingulum cingulate gyrus on FA skeleton (right)	3	23543	3.16e-07	-2.95186
12-40263898-C-G	Mean L3 in superior cerebellar peduncle on FA skeleton (left)	2881	20257	3.17e-07	-0.10169
17-42582138-C-T	Weighted-mean OD in tract inferior longitudinal fasciculus (left)	5	23539	3.18e-07	2.28624
8-11295296-C-T	Weighted-mean FA in tract superior longitudinal fasciculus (right)	187	22344	3.18e-07	0.37561
1-42851017-G-A	Weighted-mean MO in tract superior longitudinal fasciculus (right)	52	23491	3.18e-07	0.709649
16-75224818-T-C	3mm strong meridian (right)	48	65517	3.19e-07	0.738028
1-201414515-A-C	Mean FA in posterior limb of internal capsule on FA skeleton (right)	6657	16802	3.2e-07	-0.0739909
6-168307818-G-A	Weighted-mean L1 in tract uncinate fasciculus (right)	3	23542	3.21e-07	2.95042
5-140856130-G-T	Volume of grey matter in Superior Temporal Gyrus| anterior division (right)	19	24898	3.21e-07	-1.17182
10-47350603-G-A	Arm fat-free mass (right)	6	264438	3.21e-07	-2.08644
2-131027980-G-A	Mean OD in medial lemniscus on FA skeleton (right)	3	23541	3.22e-07	-2.95
14-21523010-C-G	3mm weak meridian (left)	31	65552	3.22e-07	0.917963
1-109251350-C-T	Weighted-mean OD in tract uncinate fasciculus (right)	2	23542	3.22e-07	3.61348
17-10406746-G-T	Weighted-mean L2 in tract superior longitudinal fasciculus (right)	2	23543	3.23e-07	3.61261
1-225117688-A-G	Whole body fat mass	39	259421	3.24e-07	-0.81821
7-141725164-G-C	Mean L3 in inferior cerebellar peduncle on FA skeleton (left)	6	23540	3.24e-07	2.08561
11-125895339-G-T	Seated height	15	268486	3.24e-07	-1.31917
4-169697534-C-G	Weighted-mean FA in tract middle cerebellar peduncle	5	23540	3.24e-07	-2.28478
9-133208193-T-G	Mean ISOVF in medial lemniscus on FA skeleton (right)	6565	16836	3.25e-07	-0.0743266
17-74925650-G-A	Weighted-mean FA in tract cingulate gyrus part of cingulum (right)	2	23543	3.26e-07	-3.6109
2-240630832-A-T	Weighted-mean MD in tract anterior thalamic radiation (left)	5	23540	3.27e-07	2.28386
17-74879324-C-T	Weighted-mean FA in tract cingulate gyrus part of cingulum (right)	2	23276	3.27e-07	-3.61045
6-109760388-A-G	Weighted-mean L2 in tract medial lemniscus (left)	4	23489	3.27e-07	2.55264
4-93490641-G-A	Mean L3 in anterior corona radiata on FA skeleton (left)	10	23477	3.28e-07	-1.61526
5-141096179-C-A	Volume of grey matter in Thalamus (right)	2	25173	3.28e-07	3.6103
1-109487042-C-T	ECG| load	6	50905	3.3e-07	2.08426
2-241651239-T-G	Mean L2 in external capsule on FA skeleton (right)	4	23497	3.3e-07	2.5539
17-81845890-T-C	Weighted-mean L1 in tract acoustic radiation (right)	4	23541	3.3e-07	2.55262
12-69256751-G-A	Mean MD in middle cerebellar peduncle on FA skeleton	6	23540	3.31e-07	-2.08396
1-46023948-G-A	Mean MO in sagittal stratum on FA skeleton (left)	2	23538	3.31e-07	3.60954
5-151335461-G-A	Total volume of white matter hyperintensities (from T1 and T2_FLAIR images)	2	24116	3.31e-07	-3.60901
8-122952515-C-T	Mean MO in superior corona radiata on FA skeleton (right)	90	23456	3.32e-07	0.539043
12-43443817-G-A	Weighted-mean OD in tract inferior longitudinal fasciculus (left)	3	23539	3.33e-07	2.94618
1-39663384-A-G	Fraction acceleration <= 12 milli-gravities	5	59111	3.34e-07	2.28209
16-30959174-C-T	Spherical power (right)	2	67669	3.35e-07	3.60849
1-39523087-C-T	Mean FA in inferior cerebellar peduncle on FA skeleton (right)	5	23541	3.35e-07	2.28183
11-77701922-T-C	Impedance of arm (right)	8	264476	3.36e-07	-1.80379
11-58943546-G-A	Mean OD in middle cerebellar peduncle on FA skeleton	5	23539	3.37e-07	-2.28161
1-203060425-G-T	Heel bone mineral density (BMD) T-score| automated	21	146381	3.39e-07	-1.11304
4-184009492-T-C	Leg fat mass (right)	15	264486	3.4e-07	-1.31683
18-46120050-T-C	Monocyte count	7	256150	3.4e-07	-1.92732
22-31714177-G-A	Median T2star in thalamus (left)	8490	14292	3.4e-07	0.0698947
19-49805989-C-G	Mean ICVF in cingulum hippocampus on FA skeleton (right)	4	23534	3.42e-07	-2.54883
19-38448349-C-T	Mean corpuscular volume	22	261447	3.43e-07	1.08701
2-219284901-G-C	Weighted-mean L1 in tract posterior thalamic radiation (right)	2	23543	3.43e-07	3.60477
2-219296772-C-G	Weighted-mean L1 in tract posterior thalamic radiation (right)	2	23543	3.43e-07	3.60477
19-54121895-G-A	Calibration coefficients - z slope	4	59113	3.43e-07	2.54889
7-18935854-G-A	Augmentation index for PWA	5	25231	3.43e-07	2.27966
16-84145497-G-T	Age high blood pressure diagnosed	2	71689	3.46e-07	3.60363
17-78426978-A-T	6mm cylindrical power (right)	24	57614	3.48e-07	1.04018
13-96091416-C-T	Glycated haemoglobin (HbA1c)	15	256879	3.49e-07	1.31555
18-23612123-T-G	Whole body fat-free mass	101	264398	3.5e-07	-0.507008
2-71644034-T-C	Amount of warping applied to non-linearly align T1 brain image to standard-space	39	25141	3.51e-07	-0.816332
9-131484737-A-G	SHBG	5	233163	3.51e-07	2.27797
3-46742493-G-C	Fraction acceleration <= 70 milli-gravities	19	59098	3.52e-07	1.16856
19-6754353-G-A	Mean FA in body of corpus callosum on FA skeleton	4	23542	3.52e-07	2.54621
19-6759620-C-T	Volume of grey matter in Cingulate Gyrus| posterior division (right)	1774	23384	3.52e-07	0.125401
19-6718059-C-T	Mean FA in body of corpus callosum on FA skeleton	4	23205	3.53e-07	2.54642
4-2963367-GGC-G	Mean OD in superior longitudinal fasciculus on FA skeleton (left)	3	23473	3.53e-07	2.94013
4-2631078-C-T	Mean OD in superior longitudinal fasciculus on FA skeleton (left)	3	23541	3.53e-07	2.93991
13-30658854-A-T	Fraction acceleration <= 50 milli-gravities	8	59109	3.54e-07	-1.80039
2-233034852-C-T	IGF-1	33	255298	3.54e-07	-0.886485
2-73946829-G-C	Fraction acceleration <= 20 milli-gravities	12	59105	3.54e-07	-1.46995
7-24708137-A-G	Vitamin B12	11	42107	3.55e-07	1.53527
7-151395881-C-T	Mean L3 in inferior cerebellar peduncle on FA skeleton (left)	4	23542	3.55e-07	-2.54546
19-10557890-G-A	Heel bone mineral density (BMD) T-score| automated (left)	2	93536	3.55e-07	-3.60011
9-122280501-T-C	Mean MO in fornix cres+stria terminalis on FA skeleton (right)	10	23535	3.56e-07	1.61013
4-6576595-C-T	Average acceleration 22:00 - 22:59	6	59111	3.56e-07	-2.07832
12-5635355-G-A	Augmentation index for PWA	11	25226	3.57e-07	-1.53508
11-65606038-G-T	Calibration coefficients - z offset	2	59115	3.57e-07	3.59935
3-47247373-G-A	Volume of grey matter in Juxtapositional Lobule Cortex (formerly Supplementary Motor Cortex) (left)	12	25097	3.58e-07	-1.46931
3-27411680-G-A	Mean ICVF in anterior limb of internal capsule on FA skeleton (left)	2	23536	3.6e-07	3.59821
6-29943484-C-A	Average acceleration 21:00 - 21:59	10	57350	3.6e-07	-1.60991
2-218990244-C-T	Mean FA in superior fronto-occipital fasciculus on FA skeleton (left)	3	23543	3.6e-07	-2.93759
9-98844143-C-G	Mean FA in uncinate fasciculus on FA skeleton (right)	181	23357	3.62e-07	-0.379578
2-27627844-G-A	Red blood cell (erythrocyte) distribution width	51	261414	3.62e-07	-0.71252
1-22086794-T-C	SHBG	12	233155	3.65e-07	-1.46828
18-10705483-T-C	Pelvis bone area	5	4547	3.66e-07	2.27336
3-14132581-C-T	Weighted-mean L1 in tract medial lemniscus (right)	4	23541	3.67e-07	-2.54245
1-117021973-C-G	Mean OD in superior cerebellar peduncle on FA skeleton (left)	12	23532	3.68e-07	1.46802
11-33031476-G-C	Hand grip strength (right)	9	268024	3.68e-07	-1.69499
13-30621862-A-G	Volume of pallidum (left)	2	25122	3.68e-07	-3.595
2-237344272-G-C	Total sugars	6	41950	3.69e-07	2.07641
12-57527208-C-G	Weighted-mean L1 in tract superior longitudinal fasciculus (right)	16	23478	3.7e-07	-1.27116
14-69768301-G-T	Mean MO in superior corona radiata on FA skeleton (right)	2	23544	3.72e-07	3.59382
14-70168125-C-T	Mean MO in superior corona radiata on FA skeleton (right)	2	23544	3.72e-07	3.59382
5-178986511-C-G	Diastolic brachial blood pressure during PWA	2	25079	3.72e-07	-3.59386
10-97229231-A-G	Direct bilirubin	16	217851	3.72e-07	1.27082
12-57478754-G-A	Weighted-mean L1 in tract superior longitudinal fasciculus (right)	16	23529	3.72e-07	-1.27083
20-62880766-G-A	Volume of grey matter in Frontal Operculum Cortex (right)	5	25170	3.73e-07	-2.27259
6-121447593-C-T	Fraction acceleration <= 15 milli-gravities	3	59114	3.73e-07	-2.93404
6-110989010-A-G	Weighted-mean MO in tract middle cerebellar peduncle	6	23414	3.73e-07	-2.07533
12-2004458-G-A	Mean L2 in superior corona radiata on FA skeleton (right)	3	23543	3.74e-07	-2.93381
8-68055950-C-T	Mean ICVF in body of corpus callosum on FA skeleton	9	23525	3.75e-07	1.69423
13-43214041-C-A	Mean OD in anterior limb of internal capsule on FA skeleton (left)	3	23541	3.76e-07	-2.93299
19-17862202-G-A	Mean OD in cingulum hippocampus on FA skeleton (left)	4	23540	3.76e-07	2.5399
16-19075845-C-T	Food weight	685	41427	3.76e-07	-0.195685
3-184386107-C-T	Impedance of leg (left)	19	264484	3.76e-07	-1.16559
9-137543764-G-A	Mean L3 in fornix cres+stria terminalis on FA skeleton (right)	4	23542	3.78e-07	-2.5396
3-137999031-C-T	Mean L2 in corticospinal tract on FA skeleton (right)	2	23544	3.78e-07	-3.59134
2-11791929-A-G	Weighted-mean L2 in tract inferior fronto-occipital fasciculus (left)	50	23494	3.79e-07	-0.718939
1-11124518-T-C	Discrepancy between rfMRI brain image and T1 brain image	2	23960	3.79e-07	-3.59061
22-23693831-G-A	Mean ICVF in anterior corona radiata on FA skeleton (left)	3	23541	3.79e-07	2.93201
15-76949227-T-C	Volume of grey matter in Cingulate Gyrus| anterior division (left)	822	24229	3.8e-07	0.180044
17-6693060-A-G	Weighted-mean L3 in tract corticospinal tract (left)	3	23542	3.81e-07	-2.93156
1-157700531-A-C	LDL direct	11	256249	3.81e-07	1.53117
6-136366333-C-T	Volume of grey matter in Inferior Frontal Gyrus| pars opercularis (left)	120	25045	3.82e-07	-0.464523
7-98949527-C-T	Mean ISOVF in cerebral peduncle on FA skeleton (right)	2	23542	3.82e-07	3.58988
16-57788630-G-C	High light scatter reticulocyte count	14	256570	3.83e-07	-1.35697
11-93370068-A-T	Mean MO in posterior limb of internal capsule on FA skeleton (right)	3	21383	3.84e-07	-2.92908
19-58549123-G-A	LV ejection fraction	3	24928	3.84e-07	2.93083
2-24022884-G-A	Mean OD in superior longitudinal fasciculus on FA skeleton (left)	3	23541	3.85e-07	-2.93066
3-46408452-A-G	Starch	9	42109	3.85e-07	1.69201
3-130379796-C-T	Mean L1 in tapetum on FA skeleton (left)	68	23478	3.86e-07	-0.616309
5-1321758-C-T	Tuesday average acceleration	18360	40646	3.87e-07	0.0451304
11-116778957-C-G	Mean OD in superior corona radiata on FA skeleton (right)	33	23511	3.88e-07	0.883855
11-66346018-G-C	Neutrophill count	8	260969	3.88e-07	1.79411
7-2539132-C-T	Interpolated Year when operation took place	15	212341	3.89e-07	-1.31019
7-74174335-C-T	Platelet count	45	260384	3.89e-07	-0.756508
2-29072344-G-C	Median T2star in amygdala (right)	3	22883	3.89e-07	2.92933
2-61031620-T-C	Mean corpuscular haemoglobin	15	261453	3.92e-07	1.30984
8-21909470-C-T	Volume of grey matter in Superior Temporal Gyrus| posterior division (left)	4	25171	3.92e-07	-2.53608
1-155046005-G-A	6mm strong meridian (right)	23	57611	3.94e-07	-1.05769
11-67611512-G-A	Arm fat mass (left)	16	264388	3.95e-07	1.26789
21-32515081-C-G	Mean FA in superior corona radiata on FA skeleton (right)	2	23544	3.97e-07	-3.58478
2-121377586-A-G	Mean ICVF in superior fronto-occipital fasciculus on FA skeleton (left)	4	23513	3.97e-07	2.535
17-8312754-T-C	Weighted-mean ICVF in tract superior longitudinal fasciculus (right)	9	23329	3.97e-07	-1.68846
8-1945671-G-A	Volume of grey matter in Middle Temporal Gyrus| posterior division (left)	3	25172	3.98e-07	-2.92659
1-182671716-T-G	Weighted-mean MD in tract middle cerebellar peduncle	1912	21494	4e-07	0.120993
10-58789819-G-A	6mm cylindrical power (right)	4	57634	4.01e-07	-2.53423
17-8229929-A-G	Weighted-mean ICVF in tract superior longitudinal fasciculus (right)	9	23535	4.01e-07	-1.68941
17-8232134-A-T	Weighted-mean ICVF in tract superior longitudinal fasciculus (right)	9	23535	4.01e-07	-1.68941
8-38969799-TGGGAGGGA-T	Mean ISOVF in anterior corona radiata on FA skeleton (right)	2	23467	4.02e-07	3.58372
9-84723604-C-T	Weighted-mean ICVF in tract superior thalamic radiation (left)	2	23542	4.03e-07	-3.58276
21-30440283-C-T	Femur wards BMD (bone mineral density) T-score (left)	428	3802	4.03e-07	-0.258459
1-113651169-T-C	Microalbumin in urine	5	81235	4.04e-07	-2.26612
11-609243-G-A	Mean FA in posterior limb of internal capsule on FA skeleton (right)	3	23543	4.06e-07	-2.92442
8-11548114-G-A	No-wear time bias adjusted acceleration maximum	250	58856	4.06e-07	-0.321088
14-24339149-G-A	Weighted-mean L2 in tract cingulate gyrus part of cingulum (left)	3	23542	4.06e-07	2.92441
11-67034793-C-A	Mean ISOVF in anterior limb of internal capsule on FA skeleton (left)	3	23541	4.06e-07	2.92433
3-52402800-T-G	Volume of grey matter in Crus II Cerebellum (left)	3	25172	4.07e-07	-2.92434
1-236576264-A-G	Weighted-mean ISOVF in tract anterior thalamic radiation (right)	2	23539	4.1e-07	-3.58066
10-117244052-C-T	Mean MD in posterior thalamic radiation on FA skeleton (right)	4	23542	4.1e-07	2.53232
1-119915635-C-T	Average acceleration 06:00 - 06:59	3	59114	4.11e-07	2.92349
5-113049105-G-A	Mean ICVF in anterior corona radiata on FA skeleton (right)	1127	22404	4.12e-07	0.154539
5-141183059-T-C	Weighted-mean MD in tract corticospinal tract (right)	220	23325	4.13e-07	0.342915
5-1219558-G-A	Fraction acceleration <= 175 milli-gravities	19	59098	4.13e-07	1.1616
13-110457406-C-G	Weighted-mean FA in tract forceps minor	2	23527	4.13e-07	3.57956
20-45950599-CAG-C	Mean MD in cerebral peduncle on FA skeleton (right)	4	23542	4.15e-07	2.5311
10-5748522-G-C	Volume of grey matter in Putamen (right)	6	25169	4.17e-07	-2.06613
16-87331258-C-G	Mean MO in superior longitudinal fasciculus on FA skeleton (right)	2	23502	4.17e-07	3.57819
15-39582433-C-T	Weighted-mean L2 in tract superior thalamic radiation (left)	2	23543	4.18e-07	3.5778
11-116830500-G-A	Volume of grey matter in Central Opercular Cortex (right)	26	24193	4.18e-07	0.992035
15-73289132-C-T	Mean OD in superior fronto-occipital fasciculus on FA skeleton (left)	11	23527	4.18e-07	-1.52577
14-103574078-C-CTTTTTTT	Forced expiratory volume in 1-second (FEV1)	134	242767	4.18e-07	0.437131
17-82601306-C-T	ECG| load	2	50909	4.22e-07	3.57684
19-42926544-G-T	Mean L3 in superior cerebellar peduncle on FA skeleton (right)	565	22958	4.22e-07	0.215446
1-54678790-A-G	Microalbumin in urine	22	81217	4.22e-07	1.07856
2-164547707-T-C	Urea	316	256216	4.23e-07	0.284716
14-103522263-AGG-A	Mean platelet (thrombocyte) volume	5	261113	4.23e-07	2.2622
7-151013792-G-C	Volume of grey matter in Parahippocampal Gyrus| anterior division (right)	60	25115	4.25e-07	-0.653622
2-195886265-G-C	Number of beats in waveform average for PWA	18	25221	4.25e-07	1.19231
9-133775000-G-A	Minimum carotid IMT (intima-medial thickness) at 120 degrees	4	28692	4.26e-07	-2.52833
11-66316014-G-A	Volume of ventricular cerebrospinal fluid (normalised for head size)	6	25174	4.27e-07	-2.06432
9-37800673-TC-T	Calibration coefficients - z slope	8	59109	4.28e-07	1.78759
8-143919062-G-A	Average heart rate	353	24577	4.29e-07	0.270978
1-23874574-C-T	Volume of grey matter in Thalamus (left)	2	25173	4.33e-07	-3.5728
10-62814446-C-G	Age stroke diagnosed	2	3978	4.34e-07	3.56707
12-12330504-A-G	Fraction acceleration <= 20 milli-gravities	3	59114	4.35e-07	-2.91732
6-26225401-C-T	Platelet crit	18	261449	4.35e-07	1.19102
7-36724123-G-A	Leg predicted mass (left)	5	264470	4.35e-07	2.25975
16-1215285-G-A	Fraction acceleration <= 225 milli-gravities	5	59112	4.35e-07	2.25971
3-39100860-C-T	Weighted-mean L2 in tract cingulate gyrus part of cingulum (right)	4	23541	4.37e-07	2.52534
11-64934956-C-G	Forced expiratory volume in 1-second (FEV1)	7	244545	4.38e-07	1.90923
22-23626027-C-T	Wednesday average acceleration	2	59110	4.38e-07	-3.5718
10-113553125-T-C	Volume of grey matter in Thalamus (right)	2	25146	4.39e-07	3.57163
13-33130018-G-A	Monocyte percentage	167	260889	4.39e-07	0.390982
2-69810649-G-A	6mm regularity index (left)	2	35389	4.41e-07	-3.57099
14-105011338-T-A	Weighted-mean MD in tract corticospinal tract (left)	2	23543	4.41e-07	3.57093
17-82442250-G-A	Fraction acceleration <= 200 milli-gravities	4	59113	4.44e-07	2.5246
19-39515988-T-C	Mean OD in inferior cerebellar peduncle on FA skeleton (left)	196	23348	4.45e-07	-0.362054
3-49909130-T-C	Platelet crit	65	261402	4.47e-07	-0.626155
5-76132283-G-C	Weighted-mean L2 in tract inferior fronto-occipital fasciculus (left)	19	23526	4.48e-07	1.15815
11-35432737-G-A	LANA antigen for Kaposi's Sarcoma-Associated Herpesvirus	6	5118	4.48e-07	-2.05949
9-129638222-G-C	Weighted-mean ISOVF in tract inferior fronto-occipital fasciculus (right)	20	23524	4.5e-07	-1.12858
6-166412719-A-G	Mean L2 in cingulum cingulate gyrus on FA skeleton (left)	2	23535	4.51e-07	3.56824
2-102343301-G-T	Ankle spacing width (left)	6	93532	4.53e-07	-2.05964
17-36537806-C-G	Spherical power (left)	1164	66529	4.54e-07	-0.149139
2-241723812-G-A	Leg predicted mass (left)	8	263840	4.54e-07	1.78359
6-157206283-C-T	Mean platelet (thrombocyte) volume	40	261427	4.55e-07	0.797657
12-48905076-T-C	Interpolated Year when operation took place	64	212310	4.57e-07	-0.630531
1-93551146-C-T	Mean ICVF in retrolenticular part of internal capsule on FA skeleton (right)	3	23541	4.57e-07	-2.91101
2-27243390-C-CTT	Urate	422	253960	4.57e-07	-0.245689
17-17202998-C-T	Arms total mass	3	4549	4.58e-07	2.90985
3-38008464-G-C	Minimum carotid IMT (intima-medial thickness) at 150 degrees	25	28820	4.58e-07	-1.00886
6-73783709-A-C	Mean MO in anterior limb of internal capsule on FA skeleton (right)	16321	5989	4.58e-07	0.0761208
9-21206973-C-G	Mean ISOVF in superior corona radiata on FA skeleton (right)	43	23498	4.6e-07	0.76951
12-65240210-C-T	Mean L2 in corticospinal tract on FA skeleton (right)	2	23537	4.6e-07	-3.56537
17-78507699-G-A	Fraction acceleration <= 12 milli-gravities	3	59114	4.6e-07	-2.9109
5-71510131-C-T	Weighted-mean L1 in tract medial lemniscus (left)	2	23543	4.61e-07	-3.56448
3-184144109-C-T	Work hours per week - exact value	2	25374	4.61e-07	-3.56452
18-3499171-G-A	Weighted-mean ISOVF in tract parahippocampal part of cingulum (left)	4	23534	4.63e-07	-2.52018
12-53286798-G-A	Mean FA in external capsule on FA skeleton (right)	6	23540	4.63e-07	2.05802
14-75752918-A-G	Arms BMD (bone mineral density)	2	4550	4.64e-07	3.56274
9-137464444-A-T	Work hours per week - exact value	47	25328	4.64e-07	0.735741
8-98007566-G-A	Creatinine	7	256572	4.65e-07	-1.90496
16-2966176-G-A	Weighted-mean OD in tract corticospinal tract (left)	2	23542	4.66e-07	3.56332
1-21233621-C-T	Mean L1 in superior corona radiata on FA skeleton (left)	6	23532	4.67e-07	-2.05741
16-30713237-G-A	Calibration - minimum y stationary value	7	59110	4.68e-07	1.90456
16-31086793-C-T	Calibration - minimum y stationary value	7	59110	4.68e-07	1.90456
5-33936847-A-C	Fraction acceleration <= 14 milli-gravities	4	59113	4.68e-07	2.51942
20-49373359-G-A	Aspartate aminotransferase	18	255803	4.68e-07	-1.1877
9-109182769-T-G	90th percentile of BOLD effect (in group-defined mask) for faces activation	9590	11331	4.69e-07	-0.0698225
19-5914032-G-T	Mean corpuscular volume	17	249337	4.69e-07	-1.22134
19-7846641-T-C	Mean FA in splenium of corpus callosum on FA skeleton	5	23541	4.69e-07	2.25311
17-28898568-A-T	Mean L3 in cerebral peduncle on FA skeleton (left)	5278	18256	4.7e-07	0.0787519
8-123144861-T-C	Weighted-mean FA in tract parahippocampal part of cingulum (left)	6	23538	4.7e-07	-2.05671
6-149888593-A-G	Mean OD in superior longitudinal fasciculus on FA skeleton (left)	6	23538	4.7e-07	-2.05671
11-47342735-G-A	Volume of grey matter in Parietal Operculum Cortex (left)	2	25173	4.71e-07	3.56139
19-42005742-G-A	Weighted-mean MD in tract posterior thalamic radiation (right)	10	23525	4.71e-07	-1.59318
19-53140480-T-C	Median z-statistic (in group-defined amygdala activation mask) for faces-shapes contrast	2	21145	4.73e-07	-3.56122
16-4197884-C-G	Fraction acceleration <= 300 milli-gravities	294	58790	4.75e-07	0.294438
8-120300808-C-T	Cylindrical power (right)	3	67903	4.76e-07	2.90741
12-94303749-T-TCC	Systolic blood pressure| automated reading	8	253684	4.76e-07	1.7804
15-41742555-C-G	Calibration coefficients - x offset	5	59112	4.78e-07	2.25163
17-78126570-C-T	6mm asymmetry index (left)	16	35361	4.79e-07	1.25887
6-117675867-G-A	Average acceleration 09:00 - 09:59	4	59103	4.79e-07	-2.51721
15-33757594-C-T	pp 28 antigen for Human Cytomegalovirus	12	5112	4.79e-07	-1.45395
6-56555750-G-T	Mean L1 in fornix cres+stria terminalis on FA skeleton (left)	3	23543	4.79e-07	-2.90612
7-158650918-G-A	Weighted-mean L2 in tract superior thalamic radiation (left)	15	23530	4.81e-07	-1.29982
2-159840723-A-G	Arm fat mass (left)	6	264398	4.82e-07	2.05486
6-39317802-C-T	Mean carotid IMT (intima-medial thickness) at 240 degrees	8	28549	4.82e-07	1.77966
3-195868011-G-A	Mean L2 in posterior limb of internal capsule on FA skeleton (left)	9	23529	4.84e-07	1.6776
9-21305242-A-G	Weighted-mean ISOVF in tract uncinate fasciculus (right)	3	23541	4.84e-07	-2.90521
14-94079742-T-C	Mean ICVF in anterior limb of internal capsule on FA skeleton (left)	4	23539	4.84e-07	2.5161
15-51965963-C-G	6mm regularity index (right)	6	35945	4.86e-07	-2.05423
2-23757828-T-C	Mean OD in inferior cerebellar peduncle on FA skeleton (left)	521	23020	4.86e-07	0.222885
3-112063557-G-A	Mean FA in medial lemniscus on FA skeleton (right)	15	23531	4.86e-07	-1.29937
2-38855005-T-C	Mean ICVF in fornix on FA skeleton	6	23493	4.86e-07	2.05453
13-91448869-C-T	Weighted-mean OD in tract cingulate gyrus part of cingulum (right)	9	23535	4.86e-07	1.67732
11-34127560-T-C	L1-L4 BMD (bone mineral density) T-score	2	4509	4.86e-07	3.55661
12-100241728-T-G	Weighted-mean MD in tract forceps minor	7	23535	4.89e-07	1.90158
1-153779813-C-G	Volume of thalamus (right)	2	25165	4.89e-07	3.55693
15-33067486-A-G	Mean OD in superior fronto-occipital fasciculus on FA skeleton (left)	10	23534	4.9e-07	-1.59079
14-63978848-C-A	Impedance of whole body	6	263922	4.9e-07	2.0534
10-7727082-G-GC	Volume of grey matter in Middle Frontal Gyrus (right)	25	25149	4.92e-07	1.00619
10-119579931-G-A	Average acceleration 07:00 - 07:59	2	59056	4.92e-07	-3.5558
1-42162900-G-A	Weighted-mean ISOVF in tract cingulate gyrus part of cingulum (right)	12	23486	4.93e-07	-1.45171
1-165669019-G-A	Mean L1 in cingulum hippocampus on FA skeleton (right)	12	23358	4.93e-07	1.45156
6-44154730-C-T	Weighted-mean FA in tract parahippocampal part of cingulum (left)	4	23541	4.94e-07	2.51407
9-76619372-G-A	Median T2star in accumbens (right)	7	22801	4.95e-07	-1.90048
17-80189845-C-T	Average acceleration 23:00 - 23:59	4	59113	4.99e-07	2.51326
19-51872667-T-C	Mean ICVF in anterior limb of internal capsule on FA skeleton (right)	14	23530	4.99e-07	-1.34361
3-97244160-C-T	Volume of grey matter in Planum Temporale (right)	476	24694	4.99e-07	-0.232514
2-48694299-T-C	Monocyte count	26446	228812	5.01e-07	-0.0326438
6-52276409-A-G	Volume of grey matter in Supracalcarine Cortex (left)	3	25172	5.02e-07	2.90122
16-1079594-G-A	Arm fat percentage (left)	81	264345	5.03e-07	-0.558439
16-84482621-G-A	Weighted-mean OD in tract superior thalamic radiation (right)	3	23541	5.03e-07	-2.90083
14-71730225-T-A	Volume of grey matter in Pallidum (left)	2	25173	5.03e-07	-3.5533
2-240630351-T-A	Monocyte count	20	261035	5.03e-07	-1.12368
1-169421916-A-G	Weighted-mean MO in tract anterior thalamic radiation (left)	12963	10506	5.03e-07	0.0659518
8-143606696-C-T	Weighted-mean L1 in tract superior thalamic radiation (left)	3	23540	5.04e-07	2.90065
20-62819282-C-G	Weighted-mean MO in tract corticospinal tract (right)	2	23543	5.05e-07	3.55216
1-181002698-T-C	Weighted-mean MD in tract anterior thalamic radiation (right)	11	23486	5.06e-07	-1.51422
2-231593970-C-T	Albumin	11	235419	5.07e-07	1.51475
8-143560961-C-G	Weighted-mean L1 in tract superior thalamic radiation (left)	3	23306	5.07e-07	2.90095
19-44478050-CT-C	Volume of caudate (left)	2	25165	5.08e-07	3.55162
12-14842962-C-G	Fraction acceleration <= 250 milli-gravities	38	59079	5.08e-07	0.815074
17-42022556-G-A	Temperature maximum	8	59109	5.09e-07	1.77587
3-131155026-T-C	Mean L1 in anterior limb of internal capsule on FA skeleton (left)	2	21958	5.1e-07	3.56164
11-65572513-A-G	Median T2star in hippocampus (left)	21	22865	5.1e-07	-1.0964
9-137522819-C-T	Fraction acceleration <= 75 milli-gravities	6	59110	5.11e-07	-2.05028
1-113980559-T-C	Weighted-mean ISOVF in tract uncinate fasciculus (right)	3	23538	5.11e-07	2.89931
6-131145341-G-A	Mean ISOVF in sagittal stratum on FA skeleton (left)	3	23094	5.12e-07	2.90153
19-32800285-A-G	Total tissue fat percentage	2	4550	5.12e-07	-3.54885
19-52115657-T-C	Weighted-mean ICVF in tract forceps minor	8	23536	5.14e-07	-1.77504
1-33147204-C-T	Pack years of smoking	5	81395	5.14e-07	2.24532
10-94298676-G-A	Weighted-mean L2 in tract anterior thalamic radiation (right)	6650	16780	5.15e-07	0.0727055
1-1959161-C-T	Heel Broadband ultrasound attenuation (BUA)| manual entry	4	22806	5.16e-07	-2.51001
18-49894991-G-A	logMAR in round (right)	2	69564	5.16e-07	3.54966
17-57979275-G-C	Discrepancy between rfMRI brain image and T1 brain image	2	23960	5.16e-07	3.54909
22-23626005-A-G	Mean L1 in superior cerebellar peduncle on FA skeleton (right)	2	23541	5.17e-07	-3.54894
13-38990769-A-G	Mean MD in medial lemniscus on FA skeleton (right)	2	23309	5.17e-07	-3.55125
8-20148010-T-C	Calibration coefficients - z temp	2	59112	5.19e-07	3.54885
19-1495671-C-T	Median z-statistic (in group-defined mask) for faces-shapes contrast	12	21089	5.2e-07	1.44918
5-31495315-T-G	Volume of grey matter in Cingulate Gyrus| anterior division (left)	2	25173	5.21e-07	-3.54826
17-75631637-C-T	Volume of grey matter in Postcentral Gyrus (left)	5	25170	5.21e-07	2.24417
14-76804030-G-T	Hand grip strength (right)	13	268021	5.21e-07	-1.39186
19-35228063-G-T	Mean L2 in external capsule on FA skeleton (right)	2	23544	5.23e-07	-3.54756
10-43387549-G-A	Central augmentation pressure during PWA	3	25068	5.23e-07	-2.89648
19-45280686-C-T	Mean MO in body of corpus callosum on FA skeleton	2	23544	5.23e-07	3.54781
6-83940023-TTTTTCTGATTTAGCTTATGTTTCATTG-T	Sitting height	7	250841	5.24e-07	-1.89699
1-113940648-G-A	Mean L2 in genu of corpus callosum on FA skeleton	2	23534	5.24e-07	-3.54744
9-4585602-G-A	Impedance of leg (left)	10	264411	5.25e-07	-1.58659
15-34103609-C-G	Leg predicted mass (right)	6	264487	5.26e-07	-2.04802
15-67521630-C-A	Mean ISOVF in external capsule on FA skeleton (right)	24	21690	5.27e-07	-1.02295
18-23931208-G-T	Heel bone mineral density (BMD) (left)	791	92225	5.27e-07	-0.17914
3-49002551-A-G	Mean carotid IMT (intima-medial thickness) at 150 degrees	415	28420	5.28e-07	0.248
19-54254998-C-T	3mm asymmetry index (left)	4	64249	5.29e-07	2.50777
8-28717496-C-T	Mean L1 in corticospinal tract on FA skeleton (right)	4	23542	5.3e-07	-2.50742
16-89145979-C-T	Fraction acceleration <= 200 milli-gravities	4	59113	5.32e-07	-2.50708
3-184164595-G-C	Average acceleration 03:00 - 03:59	2	59112	5.33e-07	-3.54516
16-84453377-C-T	6mm weak meridian (right)	7	57631	5.33e-07	-1.89505
19-55179244-G-C	Potassium in urine	63	260881	5.33e-07	-0.631763
11-62726772-C-T	Retinol	25	40816	5.35e-07	-1.0029
7-149814589-C-T	Mean MO in splenium of corpus callosum on FA skeleton	2	23544	5.35e-07	3.54405
16-3769205-G-A	Apolipoprotein A	150	233770	5.36e-07	-0.40944
2-219506314-C-T	Phosphate	9	234967	5.36e-07	-1.67099
11-76660829-A-T	6mm weak meridian (right)	4	57634	5.37e-07	2.5062
19-4159712-C-T	Leg fat-free mass (left)	5	262091	5.38e-07	2.24139
1-158700306-A-C	Ankle spacing width (left)	9	93529	5.38e-07	-1.67073
1-227816135-C-T	Mean MO in posterior corona radiata on FA skeleton (right)	4	23542	5.38e-07	2.50588
6-24697874-T-TA	Mean ICVF in fornix on FA skeleton	4	23536	5.41e-07	2.50533
11-67365116-G-A	Mean ICVF in tapetum on FA skeleton (right)	6	23538	5.41e-07	-2.04571
3-47418384-G-A	Average acceleration 23:00 - 23:59	5	59112	5.43e-07	2.24072
6-31116305-G-A	3mm weak meridian (left)	3	65580	5.44e-07	-2.89256
1-26779503-C-T	ECG| phase time	4	51050	5.44e-07	-2.50499
3-63999499-G-A	Mean carotid IMT (intima-medial thickness) at 120 degrees	15	28681	5.44e-07	-1.29374
6-46664857-T-C	Weighted-mean FA in tract parahippocampal part of cingulum (left)	2618	20840	5.45e-07	-0.103839
4-48540818-A-G	Mean FA in external capsule on FA skeleton (right)	4	23542	5.45e-07	2.50465
14-19975613-G-A	Volume of grey matter in Middle Frontal Gyrus (right)	2	25173	5.45e-07	3.54165
15-40458477-C-T	Fraction acceleration <= 2 milli-gravities	7	59110	5.46e-07	-1.89343
3-38348543-C-T	Weighted-mean MO in tract medial lemniscus (left)	50	23494	5.46e-07	-0.709087
12-49127925-A-G	Temperature maximum	5	59112	5.47e-07	-2.23999
11-1099822-C-G	Average acceleration 03:00 - 03:59	20	59097	5.48e-07	-1.12008
15-82282320-G-A	Mean FA in sagittal stratum on FA skeleton (right)	3	23543	5.48e-07	-2.89139
1-15733817-G-A	Interpolated Age of participant when operation took place	8	212362	5.48e-07	1.7708
3-50320121-T-A	Weighted-mean ICVF in tract inferior fronto-occipital fasciculus (left)	2	23542	5.49e-07	-3.54106
3-48567089-C-T	Weighted-mean ICVF in tract inferior fronto-occipital fasciculus (left)	2	23541	5.49e-07	-3.54106
1-117147650-G-A	Volume of grey matter in Lateral Occipital Cortex| superior division (left)	3809	21336	5.49e-07	-0.0880668
4-1641256-A-C	Volume of peripheral cortical grey matter (normalised for head size)	3	25148	5.5e-07	-2.89225
5-108798266-A-G	Mean corpuscular volume	82302	178423	5.52e-07	-0.0210993
16-83089-G-A	Systolic blood pressure| manual reading	8	21926	5.52e-07	-1.77008
6-31635631-C-T	Mean FA in inferior cerebellar peduncle on FA skeleton (right)	5	23541	5.52e-07	-2.23923
19-36819442-T-C	Mean MO in cerebral peduncle on FA skeleton (right)	10818	12696	5.52e-07	-0.0655035
16-1460800-G-C	Leg fat percentage (right)	7	264496	5.53e-07	-1.89246
5-98881252-C-CTTTTTTTT	Body mass index (BMI)	7	245976	5.54e-07	-1.89288
16-84067764-G-A	SHBG	18	233145	5.54e-07	1.18011
14-77327990-G-A	Median T2star in pallidum (left)	42	22842	5.54e-07	-0.773088
19-40519539-C-T	Diastolic blood pressure| automated reading	7	254519	5.54e-07	-1.89228
12-103655587-G-A	Weighted-mean MD in tract medial lemniscus (left)	18	23527	5.55e-07	-1.18017
1-25989452-C-T	Calibration coefficients - x slope	31	59084	5.56e-07	-0.899208
1-182671729-T-C	Weighted-mean MD in tract middle cerebellar peduncle	1865	21490	5.56e-07	0.12084
5-178230126-G-A	Fraction acceleration <= 8 milli-gravities	2	59115	5.56e-07	3.53946
17-41883196-T-A	Whole body fat-free mass	8	264493	5.57e-07	-1.76976
14-55175916-A-G	Mean L1 in splenium of corpus callosum on FA skeleton	15	23512	5.57e-07	1.2929
3-13637703-G-A	Mean L1 in uncinate fasciculus on FA skeleton (left)	11987	11542	5.58e-07	-0.0652616
18-62716074-TCCGCGGCCG-T	Pelvis bone area	2	4550	5.59e-07	-3.53624
20-5922989-G-A	Birth weight	57	153317	5.59e-07	-0.663024
7-27840873-G-A	Mean MD in superior cerebellar peduncle on FA skeleton (right)	10	23536	5.59e-07	-1.58266
22-30525075-A-G	Central augmentation pressure during PWA	3	25049	5.59e-07	-2.88816
10-84371378-G-A	Calibration coefficients - z temp	2	59114	5.6e-07	-3.53872
4-109697626-G-A	Mean MD in superior corona radiata on FA skeleton (left)	3	23543	5.6e-07	-2.88903
2-131120922-T-C	Weighted-mean L3 in tract cingulate gyrus part of cingulum (right)	2	23539	5.61e-07	-3.53818
21-36232809-G-A	Mean MO in superior cerebellar peduncle on FA skeleton (left)	3	23543	5.63e-07	-2.88855
3-49843906-C-T	Mean carotid IMT (intima-medial thickness) at 150 degrees	419	28421	5.63e-07	0.246185
18-44876679-C-A	Weighted-mean L1 in tract uncinate fasciculus (right)	2	23543	5.64e-07	-3.53754
17-81682054-C-T	6mm weak meridian (left)	5	57076	5.64e-07	2.23731
2-190062403-C-T	Average acceleration 04:00 - 04:59	4	59113	5.65e-07	2.50145
3-49274158-G-T	Weighted-mean ICVF in tract inferior fronto-occipital fasciculus (left)	2	23137	5.65e-07	-3.54155
17-74949329-C-T	Weighted-mean MD in tract superior thalamic radiation (left)	3	23542	5.66e-07	2.88804
18-63720909-G-A	Mean ISOVF in body of corpus callosum on FA skeleton	3	23541	5.66e-07	2.88776
2-178324216-G-A	Weighted-mean MD in tract posterior thalamic radiation (left)	38	23505	5.67e-07	-0.811935
5-40765181-T-C	Ankle spacing width (right)	3	93524	5.67e-07	-2.88787
16-766414-G-A	Volume of grey matter in VIIb Cerebellum (left)	4	25171	5.67e-07	-2.50083
2-238435790-G-A	Mean MO in superior corona radiata on FA skeleton (left)	2	23544	5.67e-07	-3.53646
11-558660-G-C	Mean ICVF in cingulum hippocampus on FA skeleton (right)	2	23542	5.68e-07	-3.53654
2-219243577-G-A	Volume of grey matter in Ventral Striatum (left)	2	25173	5.68e-07	3.53661
10-50245387-T-C	Glucose	9	235119	5.68e-07	1.66723
9-136941429-C-T	Minimum carotid IMT (intima-medial thickness) at 120 degrees	6	28690	5.69e-07	-2.04183
16-24798011-G-A	Mean L1 in superior longitudinal fasciculus on FA skeleton (left)	3	21843	5.69e-07	-2.88801
3-69109099-G-A	Hand grip strength (right)	108	267891	5.69e-07	-0.481362
13-51344422-G-A	Leg fat-free mass (right)	13374	251039	5.69e-07	0.0443832
19-12430562-C-T	Weighted-mean L2 in tract anterior thalamic radiation (right)	4	23541	5.69e-07	-2.50065
15-42149845-G-A	LV end diastolic volume	5	24926	5.69e-07	2.23686
22-32191275-G-T	Mean MO in superior cerebellar peduncle on FA skeleton (left)	3	23543	5.72e-07	-2.88704
3-48661547-G-A	Mean ISOVF in posterior thalamic radiation on FA skeleton (left)	2	23542	5.73e-07	-3.53529
4-53507324-G-A	Temperature maximum	12	59105	5.73e-07	-1.44342
19-55692970-G-A	6mm weak meridian (left)	9	57078	5.74e-07	-1.66659
16-23452942-T-C	Weighted-mean ICVF in tract uncinate fasciculus (left)	2	23542	5.74e-07	3.53491
16-89919799-G-GC	Mean L1 in inferior cerebellar peduncle on FA skeleton (left)	2	23544	5.75e-07	3.5345
20-50959720-G-T	Reticulocyte count	6	256578	5.75e-07	2.04101
19-44387239-G-C	Mean FA in cingulum cingulate gyrus on FA skeleton (left)	16	23530	5.75e-07	-1.24996
1-119415431-C-T	Mean ISOVF in posterior corona radiata on FA skeleton (left)	3	23541	5.75e-07	-2.88624
9-32634580-C-A	Weighted-mean L2 in tract medial lemniscus (left)	5	23540	5.75e-07	-2.23554
14-23404717-C-T	Mean L1 in superior cerebellar peduncle on FA skeleton (right)	4	23542	5.76e-07	-2.49933
1-26731270-C-T	Mean FA in superior cerebellar peduncle on FA skeleton (left)	4	23542	5.77e-07	2.49922
15-79004046-C-T	Mean corpuscular haemoglobin	84	261384	5.79e-07	-0.545433
1-156853887-C-T	Heel bone mineral density (BMD) (right)	3	93482	5.79e-07	-2.88565
1-2074231-G-C	Thursday average acceleration	5	59105	5.8e-07	-2.23508
1-109717382-C-T	Weighted-mean ICVF in tract parahippocampal part of cingulum (right)	3	23540	5.8e-07	-2.8852
20-59743132-G-A	Weighted-mean FA in tract medial lemniscus (right)	2	23543	5.81e-07	3.53326
2-70676702-T-C	Median BOLD effect (in group-defined mask) for shapes activation	2	21145	5.83e-07	-3.5325
22-32518199-G-A	Mean MO in corticospinal tract on FA skeleton (left)	2	23544	5.84e-07	3.5327
8-144316692-G-A	Mean L1 in cingulum hippocampus on FA skeleton (left)	2	23544	5.84e-07	3.53252
19-43554707-C-T	Weighted-mean L2 in tract anterior thalamic radiation (left)	2	23543	5.84e-07	-3.53263
19-34428504-G-T	Mean MO in superior fronto-occipital fasciculus on FA skeleton (left)	6	23540	5.85e-07	-2.03971
15-74460735-A-G	6mm cylindrical power (left)	2	57085	5.85e-07	-3.5326
22-32150510-G-A	Mean MO in corticospinal tract on FA skeleton (left)	2	23529	5.86e-07	3.53253
6-75151968-G-A	Mean MD in inferior cerebellar peduncle on FA skeleton (left)	6	23540	5.87e-07	-2.03933
11-56276447-T-G	Mean FA in fornix on FA skeleton	8	23538	5.88e-07	1.76601
20-45535237-G-A	Weighted-mean L3 in tract superior longitudinal fasciculus (right)	20	23525	5.89e-07	-1.11709
2-32633943-C-T	Mean ISOVF in anterior corona radiata on FA skeleton (left)	5	23539	5.9e-07	-2.23335
7-65974500-G-A	Mean MO in retrolenticular part of internal capsule on FA skeleton (left)	2	23544	5.9e-07	-3.53105
13-102748396-G-A	Basal metabolic rate	12	264501	5.91e-07	-1.44168
19-17580798-C-G	Leg fat percentage (left)	13	264477	5.91e-07	1.38509
12-131785099-G-A	Mean ISOVF in superior corona radiata on FA skeleton (right)	3	23541	5.92e-07	2.88312
6-70524492-A-C	Weighted-mean ISOVF in tract posterior thalamic radiation (right)	2	23542	5.92e-07	3.53063
21-42388518-C-T	Volume of grey matter in Supracalcarine Cortex (left)	5405	19762	5.92e-07	-0.07666
19-40742760-C-G	Haemoglobin concentration	6	261464	5.92e-07	2.03869
20-41363764-G-A	Fraction acceleration <= 150 milli-gravities	7	59110	5.93e-07	1.88732
14-104946622-G-T	Mean L2 in medial lemniscus on FA skeleton (left)	5	23541	5.93e-07	2.23297
19-50377812-T-C	Forced vital capacity (FVC)| Best measure	12	200059	5.95e-07	-1.44133
8-81694823-G-A	Volume of grey matter in Lingual Gyrus (left)	2	25173	5.95e-07	3.52997
11-66239157-C-T	Weighted-mean ISOVF in tract uncinate fasciculus (right)	5	23539	5.96e-07	2.23267
1-201898351-A-G	Mean MD in sagittal stratum on FA skeleton (left)	3	23543	5.96e-07	-2.88212
11-5422555-G-A	Mean L1 in corticospinal tract on FA skeleton (right)	3	23543	5.97e-07	-2.8823
19-38523059-G-A	Haematocrit percentage	28	261442	5.97e-07	-0.943452
12-41572658-T-C	6mm regularity index (right)	2	35949	5.97e-07	3.52955
19-38489266-C-T	Weighted-mean L1 in tract superior longitudinal fasciculus (right)	13	23506	5.98e-07	-1.38447
1-53952473-G-T	Mean ISOVF in fornix cres+stria terminalis on FA skeleton (right)	4	23539	5.98e-07	-2.49579
3-43079830-G-A	Mean OD in middle cerebellar peduncle on FA skeleton	14	23530	6e-07	-1.33425
2-178576664-C-T	Arm predicted mass (right)	19	264422	6.01e-07	-1.14505
15-75505701-G-A	Mean ISOVF in uncinate fasciculus on FA skeleton (left)	4	23540	6.01e-07	-2.49535
16-79211721-C-T	Mean ISOVF in superior longitudinal fasciculus on FA skeleton (right)	3	23541	6.02e-07	2.88072
3-132514635-C-G	Apolipoprotein A	19	233896	6.02e-07	1.14493
11-124396587-C-T	Volume of grey matter in Angular Gyrus (right)	3	25167	6.04e-07	-2.88057
8-144500352-G-C	Mean OD in superior longitudinal fasciculus on FA skeleton (left)	4	23540	6.06e-07	2.49533
3-181712603-T-G	Weighted-mean MO in tract posterior thalamic radiation (right)	8	23537	6.06e-07	1.76383
19-35741082-G-A	Ankle spacing width (right)	5	93528	6.06e-07	2.23122
2-152098386-T-G	Discrepancy between rfMRI brain image and T1 brain image	3	23958	6.06e-07	2.87999
16-90006419-G-A	Aspartate aminotransferase	11	255810	6.06e-07	1.5043
12-103368092-G-T	Weighted-mean FA in tract uncinate fasciculus (right)	6	23284	6.07e-07	2.03507
7-3950933-C-T	6mm cylindrical power (right)	1714	55807	6.07e-07	0.122344
8-17947259-T-C	Mean corpuscular haemoglobin concentration	899	259862	6.07e-07	0.16668
1-32222411-A-G	Mean L2 in superior cerebellar peduncle on FA skeleton (right)	16	23530	6.07e-07	1.24738
10-26021668-G-A	Volume of grey matter in Planum Polare (left)	4586	20534	6.08e-07	0.0814903
11-130915093-C-T	Weighted-mean ICVF in tract forceps minor	7	23537	6.08e-07	1.88551
2-216117762-C-T	Weighted-mean OD in tract acoustic radiation (right)	5	23539	6.08e-07	2.23107
16-3850594-G-A	90th percentile of BOLD effect (in group-defined mask) for faces activation	2	21145	6.09e-07	3.52681
1-240208629-G-A	High light scatter reticulocyte percentage	8	256577	6.09e-07	1.76361
15-65197375-G-A	Gamma glutamyltransferase	26	256555	6.1e-07	0.978282
12-85280411-G-T	Calcium	3	42115	6.1e-07	2.87969
6-26033296-G-C	Calibration coefficients - x offset	3	59114	6.11e-07	-2.87964
6-28504381-C-T	Calibration coefficients - x offset	3	59114	6.11e-07	-2.87964
12-15631610-G-T	Volume of grey matter in Inferior Temporal Gyrus| posterior division (left)	204	24969	6.11e-07	0.350579
9-96818553-C-T	Weighted-mean L1 in tract corticospinal tract (left)	159	23386	6.11e-07	-0.396806
1-160876640-T-G	Mean OD in external capsule on FA skeleton (right)	2	23537	6.11e-07	-3.52611
11-8110761-G-T	Ankle spacing width	4	146406	6.12e-07	-2.49363
5-133224211-T-C	Potassium in urine	39	260676	6.12e-07	-0.798728
3-129670967-T-C	Apolipoprotein B	19	255428	6.13e-07	1.14416
7-141651576-C-T	Mean L1 in tapetum on FA skeleton (right)	2	23544	6.13e-07	-3.52592
11-6241547-G-A	Wednesday average acceleration	5	59112	6.13e-07	-2.23024
19-19678733-A-G	Weighted-mean ICVF in tract corticospinal tract (left)	2	23525	6.14e-07	3.52572
11-64117307-C-T	Weighted-mean MO in tract posterior thalamic radiation (right)	2	23543	6.15e-07	3.52567
11-7695094-G-A	Fraction acceleration <= 50 milli-gravities	5	59112	6.16e-07	2.22976
20-43540107-T-C	Anterior thigh lean muscle volume (right)	5	5139	6.17e-07	2.22848
17-42565801-G-A	Mean L1 in cerebral peduncle on FA skeleton (right)	2	23544	6.17e-07	3.52508
22-23095682-G-A	Apolipoprotein B	45	255401	6.17e-07	0.743274
4-107720155-T-A	Mean MD in fornix on FA skeleton	2	23544	6.18e-07	-3.52511
8-76852421-T-C	Heel broadband ultrasound attenuation (right)	4	93522	6.18e-07	-2.49263
11-71473620-G-A	Volume of putamen (right)	2	25165	6.2e-07	3.52436
6-142770779-C-T	Mean L3 in fornix on FA skeleton	4	23542	6.21e-07	2.49182
1-174547863-G-A	Fraction acceleration <= 55 milli-gravities	33	58167	6.22e-07	0.868044
11-45913821-G-A	Haemoglobin concentration	24	261444	6.22e-07	1.01747
3-151413175-G-A	Fraction acceleration <= 6 milli-gravities	11	59106	6.24e-07	1.50269
6-87256715-TGAC-T	Mean L2 in cingulum hippocampus on FA skeleton (right)	2	23544	6.24e-07	3.52429
16-53605601-C-T	Mean L2 in cingulum hippocampus on FA skeleton (right)	2	23544	6.24e-07	3.52429
2-240692199-T-C	Starch	192	41315	6.25e-07	0.360134
12-49742160-C-T	Weighted-mean L2 in tract posterior thalamic radiation (right)	2	23543	6.25e-07	3.52326
19-4110578-C-T	Sunday average acceleration	4	59113	6.26e-07	-2.49153
17-7905996-G-A	Forced expiratory volume in 1-second (FEV1)| Best measure	143	199927	6.27e-07	-0.416828
8-28353399-G-A	Temperature minimum	82	59032	6.28e-07	-0.550541
7-27102549-G-T	Direct bilirubin	10	216864	6.29e-07	-1.57535
4-17623821-C-T	Weighted-mean FA in tract anterior thalamic radiation (right)	5	23540	6.3e-07	-2.22776
11-2407265-A-G	Sunday average acceleration	2	59115	6.3e-07	3.52246
1-6461694-C-T	Weighted-mean ICVF in tract acoustic radiation (right)	11	23533	6.31e-07	1.5023
1-77558660-C-G	Spherical power (right)	8	66333	6.32e-07	-1.76183
5-181223959-C-T	Hand grip strength (right)	8	267593	6.33e-07	1.76092
18-33740135-G-A	HIV-1 gag antigen for Human Immunodeficiency Virus	6	5118	6.34e-07	2.03328
2-102351735-G-A	Mean L3 in sagittal stratum on FA skeleton (right)	2	23543	6.36e-07	3.52113
2-185746709-C-T	Mean OD in posterior limb of internal capsule on FA skeleton (left)	2	23537	6.36e-07	3.52137
1-16251735-T-C	Carbohydrate	7	42111	6.36e-07	1.88218
6-158064984-G-A	Volume of grey matter in X Cerebellum (left)	4	25171	6.37e-07	2.48967
19-34377737-A-G	Weighted-mean L1 in tract inferior longitudinal fasciculus (right)	2777	20712	6.38e-07	-0.100572
4-8228284-G-A	Mean OD in cingulum cingulate gyrus on FA skeleton (right)	3	23541	6.38e-07	-2.87441
17-36943085-A-G	3mm regularity index (right)	7	64430	6.39e-07	-1.88182
14-22982144-C-G	Mean MO in superior fronto-occipital fasciculus on FA skeleton (right)	2	23544	6.43e-07	-3.51938
8-37841325-G-T	Median T2star in hippocampus (left)	3	22883	6.43e-07	-2.8736
8-97644813-C-G	Mean MO in anterior corona radiata on FA skeleton (right)	73	23473	6.44e-07	-0.58342
2-201205995-C-T	Total mass	5	4210	6.45e-07	-2.21983
2-27243390-C-CTTT	Impedance of leg (right)	69	264022	6.45e-07	0.599213
10-68645784-A-G	Weighted-mean L1 in tract superior longitudinal fasciculus (right)	1244	22278	6.45e-07	0.144961
1-27369192-G-A	Triglycerides	12	256487	6.47e-07	1.4366
3-43348568-A-G	Arm fat mass (right)	167	264279	6.49e-07	0.385174
16-20985579-AC-A	Weighted-mean FA in tract inferior fronto-occipital fasciculus (right)	2	23543	6.49e-07	-3.51821
16-21042039-G-T	Weighted-mean OD in tract inferior longitudinal fasciculus (left)	129	23413	6.51e-07	0.43916
20-53254987-C-T	Cardiac index	4	24922	6.53e-07	-2.48741
12-94237749-G-A	Weighted-mean L1 in tract cingulate gyrus part of cingulum (right)	2	23543	6.53e-07	-3.51734
2-190296960-A-G	Volume of grey matter in Subcallosal Cortex (right)	2	25170	6.54e-07	-3.51717
2-178582330-G-A	Weighted-mean MD in tract medial lemniscus (right)	2	23543	6.55e-07	3.51692
9-70170615-T-A	Mean L2 in superior fronto-occipital fasciculus on FA skeleton (left)	15	23531	6.56e-07	1.28435
8-6823579-G-A	Mean FA in posterior corona radiata on FA skeleton (left)	2	23544	6.57e-07	-3.51651
12-21882803-C-T	IGF-1	7	255305	6.58e-07	-1.87981
16-475044-AG-A	Weighted-mean L2 in tract posterior thalamic radiation (left)	2	23543	6.59e-07	3.51642
16-24823428-C-T	Mean OD in medial lemniscus on FA skeleton (left)	8	23536	6.59e-07	1.75811
1-90938746-T-C	Mean platelet (thrombocyte) volume	39	261424	6.59e-07	0.796369
1-90939658-T-A	Mean platelet (thrombocyte) volume	39	261424	6.59e-07	0.796369
1-90941120-C-T	Mean platelet (thrombocyte) volume	39	261424	6.59e-07	0.796369
11-75423709-C-T	Mean FA in splenium of corpus callosum on FA skeleton	20	23526	6.6e-07	-1.11216
5-140823015-C-A	Average acceleration 02:00 - 02:59	10	59107	6.6e-07	1.57256
20-17620327-A-C	Speech-reception-threshold (SRT) estimate (left)	301	93857	6.61e-07	0.287075
20-33657983-T-C	Mean ICVF in superior corona radiata on FA skeleton (right)	514	23029	6.61e-07	-0.221735
19-1106215-G-A	Mean OD in superior fronto-occipital fasciculus on FA skeleton (right)	2	23424	6.61e-07	-3.51529
17-3278429-A-G	Basal metabolic rate	14	264498	6.62e-07	-1.32892
4-137531930-A-G	Volume of grey matter in Subcallosal Cortex (left)	127	25047	6.62e-07	-0.442315
3-38008572-G-A	Volume of grey matter in Inferior Frontal Gyrus| pars triangularis (right)	5	25170	6.63e-07	2.22322
9-35906474-C-T	Mean ICVF in external capsule on FA skeleton (right)	8793	14660	6.63e-07	-0.06705
18-65814513-G-A	Weighted-mean L1 in tract superior longitudinal fasciculus (right)	3	23541	6.63e-07	-2.86984
20-63742485-A-G	Mean FA in cingulum cingulate gyrus on FA skeleton (right)	143	23402	6.66e-07	-0.416897
17-39708345-G-A	Mean MD in corticospinal tract on FA skeleton (left)	2	23544	6.69e-07	-3.51396
17-82657911-G-T	Volume of grey matter in Superior Temporal Gyrus| anterior division (left)	4	25170	6.71e-07	2.4846
3-52503859-G-A	Weighted-mean MD in tract corticospinal tract (right)	2	23543	6.72e-07	3.51332
8-18075637-C-T	Average acceleration 22:00 - 22:59	7739	48165	6.72e-07	-0.0608225
13-110162421-G-A	Mean ICVF in superior longitudinal fasciculus on FA skeleton (left)	7	23537	6.73e-07	1.87819
1-35737410-T-C	Work hours per week - exact value	3	25373	6.73e-07	-2.86835
16-67961631-C-T	Mean ICVF in superior fronto-occipital fasciculus on FA skeleton (right)	3	23541	6.73e-07	-2.86874
14-77819018-A-G	Impedance of leg (left)	6	264497	6.73e-07	-2.02853
19-10362146-C-T	Mean ICVF in cingulum hippocampus on FA skeleton (right)	5	23539	6.74e-07	2.22213
9-132594848-C-A	Mean ICVF in external capsule on FA skeleton (left)	54	23490	6.75e-07	-0.67686
11-129852635-A-G	6mm cylindrical power (right)	4	57634	6.75e-07	2.48409
10-132333545-C-T	Englyst dietary fibre	3	42115	6.76e-07	2.86826
14-75071295-CAG-C	Fraction acceleration <= 16 milli-gravities	2	59115	6.76e-07	-3.51288
14-94567098-T-C	Weighted-mean L2 in tract forceps minor	64	23481	6.76e-07	-0.621782
6-69339432-A-G	Corneal hysteresis (left)	4	66573	6.76e-07	-2.48392
11-111875332-T-C	Mean L3 in anterior limb of internal capsule on FA skeleton (right)	4	23542	6.77e-07	2.48394
6-42228582-C-T	Mean OD in cingulum hippocampus on FA skeleton (right)	2	23541	6.77e-07	3.51221
5-1266450-G-A	Mean ISOVF in retrolenticular part of internal capsule on FA skeleton (right)	2	23536	6.8e-07	-3.51194
3-58008813-G-A	Heel bone mineral density (BMD)	9	146340	6.8e-07	-1.65565
3-158645777-A-T	Mean L3 in splenium of corpus callosum on FA skeleton	2	23463	6.81e-07	-3.51276
3-184193677-C-T	No-wear time bias adjusted acceleration standard deviation	5542	53566	6.81e-07	-0.0700772
17-18959218-C-T	Fraction acceleration <= 6 milli-gravities	33	59084	6.83e-07	-0.864731
15-52153937-T-C	Lymphocyte count	13	261037	6.83e-07	1.37733
19-54254073-G-T	Mean MO in medial lemniscus on FA skeleton (right)	2	23544	6.83e-07	-3.51099
4-106331823-C-T	Phosphate	18	234963	6.85e-07	1.17044
11-108510173-C-G	Peripheral pulse pressure during PWA	2	25074	6.86e-07	3.50997
15-30930549-G-C	Weighted-mean FA in tract inferior fronto-occipital fasciculus (right)	5	23540	6.86e-07	2.22039
12-55942030-G-A	6mm weak meridian (left)	2	57085	6.86e-07	-3.51082
5-181155897-G-A	Calcium	2	42116	6.87e-07	3.51079
17-2995403-G-A	Mean MO in superior fronto-occipital fasciculus on FA skeleton (left)	2	23544	6.87e-07	-3.51048
11-60497483-A-G	Volume of grey matter in Parietal Operculum Cortex (right)	3	25172	6.87e-07	2.86614
20-2102821-G-A	HDL cholesterol	4482	230825	6.88e-07	-0.0748744
2-11556630-G-T	Volume of ventricular cerebrospinal fluid	4	25175	6.88e-07	2.48241
1-109657799-G-A	Volume of caudate (left)	13	25154	6.91e-07	-1.3769
17-58696696-G-A	No-wear time bias adjusted acceleration standard deviation	5	59112	6.91e-07	-2.21979
15-70667476-T-G	Average acceleration 04:00 - 04:59	2	59115	6.91e-07	-3.50983
13-98440691-C-T	Weighted-mean MO in tract corticospinal tract (left)	4	23541	6.92e-07	2.48205
20-38366773-C-T	Mean L2 in superior fronto-occipital fasciculus on FA skeleton (right)	6	23539	6.93e-07	2.02631
6-46692556-G-A	Mean L2 in fornix cres+stria terminalis on FA skeleton (left)	4	23542	6.93e-07	2.48139
3-196661536-G-A	Trunk fat mass	10	264345	6.94e-07	1.56951
19-29213089-C-G	Fraction acceleration <= 125 milli-gravities	6	59109	6.94e-07	2.02604
1-202880955-G-C	Mean FA in retrolenticular part of internal capsule on FA skeleton (left)	4	23542	6.94e-07	-2.48165
9-35661060-C-G	Mean OD in cingulum hippocampus on FA skeleton (left)	1157	22344	6.94e-07	-0.149584
4-5793628-G-A	Mean ICVF in pontine crossing tract on FA skeleton	18	23525	6.94e-07	1.17002
8-86069625-C-T	Mean OD in cingulum cingulate gyrus on FA skeleton (left)	8	23535	6.95e-07	-1.75476
11-7992979-A-G	LDL direct	7	256253	6.96e-07	-1.87569
14-23358938-G-C	Starch	4	42114	6.96e-07	-2.48115
3-43690974-C-T	Volume of grey matter in X Cerebellum (right)	1192	23920	6.97e-07	-0.147206
5-37120299-C-T	Mean FA in medial lemniscus on FA skeleton (left)	4	23510	6.98e-07	2.48054
2-61492870-G-C	Weighted-mean L1 in tract medial lemniscus (left)	3	23177	6.99e-07	2.86335
2-178672405-A-G	Volume of grey matter in Superior Frontal Gyrus (left)	2	25173	7.02e-07	-3.50765
11-102718554-GCAA-G	Minimum carotid IMT (intima-medial thickness) at 240 degrees	21	28536	7.02e-07	1.08279
1-75881287-A-G	Impedance of whole body	7	263087	7.02e-07	-1.87484
16-72077003-T-C	Apolipoprotein A	10	233909	7.03e-07	1.56863
4-17490708-G-A	Fraction acceleration <= 175 milli-gravities	2	59113	7.03e-07	-3.5074
4-186597018-C-T	Volume of grey matter in Superior Parietal Lobule (right)	275	24899	7.03e-07	-0.300732
19-1881283-C-T	Systolic blood pressure| automated reading	15	254507	7.04e-07	-1.28074
19-14039771-G-A	Mean L1 in uncinate fasciculus on FA skeleton (left)	2	23544	7.05e-07	3.50699
3-47121932-C-G	Mean MO in cingulum hippocampus on FA skeleton (left)	12	23534	7.07e-07	-1.43182
12-32633665-A-C	Mean MO in cerebral peduncle on FA skeleton (left)	2	23240	7.08e-07	-3.5047
10-89418391-C-T	Stroke volume during PWA	2	24683	7.08e-07	3.50565
9-131475836-G-C	Reticulocyte count	7	256577	7.08e-07	-1.87438
4-98391956-G-A	Mean L3 in corticospinal tract on FA skeleton (right)	3	23505	7.09e-07	2.86366
13-32340251-C-T	Average acceleration 05:00 - 05:59	7	59109	7.09e-07	1.87424
10-26021577-C-T	Volume of grey matter in Planum Polare (left)	4611	20536	7.1e-07	0.0807783
1-219982850-A-G	Speech-reception-threshold (SRT) estimate (right)	4	94062	7.11e-07	-2.47905
10-131116922-G-A	Weighted-mean FA in tract anterior thalamic radiation (right)	11	23534	7.13e-07	-1.49496
15-45065303-C-A	Fraction acceleration <= 95 milli-gravities	55	59058	7.14e-07	0.668738
20-3203311-C-T	Heel quantitative ultrasound index (QUI)| direct entry (left)	12	93526	7.14e-07	-1.43113
5-83490227-C-G	Interpolated Age of participant when non-cancer illness first diagnosed	4	202089	7.14e-07	2.47865
4-73069694-C-G	Mean ISOVF in cerebral peduncle on FA skeleton (left)	9	23300	7.16e-07	1.65282
6-30602249-G-A	Weighted-mean ICVF in tract inferior longitudinal fasciculus (left)	2	23542	7.18e-07	3.50451
2-172101465-A-T	Iron	8	42110	7.2e-07	-1.75221
1-34794632-C-T	Mean FA in body of corpus callosum on FA skeleton	9	23537	7.2e-07	1.65203
3-136087901-T-C	Speed of sound through heel	4	145979	7.21e-07	-2.47774
19-58433735-G-A	Volume of grey matter in Occipital Pole (left)	4	25171	7.22e-07	-2.47757
19-617226-G-C	Average acceleration 08:00 - 08:59	4	58462	7.22e-07	2.47915
2-27465778-A-G	Urea	13	256527	7.23e-07	-1.37434
2-74527856-A-G	Weighted-mean ICVF in tract medial lemniscus (right)	5	23530	7.23e-07	2.2159
16-70692883-G-A	Error tolerance before calibration	10	59107	7.23e-07	1.567
13-113611055-C-T	Mean FA in corticospinal tract on FA skeleton (left)	4	23542	7.23e-07	2.47733
7-29566319-G-A	Volume of thalamus (left)	6891	18236	7.23e-07	0.0700745
5-64214354-C-T	Mean sphered cell volume	14	256571	7.23e-07	-1.32432
2-28870219-G-C	Arm fat mass (left)	14	264390	7.24e-07	-1.32423
12-102419638-G-A	Mean OD in genu of corpus callosum on FA skeleton	2	23542	7.25e-07	-3.50227
1-181049186-C-T	Mean L3 in superior corona radiata on FA skeleton (right)	2	23544	7.25e-07	3.50307
20-43536424-G-A	Fraction acceleration <= 13 milli-gravities	5	59112	7.26e-07	-2.21548
3-154121992-T-C	Volume of grey matter in Inferior Temporal Gyrus| temporooccipital part (left)	2	25173	7.26e-07	3.50307
3-9812998-G-A	Mean ISOVF in cerebral peduncle on FA skeleton (left)	4	23540	7.26e-07	-2.47677
6-34855697-T-C	Weighted-mean L3 in tract parahippocampal part of cingulum (left)	10	23535	7.27e-07	1.56667
3-8768017-G-A	Muscle fat infiltration	3608	4868	7.27e-07	0.108778
4-140393942-A-G	Interpolated Year when operation took place	129	212242	7.27e-07	-0.436286
4-8612053-C-T	Mean ISOVF in sagittal stratum on FA skeleton (left)	17	23527	7.29e-07	-1.20172
6-158062145-G-T	Leg fat percentage (left)	10	264480	7.3e-07	-1.56637
12-52566951-G-T	Heel quantitative ultrasound index (QUI)| direct entry (left)	3	93498	7.32e-07	-2.85936
16-87412451-G-A	Friday average acceleration	4	59113	7.32e-07	2.47632
15-85669753-A-G	Forced vital capacity (FVC)	8	244403	7.32e-07	1.75104
2-181566102-G-A	Volume of grey matter in Planum Polare (left)	2	25106	7.32e-07	-3.50155
11-124141591-T-A	Heel bone mineral density (BMD)| manual entry	243	22573	7.33e-07	0.319349
6-154442200-G-A	Volume of pallidum (right)	2	25165	7.36e-07	-3.50101
7-105542547-C-T	Weighted-mean OD in tract inferior fronto-occipital fasciculus (left)	52	23492	7.37e-07	0.687284
4-1841463-C-T	logMAR| final (right)	3	69066	7.38e-07	-2.8585
12-122777465-G-C	Weighted-mean ISOVF in tract cingulate gyrus part of cingulum (left)	11	23456	7.38e-07	1.49303
12-106239587-C-T	Weighted-mean L2 in tract uncinate fasciculus (right)	6	23539	7.38e-07	2.02115
7-94545542-T-C	Volume of grey matter in Brain-Stem	16096	8515	7.39e-07	0.0663311
19-52511996-T-TA	Median T2star in pallidum (left)	4	22882	7.4e-07	-2.47497
9-128355745-C-G	Overall acceleration average	2	59115	7.4e-07	3.50036
12-105147045-T-C	White blood cell (leukocyte) count	7	254435	7.42e-07	1.87095
2-152560914-G-A	Average acceleration 05:00 - 05:59	14	59103	7.43e-07	-1.32295
4-142122251-C-T	Total sugars	10739	30834	7.43e-07	0.0554642
12-6913939-C-T	Mean L1 in sagittal stratum on FA skeleton (left)	29	23515	7.44e-07	-0.919454
1-17270314-A-G	Weighted-mean ICVF in tract posterior thalamic radiation (right)	2	23542	7.44e-07	-3.49957
1-17270903-A-G	Weighted-mean ICVF in tract posterior thalamic radiation (right)	2	23542	7.44e-07	-3.49957
3-130394912-C-T	Weighted-mean FA in tract uncinate fasciculus (right)	2	23541	7.44e-07	3.49958
16-30399158-C-T	Weighted-mean L1 in tract anterior thalamic radiation (right)	5	23327	7.44e-07	2.21293
3-141903683-T-C	Mean L2 in tapetum on FA skeleton (right)	2	23544	7.46e-07	-3.49917
3-157459907-C-T	Weighted-mean OD in tract inferior fronto-occipital fasciculus (left)	2	23542	7.46e-07	3.49893
22-30637033-G-A	Weighted-mean OD in tract superior thalamic radiation (left)	3	23541	7.47e-07	-2.8562
16-28873183-T-G	Hand grip strength (left)	19	267983	7.48e-07	-1.13526
6-42105565-C-T	Average acceleration 13:00 - 13:59	2	59115	7.5e-07	3.49836
1-25554001-G-A	Weighted-mean FA in tract acoustic radiation (right)	4	23541	7.5e-07	2.474
19-5932560-G-A	Magnesium	3	42086	7.51e-07	2.8564
12-4811447-C-T	Creatinine	6	256573	7.51e-07	-2.01988
13-112862447-G-A	Mean L3 in posterior thalamic radiation on FA skeleton (left)	3	23543	7.53e-07	-2.8557
20-62812346-G-A	6mm weak meridian (right)	5	57633	7.53e-07	-2.21225
17-30887233-G-A	Mean ICVF in tapetum on FA skeleton (right)	6	23527	7.54e-07	2.01908
19-32622564-T-C	Volume of grey matter in Thalamus (left)	2	25173	7.54e-07	-3.49716
9-136862513-T-C	Corneal hysteresis (left)	10	66567	7.55e-07	1.56428
4-83463591-C-T	Mean FA in superior corona radiata on FA skeleton (left)	4	23522	7.56e-07	2.47195
15-74035997-G-A	Mean MO in superior cerebellar peduncle on FA skeleton (left)	4	23542	7.57e-07	2.47291
6-13364861-C-T	Weighted-mean MO in tract inferior fronto-occipital fasciculus (right)	4	23541	7.57e-07	2.47303
19-46469786-G-A	Weighted-mean L3 in tract uncinate fasciculus (left)	4	23541	7.57e-07	-2.47293
16-89716797-G-A	Weighted-mean MD in tract superior thalamic radiation (right)	1054	22467	7.59e-07	0.155834
2-238094550-G-A	Hand grip strength (right)	6	258501	7.6e-07	2.01863
17-49141379-G-A	Mean MD in pontine crossing tract on FA skeleton	73	23473	7.63e-07	-0.579467
22-29296353-G-A	Monday average acceleration	3	59114	7.64e-07	2.85452
6-24489505-C-G	Mean ISOVF in splenium of corpus callosum on FA skeleton	958	22551	7.65e-07	-0.16305
20-31782368-G-A	Alanine aminotransferase	6	256626	7.66e-07	2.01834
1-171542206-A-T	Volume of brain| grey+white matter	2	25175	7.67e-07	3.49503
4-6620035-C-A	Weighted-mean MO in tract superior thalamic radiation (left)	109	23432	7.67e-07	0.474583
3-98283474-AC-A	Median z-statistic (in group-defined mask) for shapes activation	42	21098	7.68e-07	0.763311
9-137162004-G-A	Calibration - minimum y stationary value	19	59098	7.68e-07	1.13421
3-99848986-G-A	Thursday average acceleration	4	59113	7.68e-07	-2.47154
6-145943289-T-C	Fraction acceleration <= 35 milli-gravities	2	59115	7.69e-07	-3.49514
14-104938406-C-T	Platelet crit	14	261453	7.69e-07	1.32108
5-172932547-G-C	Fraction acceleration <= 65 milli-gravities	4	59113	7.71e-07	-2.47116
3-13637835-C-T	Mean L1 in uncinate fasciculus on FA skeleton (left)	11992	11529	7.72e-07	-0.0644562
5-140529553-A-C	Mean L2 in uncinate fasciculus on FA skeleton (left)	13	23533	7.72e-07	-1.37092
19-48860460-C-A	Peripheral pulse pressure during PWA	3	25065	7.75e-07	2.85223
16-83965954-G-A	Spherical power (left)	5	67692	7.75e-07	2.2098
14-64785683-A-G	Average acceleration 18:00 - 18:59	7	59098	7.76e-07	-1.86764
4-125317398-C-G	Forced expiratory volume in 1-second (FEV1)	56	244530	7.77e-07	0.660347
3-27256341-T-G	6mm cylindrical power (right)	3	57519	7.78e-07	-2.85214
16-14610635-G-GGAACTTACACCACTTGGTCAATA	Minimum carotid IMT (intima-medial thickness) at 240 degrees	3	27088	7.79e-07	-2.85058
2-97580561-TATTC-T	Volume of grey matter in Frontal Operculum Cortex (left)	2	25172	7.79e-07	-3.49223
2-113750424-C-A	Interpolated Year when cancer first diagnosed	2	22901	7.79e-07	-3.49347
2-203167366-T-C	Fraction acceleration <= 300 milli-gravities	2	59115	7.8e-07	3.49333
2-30787337-G-A	Mean MO in anterior corona radiata on FA skeleton (right)	334	23192	7.8e-07	0.272188
12-122232927-C-T	Forced vital capacity (FVC)	15	244571	7.8e-07	-1.27563
12-23846035-A-G	Weighted-mean L2 in tract uncinate fasciculus (right)	2	23543	7.8e-07	3.49298
2-178597574-C-T	Mean MO in anterior limb of internal capsule on FA skeleton (left)	2	23544	7.83e-07	3.4927
1-214384602-C-T	Mean L1 in retrolenticular part of internal capsule on FA skeleton (right)	30	23516	7.83e-07	0.902273
11-36451290-G-A	Mean OD in medial lemniscus on FA skeleton (left)	7	23537	7.83e-07	-1.86664
11-64607710-C-T	Mean L2 in posterior corona radiata on FA skeleton (left)	6	23540	7.83e-07	-2.01675
6-30659771-G-C	Mean ISOVF in posterior corona radiata on FA skeleton (left)	3	23541	7.84e-07	-2.8515
18-78993498-C-T	Red blood cell (erythrocyte) distribution width	107	261362	7.85e-07	0.47758
6-7248690-G-A	Mean ISOVF in anterior corona radiata on FA skeleton (right)	2	23541	7.86e-07	3.49206
9-94559128-C-T	Mean L1 in uncinate fasciculus on FA skeleton (right)	3	23542	7.86e-07	2.8513
8-48729849-C-T	Mean OD in posterior limb of internal capsule on FA skeleton (right)	38	23506	7.88e-07	0.801616
9-101428496-C-T	Arm fat mass (right)	44	264372	7.88e-07	-0.744524
11-57704669-G-GTTTTTTTT	Mean FA in fornix cres+stria terminalis on FA skeleton (left)	32	23494	7.89e-07	0.873559
19-16513052-G-A	Mean FA in cingulum hippocampus on FA skeleton (left)	2	23544	7.89e-07	-3.49123
1-147201324-T-C	Heel bone mineral density (BMD) T-score| automated (right)	13434	80083	7.9e-07	-0.0460356
11-20160165-G-A	LDL direct	6	256253	7.9e-07	2.01587
16-2181430-G-C	Platelet distribution width	34	261433	7.9e-07	-0.846853
12-109744131-G-T	Hand grip strength (right)	7	268027	7.92e-07	-1.86613
20-34986970-A-G	Weighted-mean L3 in tract uncinate fasciculus (right)	460	23082	7.93e-07	0.232442
4-186619800-G-A	Mean OD in cingulum hippocampus on FA skeleton (right)	7	23537	7.94e-07	1.8658
8-17755496-C-A	Volume of grey matter in Inferior Temporal Gyrus| posterior division (right)	31	25143	7.94e-07	0.887081
11-61722964-C-T	Systolic blood pressure| automated reading	9	254268	7.95e-07	-1.64544
6-43263232-G-C	Volume of brain stem + 4th ventricle	14374	10758	7.95e-07	-0.0629168
19-9758352-A-G	Mean OD in cingulum cingulate gyrus on FA skeleton (left)	3	23541	7.98e-07	2.84956
5-140807494-A-G	Mean L2 in external capsule on FA skeleton (right)	6	23540	7.99e-07	-2.01495
15-43191645-T-C	LV ejection fraction	60	24871	7.99e-07	0.637865
7-128339683-G-A	Heel quantitative ultrasound index (QUI)| manual entry	3	22815	7.99e-07	-2.84959
2-233390483-G-A	Impedance of leg (left)	6	264343	8e-07	-2.01494
1-171540907-C-G	Average acceleration 18:00 - 18:59	6	59111	8e-07	-2.01483
16-3408788-C-T	Mean L2 in cingulum cingulate gyrus on FA skeleton (left)	2	23544	8e-07	3.48933
16-55326421-C-T	HBe antigen for Hepatitis B Virus	2	5122	8e-07	3.48732
2-55355629-C-T	Mean MO in medial lemniscus on FA skeleton (right)	3	23543	8.01e-07	2.84879
19-23743681-A-G	Tuesday average acceleration	190	58925	8.04e-07	-0.358525
9-114074137-A-G	Heel quantitative ultrasound index (QUI)| direct entry (left)	3	93534	8.05e-07	2.84852
19-12868737-G-A	Mean L3 in posterior limb of internal capsule on FA skeleton (right)	14	23532	8.1e-07	-1.31845
12-51284735-G-T	Weighted-mean MO in tract forceps major	2	23493	8.1e-07	3.48712
11-65079101-T-C	Fraction acceleration <= 200 milli-gravities	8	59109	8.1e-07	-1.74403
17-63486599-G-A	Birth weight	8	153365	8.11e-07	1.74398
3-149186658-A-G	Forced expiratory volume in 1-second (FEV1)	8	244576	8.12e-07	1.74391
9-71862575-A-G	Mean MO in anterior limb of internal capsule on FA skeleton (left)	6	21671	8.12e-07	-2.01737
1-162859503-C-T	Standing height	7	268549	8.12e-07	-1.86427
13-23324549-G-A	Mean MD in sagittal stratum on FA skeleton (left)	4	23540	8.13e-07	2.46639
4-443432-G-A	Fat	2947	39169	8.14e-07	0.0941974
13-100614394-C-A	Corneal resistance factor (right)	5	66731	8.14e-07	-2.20557
15-41992889-G-C	Lymphocyte percentage	11	261046	8.14e-07	1.48703
10-58196406-C-T	Mean L3 in anterior corona radiata on FA skeleton (left)	18	23525	8.15e-07	1.16276
13-33054098-T-C	Mean ISOVF in anterior limb of internal capsule on FA skeleton (right)	24	23520	8.16e-07	-1.00702
6-17601066-G-T	Median z-statistic (in group-defined amygdala activation mask) for faces-shapes contrast	61	21086	8.16e-07	-0.632206
17-18246794-T-C	Calibration - maximum y stationary value	8	59109	8.18e-07	-1.74347
1-89380494-T-C	Mean OD in cingulum cingulate gyrus on FA skeleton (left)	2	23542	8.18e-07	3.48703
1-183904879-C-T	Mean FA in anterior limb of internal capsule on FA skeleton (right)	4	23542	8.18e-07	-2.46554
8-143871101-C-T	3mm cylindrical power (left)	2	65581	8.19e-07	3.48638
3-121436275-C-T	Weighted-mean L2 in tract medial lemniscus (right)	977	22543	8.19e-07	-0.161127
16-66609829-C-T	Mean ICVF in fornix on FA skeleton	7	23537	8.19e-07	1.86365
7-128773652-C-A	Mean FA in posterior limb of internal capsule on FA skeleton (left)	2	23543	8.21e-07	3.4854
7-128851271-G-T	Mean FA in posterior limb of internal capsule on FA skeleton (left)	2	23544	8.21e-07	3.4854
9-128908749-G-A	Median z-statistic (in group-defined mask) for shapes activation	2	21145	8.22e-07	-3.4853
16-17138492-C-T	High light scatter reticulocyte count	8	256576	8.22e-07	1.74304
2-232329787-C-CCGGGGG	Mean FA in superior cerebellar peduncle on FA skeleton (left)	8	22346	8.22e-07	1.74433
13-72719031-C-T	Vitamin C	2	42115	8.23e-07	3.48586
14-20389247-G-C	Weighted-mean MD in tract cingulate gyrus part of cingulum (left)	4	23541	8.23e-07	2.46461
9-32633204-A-C	Pack years of smoking	7	81393	8.23e-07	1.86328
20-25674996-C-T	Volume of grey matter in IX Cerebellum (right)	17	24972	8.24e-07	-1.19532
6-38931955-A-G	Mean MO in cingulum cingulate gyrus on FA skeleton (left)	4	23541	8.24e-07	2.46417
22-31621709-G-T	Weighted-mean MO in tract superior longitudinal fasciculus (right)	4	23541	8.24e-07	-2.46452
17-74481366-C-T	Mean ICVF in uncinate fasciculus on FA skeleton (left)	2	23387	8.25e-07	-3.48344
7-55146649-G-A	Mean FA in external capsule on FA skeleton (left)	2	23544	8.25e-07	-3.4853
11-6876740-T-C	Average acceleration 20:00 - 20:59	9	59106	8.26e-07	1.64306
9-115073652-G-A	L1 antigen for Human Papillomavirus type-16	9	5115	8.26e-07	-1.64312
19-4446458-A-ACCCCG	Mean FA in sagittal stratum on FA skeleton (left)	2	23544	8.27e-07	-3.48472
4-7774706-T-C	Weighted-mean L3 in tract superior thalamic radiation (right)	6	23539	8.27e-07	-2.01208
16-84036904-C-T	Mean MO in sagittal stratum on FA skeleton (right)	10	23535	8.27e-07	-1.55893
6-13611846-A-G	Vitamin C	4440	37547	8.28e-07	-0.0782166
1-15935517-C-G	Volume of putamen (left)	7	25160	8.29e-07	1.86267
6-150831093-A-G	Volume of grey matter in Juxtapositional Lobule Cortex (formerly Supplementary Motor Cortex) (left)	2	25173	8.29e-07	3.48456
2-225513623-C-T	Mean FA in uncinate fasciculus on FA skeleton (left)	112	23430	8.3e-07	0.466655
5-63961033-C-A	Weighted-mean ICVF in tract posterior thalamic radiation (left)	2	23542	8.3e-07	-3.48426
1-18376934-C-A	Fraction acceleration <= 60 milli-gravities	2	59115	8.3e-07	-3.48485
13-69796938-T-A	Weighted-mean MD in tract uncinate fasciculus (left)	3	23542	8.3e-07	2.84493
18-46456638-G-C	Arm fat percentage (left)	77	262761	8.31e-07	-0.561675
11-68936796-C-T	Average acceleration 18:00 - 18:59	29396	29634	8.32e-07	0.0405659
2-222201361-C-T	Intra-ocular pressure| Goldmann-correlated (right)	5	66731	8.32e-07	2.20351
1-1332916-C-T	Volume of grey matter in VIIIa Cerebellum (left)	6	25168	8.34e-07	-2.01139
3-196198841-G-T	Reticulocyte count	50	256534	8.35e-07	-0.69686
17-80222786-C-T	EBNA-1 antigen for Epstein-Barr Virus	39	5084	8.35e-07	-0.791356
12-53482202-C-G	Volume of grey matter	5	25175	8.35e-07	-2.20326
22-17818698-G-A	Weighted-mean OD in tract superior thalamic radiation (right)	2	23542	8.36e-07	3.48312
12-80542877-A-G	Mean FA in corticospinal tract on FA skeleton (right)	5	22711	8.36e-07	2.20299
5-74721764-C-T	Volume of grey matter in Frontal Operculum Cortex (right)	5	25166	8.36e-07	2.20289
2-151527564-C-T	Mean ISOVF in anterior corona radiata on FA skeleton (left)	9	23535	8.36e-07	-1.64217
11-35663195-G-A	Mean MD in external capsule on FA skeleton (left)	2	23544	8.37e-07	3.48344
14-95543981-G-A	C-reactive protein	24	256128	8.38e-07	-1.00561
11-6027626-A-G	Rheumatoid factor	3	22553	8.38e-07	-2.84305
2-233460330-G-A	Weighted-mean FA in tract superior thalamic radiation (left)	2	23543	8.39e-07	3.48296
1-155052630-G-A	Weighted-mean L1 in tract posterior thalamic radiation (right)	2	23543	8.39e-07	3.48296
10-71362101-C-T	Mean L3 in superior fronto-occipital fasciculus on FA skeleton (right)	3	23543	8.39e-07	-2.84367
8-73293664-G-A	Augmentation index for PWA	4	25230	8.4e-07	-2.46271
8-103318704-C-T	Mean MD in tapetum on FA skeleton (right)	2	23439	8.42e-07	-3.48269
11-6610068-A-G	Average acceleration 23:00 - 23:59	4	59113	8.44e-07	2.46252
5-40959477-G-A	Heel Broadband ultrasound attenuation| direct entry	5	146394	8.44e-07	-2.20249
11-56543254-A-C	Mean ISOVF in cerebral peduncle on FA skeleton (left)	685	22827	8.46e-07	-0.190985
11-621261-C-T	Waist circumference	15	268662	8.46e-07	1.27149
9-109137475-G-C	Arm fat percentage (left)	21	264399	8.47e-07	-1.07461
11-6611934-G-T	Average acceleration 23:00 - 23:59	4	59027	8.47e-07	2.46255
8-112859235-T-G	Calibration - maximum y stationary value	3	59085	8.48e-07	2.84289
16-89905061-C-T	Weighted-mean ISOVF in tract posterior thalamic radiation (right)	1151	22390	8.48e-07	0.148801
16-3285152-A-G	Ankle spacing width (right)	6	93527	8.48e-07	2.01014
6-28088759-T-C	Weighted-mean L2 in tract superior thalamic radiation (right)	5	23540	8.49e-07	2.20173
1-156912961-G-A	Mean L1 in anterior limb of internal capsule on FA skeleton (right)	4	23542	8.5e-07	-2.46171
3-52823513-G-A	Mean OD in external capsule on FA skeleton (right)	3	23097	8.5e-07	-2.84069
6-21230874-G-C	Mean MD in superior longitudinal fasciculus on FA skeleton (right)	3	23542	8.51e-07	2.84231
11-1841578-C-T	Saturated fat	5	42040	8.53e-07	-2.20131
1-179551141-C-T	Volume of brain| grey+white matter	3	25175	8.54e-07	2.84186
7-72950150-G-A	Mean L2 in posterior limb of internal capsule on FA skeleton (left)	3	23494	8.56e-07	2.84172
6-39891326-G-A	Fraction acceleration <= 15 milli-gravities	5164	53501	8.56e-07	0.0717158
17-7042617-C-G	Mean OD in fornix cres+stria terminalis on FA skeleton (left)	16	23528	8.56e-07	1.23064
15-90228200-G-A	Systolic brachial blood pressure	3	25340	8.57e-07	2.84147
3-101816828-G-C	Central pulse pressure during PWA	3	25072	8.57e-07	2.84099
6-89781508-G-C	Volume of grey matter in Paracingulate Gyrus (left)	2	25164	8.57e-07	3.47937
11-76194601-AGTTTATTG-A	Volume of grey matter in Subcallosal Cortex (right)	2	25173	8.57e-07	3.47987
4-69200544-A-T	6mm weak meridian (left)	2	57085	8.58e-07	3.47995
12-6638338-C-T	Weighted-mean L2 in tract parahippocampal part of cingulum (right)	3	23542	8.59e-07	2.8412
1-239908534-G-A	Weighted-mean L1 in tract corticospinal tract (left)	4	23541	8.59e-07	-2.46068
16-69978265-G-A	Weighted-mean MO in tract forceps minor	2	23540	8.59e-07	3.47945
1-7663627-G-A	Albumin	9	235421	8.61e-07	1.64036
9-214533-G-C	Platelet crit	10	261457	8.62e-07	-1.55612
6-43301134-G-A	Fraction acceleration <= 2 milli-gravities	5	59112	8.62e-07	2.2006
2-79026218-C-T	Weighted-mean ICVF in tract medial lemniscus (right)	3	22573	8.63e-07	-2.83796
16-2281059-C-T	Weighted-mean L3 in tract parahippocampal part of cingulum (left)	2	23543	8.64e-07	3.47889
3-123657219-C-T	Heel Broadband ultrasound attenuation| direct entry	21	146378	8.64e-07	-1.07375
9-127454508-C-A	Mean L1 in cingulum hippocampus on FA skeleton (right)	2	23544	8.64e-07	3.4784
3-113019564-C-T	Arm bone area (right)	19	3818	8.66e-07	1.13026
15-73633248-C-G	Volume of peripheral cortical grey matter (normalised for head size)	4	24012	8.66e-07	-2.45602
1-16988411-G-A	Mean OD in superior longitudinal fasciculus on FA skeleton (right)	3	23541	8.69e-07	-2.83964
9-127091809-G-A	Mean ISOVF in corticospinal tract on FA skeleton (left)	3	23541	8.7e-07	2.83951
11-61848173-C-T	Hip circumference	8	268647	8.7e-07	-1.73912
5-154756119-C-T	Total peripheral resistance during PWA	6	25014	8.71e-07	2.00791
1-52337827-G-A	Average acceleration 08:00 - 08:59	2	59114	8.71e-07	-3.47782
16-4897749-C-T	Calibration coefficients - y slope	3	59114	8.72e-07	2.83969
22-23693878-G-A	Carbohydrate	3	42115	8.72e-07	2.83965
22-23693754-C-T	Carbohydrate	3	42088	8.73e-07	2.83937
2-169958454-G-C	FEV1/ FVC ratio Z-score	12	213957	8.75e-07	1.41969
10-97381710-AG-A	Mean L1 in medial lemniscus on FA skeleton (right)	3	23455	8.75e-07	2.83873
20-39021932-C-T	Interpolated Age of participant when operation took place	603	211758	8.75e-07	-0.200553
20-50942065-C-T	Weighted-mean MD in tract corticospinal tract (left)	2	23543	8.75e-07	3.47699
1-243165766-T-G	Volume of caudate (left)	2	25165	8.75e-07	3.47703
16-734384-G-A	Mean L1 in superior corona radiata on FA skeleton (right)	703	20779	8.77e-07	-0.188232
16-670088-G-A	Weighted-mean MD in tract inferior fronto-occipital fasciculus (left)	2	23518	8.78e-07	3.47546
7-44969418-G-A	Seated height	9	268490	8.78e-07	-1.6391
17-80374519-A-C	Volume of grey matter	2	25178	8.79e-07	3.47669
17-78676200-C-T	Volume of grey matter in Crus I Cerebellum (right)	49	25111	8.8e-07	0.702849
4-40103156-C-T	Mean ISOVF in superior corona radiata on FA skeleton (right)	2	23542	8.81e-07	-3.47616
12-52492716-C-T	6mm strong meridian (right)	11	57626	8.81e-07	-1.48243
5-77035748-T-C	Arm predicted mass (left)	6	263496	8.81e-07	-2.00709
19-48629034-C-T	Weighted-mean MD in tract superior longitudinal fasciculus (left)	3	23541	8.82e-07	2.83813
22-31715563-C-G	Volume of grey matter in Supracalcarine Cortex (left)	3	25172	8.83e-07	2.83818
5-21755835-T-C	Weighted-mean ISOVF in tract acoustic radiation (right)	976	22554	8.83e-07	-0.160736
2-100007494-A-G	Volume of grey matter in Frontal Pole (right)	4	24815	8.84e-07	-2.45766
6-73785385-T-C	Mean ICVF in posterior corona radiata on FA skeleton (left)	2	23334	8.84e-07	3.47654
9-137243786-T-G	Volume of putamen (left)	13	25154	8.84e-07	1.36352
16-84294984-G-A	Cardiac output during PWA	533	24147	8.84e-07	0.215258
19-55962177-C-CT	Mean L3 in fornix cres+stria terminalis on FA skeleton (right)	172	23366	8.85e-07	0.37615
17-42119623-A-G	Mean ICVF in external capsule on FA skeleton (left)	2	23542	8.86e-07	-3.47513
2-241209287-C-T	logMAR| final (left)	6	69045	8.86e-07	2.00662
2-233768309-C-T	Heel quantitative ultrasound index (QUI)| direct entry (right)	4	93529	8.87e-07	2.45753
15-60466645-T-C	Body mass index (BMI)	243	268012	8.87e-07	0.315446
9-122789399-G-A	Volume of grey matter in Caudate (left)	15	25160	8.88e-07	1.26922
7-151035588-G-A	Weighted-mean L1 in tract inferior longitudinal fasciculus (left)	104	23441	8.9e-07	0.482862
11-94544986-C-G	Average acceleration 09:00 - 09:59	2	59115	8.91e-07	3.47477
1-220796753-T-A	Volume of grey matter in Supracalcarine Cortex (left)	540	24630	8.92e-07	0.213753
14-22875552-G-A	Mean tfMRI head motion| averaged across space and time points	5	21150	8.94e-07	2.19748
7-106253020-A-C	Neutrophill percentage	6	261051	8.94e-07	-2.00596
14-95417873-G-A	Interpolated Age of participant when non-cancer illness first diagnosed	42	202052	8.95e-07	-0.758234
8-16168472-AG-A	Cylindrical power (right)	2	67907	8.95e-07	3.47413
19-7627383-G-A	Cystatin C	13	256694	8.96e-07	-1.3627
20-38323948-C-T	6mm weak meridian (right)	2	57636	8.96e-07	3.4739
3-161224942-G-A	Stroke volume during PWA	5	24680	8.98e-07	-2.19674
1-109659272-T-G	Average acceleration 00:00 - 00:59	30	59087	8.98e-07	-0.897076
2-73490127-C-A	Weighted-mean ICVF in tract corticospinal tract (left)	2	23542	9e-07	-3.47404
3-194652770-T-C	Weight	9	268353	9e-07	-1.63745
9-130635982-C-T	Weighted-mean FA in tract forceps major	13	23532	9e-07	-1.36252
13-21159988-C-CACTTTTTTCCAACTGCTGGATGA	Eosinophill percentage	755	259436	9.01e-07	-0.179032
3-10372031-G-A	L1 antigen for Human Papillomavirus type-18	2609	2504	9.01e-07	0.137281
14-59464358-A-T	Mean L2 in superior cerebellar peduncle on FA skeleton (left)	3	23543	9.01e-07	2.83547
20-2339849-C-G	Mean ICVF in corticospinal tract on FA skeleton (left)	49	23495	9.01e-07	0.702299
3-124737576-C-T	Trunk fat-free mass	61	264248	9.02e-07	0.62897
3-53092495-C-T	Mean OD in external capsule on FA skeleton (right)	3	23541	9.02e-07	-2.83585
7-154587982-A-G	Mean MD in sagittal stratum on FA skeleton (right)	3	23543	9.03e-07	-2.83546
12-53103597-G-A	Weighted-mean L3 in tract forceps major	11	23534	9.03e-07	-1.48103
13-77610060-G-A	90th percentile of BOLD effect (in group-defined amygdala activation mask) for faces-shapes contrast	5	21124	9.04e-07	-2.19682
1-45729681-A-T	Mean rfMRI head motion| averaged across space and time points	5	23938	9.04e-07	2.19595
2-231460760-CTCT-C	Mean L2 in corticospinal tract on FA skeleton (left)	2	23540	9.05e-07	-3.47209
3-49625234-G-T	Mean L2 in corticospinal tract on FA skeleton (left)	2	23544	9.05e-07	-3.472
6-3153857-A-C	Weighted-mean ISOVF in tract posterior thalamic radiation (left)	5	23539	9.08e-07	-2.19592
14-92833325-G-T	Volume of grey matter in VI Cerebellum (left)	3	24996	9.09e-07	-2.83531
14-75766219-G-T	Mean ISOVF in uncinate fasciculus on FA skeleton (left)	6	23538	9.09e-07	2.00472
4-95219121-G-A	Volume of grey matter in Frontal Orbital Cortex (left)	3	25172	9.1e-07	2.83452
19-31279742-G-A	Mean OD in external capsule on FA skeleton (left)	5	23539	9.1e-07	2.19576
8-143475569-G-A	Fraction acceleration <= 14 milli-gravities	4179	54923	9.12e-07	0.0787856
2-185792203-A-C	Forced expiratory volume in 1-second (FEV1)| predicted	2	80509	9.12e-07	3.47152
14-102341398-A-G	Red blood cell (erythrocyte) count	10	261460	9.13e-07	-1.55254
5-36122865-C-T	Mean ICVF in external capsule on FA skeleton (left)	2	23542	9.14e-07	-3.47106
1-8861389-T-G	Mean MD in tapetum on FA skeleton (right)	6	23540	9.16e-07	-2.0041
6-136659290-G-A	Weighted-mean ICVF in tract posterior thalamic radiation (right)	2	23542	9.17e-07	-3.47066
3-45474255-G-A	Arm fat mass (right)	10	264355	9.19e-07	-1.55212
3-39333036-G-C	Volume of grey matter in IX Cerebellum (right)	2	25173	9.2e-07	-3.469
9-137436928-GC-G	Volume of grey matter in VIIIa Cerebellum (left)	66	25109	9.2e-07	0.604839
4-67701087-C-A	Mean ICVF in cingulum hippocampus on FA skeleton (left)	2	23542	9.22e-07	3.46996
1-90004997-T-C	Arm fat mass (right)	36	264360	9.23e-07	-0.817966
19-51873623-G-A	Abdominal fat ratio	106	8438	9.23e-07	-0.479421
1-153944346-A-G	Mean L3 in fornix on FA skeleton	5	23541	9.24e-07	2.19448
1-155952146-C-T	Volume of grey matter in Supramarginal Gyrus| posterior division (left)	3	25172	9.24e-07	2.83278
4-119030440-C-T	Mean MO in body of corpus callosum on FA skeleton	3	23543	9.25e-07	2.8328
1-232514396-C-T	Forced expiratory volume in 1-second (FEV1) Z-score	6	213963	9.25e-07	-2.00322
8-11331556-G-C	Mean ISOVF in corticospinal tract on FA skeleton (right)	3	23541	9.25e-07	-2.83277
11-61795682-A-G	Cardiac index	9	24917	9.26e-07	1.63565
15-42071286-G-C	Calibration - minimum z stationary value	4	59113	9.27e-07	2.45305
19-8123911-G-A	Potassium	3	42115	9.29e-07	2.83216
13-52151183-G-C	Glucose	21	235107	9.3e-07	1.07061
19-31592841-G-A	Sodium in urine	8	260950	9.3e-07	-1.7345
1-202731931-T-C	6mm weak meridian (right)	2	57579	9.31e-07	3.46856
9-133442439-G-A	Weighted-mean ISOVF in tract inferior longitudinal fasciculus (right)	22	23522	9.31e-07	-1.04621
6-160068295-A-G	Leg predicted mass (left)	95	264379	9.31e-07	-0.503395
2-231712809-C-T	Volume of grey matter in Inferior Frontal Gyrus| pars triangularis (left)	672	24480	9.33e-07	-0.191774
12-49034136-T-C	Mean ICVF in fornix cres+stria terminalis on FA skeleton (left)	3353	20181	9.34e-07	0.0914596
3-183984812-G-T	Mean ISOVF in corticospinal tract on FA skeleton (right)	3	23541	9.35e-07	2.83226
8-133262109-G-A	Fraction acceleration <= 85 milli-gravities	5	59112	9.35e-07	-2.19335
15-40458769-C-T	Volume of grey matter in Crus I Cerebellum (right)	2	25173	9.36e-07	-3.46739
10-122286124-G-T	Heel Broadband ultrasound attenuation| direct entry	9	146390	9.38e-07	-1.63479
5-58459897-C-G	Interpolated Age of participant when operation took place	15	212358	9.39e-07	-1.26621
17-44904126-G-A	Average acceleration 00:00 - 00:59	12	59105	9.39e-07	1.41567
17-18148792-G-A	Mean L2 in cerebral peduncle on FA skeleton (right)	128	23418	9.4e-07	-0.434521
1-225999320-A-C	Mean L3 in external capsule on FA skeleton (left)	4	23542	9.41e-07	2.45141
7-110963070-CTTTTCAG-C	Error tolerance after calibration	729	58290	9.44e-07	0.18273
5-134146358-G-A	Interpolated Year when non-cancer illness first diagnosed	3	199203	9.46e-07	2.83055
11-123526175-A-G	Apolipoprotein A	16	233776	9.47e-07	1.22562
6-36214105-G-A	Mean L3 in cingulum cingulate gyrus on FA skeleton (right)	15	23531	9.47e-07	1.26616
8-143867580-A-T	Mean MO in superior cerebellar peduncle on FA skeleton (left)	13	23533	9.5e-07	-1.35986
3-56646575-A-C	Speed of sound through heel (left)	5	93533	9.5e-07	2.19209
1-116133265-G-A	Cylindrical power (right)	3	67904	9.51e-07	2.82985
11-120120640-G-A	Mean L3 in tapetum on FA skeleton (right)	7	23539	9.52e-07	1.8525
11-55811602-A-T	Mean ISOVF in posterior thalamic radiation on FA skeleton (left)	10	23533	9.53e-07	1.55016
7-73683027-G-A	Weighted-mean ISOVF in tract anterior thalamic radiation (right)	20	23524	9.54e-07	1.09609
16-70481431-C-T	Total BMD (bone mineral density)	6	4546	9.54e-07	-2.00113
13-29517278-C-T	Age hay fever| rhinitis or eczema diagnosed	2	62180	9.54e-07	-3.46525
19-8976306-T-C	Mean signal-to-noise ratio (SNR)| (right)	24	95563	9.55e-07	1.00045
9-110784946-A-G	Mean ICVF in superior cerebellar peduncle on FA skeleton (right)	2	23542	9.56e-07	3.46442
17-39669745-C-T	Femur troch BMD (bone mineral density) T-score (right)	65	4475	9.57e-07	0.611757
4-184729018-G-A	Mean ICVF in tapetum on FA skeleton (right)	2	23540	9.59e-07	-3.46402
3-127617122-G-T	Fraction acceleration <= 2 milli-gravities	21	59096	9.62e-07	1.06922
2-178538575-C-T	Weighted-mean L1 in tract superior thalamic radiation (left)	5	23540	9.64e-07	2.19077
16-4752385-G-T	Arm predicted mass (right)	158695	105190	9.64e-07	0.0194738
1-201112339-T-C	Discrepancy between T1 brain image and standard-space brain template (nonlinearly-aligned)	4	25176	9.65e-07	2.449
2-189039551-C-T	Direct bilirubin	18	218274	9.65e-07	-1.15464
16-4798682-G-A	Vitamin C	3	42077	9.65e-07	-2.82746
20-34996501-G-A	Volume of grey matter in Temporal Fusiform Cortex| anterior division (left)	1723	23402	9.66e-07	0.122268
11-67666963-G-A	6mm asymmetry index (left)	11	35364	9.67e-07	-1.47687
5-131391050-G-C	Mean MD in superior longitudinal fasciculus on FA skeleton (right)	6	23540	9.67e-07	-1.9998
2-51027525-A-T	Vitamin E	5	42113	9.67e-07	-2.19062
22-27998983-G-A	Pulse rate| automated reading	15	254511	9.69e-07	-1.26462
19-831737-G-A	Mean L1 in uncinate fasciculus on FA skeleton (left)	3	23543	9.69e-07	2.82741
10-97602126-T-C	Weighted-mean ISOVF in tract forceps major	4	23540	9.7e-07	2.44892
19-38217837-C-T	Weighted-mean MO in tract superior longitudinal fasciculus (right)	104	23441	9.71e-07	0.481202
20-38755119-G-A	Mean L1 in superior cerebellar peduncle on FA skeleton (right)	4	23542	9.71e-07	2.44851
17-42125882-C-T	Forced vital capacity (FVC)| Best measure	97	199970	9.71e-07	0.497364
19-8956011-G-A	Triglycerides	16	256500	9.72e-07	1.22434
20-52153085-G-A	Fraction acceleration <= 225 milli-gravities	2	59115	9.72e-07	3.46264
3-42664482-C-T	Heel bone mineral density (BMD) T-score| automated (left)	2	93533	9.72e-07	3.46282
22-31136946-G-A	Volume of grey matter in Cuneal Cortex (right)	6	25169	9.72e-07	-1.99949
19-6495299-G-C	Mean ICVF in tapetum on FA skeleton (left)	3	23541	9.72e-07	-2.82721
4-61892890-G-T	Median T2star in pallidum (left)	7	22879	9.72e-07	-1.85094
10-21766286-C-G	Mean L2 in splenium of corpus callosum on FA skeleton	3	23543	9.74e-07	-2.82651
2-231355922-G-A	Total bilirubin	6	255686	9.75e-07	-1.99899
3-138472404-A-G	Weighted-mean MD in tract medial lemniscus (left)	17	23528	9.76e-07	-1.18791
7-100779666-C-T	Weighted-mean FA in tract middle cerebellar peduncle	57	23488	9.76e-07	-0.649194
17-18163823-G-A	Mean MD in fornix cres+stria terminalis on FA skeleton (right)	14	23532	9.77e-07	-1.30872
11-5788110-C-T	Discrepancy between T2 FLAIR brain image and T1 brain image	2	24121	9.77e-07	-3.46193
4-8471071-C-T	Systolic brachial blood pressure during PWA	4	24969	9.77e-07	-2.44784
5-111125728-T-C	3mm strong meridian (right)	5	65560	9.78e-07	2.18944
6-112084206-A-G	Ankle spacing width (left)	7	93414	9.78e-07	-1.85046
11-106010049-T-C	Mean MD in cingulum hippocampus on FA skeleton (left)	5	23541	9.78e-07	2.18972
10-70114246-G-A	Mean OD in posterior corona radiata on FA skeleton (left)	3	23541	9.8e-07	2.82612
8-71842663-A-G	Average acceleration 05:00 - 05:59	15	59099	9.8e-07	1.26404
10-50068013-G-A	Fraction acceleration <= 75 milli-gravities	2	59115	9.82e-07	3.46142
12-14949827-C-T	Fraction acceleration <= 13 milli-gravities	20	59097	9.83e-07	1.09468
1-115682419-T-C	Pack years of smoking	13	81386	9.85e-07	-1.35758
11-108665252-AAAG-A	Volume of grey matter in Temporal Fusiform Cortex| anterior division (right)	3	25172	9.85e-07	2.82548
14-77285602-G-T	Red blood cell (erythrocyte) distribution width	11	261117	9.87e-07	1.47556
19-17884037-G-C	Mean FA in external capsule on FA skeleton (left)	7	23539	9.87e-07	1.8498
17-17164432-G-A	Weighted-mean MO in tract uncinate fasciculus (right)	8	23537	9.88e-07	-1.73035
19-34215298-G-A	Calibration - maximum z stationary value	3381	55691	9.89e-07	-0.0866712
11-125747868-C-T	Mean L3 in fornix cres+stria terminalis on FA skeleton (right)	8	23521	9.9e-07	1.73007
12-69739839-C-T	Leg fat mass (left)	9	264477	9.9e-07	1.63119
2-185789268-T-G	Fraction acceleration <= 40 milli-gravities	2	59113	9.9e-07	-3.4601
21-42088356-C-T	Volume of grey matter in Pallidum (right)	6	25169	9.91e-07	1.99758
12-68323273-T-C	Fraction acceleration <= 90 milli-gravities	12	56584	9.91e-07	1.41192
8-107303371-CAAA-C	Mean ISOVF in posterior limb of internal capsule on FA skeleton (left)	3	23375	9.92e-07	2.82535
9-128355662-G-A	Mean L2 in splenium of corpus callosum on FA skeleton	4	23542	9.92e-07	2.44612
1-151043061-T-A	Median T2star in thalamus (right)	5	22872	9.93e-07	-2.18819
7-1153058-G-A	Ankle spacing width	10	146400	9.93e-07	-1.5473
12-56955057-C-A	Arm fat percentage (right)	6	264462	9.93e-07	-1.99754
14-96408945-A-T	Mean arterial pressure during PWA	3	25075	9.95e-07	-2.8239
22-30581346-C-A	Calibration - minimum y stationary value	3	59114	9.96e-07	2.82468
19-57507422-T-G	3mm cylindrical power (left)	3	65580	9.96e-07	-2.82455
6-41350735-C-A	Lymphocyte percentage	12	261005	9.96e-07	1.41232
6-50021884-G-A	Weighted-mean MO in tract parahippocampal part of cingulum (right)	10	23524	9.97e-07	1.54674
10-103090647-G-A	Mean MD in cerebral peduncle on FA skeleton (right)	2	23544	9.98e-07	-3.45878
9-105774081-A-C	Fraction acceleration <= 9 milli-gravities	2	59115	9.98e-07	3.45919
12-6957725-C-T	Mean MO in anterior limb of internal capsule on FA skeleton (right)	3	23543	9.98e-07	-2.82412
1-177061144-G-A	Weighted-mean ISOVF in tract parahippocampal part of cingulum (right)	2	23542	9.99e-07	-3.45862
8-143381609-G-A	Volume of grey matter in Superior Temporal Gyrus| posterior division (left)	2	25173	1e-06	3.45842
17-40291314-A-G	6mm asymmetry index (right)	2	35900	1e-06	-3.45861
2-201307533-T-C	Median z-statistic (in group-defined mask) for faces-shapes contrast	6	21139	1e-06	-1.99685
12-49951010-C-T	Corneal resistance factor (left)	4	66573	1e-06	-2.44565
15-90911433-G-A	Volume of grey matter in Crus II Cerebellum (left)	2	25173	1e-06	-3.4581
17-75241043-T-C	Femur neck BMD (bone mineral density) T-score (left)	26	4515	1e-06	0.961007
1-201373173-G-A	Volume of pallidum (right)	5	25011	1e-06	2.18608
16-69167129-T-C	Cholesterol	17	256686	1e-06	1.18625
9-35547115-G-A	Weighted-mean OD in tract corticospinal tract (left)	24	23520	1e-06	0.998754
2-85851626-C-G	Volume of grey matter in Inferior Temporal Gyrus| anterior division (left)	4	25171	1e-06	-2.44516
2-86038901-A-G	Volume of grey matter in Inferior Temporal Gyrus| anterior division (left)	4	24937	1e-06	-2.44541
7-103561890-C-A	Volume of grey matter in Hippocampus (right)	21	25154	1.01e-06	-1.06742
6-54326794-T-C	Volume of accumbens (left)	3	25089	1.01e-06	-2.82453
14-105464797-C-T	Volume of grey matter in Frontal Orbital Cortex (left)	3	25172	1.01e-06	-2.8232
17-74763406-G-A	Mean L3 in cerebral peduncle on FA skeleton (left)	2	23544	1.01e-06	-3.45753
11-36280724-C-T	Volume of grey matter in Occipital Fusiform Gyrus (left)	2	25173	1.01e-06	-3.45733
6-125081483-C-T	Weighted-mean L3 in tract superior longitudinal fasciculus (right)	3	23542	1.01e-06	2.82301
10-95866192-G-A	Total protein	4	235128	1.01e-06	2.44485
1-146228813-G-GC	Volume of grey matter in Inferior Frontal Gyrus| pars opercularis (right)	4	24993	1.01e-06	2.444
20-62817577-TCCCCGGCCC-T	Mean L1 in middle cerebellar peduncle on FA skeleton	68	23399	1.01e-06	0.594033
7-73449675-A-G	Mean OD in fornix cres+stria terminalis on FA skeleton (right)	2	23542	1.01e-06	3.45722
5-14507157-G-A	Weighted-mean ICVF in tract superior longitudinal fasciculus (left)	2	23542	1.01e-06	3.45695
14-67343365-TACTC-T	Volume of grey matter in Heschl's Gyrus (includes H1 and H2) (left)	3	24954	1.01e-06	2.82263
5-141122482-G-T	Fraction acceleration <= 10 milli-gravities	6	59111	1.01e-06	-1.99607
16-56841819-G-A	Weighted-mean MO in tract inferior fronto-occipital fasciculus (left)	11	23534	1.01e-06	-1.47436
9-101408925-A-G	Mean L2 in fornix cres+stria terminalis on FA skeleton (left)	2	23544	1.01e-06	3.45686
17-39976961-C-T	Forced expiratory volume in 1-second (FEV1)| predicted	2	80543	1.01e-06	3.4571
8-26044821-A-T	Saturday average acceleration	2	59115	1.01e-06	3.45685
2-196325084-T-C	Weighted-mean MD in tract corticospinal tract (left)	2	23542	1.01e-06	-3.45673
1-150511614-C-G	Lymphocyte count	7	261042	1.01e-06	-1.8478
1-150472840-C-T	Lymphocyte count	7	261000	1.01e-06	-1.84779
16-3983222-C-T	Ribs BMC (bone mineral content)	2	4550	1.01e-06	-3.45486
2-119546199-C-A	Diastolic brachial blood pressure	8	25336	1.01e-06	-1.72856
8-58607847-A-G	Glycated haemoglobin (HbA1c)	6	256456	1.02e-06	1.99593
11-78196334-G-A	Mean L3 in superior fronto-occipital fasciculus on FA skeleton (right)	3	23543	1.02e-06	2.82216
12-54002466-C-T	Mean L2 in superior longitudinal fasciculus on FA skeleton (right)	5	23541	1.02e-06	-2.1861
14-24001386-C-A	Mean ISOVF in anterior corona radiata on FA skeleton (right)	129	23401	1.02e-06	-0.431491
19-1036204-C-T	Heel broadband ultrasound attenuation (right)	6	93520	1.02e-06	-1.99568
8-22247919-A-C	Leg predicted mass (right)	136	264357	1.02e-06	-0.41928
6-57101995-A-G	Weighted-mean OD in tract inferior fronto-occipital fasciculus (right)	3	23541	1.02e-06	2.82204
11-64232379-C-T	Mean FA in middle cerebellar peduncle on FA skeleton	32	23506	1.02e-06	0.864377
19-40381141-T-A	Forced vital capacity (FVC)	33	244500	1.02e-06	-0.850871
5-140550810-A-G	Leg fat-free mass (left)	11	264466	1.02e-06	-1.47371
2-173954987-T-G	JC VP1 antigen for Human Polyomavirus JCV	2	5122	1.02e-06	-3.45511
4-177431737-G-A	Temperature average	3	59086	1.02e-06	2.82191
19-36039703-G-A	Mean ISOVF in external capsule on FA skeleton (left)	26	23518	1.02e-06	0.958963
20-5923286-G-T	Mean L2 in uncinate fasciculus on FA skeleton (right)	171	23375	1.02e-06	-0.375002
1-46277881-T-G	Minimum carotid IMT (intima-medial thickness) at 150 degrees	2	28838	1.02e-06	3.45549
9-132166826-G-A	Mean MD in cerebral peduncle on FA skeleton (left)	2	23544	1.02e-06	-3.45528
1-233346611-C-T	Mean MD in tapetum on FA skeleton (left)	7	23538	1.02e-06	-1.84726
10-86963019-C-T	Error tolerance before calibration	451	58617	1.03e-06	-0.230995
15-72046426-A-G	Weighted-mean L2 in tract cingulate gyrus part of cingulum (right)	2	23543	1.03e-06	3.45414
15-73249212-T-G	Weighted-mean L2 in tract cingulate gyrus part of cingulum (right)	2	23541	1.03e-06	3.45412
1-160876668-C-G	Ankle spacing width	1222	145174	1.03e-06	0.140366
1-6097402-G-A	Legs BMC (bone mineral content)	5	4547	1.03e-06	-2.184
2-238268191-T-G	Volume of grey matter in VI Cerebellum (right)	3	25172	1.03e-06	-2.82063
1-2030069-C-A	Weighted-mean MO in tract uncinate fasciculus (left)	9	23534	1.03e-06	-1.6287
12-14837-C-T	Weighted-mean MO in tract posterior thalamic radiation (left)	3	22163	1.03e-06	-2.82205
2-232379271-A-T	Mean L2 in anterior limb of internal capsule on FA skeleton (right)	12402	11112	1.03e-06	0.063814
3-38084168-C-T	logMAR| final (right)	85	68983	1.03e-06	0.530188
21-26965529-T-C	Mean ISOVF in cingulum cingulate gyrus on FA skeleton (right)	5	23539	1.03e-06	2.18465
11-59643038-A-G	Calibration coefficients - mean temperature	2	59115	1.03e-06	-3.45427
1-225422177-C-T	Weighted-mean MO in tract medial lemniscus (right)	2	23543	1.03e-06	3.45383
3-10242234-G-A	Error tolerance before calibration	29	56164	1.04e-06	0.907241
16-69340403-C-T	Pack years adult smoking as proportion of life span exposed to smoking	4	80520	1.04e-06	-2.44221
4-55630446-G-A	Corneal hysteresis (right)	5	66681	1.04e-06	2.18468
14-67593857-G-A	Mean ISOVF in retrolenticular part of internal capsule on FA skeleton (left)	4237	19206	1.04e-06	-0.0829104
1-973841-T-G	Maximum carotid IMT (intima-medial thickness) at 210 degrees	19	28750	1.04e-06	-1.12086
16-69341702-T-C	Pack years adult smoking as proportion of life span exposed to smoking	4	81395	1.04e-06	-2.44216
7-140091817-G-A	Volume of hippocampus (right)	2	25165	1.04e-06	-3.4534
15-82663849-C-T	Hand grip strength (left)	12	267999	1.04e-06	1.40992
12-52900624-G-A	Duration to complete alphanumeric path (trail #2)	6	59500	1.04e-06	1.99369
15-49128694-G-C	Volume of grey matter in Inferior Frontal Gyrus| pars opercularis (right)	5	24410	1.04e-06	-2.18376
1-116579663-G-GTCC	Mean OD in external capsule on FA skeleton (right)	3078	19227	1.04e-06	0.0945829
20-3671099-G-A	C-reactive protein	6	256165	1.04e-06	1.99355
11-32973390-T-G	Mean MO in splenium of corpus callosum on FA skeleton	4	23538	1.04e-06	-2.4412
12-829990-C-G	Volume of grey matter in Lateral Occipital Cortex| inferior division (right)	4	25169	1.04e-06	-2.44123
17-76585832-C-G	Overall acceleration average	41717	17199	1.05e-06	0.0442477
7-50674627-G-A	Mean L3 in sagittal stratum on FA skeleton (right)	6	23539	1.05e-06	-1.99312
3-148879841-C-T	Weighted-mean ICVF in tract posterior thalamic radiation (right)	2	23524	1.05e-06	-3.45139
2-236237937-G-C	Weighted-mean MO in tract inferior fronto-occipital fasciculus (right)	6	23539	1.05e-06	-1.99306
1-153260940-C-T	Forced vital capacity (FVC)| Best measure	12	199676	1.05e-06	1.40914
15-78182828-T-C	Weighted-mean FA in tract acoustic radiation (right)	3	23455	1.05e-06	-2.81853
8-68776440-CATGG-C	Weighted-mean MD in tract inferior longitudinal fasciculus (right)	4	23525	1.05e-06	2.44013
6-169223261-G-A	Volume of grey matter in VI Cerebellum (right)	8	25167	1.05e-06	1.72594
17-57839805-G-C	Median T2star in pallidum (right)	2	22884	1.05e-06	3.45156
1-226286403-T-C	Microalbumin in urine	2	81127	1.05e-06	3.45128
6-84764040-C-T	Heel bone mineral density (BMD) T-score| automated (right)	69163	24265	1.05e-06	-0.0364193
16-19067676-C-T	Volume of grey matter in Middle Temporal Gyrus| temporooccipital part (left)	3	25172	1.05e-06	-2.81765
12-10801984-A-T	Mean MD in posterior limb of internal capsule on FA skeleton (right)	512	23031	1.06e-06	0.21803
14-57581171-T-C	Mean L2 in posterior corona radiata on FA skeleton (right)	352	23147	1.06e-06	-0.262053
5-90646025-A-G	Weighted-mean FA in tract anterior thalamic radiation (right)	2	23532	1.06e-06	-3.45086
3-49131640-G-A	Weighted-mean ISOVF in tract parahippocampal part of cingulum (left)	4	23540	1.06e-06	2.43986
14-39247366-A-G	Fraction acceleration <= 1 milli-gravities	10	59107	1.06e-06	-1.54338
11-119373156-C-T	Mean L3 in medial lemniscus on FA skeleton (left)	4	23542	1.06e-06	2.43998
1-149929140-C-A	Mean L1 in posterior limb of internal capsule on FA skeleton (left)	2	23544	1.06e-06	3.45055
4-6301940-C-T	Mean MD in medial lemniscus on FA skeleton (left)	2	23544	1.06e-06	-3.4504
19-19637475-G-C	Weighted-mean OD in tract posterior thalamic radiation (left)	3	23540	1.06e-06	2.81737
19-7910734-C-T	Volume of grey matter in I-IV Cerebellum (left)	13	25162	1.06e-06	1.35366
2-130359429-G-C	Weighted-mean OD in tract parahippocampal part of cingulum (left)	163	23380	1.06e-06	-0.383521
14-95433313-G-A	Mean L3 in cingulum cingulate gyrus on FA skeleton (left)	3	23543	1.06e-06	2.81716
1-159832893-G-A	Volume of grey matter in Occipital Pole (left)	150	25023	1.06e-06	-0.399569
20-45377588-T-C	Weighted-mean OD in tract forceps minor	2	23542	1.06e-06	3.45028
1-117988140-G-A	Mean L2 in middle cerebellar peduncle on FA skeleton	6	23540	1.06e-06	1.99216
5-38338705-A-G	Mean L1 in sagittal stratum on FA skeleton (right)	8	23538	1.06e-06	1.72536
19-40223139-G-A	Fraction acceleration <= 200 milli-gravities	7	59110	1.06e-06	1.84436
12-71894724-A-G	Vitamin D	9	42109	1.06e-06	1.6264
15-41883467-G-A	Mean MD in anterior corona radiata on FA skeleton (right)	38	23507	1.07e-06	-0.792039
11-63297373-G-A	Mean L1 in fornix on FA skeleton	9	23537	1.07e-06	1.62636
1-232807948-A-G	Volume of thalamus (right)	119	25048	1.07e-06	-0.448238
2-227699343-G-A	Mean MO in body of corpus callosum on FA skeleton	3	23543	1.07e-06	2.81657
7-156779734-T-C	Standing height	13	268231	1.07e-06	1.35303
3-39185474-C-T	Average acceleration 06:00 - 06:59	4	59113	1.07e-06	2.43954
11-68936491-A-G	Average acceleration 18:00 - 18:59	29431	29634	1.07e-06	0.0401466
19-3778304-C-T	Weighted-mean L1 in tract superior thalamic radiation (right)	3	23542	1.07e-06	-2.81633
11-73648996-G-A	Weighted-mean ICVF in tract corticospinal tract (left)	2	23542	1.07e-06	3.44913
17-28919203-C-T	Mean corpuscular haemoglobin concentration	25	261442	1.07e-06	0.975704
10-122087077-G-A	Trunk fat mass	6	264349	1.07e-06	-1.99158
3-4376336-G-A	Glucose	10	235118	1.07e-06	1.54268
17-30923071-G-A	L1-L4 average height	3	4534	1.07e-06	2.81547
4-77158619-G-A	90th percentile of BOLD effect (in group-defined mask) for shapes activation	3210	17911	1.07e-06	-0.0934852
4-102946692-G-A	Weighted-mean L2 in tract medial lemniscus (left)	102	23438	1.07e-06	-0.483891
8-47836397-A-T	Mean MD in superior cerebellar peduncle on FA skeleton (right)	10	23536	1.08e-06	1.54246
11-17612721-G-A	Interpolated Age of participant when non-cancer illness first diagnosed	7	202087	1.08e-06	-1.84341
16-57996856-AGAG-A	Fat	4	42114	1.08e-06	2.43843
15-42830022-A-G	Weighted-mean L3 in tract superior longitudinal fasciculus (right)	2	23543	1.08e-06	3.44833
2-39779238-A-G	Anterior thigh lean muscle volume (right)	3	5141	1.08e-06	2.81338
16-30761580-T-TCGC	Weighted-mean L1 in tract forceps minor	5	23539	1.08e-06	-2.18094
11-78889820-G-A	Impedance of leg (right)	14	264493	1.08e-06	1.30332
15-63926070-A-G	Mean corpuscular volume	53	261416	1.08e-06	-0.669899
11-66437114-C-T	Liver proton density fat fraction (AMRA)	2	8626	1.08e-06	-3.44734
1-247491440-AT-A	Fraction acceleration <= 19 milli-gravities	4	59113	1.08e-06	2.43811
2-64096405-C-G	Weighted-mean MO in tract uncinate fasciculus (left)	54	23452	1.08e-06	0.66389
5-79237598-C-G	Weighted-mean L3 in tract cingulate gyrus part of cingulum (left)	6	23539	1.08e-06	-1.99057
9-97439303-A-G	Volume of grey matter in VI Cerebellum (right)	7	25168	1.08e-06	1.84301
6-13600880-A-C	Weighted-mean L1 in tract forceps minor	37	23508	1.08e-06	0.802111
17-63830281-A-G	Fraction acceleration <= 2 milli-gravities	3	59114	1.08e-06	2.81516
2-70160655-G-A	Potassium	8	42109	1.08e-06	1.72371
16-84866996-T-C	Mean L1 in fornix cres+stria terminalis on FA skeleton (left)	2	23544	1.08e-06	3.44723
6-45949360-G-A	Mean OD in anterior limb of internal capsule on FA skeleton (right)	3	23541	1.08e-06	-2.8148
7-4791266-A-T	Mean ISOVF in superior cerebellar peduncle on FA skeleton (left)	5	23539	1.09e-06	-2.18023
1-6468267-G-A	Platelet count	35	261430	1.09e-06	-0.824148
17-75574530-G-A	Volume of grey matter in Middle Temporal Gyrus| temporooccipital part (right)	3	25172	1.09e-06	2.81444
5-146062684-G-A	Lymphocyte percentage	76	260981	1.09e-06	0.559244
11-95923840-C-T	6mm weak meridian (right)	3	57635	1.09e-06	-2.81425
6-137879275-C-T	Mean L3 in superior longitudinal fasciculus on FA skeleton (left)	3	23543	1.09e-06	-2.81411
16-88731851-C-T	Heel broadband ultrasound attenuation (left)	5	93528	1.09e-06	2.17981
12-6824396-C-T	ECG| phase time	5	51049	1.09e-06	2.1796
1-2591034-G-A	Mean OD in cerebral peduncle on FA skeleton (right)	19	23525	1.09e-06	-1.11836
5-57247151-G-T	Average acceleration 20:00 - 20:59	17	59098	1.09e-06	1.18227
2-28625059-A-G	Maximum carotid IMT (intima-medial thickness) at 240 degrees	4	28551	1.09e-06	-2.43694
8-47969822-G-A	Weighted-mean OD in tract corticospinal tract (left)	8	23535	1.09e-06	-1.72322
6-158583951-CAGCTAA-C	Mean FA in posterior thalamic radiation on FA skeleton (left)	10	23530	1.09e-06	-1.5412
19-40458488-C-T	Mean MD in posterior corona radiata on FA skeleton (left)	460	23084	1.1e-06	0.229454
2-241872722-GA-G	Fraction acceleration <= 325 milli-gravities	13	59104	1.1e-06	-1.35177
19-44710525-G-A	Weighted-mean MO in tract medial lemniscus (left)	5	23540	1.1e-06	2.17935
2-202821395-C-T	Fraction acceleration <= 125 milli-gravities	6	59109	1.1e-06	-1.98954
2-165748856-A-G	Trunk fat percentage	5416	258619	1.1e-06	-0.0669088
1-10947997-C-T	Mean ISOVF in superior fronto-occipital fasciculus on FA skeleton (right)	7	23537	1.1e-06	-1.84207
12-49055306-C-G	Mean MO in cingulum cingulate gyrus on FA skeleton (left)	2	23544	1.1e-06	3.44553
18-53391815-C-T	Mean L2 in posterior limb of internal capsule on FA skeleton (right)	2	23543	1.1e-06	-3.44572
10-72068225-G-A	Weighted-mean ISOVF in tract posterior thalamic radiation (right)	10	23534	1.1e-06	-1.54111
5-134607069-A-G	Mean OD in middle cerebellar peduncle on FA skeleton	17	22323	1.1e-06	-1.18195
11-62532881-A-T	Mean MO in cingulum cingulate gyrus on FA skeleton (left)	3	23543	1.1e-06	-2.81304
11-62533889-A-T	Mean MO in cingulum cingulate gyrus on FA skeleton (left)	3	23543	1.1e-06	-2.81304
11-12223508-G-A	Heel quantitative ultrasound index (QUI)| direct entry	15	146358	1.1e-06	1.25827
12-21445371-G-A	Leg fat mass (left)	10	264473	1.1e-06	-1.54098
1-11816618-G-A	Fraction acceleration <= 25 milli-gravities	21	59088	1.1e-06	-1.06353
1-210683998-C-T	Weighted-mean MO in tract medial lemniscus (left)	2	23543	1.1e-06	-3.44502
17-18122076-G-A	Calibration coefficients - y offset	5	59112	1.1e-06	-2.17905
1-33147648-G-A	Weighted-mean FA in tract superior longitudinal fasciculus (right)	9	23536	1.1e-06	-1.62418
22-32445864-G-A	Fraction acceleration <= 65 milli-gravities	10	59107	1.1e-06	-1.54084
1-12572831-G-T	Volume of grey matter in Middle Temporal Gyrus| posterior division (right)	3	25172	1.1e-06	2.81299
2-240888655-G-T	Age started wearing glasses or contact lenses	7	239415	1.1e-06	-1.84153
2-227524800-G-C	Mean FA in corticospinal tract on FA skeleton (right)	11	23534	1.1e-06	-1.46921
16-89911120-G-A	Platelet distribution width	9	261458	1.1e-06	-1.62406
7-87876784-A-C	Spherical power (right)	803	67100	1.1e-06	0.172953
1-178852933-G-A	Mean FA in uncinate fasciculus on FA skeleton (right)	72	23473	1.11e-06	0.574928
2-151695672-T-C	Intra-ocular pressure| Goldmann-correlated (right)	3	66686	1.11e-06	-2.81247
14-73573407-G-C	Weighted-mean FA in tract inferior fronto-occipital fasciculus (right)	10	23375	1.11e-06	1.54123
1-241872142-G-C	Volume of hippocampus (right)	474	24684	1.11e-06	0.225865
12-10634088-G-A	Leg predicted mass (left)	6	264469	1.11e-06	-1.98877
17-34940582-C-T	Ankle spacing width (left)	11	91451	1.11e-06	-1.46817
21-37165946-T-C	Haemoglobin concentration	63	261407	1.11e-06	0.613726
15-28228287-C-T	Weighted-mean L2 in tract corticospinal tract (left)	2	23543	1.11e-06	3.44356
19-54168608-G-A	Eosinophill percentage	8	261048	1.11e-06	1.72202
9-37692727-G-A	3mm strong meridian (left)	2	65555	1.11e-06	-3.4438
2-132417894-C-T	Mean L2 in superior cerebellar peduncle on FA skeleton (left)	8	23538	1.11e-06	-1.72197
2-55027128-A-T	Trunk fat percentage	362	263997	1.11e-06	-0.256156
17-11930014-A-C	Weighted-mean ICVF in tract uncinate fasciculus (right)	5	23539	1.11e-06	-2.17782
9-128169001-T-C	Volume of grey matter in Temporal Fusiform Cortex| posterior division (left)	9	25165	1.11e-06	-1.62336
6-158503973-G-A	Mean L2 in superior fronto-occipital fasciculus on FA skeleton (right)	19	23527	1.11e-06	-1.11768
11-5581208-T-A	Weighted-mean MD in tract uncinate fasciculus (right)	16489	6996	1.11e-06	0.0694796
9-35869476-C-G	3mm strong meridian (left)	2	65581	1.11e-06	-3.44369
12-14511370-T-C	C-reactive protein	9	256152	1.11e-06	-1.62343
13-20821808-G-T	Average acceleration 01:00 - 01:59	18	59099	1.12e-06	-1.14799
12-7501416-A-G	Calibration - minimum z stationary value	8	59108	1.12e-06	-1.72161
17-41586526-G-A	Median T2star in accumbens (right)	2	22884	1.12e-06	3.44242
17-41887649-G-T	Median T2star in accumbens (right)	2	22884	1.12e-06	3.44242
17-41887650-C-T	Median T2star in accumbens (right)	2	22884	1.12e-06	3.44242
21-45525898-C-T	Mean FA in uncinate fasciculus on FA skeleton (right)	29	23517	1.12e-06	0.904617
7-139952641-C-T	Mean L2 in anterior corona radiata on FA skeleton (right)	878	22662	1.12e-06	0.167466
5-176371818-A-G	Mean OD in anterior limb of internal capsule on FA skeleton (right)	2	23542	1.12e-06	-3.44275
11-126292477-A-T	Thursday average acceleration	18	59099	1.12e-06	-1.14777
3-49655271-C-T	Mean carotid IMT (intima-medial thickness) at 150 degrees	424	28421	1.12e-06	0.238191
17-38328153-C-T	Average acceleration 07:00 - 07:59	18	59099	1.12e-06	-1.14781
15-43866255-A-C	Inverted temporal signal-to-noise ratio in pre-processed rfMRI	3	23959	1.12e-06	2.81087
16-89279817-G-A	Mean OD in sagittal stratum on FA skeleton (left)	5	23539	1.12e-06	2.17733
16-31086766-C-T	FEV1/ FVC ratio Z-score	6	213963	1.12e-06	-1.98765
8-42401874-C-A	Weighted-mean ICVF in tract anterior thalamic radiation (left)	117	23427	1.12e-06	0.451156
9-128434123-C-T	Fraction acceleration <= 15 milli-gravities	3	59114	1.12e-06	2.81076
17-41755860-C-T	Weighted-mean MD in tract cingulate gyrus part of cingulum (right)	2	23543	1.12e-06	-3.44168
2-64553167-G-T	Volume of grey matter in Temporal Occipital Fusiform Cortex (left)	2	25173	1.12e-06	3.44232
7-25155018-C-T	Discrepancy between T1 brain image and standard-space brain template (nonlinearly-aligned)	3	25151	1.12e-06	-2.80956
19-43593183-C-A	Fraction acceleration <= 200 milli-gravities	2	59115	1.13e-06	3.44219
2-26489743-G-A	LDL direct	26	256091	1.13e-06	-0.954762
19-43872637-T-C	Volume of grey matter in VIIIa Cerebellum (right)	5	25170	1.13e-06	-2.17692
11-5581560-A-G	Weighted-mean MD in tract uncinate fasciculus (right)	16511	6996	1.13e-06	0.069445
5-13766046-C-T	Mean L3 in anterior corona radiata on FA skeleton (right)	2	23543	1.13e-06	3.44196
8-116766677-C-G	Volume of grey matter in Superior Frontal Gyrus (left)	2	25173	1.13e-06	-3.44201
16-68371365-C-T	Leg BMD (bone mineral density) (right)	2	3835	1.13e-06	-3.44057
7-25155017-T-A	Discrepancy between T1 brain image and standard-space brain template (nonlinearly-aligned)	3	25139	1.13e-06	-2.8094
6-2900537-C-T	Weighted-mean ISOVF in tract posterior thalamic radiation (left)	4	23540	1.13e-06	-2.43369
5-178986689-C-T	Mean L3 in superior corona radiata on FA skeleton (right)	2	23544	1.13e-06	3.44159
1-214642834-T-G	Leg fat mass (right)	16	264484	1.13e-06	-1.2169
17-73193043-A-G	Volume of white matter	17418	7238	1.13e-06	-0.0680488
19-2222460-C-T	Mean ISOVF in external capsule on FA skeleton (right)	3	23541	1.13e-06	2.80968
2-238130467-G-A	Weighted-mean MD in tract corticospinal tract (right)	3	23542	1.13e-06	2.80981
1-111192200-G-C	Volume of grey matter in Inferior Temporal Gyrus| anterior division (left)	11	25164	1.13e-06	-1.46757
19-40422858-C-T	Mean FA in superior cerebellar peduncle on FA skeleton (right)	14	23532	1.14e-06	-1.30079
6-56701944-G-A	Mean MO in middle cerebellar peduncle on FA skeleton	4	23516	1.14e-06	-2.43315
8-144931964-G-A	Weighted-mean ISOVF in tract forceps major	3	23541	1.14e-06	-2.80936
19-5785390-G-A	Mean L2 in splenium of corpus callosum on FA skeleton	2	23544	1.14e-06	3.44033
2-165164493-A-C	Average acceleration 21:00 - 21:59	16	59101	1.14e-06	-1.21665
1-10660142-G-T	Sample rate average	4	59113	1.14e-06	2.43308
2-201494325-T-C	Mean OD in splenium of corpus callosum on FA skeleton	3	23541	1.14e-06	-2.80899
16-406384-C-T	Weighted-mean FA in tract anterior thalamic radiation (left)	2	23543	1.14e-06	3.44008
11-624574-C-G	Weighted-mean ICVF in tract anterior thalamic radiation (right)	2	23542	1.14e-06	-3.4404
10-86936780-C-T	Forced vital capacity (FVC)| Best measure	6	200065	1.14e-06	1.98646
19-4891524-C-T	Weight	47	268315	1.14e-06	0.709774
9-76387479-G-T	Mean ISOVF in inferior cerebellar peduncle on FA skeleton (left)	5	23518	1.14e-06	-2.17577
19-15650085-C-T	Vitamin B6	56	42062	1.14e-06	-0.650543
17-7448688-C-T	Mean MO in fornix on FA skeleton	18	23528	1.14e-06	-1.14692
2-201680829-G-A	Weighted-mean L3 in tract anterior thalamic radiation (left)	2	23543	1.15e-06	-3.4395
2-229836906-G-A	Vitamin C	5	42113	1.15e-06	2.17563
1-247556467-G-A	Volume of grey matter in Supramarginal Gyrus| anterior division (right)	3276	21603	1.15e-06	-0.0911984
20-36591054-G-A	Volume of grey matter in Hippocampus (left)	16	25159	1.15e-06	1.21638
14-73250969-G-C	Weighted-mean L3 in tract corticospinal tract (left)	2	23543	1.15e-06	-3.43934
2-240007349-T-C	Volume of grey matter in Postcentral Gyrus (left)	15050	8710	1.15e-06	0.0653618
8-22564305-T-C	IE1B antigen for Human Herpesvirus-6	13	5111	1.15e-06	1.35006
7-92833186-C-A	Mean OD in splenium of corpus callosum on FA skeleton	9	23535	1.15e-06	-1.62138
2-192179643-A-C	Mean L1 in posterior corona radiata on FA skeleton (right)	3	23488	1.15e-06	-2.80814
15-76204217-C-T	Forced expiratory volume in 1-second (FEV1) Z-score	8	213961	1.15e-06	-1.71967
19-50443556-A-G	Weighted-mean L3 in tract forceps major	3	23542	1.15e-06	-2.80825
10-99704588-C-T	Mean L3 in fornix cres+stria terminalis on FA skeleton (left)	4	23542	1.15e-06	-2.43163
16-3965906-G-T	Mean platelet (thrombocyte) volume	123	261344	1.15e-06	0.438659
7-151075683-G-A	Mean OD in anterior corona radiata on FA skeleton (left)	3	23541	1.15e-06	2.8077
20-64072129-TC-T	Cystatin C	11	256696	1.15e-06	-1.46651
22-20489028-C-G	Mean ICVF in superior cerebellar peduncle on FA skeleton (right)	33	23511	1.15e-06	0.847003
5-138951300-G-A	Median T2star in accumbens (left)	2	22884	1.15e-06	-3.43871
12-88049348-C-T	Weighted-mean MD in tract acoustic radiation (left)	7	22797	1.15e-06	1.83856
17-710545-G-A	Leg predicted mass (right)	29	264437	1.15e-06	0.903146
5-140856304-A-C	Median T2star in accumbens (left)	2	22641	1.15e-06	-3.43875
6-129250178-A-C	Fraction acceleration <= 150 milli-gravities	3	58604	1.16e-06	2.80735
15-90974602-T-G	Sodium in urine	9	260948	1.16e-06	1.62103
11-6558689-T-A	Mean OD in fornix cres+stria terminalis on FA skeleton (left)	5	23539	1.16e-06	2.17448
7-93104096-C-T	Average acceleration 06:00 - 06:59	7	59109	1.16e-06	1.838
1-43314019-T-G	Mean MD in posterior limb of internal capsule on FA skeleton (right)	2	22978	1.16e-06	-3.43527
10-27035066-C-T	Age asthma diagnosed	1619	29249	1.16e-06	0.124123
11-5151984-C-T	Volume of grey matter in Heschl's Gyrus (includes H1 and H2) (left)	5	25170	1.16e-06	-2.17433
13-95641720-A-G	Mean MO in anterior corona radiata on FA skeleton (right)	3	23543	1.16e-06	2.8074
5-159972050-G-A	Fraction acceleration <= 275 milli-gravities	19	59098	1.16e-06	-1.1157
5-146691226-G-A	Mean L2 in corticospinal tract on FA skeleton (left)	6	23540	1.16e-06	1.98481
4-10444820-G-C	Trunk BMD (bone mineral density) (left)	4	3833	1.16e-06	-2.42941
22-24233546-C-T	Mean signal-to-noise ratio (SNR)| (left)	12	95625	1.16e-06	1.40361
15-65737851-C-T	Heel broadband ultrasound attenuation (left)	167	93360	1.16e-06	0.376553
18-23136509-C-T	Heel quantitative ultrasound index (QUI)| direct entry (left)	4	93534	1.16e-06	2.4308
1-89583481-A-G	Diastolic brachial blood pressure during PWA	10827	14227	1.16e-06	0.0620175
6-109509286-C-T	Mean MO in cerebral peduncle on FA skeleton (left)	4	23542	1.16e-06	-2.43069
1-154970062-G-A	Mean L1 in posterior limb of internal capsule on FA skeleton (right)	3	23543	1.16e-06	2.8065
12-108827334-A-C	Whole body water mass	13	264508	1.16e-06	-1.34841
6-169225334-CGTT-C	Pack years of smoking	5	81395	1.16e-06	2.17415
3-11259137-C-T	Saturday average acceleration	17	59100	1.16e-06	1.17919
6-157167129-T-C	Forced vital capacity (FVC)	8	244578	1.16e-06	1.71883
5-140802868-C-T	Fraction acceleration <= 5 milli-gravities	3	59114	1.17e-06	2.80651
11-284257-G-A	Mean OD in anterior limb of internal capsule on FA skeleton (right)	7069	16418	1.17e-06	-0.0691593
1-109281826-C-A	Mean FA in retrolenticular part of internal capsule on FA skeleton (right)	13	23533	1.17e-06	-1.34831
18-74327974-G-A	Volume of grey matter in Inferior Temporal Gyrus| posterior division (left)	6	25155	1.17e-06	1.98456
17-78126805-C-T	Weighted-mean FA in tract forceps major	2	23543	1.17e-06	3.43661
8-109448244-G-A	Forced expiratory volume in 1-second (FEV1)| predicted	3	80542	1.17e-06	2.80607
11-100973286-T-C	Volume of grey matter in Central Opercular Cortex (right)	5	25170	1.17e-06	2.17357
16-56890324-G-A	Weighted-mean L1 in tract superior longitudinal fasciculus (right)	3	23542	1.17e-06	-2.80577
6-167291493-G-A	Forced vital capacity (FVC)	9	244577	1.17e-06	1.62006
1-109490097-A-G	Systolic brachial blood pressure	11	25332	1.17e-06	1.4656
3-49902423-C-T	Mean MD in cerebral peduncle on FA skeleton (right)	3	23543	1.17e-06	2.80565
11-64223424-C-T	Mean platelet (thrombocyte) volume	7	261460	1.17e-06	1.83693
6-26234698-CTGT-C	Mean L3 in pontine crossing tract on FA skeleton	3	23543	1.17e-06	2.80547
2-170847714-G-A	Basal metabolic rate	6	264485	1.18e-06	-1.98394
19-58433665-A-G	No-wear time bias adjusted average acceleration	11	59106	1.18e-06	1.46532
1-972095-C-T	Saturated fat	8	42104	1.18e-06	-1.71817
19-37739111-T-A	momp A antigen for Chlamydia trachomatis	3	5121	1.18e-06	2.80471
17-8393136-A-G	Mean L1 in cingulum hippocampus on FA skeleton (right)	76	23468	1.18e-06	0.558193
19-5844416-T-G	Hand grip strength (left)	7	268004	1.18e-06	-1.83662
8-143836187-C-T	Inverted temporal signal-to-noise ratio in artefact-cleaned pre-processed rfMRI	2	23960	1.18e-06	-3.43587
2-97759702-G-A	Mean OD in superior corona radiata on FA skeleton (left)	2	23542	1.18e-06	3.43575
16-19707115-C-G	Mean ICVF in superior cerebellar peduncle on FA skeleton (right)	2	23542	1.18e-06	-3.43502
6-142770341-G-A	LV ejection fraction	11	24920	1.18e-06	-1.46503
11-96091991-T-C	Total BMD (bone mineral density) (left)	2	3835	1.19e-06	3.43095
22-17884352-G-C	Volume of grey matter in Inferior Frontal Gyrus| pars triangularis (right)	5	25169	1.19e-06	2.17227
1-54602713-C-T	Calcium	7	235308	1.19e-06	-1.83604
11-58947942-G-A	Body mass index (BMI)	9	268211	1.19e-06	-1.61918
2-100398064-C-A	3mm weak meridian (right)	4	65561	1.19e-06	2.42883
16-287076-C-T	Volume of grey matter in VIIb Cerebellum (right)	4	25171	1.19e-06	-2.42819
8-144514347-C-T	Volume of grey matter in Middle Temporal Gyrus| anterior division (right)	16	25158	1.19e-06	-1.21452
19-7644694-G-C	ECG| heart rate	3	50855	1.19e-06	2.80425
19-20949044-C-G	6mm strong meridian (right)	13109	43858	1.19e-06	0.0483701
11-58710592-G-A	Weighted-mean MD in tract parahippocampal part of cingulum (left)	2	22791	1.19e-06	-3.43311
11-124619655-G-A	Mean MD in cerebral peduncle on FA skeleton (left)	2	23544	1.19e-06	-3.43419
15-74818820-G-C	Mean OD in anterior corona radiata on FA skeleton (right)	4	23537	1.19e-06	-2.42854
7-2278276-G-A	Median T2star in pallidum (left)	3	22880	1.19e-06	-2.80392
10-93566922-C-T	Median T2star in amygdala (left)	7	22879	1.19e-06	-1.83579
11-17606126-C-T	Volume of grey matter	2	25178	1.19e-06	-3.4342
13-28319505-A-G	Weighted-mean MO in tract parahippocampal part of cingulum (left)	7812	15543	1.19e-06	-0.0672992
1-979988-G-T	Folate	18	42096	1.19e-06	-1.14504
3-151338709-G-A	Magnesium	3	42115	1.19e-06	2.80372
13-24698732-C-T	Inverted temporal signal-to-noise ratio in pre-processed tfMRI	5775	15356	1.19e-06	0.0749316
8-91366638-C-CA	Mean OD in external capsule on FA skeleton (right)	2	23542	1.2e-06	3.4335
14-51966622-C-A	Mean L2 in fornix cres+stria terminalis on FA skeleton (right)	16	23521	1.2e-06	1.21435
7-141790516-C-T	Mean MO in posterior limb of internal capsule on FA skeleton (left)	7	23539	1.2e-06	-1.83524
4-42412928-G-C	Heel bone mineral density (BMD) (right)	4	93478	1.2e-06	2.42809
8-143919230-C-T	Speed of sound through heel	42	146368	1.2e-06	-0.749413
4-1025102-C-T	Mean ISOVF in posterior thalamic radiation on FA skeleton (left)	6	23538	1.2e-06	-1.98257
14-24077403-G-A	Body fat percentage	837	263145	1.2e-06	-0.168118
5-100535490-G-T	No-wear time bias adjusted average acceleration	2	59058	1.2e-06	3.43376
5-71602507-G-A	White blood cell (leukocyte) count	13	261455	1.2e-06	-1.3468
11-124767481-C-G	Liver proton density fat fraction (AMRA)	2	8626	1.2e-06	-3.43257
10-28131560-C-G	Cylindrical power (left)	8	67689	1.2e-06	-1.71676
3-114036628-T-A	Mean OD in anterior corona radiata on FA skeleton (right)	2	23542	1.2e-06	3.43306
6-43216461-C-T	Volume of grey matter in Caudate (left)	12	25163	1.2e-06	-1.40187
6-12123982-C-T	Mean L3 in inferior cerebellar peduncle on FA skeleton (left)	9	23536	1.2e-06	-1.61858
19-20949588-C-T	6mm strong meridian (right)	13765	43851	1.2e-06	0.0474294
2-184937910-C-A	Volume of grey matter in Supramarginal Gyrus| anterior division (left)	6	25169	1.2e-06	-1.98183
5-81212542-C-G	C-reactive protein	6	256165	1.21e-06	1.98192
16-64947849-C-T	Weighted-mean L3 in tract middle cerebellar peduncle	2	23543	1.21e-06	3.43242
10-14820106-C-T	Fraction acceleration <= 80 milli-gravities	9	59108	1.21e-06	-1.61819
10-100987459-G-A	Average acceleration 04:00 - 04:59	5	59112	1.21e-06	-2.17108
7-50732302-T-C	Weighted-mean ICVF in tract uncinate fasciculus (left)	4	23540	1.21e-06	2.42693
5-135578547-C-G	Mean ICVF in medial lemniscus on FA skeleton (right)	11	23531	1.21e-06	-1.46369
5-76590409-A-G	logMAR in round (right)	33	69523	1.21e-06	-0.845137
12-121931821-C-T	Platelet distribution width	9	261457	1.21e-06	-1.61796
19-17808269-C-T	Whole body fat-free mass	6	264495	1.21e-06	1.98157
4-38774173-A-G	Mean MO in uncinate fasciculus on FA skeleton (left)	1234	22299	1.21e-06	0.141923
16-10910190-C-T	Weighted-mean L1 in tract superior thalamic radiation (left)	4	23541	1.21e-06	2.42659
14-93691783-C-T	Fraction acceleration <= 19 milli-gravities	5	59112	1.21e-06	2.17046
17-17794566-G-T	Weighted-mean ISOVF in tract inferior longitudinal fasciculus (right)	3	23541	1.21e-06	-2.80177
5-150742150-G-A	Weighted-mean FA in tract medial lemniscus (right)	5	23535	1.21e-06	-2.17039
1-19814578-G-A	Arm fat mass (left)	42	264362	1.22e-06	0.748906
20-35654813-C-T	Mean MO in medial lemniscus on FA skeleton (left)	2	23544	1.22e-06	-3.43235
4-174977113-C-T	Mean L3 in body of corpus callosum on FA skeleton	3	23543	1.22e-06	2.80182
7-37912150-C-T	Central augmentation pressure during PWA	2	25069	1.22e-06	3.43092
11-134168594-C-T	Weighted-mean FA in tract corticospinal tract (right)	3	23542	1.22e-06	2.80152
19-1452964-C-T	Mean MO in superior corona radiata on FA skeleton (right)	13	23533	1.22e-06	1.3461
16-31411366-G-A	Age started wearing glasses or contact lenses	14	239578	1.22e-06	1.29675
3-184180656-C-G	Weighted-mean OD in tract medial lemniscus (left)	2	23542	1.22e-06	3.4303
17-78543792-G-A	Mean L3 in posterior thalamic radiation on FA skeleton (left)	3	23464	1.22e-06	2.80197
1-6211893-C-T	Mean ISOVF in tapetum on FA skeleton (right)	3	23539	1.22e-06	2.80102
12-40944050-C-T	Median T2star in putamen (right)	2	22884	1.22e-06	3.43034
17-81859326-C-T	Duration to complete numeric path (trail #1)	2	59526	1.22e-06	-3.43032
10-128105250-A-G	Volume of grey matter in Temporal Fusiform Cortex| anterior division (right)	8	25167	1.23e-06	1.71522
1-234231515-T-C	Oestradiol	2	41128	1.23e-06	-3.43039
3-12935609-G-C	Mean L2 in medial lemniscus on FA skeleton (right)	26	23520	1.23e-06	-0.951796
11-14474537-T-C	logMAR| final (right)	3	69066	1.23e-06	-2.8007
19-10093350-A-G	90th percentile of z-statistic (in group-defined mask) for shapes activation	4	21143	1.23e-06	2.42525
3-10078093-G-A	Mean MO in fornix cres+stria terminalis on FA skeleton (left)	3	23507	1.23e-06	2.80017
11-10774052-A-G	Mean L1 in retrolenticular part of internal capsule on FA skeleton (left)	2	23532	1.23e-06	3.42934
17-48184809-C-T	Trunk tissue fat percentage	2858	1673	1.23e-06	0.149057
11-70362314-T-C	Volume of grey matter in Cingulate Gyrus| anterior division (left)	2	25173	1.23e-06	-3.42956
6-26445798-A-C	Fraction acceleration <= 75 milli-gravities	5	59112	1.23e-06	2.16925
6-83179956-T-G	3mm strong meridian (right)	2	65448	1.23e-06	-3.4297
3-88156577-A-G	Forced expiratory volume in 1-second (FEV1) Z-score	4	213965	1.23e-06	-2.42515
11-1085096-G-A	Weighted-mean FA in tract inferior fronto-occipital fasciculus (left)	3	23542	1.23e-06	-2.80008
6-29943483-A-G	Average acceleration 21:00 - 21:59	8	57292	1.23e-06	-1.71565
18-23464123-C-T	Volume of caudate (left)	1461	23677	1.23e-06	-0.130706
2-237350171-C-G	Mean FA in cingulum hippocampus on FA skeleton (right)	16950	6503	1.23e-06	-0.0707145
2-23696087-C-T	Weighted-mean MO in tract forceps minor	2	23543	1.24e-06	-3.42876
1-1048186-G-A	Mean ISOVF in middle cerebellar peduncle on FA skeleton	2	23523	1.24e-06	-3.42978
3-49810371-C-T	Vitamin D	452	41665	1.24e-06	-0.22932
9-99221631-G-A	Average acceleration 19:00 - 19:59	6	59111	1.24e-06	-1.97961
10-50828250-T-A	Mean OD in superior longitudinal fasciculus on FA skeleton (right)	8	23534	1.24e-06	-1.71434
3-155084305-C-T	Neutrophill count	36	261017	1.24e-06	0.808247
4-6589137-G-A	Intra-ocular pressure| corneal-compensated (right)	10	66724	1.24e-06	-1.53353
1-101813087-T-C	Mean L3 in retrolenticular part of internal capsule on FA skeleton (right)	20	23523	1.24e-06	-1.08446
4-68929780-AC-A	Temperature minimum	5	56494	1.24e-06	2.16889
4-2745487-A-G	Mean OD in superior cerebellar peduncle on FA skeleton (right)	2	23541	1.24e-06	3.42857
1-36093374-C-T	Cholesterol	10	256715	1.24e-06	-1.53331
22-31267856-C-G	Volume of grey matter in Middle Temporal Gyrus| anterior division (right)	12337	12745	1.24e-06	-0.0612193
19-10555137-G-A	Mean OD in posterior thalamic radiation on FA skeleton (left)	3	23541	1.25e-06	-2.79877
9-14812973-G-A	Carbohydrate	21	42097	1.25e-06	1.058
7-44152370-C-T	Mean L2 in inferior cerebellar peduncle on FA skeleton (right)	5	23541	1.25e-06	-2.16793
3-184352511-G-C	Mean L1 in anterior corona radiata on FA skeleton (left)	2	23541	1.25e-06	3.42721
12-110450302-G-C	Mean MO in corticospinal tract on FA skeleton (right)	3	23543	1.25e-06	-2.79833
4-186618540-T-C	Weighted-mean FA in tract forceps major	2	23543	1.25e-06	-3.42713
13-32265494-T-C	Weighted-mean OD in tract cingulate gyrus part of cingulum (left)	11	23533	1.25e-06	1.46142
10-85602482-G-A	Volume of grey matter in Parahippocampal Gyrus| posterior division (right)	2	25173	1.25e-06	3.42676
19-9157482-G-A	Weighted-mean L1 in tract middle cerebellar peduncle	2	23116	1.25e-06	-3.42667
9-37592536-G-A	Weighted-mean ISOVF in tract medial lemniscus (right)	2	23542	1.25e-06	-3.42673
14-20584100-T-C	Mean L1 in posterior limb of internal capsule on FA skeleton (right)	13799	9715	1.25e-06	0.0641841
6-31137943-G-T	Eosinophill percentage	38	240416	1.26e-06	-0.786112
12-14806638-G-A	Mean OD in medial lemniscus on FA skeleton (left)	8	23536	1.26e-06	1.71333
9-137188094-G-T	Mean L3 in retrolenticular part of internal capsule on FA skeleton (right)	7	23539	1.26e-06	-1.83165
7-138076543-C-T	90th percentile of z-statistic (in group-defined mask) for shapes activation	3	21144	1.26e-06	2.79765
11-67585233-AC-A	Mean L2 in superior longitudinal fasciculus on FA skeleton (right)	2	23263	1.26e-06	3.42742
19-39840482-C-T	Heel broadband ultrasound attenuation (right)	28	93498	1.26e-06	0.915908
19-32858445-C-T	Mean L1 in fornix cres+stria terminalis on FA skeleton (left)	1208	22273	1.26e-06	-0.143152
12-6917128-A-G	Mean L2 in fornix cres+stria terminalis on FA skeleton (left)	2	23544	1.26e-06	3.42608
10-93960866-G-A	Speech-reception-threshold (SRT) estimate (right)	20	93578	1.26e-06	-1.08326
10-99235741-C-T	Fraction acceleration <= 17 milli-gravities	10	59106	1.26e-06	-1.5323
5-141476220-A-G	Impedance of arm (left)	18	264483	1.26e-06	-1.14206
[truncated: 3,120 more rows]
