# Supplementary material for: Rare variant contribution to human disease in 281,104 UK Biobank exomes
Source: Nature. 2021 Aug 10;597(7877):527–32. doi: 10.1038/s41586-021-03855-y (PMC8458098; doi:10.1038/s41586-021-03855-y)
Supplement: Supplementary file 3 — This file contains Supplementary Tables 1, 2, 4, 5, 7, 8, 10, 12, 14, 15-17, 19, 20, 22, 24, 26, 28 and 29. [file 41586_2021_3855_MOESM3_ESM.zip › Supp table 20 - null distribution.xlsx]

## Sheet: Binary_Syn
model	phenotype	genotype	pValue
syn	Union#C911#C91.1 Chronic lymphocytic leukaemia	IGLL5	2.447e-11
syn	Union#C91#C91 Lymphoid leukaemia	IGLL5	1.231e-10
syn	Union#H184#H18.4 Corneal degeneration	CXCR5	2.182e-08
syn	41202#T13#T13 Other injuries of lower limb| level unspecified	NSD3	3.284e-08
syn	Union#S8281#S82.81 Fractures of other parts of lower leg (open)	KRT20	3.589e-08
syn	Union#T817#T81.7 Vascular complications following a procedure| not elsewhere classified	HEXIM2	3.859e-08
syn	Union#M8587#M85.87 Other specified disorders of bone density and structure (Ankle and foot)	PANK2	4.255e-08
syn	20001#1055#chronic lymphocytic	IGLL5	4.867e-08
syn	41200#C224#C22.4 Injection into eyelid	PUM1	6.872e-08
syn	Source of report of I63 (cerebral infarction)	KDELR3	8.679e-08
syn	41200#H425#H42.5 Excision of mucosal prolapse of rectum NEC	PTF1A	9.012e-08
syn	41202#L032#L03.2 Cellulitis of face	CFAP47	1.04e-07
syn	41202#C911#C91.1 Chronic lymphocytic leukaemia	IGLL5	1.175e-07
syn	40001#I64#I64 Stroke| not specified as haemorrhage or infarction	COBL	1.281e-07
syn	Union#N23#N23 Unspecified renal colic	LRRN3	1.35e-07
syn	41272#Y822#Y82.2 Injection of local anaesthetic NEC	RPL37A	1.392e-07
syn	41272#F34#F34 Excision of tonsil	VAC14	1.617e-07
syn	41200#B28#B28 Other excision of breast	SLC9B1	1.777e-07
syn	41202#F412#F41.2 Mixed anxiety and depressive disorder	ORM1	1.821e-07
syn	Source of report of N23 (unspecified renal colic)	LRRN3	2.07e-07
syn	41272#H425#H42.5 Excision of mucosal prolapse of rectum NEC	PTF1A	2.082e-07
syn	41202#BlockK40-K46#K40-K46 Hernia	TNFRSF4	2.195e-07
syn	41272#Q39#Q39 Diagnostic endoscopic examination of fallopian tube	CUL7	2.218e-07
syn	20544#1#Social anxiety or social phobia	ESYT1	2.234e-07
syn	41272#B28#B28 Other excision of breast	SLC9B1	2.242e-07
syn	41200#T874#T87.4 Excision or biopsy of mediastinal lymph node	PDE1A	2.544e-07
syn	41272#C224#C22.4 Injection into eyelid	PUM1	2.545e-07
syn	20002#1072#essential hypertension	ASCC2	2.744e-07
syn	Source of report of I64 (stroke, not specified as haemorrhage or infarction)	GOT1	2.851e-07
syn	Union#D236#D23.6 Skin of upper limb| including shoulder	GTPBP4	2.878e-07
syn	Union#M1097#M10.97 Gout| unspecified (Ankle and foot)	USF2	2.899e-07
syn	41202#S526#S52.6 Fracture of lower end of both ulna and radius	SEMA4F	2.925e-07
syn	Union#B951#B95.1 Streptococcus| group B| as the cause of diseases classified to other chapters	ACSBG2	3.096e-07
syn	Union#I842#I84.2 Internal haemorrhoids without complication	TRMT11	3.409e-07
syn	41200#C546#C54.6 Removal of implant or explant from sclera	HAX1	3.523e-07
syn	41272#C57#C57 Other operations on sclera	GPR85	3.551e-07
syn	20002#1635#fracture radius	GTSF1L	3.64e-07
syn	41200#W59#W59 Fusion of joint of toe	NSG2	3.651e-07
syn	41202#D70#D70 Agranulocytosis	AOAH	3.915e-07
syn	Source of report of M17 (gonarthrosis [arthrosis of knee])	PROS1	4.096e-07
syn	41200#B122#B12.2 Biopsy of lesion of thyroid gland	ECSIT	4.1e-07
syn	41202#Z348#Z34.8 Supervision of other normal pregnancy	ATP2A1	4.161e-07
syn	Union#BlockH30-H36#H30-H36 Disorders of choroid and retina	MEIOB	4.297e-07
syn	41272#T391#T39.1 Excision of lesion of posterior peritoneum	PRICKLE1	4.298e-07
syn	41200#P09#P09 Other operations on vulva	ATAD1	4.341e-07
syn	Union#Q600#Q60.0 Renal agenesis| unilateral	LINGO4	4.383e-07
syn	Union#S0210#S02.10 Fracture of base of skull (closed)	KRT27	4.569e-07
syn	Union#C795#C79.5 Secondary malignant neoplasm of bone and bone marrow	MSRA	4.735e-07
syn	41200#V386#V38.6 Primary transforaminal interbody fusion of joint of lumbar spine	WASHC3	4.743e-07
syn	41202#S92#S92 Fracture of foot| except ankle	MCM5	5.071e-07
syn	41202#K220#K22.0 Achalasia of cardia	LIMS1	5.112e-07
syn	20002#1435#optic neuritis	KRTAP4-5	5.132e-07
syn	22126#Doctor diagnosed hayfever or allergic rhinitis	SALL4	5.449e-07
syn	41200#C091#C09.1 Replacement of lateral canthal tendon using tarsal strip	OR4A15	5.491e-07
syn	Union#S526#S52.6 Fracture of lower end of both ulna and radius	SEMA4F	5.616e-07
syn	40006#BlockC60-C63#C60-C63 Malignant neoplasms of male genital organs	TMPRSS4	5.759e-07
syn	40006#C61#C61 Malignant neoplasm of prostate	TMPRSS4	5.927e-07
syn	41200#Q188#Q18.8 Other specified diagnostic endoscopic examination of uterus	PGBD2	6.022e-07
syn	Union#M7979#M79.79 Fibromyalgia (Site unspecified)	OR5C1	6.101e-07
syn	Source of report of O23 (infections of genito-urinary tract in pregnancy)	PERP	6.335e-07
syn	Union#O23#O23 Infections of genito-urinary tract in pregnancy	PERP	6.335e-07
syn	41272#C546#C54.6 Removal of implant or explant from sclera	HAX1	6.367e-07
syn	41272#Q181#Q18.1 Diagnostic endoscopic examination of uterus and biopsy of lesion of uterus	LRPAP1	6.473e-07
syn	41200#W085#W08.5 Partial excision of bone NEC	ZNF280D	6.487e-07
syn	41202#C91#C91 Lymphoid leukaemia	IGLL5	6.498e-07
syn	Union#M5429#M54.29 Cervicalgia-Site unspe	MLC1	6.655e-07
syn	Union#K148#K14.8 Other diseases of tongue	CYP3A4	6.657e-07
syn	41202#C343#C34.3 Lower lobe| bronchus or lung	DNAJA2	6.76e-07
syn	41200#R29#R29 Manual removal of products of conception from delivered uterus	THYN1	6.81e-07
syn	41200#N191#N19.1 Ligation of varicocele	ANAPC4	6.9e-07
syn	41272#Y82#Y82 Local anaesthetic	NOTUM	6.928e-07
syn	Union#M462#M46.2 Osteomyelitis of vertebra	FAM24A	7.069e-07
syn	Union#W20#W20 Struck by thrown| projected or falling object	IL12A	7.235e-07
syn	41200#G16#G16 Diagnostic fibreoptic endoscopic examination of oesophagus	ATP8B3	7.268e-07
syn	Union#K565#K56.5 Intestinal adhesions [bands] with obstruction	ANGPTL4	7.579e-07
syn	41272#A573#A57.3 Radiofrequency controlled thermal destruction of spinal nerve root	GDF2	7.636e-07
syn	41202#K14#K14 Diseases of tongue	CYP3A4	7.855e-07
syn	41272#Z942#Z94.2 Right sided operation	TCTA	7.931e-07
syn	41272#C181#C18.1 Correction of ptosis of eyelid using levator muscle technique	COG3	8.113e-07
syn	41202#M353#M35.3 Polymyalgia rheumatica	NSUN4	8.115e-07
syn	Union#D151#D15.1 Heart	PSMA4	8.203e-07
syn	Union#I516#I51.6 Cardiovascular disease| unspecified	RNF207	8.214e-07
syn	Union#M8687#M86.87 Other osteomyelitis (Ankle and foot)	HEATR1	8.268e-07
syn	41272#B122#B12.2 Biopsy of lesion of thyroid gland	ECSIT	8.309e-07
syn	41272#W59#W59 Fusion of joint of toe	NSG2	8.368e-07
syn	41272#Y803#Y80.3 Inhalation anaesthetic NEC	PTS	8.453e-07
syn	40002#C780#C78.0 Secondary malignant neoplasm of lung	ALDH3A2	8.525e-07
syn	41272#Y76#Y76 Minimal access to other body cavity	UBA52	8.747e-07
syn	Union#S021#S02.1 Fracture of base of skull	KRT27	8.817e-07
syn	Union#G711#G71.1 Myotonic disorders	LONP1	8.924e-07
syn	Union#I679#I67.9 Cerebrovascular disease| unspecified	ZC3H15	8.961e-07
syn	Union#K220#K22.0 Achalasia of cardia	LIMS1	9.042e-07
syn	41202#O47#O47 False labour	LMTK3	9.107e-07
syn	41272#S30#S30 Other operations on flap of skin to head or neck	SPIB	9.154e-07
syn	41202#S4290#S42.90 Fracture of shoulder girdle| part unspecified (closed)	NLRP12	9.159e-07
syn	41200#P091#P09.1 Biopsy of lesion of vulva	ATAD1	9.264e-07
syn	20001#1039#ovarian cancer	PPP3CA	9.317e-07
syn	41200#T13#T13 Introduction of substance into pleural cavity	NRBP1	9.426e-07
syn	41202#BlockK40-K46#K40-K46 Hernia	XKR4	9.707e-07
syn	41200#J181#J18.1 Total cholecystectomy and excision of surrounding tissue	BMT2	9.791e-07
syn	Source of report of J93 (pneumothorax)	RHO	9.845e-07
syn	41200#X388#X38.8 Other specified subcutaneous injection	COL28A1	9.912e-07
syn	41200#S532#S53.2 Injection of therapeutic substance into skin	SUPT7L	9.927e-07
syn	41272#Q221#Q22.1 Bilateral salpingoophorectomy	BSN	9.949e-07
syn	41200#C09#C09 Replacement of canthal tendon	OR4A15	9.997e-07
syn	41272#Z907#Z90.7 Toe NEC	ETAA1	1.006e-06
syn	41272#Y142#Y14.2 Insertion of expanding metal stent into organ NOC	IL3	1.006e-06
syn	41272#Y822#Y82.2 Injection of local anaesthetic NEC	ZNF597	1.013e-06
syn	Union#M4199#M41.99 Scoliosis| unspecified (Site unspecified)	MLXIPL	1.013e-06
syn	20001#1038#male genital tract cancer	CDH19	1.015e-06
syn	41272#Y736#Y73.6 Intraoperative fluid monitoring	THAP9	1.019e-06
syn	41202#I10#I10 Essential (primary) hypertension	TNFRSF1A	1.025e-06
syn	41272#W214#W21.4 Primary intra-articular fixation of intra-articular fracture of bone NEC	ZBTB7C	1.03e-06
syn	Source of report of M47 (spondylosis)	PCK1	1.062e-06
syn	41202#BlockR25-R29#R25-R29 Symptoms and signs involving the nervous and musculoskeletal systems	KLHL33	1.074e-06
syn	41202#G00#G00 Bacterial meningitis| not elsewhere classified	CAMSAP3	1.076e-06
syn	41200#M458#M45.8 Other specified diagnostic endoscopic examination of bladder	SLC25A2	1.083e-06
syn	Source of report of K64 (haemorrhoids and perianal venous thrombosis)	NEFM	1.083e-06
syn	41202#E23#E23 Hypofunction and other disorders of pituitary gland	FAM181A	1.1e-06
syn	Union#H729#H72.9 Perforation of tympanic membrane| unspecified	ICAM1	1.113e-06
syn	41272#Y801#Y80.1 Inhalation anaesthetic using muscle relaxant	GPR152	1.12e-06
syn	Union#L022#L02.2 Cutaneous abscess| furuncle and carbuncle of trunk	ZNF302	1.133e-06
syn	41202#I259#I25.9 Chronic ischaemic heart disease| unspecified	EIF2B1	1.135e-06
syn	41200#G45#G45 Diagnostic fibreoptic endoscopic examination of upper gastrointestinal tract	NOTO	1.14e-06
syn	41202#D237#D23.7 Skin of lower limb| including hip	MFSD13A	1.141e-06
syn	2473#Other serious medical condition/disability diagnosed by doctor	KIF1BP	1.155e-06
syn	Union#J93#J93 Pneumothorax	RHO	1.173e-06
syn	41202#K21#K21 Gastro-oesophageal reflux disease	CDK5	1.2e-06
syn	41200#T213#T21.3 Repair of recurrent inguinal hernia using sutures	TIMM44	1.209e-06
syn	Union#L032#L03.2 Cellulitis of face	CFAP47	1.231e-06
syn	Union#V13#V13 Pedal cyclist injured in collision with car| pick-up truck or van	GPX7	1.246e-06
syn	41202#Z099#Z09.9 Follow-up examination after unspecified treatment for other conditions	RGS5	1.252e-06
syn	41202#K759#K75.9 Inflammatory liver disease| unspecified	MANSC4	1.266e-06
syn	20002#1276#diabetic eye disease	C1S	1.278e-06
syn	41272#T798#T79.8 Other specified repair of muscle	DEPDC1B	1.314e-06
syn	41202#G90#G90 Disorders of autonomic nervous system	CFAP206	1.325e-06
syn	20002#1493#other venous|lymphatic disease	SACS	1.326e-06
syn	41202#BlockK00-K14#K00-K14 Diseases of oral cavity| salivary glands and jaws	CXorf58	1.346e-06
syn	41272#Y802#Y80.2 Inhalation anaesthetic using endotracheal intubation NEC	NFIX	1.351e-06
syn	41202#I470#I47.0 Reentry ventricular arrhythmia	HACE1	1.351e-06
syn	41200#S42#S42 Suture of skin of other site	STIM2	1.352e-06
syn	Source of report of J43 (emphysema)	SELENOW	1.355e-06
syn	41202#I800#I80.0 Phlebitis and thrombophlebitis of superficial vessels of lower extremities	SRFBP1	1.356e-06
syn	41272#W580#W58.0 Conversion from previous resurfacing arthroplasty of joint	ZDHHC2	1.361e-06
syn	20002#1634#fracture forearm | wrist	ACBD5	1.364e-06
syn	41200#W668#W66.8 Other specified primary closed reduction of traumatic dislocation of joint	CD244	1.37e-06
syn	41272#Y442#Y44.2 Monitoring of pressure in organ NOC	KIF3C	1.382e-06
syn	Source of report of H10 (conjunctivitis)	ABCE1	1.386e-06
syn	41202#C505#C50.5 Lower-outer quadrant of breast	KHDRBS3	1.389e-06
syn	Union#H10#H10 Conjunctivitis	ABCE1	1.403e-06
syn	Union#S0200#S02.00 Fracture of vault of skull (closed)	IGFBP7	1.432e-06
syn	20002#1654#fracture foot	ICAM2	1.455e-06
syn	41200#U31#U31 Pacemaker testing	DCK	1.459e-06
syn	Source of report of O47 (false labour)	LMTK3	1.471e-06
syn	Union#O47#O47 False labour	LMTK3	1.471e-06
syn	41272#Z586#Z58.6 Extensor digitorum muscle of foot	APLP2	1.474e-06
syn	41272#U051#U05.1 Computed tomography of head	MTF1	1.478e-06
syn	41272#T213#T21.3 Repair of recurrent inguinal hernia using sutures	TIMM44	1.481e-06
syn	Union#BlockJ40-J47#J40-J47 Chronic lower respiratory diseases	RAI2	1.485e-06
syn	20002#1068#venous thromboembolic disease	ABHD14B	1.487e-06
syn	40006#D373#D37.3 Appendix	RNF14	1.5e-06
syn	Source of report of N89 (other noninflammatory disorders of vagina)	SETX	1.502e-06
syn	41202#M2427#M24.27 Disorder of ligament (Ankle and foot)	NGB	1.513e-06
syn	41202#ChapterXI#Chapter XI Diseases of the digestive system	UNKL	1.518e-06
syn	41272#V386#V38.6 Primary transforaminal interbody fusion of joint of lumbar spine	WASHC3	1.527e-06
syn	Source of report of B26 (mumps)	ABCB9	1.54e-06
syn	Union#J980#J98.0 Diseases of bronchus| not elsewhere classified	GIMAP7	1.547e-06
syn	41200#B144#B14.4 Partial parathyroidectomy NEC	C1orf226	1.578e-06
syn	41272#F068#F06.8 Other specified other operations on lip	GABBR2	1.588e-06
syn	41202#B023#B02.3 Zoster ocular disease	AANAT	1.607e-06
syn	Union#N394#N39.4 Other specified urinary incontinence	GTPBP4	1.611e-06
syn	Union#U810#U81.0 Vancomycin resistant agent	GRIN1	1.612e-06
syn	41272#N191#N19.1 Ligation of varicocele	ANAPC4	1.625e-06
syn	40002#ChapterII#Chapter II Neoplasms	HMSD	1.64e-06
syn	40006#D069#D06.9 Cervix| unspecified	CPQ	1.663e-06
syn	Union#M17#M17 Gonarthrosis [arthrosis of knee]	GDAP2	1.686e-06
syn	41202#I952#I95.2 Hypotension due to drugs	PNPO	1.706e-06
syn	41272#X72#X72 Delivery of chemotherapy for neoplasm	CDX4	1.707e-06
syn	41272#J181#J18.1 Total cholecystectomy and excision of surrounding tissue	BMT2	1.721e-06
syn	40001#ChapterIV#Chapter IV Endocrine| nutritional and metabolic diseases	SDE2	1.735e-06
syn	Union#I288#I28.8 Other specified diseases of pulmonary vessels	FER	1.767e-06
syn	Union#C61#C61 Malignant neoplasm of prostate	TMPRSS4	1.772e-06
syn	41272#Y678#Y67.8 Other specified harvest of other multiple tissue	FNBP4	1.779e-06
syn	41202#N95#N95 Menopausal and other perimenopausal disorders	ZNF675	1.782e-06
syn	Union#K221#K22.1 Ulcer of oesophagus	KLHL9	1.783e-06
syn	Union#N428#N42.8 Other specified disorders of prostate	ZNF609	1.795e-06
syn	20002#1078#heart valve problem|heart murmur	TMEM52B	1.819e-06
syn	Union#S208#S20.8 Superficial injuries of other and unspecified parts of thorax	SLC4A7	1.821e-06
syn	Union#L43#L43 Lichen planus	SYCE2	1.836e-06
syn	41202#BlockC73-C75#C73-C75 Malignant neoplasms of thyroid and other endocrine glands	EED	1.854e-06
syn	41202#M2424#M24.24 Disorder of ligament (Hand)	MED1	1.854e-06
syn	41200#V051#V05.1 Extirpation of lesion of cranium	KLHL22	1.856e-06
syn	41272#Z285#Z28.5 Descending colon	UBA3	1.867e-06
syn	41202#K298#K29.8 Duodenitis	ILDR1	1.882e-06
syn	Union#E059#E05.9 Thyrotoxicosis| unspecified	CHAT	1.89e-06
syn	41202#S8281#S82.81 Fractures of other parts of lower leg (open)	KRT20	1.891e-06
syn	40006#BlockC50-C50#C50-C50 Malignant neoplasm of breast	OR6F1	1.899e-06
syn	41202#D259#D25.9 Leiomyoma of uterus| unspecified	OR52E8	1.912e-06
syn	Union#H55#H55 Nystagmus and other irregular eye movements	ST3GAL1	1.92e-06
syn	Union#F480#F48.0 Neurasthenia	SLC16A14	1.92e-06
syn	41202#H532#H53.2 Diplopia	SNX2	1.955e-06
syn	Union#C811#C81.1 Nodular sclerosis	MCHR1	1.96e-06
syn	41272#P09#P09 Other operations on vulva	ATAD1	1.966e-06
syn	Union#B26#B26 Mumps	ABCB9	1.993e-06
syn	Union#N31#N31 Neuromuscular dysfunction of bladder| not elsewhere classified	DHCR24	2.022e-06
syn	41272#B144#B14.4 Partial parathyroidectomy NEC	C1orf226	2.054e-06
syn	41200#G488#G48.8 Other specified other operations on stomach	CTPS2	2.073e-06
syn	Union#BlockM05-M14#M05-M14 Inflammatory polyarthropathies	CRABP1	2.082e-06
syn	41272#M458#M45.8 Other specified diagnostic endoscopic examination of bladder	SLC25A2	2.087e-06
syn	Union#O81#O81 Single delivery by forceps and vacuum extractor	PCNX4	2.093e-06
syn	Union#R00#R00 Abnormalities of heart beat	CRIPT	2.097e-06
syn	41202#BlockL60-L75#L60-L75 Disorders of skin appendages	C1orf109	2.102e-06
syn	41272#M382#M38.2 Cystostomy and insertion of suprapubic tube into bladder	SPI1	2.105e-06
syn	Union#BlockZ00-Z13#Z00-Z13 Persons encountering health services for examination and investigation	NPRL3	2.109e-06
syn	Union#M495#M49.5 Collapsed vertebra in diseases classified elsewhere	CHRND	2.123e-06
syn	Source of report of O81 (single delivery by forceps and vacuum extractor)	PCNX4	2.145e-06
syn	Union#M872#M87.2 Osteonecrosis due to previous trauma	RUVBL1	2.154e-06
syn	41202#T634#T63.4 Venom of other arthropods	ECSIT	2.156e-06
syn	41200#Q39#Q39 Diagnostic endoscopic examination of fallopian tube	CUL7	2.164e-06
syn	41202#I828#I82.8 Embolism and thrombosis of other specified veins	CCDC183	2.177e-06
syn	Source of report of L50 (urticaria)	RHCE	2.187e-06
syn	Union#BlockU00-U49#U00-U49 Provisional assignment of new diseases of uncertain etiology or emergency use	ADAR	2.202e-06
syn	Source of report of G04 (encephalitis, myelitis and encephalomyelitis)	DOLK	2.236e-06
syn	41200#W085#W08.5 Partial excision of bone NEC	LRRC61	2.242e-06
syn	41272#Z924#Z92.4 Chest NEC	EXT2	2.248e-06
syn	41272#Y162#Y16.2 Anastomosis of organ NOC	PTGIR	2.269e-06
syn	20002#2#dermatology	PYHIN1	2.282e-06
syn	41272#D088#D08.8 Other specified other operations on external auditory canal	TRIM2	2.286e-06
syn	Union#R72#R72 Abnormality of white blood cells| not elsewhere classified	C19orf18	2.297e-06
syn	Union#J39#J39 Other diseases of upper respiratory tract	RNF123	2.304e-06
syn	Union#G902#G90.2 Horner's syndrome	BTBD18	2.305e-06
syn	Union#I770#I77.0 Arteriovenous fistula| acquired	MTMR3	2.352e-06
syn	Union#J43#J43 Emphysema	MB	2.355e-06
syn	40006#C50#C50 Malignant neoplasm of breast	OR6F1	2.361e-06
syn	41272#M38#M38 Open drainage of bladder	SPI1	2.367e-06
syn	41200#W032#W03.2 Osteotomy of multiple metatarsals	SLC11A1	2.372e-06
syn	41202#M5464#M54.64 Pain in thoracic spine (Thoracic region)	NDUFAF5	2.388e-06
syn	41272#Q22#Q22 Bilateral excision of adnexa of uterus	BSN	2.39e-06
syn	41272#T858#T85.8 Other specified block dissection of lymph nodes	CCHCR1	2.397e-06
syn	41200#M455#M45.5 Diagnostic endoscopic examination of bladder using rigid cystoscope	USP5	2.404e-06
syn	Union#R060#R06.0 Dyspnoea	PROCA1	2.413e-06
syn	41202#K929#K92.9 Disease of digestive system| unspecified	UBR4	2.417e-06
syn	Source of report of E16 (other disorders of pancreatic internal secretion)	FREM2	2.42e-06
syn	Union#S4290#S42.90 Fracture of shoulder girdle| part unspecified (closed)	NLRP12	2.424e-06
syn	Union#H042#H04.2 Epiphora	ZNF256	2.431e-06
syn	41272#M459#M45.9 Unspecified diagnostic endoscopic examination of bladder	PPP1R9B	2.447e-06
syn	41272#H206#H20.6 Fibreoptic endoscopic resection of lesion of colon NEC	DSG3	2.447e-06
syn	41272#W803#W80.3 Open irrigation of joint NEC	PRAF2	2.455e-06
syn	Union#I64#I64 Stroke| not specified as haemorrhage or infarction	GOT1	2.458e-06
syn	41202#ChapterIV#Chapter IV Endocrine| nutritional and metabolic diseases	VWF	2.46e-06
syn	41202#H209#H20.9 Iridocyclitis| unspecified	FAM160B1	2.462e-06
syn	Union#D52#D52 Folate deficiency anaemia	OR10H5	2.466e-06
syn	41272#K525#K52.5 Open division of conducting system of heart NEC	PM20D1	2.468e-06
syn	41202#C811#C81.1 Nodular sclerosis	MCHR1	2.48e-06
syn	Source of report of L72 (follicular cysts of skin and subcutaneous tissue)	ZFHX4	2.496e-06
syn	41202#F319#F31.9 Bipolar affective disorder| unspecified	IER5L	2.499e-06
syn	41202#J459#J45.9 Asthma| unspecified	HTR3D	2.513e-06
syn	Union#M775#M77.5 Other enthesopathy of foot	C8A	2.526e-06
syn	41202#M138#M13.8 Other specified arthritis	ANKRD28	2.54e-06
syn	41202#J37#J37 Chronic laryngitis and laryngotracheitis	DGAT2L6	2.542e-06
syn	41200#K454#K45.4 Anastomosis of mammary artery to coronary artery NEC	TRAPPC1	2.552e-06
syn	Union#A411#A41.1 Septicaemia due to other specified staphylococcus	GPBAR1	2.557e-06
syn	41202#K148#K14.8 Other diseases of tongue	CYP3A4	2.558e-06
syn	41202#J341#J34.1 Cyst and mucocele of nose and nasal sinus	RHOQ	2.559e-06
syn	41202#K86#K86 Other diseases of pancreas	SETD1A	2.561e-06
syn	41202#M190#M19.0 Primary arthrosis of other joints	CLIC4	2.573e-06
syn	41202#K802#K80.2 Calculus of gallbladder without cholecystitis	EPN2	2.584e-06
syn	41202#D252#D25.2 Subserosal leiomyoma of uterus	IVL	2.596e-06
syn	41202#J931#J93.1 Other spontaneous pneumothorax	OAF	2.615e-06
syn	41272#B285#B28.5 Wire guided partial excision of breast	TBPL1	2.633e-06
syn	20002#20#fracture upper limb & shoulder	ACBD5	2.649e-06
syn	Union#BlockC60-C63#C60-C63 Malignant neoplasms of male genital organs	TMPRSS4	2.649e-06
syn	20002#1397#other demyelinating disease (not multiple sclerosis)	ASAP3	2.654e-06
syn	Union#I351#I35.1 Aortic (valve) insufficiency	ADAMTS20	2.683e-06
syn	Union#BlockI60-I69#I60-I69 Cerebrovascular diseases	EIF4B	2.687e-06
syn	41202#R876#R87.6 Abnormal cytological findings	OR10Q1	2.706e-06
syn	41272#W668#W66.8 Other specified primary closed reduction of traumatic dislocation of joint	CD244	2.713e-06
syn	41272#Y803#Y80.3 Inhalation anaesthetic NEC	OR10R2	2.744e-06
syn	Union#J303#J30.3 Other allergic rhinitis	TSPYL5	2.757e-06
syn	41200#ChapterW#Chapter W - Other Bones and Joints	GPR62	2.771e-06
syn	41272#Y061#Y06.1 Marsupialisation of organ NOC	ITPR1	2.772e-06
syn	41200#C851#C85.1 Retinopexy using cryotherapy	INTS14	2.829e-06
syn	Source of report of H44 (disorders of globe)	PGBD5	2.846e-06
syn	40006#C20#C20 Malignant neoplasm of rectum	EPOP	2.85e-06
syn	41202#S5261#S52.61 Fracture of lower end of both ulna and radius (open)	NCOA4	2.852e-06
syn	41272#Y16#Y16 Connection of organ NOC	PTGIR	2.859e-06
syn	41202#N950#N95.0 Postmenopausal bleeding	ZNF675	2.862e-06
syn	41272#G488#G48.8 Other specified other operations on stomach	CTPS2	2.877e-06
syn	Union#Q60#Q60 Renal agenesis and other reduction defects of kidney	LINGO4	2.886e-06
syn	41272#C091#C09.1 Replacement of lateral canthal tendon using tarsal strip	OR4A15	2.894e-06
syn	Union#BlockZ00-Z13#Z00-Z13 Persons encountering health services for examination and investigation	WWC1	2.903e-06
syn	Union#M2324#M23.24 Derangement of meniscus due to old tear or injury (Lateral collateral ligament or Anterior horn of lateral meniscus)	NLRP1	2.905e-06
syn	Source of report of I28 (other diseases of pulmonary vessels)	FNDC3A	2.911e-06
syn	41200#ChapterG#Chapter G - Upper Digestive System	NOTO	2.92e-06
syn	Union#S63#S63 Dislocation| sprain and strain of joints and ligaments at wrist and hand level	ACOT4	2.92e-06
syn	41272#Z788#Z78.8 Specified bone of lower leg NEC	SIX4	2.945e-06
syn	41272#ChapterM#Chapter M - Urinary	ENSA	2.946e-06
syn	41200#G211#G21.1 Intubation of oesophagus for pH manometry	ZBTB43	2.955e-06
syn	41202#G319#G31.9 Degenerative disease of nervous system| unspecified	CCDC59	2.956e-06
syn	41272#L394#L39.4 Arteriography of subclavian artery	PAX7	2.957e-06
syn	Source of report of N39 (other disorders of urinary system)	NEDD4	2.96e-06
syn	41202#J45#J45 Asthma	HTR3D	2.966e-06
syn	41202#O368#O36.8 Maternal care for other specified foetal problems	TMTC1	2.966e-06
syn	Union#D069#D06.9 Cervix| unspecified	CPQ	2.967e-06
syn	41202#I10#I10 Essential (primary) hypertension	POP4	2.994e-06
syn	41202#S9230#S92.30 Fracture of metatarsal bone (closed)	KLC2	2.994e-06
syn	41272#C851#C85.1 Retinopexy using cryotherapy	NFX1	3.004e-06
syn	41202#E222#E22.2 Syndrome of inappropriate secretion of antidiuretic hormone	RSPO4	3.004e-06
syn	41202#T63#T63 Toxic effect of contact with venomous animals	ECSIT	3.021e-06
syn	Union#S21#S21 Open wound of thorax	DUSP15	3.022e-06
syn	Union#R600#R60.0 Localised oedema	LINGO3	3.034e-06
syn	41272#Y82#Y82 Local anaesthetic	RPL37A	3.039e-06
syn	41272#X388#X38.8 Other specified subcutaneous injection	COL28A1	3.043e-06
syn	42009#Source of ischaemic stroke report	KDELR3	3.044e-06
syn	41202#K862#K86.2 Cyst of pancreas	AK9	3.053e-06
syn	41272#ChapterG#Chapter G - Upper Digestive System	NOTO	3.062e-06
syn	23063#HTLV-1 seropositivity for Human T-Lymphotropic Virus 1	OR9G4	3.07e-06
syn	41200#E427#E42.7 Removal of tracheostomy tube	CEP95	3.087e-06
syn	41202#BlockJ40-J47#J40-J47 Chronic lower respiratory diseases	TSSK1B	3.088e-06
syn	Union#E050#E05.0 Thyrotoxicosis with diffuse goitre	ACAT2	3.09e-06
syn	Union#G37#G37 Other demyelinating diseases of central nervous system	COPA	3.123e-06
syn	41272#Y82#Y82 Local anaesthetic	NUBP1	3.173e-06
syn	Source of report of G03 (meningitis due to other and unspecified causes)	ST6GALNAC1	3.175e-06
syn	41272#T125#T12.5 Attention to tube drain into pleural cavity	SUPT7L	3.193e-06
syn	Union#I470#I47.0 Reentry ventricular arrhythmia	HACE1	3.197e-06
syn	41202#J370#J37.0 Chronic laryngitis	DGAT2L6	3.205e-06
syn	41200#T20#T20 Primary repair of inguinal hernia	ZNF304	3.215e-06
syn	41202#L022#L02.2 Cutaneous abscess| furuncle and carbuncle of trunk	ZNF302	3.244e-06
syn	40006#C911#C91.1 Chronic lymphocytic leukaemia	IGLL5	3.248e-06
syn	Union#N89#N89 Other noninflammatory disorders of vagina	SETX	3.286e-06
syn	Union#I69#I69 Sequelae of cerebrovascular disease	EIF4A3	3.301e-06
syn	41272#Z72#Z72 Other bone of arm or wrist	NDUFA9	3.304e-06
syn	41272#W779#W77.9 Unspecified stabilising operations on joint	MTTP	3.308e-06
syn	Union#W10#W10 Fall on and from stairs and steps	SLC25A51	3.316e-06
syn	41202#M795#M79.5 Residual foreign body in soft tissue	TRPS1	3.318e-06
syn	41272#G45#G45 Diagnostic fibreoptic endoscopic examination of upper gastrointestinal tract	NOTO	3.337e-06
syn	41202#N433#N43.3 Hydrocele| unspecified	LRRIQ1	3.358e-06
syn	41200#W975#W97.5 Primary reverse polarity total prosthetic replacement of shoulder joint not using cement	R3HCC1	3.362e-06
syn	41272#W975#W97.5 Primary reverse polarity total prosthetic replacement of shoulder joint not using cement	R3HCC1	3.362e-06
syn	Union#J439#J43.9 Emphysema| unspecified	SELENOW	3.371e-06
syn	Union#H333#H33.3 Retinal breaks without detachment	NUB1	3.373e-06
syn	41202#K14#K14 Diseases of tongue	UBE2E1	3.389e-06
syn	Source of report of D52 (folate deficiency anaemia)	OR10H5	3.421e-06
syn	Union#S92#S92 Fracture of foot| except ankle	MCM5	3.435e-06
syn	41202#M241#M24.1 Other articular cartilage disorders	UNC80	3.438e-06
syn	Union#K264#K26.4 Chronic or unspecified with haemorrhage	MMD	3.441e-06
syn	Union#M0640#M06.40 Inflammatory polyarthropathy (Multiple sites)	ADAM11	3.48e-06
syn	Union#BlockI10-I15#I10-I15 Hypertensive diseases	TPI1	3.504e-06
syn	Union#G440#G44.0 Cluster headache syndrome	CSKMT	3.508e-06
syn	Union#F172#F17.2 Dependence syndrome	NKX3-1	3.51e-06
syn	Source of report of G25 (other extrapyramidal and movement disorders)	GGA1	3.511e-06
syn	22129#Doctor diagnosed chronic bronchitis	DDX41	3.546e-06
syn	Source of report of B07 (viral warts)	ABHD11	3.562e-06
syn	20002#1531#post-natal depression	GPX4	3.562e-06
syn	Union#I800#I80.0 Phlebitis and thrombophlebitis of superficial vessels of lower extremities	SRFBP1	3.57e-06
syn	41272#S532#S53.2 Injection of therapeutic substance into skin	SUPT7L	3.631e-06
syn	41200#H60#H60 Other operations on pilonidal sinus	POMGNT1	3.64e-06
syn	Union#K089#K08.9 Disorder of teeth and supporting structures| unspecified	ROS1	3.64e-06
syn	41272#W76#W76 Other operations on ligament	AZGP1	3.655e-06
syn	Union#E66#E66 Obesity	KCNA7	3.669e-06
syn	41272#X323#X32.3 Exchange of plasma (2-9)	RNF17	3.671e-06
syn	41202#BlockE70-E90#E70-E90 Metabolic disorders	VWF	3.673e-06
syn	Union#L020#L02.0 Cutaneous abscess| furuncle and carbuncle of face	CYP2A6	3.682e-06
syn	41200#H206#H20.6 Fibreoptic endoscopic resection of lesion of colon NEC	DSG3	3.689e-06
syn	41200#T453#T45.3 Image controlled percutaneous drainage of abdominal abscess NEC	CSRNP1	3.693e-06
syn	41272#C121#C12.1 Excision of lesion of eyelid NEC	RASL10A	3.696e-06
syn	40011#9823#Chronic lymphocytic leukemia|small lymphocytic lymphoma	IGLL5	3.717e-06
syn	Union#K808#K80.8 Other cholelithiasis	SUN1	3.724e-06
syn	Union#C78#C78 Secondary malignant neoplasm of respiratory and digestive organs	RAB43	3.741e-06
syn	Union#T634#T63.4 Venom of other arthropods	ECSIT	3.742e-06
syn	Source of report of L28 (lichen simplex chronicus and prurigo)	DIRAS1	3.76e-06
syn	41272#V051#V05.1 Extirpation of lesion of cranium	KLHL22	3.761e-06
syn	41200#E051#E05.1 Cauterisation of internal nose	EDNRB	3.765e-06
syn	Union#M4782#M47.82 Other spondylosis (Cervical region)	TOX4	3.775e-06
syn	40002#ChapterVI#Chapter VI Diseases of the nervous system	CCDC117	3.797e-06
syn	20001#1048#leukaemia	IGLL5	3.799e-06
syn	41202#K868#K86.8 Other specified diseases of pancreas	PEF1	3.808e-06
syn	Union#H93#H93 Other disorders of ear| not elsewhere classified	TANGO6	3.813e-06
syn	41272#Y822#Y82.2 Injection of local anaesthetic NEC	NUBP1	3.826e-06
syn	Union#M2578#M25.78 Osteophyte (Other)	CHMP1A	3.827e-06
syn	Union#L50#L50 Urticaria	RHCE	3.835e-06
syn	Source of report of E11 (non-insulin-dependent diabetes mellitus)	PGAP3	3.839e-06
syn	Union#N390#N39.0 Urinary tract infection| site not specified	AMER3	3.839e-06
syn	41272#P091#P09.1 Biopsy of lesion of vulva	ATAD1	3.849e-06
syn	41200#N283#N28.3 Plication of corpora of penis	CCNL2	3.859e-06
syn	Union#R631#R63.1 Polydipsia	KCNK3	3.872e-06
syn	41202#L819#L81.9 Disorder of pigmentation| unspecified	FRMD4B	3.883e-06
syn	41202#S429#S42.9 Fracture of shoulder girdle| part unspecified	NLRP12	3.893e-06
syn	Source of report of F07 (personality and behavioural disorders due to brain disease, damage and dysfunction)	UBE2T	3.899e-06
syn	41202#C155#C15.5 Lower third of oesophagus	MSANTD3	3.91e-06
syn	41200#W903#W90.3 Injection of therapeutic substance into joint	IFNA14	3.918e-06
syn	Union#E73#E73 Lactose intolerance	OGN	3.92e-06
syn	Union#Q668#Q66.8 Other congenital deformities of feet	ABCE1	3.926e-06
syn	41200#B311#B31.1 Reduction mammoplasty	DLGAP1	3.927e-06
syn	41272#X29#X29 Continuous Infusion of therapeutic substance	ROM1	3.931e-06
syn	Union#G03#G03 Meningitis due to other and unspecified causes	ST6GALNAC1	3.935e-06
syn	Union#S5261#S52.61 Fracture of lower end of both ulna and radius (open)	NCOA4	3.942e-06
syn	41272#H232#H23.2 Endoscopic cauterisation of lesion of lower bowel using fibreoptic sigmoidoscope	KCNC4	3.947e-06
syn	Union#I7021#I70.21 Atherosclerosis of arteries of extremities (with gangrene)	C1QA	3.955e-06
syn	Union#D125#D12.5 Sigmoid colon	MRPL12	3.962e-06
syn	Union#E612#E61.2 Magnesium deficiency	MKRN2OS	3.963e-06
syn	40011#8000#Neoplasm	KIAA1958	3.966e-06
syn	Union#S2210#S22.10 Multiple fractures of thoracic spine (closed)	HOXD4	3.988e-06
syn	Union#J06#J06 Acute upper respiratory infections of multiple and unspecified sites	NECTIN4	4.007e-06
syn	41202#C780#C78.0 Secondary malignant neoplasm of lung	CHMP1B	4.01e-06
syn	41200#E276#E27.6 Examination of pharynx under anaesthetic	B3GALT4	4.04e-06
syn	41272#T85#T85 Block dissection of lymph nodes	KLHL41	4.04e-06
syn	Union#M4196#M41.96 Scoliosis| unspecified (Lumbar region)	DEFB136	4.064e-06
syn	41272#T39#T39 Operations on posterior peritoneum	PRICKLE1	4.077e-06
syn	Source of report of K40 (inguinal hernia)	SEZ6L	4.087e-06
syn	Union#S9230#S92.30 Fracture of metatarsal bone (closed)	ZNF836	4.092e-06
syn	41202#R208#R20.8 Other and unspecified disturbances of skin sensation	ERICH1	4.128e-06
syn	41272#J03#J03 Extirpation of lesion of liver	TCEAL3	4.156e-06
syn	40011#8000#Neoplasm	CENPU	4.164e-06
syn	41272#W064#W06.4 Total excision of sesamoid bone NEC	GAR1	4.168e-06
syn	Source of report of N13 (obstructive and reflux uropathy)	ARF6	4.168e-06
syn	41200#E05#E05 Surgical arrest of bleeding from internal nose	EDNRB	4.174e-06
syn	41272#N20#N20 Other operations on spermatic cord	BAG4	4.174e-06
syn	Union#E66#E66 Obesity	JPH3	4.196e-06
syn	Union#S020#S02.0 Fracture of vault of skull	IGFBP7	4.197e-06
syn	41272#ChapterZ#Chapter Z - Subsidiary Classification of Sites of Operation	EXD1	4.198e-06
syn	41272#S12#S12 Phototherapy to skin	WFDC10A	4.207e-06
syn	Union#S65#S65 Injury of blood vessels at wrist and hand level	ITGAM	4.214e-06
syn	20002#1538#arthritis (nos)	EIF4G3	4.219e-06
syn	Union#U822#U82.2 Extended spectrum betalactamase (ESBL) resistance	ITIH5	4.242e-06
syn	Union#M859#M85.9 Disorder of bone density and structure| unspecified	TMEM160	4.246e-06
syn	41272#V403#V40.3 Posterior instrumented fusion of thoracic spine NEC	LRRC23	4.259e-06
syn	20002#1533#disc degeneration	SESTD1	4.269e-06
syn	41202#H921#H92.1 Otorrhoea	SLC12A7	4.288e-06
syn	41272#X558#X55.8 Other specified other operations on unspecified organ	KHSRP	4.3e-06
syn	Union#S29#S29 Other and unspecified injuries of thorax	BAHD1	4.31e-06
syn	Union#K429#K42.9 Umbilical hernia without obstruction or gangrene	JAG2	4.317e-06
syn	41200#F34#F34 Excision of tonsil	VAC14	4.327e-06
syn	41202#Z850#Z85.0 Personal history of malignant neoplasm of digestive organs	PTK2B	4.349e-06
syn	Source of report of N31 (neuromuscular dysfunction of bladder, not elsewhere classified)	DHCR24	4.37e-06
syn	Union#BlockZ40-Z54#Z40-Z54 Persons encountering health services for specific procedures and health care	METRN	4.373e-06
syn	Union#M4712#M47.12 Other spondylosis with myelopathy (Cervical region)	STEAP2	4.373e-06
syn	41272#Z569#Z56.9 Muscle of hand NEC	RITA1	4.374e-06
syn	Union#H350#H35.0 Background retinopathy and retinal vascular changes	CTPS1	4.396e-06
syn	40011#8160#Bile Duct Adenocarcinoma	CELSR3	4.397e-06
syn	Union#R84#R84 Abnormal findings in specimens from respiratory organs and thorax	ANKRD40	4.429e-06
syn	41202#S208#S20.8 Superficial injuries of other and unspecified parts of thorax	SLC4A7	4.431e-06
syn	Union#I080#I08.0 Disorders of both mitral and aortic valves	PIGZ	4.433e-06
syn	41202#M629#M62.9 Disorder of muscle| unspecified	TLL1	4.434e-06
syn	Union#J320#J32.0 Chronic maxillary sinusitis	IRF4	4.435e-06
syn	40011#1#(8000-8009) Not otherwise specified	CENPU	4.44e-06
syn	41272#W424#W42.4 Attention to total prosthetic replacement of knee joint NEC	ZNF77	4.442e-06
syn	41202#ChapterI#Chapter I Certain infectious and parasitic diseases	SPEF2	4.446e-06
syn	Union#K761#K76.1 Chronic passive congestion of liver	KIAA1549L	4.455e-06
syn	41200#W788#W78.8 Other specified release of contracture of joint	PHLPP2	4.456e-06
syn	41202#T781#T78.1 Other adverse food reactions| not elsewhere classified	MYL12B	4.458e-06
syn	40011#1#(8000-8009) Not otherwise specified	KIAA1958	4.46e-06
syn	41200#G32#G32 Connection of stomach to transposed jejunum	HYAL2	4.467e-06
syn	Union#D68#D68 Other coagulation defects	LCN2	4.473e-06
syn	Union#I739#I73.9 Peripheral vascular disease| unspecified	SIPA1L3	4.48e-06
syn	41202#H74#H74 Other disorders of middle ear and mastoid	MINDY3	4.49e-06
syn	41272#N283#N28.3 Plication of corpora of penis	CCNL2	4.495e-06
syn	Source of report of O60 (preterm delivery)	PSD3	4.495e-06
syn	Union#O60#O60 Preterm delivery	PSD3	4.495e-06
syn	Union#C343#C34.3 Lower lobe| bronchus or lung	DNAJA2	4.501e-06
syn	Union#U81#U81 Agent resistant to vancomycin and related antibiotics	GRIN1	4.502e-06
syn	41272#V40#V40 Stabilisation of spine	NYNRIN	4.503e-06
syn	41272#Y219#Y21.9 Unspecified cytology of organ NOC	IBA57	4.516e-06
syn	41200#Q02#Q02 Destruction of lesion of cervix uteri	SQLE	4.52e-06
syn	Union#M49#M49 Spondylopathies in diseases classified elsewhere	CHRND	4.524e-06
syn	41202#M2389#M23.89 Other internal derangements of knee (Unspecified ligament or Unspecified meniscus)	ALPP	4.528e-06
syn	Union#C180#C18.0 Caecum	PLEKHG3	4.533e-06
syn	Union#I63#I63 Cerebral infarction	KDELR3	4.544e-06
syn	41202#G588#G58.8 Other specified mononeuropathies	SCML4	4.568e-06
syn	41200#S27#S27 Other local flap of skin	TEX11	4.584e-06
syn	41200#Q031#Q03.1 Knife cone biopsy of cervix uteri	WDR37	4.596e-06
syn	41202#N85#N85 Other noninflammatory disorders of uterus| except cervix	EED	4.596e-06
syn	41202#R87#R87 Abnormal findings in specimens from female genital organs	OR10Q1	4.598e-06
syn	41272#T29#T29 Operations on umbilicus	ID2	4.64e-06
syn	41272#Z976#Z97.6 Iliac artery NEC	TRDMT1	4.645e-06
syn	41202#S668#S66.8 Injury of other muscles and tendons at wrist and hand level	ATXN7L1	4.66e-06
syn	41272#E082#E08.2 Extirpation of lesion of internal nose NEC	LONP1	4.664e-06
syn	Source of report of J06 (acute upper respiratory infections of multiple and unspecified sites)	NECTIN4	4.665e-06
syn	Union#E232#E23.2 Diabetes insipidus	RGS6	4.67e-06
syn	41200#G448#G44.8 Other specified other therapeutic fibreoptic endoscopic operations on upper gastrointestinal tract	EFCAB14	4.691e-06
syn	41272#Z04#Z04 Other cranial nerve	MOB1B	4.693e-06
syn	41202#I495#I49.5 Sick sinus syndrome	MUC22	4.707e-06
syn	41200#V404#V40.4 Posterior instrumented fusion of lumbar spine NEC	TIGD2	4.72e-06
syn	41272#Y221#Y22.1 Aspiration of haematoma of organ NOC	OPN5	4.725e-06
syn	41202#K225#K22.5 Diverticulum of oesophagus| acquired	UGT1A10	4.725e-06
syn	Union#G961#G96.1 Disorders of meninges| not elsewhere classified	PNMA8A	4.725e-06
syn	Source of report of H18 (other disorders of cornea)	SP7	4.732e-06
syn	41272#V445#V44.5 Balloon kyphoplasty of fracture of spine	CTRL	4.739e-06
syn	41200#W09#W09 Extirpation of lesion of bone	CT45A10	4.749e-06
syn	41200#G48#G48 Other operations on stomach	CTPS2	4.763e-06
syn	Union#S221#S22.1 Multiple fractures of thoracic spine	HOXD4	4.771e-06
syn	Union#BlockJ09-J18#J09-J18 Influenza and pneumonia	INMT	4.773e-06
syn	41202#J929#J92.9 Pleural plaque without asbestos	NXPH2	4.774e-06
syn	41200#N304#N30.4 Dorsal slit of prepuce	GOT1	4.8e-06
syn	41202#O365#O36.5 Maternal care for poor foetal growth	MEIOB	4.801e-06
syn	41202#D128#D12.8 Rectum	DNAH9	4.812e-06
syn	41202#N43#N43 Hydrocele and spermatocele	LRRIQ1	4.846e-06
syn	Source of report of M50 (cervical disk disorders)	ZFP90	4.848e-06
syn	Union#A403#A40.3 Septicaemia due to Streptococcus pneumoniae	UNC45A	4.849e-06
syn	41272#Z697#Z69.7 Lower end of humerus NEC	KRTAP5-8	4.851e-06
syn	Union#I67#I67 Other cerebrovascular diseases	ZC3H15	4.869e-06
syn	Union#M2424#M24.24 Disorder of ligament (Hand)	MED1	4.91e-06
syn	41202#K572#K57.2 Diverticular disease of large intestine with perforation and abscess	SHQ1	4.93e-06
syn	Union#I49#I49 Other cardiac arrhythmias	NDFIP2	4.932e-06
syn	41202#O64#O64 Obstructed labour due to malposition and malpresentation of foetus	RASAL2	4.949e-06
syn	20002#1628#fracture nose	ZFAND3	4.962e-06
syn	Union#I652#I65.2 Occlusion and stenosis of carotid artery	SLITRK2	4.979e-06
syn	41272#T291#T29.1 Excision of umbilicus	ID2	4.98e-06
syn	41200#P242#P24.2 Sacrocolpopexy	HIST1H4L	5.003e-06
syn	41272#L881#L88.1 Percutaneous transluminal laser ablation of long saphenous vein	KCNA10	5.005e-06
syn	Union#L900#L90.0 Lichen sclerosus et atrophicus	KRTDAP	5.012e-06
syn	Union#T63#T63 Toxic effect of contact with venomous animals	ECSIT	5.018e-06
syn	Union#BlockS00-S09#S00-S09 Injuries to the head	STK36	5.041e-06
syn	Union#Q24#Q24 Other congenital malformations of heart	CCDC40	5.052e-06
syn	Union#R68#R68 Other general symptoms and signs	NSD2	5.061e-06
syn	41200#E068#E06.8 Other specified packing of cavity of nose	CEPT1	5.062e-06
syn	41272#H60#H60 Other operations on pilonidal sinus	POMGNT1	5.072e-06
syn	41272#C09#C09 Replacement of canthal tendon	OR4A15	5.079e-06
syn	41202#T833#T83.3 Mechanical complication of intra-uterine contraceptive device	CTNND1	5.089e-06
syn	41200#G421#G42.1 Fibreoptic endoscopic submucosal resection of lesion of upper gastrointestinal tract	GTF3C2	5.101e-06
syn	41202#N329#N32.9 Bladder disorder| unspecified	BECN1	5.102e-06
syn	Union#R07#R07 Pain in throat and chest	METTL4	5.11e-06
syn	41202#M50#M50 Cervical disk disorders	ZFP90	5.141e-06
syn	Source of report of E05 (thyrotoxicosis [hyperthyroidism])	ADRA1A	5.148e-06
syn	Union#M71#M71 Other bursopathies	CHMP1B	5.149e-06
syn	41202#S12#S12 Fracture of neck	KHDRBS1	5.161e-06
syn	Union#BlockC15-C26#C15-C26 Malignant neoplasms of digestive organs	MAEA	5.179e-06
syn	Union#E109#E10.9 Without complications	MARS2	5.18e-06
syn	41200#X715#X71.5 Procurement of drugs for chemotherapy for neoplasm for regimens in Band 10	RCN1	5.183e-06
syn	41272#T033#T03.3 Reopening of chest and re-exploration of intrathoracic operation site NEC	LRPPRC	5.207e-06
syn	Union#O262#O26.2 Pregnancy care of habitual aborter	TPTE	5.215e-06
syn	Union#N904#N90.4 Leukoplakia of vulva	BLOC1S5	5.226e-06
syn	41200#X714#X71.4 Procurement of drugs for chemotherapy for neoplasm for regimens in Band 9	FRMD4B	5.273e-06
syn	Union#ChapterXI#Chapter XI Diseases of the digestive system	UNKL	5.281e-06
syn	41200#L881#L88.1 Percutaneous transluminal laser ablation of long saphenous vein	KCNA10	5.283e-06
syn	Union#G473#G47.3 Sleep apnoea	JAM3	5.291e-06
syn	41202#M7667#M76.67 Achilles tendinitis (Ankle and foot)	SMURF1	5.293e-06
syn	Union#M179#M17.9 Gonarthrosis| unspecified	GDAP2	5.296e-06
syn	40001#K559#K55.9 Vascular disorder of intestine| unspecified	RBMXL1	5.309e-06
syn	Union#R56#R56 Convulsions| not elsewhere classified	GPR21	5.31e-06
syn	Union#O688#O68.8 Labour and delivery complicated by other evidence of foetal stress	TAS2R39	5.311e-06
syn	Source of report of K50 (crohn's disease [regional enteritis])	SMTN	5.315e-06
syn	41202#M9075#M90.75 Fracture of bone in neoplastic disease (Pelvic region and thigh)	ZGRF1	5.318e-06
syn	20001#1040#uterine|endometrial cancer	FLII	5.327e-06
syn	41202#B99#B99 Other and unspecified infectious diseases	CDKN3	5.327e-06
syn	41202#BlockR83-R89#R83-R89 Abnormal findings on examination of other body fluids| substances and tissues| without diagnosis	OR10Q1	5.332e-06
syn	Union#G04#G04 Encephalitis| myelitis and encephalomyelitis	DOLK	5.337e-06
syn	Union#M10#M10 Gout	FTO	5.347e-06
syn	41200#M672#M67.2 Endoscopic destruction of lesion of prostate NEC	NEK8	5.353e-06
syn	Union#M4789#M47.89 Other spondylosis (Site unspecified)	PHKA2	5.367e-06
syn	42015#Source of asthma report	RAI2	5.38e-06
syn	Union#H045#H04.5 Stenosis and insufficiency of lachrymal passages	EPN3	5.387e-06
syn	40002#E78#E78 Disorders of lipoprotein metabolism and other lipidaemias	RBFOX3	5.411e-06
syn	41202#E04#E04 Other non-toxic goitre	CD248	5.414e-06
syn	Union#U830#U83.0 Resistance to vancomycin	CREB3L3	5.422e-06
syn	41202#O468#O46.8 Other antepartum haemorrhage	ELP5	5.431e-06
syn	41200#G183#G18.3 Endoscopic dilation of oesophagus using rigid oesophagoscope NEC	GPR63	5.447e-06
syn	41200#B283#B28.3 Excision of lesion of breast NEC	CCT8L2	5.451e-06
syn	Union#I951#I95.1 Orthostatic hypotension	INPP5F	5.456e-06
syn	41272#Y973#Y97.3 Radiology with post contrast	CTNNBL1	5.47e-06
syn	Source of report of E28 (ovarian dysfunction)	NSFL1C	5.487e-06
syn	Union#E669#E66.9 Obesity| unspecified	KCNA7	5.49e-06
syn	41272#J37#J37 Other open operations on bile duct	DIRC1	5.491e-06
syn	41202#G454#G45.4 Transient global amnesia	ATP6V1G2	5.492e-06
syn	Union#L899#L89.9 Decubitus ulcer and pressure area| unspecified	GALNT3	5.493e-06
syn	Source of report of L70 (acne)	VAX1	5.495e-06
syn	41272#U31#U31 Pacemaker testing	DCK	5.521e-06
syn	41272#Q031#Q03.1 Knife cone biopsy of cervix uteri	WDR37	5.522e-06
syn	Union#M485#M48.5 Collapsed vertebra| not elsewhere classified	UGDH	5.524e-06
syn	41272#G421#G42.1 Fibreoptic endoscopic submucosal resection of lesion of upper gastrointestinal tract	GTF3C2	5.537e-06
syn	41200#Q112#Q11.2 Dilation of cervix uteri and evacuation of products of conception from uterus NEC	PLCB2	5.556e-06
syn	Union#BlockT66-T78#T66-T78 Other and unspecified effects of external causes	CNIH2	5.561e-06
syn	Union#F07#F07 Personality and behavioural disorders due to brain disease| damage and dysfunction	UBE2T	5.573e-06
syn	Union#I10#I10 Essential (primary) hypertension	CLRN2	5.599e-06
syn	41272#Q165#Q16.5 Radiofrequency ablation of endometrium	TMEM131	5.604e-06
syn	Source of report of J33 (nasal polyp)	OR4K15	5.612e-06
syn	Union#U837#U83.7 Resistance to multiple antibiotics	DALRD3	5.615e-06
syn	Union#M5437#M54.37 Sciatica (Lumbosacral region)	SLCO1A2	5.62e-06
syn	41200#R29#R29 Manual removal of products of conception from delivered uterus	ELMOD2	5.623e-06
syn	41272#A20#A20 Other operations on ventricle of brain	DLGAP4	5.647e-06
syn	41202#R001#R00.1 Bradycardia| unspecified	AMIGO2	5.655e-06
syn	41200#C181#C18.1 Correction of ptosis of eyelid using levator muscle technique	COG3	5.658e-06
syn	41200#H502#H50.2 Anterior repair of anal sphincter	GRIA1	5.66e-06
syn	Union#M543#M54.3 Sciatica	ALKBH2	5.66e-06
syn	Union#C53#C53 Malignant neoplasm of cervix uteri	STIM1	5.68e-06
syn	41272#K40#K40 Saphenous vein graft replacement of coronary artery	SLC25A16	5.696e-06
syn	41272#Y801#Y80.1 Inhalation anaesthetic using muscle relaxant	RPL37A	5.704e-06
syn	Union#J459#J45.9 Asthma| unspecified	RAI2	5.704e-06
syn	Union#D26#D26 Other benign neoplasms of uterus	C1QA	5.722e-06
syn	41200#J53#J53 Endoscopic ultrasound examination of bile duct	DNAH3	5.723e-06
syn	41200#H42#H42 Perineal operations for prolapse of rectum	PTF1A	5.727e-06
syn	Union#T13#T13 Other injuries of lower limb| level unspecified	NSD3	5.731e-06
syn	41200#V19#V19 Other operations on mandible	CYP3A43	5.735e-06
syn	41272#W596#W59.6 Revision of fusion of joint of toe	EIF1AX	5.737e-06
syn	41202#O60#O60 Preterm delivery	ANXA10	5.739e-06
syn	41202#D123#D12.3 Transverse colon	SLC1A6	5.768e-06
syn	Union#BlockH40-H42#H40-H42 Glaucoma	PADI1	5.77e-06
syn	41202#J44#J44 Other chronic obstructive pulmonary disease	TEN1	5.774e-06
syn	41272#Q112#Q11.2 Dilation of cervix uteri and evacuation of products of conception from uterus NEC	PLCB2	5.784e-06
syn	41202#J989#J98.9 Respiratory disorder| unspecified	PTPRO	5.807e-06
syn	41202#C443#C44.3 Skin of other and unspecified parts of face	CHRM4	5.817e-06
syn	41272#H25#H25 Diagnostic endoscopic examination of lower bowel using fibreoptic sigmoidoscope	ZNF771	5.818e-06
syn	41202#N994#N99.4 Postprocedural pelvic peritoneal adhesions	PNMA5	5.819e-06
syn	41200#Q18#Q18 Diagnostic endoscopic examination of uterus	UXT	5.825e-06
syn	Source of report of B05 (measles)	ABCB9	5.825e-06
syn	41200#D06#D06 Other operations on external ear	TIRAP	5.826e-06
syn	Union#B07#B07 Viral warts	ABHD11	5.838e-06
syn	Union#B980#B98.0 Helicobacter pylori [H.pylori] as the cause of diseases classified to other chapters	JADE3	5.846e-06
syn	Source of report of E86 (volume depletion)	PPP1R1B	5.864e-06
syn	41200#L913#L91.3 Attention to central venous catheter NEC	RGL2	5.869e-06
syn	41202#M4786#M47.86 Other spondylosis (Lumbar region)	SMARCC1	5.878e-06
syn	41200#S411#S41.1 Primary suture of skin of head or neck NEC	MS4A6A	5.894e-06
syn	42013#Source of subarachnoid haemorrhage report	CDCA3	5.915e-06
syn	Union#M419#M41.9 Scoliosis| unspecified	PIGZ	5.936e-06
syn	41200#T55#T55 Release of fascia	GIP	5.941e-06
syn	40002#BlockT08-T14#T08-T14 Injuries to unspecified part of trunk| limb or body region	AP1S1	5.943e-06
syn	Union#F019#F01.9 Vascular dementia| unspecified	CEBPZ	5.945e-06
syn	Union#H92#H92 Otalgia and effusion of ear	LIMCH1	5.949e-06
syn	41200#X298#X29.8 Other specified continuous Infusion of therapeutic substance	NOTCH2	5.962e-06
syn	Union#F322#F32.2 Severe depressive episode without psychotic symptoms	FRMD1	5.975e-06
syn	20002#1476#sciatica	PDCD10	5.984e-06
syn	41200#X998#X99.8 No procedure performed	LHX8	5.989e-06
syn	20002#1290#deliberate self-harm|suicide attempt	ANGPT4	6.007e-06
syn	Union#N811#N81.1 Cystocele	IGFBP1	6.009e-06
syn	41202#BlockC15-C26#C15-C26 Malignant neoplasms of digestive organs	MAEA	6.028e-06
syn	41200#X29#X29 Continuous Infusion of therapeutic substance	ROM1	6.044e-06
syn	41272#Y822#Y82.2 Injection of local anaesthetic NEC	SORD	6.048e-06
syn	41202#N739#N73.9 Female pelvic inflammatory disease| unspecified	RAB1A	6.061e-06
syn	41272#H524#H52.4 Rubber band ligation of haemorrhoid	POLR3E	6.067e-06
syn	41272#R30#R30 Other operations on delivered uterus	SYT2	6.095e-06
syn	20002#1427#polycystic kidney	ZNF628	6.096e-06
syn	41200#W90#W90 Puncture of joint	DUSP28	6.109e-06
syn	Union#O234#O23.4 Unspecified infection of urinary tract in pregnancy	PERP	6.112e-06
syn	Source of report of N40 (hyperplasia of prostate)	KCNIP3	6.114e-06
syn	41200#G452#G45.2 Fibreoptic endoscopic ultrasound examination of upper gastrointestinal tract	S100A16	6.119e-06
syn	41200#W788#W78.8 Other specified release of contracture of joint	CFB	6.13e-06
syn	Source of report of L13 (other bullous disorders)	STXBP4	6.13e-06
syn	Union#M49#M49 Spondylopathies in diseases classified elsewhere	PAPOLB	6.134e-06
syn	41272#H341#H34.1 Open excision of lesion of rectum	RXFP4	6.141e-06
syn	41272#T77#T77 Excision of muscle	PPAN-P2RY11	6.152e-06
syn	Union#M17#M17 Gonarthrosis [arthrosis of knee]	PROS1	6.179e-06
syn	41272#M422#M42.2 Endoscopic cauterisation of lesion of bladder	PLXNB1	6.184e-06
syn	41202#O23#O23 Infections of genito-urinary tract in pregnancy	PERP	6.204e-06
syn	Union#J342#J34.2 Deviated nasal septum	TNFSF12-TNFSF13	6.204e-06
syn	41202#M7712#M77.12 Lateral epicondylitis (Upper arm)	CDT1	6.212e-06
syn	41272#T962#T96.2 Excision of lesion of soft tissue NEC	CD36	6.221e-06
syn	Source of report of J22 (unspecified acute lower respiratory infection)	VKORC1L1	6.221e-06
syn	Union#D15#D15 Benign neoplasm of other and unspecified intrathoracic organs	PSMA4	6.233e-06
syn	41200#S051#S05.1 Microscopically controlled excision of lesion of skin of head or neck using fresh tissue technique	TAC4	6.241e-06
syn	41202#S31#S31 Open wound of abdomen| lower back and pelvis	ENPEP	6.242e-06
syn	41202#D630#D63.0 Anaemia in neoplastic disease	PCDHGA6	6.254e-06
syn	20002#1637#fracture wrist | colles fracture	MAP1A	6.275e-06
syn	Union#K85#K85 Acute pancreatitis	EDIL3	6.281e-06
syn	41202#S00#S00 Superficial injury of head	OR9Q2	6.307e-06
syn	Source of report of M65 (synovitis and tenosynovitis)	CD300E	6.309e-06
syn	Union#D373#D37.3 Appendix	RNF14	6.332e-06
syn	40011#9061#Seminoma| NOS	ZNF23	6.342e-06
syn	41200#X711#X71.1 Procurement of drugs for chemotherapy for neoplasm for regimens in Band 6	PPP6C	6.346e-06
syn	Source of report of L43 (lichen planus)	SYCE2	6.346e-06
syn	40006#C445#C44.5 Skin of trunk	PIANP	6.356e-06
syn	Union#B964#B96.4 Proteus (mirabilis)(morganii) as the cause of diseases classified to other chapters	ATP6V1B1	6.359e-06
syn	Source of report of I83 (varicose veins of lower extremities)	MAP2K3	6.376e-06
syn	41272#G342#G34.2 Creation of temporary gastrostomy	SIDT2	6.397e-06
syn	41200#M79#M79 Other operations on urethra	NETO1	6.398e-06
syn	Union#R04#R04 Haemorrhage from respiratory passages	SSX3	6.403e-06
syn	41272#W301#W30.1 Application of external fixation to bone NEC	POLQ	6.418e-06
syn	41202#M5459#M54.59 Low back pain (Site unspecified)	CHAT	6.419e-06
syn	41272#X714#X71.4 Procurement of drugs for chemotherapy for neoplasm for regimens in Band 9	FRMD4B	6.423e-06
syn	41200#M30#M30 Diagnostic endoscopic examination of ureter	PNMA8B	6.442e-06
syn	Union#F104#F10.4 Withdrawal state with delirium	CEBPB	6.445e-06
syn	Union#M2323#M23.23 Derangement of meniscus due to old tear or injury (Medial collateral ligament or Other and unspecified medial meniscus)	CHRNA9	6.452e-06
syn	41202#A415#A41.5 Septicaemia due to other Gram-negative organisms	PPP2R3A	6.472e-06
syn	41272#W595#W59.5 Fusion of interphalangeal joint of toe NEC	CADPS2	6.478e-06
syn	41272#G42#G42 Other fibreoptic endoscopic extirpation of lesion of upper gastrointestinal tract	GTF3C2	6.489e-06
syn	41272#S13#S13 Punch biopsy of skin	HOXA6	6.491e-06
syn	41272#G183#G18.3 Endoscopic dilation of oesophagus using rigid oesophagoscope NEC	GPR63	6.5e-06
syn	41202#I710#I71.0 Dissection of aorta [any part]	GTF2H4	6.515e-06
syn	Union#I371#I37.1 Pulmonary valve insufficiency	HNRNPD	6.516e-06
syn	41202#BlockI10-I15#I10-I15 Hypertensive diseases	TNFRSF1A	6.522e-06
syn	Union#L28#L28 Lichen simplex chronicus and prurigo	DIRAS1	6.53e-06
syn	41202#K221#K22.1 Ulcer of oesophagus	KLHL9	6.532e-06
syn	41200#H238#H23.8 Other specified endoscopic extirpation of lesion of lower bowel using fibreoptic sigmoidoscope	RGCC	6.533e-06
syn	41200#T578#T57.8 Other specified other operations on fascia	ZBTB43	6.538e-06
syn	41202#K518#K51.8 Other ulcerative colitis	DNAJC5G	6.548e-06
syn	41202#D372#D37.2 Small intestine	MIP	6.563e-06
syn	41202#BlockT51-T65#T51-T65 Toxic effects of substances chiefly nonmedicinal as to source	CNOT1	6.572e-06
syn	Union#M773#M77.3 Calcaneal spur	KCNK5	6.578e-06
syn	41200#G212#G21.2 Intubation of oesophagus for pressure manometry	CCL14	6.594e-06
syn	41272#Z374#Z37.4 Inferior mesenteric artery	BIRC5	6.611e-06
syn	Union#H571#H57.1 Ocular pain	TGM6	6.618e-06
syn	41200#M282#M28.2 Endoscopic fragmentation of calculus of ureter NEC	ZWILCH	6.619e-06
syn	41200#B12#B12 Other operations on thyroid gland	ECSIT	6.621e-06
syn	Union#S0280#S02.80 Fractures of other skull and facial bones (closed)	CCDC191	6.635e-06
syn	20002#1639#fracture finger	RPE65	6.651e-06
syn	41202#M879#M87.9 Osteonecrosis| unspecified	COQ6	6.653e-06
syn	41200#S53#S53 Introduction of substance into skin	SUPT7L	6.663e-06
syn	Union#C17#C17 Malignant neoplasm of small intestine	FBXW11	6.665e-06
syn	40006#C502#C50.2 Upper-inner quadrant of breast	UBE4B	6.681e-06
syn	Union#J019#J01.9 Acute sinusitis| unspecified	TOR1AIP2	6.7e-06
syn	41272#Z983#Z98.3 Superficial femoral vein	HP	6.704e-06
syn	Union#E212#E21.2 Other hyperparathyroidism	CRIP2	6.704e-06
syn	Union#J931#J93.1 Other spontaneous pneumothorax	OAF	6.721e-06
syn	40001#E85#E85 Amyloidosis	CKB	6.732e-06
syn	Source of report of A63 (other predominantly sexually transmitted diseases, not elsewhere classified)	GPD2	6.733e-06
syn	Union#A63#A63 Other predominantly sexually transmitted diseases| not elsewhere classified	GPD2	6.733e-06
syn	41200#X654#X65.4 Delivery of a fraction of external beam radiotherapy NEC	DHRS7	6.735e-06
syn	41272#S433#S43.3 Removal of suture from skin of head or neck	GCH1	6.741e-06
syn	41200#T209#T20.9 Unspecified primary repair of inguinal hernia	COL13A1	6.743e-06
syn	Union#K561#K56.1 Intussusception	GPR108	6.745e-06
syn	Union#M6534#M65.34 Trigger finger-Hand	COLGALT1	6.761e-06
syn	Union#E11#E11 Non-insulin-dependent diabetes mellitus	PGAP3	6.764e-06
syn	41272#X313#X31.3 Intravenous injection of radiocontrast material NEC	MYO10	6.765e-06
syn	Union#C32#C32 Malignant neoplasm of larynx	GNA15	6.771e-06
syn	41272#S411#S41.1 Primary suture of skin of head or neck NEC	DDX6	6.775e-06
syn	41202#G71#G71 Primary disorders of muscles	FAM104B	6.79e-06
syn	Union#S31#S31 Open wound of abdomen| lower back and pelvis	ENPEP	6.79e-06
syn	41200#L882#L88.2 Radiofrequency ablation of varicose vein of leg	ZDHHC24	6.795e-06
syn	40002#BlockI10-I15#I10-I15 Hypertensive diseases	PRDM1	6.802e-06
syn	41272#M35#M35 Partial excision of bladder	FEM1C	6.805e-06
syn	41202#BlockB99-B99#B99-B99 Other infectious diseases	CDKN3	6.805e-06
syn	Union#D693#D69.3 Idiopathic thrombocytopenic purpura	TMEM156	6.832e-06
syn	Source of report of L68 (hypertrichosis)	CCNDBP1	6.856e-06
syn	Union#A099#A09.9 Gastroenteritis and colitis of unspecified origin	GATB	6.863e-06
syn	41272#T288#T28.8 Other specified other repair of anterior abdominal wall	XKR3	6.886e-06
syn	41200#W401#W40.1 Primary total prosthetic replacement of knee joint using cement	FGF14	6.899e-06
syn	41272#X715#X71.5 Procurement of drugs for chemotherapy for neoplasm for regimens in Band 10	RCN1	6.9e-06
syn	41272#H502#H50.2 Anterior repair of anal sphincter	GRIA1	6.901e-06
syn	41200#G42#G42 Other fibreoptic endoscopic extirpation of lesion of upper gastrointestinal tract	GTF3C2	6.904e-06
syn	Union#N399#N39.9 Disorder of urinary system| unspecified	H2AFV	6.907e-06
syn	41272#S131#S13.1 Punch biopsy of lesion of skin of head or neck	PROCA1	6.908e-06
syn	Union#K50#K50 Crohn's disease [regional enteritis]	SMTN	6.912e-06
syn	Union#I28#I28 Other diseases of pulmonary vessels	FNDC3A	6.922e-06
syn	Union#R221#R22.1 Localised swelling| mass and lump| neck	SLC22A8	6.925e-06
syn	41200#X308#X30.8 Other specified injection of therapeutic substance	TEAD4	6.94e-06
syn	41272#K622#K62.2 Percutaneous transluminal ablation of atrial wall for atrial flutter	LRRC56	6.958e-06
syn	Source of report of H93 (other disorders of ear, not elsewhere classified)	TANGO6	6.968e-06
syn	Union#E27#E27 Other disorders of adrenal gland	MKI67	6.973e-06
syn	Union#E28#E28 Ovarian dysfunction	NSFL1C	6.982e-06
syn	41272#W38#W38 Total prosthetic replacement of hip joint not using cement	NFKBIZ	6.991e-06
syn	40011#8550#Acinar cell carcinoma	NDRG3	6.992e-06
syn	Union#U832#U83.2 Resistance to quinolones	IMP3	6.998e-06
syn	41272#Y44#Y44 Other methods of operation on organ NOC	KIF3C	6.999e-06
syn	Union#N179#N17.9 Acute renal failure| unspecified	UBL3	7.017e-06
syn	40001#C85#C85 Other and unspecified types of non-Hodgkin's lymphoma	ATAD3C	7.023e-06
syn	Union#I491#I49.1 Atrial premature depolarisation	NSG1	7.028e-06
syn	41200#H531#H53.1 Evacuation of perianal haematoma	SOX30	7.031e-06
syn	41202#S325#S32.5 Fracture of pubis	BCL10	7.047e-06
syn	Source of report of K85 (acute pancreatitis)	EDIL3	7.049e-06
syn	41200#F421#F42.1 Biopsy of lesion of mouth NEC	PSKH2	7.051e-06
syn	20002#1093#pulmonary embolism +|- dvt	ABHD14B	7.065e-06
syn	41202#C786#C78.6 Secondary malignant neoplasm of retroperitoneum and peritoneum	ELN	7.068e-06
syn	20002#1638#fracture hand	VWDE	7.114e-06
syn	Union#V13#V13 Pedal cyclist injured in collision with car| pick-up truck or van	IFI44L	7.128e-06
syn	41272#ChapterX#Chapter X - Miscellaneous Operations	LHX8	7.129e-06
syn	Union#E052#E05.2 Thyrotoxicosis with toxic multinodular goitre	RSPH4A	7.142e-06
syn	Union#M2428#M24.28 Disorder of ligament (Other)	DGAT2	7.151e-06
syn	41202#O26#O26 Maternal care for other conditions predominantly related to pregnancy	TSPAN18	7.159e-06
syn	41202#C678#C67.8 Overlapping lesion of bladder	MR1	7.169e-06
syn	41202#BlockC97-C97#C97-C97 Malignant neoplasms of independent (primary) multiple sites	PRAG1	7.187e-06
syn	Union#I258#I25.8 Other forms of chronic ischaemic heart disease	MEN1	7.194e-06
syn	Union#D371#D37.1 Stomach	MAS1L	7.208e-06
syn	41272#J372#J37.2 Operative cholangiography through cystic duct	ARL14EPL	7.213e-06
syn	41200#E494#E49.4 Diagnostic fibreoptic endoscopic examination of lower respiratory tract with lavage and brush cytology of lesion of lower respiratory tract	ZNF551	7.218e-06
syn	41272#W401#W40.1 Primary total prosthetic replacement of knee joint using cement	FGF14	7.218e-06
syn	Union#K429#K42.9 Umbilical hernia without obstruction or gangrene	ZNF462	7.223e-06
syn	Union#M726#M72.6 Necrotizing fasciitis	FAT4	7.234e-06
syn	41200#A573#A57.3 Radiofrequency controlled thermal destruction of spinal nerve root	GDF2	7.24e-06
syn	23054#CMV seropositivity for Human Cytomegalovirus	PTPN13	7.247e-06
syn	41200#T877#T87.7 Excision or biopsy of inguinal lymph node	SHISA7	7.258e-06
syn	Union#L68#L68 Hypertrichosis	CCNDBP1	7.268e-06
syn	41202#K561#K56.1 Intussusception	GPR108	7.271e-06
syn	40011#9537#Transitional meningioma	KDM2A	7.282e-06
syn	Union#BlockO85-O92#O85-O92 Complications predominantly related to the puerperium	ANO2	7.302e-06
syn	Union#S501#S50.1 Contusion of other and unspecified parts of forearm	GSTA5	7.314e-06
syn	Union#C20#C20 Malignant neoplasm of rectum	EPOP	7.319e-06
syn	41272#Z976#Z97.6 Iliac artery NEC	PRDM7	7.332e-06
syn	41272#H489#H48.9 Unspecified excision of lesion of anus	ARHGEF28	7.334e-06
syn	41202#C775#C77.5 Intrapelvic lymph nodes	CORO6	7.337e-06
syn	41272#Y134#Y13.4 Radiofrequency controlled thermal destruction of lesion of organ NOC	PPP2R5E	7.34e-06
syn	41202#ChapterXI#Chapter XI Diseases of the digestive system	PHF12	7.353e-06
syn	41272#Z093#Z09.3 Radial nerve	WRAP53	7.36e-06
syn	41272#W251#W25.1 Closed reduction of fracture of bone and fixation to skeleton HFQ	RNF103	7.361e-06
syn	Union#C790#C79.0 Secondary malignant neoplasm of kidney and renal pelvis	ELMO2	7.366e-06
syn	Union#R876#R87.6 Abnormal cytological findings	OR10Q1	7.38e-06
syn	41200#D128#D12.8 Other specified other operations on mastoid	PIGS	7.407e-06
syn	Union#S699#S69.9 Unspecified injury of wrist and hand	SLITRK5	7.417e-06
syn	41202#M7965#M79.65 Pain in limb (Pelvic region and thigh)	DOCK7	7.419e-06
syn	41200#X558#X55.8 Other specified other operations on unspecified organ	ZNF142	7.422e-06
syn	41202#T817#T81.7 Vascular complications following a procedure| not elsewhere classified	HEXIM2	7.445e-06
syn	Union#I609#I60.9 Subarachnoid haemorrhage| unspecified	CDCA3	7.473e-06
syn	41272#T03#T03 Opening of chest	CENPA	7.478e-06
syn	41272#A551#A55.1 Radiculography	NGFR	7.498e-06
syn	40006#C184#C18.4 Transverse colon	ALS2	7.505e-06
syn	41200#W214#W21.4 Primary intra-articular fixation of intra-articular fracture of bone NEC	ZBTB7C	7.508e-06
syn	20002#1340#thalassaemia	FMNL3	7.509e-06
syn	Union#T83#T83 Complications of genito-urinary prosthetic devices| implants and grafts	ZSCAN2	7.534e-06
syn	41202#Q668#Q66.8 Other congenital deformities of feet	ABCE1	7.545e-06
syn	Source of report of H00 (hordeolum and chalazion)	LZTS1	7.548e-06
syn	41200#B288#B28.8 Other specified other excision of breast	FMNL2	7.554e-06
syn	Union#G454#G45.4 Transient global amnesia	ATP6V1G2	7.556e-06
syn	Union#M464#M46.4 Discitis| unspecified	FAM135A	7.564e-06
syn	41272#S15#S15 Other biopsy of skin	FAAH	7.566e-06
syn	Union#M543#M54.3 Sciatica	PTPN14	7.583e-06
syn	40002#N17#N17 Acute renal failure	LPIN2	7.587e-06
syn	41202#C97#C97 Malignant neoplasms of independent (primary) multiple sites	PRAG1	7.59e-06
syn	41272#U05#U05 Diagnostic imaging of central nervous system	MTF1	7.597e-06
syn	41202#Z080#Z08.0 Follow-up examination after surgery for malignant neoplasm	KLK10	7.597e-06
syn	Union#C07#C07 Malignant neoplasm of parotid gland	IFNE	7.602e-06
syn	Union#M2427#M24.27 Disorder of ligament (Ankle and foot)	NGB	7.603e-06
syn	41272#Z282#Z28.2 Caecum	CLPTM1L	7.608e-06
syn	Union#K40#K40 Inguinal hernia	ZNF304	7.614e-06
syn	41202#T02#T02 Fractures involving multiple body regions	OGG1	7.626e-06
syn	20002#1308#osteomyelitis	SCIN	7.628e-06
syn	41272#W08#W08 Other excision of bone	SLC41A2	7.643e-06
syn	20001#1041#cervical cancer	STIM1	7.657e-06
syn	Union#BlockE65-E68#E65-E68 Obesity and other hyperalimentation	KCNA7	7.669e-06
syn	Union#K863#K86.3 Pseudocyst of pancreas	CLN8	7.676e-06
syn	Union#M8197#M81.97 Osteoporosis| unspecified (Ankle and foot)	PCOLCE2	7.678e-06
syn	41272#G48#G48 Other operations on stomach	CTPS2	7.7e-06
syn	Union#BlockM91-M94#M91-M94 Chondropathies	PIK3CB	7.701e-06
syn	Union#C786#C78.6 Secondary malignant neoplasm of retroperitoneum and peritoneum	ELN	7.728e-06
syn	Source of report of D61 (other aplastic anaemias)	METTL2B	7.737e-06
syn	Union#E05#E05 Thyrotoxicosis [hyperthyroidism]	ADRA1A	7.762e-06
syn	Source of report of I60 (subarachnoid haemorrhage)	CDCA3	7.769e-06
syn	Union#I613#I61.3 Intracerebral haemorrhage in brain stem	WT1	7.77e-06
syn	Source of report of H20 (iridocyclitis)	RTN2	7.773e-06
syn	41202#O809#O80.9 Single spontaneous delivery| unspecified	BCO1	7.779e-06
syn	41272#H122#H12.2 Excision of lesion of colon NEC	ZMIZ2	7.79e-06
syn	41200#H05#H05 Total excision of colon	KCNJ12	7.815e-06
syn	Source of report of M10 (gout)	FTO	7.815e-06
syn	Union#N218#N21.8 Other lower urinary tract calculus	HIGD2A	7.821e-06
syn	41202#Z031#Z03.1 Observation for suspected malignant neoplasm	COA7	7.842e-06
syn	Union#N134#N13.4 Hydroureter	SYCP2L	7.869e-06
syn	Union#K635#K63.5 Polyp of colon	CYP4A22	7.876e-06
syn	Union#G25#G25 Other extrapyramidal and movement disorders	GGA1	7.883e-06
syn	41272#W838#W83.8 Other specified therapeutic endoscopic operations on other articular cartilage	CTU2	7.887e-06
syn	41272#C468#C46.8 Other specified plastic operations on cornea	LDLRAP1	7.891e-06
syn	Union#S923#S92.3 Fracture of metatarsal bone	ZNF836	7.894e-06
syn	41200#X403#X40.3 Haemodialysis NEC	CYP8B1	7.934e-06
syn	41272#B121#B12.1 Excision of lesion of thyroid gland	SYTL5	7.939e-06
syn	41202#M46#M46 Other inflammatory spondylopathies	GLIPR1L2	7.956e-06
syn	Union#S868#S86.8 Injury of other muscles and tendons at lower leg level	KCNA4	7.957e-06
syn	41202#J81#J81 Pulmonary oedema	ZNF699	7.964e-06
syn	41200#U294#U29.4 Water deprivation test	CYP4X1	7.973e-06
syn	41272#U294#U29.4 Water deprivation test	CYP4X1	7.973e-06
syn	41272#M148#M14.8 Other specified extracorporeal fragmentation of calculus of kidney	TCP11L1	7.999e-06
syn	Union#G911#G91.1 Obstructive hydrocephalus	FA2H	8.015e-06
syn	Union#S002#S00.2 Other superficial injuries of eyelid and periocular area	WWTR1	8.018e-06
syn	Union#M2167#M21.67 Other acquired deformities of ankle and foot-Ankle|foot	LMNB2	8.071e-06
syn	41202#S923#S92.3 Fracture of metatarsal bone	KLC2	8.073e-06
syn	Union#C678#C67.8 Overlapping lesion of bladder	MR1	8.075e-06
syn	41272#X862#X86.2 Antifungal drugs Band 2	ABCA7	8.09e-06
syn	Union#J370#J37.0 Chronic laryngitis	DGAT2L6	8.128e-06
syn	41272#Z795#Z79.5 Cuneiform bone	RAD51AP2	8.135e-06
syn	41272#Q41#Q41 Other operations on fallopian tube	SEMA4C	8.139e-06
syn	Union#C155#C15.5 Lower third of oesophagus	MSANTD3	8.141e-06
syn	40006#D06#D06 Carcinoma in situ of cervix uteri	CPQ	8.146e-06
syn	41202#N399#N39.9 Disorder of urinary system| unspecified	MACF1	8.157e-06
syn	41272#Z601#Z60.1 Muscle of face	MAMDC4	8.18e-06
syn	41202#E27#E27 Other disorders of adrenal gland	MKI67	8.18e-06
syn	41202#I770#I77.0 Arteriovenous fistula| acquired	MTMR3	8.181e-06
syn	41200#T645#T64.5 Tenodesis	SLC13A2	8.189e-06
syn	Union#O468#O46.8 Other antepartum haemorrhage	ELP5	8.212e-06
syn	Union#M2381#M23.81 Other internal derangements of knee (Anterior cruciate ligament or Anterior horn of medial meniscus)	PDHX	8.223e-06
syn	41202#J849#J84.9 Interstitial pulmonary disease| unspecified	ZNF346	8.228e-06
syn	Union#I82#I82 Other venous embolism and thrombosis	ABHD14B	8.231e-06
syn	Source of report of K63 (other diseases of intestine)	RHOF	8.256e-06
syn	40001#I219#I21.9 Acute myocardial infarction| unspecified	GNAS	8.257e-06
syn	Union#I460#I46.0 Cardiac arrest with successful resuscitation	INSIG1	8.266e-06
syn	41272#Z53#Z53 Abdominal wall	NVL	8.275e-06
syn	41202#BlockG40-G47#G40-G47 Episodic and paroxysmal disorders	L3MBTL2	8.281e-06
syn	41202#M169#M16.9 Coxarthrosis| unspecified	MFAP2	8.292e-06
syn	Union#S711#S71.1 Open wound of thigh	VPS53	8.303e-06
syn	Union#D179#D17.9 Benign lipomatous neoplasm| unspecified	HNF1A	8.316e-06
syn	41272#Y848#Y84.8 Other specified other anaesthetic	F2	8.324e-06
syn	Union#BlockI26-I28#I26-I28 Pulmonary heart disease and diseases of pulmonary circulation	GOLGA7	8.326e-06
syn	Source of report of J06 (acute upper respiratory infections of multiple and unspecified sites)	VKORC1L1	8.333e-06
syn	Union#F449#F44.9 Dissociative [conversion] disorder| unspecified	NHLRC1	8.351e-06
syn	41202#M4797#M47.97 Spondylosis| unspecified (Lumbosacral region)	ALKBH3	8.356e-06
syn	Union#I694#I69.4 Sequelae of stroke| not specified as haemorrhage or infarction	EIF4A3	8.376e-06
syn	41202#H020#H02.0 Entropion and trichiasis of eyelid	FFAR3	8.385e-06
syn	41272#Y803#Y80.3 Inhalation anaesthetic NEC	SLC18B1	8.394e-06
syn	Union#L400#L40.0 Psoriasis vulgaris	CNBD1	8.4e-06
syn	41272#Y822#Y82.2 Injection of local anaesthetic NEC	NR4A2	8.433e-06
syn	41202#C509#C50.9 Breast| unspecified	GPHA2	8.44e-06
syn	41202#K293#K29.3 Chronic superficial gastritis	GON4L	8.446e-06
syn	41200#M148#M14.8 Other specified extracorporeal fragmentation of calculus of kidney	TCP11L1	8.472e-06
syn	41272#K22#K22 Other operations on wall of atrium	TTYH2	8.481e-06
syn	41200#S275#S27.5 Local flap of skin to head or neck NEC	TEX11	8.493e-06
syn	41200#A735#A73.5 Injection of therapeutic substance around peripheral nerve	KNOP1	8.501e-06
syn	41202#M063#M06.3 Rheumatoid nodule	DDX1	8.503e-06
syn	41272#D124#D12.4 Exploration of mastoid	HMGCLL1	8.534e-06
syn	41272#C64#C64 Other operations on iris	CYB561A3	8.539e-06
syn	41272#Z812#Z81.2 Acromioclavicular joint	UBA52	8.544e-06
syn	Union#M795#M79.5 Residual foreign body in soft tissue	TRPS1	8.546e-06
syn	41200#H232#H23.2 Endoscopic cauterisation of lesion of lower bowel using fibreoptic sigmoidoscope	KCNC4	8.554e-06
syn	Union#F39#F39 Unspecified mood [affective] disorder	PWP1	8.559e-06
syn	41202#N488#N48.8 Other specified disorders of penis	GRASP	8.563e-06
syn	41272#B283#B28.3 Excision of lesion of breast NEC	CCT8L2	8.57e-06
syn	40001#C91#C91 Lymphoid leukaemia	PSMA1	8.585e-06
syn	41202#N852#N85.2 Hypertrophy of uterus	DBR1	8.592e-06
syn	Union#S429#S42.9 Fracture of shoulder girdle| part unspecified	NLRP12	8.606e-06
syn	Union#M45X0#M45.X0 Ankylosing spondylitis (Multiple sites in spine)	CLMP	8.624e-06
syn	41202#M2349#M23.49 Loose body in knee-Unspec lig|men	CHRNA9	8.634e-06
syn	40002#N179#N17.9 Acute renal failure| unspecified	LPIN2	8.635e-06
syn	Source of report of H40 (glaucoma)	TMEM207	8.64e-06
syn	41272#Z663#Z66.3 Cervical vertebra	CCND3	8.644e-06
syn	41200#L635#L63.5 Percutaneous transluminal insertion of stent into femoral artery	CEACAM21	8.662e-06
syn	41202#S720#S72.0 Fracture of neck of femur	PANK2	8.667e-06
syn	Union#N302#N30.2 Other chronic cystitis	ZNF839	8.67e-06
syn	41272#T125#T12.5 Attention to tube drain into pleural cavity	GPCPD1	8.681e-06
syn	Union#O021#O02.1 Missed abortion	RANBP1	8.691e-06
syn	41200#E022#E02.2 Reconstruction of nose NEC	PIGA	8.701e-06
syn	41272#Z319#Z31.9 Abdominal organ NEC	RAD51C	8.701e-06
syn	41272#H202#H20.2 Fibreoptic endoscopic cauterisation of lesion of colon	CFAP57	8.704e-06
syn	41200#T39#T39 Operations on posterior peritoneum	PRICKLE1	8.706e-06
syn	41272#Q399#Q39.9 Unspecified diagnostic endoscopic examination of fallopian tube	CUL7	8.708e-06
syn	41202#M2323#M23.23 Derangement of meniscus due to old tear or injury (Medial collateral ligament or Other and unspecified medial meniscus)	CHRNA9	8.719e-06
syn	41272#Z60#Z60 Other muscle	GNAL	8.736e-06
syn	41272#G211#G21.1 Intubation of oesophagus for pH manometry	ZBTB43	8.738e-06
syn	41272#V542#V54.2 Graft of bone to spine NEC	RCOR3	8.751e-06
syn	Source of report of L72 (follicular cysts of skin and subcutaneous tissue)	C1orf109	8.763e-06
syn	41202#E34#E34 Other endocrine disorders	SYBU	8.763e-06
syn	20002#21#respiratory|ent	VAMP8	8.767e-06
syn	41272#Y203#Y20.3 Biopsy of lesion of organ NOC	F13A1	8.769e-06
syn	41202#M4196#M41.96 Scoliosis| unspecified (Lumbar region)	C3orf62	8.778e-06
syn	20002#1274#eye infection	ZNF331	8.795e-06
syn	41272#T858#T85.8 Other specified block dissection of lymph nodes	RTRAF	8.796e-06
syn	20002#1494#varicose veins	SACS	8.806e-06
syn	Union#A047#A04.7 Enterocolitis due to Clostridium difficile	SH2B2	8.81e-06
syn	20002#1426#myocarditis	PCDHA10	8.814e-06
syn	Union#BlockC51-C58#C51-C58 Malignant neoplasms of female genital organs	HMX2	8.822e-06
syn	40002#BlockI20-I25#I20-I25 Ischaemic heart diseases	SIAE	8.824e-06
syn	Union#C490#C49.0 Connective and soft tissue of head| face and neck	SLC38A11	8.833e-06
syn	Union#O809#O80.9 Single spontaneous delivery| unspecified	BCO1	8.858e-06
syn	41202#ChapterXII#Chapter XII Diseases of the skin and subcutaneous tissue	RHNO1	8.861e-06
syn	Source of report of M13 (other arthritis)	NUMB	8.865e-06
syn	20002#1664#dysmenorrhoea | dysmenorrhea	CMTR2	8.866e-06
syn	Union#T885#T88.5 Other complications of anaesthesia	PPP1R26	8.906e-06
syn	Union#T519#T51.9 Alcohol| unspecified	MAPK4	8.912e-06
syn	41202#O021#O02.1 Missed abortion	RANBP1	8.917e-06
syn	Union#BlockN30-N39#N30-N39 Other diseases of urinary system	CFAP58	8.923e-06
syn	41200#B285#B28.5 Wire guided partial excision of breast	SLC9B1	8.935e-06
syn	41272#Z899#Z89.9 Arm NEC	ZNF395	8.938e-06
syn	41272#X711#X71.1 Procurement of drugs for chemotherapy for neoplasm for regimens in Band 6	PPP6C	8.94e-06
syn	41272#G32#G32 Connection of stomach to transposed jejunum	HYAL2	8.942e-06
syn	Source of report of I24 (other acute ischaemic heart diseases)	VEZT	8.956e-06
syn	41200#T249#T24.9 Unspecified primary repair of umbilical hernia	PLAGL1	8.98e-06
syn	41200#C651#C65.1 Needling of bleb	SVEP1	9.002e-06
syn	41202#M059#M05.9 Seropositive rheumatoid arthritis| unspecified	ITGA2B	9.011e-06
syn	20002#13#neurology	LAD1	9.015e-06
syn	41272#T128#T12.8 Other specified puncture of pleura	TREX1	9.031e-06
syn	41272#Z682#Z68.2 Acromion process of scapula	C18orf21	9.072e-06
syn	41272#W314#W31.4 Cancellous chip autograft of bone	CLDN14	9.077e-06
syn	41202#I618#I61.8 Other intracerebral haemorrhage	MRPS34	9.077e-06
syn	41272#W16#W16 Other division of bone	TSEN34	9.088e-06
syn	41272#U113#U11.3 Vascular ultrasound NEC	RPS7	9.094e-06
syn	41272#T20#T20 Primary repair of inguinal hernia	ZNF304	9.131e-06
syn	41272#D168#D16.8 Other specified reconstruction of ossicular chain	TMEM201	9.138e-06
syn	Source of report of F39 (unspecified mood [affective] disorder)	PWP1	9.152e-06
syn	41272#Y392#Y39.2 Other injection of radiocontrast substance into organ NOC	AKAP6	9.163e-06
syn	41272#Z878#Z87.8 Specified part of musculoskeletal system NEC	MKX	9.174e-06
syn	41202#M2332#M23.32 Other meniscus derangements (Posterior cruciate ligament or Posterior horn of medial meniscus)	ZNF567	9.186e-06
syn	20002#1494#varicose veins	UGT1A9	9.232e-06
syn	Union#D28#D28 Benign neoplasm of other and unspecified female genital organs	ZBTB38	9.241e-06
syn	Union#E078#E07.8 Other specified disorders of thyroid	CSNK1A1	9.25e-06
syn	41272#C37#C37 Other operations on muscle of eye	SCN5A	9.256e-06
syn	41202#M7954#M79.54 Residual foreign body in soft tissue (Hand)	TRPS1	9.261e-06
syn	41202#M7962#M79.62 Pain in limb (Upper arm)	DLG4	9.269e-06
syn	41202#M868#M86.8 Other osteomyelitis	USHBP1	9.29e-06
syn	41202#Z75#Z75 Problems related to medical facilities and other health care	AMIGO2	9.295e-06
syn	41272#Z089#Z08.9 Brachial plexus NEC	IQCD	9.309e-06
syn	41200#E026#E02.6 Rhinoplasty NEC	TLR4	9.31e-06
syn	41200#C121#C12.1 Excision of lesion of eyelid NEC	RASL10A	9.32e-06
syn	Union#D237#D23.7 Skin of lower limb| including hip	MFSD13A	9.322e-06
syn	40001#C22#C22 Malignant neoplasm of liver and intrahepatic bile ducts	HNRNPD	9.327e-06
syn	Union#D64#D64 Other anaemias	ARPC2	9.335e-06
syn	41272#C222#C22.2 Biopsy of lesion of eyelid	AP1G2	9.363e-06
syn	41272#B288#B28.8 Other specified other excision of breast	FMNL2	9.371e-06
syn	Union#F17#F17 Mental and behavioural disorders due to use of tobacco	HLA-B	9.375e-06
syn	41202#M1126#M11.26 Other chondrocalcinosis (Lower leg)	TRMT10B	9.384e-06
syn	41202#O149#O14.9 Preeclampsia| unspecified	FAM71C	9.388e-06
syn	41202#H811#H81.1 Benign paroxysmal vertigo	PHF2	9.389e-06
syn	Union#E05#E05 Thyrotoxicosis [hyperthyroidism]	LRRC75A	9.389e-06
syn	Union#R568#R56.8 Other and unspecified convulsions	GPR21	9.392e-06
syn	Union#C160#C16.0 Cardia	INSIG2	9.401e-06
syn	41202#N201#N20.1 Calculus of ureter	NCAPH	9.406e-06
syn	41200#X679#X67.9 Unspecified preparation for external beam radiotherapy	CPNE7	9.41e-06
syn	41272#H238#H23.8 Other specified endoscopic extirpation of lesion of lower bowel using fibreoptic sigmoidoscope	RGCC	9.418e-06
syn	Source of report of G43 (migraine)	PCDHA2	9.421e-06
syn	Source of report of J37 (chronic laryngitis and laryngotracheitis)	KCNQ4	9.427e-06
syn	41272#T792#T79.2 Quadricepsplasty	TRPS1	9.436e-06
syn	Union#M50#M50 Cervical disk disorders	ZFP90	9.439e-06
syn	Union#M8580#M85.80 Other specified disorders of bone density and structure (Multiple sites)	PIEZO1	9.463e-06
syn	41272#Z845#Z84.5 Tibiofemoral joint	RINL	9.464e-06
syn	20002#1545#neck problem|injury	COBL	9.469e-06
syn	41202#N25#N25 Disorders resulting from impaired renal tubular function	LTBR	9.474e-06
syn	41202#L43#L43 Lichen planus	SYCE2	9.478e-06
syn	Union#H00#H00 Hordeolum and chalazion	LZTS1	9.487e-06
syn	41272#Z81#Z81 Joint of shoulder girdle or arm	CCNT2	9.489e-06
syn	41272#Z906#Z90.6 Great toe NEC	FLT4	9.492e-06
syn	Union#I341#I34.1 Mitral (valve) prolapse	CASP6	9.493e-06
syn	41200#W38#W38 Total prosthetic replacement of hip joint not using cement	NFKBIZ	9.495e-06
syn	41272#X36#X36 Blood withdrawal	RGS19	9.496e-06
syn	41202#J13#J13 Pneumonia due to Streptococcus pneumoniae	HTR3D	9.496e-06
syn	Union#M4796#M47.96 Spondylosis| unspecified (Lumbar region)	KIR2DL1	9.522e-06
syn	41200#G459#G45.9 Unspecified diagnostic fibreoptic endoscopic examination of upper gastrointestinal tract	NOTO	9.561e-06
syn	41272#T83#T83 Other operations on muscle	WRNIP1	9.574e-06
syn	20544#11#Depression	TOP1MT	9.574e-06
syn	Union#O01#O01 Hydatidiform mole	HTR5A	9.577e-06
syn	20002#1452#eczema|dermatitis	RIOX2	9.592e-06
syn	41200#S41#S41 Suture of skin of head or neck	MS4A6A	9.63e-06
syn	Union#M2556#M25.56 Pain in joint (Lower leg)	FKBP15	9.63e-06
syn	41272#F161#F16.1 Drainage of abscess of alveolus of tooth	ZNHIT6	9.634e-06
syn	41272#Z271#Z27.1 Oesophagus	ANKRD13B	9.641e-06
syn	41272#E851#E85.1 Invasive ventilation	TUBB4B	9.672e-06
syn	Union#S523#S52.3 Fracture of shaft of radius	CTNND2	9.674e-06
syn	20002#1262#parkinsons disease	NFE2L2	9.679e-06
syn	41202#N183#N18.3 Chronic kidney disease| stage 3	MAS1L	9.69e-06
syn	Union#K64#K64 Haemorrhoids and perianal venous thrombosis	ARIH2	9.697e-06
syn	41202#M8413#M84.13 Nonunion of fracture [pseudarthrosis] (Forearm)	CFAP53	9.698e-06
syn	41272#E494#E49.4 Diagnostic fibreoptic endoscopic examination of lower respiratory tract with lavage and brush cytology of lesion of lower respiratory tract	ZNF551	9.701e-06
syn	Union#S001#S00.1 Contusion of eyelid and periocular area	ZNF594	9.705e-06
syn	41200#T57#T57 Other operations on fascia	ZBTB43	9.708e-06
syn	Union#BlockE00-E07#E00-E07 Disorders of thyroid gland	OR2A14	9.723e-06
syn	Union#M8417#M84.17 Nonunion of fracture [pseudarthrosis] (Ankle and foot)	HCN1	9.731e-06
syn	Union#M0690#M06.90 Rheumatoid arthritis| unspecified (Multiple sites)	SPATA46	9.734e-06
syn	41202#M241#M24.1 Other articular cartilage disorders	ZFP64	9.736e-06
syn	41272#E258#E25.8 Other specified diagnostic endoscopic examination of pharynx	OR2V2	9.741e-06
syn	Union#J33#J33 Nasal polyp	OR4K15	9.743e-06
syn	41272#B285#B28.5 Wire guided partial excision of breast	SLC9B1	9.763e-06
syn	Union#J341#J34.1 Cyst and mucocele of nose and nasal sinus	RHOQ	9.771e-06
syn	41200#M309#M30.9 Unspecified diagnostic endoscopic examination of ureter	PNMA8B	9.799e-06
syn	Union#T908#T90.8 Sequelae of other specified injuries of head	FBN2	9.801e-06
syn	41200#P052#P05.2 Partial excision of vulva	TBXT	9.804e-06
syn	41200#Q145#Q14.5 Insertion of prostaglandin pessary	GP9	9.814e-06
syn	41202#Z421#Z42.1 Follow-up care involving plastic surgery of breast	MRPL39	9.815e-06
syn	40001#I21#I21 Acute myocardial infarction	GNAS	9.827e-06
syn	Union#K27#K27 Peptic ulcer| site unspecified	TAB2	9.829e-06
syn	Union#H748#H74.8 Other specified disorders of middle ear and mastoid	NPR1	9.834e-06
syn	41202#C73#C73 Malignant neoplasm of thyroid gland	EED	9.846e-06
syn	41272#O17#O17 Secondary closed reduction of fracture of bone and internal fixation	PPFIA1	9.859e-06
syn	41272#T413#T41.3 Freeing of adhesions of peritoneum	KLHL14	9.861e-06
syn	41200#Q233#Q23.3 Unilateral salpingectomy NEC	ORAI2	9.862e-06
syn	Union#K570#K57.0 Diverticular disease of small intestine with perforation and abscess	ST3GAL2	9.87e-06
syn	Union#D057#D05.7 Other carcinoma in situ of breast	E2F7	9.87e-06
syn	41272#L882#L88.2 Radiofrequency ablation of varicose vein of leg	ZDHHC24	9.906e-06
syn	41272#Y903#Y90.3 Scanning NEC	U2SURP	9.913e-06
syn	41272#X403#X40.3 Haemodialysis NEC	UBL3	9.913e-06
syn	41202#M244#M24.4 Recurrent dislocation and subluxation of joint	KCTD19	9.927e-06
syn	41200#M434#M43.4 Endoscopic injection of neurolytic substance into nerve of bladder	ROPN1	9.931e-06
syn	Union#O368#O36.8 Maternal care for other specified foetal problems	TMTC1	9.931e-06
syn	20002#1611#hyperparathyroidism	PLCB2	9.932e-06
syn	41202#M5416#M54.16 Radiculopathy (Lumbar region)	CISH	9.937e-06
syn	Union#BlockO20-O29#O20-O29 Other maternal disorders predominantly related to pregnancy	CYTIP	9.946e-06
syn	41272#T317#T31.7 Exploration of groin NEC	MRPL22	9.956e-06
syn	Union#M707#M70.7 Other bursitis of hip	FBXW9	9.957e-06
syn	20002#1229#parathyroid gland problem (not cancer)	FOXD4L1	9.97e-06
syn	41202#D47#D47 Other neoplasms of uncertain or unknown behaviour of lymphoid| haematopoietic and related tissue	RASL10B	9.971e-06
syn	41200#ChapterX#Chapter X - Miscellaneous Operations	LHX8	9.979e-06
syn	Source of report of N10 (acute tubulo-interstitial nephritis)	SPINK5	9.989e-06
syn	Union#S420#S42.0 Fracture of clavicle	ZGPAT	9.989e-06
syn	41200#F161#F16.1 Drainage of abscess of alveolus of tooth	ZNF28	1e-05
syn	41200#W98#W98 Total prosthetic replacement of shoulder joint	SCN10A	1.002e-05
syn	20002#1112#chronic obstructive airways disease|copd	ASB15	1.003e-05
syn	Union#S36#S36 Injury of intra-abdominal organs	TOLLIP	1.004e-05
syn	41272#N201#N20.1 Excision of lesion of spermatic cord	CLNK	1.005e-05
syn	Union#M6591#M65.91 Synovitis and tenosynovitis| unspecified (Shoulder region)	RCCD1	1.006e-05
syn	20002#1469#post-traumatic stress disorder	ANO7	1.007e-05
syn	41200#E492#E49.2 Diagnostic fibreoptic endoscopic examination of lower respiratory tract and lavage of lesion of lower respiratory tract	PLEKHO1	1.008e-05
syn	Union#H40#H40 Glaucoma	TMEM207	1.008e-05
syn	41200#T676#T67.6 Primary simple repair of tendon	HIST1H3H	1.01e-05
syn	40006#C549#C54.9 Corpus uteri| unspecified	FANCI	1.01e-05
syn	40006#C920#C92.0 Acute myeloid leukaemia	CABP7	1.012e-05
syn	41202#S810#S81.0 Open wound of knee	TBX19	1.012e-05
syn	Union#S66#S66 Injury of muscle and tendon at wrist and hand level	ZNF500	1.014e-05
syn	41200#R34#R34 Other obstetric operations	FAM168A	1.017e-05
syn	41200#R348#R34.8 Other specified other obstetric operations	FAM168A	1.017e-05
syn	Union#R17#R17 Unspecified jaundice	ZNF33B	1.017e-05
syn	41202#H20#H20 Iridocyclitis	FAM160B1	1.018e-05
syn	41272#A61#A61 Extirpation of lesion of peripheral nerve	CXCL17	1.019e-05
syn	41200#Q351#Q35.1 Endoscopic bilateral cauterisation of fallopian tubes	DPYSL4	1.02e-05
syn	41272#M434#M43.4 Endoscopic injection of neurolytic substance into nerve of bladder	ROPN1	1.021e-05
syn	20002#1076#heart failure|pulmonary odema	CEP83	1.021e-05
syn	20002#1449#myeloproliferative disorder	PTPRH	1.021e-05
syn	41202#S9200#S92.00 Fracture of calcaneus (closed)	CENPE	1.022e-05
syn	41202#K668#K66.8 Other specified disorders of peritoneum	SLC25A38	1.023e-05
syn	41272#V143#V14.3 Partial excision of mandible NEC	FAM120AOS	1.024e-05
syn	Union#M248#M24.8 Other specific joint derangements| not elsewhere classified	SLC8A2	1.027e-05
syn	Union#G938#G93.8 Other specified disorders of brain	DNAH3	1.027e-05
syn	Union#D036#D03.6 Melanoma in situ of upper limb| including shoulder	MRGPRX3	1.028e-05
syn	Union#K572#K57.2 Diverticular disease of large intestine with perforation and abscess	SHQ1	1.028e-05
syn	41200#H202#H20.2 Fibreoptic endoscopic cauterisation of lesion of colon	CFAP57	1.031e-05
syn	42011#Source of intracerebral haemorrhage report	PHF20L1	1.031e-05
syn	41272#N171#N17.1 Bilateral vasectomy	EEF1E1	1.033e-05
syn	41272#V401#V40.1 Non-rigid stabilisation of spine	LGALS12	1.034e-05
syn	Union#K565#K56.5 Intestinal adhesions [bands] with obstruction	PRPF6	1.034e-05
syn	Union#G308#G30.8 Other Alzheimer's disease	MGAT4A	1.035e-05
syn	41202#M8795#M87.95 Osteonecrosis| unspecified (Pelvic region and thigh)	COQ6	1.036e-05
syn	41200#J699#J69.9 Unspecified total excision of spleen	MAN1B1	1.037e-05
syn	41200#C121#C12.1 Excision of lesion of eyelid NEC	CACNA1A	1.038e-05
syn	Union#N17#N17 Acute renal failure	UBL3	1.038e-05
syn	Union#M500#M50.0 Cervical disk disorder with myelopathy	MDC1	1.04e-05
syn	41272#C608#C60.8 Other specified filtering operations on iris	ZNF407	1.041e-05
syn	41202#BlockI80-I89#I80-I89 Diseases of veins| lymphatic vessels and lymph nodes| not elsewhere classified	NOL8	1.041e-05
syn	Union#D861#D86.1 Sarcoidosis of lymph nodes	POLQ	1.041e-05
syn	Union#C508#C50.8 Overlapping lesion of breast	PRPF4B	1.041e-05
syn	41272#M672#M67.2 Endoscopic destruction of lesion of prostate NEC	NEK8	1.045e-05
syn	41272#W381#W38.1 Primary total prosthetic replacement of hip joint not using cement	NFKBIZ	1.045e-05
syn	Source of report of M41 (scoliosis)	SEPT4	1.045e-05
syn	41202#K295#K29.5 Chronic gastritis| unspecified	EDA	1.046e-05
syn	41272#Z836#Z83.6 Interphalangeal joint of finger NEC	TMEM174	1.048e-05
syn	Union#F40#F40 Phobic anxiety disorders	PIAS1	1.048e-05
syn	41202#I802#I80.2 Phlebitis and thrombophlebitis of other deep vessels of lower extremities	RNASE6	1.05e-05
syn	Union#R688#R68.8 Other specified general symptoms and signs	NSD2	1.051e-05
syn	41200#X313#X31.3 Intravenous injection of radiocontrast material NEC	MYO10	1.053e-05
syn	41200#Q177#Q17.7 Endoscopic balloon ablation of endometrium	VWA3A	1.054e-05
syn	41272#U09#U09 Diagnostic imaging of pelvis	RBM14	1.055e-05
syn	41200#L18#L18 Emergency replacement of aneurysmal segment of aorta	CCDC146	1.057e-05
syn	41272#E491#E49.1 Diagnostic fibreoptic endoscopic examination of lower respiratory tract and biopsy of lesion of lower respiratory tract	MAP3K10	1.058e-05
syn	Source of report of O01 (hydatidiform mole)	HTR5A	1.058e-05
syn	Source of report of M72 (fibroblastic disorders)	ZSCAN32	1.058e-05
syn	Union#M159#M15.9 Polyarthrosis| unspecified	ENGASE	1.058e-05
syn	Union#BlockA15-A19#A15-A19 Tuberculosis	SRR	1.059e-05
syn	41272#E498#E49.8 Other specified diagnostic fibreoptic endoscopic examination of lower respiratory tract	DCDC2	1.061e-05
syn	Union#M488#M48.8 Other specified spondylopathies	SAT2	1.062e-05
syn	41202#Z71#Z71 Persons encountering health services for other counselling and medical advice| not elsewhere classified	DHRS13	1.064e-05
syn	41272#M258#M25.8 Other specified other open operations on ureter	RAP1GAP2	1.065e-05
syn	41272#W838#W83.8 Other specified therapeutic endoscopic operations on other articular cartilage	RWDD2A	1.066e-05
syn	41202#S10#S10 Superficial injury of neck	PTS	1.067e-05
syn	Union#BlockL60-L75#L60-L75 Disorders of skin appendages	C1orf109	1.067e-05
syn	Union#L13#L13 Other bullous disorders	STXBP4	1.068e-05
syn	41202#M549#M54.9 Dorsalgia| unspecified	MYRFL	1.069e-05
syn	41272#M72#M72 Excision of urethra	MLPH	1.07e-05
syn	Union#M218#M21.8 Other specified acquired deformities of limbs	PTPRU	1.07e-05
syn	Union#M218#M21.8 Other specified acquired deformities of limbs	C20orf27	1.071e-05
syn	Union#D176#D17.6 Benign lipomatous neoplasm of spermatic cord	CLNK	1.072e-05
syn	Union#K64#K64 Haemorrhoids and perianal venous thrombosis	NEFM	1.073e-05
syn	Union#R412#R41.2 Retrograde amnesia	OVOL3	1.073e-05
syn	41200#S35#S35 Split autograft of skin	PKD2	1.074e-05
syn	41202#K830#K83.0 Cholangitis	RNASE6	1.074e-05
syn	41272#L30#L30 Other open operations on carotid artery	SURF4	1.075e-05
syn	41272#X72#X72 Delivery of chemotherapy for neoplasm	TMEM63C	1.077e-05
syn	41202#M500#M50.0 Cervical disk disorder with myelopathy	MDC1	1.077e-05
syn	Union#R001#R00.1 Bradycardia| unspecified	CRIPT	1.078e-05
syn	20002#1552#uterine problem	LMNB2	1.079e-05
syn	Union#M8687#M86.87 Other osteomyelitis (Ankle and foot)	USHBP1	1.079e-05
syn	41200#W844#W84.4 Endoscopic decompression of joint	SPPL2C	1.08e-05
syn	41200#X383#X38.3 Injection of hormone for local action NEC	FMO1	1.08e-05
syn	41272#W380#W38.0 Conversion from previous uncemented total prosthetic replacement of hip joint	NAA60	1.081e-05
syn	41272#F04#F04 Other reconstruction of lip	GBX2	1.082e-05
syn	40006#D473#D47.3 Essential (haemorrhagic) thrombocythaemia	NIPAL4	1.084e-05
syn	41272#F368#F36.8 Other specified other operations on tonsil	FGD3	1.085e-05
syn	41200#H59#H59 Excision of pilonidal sinus	STRC	1.086e-05
syn	41202#BlockD80-D89#D80-D89 Certain disorders involving the immune mechanism	NETO2	1.087e-05
syn	Union#N508#N50.8 Other specified disorders of male genital organs	EPB41L4B	1.087e-05
syn	Union#F17#F17 Mental and behavioural disorders due to use of tobacco	KALRN	1.091e-05
syn	Union#K638#K63.8 Other specified diseases of intestine	MYO19	1.091e-05
syn	Union#M7984#M79.84 Other specified soft tissue disorders (Hand)	HIST1H2BC	1.091e-05
syn	41202#L578#L57.8 Other skin changes due to chronic exposure to nonionising radiation	MTTP	1.092e-05
syn	Union#J22#J22 Unspecified acute lower respiratory infection	VKORC1L1	1.093e-05
syn	41202#T817#T81.7 Vascular complications following a procedure| not elsewhere classified	DCC	1.094e-05
syn	Union#M1396#M13.96 Arthritis| unspecified (Lower leg)	SHPRH	1.094e-05
syn	Union#J698#J69.8 Pneumonitis due to other solids and liquids	MGAT4C	1.095e-05
syn	41272#L18#L18 Emergency replacement of aneurysmal segment of aorta	CCDC146	1.096e-05
syn	Union#N923#N92.3 Ovulation bleeding	MYF6	1.096e-05
syn	41272#T209#T20.9 Unspecified primary repair of inguinal hernia	COL13A1	1.097e-05
syn	Union#S028#S02.8 Fractures of other skull and facial bones	CCDC191	1.098e-05
syn	Source of report of O87 (venous complications in the puerperium)	CD33	1.099e-05
syn	Union#O87#O87 Venous complications in the puerperium	CD33	1.099e-05
syn	41200#M32#M32 Operations on ureteric orifice	DYRK3	1.101e-05
syn	41200#M492#M49.2 Change of suprapubic tube into bladder	PIGN	1.102e-05
syn	40006#C539#C53.9 Cervix uteri| unspecified	MPRIP	1.103e-05
syn	Union#F009#F00.9 Dementia in Alzheimer's disease| unspecified	WDR72	1.104e-05
syn	41200#G441#G44.1 Fibreoptic endoscopic insertion of prosthesis into upper gastrointestinal tract	ERICH4	1.105e-05
syn	41272#Y801#Y80.1 Inhalation anaesthetic using muscle relaxant	ASNSD1	1.108e-05
syn	41202#BlockK55-K64#K55-K64 Other diseases of intestines	PHF12	1.108e-05
syn	41200#T521#T52.1 Palmar fasciectomy	AFDN	1.109e-05
syn	20002#1238#pituitary adenoma|tumour	SLC30A4	1.109e-05
syn	Union#H356#H35.6 Retinal haemorrhage	PCDHGB3	1.109e-05
syn	41200#G243#G24.3 Antireflux fundoplication using abdominal approach	DNASE2B	1.112e-05
syn	Union#M2486#M24.86 Other specific joint derangements| not elsewhere classified (Lower leg)	VIT	1.112e-05
syn	Union#L819#L81.9 Disorder of pigmentation| unspecified	KLHL29	1.115e-05
syn	Union#H902#H90.2 Conductive hearing loss| unspecified	KDM7A	1.116e-05
syn	41272#Y802#Y80.2 Inhalation anaesthetic using endotracheal intubation NEC	TOMM5	1.118e-05
syn	41272#Y364#Y36.4 Introduction of non-removable radioactive substance into organ for brachytherapy NOC	CCDC113	1.118e-05
syn	41200#H122#H12.2 Excision of lesion of colon NEC	ZMIZ2	1.12e-05
syn	Union#D529#D52.9 Folate deficiency anaemia| unspecified	PSMD6	1.12e-05
syn	41272#M30#M30 Diagnostic endoscopic examination of ureter	VWA3B	1.122e-05
syn	41272#W21#W21 Primary open reduction of intra-articular fracture of bone	ZBTB7C	1.122e-05
syn	41202#T810#T81.0 Haemorrhage and haematoma complicating a procedure| not elsewhere classified	GDF3	1.124e-05
syn	Union#K409#K40.9 Unilateral or unspecified inguinal hernia| without obstruction or gangrene	ZNF304	1.124e-05
syn	41200#M662#M66.2 Endoscopic incision of outlet of male bladder NEC	IFIT1	1.126e-05
syn	Union#J81#J81 Pulmonary oedema	MRPL57	1.127e-05
syn	Union#F172#F17.2 Dependence syndrome	SPTA1	1.127e-05
syn	Source of report of K63 (other diseases of intestine)	WBP11	1.128e-05
syn	41272#Z413#Z41.3 Ureter NEC	MYL9	1.13e-05
syn	41272#Z088#Z08.8 Specified brachial plexus NEC	FAM104A	1.131e-05
syn	41200#T202#T20.2 Primary repair of inguinal hernia using insert of prosthetic material	SARDH	1.132e-05
syn	41200#U051#U05.1 Computed tomography of head	PLXNB2	1.133e-05
syn	41272#H34#H34 Open extirpation of lesion of rectum	RXFP4	1.133e-05
syn	Union#M2536#M25.36 Other instability of joint (Lower leg)	GBP2	1.134e-05
syn	41202#I612#I61.2 Intracerebral haemorrhage in hemisphere| unspecified	ZBTB20	1.135e-05
syn	Union#L72#L72 Follicular cysts of skin and subcutaneous tissue	ZFHX4	1.135e-05
syn	Union#S1270#S12.70 Multiple fractures of cervical spine (closed)	NAA40	1.135e-05
syn	41272#G452#G45.2 Fibreoptic endoscopic ultrasound examination of upper gastrointestinal tract	S100A16	1.136e-05
syn	Union#R51#R51 Headache	MPL	1.136e-05
syn	41202#D370#D37.0 Lip| oral cavity and pharynx	DYNC1H1	1.137e-05
syn	Union#H001#H00.1 Chalazion	LGMN	1.137e-05
syn	Union#N40#N40 Hyperplasia of prostate	ZNF688	1.138e-05
syn	41272#M292#M29.2 Endoscopic insertion of tubal prosthesis into ureter NEC	IZUMO2	1.14e-05
syn	41202#M678#M67.8 Other specified disorders of synovium and tendon	PATE2	1.14e-05
syn	41272#P052#P05.2 Partial excision of vulva	TBXT	1.142e-05
syn	Union#O692#O69.2 Labour and delivery complicated by other cord entanglement	SLC16A4	1.142e-05
syn	41200#G801#G80.1 Diagnostic endoscopic examination of ileum and biopsy of lesion of ileum	CASQ1	1.144e-05
syn	Union#K082#K08.2 Atrophy of edentulous alveolar ridge	RPSA	1.144e-05
syn	Union#L603#L60.3 Nail dystrophy	FANCE	1.145e-05
syn	41272#C121#C12.1 Excision of lesion of eyelid NEC	CACNA1A	1.147e-05
syn	41200#M523#M52.3 Colposuspension of neck of bladder	TSPAN33	1.149e-05
syn	Union#C482#C48.2 Peritoneum| unspecified	ATF1	1.149e-05
syn	Union#R51#R51 Headache	KRTAP23-1	1.15e-05
syn	20002#1226#hypothyroidism|myxoedema	DONSON	1.151e-05
syn	41202#I629#I62.9 Intracranial haemorrhage (nontraumatic)| unspecified	ZNF43	1.152e-05
syn	41202#I24#I24 Other acute ischaemic heart diseases	HMSD	1.153e-05
syn	Union#C823#C82.3 Follicular lymphoma grade IIIa	TOR1AIP2	1.153e-05
syn	6150#4#Vascular/heart problems diagnosed by doctor| High Blood Pressure	MRPL16	1.154e-05
syn	41200#X658#X65.8 Other specified radiotherapy delivery	SIM1	1.156e-05
syn	41202#S860#S86.0 Injury of Achilles tendon	MLNR	1.156e-05
syn	41202#B441#B44.1 Other pulmonary aspergillosis	TMEM19	1.156e-05
syn	41272#Y50#Y50 Approach through abdominal cavity	RFPL2	1.157e-05
syn	Union#C159#C15.9 Oesophagus| unspecified	MSANTD3	1.159e-05
syn	41200#E54#E54 Excision of lung	KANSL3	1.16e-05
syn	41200#Q029#Q02.9 Unspecified destruction of lesion of cervix uteri	PCDHGA3	1.16e-05
syn	41200#A53#A53 Drainage of spinal canal	GKN1	1.16e-05
syn	41272#V404#V40.4 Posterior instrumented fusion of lumbar spine NEC	NYNRIN	1.162e-05
syn	40006#C713#C71.3 Parietal lobe	REM1	1.163e-05
syn	41202#R943#R94.3 Abnormal results of cardiovascular function studies	LRAT	1.163e-05
syn	41200#N28#N28 Plastic operations on penis	GRASP	1.164e-05
syn	Source of report of N92 (excessive, frequent and irregular menstruation)	PPP1CA	1.164e-05
syn	Union#K802#K80.2 Calculus of gallbladder without cholecystitis	EPN2	1.164e-05
syn	Union#M222#M22.2 Patellofemoral disorders	PPP1R36	1.165e-05
syn	Union#M2335#M23.35 Other meniscus derangements (Posterior horn of lateral meniscus)	PTP4A3	1.165e-05
syn	41202#I64#I64 Stroke| not specified as haemorrhage or infarction	ART1	1.168e-05
syn	Union#N858#N85.8 Other specified noninflammatory disorders of uterus	C1orf112	1.169e-05
syn	Union#H020#H02.0 Entropion and trichiasis of eyelid	FFAR3	1.169e-05
syn	Union#S015#S01.5 Open wound of lip and oral cavity	ZNF467	1.17e-05
syn	41202#K824#K82.4 Cholesterolosis of gallbladder	ANOS1	1.171e-05
syn	41272#H05#H05 Total excision of colon	KCNJ12	1.175e-05
syn	41272#E544#E54.4 Excision of segment of lung	ITIH2	1.176e-05
syn	41202#E83#E83 Disorders of mineral metabolism	EPPIN-WFDC6	1.178e-05
syn	41202#BlockE20-E35#E20-E35 Disorders of other endocrine glands	MYO18A	1.178e-05
syn	41202#L918#L91.8 Other hypertrophic disorders of skin	SOSTDC1	1.181e-05
syn	41202#T851#T85.1 Mechanical complication of implanted electronic stimulator of nervous system	EXO1	1.182e-05
syn	Union#R458#R45.8 Other symptoms and signs involving emotional state	UPK2	1.182e-05
syn	41202#C250#C25.0 Head of pancreas	SLC24A3	1.183e-05
syn	41272#H209#H20.9 Unspecified endoscopic extirpation of lesion of colon	FUT4	1.186e-05
syn	Union#S522#S52.2 Fracture of shaft of ulna	RSPH14	1.186e-05
syn	41272#K401#K40.1 Saphenous vein graft replacement of one coronary artery	ACVR2A	1.187e-05
syn	40001#K703#K70.3 Alcoholic cirrhosis of liver	FGF2	1.19e-05
syn	41272#D128#D12.8 Other specified other operations on mastoid	PIGS	1.191e-05
syn	20002#1530#iritis	NEUROD1	1.191e-05
syn	Source of report of Q80 (congenital ichthyosis)	HYKK	1.192e-05
syn	41202#T426#T42.6 Other antiepileptic and sedative-hypnotic drugs	BCAP29	1.192e-05
syn	41202#C670#C67.0 Trigone of bladder	RFC4	1.192e-05
syn	Union#Q80#Q80 Congenital ichthyosis	HYKK	1.192e-05
syn	41272#E133#E13.3 Intranasal antrostomy	CFAP46	1.193e-05
syn	Union#H184#H18.4 Corneal degeneration	GPR135	1.195e-05
syn	Source of report of I67 (other cerebrovascular diseases)	TCEAL7	1.196e-05
syn	41272#N17#N17 Excision of vas deferens	EEF1E1	1.198e-05
syn	41202#G72#G72 Other myopathies	ZNF585A	1.198e-05
syn	41200#W083#W08.3 Excision of excrescence of bone	CCDC66	1.199e-05
syn	41202#T20#T20 Burn and corrosion of head and neck	DOK3	1.199e-05
syn	41272#W208#W20.8 Other specified primary open reduction of fracture of bone and extramedullary fixation	KIAA0930	1.2e-05
syn	Union#H185#H18.5 Hereditary corneal dystrophies	TRPT1	1.2e-05
syn	Union#H44#H44 Disorders of globe	PGBD5	1.202e-05
syn	Union#I618#I61.8 Other intracerebral haemorrhage	MRPS34	1.202e-05
syn	Union#M4799#M47.99 Spondylosis| unspecified (Site unspecified)	POLDIP2	1.202e-05
syn	41200#F321#F32.1 Biopsy of lesion of palate	UVSSA	1.203e-05
syn	41272#H28#H28 Diagnostic endoscopic examination of sigmoid colon using rigid sigmoidoscope	CIITA	1.205e-05
syn	Union#U837#U83.7 Resistance to multiple antibiotics	EEPD1	1.205e-05
syn	41202#D069#D06.9 Cervix| unspecified	HSD11B1L	1.208e-05
syn	41202#G958#G95.8 Other specified diseases of spinal cord	BHMT2	1.208e-05
syn	41272#M282#M28.2 Endoscopic fragmentation of calculus of ureter NEC	ZWILCH	1.209e-05
syn	40011#9962#Essential thrombocythemia	NIPAL4	1.211e-05
syn	41200#G387#G38.7 Removal of gastric band	DHX38	1.212e-05
syn	Union#D06#D06 Carcinoma in situ of cervix uteri	CPQ	1.212e-05
syn	Source of report of F17 (mental and behavioural disorders due to use of tobacco)	HLA-B	1.215e-05
syn	Union#F03#F03 Unspecified dementia	FEZF1	1.215e-05
syn	Source of report of I47 (paroxysmal tachycardia)	SRP72	1.216e-05
syn	41200#F42#F42 Other operations on mouth	PSKH2	1.217e-05
syn	41202#H001#H00.1 Chalazion	LGMN	1.218e-05
syn	41200#A812#A81.2 Injection of therapeutic substance around sympathetic nerve	NHLH2	1.219e-05
syn	41202#Q38#Q38 Other congenital malformations of tongue| mouth and pharynx	ERICH4	1.221e-05
syn	41202#C099#C09.9 Tonsil| unspecified	DMAP1	1.222e-05
syn	Union#L038#L03.8 Cellulitis of other sites	LAMTOR4	1.224e-05
syn	Union#O26#O26 Maternal care for other conditions predominantly related to pregnancy	CTSA	1.226e-05
syn	41200#E491#E49.1 Diagnostic fibreoptic endoscopic examination of lower respiratory tract and biopsy of lesion of lower respiratory tract	MAP3K10	1.227e-05
syn	41200#P032#P03.2 Marsupialisation of Bartholin gland	ZNF618	1.23e-05
syn	Union#B023#B02.3 Zoster ocular disease	AANAT	1.23e-05
syn	Union#B962#B96.2 Escherichia coli [E. coli] as the cause of diseases classified to other chapters	CTNNBL1	1.231e-05
syn	41272#Y803#Y80.3 Inhalation anaesthetic NEC	RPL37A	1.232e-05
syn	Union#K098#K09.8 Other cysts of oral region| not elsewhere classified	USP20	1.232e-05
syn	41272#M45#M45 Diagnostic endoscopic examination of bladder	PPP1R9B	1.234e-05
syn	41202#K082#K08.2 Atrophy of edentulous alveolar ridge	RPSA	1.234e-05
syn	Union#T860#T86.0 Bone-marrow transplant rejection	DMBX1	1.234e-05
syn	41202#T861#T86.1 Kidney transplant failure and rejection	TRIM17	1.236e-05
syn	41202#C15#C15 Malignant neoplasm of oesophagus	MSANTD3	1.237e-05
syn	Union#M9486#M94.86 Other specified disorders of cartilage (Lower leg)	ALKBH6	1.237e-05
syn	20002#1078#heart valve problem|heart murmur	FGF18	1.238e-05
syn	Union#M81#M81 Osteoporosis without pathological fracture	SLC26A2	1.238e-05
syn	41272#F442#F44.2 Partial excision of parotid gland	PTPRU	1.24e-05
syn	41202#G933#G93.3 Postviral fatigue syndrome	UBAP1	1.24e-05
syn	41202#BlockI10-I15#I10-I15 Hypertensive diseases	POP4	1.241e-05
syn	41272#M301#M30.1 Endoscopic retrograde pyelography	IFIT1	1.242e-05
syn	Union#S69#S69 Other and unspecified injuries of wrist and hand	DCPS	1.242e-05
syn	41272#Y251#Y25.1 Suture of laceration of organ NOC	SCMH1	1.243e-05
syn	Source of report of M17 (gonarthrosis [arthrosis of knee])	GDAP2	1.243e-05
syn	20002#1331#pernicious anaemia	ESRP2	1.243e-05
syn	41272#F442#F44.2 Partial excision of parotid gland	MTMR12	1.244e-05
syn	41272#Q188#Q18.8 Other specified diagnostic endoscopic examination of uterus	PGBD2	1.244e-05
syn	Union#J37#J37 Chronic laryngitis and laryngotracheitis	KCNQ4	1.245e-05
syn	Union#N87#N87 Dysplasia of cervix uteri	THAP7	1.246e-05
syn	Union#M2411#M24.11 Other articular cartilage disorders (Shoulder region)	AWAT1	1.247e-05
syn	Union#S0650#S06.50 Traumatic subdural haemorrhage (without open intracranial wound)	SEC31B	1.248e-05
syn	41272#N304#N30.4 Dorsal slit of prepuce	GOT1	1.249e-05
syn	Source of report of D56 (thalassaemia)	C11orf42	1.249e-05
syn	41272#W691#W69.1 Total synovectomy	VSTM2A	1.251e-05
syn	41272#M06#M06 Incision of kidney	ALG5	1.251e-05
syn	Union#I151#I15.1 Hypertension secondary to other renal disorders	ZNF541	1.251e-05
syn	41200#X55#X55 Other operations on unspecified organ	ZNF142	1.254e-05
syn	41202#D051#D05.1 Intraductal carcinoma in situ	POMT2	1.254e-05
syn	Union#M626#M62.6 Muscle strain	CATSPER3	1.254e-05
syn	41272#H331#H33.1 Abdominoperineal excision of rectum and end colostomy	JDP2	1.256e-05
syn	41202#G959#G95.9 Disease of spinal cord| unspecified	OR10Q1	1.256e-05
syn	Union#M2332#M23.32 Other meniscus derangements (Posterior cruciate ligament or Posterior horn of medial meniscus)	ZNF567	1.256e-05
syn	41200#W81#W81 Other open operations on joint	DIS3L2	1.257e-05
syn	41202#S6200#S62.00 Fracture of navicular [scaphoid] bone of hand (closed)	VWF	1.257e-05
syn	Union#N92#N92 Excessive| frequent and irregular menstruation	PPP1CA	1.258e-05
syn	Source of report of D64 (other anaemias)	ARPC2	1.259e-05
syn	Union#BlockR83-R89#R83-R89 Abnormal findings on examination of other body fluids| substances and tissues| without diagnosis	NSUN6	1.259e-05
syn	Union#O682#O68.2 Labour and delivery complicated by foetal heart rate anomaly with meconium in amniotic fluid	PTMA	1.261e-05
syn	Union#R448#R44.8 Other and unspecified symptoms and signs involving general sensations and perceptions	ANO3	1.261e-05
syn	41272#X33#X33 Other blood transfusion	TMEM132B	1.264e-05
syn	40001#A419#A41.9 Septicaemia| unspecified	GORASP1	1.264e-05
syn	41272#W98#W98 Total prosthetic replacement of shoulder joint	SCN10A	1.265e-05
syn	Source of report of O26 (maternal care for other conditions predominantly related to pregnancy)	CTSA	1.265e-05
syn	Union#F002#F00.2 Dementia in Alzheimer's disease| atypical or mixed type	MGAT4A	1.266e-05
syn	41272#H59#H59 Excision of pilonidal sinus	STRC	1.268e-05
syn	41272#N20#N20 Other operations on spermatic cord	CLNK	1.269e-05
syn	41272#Z154#Z15.4 Lower outer quadrant of breast	RREB1	1.269e-05
syn	41202#Z85#Z85 Personal history of malignant neoplasm	MTX3	1.27e-05
syn	Source of report of I85 (oesophageal varices)	CD300A	1.271e-05
syn	Source of report of N80 (endometriosis)	CCDC105	1.271e-05
syn	Union#N603#N60.3 Fibrosclerosis of breast	ATP6V1G1	1.272e-05
syn	Union#N952#N95.2 Postmenopausal atrophic vaginitis	PLG	1.272e-05
syn	Union#R074#R07.4 Chest pain| unspecified	VWA5B2	1.273e-05
syn	41272#Z093#Z09.3 Radial nerve	FOSL2	1.274e-05
syn	Union#J029#J02.9 Acute pharyngitis| unspecified	NUP214	1.274e-05
syn	Union#L70#L70 Acne	VAX1	1.276e-05
syn	41272#B223#B22.3 Unilateral adrenalectomy	CELF2	1.277e-05
syn	41272#E026#E02.6 Rhinoplasty NEC	TLR4	1.277e-05
syn	Union#Q631#Q63.1 Lobulated| fused and horseshoe kidney	UGT2A1	1.278e-05
syn	41200#H489#H48.9 Unspecified excision of lesion of anus	ZNF706	1.28e-05
syn	Union#S499#S49.9 Unspecified injury of shoulder and upper arm	OSTN	1.28e-05
syn	41272#G448#G44.8 Other specified other therapeutic fibreoptic endoscopic operations on upper gastrointestinal tract	EFCAB14	1.281e-05
syn	41272#Z472#Z47.2 Skin of temple	JOSD1	1.281e-05
syn	41200#N153#N15.3 Excision of lesion of epididymis	LPP	1.282e-05
syn	Source of report of A39 (meningococcal infection)	MRPL35	1.283e-05
syn	41272#Q146#Q14.6 Insertion of abortifacient pessary NEC	ALG1L	1.284e-05
syn	Union#L02#L02 Cutaneous abscess| furuncle and carbuncle	STAC3	1.284e-05
syn	41200#E54#E54 Excision of lung	SLC30A9	1.285e-05
syn	41200#Q55#Q55 Other examination of female genital tract	DHX32	1.285e-05
syn	Source of report of G47 (sleep disorders)	KANK1	1.286e-05
syn	41200#M451#M45.1 Diagnostic endoscopic examination of bladder and biopsy of lesion of bladder NEC	IPCEF1	1.288e-05
syn	41272#E54#E54 Excision of lung	KANSL3	1.288e-05
syn	41272#Y801#Y80.1 Inhalation anaesthetic using muscle relaxant	KIF5B	1.29e-05
syn	20002#1210#scrotal problem (not cancer)	CSNK1G1	1.29e-05
syn	41200#H331#H33.1 Abdominoperineal excision of rectum and end colostomy	JDP2	1.291e-05
syn	Union#K631#K63.1 Perforation of intestine (nontraumatic)	SPECC1	1.291e-05
syn	40011#9861#Acute myeloid leukemia| NOS	CABP7	1.293e-05
syn	41202#K66#K66 Other disorders of peritoneum	SLC25A38	1.294e-05
syn	41202#Q27#Q27 Other congenital malformations of peripheral vascular system	CYP2A13	1.294e-05
syn	41202#R07#R07 Pain in throat and chest	METTL4	1.294e-05
syn	41202#K102#K10.2 Inflammatory conditions of jaws	PAX5	1.298e-05
syn	41272#Z761#Z76.1 Head of femur	BDNF	1.299e-05
syn	41202#K51#K51 Ulcerative colitis	SPG21	1.299e-05
syn	41202#K409#K40.9 Unilateral or unspecified inguinal hernia| without obstruction or gangrene	SARDH	1.299e-05
syn	Union#C902#C90.2 Plasmacytoma| extramedullary	KRTAP10-10	1.299e-05
syn	Union#R258#R25.8 Other and unspecified abnormal involuntary movements	SOX8	1.3e-05
syn	6150#2#Vascular/heart problems diagnosed by doctor| Angina	LRRC24	1.303e-05
syn	41202#N368#N36.8 Other specified disorders of urethra	PRAM1	1.303e-05
syn	41202#M4807#M48.07 Spinal stenosis (Lumbosacral region)	TRDMT1	1.303e-05
syn	40006#C73#C73 Malignant neoplasm of thyroid gland	EED	1.304e-05
syn	Union#H20#H20 Iridocyclitis	RTN2	1.305e-05
syn	Union#C791#C79.1 Secondary malignant neoplasm of bladder and other and unspecified urinary organs	CDHR4	1.305e-05
syn	Union#H69#H69 Other disorders of Eustachian tube	ABHD13	1.305e-05
syn	Union#Q874#Q87.4 Marfan's syndrome	GABRD	1.306e-05
syn	40001#C187#C18.7 Sigmoid colon	DDX46	1.307e-05
syn	41202#M5490#M54.90 Dorsalgia| unspecified (Multiple sites in spine)	ATXN1L	1.307e-05
syn	41272#G441#G44.1 Fibreoptic endoscopic insertion of prosthesis into upper gastrointestinal tract	ERICH4	1.31e-05
syn	Union#E161#E16.1 Other hypoglycaemia	MBD6	1.311e-05
syn	41202#N303#N30.3 Trigonitis	ZDHHC1	1.312e-05
syn	Union#M244#M24.4 Recurrent dislocation and subluxation of joint	KCTD19	1.314e-05
syn	41272#W032#W03.2 Osteotomy of multiple metatarsals	SLC11A1	1.315e-05
syn	Union#N10#N10 Acute tubulo-interstitial nephritis	SPINK5	1.317e-05
syn	Union#G561#G56.1 Other lesions of median nerve	HAUS7	1.32e-05
syn	41202#I633#I63.3 Cerebral infarction due to thrombosis of cerebral arteries	ADGRL2	1.321e-05
syn	41202#BlockN25-N29#N25-N29 Other disorders of kidney and ureter	IFNK	1.321e-05
syn	41202#N83#N83 Noninflammatory disorders of ovary| Fallopian tube and broad ligament	FREM3	1.321e-05
syn	41200#U175#U17.5 Computed tomography of colon	FAM126A	1.324e-05
syn	41200#B36#B36 Reconstruction of nipple and areola	KALRN	1.325e-05
syn	Union#D313#D31.3 Choroid	KLK13	1.326e-05
syn	41200#H488#H48.8 Other specified excision of lesion of anus	SPTLC2	1.328e-05
syn	41200#U091#U09.1 Computed tomography of pelvis	UBE4A	1.33e-05
syn	Source of report of B95 (streptococcus and staphylococcus as the cause of diseases classified to other chapters)	ADAD1	1.33e-05
syn	41272#L39#L39 Transluminal operations on subclavian artery	PAX7	1.331e-05
syn	41202#I652#I65.2 Occlusion and stenosis of carotid artery	ZNF300	1.333e-05
syn	Union#J45#J45 Asthma	RAI2	1.333e-05
syn	41272#Y973#Y97.3 Radiology with post contrast	DCAF16	1.334e-05
syn	20002#1679#undescended testicle	OR4S1	1.334e-05
syn	20002#1500#vertigo	ARL6IP6	1.334e-05
syn	41200#L911#L91.1 Open insertion of central venous catheter	TAB2	1.336e-05
syn	41272#W903#W90.3 Injection of therapeutic substance into joint	IFNA14	1.341e-05
syn	41272#U141#U14.1 Nuclear bone scan of whole body	CD72	1.341e-05
syn	Source of report of J31 (chronic rhinitis, nasopharyngitis and pharyngitis)	CYP20A1	1.341e-05
syn	Source of report of H92 (otalgia and effusion of ear)	LIMCH1	1.342e-05
syn	20544#15#Anxiety, nerves or generalized anxiety disorder	TSC22D2	1.342e-05
syn	41200#W913#W91.3 Manipulation of prosthetic joint NEC	OR11G2	1.343e-05
syn	41272#M792#M79.2 Dilation of urethra NEC	ANGPTL1	1.344e-05
syn	Union#C384#C38.4 Pleura	RHBDD3	1.344e-05
syn	41200#N271#N27.1 Excision of lesion of penis	OR1D2	1.345e-05
syn	Source of report of L98 (other disorders of skin and subcutaneous tissue, not elsewhere classified)	ADGRB2	1.345e-05
syn	41202#C44#C44 Other malignant neoplasms of skin	CHRM4	1.345e-05
syn	Source of report of N87 (dysplasia of cervix uteri)	THAP7	1.346e-05
syn	41272#P245#P24.5 Repair of vault of vagina with mesh using abdominal approach	KRT31	1.347e-05
syn	40002#C911#C91.1 Chronic lymphocytic leukaemia	DCHS2	1.348e-05
syn	Union#E23#E23 Hypofunction and other disorders of pituitary gland	LRIT1	1.348e-05
syn	41200#U51#U51 Rehabilitation for neurological disorders	IL20RA	1.349e-05
syn	41200#J69#J69 Total excision of spleen	MAN1B1	1.349e-05
syn	41272#Y802#Y80.2 Inhalation anaesthetic using endotracheal intubation NEC	SRP72	1.35e-05
syn	40011#8130#Papillary transitional cell carcinoma	PPRC1	1.351e-05
syn	41202#D035#D03.5 Melanoma in situ of trunk	MT4	1.351e-05
syn	41272#U09#U09 Diagnostic imaging of pelvis	HIP1R	1.353e-05
syn	Union#G930#G93.0 Cerebral cysts	FAM13A	1.353e-05
syn	Source of report of K91 (postprocedural disorders of digestive system, not elsewhere classified)	SMAD4	1.354e-05
syn	41202#Z00#Z00 General examination and investigation of persons without complaint or reported diagnosis	CMKLR1	1.354e-05
syn	41202#G249#G24.9 Dystonia| unspecified	PLPP1	1.358e-05
syn	41202#R35#R35 Polyuria	OR52B2	1.36e-05
syn	41272#Z50#Z50 Skin of other site	B3GALT5	1.361e-05
syn	Union#M808#M80.8 Other osteoporosis with pathological fracture	TPK1	1.361e-05
syn	41200#H09#H09 Excision of left hemicolon	CKB	1.364e-05
syn	41200#B37#B37 Other operations on breast	ADGRG3	1.364e-05
syn	41272#W157#W15.7 Osteotomy of bone of foot and fixation HFQ	TGM5	1.364e-05
syn	41202#I842#I84.2 Internal haemorrhoids without complication	TRMT11	1.366e-05
syn	41202#E230#E23.0 Hypopituitarism	MYO18A	1.366e-05
syn	Source of report of Q84 (other congenital malformations of integument)	ERVFRD-1	1.369e-05
syn	20002#21#respiratory|ent	RAI2	1.369e-05
syn	Union#Q84#Q84 Other congenital malformations of integument	ERVFRD-1	1.369e-05
syn	40006#C91#C91 Lymphoid leukaemia	IGLL5	1.37e-05
syn	41202#C48#C48 Malignant neoplasm of retroperitoneum and peritoneum	MS4A1	1.37e-05
syn	Union#K432#K43.2 Incisional hernia without obstruction or gangrene	GIGYF1	1.371e-05
syn	Union#M0699#M06.99 Rheumatoid arthritis| unspecified (Site unspecified)	FBXL7	1.371e-05
syn	Union#F101#F10.1 Harmful use	SIPA1L1	1.373e-05
syn	41272#V19#V19 Other operations on mandible	CARD10	1.374e-05
syn	41272#U212#U21.2 Computed tomography NEC	HMSD	1.374e-05
syn	Union#BlockZ40-Z54#Z40-Z54 Persons encountering health services for specific procedures and health care	POLR2M	1.374e-05
syn	41202#R932#R93.2 Abnormal findings on diagnostic imaging of liver and biliary tract	DDX50	1.376e-05
syn	Union#K350#K35.0 Acute appendicitis with generalised peritonitis	MYF6	1.377e-05
syn	41272#Z913#Z91.3 Brachial vein	ZNF541	1.378e-05
syn	41272#N111#N11.1 Excision of hydrocele sac	ANKRD60	1.379e-05
syn	41200#H15#H15 Other exteriorisation of colon	HTR3A	1.38e-05
syn	41200#H558#H55.8 Other specified other operations on perianal region	HAUS2	1.38e-05
syn	41202#S913#S91.3 Open wound of other parts of foot	MSRA	1.38e-05
syn	41272#W451#W45.1 Primary total prosthetic replacement of joint NEC	SLC45A4	1.382e-05
syn	40006#C029#C02.9 Tongue| unspecified	PRPH	1.382e-05
syn	Union#R84#R84 Abnormal findings in specimens from respiratory organs and thorax	EFNA5	1.382e-05
syn	40006#BlockC15-C26#C15-C26 Malignant neoplasms of digestive organs	FZD5	1.383e-05
syn	41272#Y20#Y20 Biopsy of organ NOC	F13A1	1.384e-05
syn	41202#R194#R19.4 Change in bowel habit	SUZ12	1.384e-05
syn	41272#Y368#Y36.8 Other specified introduction of non-removable material into organ NOC	MRPL48	1.385e-05
syn	41202#N501#N50.1 Vascular disorders of male genital organs	APBA3	1.385e-05
syn	41202#N47#N47 Redundant prepuce| phimosis and paraphimosis	RRNAD1	1.386e-05
syn	Union#I452#I45.2 Bifascicular block	CHMP4B	1.386e-05
syn	Union#I701#I70.1 Atherosclerosis of renal artery	FRMD4B	1.387e-05
syn	41272#F421#F42.1 Biopsy of lesion of mouth NEC	PSKH2	1.388e-05
syn	41272#T578#T57.8 Other specified other operations on fascia	ZBTB43	1.389e-05
syn	41202#Q231#Q23.1 Congenital insufficiency of aortic valve	KCNAB1	1.389e-05
syn	41202#H330#H33.0 Retinal detachment with retinal break	TCOF1	1.389e-05
syn	41272#C186#C18.6 Correction of ptosis of eyelid using aponeurosis technique	TEAD4	1.39e-05
syn	41200#M459#M45.9 Unspecified diagnostic endoscopic examination of bladder	HBG2	1.391e-05
syn	41272#H12#H12 Extirpation of lesion of colon	ZMIZ2	1.391e-05
syn	41272#Y533#Y53.3 Approach to organ under computed tomography scan control	KIAA0895	1.393e-05
syn	41272#Y534#Y53.4 Approach to organ under fluoroscopic control	ST6GALNAC6	1.394e-05
syn	41272#X90#X90 High cost haematology and nutrition drugs	SNAI2	1.394e-05
syn	41272#P244#P24.4 Repair of vault of vagina using vaginal approach NEC	IL6	1.394e-05
syn	Union#T222#T22.2 Burn of second degree of shoulder and upper limb| except wrist and hand	VPS35	1.395e-05
syn	Union#R87#R87 Abnormal findings in specimens from female genital organs	OR10Q1	1.395e-05
syn	41202#H534#H53.4 Visual field defects	HRNR	1.398e-05
syn	41272#B30#B30 Prosthesis for breast	MED24	1.399e-05
syn	Union#S2720#S27.20 Traumatic haemopneumothorax (without open wound into thoracic cavity)	PHF8	1.399e-05
syn	41200#F362#F36.2 Biopsy of lesion of tonsil	MLXIPL	1.4e-05
syn	Union#M204#M20.4 Other hammer toe(s) (acquired)	CADPS2	1.401e-05
syn	Union#M4799#M47.99 Spondylosis| unspecified (Site unspecified)	PAG1	1.402e-05
syn	Union#C519#C51.9 Vulva| unspecified	KIAA0355	1.402e-05
syn	Source of report of Q85 (phakomatoses, not elsewhere classified)	NUP85	1.403e-05
syn	41202#I87#I87 Other disorders of veins	HIST1H2AG	1.403e-05
syn	41272#B18#B18 Excision of thymus gland	ANKRD42	1.407e-05
syn	41272#S118#S11.8 Other specified other destruction of lesion of skin of other site	SLC16A5	1.411e-05
syn	41200#S15#S15 Other biopsy of skin	FAAH	1.413e-05
syn	Source of report of H61 (other disorders of external ear)	LAYN	1.413e-05
syn	41202#M171#M17.1 Other primary gonarthrosis	LYPD6B	1.416e-05
syn	41272#Z81#Z81 Joint of shoulder girdle or arm	RPL4	1.417e-05
syn	41272#Q075#Q07.5 Subtotal abdominal hysterectomy	PKP3	1.42e-05
syn	41272#R323#R32.3 Repair of obstetric laceration of vagina and floor of pelvis	ADCY8	1.422e-05
syn	20002#1345#pemphigoid|pemphigus	PLEKHO2	1.422e-05
syn	41202#N31#N31 Neuromuscular dysfunction of bladder| not elsewhere classified	ZNF575	1.422e-05
syn	41272#K59#K59 Cardioverter defibrillator introduced through the vein	DLL1	1.424e-05
syn	Union#K603#K60.3 Anal fistula	INHBA	1.424e-05
syn	41202#L05#L05 Pilonidal cyst	CST3	1.425e-05
syn	41202#H748#H74.8 Other specified disorders of middle ear and mastoid	NPR1	1.427e-05
syn	41202#D226#D22.6 Melanocytic naevi of upper limb| including shoulder	ELP6	1.43e-05
syn	Union#I60#I60 Subarachnoid haemorrhage	CDCA3	1.43e-05
syn	41272#ChapterG#Chapter G - Upper Digestive System	CC2D1B	1.432e-05
syn	41202#O26#O26 Maternal care for other conditions predominantly related to pregnancy	CTSA	1.432e-05
syn	Union#H61#H61 Other disorders of external ear	LAYN	1.436e-05
syn	41272#Z15#Z15 Breast	AOC2	1.438e-05
syn	Source of report of M49 (spondylopathies in diseases classified elsewhere)	PAPOLB	1.439e-05
syn	41272#H531#H53.1 Evacuation of perianal haematoma	SOX30	1.44e-05
syn	Source of report of H69 (other disorders of eustachian tube)	ABHD13	1.44e-05
syn	40002#N39#N39 Other disorders of urinary system	WBP4	1.44e-05
syn	Union#N433#N43.3 Hydrocele| unspecified	LRRIQ1	1.44e-05
syn	Union#I743#I74.3 Embolism and thrombosis of arteries of the lower extremities	CCND3	1.443e-05
syn	Source of report of K40 (inguinal hernia)	ZNF304	1.444e-05
syn	Union#BlockY70-Y82#Y70-Y82 Medical devices associated with adverse incidents in diagnostic and therapeutic use	PDZK1IP1	1.444e-05
syn	Union#S807#S80.7 Multiple superficial injuries of lower leg	CPNE8	1.444e-05
syn	41272#Z42#Z42 Lower urinary tract	DNAJC14	1.445e-05
syn	41272#Z942#Z94.2 Right sided operation	FIZ1	1.446e-05
syn	40002#N189#N18.9 Chronic renal failure| unspecified	IQCF3	1.446e-05
syn	41200#H25#H25 Diagnostic endoscopic examination of lower bowel using fibreoptic sigmoidoscope	ZNF771	1.447e-05
syn	Union#N888#N88.8 Other specified noninflammatory disorders of cervix uteri	BTNL2	1.447e-05
syn	41200#X654#X65.4 Delivery of a fraction of external beam radiotherapy NEC	DNAJC14	1.449e-05
syn	Source of report of I95 (hypotension)	FAM170A	1.45e-05
syn	41202#J450#J45.0 Predominantly allergic asthma	EVI2A	1.45e-05
syn	41200#V242#V24.2 Primary decompression of thoracic spinal cord NEC	POLR3D	1.452e-05
syn	41202#N991#N99.1 Postprocedural urethral stricture	ATP11C	1.452e-05
syn	Union#T851#T85.1 Mechanical complication of implanted electronic stimulator of nervous system	EXO1	1.452e-05
syn	41272#E094#E09.4 Shave of skin of nose	AACS	1.454e-05
syn	41200#R229#R22.9 Unspecified vacuum delivery	OR52E8	1.456e-05
syn	41202#M4646#M46.46 Discitis| unspecified (Lumbar region)	ALPK1	1.456e-05
syn	41202#O700#O70.0 First degree perineal laceration during delivery	CTAG2	1.456e-05
syn	41202#K519#K51.9 Ulcerative colitis| unspecified	SPG21	1.457e-05
syn	Union#N85#N85 Other noninflammatory disorders of uterus| except cervix	LMNB2	1.458e-05
syn	41202#C22#C22 Malignant neoplasm of liver and intrahepatic bile ducts	CDX4	1.461e-05
syn	41200#L852#L85.2 Ligation of short saphenous vein	TNFAIP8L3	1.462e-05
syn	Union#U83#U83 Resistance to other antibiotics	CELSR1	1.462e-05
syn	41200#H154#H15.4 Closure of colostomy	PTGIR	1.463e-05
syn	41200#V385#V38.5 Primary posterior interbody fusion of joint of lumbar spine	GALNT7	1.464e-05
syn	41272#S03#S03 Plastic excision of skin of other site	DGCR6L	1.464e-05
syn	41200#K59#K59 Cardioverter defibrillator introduced through the vein	DLL1	1.465e-05
syn	41200#W838#W83.8 Other specified therapeutic endoscopic operations on other articular cartilage	RWDD2A	1.465e-05
syn	40011#8500#Duct adenocarcinoma	HNRNPA0	1.465e-05
syn	40001#A41#A41 Other septicaemia	GORASP1	1.466e-05
syn	41202#Z53#Z53 Persons encountering health services for specifie procedures| not carried out	FXYD5	1.467e-05
syn	41202#S0260#S02.60 Fracture of mandible (closed)	C12orf50	1.469e-05
syn	41202#C447#C44.7 Skin of lower limb| including hip	ZNF148	1.469e-05
syn	40002#K659#K65.9 Peritonitis| unspecified	IGDCC4	1.47e-05
syn	20001#1045#testicular cancer	C1orf68	1.471e-05
syn	41272#Y274#Y27.4 Attention to graft of organ NOC	GOLT1A	1.473e-05
syn	41202#H609#H60.9 Otitis externa| unspecified	C1QTNF7	1.474e-05
syn	Union#M752#M75.2 Bicipital tendinitis	PMEL	1.478e-05
syn	Union#Q120#Q12.0 Congenital cataract	UBE2Q1	1.479e-05
syn	41202#I248#I24.8 Other forms of acute ischaemic heart disease	CACTIN	1.48e-05
syn	41202#F44#F44 Dissociative [conversion] disorders	INSR	1.483e-05
syn	Union#J06#J06 Acute upper respiratory infections of multiple and unspecified sites	VKORC1L1	1.486e-05
syn	41200#H236#H23.6 Endoscopic resection of lesion of lower bowel using fibreoptic sigmoidoscope NEC	DGKG	1.492e-05
syn	41200#Q101#Q10.1 Dilation of cervix uteri and curettage of products of conception from uterus	PRKACA	1.493e-05
syn	Union#BlockO60-O75#O60-O75 Complications of labour and delivery	MFSD11	1.494e-05
syn	41202#M7987#M79.87 Other specified soft tissue disorders (Ankle and foot)	MCC	1.495e-05
syn	Union#M5464#M54.64 Pain in thoracic spine (Thoracic region)	NDUFAF5	1.495e-05
syn	41202#M798#M79.8 Other specified soft tissue disorders	GMNN	1.497e-05
syn	41202#S5260#S52.60 Fracture of lower end of both ulna and radius (closed)	SEMA4F	1.503e-05
syn	Union#R040#R04.0 Epistaxis	URGCP	1.505e-05
syn	41202#S5251#S52.51 Fracture of lower end of radius (open)	FAM185A	1.506e-05
syn	Union#G00#G00 Bacterial meningitis| not elsewhere classified	CAMSAP3	1.506e-05
syn	Union#M4856#M48.56 Collapsed vertebra| not elsewhere classified (Lumbar region)	JUND	1.506e-05
syn	41272#R151#R15.1 Medical induction of labour	TRIML2	1.507e-05
syn	40001#BlockC64-C68#C64-C68 Malignant neoplasms of urinary tract	C1orf100	1.512e-05
syn	Union#T855#T85.5 Mechanical complication of gastro-intestinal prosthetic devices| implants and grafts	BOK	1.512e-05
syn	Union#N359#N35.9 Urethral stricture| unspecified	PAGE2B	1.512e-05
syn	Union#B05#B05 Measles	ABCB9	1.513e-05
syn	41200#Q165#Q16.5 Radiofrequency ablation of endometrium	TMEM131	1.514e-05
syn	41272#Z757#Z75.7 Coccyx	CFAP53	1.514e-05
syn	41200#H52#H52 Destruction of haemorrhoid	POLR3E	1.515e-05
syn	Source of report of I97 (postprocedural disorders of circulatory system, not elsewhere classified)	GRIK5	1.515e-05
syn	40002#J84#J84 Other interstitial pulmonary diseases	SEZ6L2	1.515e-05
syn	40002#N390#N39.0 Urinary tract infection| site not specified	WBP4	1.516e-05
syn	Union#T83#T83 Complications of genito-urinary prosthetic devices| implants and grafts	METRN	1.516e-05
syn	Union#K604#K60.4 Rectal fistula	MAP3K1	1.516e-05
syn	41272#V191#V19.1 Reconstruction of mandible	RGPD3	1.517e-05
syn	41202#I60#I60 Subarachnoid haemorrhage	OR2D2	1.517e-05
syn	41202#K43#K43 Ventral hernia	TAGAP	1.517e-05
syn	41272#E051#E05.1 Cauterisation of internal nose	EDNRB	1.519e-05
syn	41202#H527#H52.7 Disorder of refraction| unspecified	CXCL11	1.519e-05
syn	41200#S444#S44.4 Removal of glass from skin NEC	PDGFA	1.52e-05
syn	41200#S68#S68 Excision of nail	RLIM	1.52e-05
syn	Union#N36#N36 Other disorders of urethra	PRAM1	1.521e-05
syn	Union#S620#S62.0 Fracture of navicular [scaphoid] bone of hand	PPP3CC	1.521e-05
syn	41200#M779#M77.9 Unspecified diagnostic endoscopic examination of urethra	ERLIN2	1.523e-05
syn	Union#D352#D35.2 Pituitary gland	CFHR3	1.523e-05
syn	Union#I639#I63.9 Cerebral infarction| unspecified	KDELR3	1.523e-05
syn	41200#C612#C61.2 Trabeculotomy	NDEL1	1.524e-05
syn	41200#N11#N11 Operations on hydrocele sac	LRRIQ1	1.525e-05
syn	41200#T874#T87.4 Excision or biopsy of mediastinal lymph node	ARGLU1	1.526e-05
syn	Union#S00#S00 Superficial injury of head	TARBP1	1.526e-05
syn	Union#R35#R35 Polyuria	ZNF584	1.526e-05
syn	40002#J180#J18.0 Bronchopneumonia| unspecified	KLK9	1.527e-05
syn	Union#M7712#M77.12 Lateral epicondylitis (Upper arm)	CDT1	1.527e-05
syn	41200#H524#H52.4 Rubber band ligation of haemorrhoid	POLR3E	1.528e-05
syn	41200#W852#W85.2 Endoscopic irrigation of knee joint	MDH2	1.529e-05
syn	41272#X308#X30.8 Other specified injection of therapeutic substance	HCFC1	1.529e-05
syn	41272#X353#X35.3 Intravenous immunotherapy	EYS	1.53e-05
syn	Source of report of N91 (absent, scanty and rare menstruation)	CHAF1A	1.53e-05
syn	41202#O02#O02 Other abnormal products of conception	RANBP1	1.531e-05
syn	41272#P203#P20.3 Cauterisation of lesion of vagina	SNTG1	1.532e-05
syn	41202#E042#E04.2 Non-toxic multinodular goitre	OCM2	1.532e-05
syn	41200#Q103#Q10.3 Dilation of cervix uteri and curettage of uterus NEC	MAP3K15	1.533e-05
syn	40006#D32#D32 Benign neoplasm of meninges	EPHX3	1.533e-05
syn	Union#K298#K29.8 Duodenitis	TERB2	1.534e-05
syn	Union#H491#H49.1 Fourth [trochlear] nerve palsy	CACNG1	1.535e-05
syn	41202#N135#N13.5 Kinking and stricture of ureter without hydronephrosis	ABHD12	1.536e-05
syn	23055#HHV-6 overall seropositivity for Human Herpesvirus-6	ZNF474	1.54e-05
syn	Union#M65#M65 Synovitis and tenosynovitis	SLC35F2	1.541e-05
syn	Union#M169#M16.9 Coxarthrosis| unspecified	MFAP2	1.541e-05
syn	41202#BlockE00-E07#E00-E07 Disorders of thyroid gland	CD248	1.542e-05
syn	41202#K12#K12 Stomatitis and related lesions	PRRX1	1.545e-05
syn	41272#Y803#Y80.3 Inhalation anaesthetic NEC	CHKB	1.546e-05
syn	41202#K089#K08.9 Disorder of teeth and supporting structures| unspecified	ROS1	1.549e-05
syn	41272#W151#W15.1 Osteotomy of neck of first metatarsal bone	TEX22	1.55e-05
syn	40006#C83#C83 Diffuse non-Hodgkin's lymphoma	SDR16C5	1.55e-05
syn	40002#J44#J44 Other chronic obstructive pulmonary disease	TM9SF2	1.552e-05
syn	41202#M191#M19.1 Posttraumatic arthrosis of other joints	ZNF470	1.552e-05
syn	41272#A84#A84 Neurophysiological operations	LZTS1	1.554e-05
syn	Union#K701#K70.1 Alcoholic hepatitis	ZMYND19	1.554e-05
syn	41272#E068#E06.8 Other specified packing of cavity of nose	CEPT1	1.555e-05
syn	40002#J449#J44.9 Chronic obstructive pulmonary disease| unspecified	TM9SF2	1.555e-05
syn	41202#T140#T14.0 Superficial injury of unspecified body region	SUN3	1.556e-05
syn	41272#Y97#Y97 Radiology with contrast	DCAF16	1.557e-05
syn	41272#W282#W28.2 Adjustment to internal fixation of bone NEC	ZNF497	1.557e-05
syn	Union#K040#K04.0 Pulpitis	CFAP206	1.557e-05
syn	40011#9673#Mantle cell lymphoma	LRRC8E	1.559e-05
syn	41202#BlockR83-R89#R83-R89 Abnormal findings on examination of other body fluids| substances and tissues| without diagnosis	NSUN6	1.56e-05
syn	Union#H908#H90.8 Mixed conductive and sensorineural hearing loss| unspecified	C6orf223	1.563e-05
syn	Union#H43#H43 Disorders of vitreous body	CPNE6	1.564e-05
syn	41272#S62#S62 Other operations on subcutaneous tissue	KIAA1143	1.567e-05
syn	Union#M8445#M84.45 Pathological fracture| not elsewhere classified (Pelvic region and thigh)	ZIC1	1.567e-05
syn	Source of report of J01 (acute sinusitis)	CHRNB2	1.568e-05
syn	41200#E495#E49.5 Diagnostic fibreoptic endoscopic examination of lower respiratory tract with biopsy| lavage and brush cytology of lesion of lower respiratory tract	GYPC	1.569e-05
syn	41202#M7986#M79.86 Other specified soft tissue disorders (Lower leg)	GMNN	1.569e-05
syn	Union#R042#R04.2 Haemoptysis	HFE	1.57e-05
syn	Union#L819#L81.9 Disorder of pigmentation| unspecified	FRMD4B	1.57e-05
syn	Union#A39#A39 Meningococcal infection	MRPL35	1.57e-05
syn	Union#M34#M34 Systemic sclerosis	GID8	1.57e-05
syn	41202#M511#M51.1 Lumbar and other intervertebral disk disorders with radiculopathy	THEG	1.572e-05
syn	41202#D11#D11 Benign neoplasm of major salivary glands	OR2Z1	1.572e-05
syn	41272#L85#L85 Ligation of varicose vein of leg	EXOSC6	1.573e-05
syn	41272#A812#A81.2 Injection of therapeutic substance around sympathetic nerve	NHLH2	1.577e-05
syn	41202#R943#R94.3 Abnormal results of cardiovascular function studies	DHX9	1.577e-05
syn	41202#Z871#Z87.1 Personal history of diseases of the digestive system	CHCHD2	1.579e-05
syn	Union#C79#C79 Secondary malignant neoplasm of other sites	MSRA	1.579e-05
syn	Source of report of O34 (maternal care for known or suspected abnormality of pelvic organs)	WARS	1.58e-05
syn	Union#O34#O34 Maternal care for known or suspected abnormality of pelvic organs	WARS	1.58e-05
syn	20002#1245#brain abscess|intracranial abscess	MYOM2	1.581e-05
syn	Union#BlockO80-O84#O80-O84 Delivery	NLGN4X	1.581e-05
syn	Union#T240#T24.0 Burn of unspecified degree of hip and lower limb| except ankle and foot	NTNG2	1.582e-05
syn	Union#R300#R30.0 Dysuria	GUCA2A	1.582e-05
syn	41272#A38#A38 Extirpation of lesion of meninges of brain	WBP1	1.583e-05
syn	41272#T453#T45.3 Image controlled percutaneous drainage of abdominal abscess NEC	CSRNP1	1.583e-05
syn	20002#1259#motor neurone disease	MSANTD3	1.583e-05
syn	41272#X361#X36.1 Blood donation	SLC29A4	1.584e-05
syn	41202#K07#K07 Dentofacial anomalies [including malocclusion]	NEDD9	1.584e-05
syn	41200#E59#E59 Other operations on lung	KIAA0895	1.585e-05
syn	Union#H110#H11.0 Pterygium	KAT7	1.587e-05
syn	41272#Z289#Z28.9 Large intestine NEC	LAG3	1.588e-05
syn	41200#K26#K26 Plastic repair of aortic valve	LRP10	1.589e-05
syn	41202#O691#O69.1 Labour and delivery complicated by cord around neck| with compression	HOXB13	1.589e-05
syn	Union#N91#N91 Absent| scanty and rare menstruation	CHAF1A	1.589e-05
syn	Union#N45#N45 Orchitis and epididymitis	UBR1	1.589e-05
syn	41202#M542#M54.2 Cervicalgia	GRSF1	1.591e-05
syn	Union#G94#G94 Other disorders of brain in diseases classified elsewhere	RANBP3L	1.591e-05
syn	Union#M204#M20.4 Other hammer toe(s) (acquired)	RASGEF1B	1.591e-05
syn	41200#U19#U19 Diagnostic electrocardiography	ZMYND10	1.592e-05
syn	41272#A611#A61.1 Excision of lesion of peripheral nerve	CXCL17	1.594e-05
syn	20002#1353#vaginal prolapse|uterine prolapse	DSCAML1	1.594e-05
syn	41200#ChapterN#Chapter N - Male Genital Organs	ZDHHC14	1.595e-05
syn	41202#S20#S20 Superficial injury of thorax	SLC4A7	1.595e-05
syn	41200#H12#H12 Extirpation of lesion of colon	ZMIZ2	1.596e-05
syn	40002#C91#C91 Lymphoid leukaemia	DCHS2	1.597e-05
syn	Union#M542#M54.2 Cervicalgia	ALPL	1.599e-05
syn	Union#D259#D25.9 Leiomyoma of uterus| unspecified	OR52E8	1.601e-05
syn	Source of report of G00 (bacterial meningitis, not elsewhere classified)	HMG20B	1.602e-05
syn	40002#C779#C77.9 Lymph node| unspecified	FAM174B	1.602e-05
syn	41202#L72#L72 Follicular cysts of skin and subcutaneous tissue	C1orf109	1.602e-05
syn	Union#E831#E83.1 Disorders of iron metabolism	SLC52A3	1.603e-05
syn	42009#Source of ischaemic stroke report	NFKB2	1.604e-05
syn	40011#8211#Tubular adenocarcinoma	MRPL11	1.605e-05
syn	41200#K592#K59.2 Implantation of cardioverter defibrillator using two electrode leads	DLL1	1.608e-05
syn	41202#B370#B37.0 Candidal stomatitis	SFR1	1.609e-05
syn	41202#N719#N71.9 Inflammatory disease of uterus| unspecified	ALKBH4	1.61e-05
syn	41200#C324#C32.4 Recession of inferior rectus muscle of eye	IL16	1.611e-05
syn	Union#I471#I47.1 Supraventricular tachycardia	NKX2-2	1.613e-05
syn	41202#T424#T42.4 Benzodiazepines	PPIA	1.616e-05
syn	Union#G510#G51.0 Bell's palsy	REN	1.617e-05
syn	20401#Ever addicted to any substance or behaviour	ZNF451	1.618e-05
syn	41202#M89#M89 Other disorders of bone	RELL2	1.618e-05
syn	Union#F41#F41 Other anxiety disorders	COL4A4	1.619e-05
syn	41202#N28#N28 Other disorders of kidney and ureter| not elsewhere classified	FGF22	1.621e-05
syn	Union#D220#D22.0 Melanocytic naevi of lip	FAM81B	1.621e-05
syn	40006#C437#C43.7 Malignant melanoma of lower limb| including hip	CSPG5	1.622e-05
syn	Union#D89#D89 Other disorders involving the immune mechanism| not elsewhere classified	CARTPT	1.623e-05
syn	41272#W28#W28 Other internal fixation of bone	PRL	1.624e-05
syn	41272#T248#T24.8 Other specified primary repair of umbilical hernia	GUCY1A1	1.625e-05
syn	41272#G809#G80.9 Unspecified diagnostic endoscopic examination of ileum	NME4	1.626e-05
syn	41272#Y251#Y25.1 Suture of laceration of organ NOC	SESN2	1.626e-05
syn	41202#J44#J44 Other chronic obstructive pulmonary disease	CYP39A1	1.626e-05
syn	Union#E87#E87 Other disorders of fluid| electrolyte and acid-base balance	TBC1D21	1.628e-05
syn	41272#A028#A02.8 Other specified excision of lesion of tissue of brain	URB2	1.629e-05
syn	41202#D06#D06 Carcinoma in situ of cervix uteri	HSD11B1L	1.629e-05
syn	41272#G19#G19 Diagnostic endoscopic examination of oesophagus using rigid oesophagoscope	NAT14	1.631e-05
syn	41202#K529#K52.9 Non-infective gastro-enteritis and colitis| unspecified	EXTL2	1.631e-05
syn	41202#H00#H00 Hordeolum and chalazion	LGMN	1.632e-05
syn	41202#K359#K35.9 Acute appendicitis| unspecified	ELOVL2	1.632e-05
syn	41200#B328#B32.8 Other specified biopsy of breast	KLHL33	1.634e-05
syn	Union#BlockK70-K77#K70-K77 Diseases of liver	TMPRSS12	1.634e-05
syn	40002#BlockJ09-J18#J09-J18 Influenza and pneumonia	SLC2A6	1.636e-05
syn	41272#G199#G19.9 Unspecified diagnostic endoscopic examination of oesophagus using rigid oesophagoscope	NAT14	1.639e-05
syn	41202#C099#C09.9 Tonsil| unspecified	CNKSR1	1.639e-05
syn	Union#I501#I50.1 Left ventricular failure	HGSNAT	1.639e-05
syn	41202#ChapterXVIII#Chapter XVIII Symptoms| signs and abnormal clinical and laboratory findings| not elsewhere classified	HIST1H2AC	1.641e-05
syn	41272#Q176#Q17.6 Endoscopic microwave ablation of endometrium	AMIGO3	1.643e-05
syn	Union#K918#K91.8 Other postprocedural disorders of digestive system| not elsewhere classified	SMAD4	1.643e-05
syn	Union#N920#N92.0 Excessive and frequent menstruation with regular cycle	MRRF	1.643e-05
syn	41202#S270#S27.0 Traumatic pneumothorax	GPR26	1.646e-05
syn	41272#Y97#Y97 Radiology with contrast	CTNNBL1	1.655e-05
syn	Union#C900#C90.0 Multiple myeloma	TEC	1.655e-05
syn	6152#5#Blood clot in the leg (DVT)	CPSF6	1.656e-05
syn	Union#T781#T78.1 Other adverse food reactions| not elsewhere classified	SND1	1.657e-05
syn	41272#L635#L63.5 Percutaneous transluminal insertion of stent into femoral artery	CEACAM21	1.658e-05
syn	Union#BlockY40-Y59#Y40-Y59 Drugs| medicaments and biological substances causing adverse effects in therapeutic use	CCNG2	1.658e-05
syn	Union#M2329#M23.29 Derangement of meniscus due to old tear or injury (Unspecified ligament or Unspecified meniscus)	BLVRA	1.658e-05
syn	41272#P032#P03.2 Marsupialisation of Bartholin gland	ZNF618	1.661e-05
syn	41200#B343#B34.3 Excision of lesion of mammary duct	MCEE	1.665e-05
syn	41272#B343#B34.3 Excision of lesion of mammary duct	MCEE	1.665e-05
syn	41202#S711#S71.1 Open wound of thigh	VPS53	1.665e-05
syn	41272#W381#W38.1 Primary total prosthetic replacement of hip joint not using cement	PPP6R2	1.666e-05
syn	41202#D236#D23.6 Skin of upper limb| including shoulder	GTPBP4	1.666e-05
syn	41200#H23#H23 Endoscopic extirpation of lesion of lower bowel using fibreoptic sigmoidoscope	KLHDC1	1.667e-05
syn	41272#W281#W28.1 Application of internal fixation to bone NEC	GPR137C	1.667e-05
syn	Union#BlockT00-T07#T00-T07 Injuries involving multiple body regions	PRSS45	1.667e-05
syn	41202#I22#I22 Subsequent myocardial infarction	YAP1	1.668e-05
syn	Union#S510#S51.0 Open wound of elbow	KRT82	1.671e-05
syn	Union#BlockC73-C75#C73-C75 Malignant neoplasms of thyroid and other endocrine glands	EED	1.672e-05
syn	Union#S9200#S92.00 Fracture of calcaneus (closed)	ADCY3	1.672e-05
syn	40002#F32#F32 Depressive episode	NDUFV2	1.673e-05
syn	40002#F329#F32.9 Depressive episode| unspecified	NDUFV2	1.673e-05
syn	41272#H42#H42 Perineal operations for prolapse of rectum	PTF1A	1.674e-05
syn	41272#B35#B35 Operations on nipple	SGCD	1.674e-05
syn	41272#C758#C75.8 Other specified prosthesis of lens	TRMT13	1.674e-05
syn	41272#R149#R14.9 Unspecified surgical induction of labour	HNRNPU	1.674e-05
syn	Source of report of K07 (dentofacial anomalies [including malocclusion])	GLRX5	1.675e-05
syn	41200#W90#W90 Puncture of joint	IFNA14	1.677e-05
syn	41272#S021#S02.1 Abdominoplasty	RAD23A	1.677e-05
syn	Union#N991#N99.1 Postprocedural urethral stricture	ATP11C	1.677e-05
syn	41272#U14#U14 Nuclear bone scan	CD72	1.68e-05
syn	Union#BlockQ38-Q45#Q38-Q45 Other congenital malformations of the digestive system	SCGB3A2	1.68e-05
syn	Union#T003#T00.3 Superficial injuries involving multiple regions of lower limb(s)	ACSM5	1.68e-05
syn	Union#C670#C67.0 Trigone of bladder	RFC4	1.681e-05
syn	41272#Z753#Z75.3 Wing of ilium	DAB1	1.682e-05
syn	41202#N30#N30 Cystitis	ASGR1	1.683e-05
syn	41272#X381#X38.1 Injection of triamcinolone for local action	EDNRA	1.685e-05
syn	41200#V333#V33.3 Primary anterior excision of lumbar intervertebral disc and interbody fusion of joint of lumbar spine	BPIFA3	1.686e-05
syn	41200#W214#W21.4 Primary intra-articular fixation of intra-articular fracture of bone NEC	FAM104A	1.687e-05
syn	41202#N84#N84 Polyp of female genital tract	PON1	1.687e-05
syn	41272#Z451#Z45.1 Cervix uteri	PAX1	1.688e-05
syn	41272#K44#K44 Other replacement of coronary artery	ZFX	1.692e-05
syn	Source of report of E10 (insulin-dependent diabetes mellitus)	MARS2	1.693e-05
syn	41202#R190#R19.0 Intra-abdominal and pelvic swelling| mass and lump	IL21R	1.694e-05
syn	41272#F40#F40 Other repair of other part of mouth	ZDHHC3	1.695e-05
syn	41202#C820#C82.0 Small cleaved cell| follicular	DMTN	1.695e-05
syn	41200#G435#G43.5 Fibreoptic endoscopic destruction of lesion of upper gastrointestinal tract NEC	SERPINA6	1.696e-05
syn	Union#I37#I37 Pulmonary valve disorders	HNRNPD	1.699e-05
syn	41200#T42#T42 Therapeutic endoscopic operations on peritoneum	SERPINF1	1.701e-05
syn	41200#W363#W36.3 Diagnostic drilling of bone	SLC9A2	1.702e-05
syn	41200#K601#K60.1 Implantation of intravenous cardiac pacemaker system NEC	CA14	1.702e-05
syn	41272#T37#T37 Operations on mesentery of small intestine	CENPX	1.702e-05
syn	41272#A67#A67 Release of entrapment of peripheral nerve at other site	SLC12A2	1.704e-05
syn	41202#R944#R94.4 Abnormal results of kidney function studies	CAVIN2	1.704e-05
syn	Union#S127#S12.7 Multiple fractures of cervical spine	NAA40	1.706e-05
syn	41272#C819#C81.9 Unspecified photocoagulation of retina for detachment	PAIP1	1.707e-05
syn	41272#A38#A38 Extirpation of lesion of meninges of brain	LARP4	1.707e-05
syn	Source of report of F99 (mental disorder, not otherwise specified)	C9orf116	1.707e-05
syn	41202#G11#G11 Hereditary ataxia	ARHGAP17	1.707e-05
syn	41202#M519#M51.9 Intervertebral disk disorder| unspecified	SPINK5	1.707e-05
syn	41272#D06#D06 Other operations on external ear	TIRAP	1.711e-05
syn	41272#W361#W36.1 Percutaneous needle biopsy of lesion of bone	MVB12B	1.711e-05
syn	41272#H236#H23.6 Endoscopic resection of lesion of lower bowel using fibreoptic sigmoidoscope NEC	DGKG	1.712e-05
syn	41202#D044#D04.4 Skin of scalp and neck	ZHX2	1.712e-05
syn	20002#1120#asbestosis	SERINC5	1.713e-05
syn	Source of report of N45 (orchitis and epididymitis)	UBR1	1.714e-05
syn	Union#S720#S72.0 Fracture of neck of femur	PANK2	1.714e-05
syn	41272#Z458#Z45.8 Specified uterus NEC	ARHGEF5	1.715e-05
syn	41272#L295#L29.5 Endarterectomy of carotid artery NEC	ZNF300	1.715e-05
syn	41272#P26#P26 Introduction of supporting pessary into vagina	PHF8	1.716e-05
syn	Union#M7954#M79.54 Residual foreign body in soft tissue (Hand)	TRPS1	1.716e-05
syn	41272#W33#W33 Other open operations on bone	COG4	1.718e-05
syn	41272#C378#C37.8 Other specified other operations on muscle of eye	SCN5A	1.719e-05
syn	41272#Z567#Z56.7 Extensor muscle of hand	ZNF500	1.719e-05
syn	41272#W09#W09 Extirpation of lesion of bone	CT45A10	1.72e-05
syn	Union#S2720#S27.20 Traumatic haemopneumothorax (without open wound into thoracic cavity)	HBA2	1.722e-05
syn	Union#B379#B37.9 Candidiasis| unspecified	PSAPL1	1.723e-05
syn	41200#W396#W39.6 Closed reduction of dislocated total prosthetic replacement of hip joint	RBPMS2	1.724e-05
syn	Union#D53#D53 Other nutritional anaemias	DHRS13	1.725e-05
syn	41202#N319#N31.9 Neuromuscular dysfunction of bladder| unspecified	OR52B6	1.728e-05
syn	41272#F321#F32.1 Biopsy of lesion of palate	UVSSA	1.73e-05
syn	41272#W394#W39.4 Attention to total prosthetic replacement of hip joint NEC	TMEM238	1.731e-05
syn	Union#N771#N77.1 Vaginitis| vulvitis and vulvovaginitis in infectious and parasitic diseases classified elsewhere	ZNF135	1.734e-05
syn	41200#X998#X99.8 No procedure performed	SV2A	1.736e-05
syn	41200#W66#W66 Primary closed reduction of traumatic dislocation of joint	CD244	1.738e-05
syn	41202#C09#C09 Malignant neoplasm of tonsil	DMAP1	1.738e-05
syn	40011#8550#Acinar cell carcinoma	ULK2	1.739e-05
syn	41202#BlockM86-M90#M86-M90 Other osteopathies	MRPS18B	1.739e-05
syn	41202#M248#M24.8 Other specific joint derangements| not elsewhere classified	HIST1H2BG	1.74e-05
syn	Union#R739#R73.9 Hyperglycaemia| unspecified	RAD51B	1.741e-05
syn	41200#C253#C25.3 Dacryocystorhinostomy and insertion of tube HFQ	EPX	1.742e-05
syn	41202#I214#I21.4 Acute subendocardial myocardial infarction	SH3BP2	1.742e-05
syn	41200#C18#C18 Correction of ptosis of eyelid	SKAP2	1.743e-05
syn	41200#X90#X90 High cost haematology and nutrition drugs	KIAA1755	1.743e-05
syn	41202#G20#G20 Parkinson's disease	ATXN7L3B	1.743e-05
syn	41202#S922#S92.2 Fracture of other tarsal bone(s)	PIK3AP1	1.743e-05
syn	Union#L891#L89.1 Stage II decubitus ulcer	RASSF7	1.743e-05
syn	41202#T835#T83.5 Infection and inflammatory reaction due to prosthetic device| implant and graft in urinary system	HAS1	1.744e-05
syn	41200#G24#G24 Antireflux operations	DNASE2B	1.746e-05
syn	41272#Z226#Z22.6 Nasopharynx	MYCL	1.746e-05
syn	41272#Q351#Q35.1 Endoscopic bilateral cauterisation of fallopian tubes	DPYSL4	1.747e-05
syn	41272#R348#R34.8 Other specified other obstetric operations	FAM168A	1.748e-05
syn	41272#R34#R34 Other obstetric operations	FAM168A	1.748e-05
syn	Source of report of L88 (pyoderma gangrenosum)	SRFBP1	1.748e-05
syn	41272#P13#P13 Other operations on female perineum	ST3GAL5	1.749e-05
syn	41272#Z103#Z10.3 Lateral cutaneous nerve of thigh	LPAR4	1.749e-05
syn	41202#M510#M51.0 Lumbar and other intervertebral disk disorders with myelopathy	YWHAQ	1.749e-05
syn	41202#M35#M35 Other systemic involvement of connective tissue	NSUN4	1.75e-05
syn	40012#3#Malignant| primary site	GABPB2	1.751e-05
syn	Union#F01#F01 Vascular dementia	CEBPZ	1.751e-05
syn	41200#W918#W91.8 Other specified other manipulation of joint	SYVN1	1.752e-05
syn	Union#BlockS30-S39#S30-S39 Injuries to the abdomen| lower back| lumbar spine and pelvis	ARL8A	1.754e-05
syn	41202#S42#S42 Fracture of shoulder and upper arm	PRPF19	1.755e-05
syn	41272#X342#X34.2 Transfusion of plasma NEC	PAPOLB	1.757e-05
syn	41272#Y53#Y53 Approach to organ under image control	A1CF	1.761e-05
syn	41202#J384#J38.4 Oedema of larynx	HNRNPM	1.761e-05
syn	41200#U541#U54.1 Delivery of rehabilitation for acute cardiac disorders	SAMD9	1.762e-05
syn	41200#C65#C65 Operations following glaucoma surgery	SVEP1	1.764e-05
syn	41272#W92#W92 Other operations on joint	DPYSL4	1.764e-05
syn	40002#I27#I27 Other pulmonary heart diseases	TPH1	1.766e-05
syn	41202#Z421#Z42.1 Follow-up care involving plastic surgery of breast	LIN7C	1.766e-05
syn	Union#BlockJ60-J70#J60-J70 Lung diseases due to external agents	DYNC1I2	1.766e-05
syn	Union#L03#L03 Cellulitis	ZRSR2	1.766e-05
syn	41202#D39#D39 Neoplasm of uncertain or unknown behaviour of female genital organs	CCDC120	1.767e-05
syn	41202#BlockM20-M25#M20-M25 Other joint disorders	SIGLEC12	1.768e-05
syn	41202#M72#M72 Fibroblastic disorders	CDK5RAP3	1.768e-05
syn	41272#L33#L33 Operations on aneurysm of cerebral artery	STON2	1.769e-05
syn	41272#Z848#Z84.8 Specified joint of pelvis or upper leg NEC	LSR	1.769e-05
syn	40006#C444#C44.4 Skin of scalp and neck	HIST1H2BH	1.769e-05
syn	Union#M948#M94.8 Other specified disorders of cartilage	ALKBH6	1.77e-05
syn	41272#Q101#Q10.1 Dilation of cervix uteri and curettage of products of conception from uterus	PRKACA	1.773e-05
syn	41272#X491#X49.1 Application of splint NEC	TBC1D17	1.774e-05
syn	41200#W381#W38.1 Primary total prosthetic replacement of hip joint not using cement	NFKBIZ	1.775e-05
syn	41272#Z529#Z52.9 Chest wall NEC	PNCK	1.775e-05
syn	Source of report of I33 (acute and subacute endocarditis)	CCDC170	1.775e-05
syn	Union#M4696#M46.96 Inflammatory spondylopathy| unspecified (Lumbar region)	TAMM41	1.776e-05
syn	Union#I612#I61.2 Intracerebral haemorrhage in hemisphere| unspecified	ZBTB20	1.776e-05
syn	41272#H234#H23.4 Endoscopic destruction of lesion of lower bowel using fibreoptic sigmoidoscope NEC	PCBP1	1.777e-05
syn	Union#S5251#S52.51 Fracture of lower end of radius (open)	FAM185A	1.777e-05
syn	41200#M442#M44.2 Endoscopic extraction of calculus of bladder NEC	JAGN1	1.782e-05
syn	41272#B22#B22 Excision of adrenal gland	CELF2	1.782e-05
syn	Union#C445#C44.5 Skin of trunk	PLEKHG2	1.782e-05
syn	40001#C920#C92.0 Acute myeloid leukaemia	CABP7	1.784e-05
syn	41202#M2585#M25.85 Other specified joint disorders (Pelvic region and thigh)	GPR153	1.784e-05
syn	Union#D134#D13.4 Liver	PFAS	1.784e-05
syn	41202#M79#M79 Other soft tissue disorders| not elsewhere classified	DNAJB14	1.785e-05
syn	41200#U31#U31 Pacemaker testing	TARS2	1.786e-05
syn	41272#Y33#Y33 Puncture of organ NOC	NR4A3	1.787e-05
syn	Union#C259#C25.9 Pancreas| unspecified	SLC24A3	1.787e-05
syn	Union#T88#T88 Other complications of surgical and medical care| not elsewhere classified	CDH22	1.789e-05
syn	Union#I86#I86 Varicose veins of other sites	NANOS3	1.792e-05
syn	41272#Y502#Y50.2 Laparotomy approach NEC	MMP10	1.793e-05
syn	41272#Y021#Y02.1 Implantation of prosthesis into organ NOC	TLR5	1.795e-05
syn	Source of report of N48 (other disorders of penis)	OR3A2	1.796e-05
syn	41202#I848#I84.8 Unspecified haemorrhoids with other complications	MRGPRF	1.796e-05
syn	41200#L879#L87.9 Unspecified other operations on varicose vein of leg	NME3	1.797e-05
syn	41200#W40#W40 Total prosthetic replacement of knee joint using cement	FGF14	1.797e-05
syn	41272#B295#B29.5 Revision of reconstruction of breast	NPW	1.797e-05
syn	Union#H402#H40.2 Primary angle-closure glaucoma	KCTD14	1.797e-05
syn	41200#A38#A38 Extirpation of lesion of meninges of brain	WBP1	1.798e-05
syn	41272#Y82#Y82 Local anaesthetic	SORD	1.798e-05
syn	41202#BlockZ00-Z13#Z00-Z13 Persons encountering health services for examination and investigation	NPRL3	1.798e-05
syn	41272#Y535#Y53.5 Approach to organ under image intensifier	MECR	1.799e-05
syn	Source of report of E05 (thyrotoxicosis [hyperthyroidism])	LRRC75A	1.8e-05
syn	Union#G576#G57.6 Lesion of plantar nerve	CXCL17	1.8e-05
syn	40002#F10#F10 Mental and behavioural disorders due to use of alcohol	FAM183A	1.801e-05
syn	Union#M4199#M41.99 Scoliosis| unspecified (Site unspecified)	ARHGAP26	1.801e-05
syn	41272#H489#H48.9 Unspecified excision of lesion of anus	ZNF706	1.802e-05
syn	Union#N89#N89 Other noninflammatory disorders of vagina	ZBTB7B	1.803e-05
syn	41272#L689#L68.9 Unspecified repair of other artery	MKLN1	1.805e-05
syn	41272#M434#M43.4 Endoscopic injection of neurolytic substance into nerve of bladder	CREBBP	1.805e-05
syn	41272#E54#E54 Excision of lung	SLC30A9	1.806e-05
syn	41200#L631#L63.1 Percutaneous transluminal angioplasty of femoral artery	PARP14	1.807e-05
syn	41272#Y801#Y80.1 Inhalation anaesthetic using muscle relaxant	C3orf67	1.807e-05
syn	41272#Q035#Q03.5 Ring biopsy of cervix uteri	ZXDB	1.807e-05
syn	Source of report of A54 (gonococcal infection)	MCIDAS	1.807e-05
syn	41202#M722#M72.2 Plantar fascial fibromatosis	KRTAP4-6	1.807e-05
syn	41200#L295#L29.5 Endarterectomy of carotid artery NEC	ZNF300	1.808e-05
syn	41272#Y362#Y36.2 Introduction of therapeutic implant into organ NOC	HSPB8	1.808e-05
syn	41272#K263#K26.3 Prosthetic replacement of aortic valve	PDGFRL	1.808e-05
syn	Union#F314#F31.4 Bipolar affective disorder| current episode severe depression without psychotic symptoms	NR2F6	1.808e-05
syn	20401#Ever addicted to any substance or behaviour	GABRR1	1.809e-05
syn	20002#26#endocrine|diabetes	DONSON	1.809e-05
syn	Union#S640#S64.0 Injury of ulnar nerve at wrist and hand level	GSTK1	1.81e-05
syn	Union#I730#I73.0 Raynaud's syndrome	LXN	1.811e-05
syn	41272#Y891#Y89.1 High dose rate brachytherapy treatment	OR52E8	1.813e-05
syn	41200#T962#T96.2 Excision of lesion of soft tissue NEC	CD36	1.814e-05
syn	41272#J45#J45 Diagnostic endoscopic retrograde examination of pancreatic duct	EVL	1.814e-05
syn	Source of report of H52 (disorders of refraction and accommodation)	TFPI	1.817e-05
syn	41202#Z310#Z31.0 Tuboplasty or vasoplasty after previous sterilisation	C2CD3	1.817e-05
syn	41202#E22#E22 Hyperfunction of pituitary gland	ELMO2	1.818e-05
syn	41202#S8221#S82.21 Fracture of shaft of tibia (open)	NCKAP5	1.819e-05
syn	41272#Y829#Y82.9 Unspecified local anaesthetic	ZNF23	1.822e-05
syn	41202#R50#R50 Fever of unknown origin	DTL	1.822e-05
syn	20002#1295#joint disorder	GYG1	1.823e-05
syn	Union#O624#O62.4 Hypertonic| incoordinate and prolonged uterine contractions	RPS6KL1	1.824e-05
syn	Union#M23#M23 Internal derangement of knee	C2orf91	1.824e-05
syn	Union#C798#C79.8 Secondary malignant neoplasm of other specified sites	PSD	1.827e-05
syn	Union#K518#K51.8 Other ulcerative colitis	DNAJC5G	1.827e-05
syn	Union#L72#L72 Follicular cysts of skin and subcutaneous tissue	C1orf109	1.828e-05
syn	Union#BlockX50-X57#X50-X57 Overexertion| travel and privation	ARHGAP25	1.829e-05
syn	41272#C819#C81.9 Unspecified photocoagulation of retina for detachment	CSMD2	1.83e-05
syn	41272#W40#W40 Total prosthetic replacement of knee joint using cement	FGF14	1.83e-05
syn	Union#G608#G60.8 Other hereditary and idiopathic neuropathies	SLC11A2	1.831e-05
syn	41202#C830#C83.0 Small cell (diffuse)	CCDC115	1.832e-05
syn	Source of report of I49 (other cardiac arrhythmias)	NDFIP2	1.833e-05
syn	41202#K436#K43.6 Other and unspecified ventral hernia with obstruction| without gangrene	ANHX	1.833e-05
syn	41272#L875#L87.5 Local excision of varicose vein of leg	MCF2	1.834e-05
syn	Union#S19#S19 Other and unspecified injuries of neck	MATR3	1.834e-05
syn	41272#Z535#Z53.5 Omentum	GRAMD4	1.836e-05
syn	Union#M2585#M25.85 Other specified joint disorders (Pelvic region and thigh)	HPS4	1.836e-05
syn	41272#R229#R22.9 Unspecified vacuum delivery	OR52E8	1.837e-05
syn	41202#M89#M89 Other disorders of bone	LIPE	1.837e-05
syn	41272#O20#O20 Endovascular placement of stent graft	ACKR2	1.839e-05
syn	41202#Z433#Z43.3 Attention to colostomy	PTGIR	1.839e-05
syn	41202#ChapterXVII#Chapter XVII Congenital malformations| deformations and chromosomal abnormalities	RELB	1.839e-05
syn	41202#D127#D12.7 Rectosigmoid junction	CYFIP2	1.84e-05
syn	41202#R29#R29 Other symptoms and signs involving the nervous and musculoskeletal systems	KLHL33	1.841e-05
syn	Union#M241#M24.1 Other articular cartilage disorders	SRSF3	1.841e-05
syn	41202#K920#K92.0 Haematemesis	HIST4H4	1.842e-05
syn	41200#L27#L27 Transluminal insertion of stent graft for aneurysmal segment of aorta	OR13A1	1.846e-05
syn	41202#I490#I49.0 Ventricular fibrillation and flutter	BPIFB1	1.848e-05
syn	Union#M8413#M84.13 Nonunion of fracture [pseudarthrosis] (Forearm)	CFAP53	1.848e-05
syn	41202#N818#N81.8 Other female genital prolapse	COL6A6	1.849e-05
syn	Union#N765#N76.5 Ulceration of vagina	GABRG1	1.849e-05
syn	Union#M471#M47.1 Other spondylosis with myelopathy	STEAP2	1.849e-05
syn	41200#N19#N19 Operations on varicocele	ANAPC4	1.85e-05
syn	41202#R35#R35 Polyuria	ZNF584	1.85e-05
syn	Union#J22#J22 Unspecified acute lower respiratory infection	GATM	1.851e-05
syn	Union#BlockF30-F39#F30-F39 Mood [affective] disorders	RGPD4	1.852e-05
syn	41272#T27#T27 Repair of other hernia of abdominal wall	CHRM3	1.853e-05
syn	Source of report of M65 (synovitis and tenosynovitis)	SLC35F2	1.854e-05
syn	41202#M77#M77 Other enthesopathies	WDFY3	1.854e-05
syn	Union#N136#N13.6 Pyonephrosis	C18orf21	1.854e-05
syn	Union#M1997#M19.97 Arthrosis| unspecified (Ankle and foot)	RPS6KA4	1.855e-05
syn	Union#N201#N20.1 Calculus of ureter	NCAPH	1.856e-05
syn	Union#M2325#M23.25 Derangement of meniscus due to old tear or injury (Posterior horn of lateral meniscus)	JAK1	1.856e-05
syn	41202#T845#T84.5 Infection and inflammatory reaction due to internal joint prosthesis	OR52I2	1.857e-05
syn	41272#Z601#Z60.1 Muscle of face	GPRIN1	1.858e-05
syn	Union#N182#N18.2 Chronic kidney disease| stage 2	ANKRD54	1.859e-05
syn	41272#Y822#Y82.2 Injection of local anaesthetic NEC	PCDHGA2	1.86e-05
syn	41202#I63#I63 Cerebral infarction	KDELR3	1.86e-05
syn	41272#Q10#Q10 Curettage of uterus	CHRNG	1.861e-05
syn	Union#C446#C44.6 Skin of upper limb| including shoulder	CMYA5	1.861e-05
syn	Source of report of D80 (immunodeficiency with predominantly antibody defects)	HORMAD2	1.862e-05
syn	Union#S009#S00.9 Superficial injury of head| part unspecified	SPON2	1.863e-05
syn	41200#W91#W91 Other manipulation of joint	ARHGDIG	1.865e-05
syn	Union#M2546#M25.46 Effusion of joint (Lower leg)	EIF1AX	1.867e-05
syn	41272#M70#M70 Other operations on outlet of male bladder	SACS	1.871e-05
syn	41202#K57#K57 Diverticular disease of intestine	GPR26	1.872e-05
syn	41272#E49#E49 Diagnostic fibreoptic endoscopic examination of lower respiratory tract	CD48	1.873e-05
syn	20002#22#fracture head & neck	ZFAND3	1.873e-05
syn	41202#O702#O70.2 Third degree perineal laceration during delivery	PLCD3	1.874e-05
syn	Union#D11#D11 Benign neoplasm of major salivary glands	OR2Z1	1.874e-05
syn	Union#C443#C44.3 Skin of other and unspecified parts of face	HRCT1	1.875e-05
syn	41200#T34#T34 Open drainage of peritoneum	KCNIP4	1.876e-05
syn	Source of report of L84 (corns and callosities)	OR1L8	1.876e-05
[truncated: 114,372 more rows]

## Sheet: Quantitative_Syn
model	Field	geno	p
syn	MACROD1	Urate	2.76e-30
syn	ALPL	Alkaline phosphatase	9.25e-09
syn	OR5A1	Starch	5.2e-08
syn	TLCD2	Weighted-mean L3 in tract forceps minor	1.43e-07
syn	PARL	Volume of brain stem + 4th ventricle	1.87e-07
syn	BNIPL	Weighted-mean OD in tract superior thalamic radiation (left)	2.18e-07
syn	BLOC1S4	Discrepancy between rfMRI brain image and T1 brain image	3.18e-07
syn	KRT31	Weighted-mean OD in tract corticospinal tract (right)	3.38e-07
syn	TLCD2	Weighted-mean ICVF in tract forceps minor	3.42e-07
syn	BNIPL	Weighted-mean OD in tract superior thalamic radiation (right)	3.5e-07
syn	TLCD2	Weighted-mean FA in tract forceps minor	3.7e-07
syn	DEGS2	Temperature minimum	3.91e-07
syn	PCDHA10	Mean ISOVF in posterior limb of internal capsule on FA skeleton (left)	4.51e-07
syn	TRA2B	Volume of grey matter in Middle Frontal Gyrus (right)	4.8e-07
syn	BMP8B	Vitamin B6	4.95e-07
syn	OR10K1	Total BMD (bone mineral density)	5.51e-07
syn	ANP32B	Mean L1 in tapetum on FA skeleton (right)	5.54e-07
syn	CHMP2A	Weighted-mean MO in tract acoustic radiation (left)	6.54e-07
syn	RSPH9	Mean FA in posterior corona radiata on FA skeleton (left)	6.65e-07
syn	OR10K1	Total BMD (bone mineral density) (right)	6.89e-07
syn	TEAD2	Arm tissue fat percentage (left)	7.16e-07
syn	CCR9	Age angina diagnosed	7.58e-07
syn	TLCD2	Weighted-mean L2 in tract forceps minor	7.77e-07
syn	MESD	logMAR| final (right)	7.89e-07
syn	L3MBTL2	Minimum carotid IMT (intima-medial thickness) at 240 degrees	8.52e-07
syn	EPN2	Volume of grey matter in Planum Polare (right)	8.77e-07
syn	WDR63	Weighted-mean ISOVF in tract cingulate gyrus part of cingulum (right)	8.83e-07
syn	PDCL3	Mean MO in superior fronto-occipital fasciculus on FA skeleton (right)	8.85e-07
syn	ALDH7A1	Mean L3 in posterior limb of internal capsule on FA skeleton (left)	9.34e-07
syn	POLD2	6mm weak meridian (left)	9.66e-07
syn	AASDH	Volume of grey matter in Frontal Orbital Cortex (left)	1.1e-06
syn	WARS2	Weighted-mean MD in tract corticospinal tract (right)	1.1e-06
syn	SURF2	Leg fat percentage (left)	1.11e-06
syn	OR10K1	Trunk BMD (bone mineral density) (right)	1.14e-06
syn	TEAD2	Arm tissue fat percentage (right)	1.15e-06
syn	ARL4A	ECG| phase time	1.18e-06
syn	GJB4	Mean OD in cingulum hippocampus on FA skeleton (right)	1.23e-06
syn	SULT1B1	Weighted-mean L2 in tract middle cerebellar peduncle	1.24e-06
syn	TLCD2	Weighted-mean MD in tract forceps minor	1.25e-06
syn	TLCD2	Mean ICVF in posterior thalamic radiation on FA skeleton (left)	1.27e-06
syn	TLCD2	Weighted-mean ICVF in tract inferior fronto-occipital fasciculus (left)	1.29e-06
syn	GPAM	Age diabetes diagnosed	1.3e-06
syn	MAN1C1	ECG| heart rate	1.32e-06
syn	SPX	logMAR| final (right)	1.32e-06
syn	RPS12	Weighted-mean L1 in tract medial lemniscus (left)	1.36e-06
syn	OR10K1	Trunk BMD (bone mineral density)	1.45e-06
syn	NDRG3	Volume of grey matter in VIIIa Cerebellum (left)	1.51e-06
syn	NUGGC	Volume of brain stem + 4th ventricle	1.54e-06
syn	TAAR6	Diastolic brachial blood pressure	1.58e-06
syn	NR2C1	Weighted-mean ISOVF in tract medial lemniscus (right)	1.58e-06
syn	MBLAC2	Volume of grey matter in Frontal Pole (left)	1.6e-06
syn	FARP1	Volume of grey matter in Postcentral Gyrus (right)	1.63e-06
syn	FOXA1	Volume of grey matter in Occipital Pole (right)	1.71e-06
syn	TMEM59	Weighted-mean OD in tract corticospinal tract (left)	1.73e-06
syn	DNAH10	3mm weak meridian (right)	1.73e-06
syn	OR10K1	Trunk BMD (bone mineral density) (left)	1.74e-06
syn	SLC25A36	Mean signal-to-noise ratio (SNR)| (left)	1.89e-06
syn	DSG3	Average acceleration 04:00 - 04:59	1.9e-06
syn	TLCD2	Weighted-mean ICVF in tract forceps major	1.98e-06
syn	CKM	Minimum carotid IMT (intima-medial thickness) at 120 degrees	2.02e-06
syn	FAM216B	Weighted-mean MO in tract superior thalamic radiation (right)	2.06e-06
syn	TMEM17	Volume of brain stem + 4th ventricle	2.07e-06
syn	NCBP2	Mean OD in fornix on FA skeleton	2.08e-06
syn	KLHL11	Age hayfever or allergic rhinitis diagnosed by doctor	2.11e-06
syn	ZNF24	Mean MD in retrolenticular part of internal capsule on FA skeleton (left)	2.18e-06
syn	DNM2	Mean MO in cingulum cingulate gyrus on FA skeleton (right)	2.19e-06
syn	DDN	Age heart attack diagnosed	2.21e-06
syn	WDR63	Mean ISOVF in cingulum cingulate gyrus on FA skeleton (left)	2.22e-06
syn	YIPF1	Weighted-mean ISOVF in tract uncinate fasciculus (left)	2.3e-06
syn	FXR1	Arms combined bone area	2.31e-06
syn	TBC1D32	Weighted-mean ISOVF in tract forceps major	2.33e-06
syn	TMEM89	High light scatter reticulocyte percentage	2.41e-06
syn	APBB1IP	Weighted-mean MO in tract corticospinal tract (right)	2.41e-06
syn	SYCE3	Mean FA in middle cerebellar peduncle on FA skeleton	2.62e-06
syn	ATP6AP1L	Mean FA in middle cerebellar peduncle on FA skeleton	2.64e-06
syn	ACSM2A	Cylindrical power (right)	2.66e-06
syn	KRTAP10-5	LDL direct	2.7e-06
syn	FGL1	Mean MO in retrolenticular part of internal capsule on FA skeleton (right)	2.75e-06
syn	CAAP1	Age heart attack diagnosed	2.8e-06
syn	PNO1	Age at death	2.87e-06
syn	CPT1B	Volume of brain| grey+white matter	2.94e-06
syn	OR51E2	Weighted-mean L2 in tract parahippocampal part of cingulum (left)	2.95e-06
syn	ALOX12B	Forced expiratory volume in 1-second (FEV1)| predicted	2.95e-06
syn	PACS1	Volume of grey matter in Ventral Striatum (right)	2.99e-06
syn	GUCY1A2	Mean OD in splenium of corpus callosum on FA skeleton	3.04e-06
syn	KHDRBS3	Discrepancy between T1 brain image and standard-space brain template (linearly-aligned)	3.04e-06
syn	PLBD1	Weighted-mean MO in tract anterior thalamic radiation (right)	3.13e-06
syn	ZNF839	Mean ICVF in uncinate fasciculus on FA skeleton (right)	3.18e-06
syn	WAS	Mean MO in cingulum hippocampus on FA skeleton (right)	3.23e-06
syn	FIGLA	Mean MD in tapetum on FA skeleton (left)	3.25e-06
syn	C19orf67	Mean MO in retrolenticular part of internal capsule on FA skeleton (left)	3.27e-06
syn	ZNF462	Food weight	3.28e-06
syn	OR10K1	Total BMD (bone mineral density) (left)	3.32e-06
syn	TCF12	3mm cylindrical power (left)	3.4e-06
syn	SURF2	Leg fat percentage (right)	3.4e-06
syn	WNT9B	Townsend deprivation index at recruitment	3.42e-06
syn	MYPOP	Weighted-mean ISOVF in tract uncinate fasciculus (left)	3.44e-06
syn	WARS2	Weighted-mean MD in tract corticospinal tract (left)	3.47e-06
syn	RPL37	Calibration coefficients - mean temperature	3.47e-06
syn	HVCN1	Weighted-mean ICVF in tract medial lemniscus (left)	3.52e-06
syn	RSPH9	Weighted-mean FA in tract superior longitudinal fasciculus (left)	3.54e-06
syn	LASP1	Total peripheral resistance during PWA	3.61e-06
syn	SOX13	Heel bone mineral density (BMD) T-score| automated	3.63e-06
syn	DNAH10	3mm weak meridian (left)	3.64e-06
syn	SOX13	Heel quantitative ultrasound index (QUI)| direct entry	3.64e-06
syn	NDUFS7	Weighted-mean ISOVF in tract cingulate gyrus part of cingulum (left)	3.76e-06
syn	ABL2	Anterior thigh lean muscle volume (right)	3.78e-06
syn	HIST3H2BB	Weighted-mean MO in tract medial lemniscus (left)	3.78e-06
syn	INTS5	90th percentile of z-statistic (in group-defined mask) for shapes activation	3.82e-06
syn	NUBP2	Weighted-mean OD in tract inferior longitudinal fasciculus (left)	3.84e-06
syn	OR10AG1	LV end diastolic volume	3.88e-06
syn	OR7C2	Standard deviation of acceleration	3.95e-06
syn	SULT1B1	Weighted-mean L3 in tract middle cerebellar peduncle	3.95e-06
syn	SOX13	Heel bone mineral density (BMD)	4.06e-06
syn	TLCD2	Mean ICVF in sagittal stratum on FA skeleton (left)	4.09e-06
syn	ZFX	Mean L1 in sagittal stratum on FA skeleton (left)	4.26e-06
syn	GRIK1	Mean ICVF in fornix cres+stria terminalis on FA skeleton (left)	4.27e-06
syn	TBX2	Thursday average acceleration	4.31e-06
syn	SLC25A36	Speech-reception-threshold (SRT) estimate (left)	4.32e-06
syn	FAM216B	Weighted-mean L1 in tract superior thalamic radiation (right)	4.32e-06
syn	TLCD2	Mean ICVF in genu of corpus callosum on FA skeleton	4.34e-06
syn	ZNF772	Thursday average acceleration	4.45e-06
syn	BEST4	Average acceleration 18:00 - 18:59	4.48e-06
syn	RCOR3	Femur shaft BMD (bone mineral density) (right)	4.54e-06
syn	ZBTB47	Volume of grey matter in IX Cerebellum (right)	4.54e-06
syn	MMP10	Heel bone ultrasound T-score| manual entry	4.56e-06
syn	SLC25A39	Cholesterol	4.59e-06
syn	ARHGEF16	HIV-1 gag antigen for Human Immunodeficiency Virus	4.61e-06
syn	ST5	Mean ICVF in uncinate fasciculus on FA skeleton (left)	4.61e-06
syn	TRA2B	Volume of peripheral cortical grey matter	4.63e-06
syn	DNAJC8	ECG| load	4.66e-06
syn	ORC4	Mean MO in corticospinal tract on FA skeleton (left)	4.68e-06
syn	MBLAC2	Volume of grey matter in Frontal Orbital Cortex (left)	4.72e-06
syn	LRRC32	Liver fat percentage	4.75e-06
syn	ZNF24	Mean L3 in retrolenticular part of internal capsule on FA skeleton (left)	4.77e-06
syn	NDRG3	Volume of grey matter in VIIb Cerebellum (left)	4.8e-06
syn	WSCD2	Mean FA in fornix cres+stria terminalis on FA skeleton (right)	4.81e-06
syn	HERC6	Pulse rate| automated reading	4.88e-06
syn	ZNF24	Mean L2 in sagittal stratum on FA skeleton (right)	4.89e-06
syn	SPOUT1	Minimum carotid IMT (intima-medial thickness) at 210 degrees	4.9e-06
syn	HHLA2	Mean OD in superior cerebellar peduncle on FA skeleton (right)	4.91e-06
syn	EEF1AKMT3	Mean L2 in uncinate fasciculus on FA skeleton (left)	4.94e-06
syn	IDO2	Weighted-mean L1 in tract acoustic radiation (left)	4.96e-06
syn	RPUSD1	Weighted-mean OD in tract inferior longitudinal fasciculus (left)	5.05e-06
syn	OR51E2	Weighted-mean MD in tract parahippocampal part of cingulum (left)	5.05e-06
syn	DSG1	Weighted-mean MO in tract acoustic radiation (right)	5.09e-06
syn	POLD2	3mm weak meridian (right)	5.09e-06
syn	LYRM2	Heel broadband ultrasound attenuation (left)	5.22e-06
syn	SMAD3	Total thigh muscle volume	5.29e-06
syn	OVGP1	Femur upper neck BMD (bone mineral density) T-score (right)	5.36e-06
syn	SRR	Volume of grey matter in Inferior Temporal Gyrus| temporooccipital part (right)	5.38e-06
syn	CLNS1A	Mean L3 in superior fronto-occipital fasciculus on FA skeleton (right)	5.4e-06
syn	SMCO2	Calibration - minimum y stationary value	5.41e-06
syn	TOR1AIP1	Weighted-mean L1 in tract medial lemniscus (right)	5.5e-06
syn	CFAP52	Volume of grey matter in VIIb Cerebellum (left)	5.52e-06
syn	DDX39A	Mean L1 in medial lemniscus on FA skeleton (left)	5.52e-06
syn	NEURL1	ECG| load	5.53e-06
syn	TLCD2	Weighted-mean ICVF in tract posterior thalamic radiation (right)	5.53e-06
syn	TCF23	Volume of grey matter in Angular Gyrus (left)	5.62e-06
syn	CD247	Mean OD in superior cerebellar peduncle on FA skeleton (right)	5.67e-06
syn	HSD17B2	Median T2star in hippocampus (right)	5.8e-06
syn	CD8B	L1-L4 area	5.81e-06
syn	FBXW8	Mean L3 in superior corona radiata on FA skeleton (left)	5.85e-06
syn	GOLGA1	Mean L1 in superior longitudinal fasciculus on FA skeleton (right)	5.87e-06
syn	SPX	logMAR in round (right)	5.9e-06
syn	RCOR3	Trunk BMD (bone mineral density)	5.92e-06
syn	NDUFAF4	Impedance of leg (right)	6e-06
syn	INTS5	90th percentile of z-statistic (in group-defined mask) for faces activation	6.07e-06
syn	KIR3DL2	Heart rate during PWA	6.1e-06
syn	GON4L	Central systolic blood pressure during PWA	6.18e-06
syn	SH3D21	Average acceleration 22:00 - 22:59	6.18e-06
syn	SMAD3	Posterior thigh lean muscle volume (left)	6.27e-06
syn	MPPE1	Weighted-mean OD in tract anterior thalamic radiation (left)	6.33e-06
syn	MBLAC2	Volume of grey matter in Precuneous Cortex (left)	6.37e-06
syn	TAAR6	Diastolic brachial blood pressure during PWA	6.43e-06
syn	OR7C2	No-wear time bias adjusted acceleration standard deviation	6.45e-06
syn	TDP1	Mean MO in superior cerebellar peduncle on FA skeleton (right)	6.46e-06
syn	KRTAP10-5	Cholesterol	6.47e-06
syn	CHRNA5	Median T2star in thalamus (left)	6.53e-06
syn	RSPH9	Weighted-mean L2 in tract superior longitudinal fasciculus (left)	6.53e-06
syn	USP37	Mean ICVF in cerebral peduncle on FA skeleton (right)	6.58e-06
syn	MPP6	Forced vital capacity (FVC)| Best measure	6.61e-06
syn	RPL11	Mean platelet (thrombocyte) volume	6.61e-06
syn	DDX19B	p101 k antigen for Human Herpesvirus-6	6.62e-06
syn	PRKAB2	Mean carotid IMT (intima-medial thickness) at 120 degrees	6.68e-06
syn	WDYHV1	3mm asymmetry index (left)	6.68e-06
syn	KNG1	Median T2star in accumbens (right)	6.71e-06
syn	CRADD	Vitamin B6	6.77e-06
syn	KRT31	Mean L2 in posterior limb of internal capsule on FA skeleton (right)	6.83e-06
syn	PTPRZ1	Birth weight	6.84e-06
syn	IL1RN	Average acceleration 15:00 - 15:59	6.88e-06
syn	ZNF263	Volume of grey matter in Pallidum (left)	6.89e-06
syn	CPT1B	Volume of white matter	6.9e-06
syn	TMEM163	Forced vital capacity (FVC) Z-score	6.98e-06
syn	TLCD2	Weighted-mean ICVF in tract inferior longitudinal fasciculus (left)	7.08e-06
syn	POLD2	3mm weak meridian (left)	7.15e-06
syn	GALT	Weighted-mean FA in tract medial lemniscus (right)	7.17e-06
syn	TMEM69	Posterior thigh lean muscle volume (right)	7.24e-06
syn	SRCAP	Volume of brain| grey+white matter (normalised for head size)	7.24e-06
syn	FXYD2	Triglycerides	7.25e-06
syn	CNNM1	Volume of grey matter in Intracalcarine Cortex (left)	7.26e-06
syn	ARPP19	Interpolated Age of participant when non-cancer illness first diagnosed	7.33e-06
syn	GLT1D1	Volume of thalamus (left)	7.47e-06
syn	ARSJ	Mean L2 in corticospinal tract on FA skeleton (right)	7.51e-06
syn	ALDH7A1	Mean L2 in cerebral peduncle on FA skeleton (right)	7.52e-06
syn	TMEM89	Reticulocyte percentage	7.63e-06
syn	SULT1B1	Weighted-mean MD in tract middle cerebellar peduncle	7.67e-06
syn	SOX13	Heel Broadband ultrasound attenuation| direct entry	7.75e-06
syn	GRHL3	Magnesium	7.77e-06
syn	RCOR3	Femur total BMD (bone mineral density) (right)	7.82e-06
syn	ANP32B	Mean L1 in tapetum on FA skeleton (left)	7.83e-06
syn	MYPOP	Weighted-mean MD in tract uncinate fasciculus (left)	7.9e-06
syn	GALNS	PorB antigen for Chlamydia trachomatis	7.94e-06
syn	OVGP1	Femur upper neck BMD (bone mineral density) (right)	7.94e-06
syn	FAM216B	Mean L1 in posterior corona radiata on FA skeleton (right)	7.96e-06
syn	IQGAP1	Mean ISOVF in cingulum cingulate gyrus on FA skeleton (left)	7.96e-06
syn	STEAP1	Heart rate during PWA	8.05e-06
syn	OR10K1	Spine BMD (bone mineral density)	8.05e-06
syn	WDR63	Mean ISOVF in anterior corona radiata on FA skeleton (left)	8.06e-06
syn	SOX13	Speed of sound through heel	8.09e-06
syn	UBE4A	Age diabetes diagnosed	8.09e-06
syn	VIL1	Volume of grey matter in Middle Temporal Gyrus| temporooccipital part (right)	8.14e-06
syn	ST7L	Mean FA in medial lemniscus on FA skeleton (right)	8.16e-06
syn	HLA-DOB	Vitamin D	8.25e-06
syn	ATP6V1B1	Corneal hysteresis (left)	8.32e-06
syn	OTOP2	1gG antigen for Herpes Simplex virus-1	8.34e-06
syn	ARID1B	Weighted-mean OD in tract cingulate gyrus part of cingulum (left)	8.38e-06
syn	CNNM1	Volume of grey matter in Intracalcarine Cortex (right)	8.4e-06
syn	BTN1A1	Weighted-mean ICVF in tract middle cerebellar peduncle	8.42e-06
syn	SULF2	Mean ICVF in superior cerebellar peduncle on FA skeleton (left)	8.6e-06
syn	GSE1	Leg predicted mass (left)	8.6e-06
syn	TOP1	Mean OD in superior longitudinal fasciculus on FA skeleton (left)	8.71e-06
syn	ELMO1	Volume of grey matter in Inferior Frontal Gyrus| pars triangularis (right)	8.74e-06
syn	SIK3	Cardiac index	8.74e-06
syn	KIAA0319	Weighted-mean FA in tract superior longitudinal fasciculus (left)	8.78e-06
syn	MED22	Arm tissue fat percentage (left)	8.8e-06
syn	TLCD2	Mean ICVF in posterior thalamic radiation on FA skeleton (right)	8.81e-06
syn	ATP6V0C	Temperature maximum	8.86e-06
syn	ANP32E	6mm strong meridian (left)	8.91e-06
syn	SLC22A3	Volume of grey matter in Precuneous Cortex (left)	8.92e-06
syn	SMAD3	Posterior thigh lean muscle volume (right)	8.94e-06
syn	C15orf40	Weighted-mean L1 in tract posterior thalamic radiation (right)	8.98e-06
syn	NDRG3	Volume of grey matter in Vermis VIIIa Cerebellum	8.99e-06
syn	PGLYRP4	6mm regularity index (right)	9e-06
syn	CPT1B	Volume of grey matter in Frontal Orbital Cortex (left)	9.06e-06
syn	FGD3	Total sugars	9.06e-06
syn	FAM124B	Weighted-mean ISOVF in tract inferior longitudinal fasciculus (left)	9.08e-06
syn	RAP1GDS1	Weighted-mean ISOVF in tract medial lemniscus (right)	9.09e-06
syn	TMEM59	Mean OD in posterior limb of internal capsule on FA skeleton (left)	9.14e-06
syn	DNAH10	3mm strong meridian (right)	9.2e-06
syn	DNAJB9	Diastolic blood pressure| manual reading	9.2e-06
syn	RCOR3	Femur shaft BMD (bone mineral density) (left)	9.36e-06
syn	MPP6	Forced vital capacity (FVC)	9.36e-06
syn	SLC22A4	Interpolated Year when cancer first diagnosed	9.36e-06
syn	CLUAP1	Volume of grey matter in Brain-Stem	9.38e-06
syn	FGD3	Energy	9.42e-06
syn	TRIR	Weighted-mean OD in tract anterior thalamic radiation (right)	9.44e-06
syn	NHS	Mean FA in corticospinal tract on FA skeleton (left)	9.48e-06
syn	MESD	logMAR in round (right)	9.49e-06
syn	OVGP1	Femur lower neck BMD (bone mineral density) (right)	9.52e-06
syn	LSS	Volume of grey matter in Middle Temporal Gyrus| temporooccipital part (right)	9.58e-06
syn	PLA2G4A	Age pulmonary embolism (blood clot in lung) diagnosed	9.7e-06
syn	TMEM89	High light scatter reticulocyte count	9.72e-06
syn	SERINC4	Weighted-mean FA in tract posterior thalamic radiation (left)	9.73e-06
syn	TRA2B	Volume of grey matter	9.74e-06
syn	ADAM7	Fraction acceleration <= 300 milli-gravities	9.77e-06
syn	RPRD2	Mean L1 in cerebral peduncle on FA skeleton (left)	9.8e-06
syn	IDO2	Weighted-mean OD in tract acoustic radiation (left)	9.81e-06
syn	MAST4	Age other serious eye condition diagnosed	9.93e-06
syn	NOP56	Mean L1 in middle cerebellar peduncle on FA skeleton	9.96e-06
syn	RCOR3	Femur total BMD (bone mineral density) T-score (right)	9.98e-06
syn	TLCD2	Weighted-mean L3 in tract inferior fronto-occipital fasciculus (left)	1e-05
syn	TRMT1L	Heel Broadband ultrasound attenuation (BUA)| manual entry	1.01e-05
syn	NME2	Mean carotid IMT (intima-medial thickness) at 210 degrees	1.01e-05
syn	CIRBP	Mean L1 in anterior corona radiata on FA skeleton (right)	1.02e-05
syn	GOLGA1	Mean L1 in superior longitudinal fasciculus on FA skeleton (left)	1.03e-05
syn	ABL2	Anterior thigh lean muscle volume (left)	1.03e-05
syn	ZBTB47	Volume of grey matter in IX Cerebellum (left)	1.03e-05
syn	TMEM163	Forced expiratory volume in 1-second (FEV1) Z-score	1.03e-05
syn	TMX2	Weighted-mean MO in tract parahippocampal part of cingulum (right)	1.05e-05
syn	TTC1	Food weight	1.05e-05
syn	KRBA2	Mean FA in splenium of corpus callosum on FA skeleton	1.06e-05
syn	SCN4A	Mean ISOVF in medial lemniscus on FA skeleton (right)	1.06e-05
syn	KREMEN2	Volume of grey matter in Frontal Pole (left)	1.06e-05
syn	PHACTR2	L1 antigen for Human Papillomavirus type-18	1.06e-05
syn	CYP3A4	GroEL antigen for Helicobacter pylori	1.06e-05
syn	ANHX	Mean MO in superior longitudinal fasciculus on FA skeleton (left)	1.08e-05
syn	NUP214	Average acceleration 11:00 - 11:59	1.08e-05
syn	ITIH6	Mean ISOVF in fornix on FA skeleton	1.09e-05
syn	CARD14	LV end diastolic volume	1.1e-05
syn	DNTTIP1	Mean platelet (thrombocyte) volume	1.1e-05
syn	NCAN	CagA antigen for Helicobacter pylori	1.11e-05
syn	SHISA9	Weighted-mean MO in tract uncinate fasciculus (right)	1.11e-05
syn	ALDH7A1	Mean FA in cerebral peduncle on FA skeleton (right)	1.12e-05
syn	APBB1IP	Mean MO in posterior limb of internal capsule on FA skeleton (right)	1.12e-05
syn	C1QTNF8	Weighted-mean ICVF in tract medial lemniscus (left)	1.12e-05
syn	RGS19	Mean tfMRI head motion| averaged across space and time points	1.13e-05
syn	OR10K1	Pelvis BMD (bone mineral density)	1.13e-05
syn	EGLN1	3mm regularity index (left)	1.14e-05
syn	FGL1	Mean L1 in retrolenticular part of internal capsule on FA skeleton (right)	1.15e-05
syn	NR2C1	Mean L1 in uncinate fasciculus on FA skeleton (left)	1.16e-05
syn	XPO6	Mean OD in fornix cres+stria terminalis on FA skeleton (left)	1.17e-05
syn	ADCY1	pp150 Nter antigen for Human Cytomegalovirus	1.17e-05
syn	FAM20C	Mean MD in posterior limb of internal capsule on FA skeleton (right)	1.17e-05
syn	ZNF142	Townsend deprivation index at recruitment	1.17e-05
syn	OR51E2	Weighted-mean L3 in tract parahippocampal part of cingulum (left)	1.17e-05
syn	CD247	Weighted-mean FA in tract corticospinal tract (left)	1.17e-05
syn	USP3	Average acceleration 06:00 - 06:59	1.17e-05
syn	TOR1AIP1	Weighted-mean MD in tract medial lemniscus (right)	1.17e-05
syn	TADA2A	ECG| load	1.18e-05
syn	SLC39A9	Forced vital capacity (FVC) Z-score	1.18e-05
syn	ST7L	Mean FA in medial lemniscus on FA skeleton (left)	1.18e-05
syn	EGFLAM	Minimum carotid IMT (intima-medial thickness) at 210 degrees	1.18e-05
syn	ZNF273	Mean OD in external capsule on FA skeleton (left)	1.2e-05
syn	TLCD2	Weighted-mean ICVF in tract inferior fronto-occipital fasciculus (right)	1.21e-05
syn	SNED1	Age started wearing glasses or contact lenses	1.21e-05
syn	PARL	Volume of grey matter in I-IV Cerebellum (right)	1.21e-05
syn	NPC1	Creatinine (enzymatic) in urine	1.21e-05
syn	PCOLCE2	Age heart attack diagnosed	1.21e-05
syn	TLCD2	Mean FA in splenium of corpus callosum on FA skeleton	1.22e-05
syn	WDR63	Mean ISOVF in cingulum cingulate gyrus on FA skeleton (right)	1.22e-05
syn	C1QTNF8	Weighted-mean FA in tract corticospinal tract (left)	1.22e-05
syn	TRIM13	Mean MD in middle cerebellar peduncle on FA skeleton	1.23e-05
syn	TLCD2	Mean FA in posterior limb of internal capsule on FA skeleton (right)	1.23e-05
syn	SLC24A2	Weighted-mean OD in tract acoustic radiation (left)	1.23e-05
syn	KRBA2	Weighted-mean L3 in tract acoustic radiation (right)	1.23e-05
syn	ATG16L1	Volume of grey matter in Precuneous Cortex (left)	1.23e-05
syn	RBFOX1	Mean signal-to-noise ratio (SNR)| (right)	1.23e-05
syn	ADAM7	Fraction acceleration <= 275 milli-gravities	1.24e-05
syn	C11orf49	Mean L2 in cingulum hippocampus on FA skeleton (right)	1.24e-05
syn	NAA40	Age at death	1.24e-05
syn	FAM216B	Mean L1 in superior corona radiata on FA skeleton (right)	1.25e-05
syn	USP37	Mean ICVF in cerebral peduncle on FA skeleton (left)	1.25e-05
syn	HOMER2	Rheumatoid factor	1.26e-05
syn	NR2C1	Weighted-mean ISOVF in tract medial lemniscus (left)	1.27e-05
syn	SOCS6	Mean MD in anterior corona radiata on FA skeleton (left)	1.28e-05
syn	CFH	Central augmentation pressure during PWA	1.28e-05
syn	MYPOP	Weighted-mean L1 in tract uncinate fasciculus (left)	1.28e-05
syn	NEUROD6	Age hay fever| rhinitis or eczema diagnosed	1.29e-05
syn	MRPL2	Volume of grey matter in Frontal Medial Cortex (left)	1.3e-05
syn	KCNK12	Mean OD in middle cerebellar peduncle on FA skeleton	1.31e-05
syn	TLCD2	Weighted-mean FA in tract inferior fronto-occipital fasciculus (left)	1.31e-05
syn	CHGA	Mean ICVF in superior cerebellar peduncle on FA skeleton (left)	1.31e-05
syn	FSBP	Volume of grey matter in Superior Parietal Lobule (left)	1.32e-05
syn	TIFA	Average acceleration 12:00 - 12:59	1.32e-05
syn	RSBN1L	Age cataract diagnosed	1.32e-05
syn	TMEM170B	Townsend deprivation index at recruitment	1.33e-05
syn	SOCS4	Friday average acceleration	1.33e-05
syn	RNF126	No-wear time bias adjusted acceleration maximum	1.33e-05
syn	IGLL5	Lymphocyte percentage	1.34e-05
syn	OR1N1	Age deep-vein thrombosis (DVT| blood clot in leg) diagnosed	1.34e-05
syn	LMTK2	Mean OD in posterior limb of internal capsule on FA skeleton (left)	1.34e-05
syn	BMPER	Weighted-mean L1 in tract inferior fronto-occipital fasciculus (left)	1.35e-05
syn	EIF4A1	Weighted-mean MD in tract posterior thalamic radiation (right)	1.35e-05
syn	CD247	Mean FA in superior cerebellar peduncle on FA skeleton (right)	1.35e-05
syn	TLCD2	Weighted-mean ICVF in tract posterior thalamic radiation (left)	1.35e-05
syn	B3GNT3	Weighted-mean FA in tract cingulate gyrus part of cingulum (right)	1.36e-05
syn	TUBB2B	Mean OD in superior longitudinal fasciculus on FA skeleton (left)	1.37e-05
syn	ELOVL3	Average acceleration 03:00 - 03:59	1.37e-05
syn	RHBDF1	Mean MO in anterior corona radiata on FA skeleton (right)	1.37e-05
syn	TLCD2	Mean ICVF in splenium of corpus callosum on FA skeleton	1.37e-05
syn	APOA4	HDL cholesterol	1.37e-05
syn	CXXC4	Weighted-mean MO in tract corticospinal tract (left)	1.37e-05
syn	WSCD2	Mean FA in fornix cres+stria terminalis on FA skeleton (left)	1.38e-05
syn	CA5A	Weighted-mean L3 in tract corticospinal tract (left)	1.38e-05
syn	PRPS1L1	Mean L1 in cerebral peduncle on FA skeleton (left)	1.38e-05
syn	LASP1	Cardiac output during PWA	1.38e-05
syn	CFAP52	Volume of grey matter in VIIb Cerebellum (right)	1.38e-05
syn	ANXA5	Mean OD in superior cerebellar peduncle on FA skeleton (left)	1.39e-05
syn	APBB1IP	Mean OD in posterior limb of internal capsule on FA skeleton (right)	1.39e-05
syn	SYCP2L	Pack years of smoking	1.39e-05
syn	KRTAP10-7	3mm strong meridian (right)	1.39e-05
syn	MBLAC2	Volume of grey matter in Precuneous Cortex (right)	1.39e-05
syn	ZNF497	Mean L3 in pontine crossing tract on FA skeleton	1.4e-05
syn	GSE1	Leg fat-free mass (left)	1.4e-05
syn	CFAP57	Lymphocyte percentage	1.41e-05
syn	RHBDF1	Mean MD in middle cerebellar peduncle on FA skeleton	1.41e-05
syn	INTS5	Median z-statistic (in group-defined mask) for shapes activation	1.41e-05
syn	PDHA1	Femur troch BMD (bone mineral density) (right)	1.42e-05
syn	TYW1	Mean ISOVF in cerebral peduncle on FA skeleton (right)	1.42e-05
syn	VPS33A	Weighted-mean OD in tract superior thalamic radiation (left)	1.43e-05
syn	ANXA13	Weighted-mean OD in tract middle cerebellar peduncle	1.43e-05
syn	XAB2	Mean L3 in medial lemniscus on FA skeleton (left)	1.44e-05
syn	OR10AG1	LV end systolic volume	1.44e-05
syn	NOXO1	Mean MO in posterior corona radiata on FA skeleton (right)	1.44e-05
syn	GON4L	Mean arterial pressure during PWA	1.44e-05
syn	LMO3	3mm asymmetry index (right)	1.45e-05
syn	RANBP6	Volume of grey matter in Frontal Operculum Cortex (left)	1.45e-05
syn	MYOM3	Mean reticulocyte volume	1.46e-05
syn	BTN2A1	Mean MO in superior longitudinal fasciculus on FA skeleton (left)	1.47e-05
syn	JRK	Mean L3 in corticospinal tract on FA skeleton (right)	1.47e-05
syn	SERPINA6	Mean ISOVF in cingulum cingulate gyrus on FA skeleton (right)	1.48e-05
syn	PLPP7	6mm cylindrical power (left)	1.48e-05
syn	GPHB5	Number of beats in waveform average for PWA	1.48e-05
syn	B3GALT6	Volume of grey matter in Middle Frontal Gyrus (left)	1.48e-05
syn	FIGLA	Mean L3 in tapetum on FA skeleton (left)	1.48e-05
syn	UGP2	logMAR| final (right)	1.49e-05
syn	C7orf43	Weighted-mean L1 in tract superior longitudinal fasciculus (right)	1.49e-05
syn	SDS	Weighted-mean L2 in tract superior thalamic radiation (left)	1.49e-05
syn	CHTOP	Speech-reception-threshold (SRT) estimate (left)	1.5e-05
syn	WAS	Mean L2 in cingulum hippocampus on FA skeleton (right)	1.51e-05
syn	SYNPO2L	Mean ISOVF in external capsule on FA skeleton (right)	1.51e-05
syn	ANKFY1	Volume of grey matter in Temporal Fusiform Cortex| posterior division (left)	1.51e-05
syn	PER3	Volume of grey matter in Heschl's Gyrus (includes H1 and H2) (left)	1.52e-05
syn	TEAD2	Arms tissue fat percentage	1.52e-05
syn	GSE1	Weight	1.53e-05
syn	TMPPE	Volume of grey matter in Crus I Cerebellum (right)	1.53e-05
syn	FER1L6	Mean L2 in uncinate fasciculus on FA skeleton (left)	1.53e-05
syn	TLCD2	Weighted-mean L2 in tract inferior fronto-occipital fasciculus (left)	1.53e-05
syn	COL1A2	Ankle spacing width (left)	1.54e-05
syn	OR51E2	Weighted-mean ISOVF in tract parahippocampal part of cingulum (left)	1.54e-05
syn	PHF11	Mean L2 in genu of corpus callosum on FA skeleton	1.55e-05
syn	RANGRF	Duration to complete numeric path (trail #1)	1.56e-05
syn	CCDC88B	Volume of grey matter in Planum Temporale (left)	1.56e-05
syn	FGD3	Carbohydrate	1.56e-05
syn	ZNF343	Volume of grey matter in Crus II Cerebellum (left)	1.57e-05
syn	TTC7B	Weighted-mean MO in tract cingulate gyrus part of cingulum (left)	1.57e-05
syn	SRRM5	Ankle spacing width (right)	1.57e-05
syn	NDRG3	Volume of grey matter in Vermis VIIIb Cerebellum	1.58e-05
syn	NTF4	Calibration coefficients - y offset	1.59e-05
syn	MTTP	Volume of grey matter in Postcentral Gyrus (left)	1.6e-05
syn	ATG16L1	Heel bone mineral density (BMD)	1.61e-05
syn	COX10	Mean OD in posterior corona radiata on FA skeleton (right)	1.62e-05
syn	OR10K1	Ribs BMD (bone mineral density)	1.62e-05
syn	ADAD2	Weighted-mean L2 in tract middle cerebellar peduncle	1.63e-05
syn	LASP1	Cardiac index during PWA	1.65e-05
syn	SH3BP4	Median T2star in amygdala (right)	1.66e-05
syn	TYMS	C-reactive protein	1.66e-05
syn	ZFAND5	Forced expiratory volume in 1-second (FEV1)| Best measure	1.66e-05
syn	ADAM7	Fraction acceleration <= 250 milli-gravities	1.66e-05
syn	RBM4	Age pulmonary embolism (blood clot in lung) diagnosed	1.66e-05
syn	SERPINC1	ECG| load	1.67e-05
syn	USP53	Mean ICVF in cingulum hippocampus on FA skeleton (left)	1.68e-05
syn	OSBPL6	Volume of grey matter in Superior Parietal Lobule (right)	1.68e-05
syn	MYPOP	Weighted-mean L3 in tract uncinate fasciculus (left)	1.69e-05
syn	SULT1B1	Weighted-mean ISOVF in tract middle cerebellar peduncle	1.69e-05
syn	PLK1	Weighted-mean L2 in tract middle cerebellar peduncle	1.69e-05
syn	RCOR3	Pelvis BMD (bone mineral density)	1.69e-05
syn	L3MBTL2	Mean carotid IMT (intima-medial thickness) at 240 degrees	1.73e-05
syn	HSPB7	Volume of grey matter in Inferior Frontal Gyrus| pars opercularis (left)	1.73e-05
syn	CPNE1	Creatinine (enzymatic) in urine	1.74e-05
syn	CYP7B1	Volume of grey matter in VI Cerebellum (left)	1.74e-05
syn	ADAM7	Fraction acceleration <= 325 milli-gravities	1.75e-05
syn	SETMAR	Arm BMC (bone mineral content) (left)	1.76e-05
syn	SAMHD1	Calibration coefficients - x slope	1.76e-05
syn	HIC2	Mean OD in sagittal stratum on FA skeleton (right)	1.77e-05
syn	OR10K1	Total BMD (bone mineral density) T-score	1.77e-05
syn	GON4L	Systolic brachial blood pressure during PWA	1.77e-05
syn	OSGIN1	Volume of grey matter in Middle Frontal Gyrus (right)	1.78e-05
syn	NDUFB4	Townsend deprivation index at recruitment	1.78e-05
syn	SLC2A13	Mean OD in posterior limb of internal capsule on FA skeleton (left)	1.78e-05
syn	ADAD2	Weighted-mean FA in tract inferior fronto-occipital fasciculus (left)	1.79e-05
syn	SLITRK2	Mean L2 in posterior corona radiata on FA skeleton (right)	1.8e-05
syn	B3GALT6	Volume of grey matter in Middle Frontal Gyrus (right)	1.8e-05
syn	POLD2	6mm weak meridian (right)	1.8e-05
syn	CCDC134	Energy	1.8e-05
syn	IDE	Weighted-mean ISOVF in tract forceps minor	1.8e-05
syn	OR11H6	Maximum carotid IMT (intima-medial thickness) at 240 degrees	1.8e-05
syn	LINS1	Gamma glutamyltransferase	1.81e-05
syn	GLMN	3mm asymmetry index (left)	1.81e-05
syn	CAT	Volume of grey matter in Ventral Striatum (left)	1.82e-05
syn	PTGIS	Mean MD in uncinate fasciculus on FA skeleton (left)	1.83e-05
syn	BLOC1S6	Weighted-mean FA in tract medial lemniscus (left)	1.83e-05
syn	TOR1AIP1	Weighted-mean ISOVF in tract medial lemniscus (right)	1.83e-05
syn	CHTOP	Mean signal-to-noise ratio (SNR)| (left)	1.84e-05
syn	OR52N5	3mm cylindrical power (right)	1.85e-05
syn	HEMK1	Sample rate maximum	1.86e-05
syn	SLC45A1	Townsend deprivation index at recruitment	1.86e-05
syn	DDX39A	Mean MD in medial lemniscus on FA skeleton (left)	1.86e-05
syn	TRRAP	Glycated haemoglobin (HbA1c)	1.86e-05
syn	OTOS	Mean L1 in sagittal stratum on FA skeleton (left)	1.86e-05
syn	SAMD7	Mean L1 in middle cerebellar peduncle on FA skeleton	1.86e-05
syn	MPP6	Forced expiratory volume in 1-second (FEV1)	1.86e-05
syn	SATL1	Mean ISOVF in splenium of corpus callosum on FA skeleton	1.86e-05
syn	TMX2	Weighted-mean OD in tract parahippocampal part of cingulum (right)	1.87e-05
syn	MPP6	Forced expiratory volume in 1-second (FEV1)| Best measure	1.88e-05
syn	TRIM13	Mean ICVF in cingulum hippocampus on FA skeleton (right)	1.88e-05
syn	EFL1	Mean sphered cell volume	1.88e-05
syn	E2F1	Calibration coefficients - y slope	1.89e-05
syn	OGG1	Weighted-mean L3 in tract cingulate gyrus part of cingulum (left)	1.9e-05
syn	CIRBP	Weighted-mean L1 in tract anterior thalamic radiation (right)	1.91e-05
syn	NFAT5	ECG| load	1.91e-05
syn	CAT	Volume of grey matter in Ventral Striatum (right)	1.91e-05
syn	RPS13	Weighted-mean L2 in tract corticospinal tract (right)	1.91e-05
syn	WSCD2	Mean L2 in fornix cres+stria terminalis on FA skeleton (left)	1.91e-05
syn	MBD6	Mean MO in retrolenticular part of internal capsule on FA skeleton (right)	1.91e-05
syn	WDR63	Mean ISOVF in superior corona radiata on FA skeleton (left)	1.92e-05
syn	SAMHD1	Mean MO in posterior limb of internal capsule on FA skeleton (left)	1.92e-05
syn	SPOUT1	Mean carotid IMT (intima-medial thickness) at 210 degrees	1.93e-05
syn	PACS1	Volume of grey matter in Ventral Striatum (left)	1.93e-05
syn	TRABD2B	Volume of grey matter in Parahippocampal Gyrus| anterior division (left)	1.93e-05
syn	TTBK2	Mean ICVF in posterior corona radiata on FA skeleton (left)	1.93e-05
syn	ATG16L1	Heel bone mineral density (BMD) T-score| automated	1.93e-05
syn	TRAPPC13	Aspartate aminotransferase	1.94e-05
syn	DEF6	SHBG	1.94e-05
syn	RPAIN	Discrepancy between SWI brain image and T1 brain image	1.94e-05
syn	TLCD2	Mean L3 in splenium of corpus callosum on FA skeleton	1.94e-05
syn	ATG16L1	Heel quantitative ultrasound index (QUI)| direct entry	1.94e-05
syn	ABCD3	Pulse rate (during blood-pressure measurement)	1.94e-05
syn	HPN	Mean ISOVF in cingulum cingulate gyrus on FA skeleton (left)	1.95e-05
syn	CIDEC	Weighted-mean MO in tract parahippocampal part of cingulum (left)	1.95e-05
syn	LRRN4	IE1A antigen for Human Herpesvirus-6	1.95e-05
syn	AGAP1	Platelet distribution width	1.96e-05
syn	B3GALNT2	Age diabetes diagnosed	1.96e-05
syn	ZNF3	Weighted-mean L1 in tract middle cerebellar peduncle	1.97e-05
syn	TINF2	Mean L3 in genu of corpus callosum on FA skeleton	1.97e-05
syn	FUT9	Age diabetes diagnosed	1.97e-05
syn	BRIX1	Mean L2 in medial lemniscus on FA skeleton (left)	2e-05
syn	TANC1	Volume of grey matter in Middle Temporal Gyrus| anterior division (right)	2e-05
syn	NME1-NME2	Mean carotid IMT (intima-medial thickness) at 210 degrees	2e-05
syn	PRPF4B	Mean FA in uncinate fasciculus on FA skeleton (left)	2e-05
syn	SPANXN1	Volume of ventricular cerebrospinal fluid	2.01e-05
syn	HIST1H2AM	Cardiac output during PWA	2.02e-05
syn	IPO7	Volume of brain| grey+white matter	2.03e-05
syn	PLEKHG2	Weighted-mean ISOVF in tract uncinate fasciculus (left)	2.03e-05
syn	CA5A	Weighted-mean MD in tract corticospinal tract (left)	2.03e-05
syn	RNF115	Aspartate aminotransferase	2.03e-05
syn	RSPH9	Mean L2 in posterior corona radiata on FA skeleton (left)	2.03e-05
syn	SGTB	Mean MD in inferior cerebellar peduncle on FA skeleton (right)	2.04e-05
syn	CNGA4	Femur troch BMD (bone mineral density) (right)	2.04e-05
syn	IGFBP4	Weighted-mean L1 in tract acoustic radiation (left)	2.04e-05
syn	IRF9	Volume of grey matter in Precuneous Cortex (left)	2.05e-05
syn	TRIM13	Mean ISOVF in middle cerebellar peduncle on FA skeleton	2.05e-05
syn	GMPR	Townsend deprivation index at recruitment	2.05e-05
syn	JAM2	Mean ISOVF in retrolenticular part of internal capsule on FA skeleton (left)	2.06e-05
syn	RSPH9	Weighted-mean L3 in tract superior longitudinal fasciculus (left)	2.07e-05
syn	B4GALNT2	Weighted-mean FA in tract forceps major	2.07e-05
syn	TMEM59	Weighted-mean MO in tract corticospinal tract (left)	2.07e-05
syn	CNGA4	Femur total BMD (bone mineral density) T-score (right)	2.07e-05
syn	CDCA7L	Mean ISOVF in middle cerebellar peduncle on FA skeleton	2.09e-05
syn	HEATR4	Mean L2 in external capsule on FA skeleton (left)	2.1e-05
syn	CASR	Weighted-mean L1 in tract parahippocampal part of cingulum (right)	2.1e-05
syn	BEND6	Weighted-mean FA in tract parahippocampal part of cingulum (left)	2.1e-05
syn	PRODH2	Median T2star in hippocampus (right)	2.1e-05
syn	HIST1H2BE	Average acceleration 23:00 - 23:59	2.11e-05
syn	RBSN	Mean ICVF in cingulum hippocampus on FA skeleton (left)	2.11e-05
syn	DHTKD1	Birth weight	2.11e-05
syn	ANAPC1	Volume of grey matter in Precentral Gyrus (right)	2.12e-05
syn	SMAD3	Total lean tissue volume	2.13e-05
syn	PCDHAC2	Mean reticulocyte volume	2.14e-05
syn	CTTNBP2	Mean L2 in cerebral peduncle on FA skeleton (left)	2.15e-05
syn	PPP1R1A	Maximum carotid IMT (intima-medial thickness) at 150 degrees	2.15e-05
syn	PRPF8	Forced expiratory volume in 1-second (FEV1)| predicted percentage	2.15e-05
syn	BEND6	Weighted-mean L3 in tract parahippocampal part of cingulum (left)	2.15e-05
syn	NRBP1	Volume of grey matter in Planum Temporale (right)	2.15e-05
syn	KRTAP10-7	Catalase antigen for Helicobacter pylori	2.15e-05
syn	SLC36A4	Mean ICVF in superior fronto-occipital fasciculus on FA skeleton (left)	2.16e-05
syn	ATP1A2	Mean ISOVF in genu of corpus callosum on FA skeleton	2.16e-05
syn	CLRN3	Friday average acceleration	2.17e-05
syn	OR8H1	Volume of grey matter in Frontal Operculum Cortex (right)	2.17e-05
syn	CFAP57	Mean MO in cerebral peduncle on FA skeleton (left)	2.17e-05
syn	WIPI2	Leg fat percentage (right)	2.17e-05
syn	RCOR3	Femur total BMD (bone mineral density) T-score (left)	2.18e-05
syn	HCN4	6mm regularity index (right)	2.18e-05
syn	FREM1	Fraction acceleration <= 3 milli-gravities	2.18e-05
syn	ENO1	Weighted-mean ISOVF in tract posterior thalamic radiation (left)	2.18e-05
syn	ACER3	Mean ISOVF in posterior corona radiata on FA skeleton (right)	2.18e-05
syn	ARPP21	L1-L4 area	2.19e-05
syn	DDX39A	Mean ISOVF in medial lemniscus on FA skeleton (left)	2.2e-05
syn	CLPX	Mean MD in posterior thalamic radiation on FA skeleton (right)	2.2e-05
syn	MYPOP	Weighted-mean L2 in tract uncinate fasciculus (left)	2.2e-05
syn	MON1B	Weighted-mean MO in tract medial lemniscus (right)	2.21e-05
syn	FEZF2	Mean L3 in inferior cerebellar peduncle on FA skeleton (left)	2.21e-05
syn	RASD2	Intra-ocular pressure| corneal-compensated (right)	2.21e-05
syn	SLC39A9	Forced vital capacity (FVC)| Best measure	2.21e-05
syn	ARPP19	Interpolated Year when non-cancer illness first diagnosed	2.22e-05
syn	RSPH9	Mean FA in posterior corona radiata on FA skeleton (right)	2.22e-05
syn	EMC10	Mean MD in posterior limb of internal capsule on FA skeleton (right)	2.22e-05
syn	CFHR5	Mean FA in tapetum on FA skeleton (left)	2.22e-05
syn	IFITM1	Mean ICVF in posterior corona radiata on FA skeleton (right)	2.22e-05
syn	PLA2G1B	Mean ISOVF in superior fronto-occipital fasciculus on FA skeleton (left)	2.23e-05
syn	NUBP2	Weighted-mean OD in tract inferior longitudinal fasciculus (right)	2.23e-05
syn	MARCH4	Mean ICVF in superior cerebellar peduncle on FA skeleton (right)	2.23e-05
syn	TLCD2	Weighted-mean FA in tract superior longitudinal fasciculus (right)	2.24e-05
syn	DNM1L	Mean OD in anterior limb of internal capsule on FA skeleton (right)	2.25e-05
syn	HSD17B2	Median T2star in hippocampus (left)	2.25e-05
syn	RCOR3	Femur total BMD (bone mineral density) (left)	2.26e-05
syn	SLC35D2	Volume of thalamus (right)	2.26e-05
syn	ZNF24	Weighted-mean L2 in tract inferior fronto-occipital fasciculus (left)	2.26e-05
syn	HTR1B	Weighted-mean L3 in tract superior thalamic radiation (left)	2.26e-05
syn	ZNF563	Volume of grey matter in Cingulate Gyrus| anterior division (right)	2.27e-05
syn	RANBP2	Mean L1 in splenium of corpus callosum on FA skeleton	2.27e-05
syn	RSPH9	Mean ICVF in posterior corona radiata on FA skeleton (right)	2.28e-05
syn	RTN1	Weighted-mean ICVF in tract uncinate fasciculus (left)	2.29e-05
syn	CIDEC	Weighted-mean OD in tract parahippocampal part of cingulum (left)	2.29e-05
syn	PHF11	Mean FA in genu of corpus callosum on FA skeleton	2.29e-05
syn	FAM216B	Mean OD in superior corona radiata on FA skeleton (right)	2.29e-05
syn	TLCD2	Weighted-mean ICVF in tract superior longitudinal fasciculus (left)	2.29e-05
syn	OAZ3	LV stroke volume	2.3e-05
syn	TAAR6	Mean arterial pressure during PWA	2.3e-05
syn	ACOXL	p101 k antigen for Human Herpesvirus-6	2.3e-05
syn	KRT39	Weighted-mean L1 in tract corticospinal tract (right)	2.31e-05
syn	ANP32B	Mean ISOVF in tapetum on FA skeleton (right)	2.31e-05
syn	RCOR3	Spine BMD (bone mineral density)	2.32e-05
syn	PCNX2	6mm asymmetry index (right)	2.33e-05
syn	PLAU	Weighted-mean OD in tract uncinate fasciculus (left)	2.33e-05
syn	ITIH6	Mean MD in fornix on FA skeleton	2.33e-05
syn	NFAT5	ECG| phase time	2.33e-05
syn	BLOC1S4	Discrepancy between tfMRI brain image and T1 brain image	2.33e-05
syn	ZNF480	Volume of grey matter in Ventral Striatum (right)	2.34e-05
syn	ATP1A1	Volume of caudate (right)	2.34e-05
syn	ZNF24	Mean L3 in sagittal stratum on FA skeleton (left)	2.37e-05
syn	SLC9A5	Mean MO in cingulum cingulate gyrus on FA skeleton (left)	2.37e-05
syn	TLCD2	Mean L3 in posterior thalamic radiation on FA skeleton (left)	2.37e-05
syn	RELL2	Mean L1 in tapetum on FA skeleton (right)	2.38e-05
syn	TLCD2	Mean L2 in posterior limb of internal capsule on FA skeleton (right)	2.38e-05
syn	GRAMD4	Weighted-mean L1 in tract forceps major	2.39e-05
syn	TMEM89	Reticulocyte count	2.39e-05
syn	TLCD2	Mean ICVF in anterior corona radiata on FA skeleton (right)	2.41e-05
syn	OSMR	Mean MD in inferior cerebellar peduncle on FA skeleton (right)	2.41e-05
syn	MORC1	Mean L1 in uncinate fasciculus on FA skeleton (right)	2.41e-05
syn	TBCCD1	Mean MO in cerebral peduncle on FA skeleton (left)	2.41e-05
syn	ATG16L1	Speed of sound through heel	2.43e-05
syn	RAB40B	Volume of grey matter in X Cerebellum (left)	2.43e-05
syn	BRIX1	Mean MD in medial lemniscus on FA skeleton (left)	2.44e-05
syn	C2CD5	Mean MD in fornix cres+stria terminalis on FA skeleton (left)	2.44e-05
syn	BACE1	Volume of grey matter in Thalamus (right)	2.45e-05
syn	TLCD2	Weighted-mean ICVF in tract inferior longitudinal fasciculus (right)	2.46e-05
syn	DNAH10	3mm strong meridian (left)	2.47e-05
syn	NRBP1	Volume of grey matter in Juxtapositional Lobule Cortex (formerly Supplementary Motor Cortex) (left)	2.47e-05
syn	BTN1A1	Weighted-mean FA in tract uncinate fasciculus (left)	2.48e-05
syn	ITIH6	Mean L1 in fornix on FA skeleton	2.48e-05
syn	LAYN	Volume of grey matter in Superior Frontal Gyrus (left)	2.48e-05
syn	ETFRF1	Average acceleration 17:00 - 17:59	2.48e-05
syn	RNF24	Creatinine	2.48e-05
syn	PCNT	Mean MD in external capsule on FA skeleton (left)	2.49e-05
syn	PGAM5	Mean L3 in splenium of corpus callosum on FA skeleton	2.49e-05
syn	HEMK1	Sample rate average	2.5e-05
syn	WDR63	Weighted-mean ISOVF in tract cingulate gyrus part of cingulum (left)	2.51e-05
syn	TXNIP	Volume of grey matter in Pallidum (left)	2.52e-05
syn	PDE7B	Forced expiratory volume in 1-second (FEV1)| predicted	2.52e-05
syn	PDE8B	Volume of grey matter in Temporal Occipital Fusiform Cortex (left)	2.52e-05
syn	SYCE3	Mean OD in middle cerebellar peduncle on FA skeleton	2.52e-05
syn	PRPF40B	Trunk bone area	2.52e-05
syn	ARRB2	Volumetric scaling from T1 head image to standard space	2.53e-05
syn	GON4L	Systolic brachial blood pressure	2.53e-05
syn	INTS8	Weighted-mean MO in tract anterior thalamic radiation (right)	2.54e-05
syn	MCF2	Mean L2 in fornix cres+stria terminalis on FA skeleton (right)	2.54e-05
syn	TLCD2	Mean ICVF in anterior corona radiata on FA skeleton (left)	2.55e-05
syn	ANKRD26	Calibration coefficients - x slope	2.55e-05
syn	FREM1	Fraction acceleration <= 2 milli-gravities	2.55e-05
syn	LYRM2	Heel bone mineral density (BMD) (left)	2.55e-05
syn	RGS19	Protein	2.56e-05
syn	CPT1B	Volume of grey matter in Frontal Orbital Cortex (right)	2.56e-05
syn	GOLGA6C	Creatinine	2.56e-05
syn	GGA2	Mean MD in cingulum hippocampus on FA skeleton (left)	2.57e-05
syn	PLCB1	L1-L4 area	2.57e-05
syn	ZNF24	Mean MD in sagittal stratum on FA skeleton (left)	2.57e-05
syn	ARHGAP21	Forced vital capacity (FVC) Z-score	2.58e-05
syn	CYP4X1	Mean ISOVF in anterior corona radiata on FA skeleton (left)	2.59e-05
syn	RANBP2	Volume of grey matter in Heschl's Gyrus (includes H1 and H2) (right)	2.59e-05
syn	OGG1	Weighted-mean FA in tract cingulate gyrus part of cingulum (left)	2.59e-05
syn	PAQR9	Volume of grey matter in Precuneous Cortex (left)	2.59e-05
syn	HP	Weighted-mean ISOVF in tract cingulate gyrus part of cingulum (right)	2.6e-05
syn	BHLHE22	Weighted-mean MO in tract posterior thalamic radiation (left)	2.61e-05
syn	FBXO27	Weighted-mean ISOVF in tract superior thalamic radiation (left)	2.61e-05
syn	GSE1	Basal metabolic rate	2.61e-05
syn	RBBP4	Lipoprotein A	2.61e-05
syn	BEND6	Weighted-mean L2 in tract parahippocampal part of cingulum (left)	2.64e-05
syn	ZNF710	Volume of grey matter in VIIIb Cerebellum (left)	2.65e-05
syn	LCN15	Mean ICVF in middle cerebellar peduncle on FA skeleton	2.65e-05
syn	DCAF1	Speech-reception-threshold (SRT) estimate (left)	2.66e-05
syn	PACRG	3mm cylindrical power (right)	2.66e-05
syn	C11orf86	Mean L3 in tapetum on FA skeleton (right)	2.67e-05
syn	IPO7	Volume of white matter	2.68e-05
syn	PCNX4	Mean FA in corticospinal tract on FA skeleton (right)	2.68e-05
syn	KMT2C	Birth weight	2.68e-05
syn	FGF4	Volume of ventricular cerebrospinal fluid	2.69e-05
syn	FPGT	Calcium	2.69e-05
syn	WSB1	Weighted-mean OD in tract inferior longitudinal fasciculus (left)	2.69e-05
syn	TBC1D32	Weighted-mean MD in tract forceps major	2.69e-05
syn	CPVL	Mean OD in cingulum hippocampus on FA skeleton (left)	2.7e-05
syn	SMOC1	Weighted-mean MO in tract anterior thalamic radiation (left)	2.7e-05
syn	TLCD2	Weighted-mean ICVF in tract anterior thalamic radiation (left)	2.7e-05
syn	MED30	Mean ISOVF in inferior cerebellar peduncle on FA skeleton (right)	2.7e-05
syn	BMP8B	Weighted-mean OD in tract middle cerebellar peduncle	2.7e-05
syn	NME1-NME2	Maximum carotid IMT (intima-medial thickness) at 210 degrees	2.7e-05
syn	GALM	Mean ISOVF in fornix cres+stria terminalis on FA skeleton (right)	2.71e-05
syn	LCN15	Mean ICVF in corticospinal tract on FA skeleton (right)	2.71e-05
syn	GZMK	Mean OD in anterior limb of internal capsule on FA skeleton (left)	2.72e-05
syn	MBD6	Mean FA in posterior limb of internal capsule on FA skeleton (right)	2.72e-05
syn	CHID1	Weighted-mean MO in tract parahippocampal part of cingulum (left)	2.73e-05
syn	MED22	Arms tissue fat percentage	2.74e-05
syn	POLK	Urate	2.74e-05
syn	KIAA0319	Mean L3 in fornix cres+stria terminalis on FA skeleton (left)	2.74e-05
syn	NKX2-8	End systolic pressure index during PWA	2.74e-05
syn	ETNK2	Mean FA in uncinate fasciculus on FA skeleton (right)	2.75e-05
syn	PRPH	Volume of grey matter in Juxtapositional Lobule Cortex (formerly Supplementary Motor Cortex) (left)	2.75e-05
syn	NRN1	Mean MD in tapetum on FA skeleton (left)	2.76e-05
syn	RCOR3	Pelvis BMC (bone mineral content)	2.77e-05
syn	METTL1	Mean MO in superior longitudinal fasciculus on FA skeleton (left)	2.77e-05
syn	PGAM5	Mean MD in splenium of corpus callosum on FA skeleton	2.78e-05
syn	TLCD2	Mean L2 in splenium of corpus callosum on FA skeleton	2.78e-05
syn	HSF4	Weighted-mean MO in tract uncinate fasciculus (right)	2.79e-05
syn	PTCD2	Aspartate aminotransferase	2.79e-05
syn	CNGA4	Femur total BMD (bone mineral density) (right)	2.79e-05
syn	NR0B1	Volume of grey matter in Cingulate Gyrus| anterior division (right)	2.8e-05
syn	IL1R1	Volume of grey matter in Frontal Operculum Cortex (left)	2.8e-05
syn	HYAL1	Average acceleration 02:00 - 02:59	2.8e-05
syn	RSAD2	Heel Broadband ultrasound attenuation| direct entry	2.81e-05
syn	LYRM2	Heel bone mineral density (BMD) T-score| automated (left)	2.82e-05
syn	NHEJ1	Pack years of smoking	2.82e-05
syn	NIM1K	Mean FA in cingulum cingulate gyrus on FA skeleton (left)	2.82e-05
syn	SERGEF	Mean L3 in external capsule on FA skeleton (left)	2.82e-05
syn	LYRM2	Heel quantitative ultrasound index (QUI)| direct entry (left)	2.82e-05
syn	ST5	Mean L2 in uncinate fasciculus on FA skeleton (left)	2.83e-05
syn	RNF2	Volume of grey matter in Lateral Occipital Cortex| inferior division (left)	2.83e-05
syn	ADAMTS3	Mean MO in posterior limb of internal capsule on FA skeleton (left)	2.83e-05
syn	MRPS2	Volume of grey matter in Temporal Fusiform Cortex| posterior division (left)	2.84e-05
syn	TLCD2	Weighted-mean ICVF in tract superior longitudinal fasciculus (right)	2.84e-05
syn	ITIH6	Mean L2 in fornix on FA skeleton	2.85e-05
syn	PIGZ	Liver proton density fat fraction (AMRA)	2.85e-05
syn	ABL2	Total thigh muscle volume	2.86e-05
syn	RUSC2	Volume of grey matter in Inferior Temporal Gyrus| posterior division (right)	2.86e-05
syn	TLCD2	Mean MD in body of corpus callosum on FA skeleton	2.87e-05
syn	IGFBP5	IE1A antigen for Human Herpesvirus-6	2.87e-05
syn	RSPH9	Mean L2 in posterior corona radiata on FA skeleton (right)	2.88e-05
syn	GALNT12	Creatinine (enzymatic) in urine	2.88e-05
syn	LY6H	Mean L1 in anterior limb of internal capsule on FA skeleton (left)	2.89e-05
syn	KCNT2	Weighted-mean OD in tract medial lemniscus (right)	2.89e-05
syn	F10	Mean FA in retrolenticular part of internal capsule on FA skeleton (left)	2.9e-05
syn	RCOR3	Spine BMC (bone mineral content)	2.9e-05
syn	IDO2	Weighted-mean L1 in tract anterior thalamic radiation (left)	2.9e-05
syn	HRASLS5	Mean OD in cingulum cingulate gyrus on FA skeleton (left)	2.9e-05
syn	ZNF12	Mean L1 in fornix cres+stria terminalis on FA skeleton (right)	2.91e-05
syn	BCLAF3	Weighted-mean ICVF in tract uncinate fasciculus (right)	2.91e-05
syn	SPESP1	Hand grip strength (left)	2.92e-05
syn	DAG1	Mean ISOVF in middle cerebellar peduncle on FA skeleton	2.92e-05
syn	FBXL18	Mean ICVF in cingulum cingulate gyrus on FA skeleton (right)	2.93e-05
syn	PRPF31	Weighted-mean MO in tract acoustic radiation (right)	2.93e-05
syn	C7orf43	Weighted-mean MD in tract superior longitudinal fasciculus (right)	2.93e-05
syn	TMEM151A	Mean L1 in body of corpus callosum on FA skeleton	2.93e-05
syn	BTN2A2	Visceral adipose tissue volume (VAT)	2.93e-05
syn	BRIX1	Mean L3 in medial lemniscus on FA skeleton (left)	2.94e-05
syn	KMT2E	Average heart rate	2.94e-05
syn	VWA3B	Arm predicted mass (left)	2.94e-05
syn	RPS6KB2	Volume of grey matter in Supracalcarine Cortex (left)	2.95e-05
syn	PHACTR2	Volume of grey matter in Frontal Orbital Cortex (right)	2.95e-05
syn	MDC1	Mean ISOVF in cingulum cingulate gyrus on FA skeleton (right)	2.95e-05
syn	FOXA3	Inverted temporal signal-to-noise ratio in pre-processed rfMRI	2.96e-05
syn	CD247	Mean MO in medial lemniscus on FA skeleton (right)	2.96e-05
syn	SOCS6	Mean MD in superior longitudinal fasciculus on FA skeleton (left)	2.96e-05
syn	ZNF45	Volume of grey matter in Temporal Fusiform Cortex| anterior division (left)	2.98e-05
syn	SLC35G1	Body fat percentage	2.98e-05
syn	STK25	3mm cylindrical power (right)	2.98e-05
syn	C11orf86	Mean MD in tapetum on FA skeleton (right)	3e-05
syn	LINS1	Alanine aminotransferase	3.01e-05
syn	OR10K1	Arms BMD (bone mineral density)	3.01e-05
syn	VPS33B	Volume of hippocampus (left)	3.03e-05
syn	ZNF516	Volume of grey matter in Middle Frontal Gyrus (left)	3.03e-05
syn	CRB2	Testosterone	3.03e-05
syn	TLCD2	Weighted-mean ICVF in tract corticospinal tract (right)	3.04e-05
syn	ORC3	Heel bone ultrasound T-score| manual entry	3.04e-05
syn	ARSJ	Mean ISOVF in corticospinal tract on FA skeleton (right)	3.04e-05
syn	SVBP	Townsend deprivation index at recruitment	3.04e-05
syn	ZNF592	Mean L1 in superior fronto-occipital fasciculus on FA skeleton (left)	3.06e-05
syn	DIRAS2	Eosinophill count	3.06e-05
syn	KLHL34	Discrepancy between T1 brain image and standard-space brain template (nonlinearly-aligned)	3.06e-05
syn	AASDH	Volume of grey matter in Temporal Fusiform Cortex| posterior division (left)	3.06e-05
syn	PDZD4	Volume of white matter (normalised for head size)	3.07e-05
syn	DNM2	Mean OD in cingulum cingulate gyrus on FA skeleton (right)	3.08e-05
syn	PIK3R1	Mean ICVF in uncinate fasciculus on FA skeleton (right)	3.08e-05
syn	SMARCA2	Neutrophill count	3.09e-05
syn	ZNF281	Weight-to-muscle ratio	3.09e-05
syn	MRPS15	Volume of grey matter in Cingulate Gyrus| posterior division (right)	3.1e-05
syn	RANBP2	Mean OD in splenium of corpus callosum on FA skeleton	3.1e-05
syn	TLCD2	Mean ICVF in body of corpus callosum on FA skeleton	3.1e-05
syn	ZNF24	Weighted-mean MD in tract inferior fronto-occipital fasciculus (left)	3.1e-05
syn	WRAP73	Weighted-mean MD in tract acoustic radiation (right)	3.11e-05
syn	ST5	Mean L3 in uncinate fasciculus on FA skeleton (left)	3.11e-05
syn	MYPOP	Mean OD in posterior limb of internal capsule on FA skeleton (right)	3.11e-05
syn	GPR3	Volume of grey matter in Ventral Striatum (left)	3.12e-05
syn	CCDC88B	Volume of grey matter in Cingulate Gyrus| anterior division (left)	3.12e-05
syn	ZNF24	Mean L2 in sagittal stratum on FA skeleton (left)	3.12e-05
syn	CCDC134	Fat	3.12e-05
syn	ALG13	Mean MO in inferior cerebellar peduncle on FA skeleton (right)	3.12e-05
syn	ZNF480	Volume of grey matter in Ventral Striatum (left)	3.13e-05
syn	STXBP3	Weighted-mean OD in tract acoustic radiation (right)	3.13e-05
syn	C11orf86	Mean L2 in tapetum on FA skeleton (right)	3.13e-05
syn	IFNE	Impedance of arm (left)	3.14e-05
syn	TADA2A	ECG| phase time	3.15e-05
syn	SLC16A10	Aspartate aminotransferase	3.16e-05
syn	WSCD2	Mean L2 in fornix cres+stria terminalis on FA skeleton (right)	3.16e-05
syn	MRPL15	Weighted-mean OD in tract medial lemniscus (right)	3.16e-05
syn	C5	Arm fat percentage (right)	3.16e-05
syn	TP53RK	Weighted-mean OD in tract anterior thalamic radiation (left)	3.16e-05
syn	WARS2	Weighted-mean L3 in tract corticospinal tract (left)	3.17e-05
syn	MCF2	Mean L2 in fornix cres+stria terminalis on FA skeleton (left)	3.18e-05
syn	ZNF416	Mean ISOVF in cerebral peduncle on FA skeleton (right)	3.19e-05
syn	EIF4A1	Weighted-mean L1 in tract posterior thalamic radiation (right)	3.19e-05
syn	WDR33	Mean FA in cerebral peduncle on FA skeleton (right)	3.2e-05
syn	C12orf71	Mean FA in anterior corona radiata on FA skeleton (left)	3.2e-05
syn	KCNK12	Mean OD in superior cerebellar peduncle on FA skeleton (right)	3.2e-05
syn	GSE1	Leg predicted mass (right)	3.2e-05
syn	MBOAT4	Volume of grey matter in Vermis X Cerebellum	3.22e-05
syn	METTL1	Mean FA in cerebral peduncle on FA skeleton (right)	3.22e-05
syn	GRIK1	Median BOLD effect (in group-defined mask) for faces activation	3.22e-05
syn	TAS2R60	Weighted-mean OD in tract uncinate fasciculus (right)	3.22e-05
syn	CPT1B	Volume of grey matter	3.23e-05
syn	CEP131	Femur wards BMD (bone mineral density) (left)	3.23e-05
syn	MYBPC2	Mean L1 in anterior limb of internal capsule on FA skeleton (right)	3.23e-05
syn	PLA2G7	Forced expiratory volume in 1-second (FEV1) Z-score	3.24e-05
syn	SHISAL2A	Volume of grey matter in V Cerebellum (left)	3.24e-05
syn	VGLL1	Median T2star in amygdala (right)	3.25e-05
syn	STK31	Mean MD in inferior cerebellar peduncle on FA skeleton (left)	3.25e-05
syn	KIF5C	Volume of grey matter in I-IV Cerebellum (right)	3.25e-05
syn	FGD2	Mean ICVF in posterior thalamic radiation on FA skeleton (right)	3.25e-05
syn	HIST1H2BI	White blood cell (leukocyte) count	3.26e-05
syn	LEFTY1	Volume of grey matter in Temporal Pole (right)	3.26e-05
syn	TLCD2	Weighted-mean MD in tract inferior fronto-occipital fasciculus (left)	3.27e-05
syn	SLC25A44	Volume of amygdala (left)	3.27e-05
syn	IFITM1	Mean ICVF in posterior corona radiata on FA skeleton (left)	3.28e-05
syn	PPP1R35	Volume of grey matter in Superior Temporal Gyrus| anterior division (left)	3.28e-05
syn	HIST3H2BB	Weighted-mean OD in tract medial lemniscus (left)	3.28e-05
syn	WDR91	Mean FA in posterior limb of internal capsule on FA skeleton (right)	3.29e-05
syn	GPM6B	Fraction acceleration <= 7 milli-gravities	3.29e-05
syn	FAM216B	Mean MO in posterior limb of internal capsule on FA skeleton (left)	3.31e-05
syn	PLXND1	Anterior thigh lean muscle volume (right)	3.31e-05
syn	MLX	Mean MD in sagittal stratum on FA skeleton (right)	3.31e-05
syn	ZYG11B	Calibration coefficients - x offset	3.31e-05
syn	NRBP2	Liver proton density fat fraction (AMRA)	3.32e-05
syn	SDS	Weighted-mean MD in tract inferior longitudinal fasciculus (right)	3.32e-05
syn	ZNF24	Weighted-mean FA in tract acoustic radiation (left)	3.32e-05
syn	OR56A4	Age emphysema/chronic bronchitis diagnosed	3.33e-05
syn	PIK3R1	Mean L3 in uncinate fasciculus on FA skeleton (right)	3.34e-05
syn	HYDIN	Vitamin B6	3.34e-05
syn	CCDC87	Mean L3 in cingulum hippocampus on FA skeleton (right)	3.34e-05
syn	GIT2	Mean carotid IMT (intima-medial thickness) at 150 degrees	3.34e-05
syn	UQCRC2	Mean L3 in fornix cres+stria terminalis on FA skeleton (right)	3.35e-05
syn	B4GALNT2	Mean ICVF in anterior corona radiata on FA skeleton (left)	3.35e-05
syn	CPT1B	Volume of caudate (left)	3.35e-05
syn	RHOA	Average acceleration 07:00 - 07:59	3.35e-05
syn	RCOR3	Total BMD (bone mineral density)	3.35e-05
syn	SHANK1	6mm strong meridian (right)	3.36e-05
syn	TECR	Lymphocyte count	3.36e-05
syn	QSOX1	Weighted-mean ICVF in tract parahippocampal part of cingulum (left)	3.36e-05
syn	MGA	Mean carotid IMT (intima-medial thickness) at 150 degrees	3.36e-05
syn	ADCY1	pp 52 antigen for Human Cytomegalovirus	3.37e-05
syn	CDKL1	Mean L2 in cerebral peduncle on FA skeleton (left)	3.37e-05
syn	G6PC3	Sodium in urine	3.37e-05
syn	GSE1	Leg fat-free mass (right)	3.37e-05
syn	CAMK2A	Weighted-mean ISOVF in tract inferior fronto-occipital fasciculus (right)	3.39e-05
syn	TP53RK	Mean L1 in cingulum cingulate gyrus on FA skeleton (left)	3.39e-05
syn	SOCS6	Mean MD in superior corona radiata on FA skeleton (left)	3.39e-05
syn	TNS4	Peripheral pulse pressure during PWA	3.39e-05
syn	LIN7A	Weighted-mean L2 in tract uncinate fasciculus (left)	3.4e-05
syn	CCDC97	Weighted-mean ICVF in tract corticospinal tract (left)	3.4e-05
syn	GPM6B	Fraction acceleration <= 8 milli-gravities	3.4e-05
syn	PIWIL2	Average acceleration 00:00 - 00:59	3.41e-05
syn	EMB	Mean L3 in posterior limb of internal capsule on FA skeleton (right)	3.41e-05
syn	CYP24A1	Weighted-mean FA in tract cingulate gyrus part of cingulum (left)	3.42e-05
syn	ZNF594	Folate	3.43e-05
syn	ADAMTS16	Mean FA in fornix cres+stria terminalis on FA skeleton (left)	3.44e-05
syn	OR2M5	Mean L1 in medial lemniscus on FA skeleton (left)	3.44e-05
syn	ITIH6	Mean L3 in fornix on FA skeleton	3.44e-05
syn	SNRPE	Volume of ventricular cerebrospinal fluid (normalised for head size)	3.46e-05
syn	DLGAP4	p22 antigen for Toxoplasma gondii	3.46e-05
syn	SDK1	Mean MD in superior cerebellar peduncle on FA skeleton (right)	3.47e-05
syn	FAM216B	Mean MO in superior corona radiata on FA skeleton (right)	3.47e-05
syn	SLC35G1	Trunk fat percentage	3.47e-05
syn	ANGPTL4	Mean MO in fornix cres+stria terminalis on FA skeleton (left)	3.47e-05
syn	ZNF543	Mean signal-to-noise ratio (SNR)| (left)	3.47e-05
syn	SCARB1	L1-L4 average width	3.49e-05
syn	PLPP7	Volume of brain| grey+white matter (normalised for head size)	3.49e-05
syn	AMN	L1 antigen for Human Papillomavirus type-18	3.5e-05
syn	TEAD2	Leg tissue fat percentage (right)	3.51e-05
syn	HP	Mean ISOVF in cingulum cingulate gyrus on FA skeleton (right)	3.51e-05
syn	TLCD2	Weighted-mean FA in tract superior thalamic radiation (right)	3.52e-05
syn	FAM24B	Immature reticulocyte fraction	3.52e-05
syn	IL23R	Weighted-mean MO in tract parahippocampal part of cingulum (right)	3.52e-05
syn	TMEM255A	Mean L1 in medial lemniscus on FA skeleton (left)	3.53e-05
syn	MMP10	Speed of sound through heel| manual entry	3.53e-05
syn	ST8SIA5	Mean FA in uncinate fasciculus on FA skeleton (left)	3.53e-05
syn	SOX15	90th percentile of z-statistic (in group-defined amygdala activation mask) for faces-shapes contrast	3.53e-05
syn	MARF1	Mean OD in corticospinal tract on FA skeleton (right)	3.53e-05
syn	ADAMTS3	Mean FA in posterior limb of internal capsule on FA skeleton (left)	3.53e-05
syn	NDUFAB1	Mean FA in superior cerebellar peduncle on FA skeleton (right)	3.54e-05
syn	ZNF536	Mean L1 in superior fronto-occipital fasciculus on FA skeleton (left)	3.54e-05
syn	SIGLEC8	Volume of grey matter in Vermis Crus II Cerebellum	3.54e-05
syn	ABCC6	Rheumatoid factor	3.55e-05
syn	GPATCH2	Median BOLD effect (in group-defined amygdala activation mask) for faces-shapes contrast	3.55e-05
syn	MAFG	Mean FA in retrolenticular part of internal capsule on FA skeleton (right)	3.55e-05
syn	OR2M5	Weighted-mean MO in tract medial lemniscus (left)	3.56e-05
syn	ADAD2	Weighted-mean FA in tract acoustic radiation (left)	3.56e-05
syn	STAG1	Weighted-mean FA in tract parahippocampal part of cingulum (right)	3.56e-05
syn	LINS1	Aspartate aminotransferase	3.56e-05
syn	UQCRC2	Mean FA in fornix cres+stria terminalis on FA skeleton (right)	3.57e-05
syn	TLCD2	Mean ICVF in superior longitudinal fasciculus on FA skeleton (left)	3.57e-05
syn	GRK2	Volume of grey matter in IX Cerebellum (right)	3.57e-05
syn	WDR61	Average acceleration 07:00 - 07:59	3.58e-05
syn	BIN1	Weighted-mean FA in tract acoustic radiation (left)	3.58e-05
syn	MT1H	Monocyte percentage	3.58e-05
syn	UEVLD	Interpolated Age of participant when cancer first diagnosed	3.58e-05
syn	ANXA5	Mean OD in superior cerebellar peduncle on FA skeleton (right)	3.59e-05
syn	RPS2	Weighted-mean L1 in tract superior longitudinal fasciculus (right)	3.59e-05
syn	FRMD5	Calibration coefficients - z slope	3.59e-05
syn	OR7C2	Fraction acceleration <= 325 milli-gravities	3.6e-05
syn	SPANXN1	Volume of ventricular cerebrospinal fluid (normalised for head size)	3.6e-05
syn	RTN1	Weighted-mean ICVF in tract uncinate fasciculus (right)	3.6e-05
syn	MED30	Mean ISOVF in inferior cerebellar peduncle on FA skeleton (left)	3.6e-05
syn	METTL5	Volume of grey matter in Middle Frontal Gyrus (left)	3.6e-05
syn	PSCA	Volume of grey matter in Paracingulate Gyrus (right)	3.6e-05
syn	ZNF584	Volume of grey matter in Ventral Striatum (left)	3.61e-05
syn	CEP131	Femur wards BMD (bone mineral density) (right)	3.61e-05
syn	SOCS6	Mean L2 in anterior corona radiata on FA skeleton (left)	3.61e-05
syn	C7orf43	Mean L3 in cingulum cingulate gyrus on FA skeleton (left)	3.62e-05
syn	ADRB1	Median BOLD effect (in group-defined mask) for faces-shapes contrast	3.62e-05
syn	MEGF11	Weighted-mean L2 in tract corticospinal tract (left)	3.62e-05
syn	OPRD1	Weight-to-muscle ratio	3.62e-05
syn	RSPH6A	Platelet distribution width	3.63e-05
syn	CBY1	Mean ISOVF in cingulum cingulate gyrus on FA skeleton (right)	3.64e-05
syn	TLR6	Weighted-mean MO in tract parahippocampal part of cingulum (left)	3.64e-05
syn	PTPMT1	Mean signal-to-noise ratio (SNR)| (right)	3.64e-05
syn	ARHGEF39	Vitamin D	3.64e-05
syn	ESRRA	Mean ISOVF in splenium of corpus callosum on FA skeleton	3.65e-05
syn	CNKSR1	Weight	3.65e-05
syn	CASR	Mean MD in cingulum hippocampus on FA skeleton (right)	3.66e-05
syn	B4GALNT2	Mean L3 in cerebral peduncle on FA skeleton (left)	3.66e-05
syn	IGFN1	Mean ICVF in posterior limb of internal capsule on FA skeleton (right)	3.67e-05
syn	UBTF	Catalase antigen for Helicobacter pylori	3.67e-05
syn	DEPDC1B	Age at death	3.68e-05
syn	PLCB1	L1-L4 BMC (bone mineral content)	3.68e-05
syn	TMEM127	Volume of putamen (left)	3.69e-05
syn	TPGS1	Weighted-mean OD in tract uncinate fasciculus (right)	3.69e-05
syn	ADAM7	Fraction acceleration <= 225 milli-gravities	3.69e-05
syn	NPM2	Duration to complete alphanumeric path (trail #2)	3.69e-05
syn	OR52A1	Mean L2 in cerebral peduncle on FA skeleton (right)	3.71e-05
syn	ATAD3C	Weighted-mean L3 in tract inferior longitudinal fasciculus (left)	3.72e-05
syn	TUBB6	Volume of grey matter in Putamen (left)	3.72e-05
syn	VPS39	Mean L2 in cerebral peduncle on FA skeleton (left)	3.72e-05
syn	QSOX1	Weighted-mean ICVF in tract parahippocampal part of cingulum (right)	3.73e-05
syn	KCNK12	Mean L1 in superior cerebellar peduncle on FA skeleton (left)	3.73e-05
syn	TRPV4	Weighted-mean MO in tract anterior thalamic radiation (right)	3.74e-05
syn	SPAG6	Mean MD in corticospinal tract on FA skeleton (left)	3.75e-05
syn	OR3A2	Forced expiratory volume in 1-second (FEV1)	3.75e-05
syn	RSPH9	Mean L3 in posterior corona radiata on FA skeleton (right)	3.76e-05
syn	ALDH7A1	Weighted-mean MD in tract uncinate fasciculus (left)	3.76e-05
syn	CST7	Volume of grey matter in Superior Temporal Gyrus| anterior division (left)	3.77e-05
syn	CCDC87	Mean MD in cingulum hippocampus on FA skeleton (right)	3.77e-05
syn	ALDH1A1	Oestradiol	3.77e-05
syn	SMOX	Weighted-mean L1 in tract medial lemniscus (right)	3.77e-05
syn	WARS2	Weighted-mean L3 in tract corticospinal tract (right)	3.78e-05
syn	SIK3	Intra-ocular pressure| corneal-compensated (left)	3.79e-05
syn	LATS2	K8.1 antigen for Kaposi's Sarcoma-Associated Herpesvirus	3.79e-05
syn	ADAMTS19	Median T2star in hippocampus (right)	3.79e-05
syn	PDGFRA	6mm regularity index (right)	3.81e-05
syn	CASR	Mean ICVF in sagittal stratum on FA skeleton (right)	3.81e-05
syn	TEX19	Mean MO in tapetum on FA skeleton (left)	3.82e-05
syn	SDS	Mean MD in retrolenticular part of internal capsule on FA skeleton (right)	3.83e-05
syn	TLR6	Weighted-mean OD in tract parahippocampal part of cingulum (left)	3.83e-05
syn	UACA	Age heart attack diagnosed	3.83e-05
syn	TDRD7	Volume of grey matter in Amygdala (left)	3.84e-05
syn	TTBK2	Mean L3 in genu of corpus callosum on FA skeleton	3.85e-05
syn	KIAA0319	Weighted-mean FA in tract forceps major	3.85e-05
syn	CPSF2	Interpolated Year when operation took place	3.86e-05
syn	CSH1	Mean MO in sagittal stratum on FA skeleton (left)	3.86e-05
syn	NDUFAB1	Mean L2 in superior cerebellar peduncle on FA skeleton (right)	3.87e-05
syn	UBTD2	High light scatter reticulocyte percentage	3.88e-05
syn	NDUFAF4	Impedance of leg (left)	3.88e-05
syn	ORC4	Mean L1 in corticospinal tract on FA skeleton (left)	3.89e-05
syn	FEZF2	Mean FA in superior cerebellar peduncle on FA skeleton (right)	3.89e-05
syn	SSTR1	Pulse rate (during blood-pressure measurement)	3.89e-05
syn	PHF11	Mean L3 in genu of corpus callosum on FA skeleton	3.9e-05
syn	GNS	Duration to complete alphanumeric path (trail #2)	3.9e-05
syn	C7orf43	Weighted-mean L1 in tract inferior fronto-occipital fasciculus (right)	3.9e-05
syn	ADAMTS3	Mean OD in posterior limb of internal capsule on FA skeleton (left)	3.9e-05
syn	SCUBE3	Mean ISOVF in superior fronto-occipital fasciculus on FA skeleton (left)	3.91e-05
syn	SYCP2L	Pack years adult smoking as proportion of life span exposed to smoking	3.91e-05
syn	SLC6A19	Mean MO in posterior limb of internal capsule on FA skeleton (left)	3.91e-05
syn	LOX	Weighted-mean MD in tract anterior thalamic radiation (left)	3.91e-05
syn	FAM222B	logMAR in round (left)	3.91e-05
syn	PARL	Volume of grey matter in I-IV Cerebellum (left)	3.92e-05
syn	TPCN2	Weighted-mean MO in tract cingulate gyrus part of cingulum (right)	3.92e-05
syn	ADGRF4	Mean ICVF in uncinate fasciculus on FA skeleton (right)	3.92e-05
syn	OR10A4	Mean ISOVF in external capsule on FA skeleton (left)	3.92e-05
syn	OR2AK2	Weighted-mean L3 in tract anterior thalamic radiation (left)	3.93e-05
syn	KIAA0232	Volume of grey matter in Crus II Cerebellum (right)	3.93e-05
syn	TLCD2	Mean L2 in genu of corpus callosum on FA skeleton	3.93e-05
syn	FAM216B	Weighted-mean L1 in tract corticospinal tract (left)	3.93e-05
syn	AVPI1	Mean L3 in cerebral peduncle on FA skeleton (left)	3.93e-05
syn	ZNF497	Mean FA in pontine crossing tract on FA skeleton	3.94e-05
syn	TRAPPC2L	Mean MD in superior longitudinal fasciculus on FA skeleton (right)	3.95e-05
syn	FER1L6	Mean MD in uncinate fasciculus on FA skeleton (left)	3.95e-05
syn	HIST1H2AM	Cardiac index during PWA	3.96e-05
syn	OR51V1	ECG| phase time	3.98e-05
syn	TBC1D32	Weighted-mean L3 in tract forceps major	3.98e-05
syn	GPR148	Mean L2 in superior corona radiata on FA skeleton (left)	3.99e-05
syn	IFITM1	Mean L3 in anterior corona radiata on FA skeleton (left)	3.99e-05
syn	RNF170	Volume of grey matter in Lateral Occipital Cortex| inferior division (right)	3.99e-05
syn	WDR63	Weighted-mean ISOVF in tract superior thalamic radiation (left)	4e-05
syn	TRIR	Weighted-mean OD in tract anterior thalamic radiation (left)	4e-05
syn	ZNF24	Mean L2 in retrolenticular part of internal capsule on FA skeleton (left)	4.01e-05
syn	CHRNA9	Weighted-mean ISOVF in tract corticospinal tract (left)	4.01e-05
syn	CNNM1	Volume of grey matter in Occipital Pole (right)	4.02e-05
syn	CYLD	Pelvis BMD (bone mineral density)	4.02e-05
syn	TINF2	Mean FA in genu of corpus callosum on FA skeleton	4.03e-05
syn	CDR2L	Median z-statistic (in group-defined mask) for faces-shapes contrast	4.03e-05
syn	B4GALNT2	Mean L3 in splenium of corpus callosum on FA skeleton	4.03e-05
syn	CSNK2A3	Average acceleration 21:00 - 21:59	4.05e-05
syn	NUF2	Calibration coefficients - mean temperature	4.05e-05
syn	C8orf34	Basophill percentage	4.05e-05
syn	TNS4	Central pulse pressure during PWA	4.05e-05
syn	PDP1	Carotene	4.05e-05
syn	SPATA12	Volume of grey matter in Middle Temporal Gyrus| temporooccipital part (left)	4.05e-05
syn	CEMIP	Mean ISOVF in anterior limb of internal capsule on FA skeleton (right)	4.05e-05
syn	AP1G2	IE1B antigen for Human Herpesvirus-6	4.06e-05
syn	ZNF121	Volume of grey matter in Heschl's Gyrus (includes H1 and H2) (right)	4.06e-05
syn	SYNPO2L	Mean ISOVF in posterior limb of internal capsule on FA skeleton (right)	4.07e-05
syn	OSMR	Mean ISOVF in inferior cerebellar peduncle on FA skeleton (right)	4.08e-05
syn	EIPR1	Cylindrical power (right)	4.08e-05
syn	LRP2	Impedance of leg (left)	4.08e-05
syn	PLPBP	Mean OD in inferior cerebellar peduncle on FA skeleton (right)	4.09e-05
syn	IMPG2	Volume of grey matter in Parahippocampal Gyrus| anterior division (right)	4.09e-05
syn	SLC4A11	Weighted-mean ICVF in tract cingulate gyrus part of cingulum (right)	4.1e-05
syn	CCDC87	Weighted-mean L3 in tract inferior fronto-occipital fasciculus (left)	4.1e-05
syn	SLC7A8	LANA antigen for Kaposi's Sarcoma-Associated Herpesvirus	4.1e-05
syn	CNGA4	Muscle fat infiltration	4.11e-05
syn	CEP131	Femur wards BMD (bone mineral density) T-score (left)	4.11e-05
syn	LDLR	Mean MO in anterior corona radiata on FA skeleton (left)	4.11e-05
syn	ILVBL	Mean L2 in cerebral peduncle on FA skeleton (left)	4.11e-05
syn	SLIT1	Mean MO in cingulum cingulate gyrus on FA skeleton (left)	4.12e-05
syn	EMG1	Weighted-mean L1 in tract acoustic radiation (right)	4.13e-05
syn	SLC4A11	Mean ICVF in superior cerebellar peduncle on FA skeleton (left)	4.14e-05
syn	TRIM13	Mean L2 in middle cerebellar peduncle on FA skeleton	4.14e-05
syn	GPM6B	Fraction acceleration <= 9 milli-gravities	4.14e-05
syn	OR10K1	Legs BMD (bone mineral density)	4.16e-05
syn	SPRYD3	Age at death	4.16e-05
syn	WSB1	Mean OD in corticospinal tract on FA skeleton (right)	4.17e-05
syn	GLO1	Intra-ocular pressure| Goldmann-correlated (left)	4.17e-05
syn	UBR1	Mean ICVF in inferior cerebellar peduncle on FA skeleton (right)	4.18e-05
syn	B4GALNT2	Weighted-mean ICVF in tract inferior longitudinal fasciculus (left)	4.18e-05
syn	DDX39A	Volume of grey matter in Insular Cortex (right)	4.18e-05
syn	SLC36A4	Mean ICVF in superior fronto-occipital fasciculus on FA skeleton (right)	4.18e-05
syn	DIS3L2	Speech-reception-threshold (SRT) estimate (left)	4.19e-05
syn	C1QTNF8	Weighted-mean OD in tract corticospinal tract (left)	4.2e-05
syn	FCGR2A	Reticulocyte count	4.21e-05
syn	OR2M2	Gynoid tissue fat percentage	4.21e-05
syn	COL6A3	Minimum carotid IMT (intima-medial thickness) at 240 degrees	4.21e-05
syn	KTI12	Volume of grey matter in Occipital Fusiform Gyrus (right)	4.21e-05
syn	NRN1	Mean L1 in tapetum on FA skeleton (left)	4.22e-05
syn	SCNN1D	Femur wards BMD (bone mineral density) T-score (left)	4.23e-05
syn	SOHLH1	Mean ISOVF in anterior corona radiata on FA skeleton (left)	4.24e-05
syn	DDX59	Weighted-mean MO in tract cingulate gyrus part of cingulum (right)	4.24e-05
syn	ATXN7L3	Age angina diagnosed	4.25e-05
syn	NUP155	HTLV-1 gag antigen for Human T-Lymphotropic Virus 1	4.25e-05
syn	C7orf43	Mean L3 in anterior corona radiata on FA skeleton (right)	4.25e-05
syn	C7orf43	Weighted-mean L1 in tract inferior longitudinal fasciculus (right)	4.25e-05
syn	SETD1A	Volume of grey matter in Planum Temporale (right)	4.25e-05
syn	SIRPB1	Weighted-mean L1 in tract forceps minor	4.26e-05
syn	CSMD3	Volume of grey matter in Caudate (left)	4.27e-05
syn	OR7C2	Average acceleration 12:00 - 12:59	4.27e-05
syn	NEUROG2	Protein	4.28e-05
syn	CDK2	Work hours per week - exact value	4.28e-05
syn	TMEM59	Weighted-mean FA in tract corticospinal tract (left)	4.28e-05
syn	PSMD5	Average acceleration 16:00 - 16:59	4.29e-05
syn	KIAA1614	3mm weak meridian (right)	4.29e-05
syn	KNTC1	3mm regularity index (right)	4.29e-05
syn	KDELC1	Alkaline phosphatase	4.29e-05
syn	SKIL	Mean ISOVF in cerebral peduncle on FA skeleton (left)	4.3e-05
syn	NFATC2IP	Volume of grey matter in Planum Temporale (left)	4.3e-05
syn	C7orf43	Mean MD in anterior corona radiata on FA skeleton (right)	4.3e-05
syn	PARL	Volume of grey matter in V Cerebellum (right)	4.3e-05
syn	FREM2	momp A antigen for Chlamydia trachomatis	4.31e-05
syn	PRKCE	Abdominal fat ratio	4.31e-05
syn	MBLAC2	Volume of peripheral cortical grey matter	4.32e-05
syn	IL4I1	Mean MD in inferior cerebellar peduncle on FA skeleton (left)	4.32e-05
syn	CCDC157	logMAR| final (left)	4.32e-05
syn	ZNF24	Weighted-mean L3 in tract inferior fronto-occipital fasciculus (left)	4.33e-05
syn	TDRP	Volume of grey matter in Cuneal Cortex (left)	4.33e-05
syn	IL13	Anterior thigh lean muscle volume (right)	4.33e-05
syn	TRIM11	Mean OD in cingulum hippocampus on FA skeleton (left)	4.34e-05
syn	ADGRG7	Age cataract diagnosed	4.34e-05
syn	GPC4	Whole body water mass	4.34e-05
syn	IPO4	Weighted-mean FA in tract uncinate fasciculus (left)	4.34e-05
syn	PSMD6	Vitamin D	4.34e-05
syn	CFHR5	Mean L2 in tapetum on FA skeleton (left)	4.34e-05
syn	EBF4	EBNA-1 antigen for Epstein-Barr Virus	4.35e-05
syn	IL10	Sunday average acceleration	4.35e-05
syn	IL17C	Weighted-mean MO in tract acoustic radiation (left)	4.35e-05
syn	RSPH9	Mean L3 in superior longitudinal fasciculus on FA skeleton (right)	4.36e-05
syn	CPT1B	Volume of grey matter in Lateral Occipital Cortex| inferior division (right)	4.36e-05
syn	SOCS6	Mean MD in posterior corona radiata on FA skeleton (left)	4.37e-05
syn	TPPP3	Volume of grey matter in VIIIb Cerebellum (right)	4.37e-05
syn	UBTD2	High light scatter reticulocyte count	4.37e-05
syn	JMJD7-PLA2G4B	Liver proton density fat fraction (AMRA)	4.38e-05
syn	MARCH5	Mean corpuscular haemoglobin concentration	4.38e-05
syn	LILRB3	Forced vital capacity (FVC) Z-score	4.39e-05
syn	C7orf43	Weighted-mean MD in tract superior thalamic radiation (left)	4.42e-05
syn	PLCB1	Spine BMC (bone mineral content)	4.42e-05
syn	SYCP3	Energy	4.43e-05
syn	NHEJ1	Pack years adult smoking as proportion of life span exposed to smoking	4.43e-05
syn	HAVCR2	Volume of grey matter in Temporal Occipital Fusiform Cortex (right)	4.44e-05
syn	RAB34	Weighted-mean OD in tract forceps minor	4.44e-05
syn	GALNT5	Weighted-mean OD in tract parahippocampal part of cingulum (right)	4.44e-05
syn	FYN	Weighted-mean FA in tract corticospinal tract (right)	4.44e-05
syn	SPAG6	Mean L1 in corticospinal tract on FA skeleton (left)	4.45e-05
syn	OR8D1	Volume of grey matter in Precentral Gyrus (right)	4.46e-05
syn	SFXN4	Forced expiratory volume in 1-second (FEV1)| predicted	4.46e-05
syn	GPM6B	Fraction acceleration <= 6 milli-gravities	4.46e-05
syn	PRSS53	Mean FA in anterior corona radiata on FA skeleton (left)	4.46e-05
syn	TOP1	6mm regularity index (left)	4.47e-05
syn	MICU1	Weighted-mean L1 in tract acoustic radiation (left)	4.47e-05
syn	SYT6	Peripheral pulse pressure during PWA	4.47e-05
syn	PLPPR1	Arm tissue fat percentage (left)	4.48e-05
syn	EEF1AKMT2	Weighted-mean MO in tract superior longitudinal fasciculus (left)	4.49e-05
syn	DEPP1	Weighted-mean OD in tract corticospinal tract (left)	4.5e-05
syn	ACAA2	Weighted-mean MO in tract medial lemniscus (right)	4.5e-05
syn	MVK	Weighted-mean ICVF in tract parahippocampal part of cingulum (left)	4.51e-05
syn	ANP32B	Mean OD in tapetum on FA skeleton (left)	4.52e-05
syn	GPC4	Trunk predicted mass	4.52e-05
syn	SYT16	Calibration coefficients - mean temperature	4.52e-05
syn	INSL5	Mean ISOVF in fornix cres+stria terminalis on FA skeleton (right)	4.52e-05
syn	ARHGAP28	Mean MO in corticospinal tract on FA skeleton (right)	4.54e-05
syn	CYP26A1	Iron	4.55e-05
syn	TLCD2	Mean ICVF in superior longitudinal fasciculus on FA skeleton (right)	4.55e-05
syn	ABCC11	Volume of grey matter in Supramarginal Gyrus| posterior division (right)	4.55e-05
syn	SMC6	Mean OD in corticospinal tract on FA skeleton (right)	4.55e-05
syn	S100PBP	No-wear time bias adjusted acceleration maximum	4.56e-05
syn	ENTPD5	Weighted-mean ICVF in tract superior thalamic radiation (right)	4.57e-05
syn	ZNF853	Volume of grey matter in Paracingulate Gyrus (left)	4.58e-05
syn	SERTAD1	Weighted-mean FA in tract medial lemniscus (left)	4.58e-05
syn	ZFP14	Volume of amygdala (right)	4.58e-05
syn	SCARB2	Mean ISOVF in external capsule on FA skeleton (left)	4.58e-05
syn	HVCN1	Weighted-mean ICVF in tract medial lemniscus (right)	4.59e-05
syn	ADAMTS16	Mean OD in fornix cres+stria terminalis on FA skeleton (left)	4.59e-05
syn	GPC4	Whole body fat-free mass	4.6e-05
syn	TMEM59	Volume of ventricular cerebrospinal fluid (normalised for head size)	4.6e-05
syn	B4GALNT2	Weighted-mean L3 in tract inferior longitudinal fasciculus (left)	4.6e-05
syn	SUV39H1	Discrepancy between T1 brain image and standard-space brain template (nonlinearly-aligned)	4.61e-05
syn	BEND6	Weighted-mean MD in tract parahippocampal part of cingulum (left)	4.61e-05
syn	FPGT	Energy	4.61e-05
syn	TMEM252	Average acceleration 07:00 - 07:59	4.61e-05
syn	TMEM69	Total lean tissue volume	4.61e-05
syn	SOX15	90th percentile of BOLD effect (in group-defined amygdala activation mask) for faces-shapes contrast	4.61e-05
syn	NEUROD6	Weighted-mean FA in tract posterior thalamic radiation (right)	4.62e-05
syn	CDH12	Mean corpuscular volume	4.62e-05
syn	TRIM46	Mean ICVF in posterior corona radiata on FA skeleton (left)	4.62e-05
syn	GSE1	Weight	4.62e-05
syn	MAN1A2	Mean MO in superior cerebellar peduncle on FA skeleton (right)	4.63e-05
syn	KIAA1210	U14 antigen for Human Herpesvirus-7	4.63e-05
syn	NDUFA11	Lymphocyte count	4.64e-05
syn	CNGA4	Femur troch BMD (bone mineral density) T-score (right)	4.64e-05
syn	LCE5A	Volume of grey matter in Middle Temporal Gyrus| temporooccipital part (right)	4.65e-05
syn	SPANXN2	Vitamin D	4.65e-05
syn	CPT1B	Volumetric scaling from T1 head image to standard space	4.66e-05
syn	KDM4D	Mean ISOVF in medial lemniscus on FA skeleton (right)	4.66e-05
syn	C1QTNF8	Mean FA in posterior limb of internal capsule on FA skeleton (left)	4.67e-05
syn	ADAD2	Mean tfMRI head motion| averaged across space and time points	4.67e-05
syn	WDR63	Mean ISOVF in posterior corona radiata on FA skeleton (left)	4.67e-05
syn	LGALS14	Median T2star in putamen (right)	4.67e-05
syn	MMP10	Heel quantitative ultrasound index (QUI)| manual entry	4.67e-05
syn	WFDC13	Creatinine (enzymatic) in urine	4.68e-05
syn	MGA	Minimum carotid IMT (intima-medial thickness) at 150 degrees	4.68e-05
syn	VWA3B	Impedance of arm (left)	4.7e-05
syn	SDS	Weighted-mean L3 in tract inferior fronto-occipital fasciculus (right)	4.71e-05
syn	CHRNA10	Volume of grey matter in Pallidum (left)	4.72e-05
syn	KIAA1755	Volume of grey matter in Middle Temporal Gyrus| posterior division (right)	4.72e-05
syn	KLHL15	Average acceleration 22:00 - 22:59	4.73e-05
syn	NEK4	Age stroke diagnosed	4.74e-05
syn	C5AR1	Volume of grey matter in Inferior Frontal Gyrus| pars triangularis (left)	4.75e-05
syn	MORC1	Weighted-mean MO in tract middle cerebellar peduncle	4.75e-05
syn	ETS2	3mm cylindrical power (right)	4.76e-05
syn	DZANK1	Mean ISOVF in body of corpus callosum on FA skeleton	4.77e-05
syn	NUP214	Fraction acceleration <= 325 milli-gravities	4.78e-05
syn	FGFR1OP	Average acceleration 07:00 - 07:59	4.79e-05
syn	IRAK1BP1	Volume of grey matter in Ventral Striatum (right)	4.8e-05
syn	NXF1	Glycated haemoglobin (HbA1c)	4.8e-05
syn	IL13	Weighted-mean ISOVF in tract superior longitudinal fasciculus (right)	4.81e-05
syn	GAREM2	Weighted-mean FA in tract parahippocampal part of cingulum (right)	4.82e-05
syn	MRPS24	Forced expiratory volume in 1-second (FEV1)| predicted percentage	4.82e-05
syn	MEGF11	Mean L2 in anterior limb of internal capsule on FA skeleton (left)	4.82e-05
syn	NUDT18	Age heart attack diagnosed	4.83e-05
syn	TINF2	Mean L3 in body of corpus callosum on FA skeleton	4.83e-05
syn	ATE1	Mean L2 in medial lemniscus on FA skeleton (right)	4.84e-05
syn	INTS5	Median z-statistic (in group-defined mask) for faces activation	4.84e-05
syn	HTR1B	Weighted-mean L3 in tract superior thalamic radiation (right)	4.85e-05
syn	GREB1L	Mean MD in medial lemniscus on FA skeleton (left)	4.86e-05
syn	SDS	Weighted-mean L2 in tract inferior fronto-occipital fasciculus (right)	4.86e-05
syn	PYURF	Calibration coefficients - y offset	4.87e-05
syn	MROH2B	Mean OD in tapetum on FA skeleton (left)	4.87e-05
syn	TCEAL5	Mean OD in genu of corpus callosum on FA skeleton	4.87e-05
syn	USPL1	Mean L1 in anterior corona radiata on FA skeleton (left)	4.88e-05
syn	IFITM1	Mean ICVF in anterior corona radiata on FA skeleton (left)	4.88e-05
syn	RNF113B	Forced expiratory volume in 1-second (FEV1)	4.88e-05
syn	CENPS	Mean OD in fornix on FA skeleton	4.9e-05
syn	RSPH9	Mean L3 in posterior corona radiata on FA skeleton (left)	4.91e-05
syn	B4GALNT2	Mean L3 in retrolenticular part of internal capsule on FA skeleton (right)	4.91e-05
syn	FIGLA	Mean ICVF in tapetum on FA skeleton (left)	4.92e-05
syn	TXLNG	Weighted-mean MO in tract cingulate gyrus part of cingulum (right)	4.92e-05
syn	PPHLN1	LV stroke volume	4.92e-05
syn	PODN	Volume of grey matter in Superior Frontal Gyrus (right)	4.93e-05
syn	OR10A2	Volume of grey matter in Cingulate Gyrus| anterior division (right)	4.94e-05
syn	PTBP2	Average acceleration 09:00 - 09:59	4.96e-05
syn	CYP7B1	Volume of grey matter in I-IV Cerebellum (right)	4.96e-05
syn	KDM3A	Mean FA in anterior limb of internal capsule on FA skeleton (left)	4.96e-05
syn	C2orf69	Age diabetes diagnosed	4.96e-05
syn	TINAG	Fraction acceleration <= 20 milli-gravities	4.97e-05
syn	PLK2	Waist circumference	4.98e-05
syn	COQ4	pp 28 antigen for Human Cytomegalovirus	4.98e-05
syn	LHCGR	Maximum carotid IMT (intima-medial thickness) at 150 degrees	4.99e-05
syn	ADAM7	Fraction acceleration <= 200 milli-gravities	4.99e-05
syn	SNX6	Volume of grey matter in Planum Temporale (left)	4.99e-05
syn	CAMK2A	Mean ISOVF in posterior corona radiata on FA skeleton (right)	5e-05
syn	GAPDHS	Mean OD in retrolenticular part of internal capsule on FA skeleton (left)	5e-05
syn	B4GALNT2	Mean ICVF in sagittal stratum on FA skeleton (left)	5.01e-05
syn	SPATA31A6	Stroke volume during PWA	5.01e-05
syn	RAPGEFL1	Lymphocyte count	5.01e-05
syn	CARD14	LV end systolic volume	5.01e-05
syn	KIAA0319	Volume of grey matter in Temporal Pole (right)	5.02e-05
syn	ADARB2	Mean FA in corticospinal tract on FA skeleton (left)	5.02e-05
syn	TLCD2	Weighted-mean L3 in tract superior thalamic radiation (left)	5.02e-05
syn	TBC1D10B	Mean MD in cingulum hippocampus on FA skeleton (right)	5.02e-05
syn	AQP2	Volume of grey matter in Inferior Temporal Gyrus| anterior division (right)	5.03e-05
syn	SOHLH2	Starch	5.03e-05
syn	BORCS6	Calibration coefficients - x offset	5.03e-05
syn	CD247	Mean MO in superior cerebellar peduncle on FA skeleton (right)	5.04e-05
syn	HRG	Haematocrit percentage	5.04e-05
syn	FBXO27	Mean ISOVF in cingulum cingulate gyrus on FA skeleton (right)	5.05e-05
syn	TOGARAM1	6mm strong meridian (left)	5.05e-05
syn	TBXAS1	Lymphocyte count	5.05e-05
syn	ENOX1	Weighted-mean FA in tract superior thalamic radiation (left)	5.05e-05
syn	SOCS6	Mean L3 in posterior corona radiata on FA skeleton (left)	5.06e-05
syn	SLC16A14	Tuesday average acceleration	5.06e-05
syn	CCDC157	logMAR in round (left)	5.07e-05
syn	SIRPB1	Mean MD in posterior corona radiata on FA skeleton (left)	5.07e-05
syn	ICAM3	Volume of grey matter in Superior Temporal Gyrus| anterior division (right)	5.07e-05
syn	IL1RN	Fraction acceleration <= 45 milli-gravities	5.08e-05
syn	TINAG	Fraction acceleration <= 25 milli-gravities	5.08e-05
syn	MRPL30	Posterior thigh lean muscle volume (right)	5.08e-05
syn	FCGR2A	Reticulocyte percentage	5.09e-05
syn	SKA3	Volume of grey matter in Postcentral Gyrus (right)	5.09e-05
syn	ZBTB2	Mean MO in superior fronto-occipital fasciculus on FA skeleton (left)	5.09e-05
syn	TLCD2	Mean MD in genu of corpus callosum on FA skeleton	5.09e-05
syn	L3MBTL4	Mean FA in retrolenticular part of internal capsule on FA skeleton (right)	5.09e-05
syn	ZNF300	Mean OD in middle cerebellar peduncle on FA skeleton	5.09e-05
syn	HAO1	Mean OD in medial lemniscus on FA skeleton (right)	5.09e-05
syn	IPPK	Immature reticulocyte fraction	5.1e-05
syn	IL1RN	Fraction acceleration <= 40 milli-gravities	5.1e-05
syn	RGS12	Mean MO in medial lemniscus on FA skeleton (right)	5.1e-05
syn	OR7C2	Fraction acceleration <= 300 milli-gravities	5.1e-05
syn	CYP7B1	Volume of grey matter in Ventral Striatum (left)	5.11e-05
syn	SLC4A4	Mean MO in posterior limb of internal capsule on FA skeleton (left)	5.12e-05
syn	RND2	90th percentile of z-statistic (in group-defined mask) for faces activation	5.13e-05
syn	MMP10	Heel bone mineral density (BMD)| manual entry	5.13e-05
syn	FILIP1	Mean MD in medial lemniscus on FA skeleton (left)	5.13e-05
syn	PEX19	Apolipoprotein B	5.13e-05
syn	RCOR3	Total BMD (bone mineral density) T-score	5.14e-05
syn	TNFRSF12A	Microalbumin in urine	5.15e-05
syn	EPB41L5	Mean FA in medial lemniscus on FA skeleton (right)	5.15e-05
syn	SSBP4	No-wear time bias adjusted acceleration maximum	5.15e-05
syn	DIS3L2	Mean signal-to-noise ratio (SNR)| (left)	5.15e-05
syn	PAFAH1B2	Mean FA in posterior thalamic radiation on FA skeleton (right)	5.15e-05
syn	TRAFD1	Weighted-mean FA in tract corticospinal tract (left)	5.16e-05
syn	ZSCAN2	Mean platelet (thrombocyte) volume	5.17e-05
syn	FGF4	Volume of ventricular cerebrospinal fluid (normalised for head size)	5.18e-05
syn	ACVR1B	Volume of grey matter in Occipital Pole (right)	5.18e-05
syn	ADH5	Inverted temporal signal-to-noise ratio in artefact-cleaned pre-processed rfMRI	5.18e-05
syn	ZNF431	Anterior thigh lean muscle volume (right)	5.19e-05
syn	OR10K1	Arm BMD (bone mineral density) (right)	5.19e-05
syn	RSL1D1	Mean L2 in cingulum hippocampus on FA skeleton (right)	5.19e-05
syn	PREPL	HIV-1 gag antigen for Human Immunodeficiency Virus	5.19e-05
syn	CDC42EP3	Vitamin B12	5.19e-05
syn	CABLES1	GroEL antigen for Helicobacter pylori	5.2e-05
syn	GSTZ1	Weighted-mean FA in tract acoustic radiation (left)	5.2e-05
syn	RAB11FIP4	Apolipoprotein A	5.2e-05
syn	NME2	Minimum carotid IMT (intima-medial thickness) at 210 degrees	5.2e-05
syn	PLEKHG5	Mean L2 in cerebral peduncle on FA skeleton (left)	5.21e-05
syn	BNIPL	Weighted-mean ICVF in tract parahippocampal part of cingulum (left)	5.23e-05
syn	TLCD2	Mean L3 in superior longitudinal fasciculus on FA skeleton (right)	5.23e-05
syn	P2RY12	Weighted-mean OD in tract uncinate fasciculus (right)	5.23e-05
syn	ORAI2	Weighted-mean OD in tract medial lemniscus (left)	5.24e-05
syn	SOCS6	Mean L1 in posterior corona radiata on FA skeleton (left)	5.25e-05
syn	NDUFAF4	Average acceleration 10:00 - 10:59	5.25e-05
syn	OR2T12	Volume of grey matter in Temporal Occipital Fusiform Cortex (right)	5.26e-05
syn	MYBPC1	Volume of grey matter in Cingulate Gyrus| posterior division (right)	5.26e-05
syn	DGCR6L	Volume of caudate (right)	5.27e-05
syn	TLCD2	Weighted-mean FA in tract superior longitudinal fasciculus (left)	5.27e-05
syn	ZNF485	High light scatter reticulocyte count	5.27e-05
syn	FILIP1	Posterior thigh lean muscle volume (left)	5.27e-05
syn	MYO16	Volume of grey matter in Temporal Fusiform Cortex| posterior division (right)	5.3e-05
syn	EXOC3L4	Neutrophill percentage	5.3e-05
syn	ASH1L	Saturday average acceleration	5.31e-05
syn	TCTEX1D2	ECG| load	5.31e-05
syn	ACOX3	Weighted-mean MD in tract parahippocampal part of cingulum (right)	5.31e-05
syn	EPHA7	Weighted-mean FA in tract corticospinal tract (left)	5.31e-05
syn	GALNT8	Duration to complete numeric path (trail #1)	5.33e-05
syn	KRT39	Weighted-mean L1 in tract corticospinal tract (left)	5.33e-05
syn	ERMP1	Peripheral pulse pressure during PWA	5.33e-05
syn	OR13C3	Red blood cell (erythrocyte) distribution width	5.34e-05
syn	NUP214	Average acceleration 09:00 - 09:59	5.34e-05
syn	RAP1GDS1	Weighted-mean L1 in tract medial lemniscus (right)	5.35e-05
syn	EPB41L5	Mean L3 in superior corona radiata on FA skeleton (left)	5.35e-05
syn	PLPP2	Volume of grey matter in Middle Frontal Gyrus (left)	5.35e-05
syn	LASP1	Stroke volume during PWA	5.37e-05
syn	CELF2	Mean ISOVF in middle cerebellar peduncle on FA skeleton	5.38e-05
syn	C1orf94	Arm fat-free mass (right)	5.39e-05
syn	KLHL38	Volume of grey matter in Inferior Temporal Gyrus| posterior division (left)	5.4e-05
syn	PPP2R3A	Phosphate	5.4e-05
syn	CMTM7	Gamma glutamyltransferase	5.4e-05
syn	RWDD1	Volume of grey matter in Hippocampus (right)	5.4e-05
syn	MRPL30	Total thigh muscle volume	5.4e-05
syn	HJURP	Mean OD in posterior limb of internal capsule on FA skeleton (left)	5.41e-05
syn	SMTN	Mean MO in superior fronto-occipital fasciculus on FA skeleton (right)	5.41e-05
syn	KRT31	Mean FA in fornix cres+stria terminalis on FA skeleton (left)	5.41e-05
syn	STAB1	Mean L1 in posterior limb of internal capsule on FA skeleton (right)	5.41e-05
syn	ADAMTS3	Mean L2 in posterior limb of internal capsule on FA skeleton (left)	5.42e-05
syn	DST	Mean FA in cerebral peduncle on FA skeleton (right)	5.42e-05
syn	TLCD2	Weighted-mean L3 in tract superior longitudinal fasciculus (left)	5.43e-05
syn	DENND5B	Mean ISOVF in genu of corpus callosum on FA skeleton	5.43e-05
syn	SLC25A39	LDL direct	5.43e-05
syn	NME2	Maximum carotid IMT (intima-medial thickness) at 210 degrees	5.44e-05
syn	GPC4	Trunk fat-free mass	5.45e-05
syn	SERPINE3	Mean L2 in external capsule on FA skeleton (right)	5.45e-05
syn	SURF2	Leg fat mass (left)	5.45e-05
syn	ETNK2	Mean ICVF in uncinate fasciculus on FA skeleton (left)	5.46e-05
syn	LAMP3	L1 antigen for Human Papillomavirus type-18	5.46e-05
syn	HPN	Weighted-mean ISOVF in tract cingulate gyrus part of cingulum (left)	5.46e-05
syn	IFRD2	Weighted-mean L1 in tract inferior longitudinal fasciculus (left)	5.46e-05
syn	MSR1	Monday average acceleration	5.47e-05
syn	TINAG	Fraction acceleration <= 19 milli-gravities	5.47e-05
syn	TNNI3	Weighted-mean MO in tract posterior thalamic radiation (right)	5.48e-05
syn	DPYD	Mean FA in tapetum on FA skeleton (left)	5.48e-05
syn	FGF18	Mean reticulocyte volume	5.48e-05
syn	ADAMTS16	Volume of thalamus (left)	5.49e-05
syn	RAP1GDS1	Volume of grey matter in V Cerebellum (right)	5.49e-05
syn	CYP4B1	Friday average acceleration	5.5e-05
syn	CELF5	Mean L3 in uncinate fasciculus on FA skeleton (left)	5.5e-05
syn	ABHD4	Mean FA in genu of corpus callosum on FA skeleton	5.5e-05
syn	POMP	Potassium in urine	5.51e-05
syn	IDO1	Diastolic blood pressure| manual reading	5.51e-05
syn	IL1RN	Fraction acceleration <= 50 milli-gravities	5.52e-05
syn	GRHL3	Potassium	5.52e-05
syn	C7orf43	Weighted-mean MD in tract inferior fronto-occipital fasciculus (right)	5.53e-05
syn	SDS	Weighted-mean L3 in tract inferior longitudinal fasciculus (right)	5.53e-05
syn	PSMD7	Weighted-mean OD in tract posterior thalamic radiation (right)	5.53e-05
syn	MBLAC2	Volume of grey matter	5.54e-05
syn	SLC4A11	Weighted-mean L3 in tract cingulate gyrus part of cingulum (right)	5.54e-05
syn	GLT1D1	Volume of thalamus (right)	5.55e-05
syn	GPIHBP1	Mean L2 in fornix cres+stria terminalis on FA skeleton (left)	5.55e-05
syn	GCHFR	Microalbumin in urine	5.55e-05
syn	SYTL5	Volume of grey matter in Frontal Pole (left)	5.55e-05
syn	DZANK1	Mean L1 in body of corpus callosum on FA skeleton	5.55e-05
syn	LASP1	Central pulse pressure during PWA	5.56e-05
syn	UEVLD	Age diabetes diagnosed	5.56e-05
syn	ZNF335	Weighted-mean ISOVF in tract superior thalamic radiation (right)	5.56e-05
syn	CCDC87	Weighted-mean L3 in tract inferior longitudinal fasciculus (left)	5.56e-05
syn	LPP	Weighted-mean ISOVF in tract middle cerebellar peduncle	5.57e-05
syn	SLC38A3	Average acceleration 20:00 - 20:59	5.57e-05
syn	OR10K1	Pelvis BMC (bone mineral content)	5.59e-05
syn	HECTD3	Mean L3 in inferior cerebellar peduncle on FA skeleton (left)	5.59e-05
syn	GPM6B	Fraction acceleration <= 5 milli-gravities	5.6e-05
syn	CASR	Speech-reception-threshold (SRT) estimate (right)	5.61e-05
syn	NMRK2	Median T2star in hippocampus (left)	5.61e-05
syn	FGFRL1	Posterior thigh lean muscle volume (right)	5.63e-05
syn	TEAD2	Leg tissue fat percentage (left)	5.63e-05
syn	HIST1H4B	Mean OD in posterior corona radiata on FA skeleton (right)	5.63e-05
syn	SLC27A6	Weighted-mean OD in tract forceps minor	5.64e-05
syn	SLC36A4	Weighted-mean ICVF in tract superior thalamic radiation (left)	5.64e-05
syn	INSR	Mean MO in superior longitudinal fasciculus on FA skeleton (left)	5.66e-05
syn	MEF2D	Median T2star in caudate (right)	5.67e-05
syn	LRP2	Impedance of whole body	5.69e-05
syn	BTAF1	Mean FA in pontine crossing tract on FA skeleton	5.69e-05
syn	ERLIN1	Fraction acceleration <= 100 milli-gravities	5.69e-05
syn	RTEL1	Calibration - minimum z stationary value	5.7e-05
syn	SDHC	Inverted temporal signal-to-noise ratio in artefact-cleaned pre-processed rfMRI	5.7e-05
syn	TMC7	Mean OD in posterior limb of internal capsule on FA skeleton (left)	5.71e-05
syn	CD247	Mean OD in superior cerebellar peduncle on FA skeleton (left)	5.71e-05
syn	CENPN	Mean L2 in splenium of corpus callosum on FA skeleton	5.71e-05
syn	B4GALNT4	Mean corpuscular haemoglobin concentration	5.71e-05
syn	TNFRSF4	Vitamin B6	5.72e-05
syn	NTSR1	Fraction acceleration <= 60 milli-gravities	5.72e-05
syn	LRMDA	Mean ICVF in superior cerebellar peduncle on FA skeleton (right)	5.73e-05
syn	NRN1	Mean L3 in tapetum on FA skeleton (left)	5.73e-05
syn	SLC43A2	Mean FA in posterior corona radiata on FA skeleton (left)	5.73e-05
syn	UQCRC2	Mean MO in body of corpus callosum on FA skeleton	5.73e-05
syn	COPZ2	Platelet count	5.73e-05
syn	POLD2	3mm strong meridian (left)	5.73e-05
syn	ENTPD5	Weighted-mean L2 in tract superior thalamic radiation (right)	5.73e-05
syn	ERLIN1	Average acceleration 17:00 - 17:59	5.73e-05
syn	PDP1	Vitamin D	5.74e-05
syn	SH2D3A	Average acceleration 16:00 - 16:59	5.75e-05
syn	CLNK	Arms tissue fat percentage	5.75e-05
syn	CD247	Weighted-mean FA in tract acoustic radiation (right)	5.75e-05
syn	PGAM5	Mean ISOVF in splenium of corpus callosum on FA skeleton	5.75e-05
syn	SMARCA2	White blood cell (leukocyte) count	5.75e-05
syn	SLC22A8	Volume of grey matter in Middle Frontal Gyrus (right)	5.75e-05
syn	BSCL2	Age at death	5.76e-05
syn	EPB41L5	Mean MD in superior corona radiata on FA skeleton (left)	5.76e-05
syn	OR1L3	FEV1/ FVC ratio Z-score	5.76e-05
syn	USPL1	Weighted-mean MD in tract superior thalamic radiation (left)	5.77e-05
syn	FRZB	Weighted-mean L3 in tract superior longitudinal fasciculus (right)	5.78e-05
syn	SURF2	Body fat percentage	5.78e-05
syn	SMURF2	Volume of grey matter in Frontal Orbital Cortex (right)	5.79e-05
syn	HSD17B11	Volume of grey matter in Parahippocampal Gyrus| anterior division (left)	5.79e-05
syn	GRK5	Mean L1 in cerebral peduncle on FA skeleton (left)	5.79e-05
syn	LUC7L	Volume of grey matter in Frontal Pole (right)	5.81e-05
syn	ARSE	Discrepancy between T2 FLAIR brain image and T1 brain image	5.82e-05
syn	IGLL5	Neutrophill percentage	5.82e-05
syn	RAD51D	Volume of grey matter in Putamen (right)	5.82e-05
syn	SYTL2	Volume of grey matter in Heschl's Gyrus (includes H1 and H2) (right)	5.83e-05
syn	ZNF564	Pulse rate| automated reading	5.83e-05
syn	GPR132	Mean carotid IMT (intima-medial thickness) at 240 degrees	5.83e-05
syn	SNX22	Volume of brain stem + 4th ventricle	5.84e-05
syn	B3GNT8	Weighted-mean FA in tract forceps major	5.84e-05
syn	CAMK2A	Weighted-mean ISOVF in tract superior thalamic radiation (left)	5.84e-05
syn	POLD2	6mm strong meridian (left)	5.85e-05
syn	IZUMO2	Total protein	5.86e-05
syn	IQGAP1	logMAR| final (left)	5.86e-05
syn	CD55	GroEL antigen for Helicobacter pylori	5.87e-05
syn	TTK	Mean ISOVF in superior corona radiata on FA skeleton (right)	5.87e-05
syn	CEP131	Femur wards BMD (bone mineral density) T-score (right)	5.88e-05
syn	CLIP3	Legs BMD (bone mineral density)	5.89e-05
syn	CD93	Mean MO in tapetum on FA skeleton (right)	5.89e-05
syn	RASD1	Augmentation index for PWA	5.9e-05
syn	TLCD2	Mean L3 in body of corpus callosum on FA skeleton	5.9e-05
syn	PHACTR2	NS3 antigen for Hepatitis C Virus	5.91e-05
syn	UBOX5	Heel broadband ultrasound attenuation (right)	5.91e-05
syn	HAUS2	Volume of grey matter in Ventral Striatum (right)	5.92e-05
syn	KCNJ9	Red blood cell (erythrocyte) distribution width	5.92e-05
syn	POLR1D	Mean FA in anterior limb of internal capsule on FA skeleton (right)	5.92e-05
syn	SYTL1	Volume of grey matter in Frontal Orbital Cortex (right)	5.92e-05
syn	NSD3	Body surface area	5.92e-05
syn	PCNX4	Mean L2 in middle cerebellar peduncle on FA skeleton	5.92e-05
syn	LPCAT1	Weighted-mean L1 in tract posterior thalamic radiation (right)	5.93e-05
syn	ANKRD10	Mean MD in uncinate fasciculus on FA skeleton (left)	5.93e-05
syn	TBC1D32	Weighted-mean L2 in tract forceps major	5.93e-05
syn	TAF5	Forced vital capacity (FVC)	5.93e-05
syn	BBS12	Volume of grey matter in Inferior Frontal Gyrus| pars opercularis (right)	5.93e-05
syn	FAM110C	Mean OD in genu of corpus callosum on FA skeleton	5.93e-05
syn	BNC1	Age diabetes diagnosed	5.94e-05
syn	RBBP9	Weighted-mean L2 in tract corticospinal tract (left)	5.94e-05
syn	UBTF	L1 antigen for Human Papillomavirus type-18	5.94e-05
syn	SLC22A1	6mm regularity index (right)	5.94e-05
syn	KLHL21	Weighted-mean FA in tract medial lemniscus (right)	5.95e-05
syn	NTSR1	Fraction acceleration <= 65 milli-gravities	5.97e-05
syn	EMX2	Weighted-mean MO in tract medial lemniscus (left)	5.97e-05
syn	MYO16	Mean ISOVF in posterior corona radiata on FA skeleton (left)	5.97e-05
syn	ACACB	Weighted-mean L2 in tract medial lemniscus (left)	5.98e-05
syn	CRLF1	Weighted-mean MO in tract middle cerebellar peduncle	5.99e-05
syn	SFTPC	Mean L1 in inferior cerebellar peduncle on FA skeleton (left)	5.99e-05
syn	STAP1	Alanine aminotransferase	5.99e-05
syn	MRS2	C-reactive protein	6e-05
syn	LIN7A	Weighted-mean MD in tract uncinate fasciculus (left)	6e-05
syn	ATP6V1G2	Average acceleration 00:00 - 00:59	6e-05
syn	OXTR	3mm regularity index (left)	6.01e-05
syn	EIF4A1	Weighted-mean L2 in tract posterior thalamic radiation (right)	6.01e-05
syn	LRRN3	Weighted-mean ICVF in tract inferior longitudinal fasciculus (right)	6.02e-05
syn	ALDH7A1	Weighted-mean L3 in tract uncinate fasciculus (left)	6.02e-05
syn	ALG6	Mean FA in tapetum on FA skeleton (left)	6.02e-05
syn	PTGES3L	Total peripheral resistance during PWA	6.03e-05
syn	PHTF2	Mean FA in superior fronto-occipital fasciculus on FA skeleton (left)	6.03e-05
syn	C5	Arm fat percentage (left)	6.04e-05
syn	EYA2	Mean reticulocyte volume	6.04e-05
syn	TINAG	Fraction acceleration <= 18 milli-gravities	6.04e-05
syn	CRTAP	Weighted-mean ICVF in tract medial lemniscus (left)	6.05e-05
syn	USPL1	Weighted-mean L1 in tract superior longitudinal fasciculus (left)	6.05e-05
syn	PTGDS	Intra-ocular pressure| corneal-compensated (right)	6.06e-05
syn	CIRBP	Mean MD in anterior corona radiata on FA skeleton (right)	6.06e-05
syn	MYL12B	Total lean tissue volume	6.06e-05
syn	ZNF518B	JC VP1 antigen for Human Polyomavirus JCV	6.06e-05
syn	C6orf222	Weighted-mean MO in tract inferior fronto-occipital fasciculus (right)	6.06e-05
syn	CAMK2A	Weighted-mean ISOVF in tract inferior longitudinal fasciculus (right)	6.06e-05
syn	ELOVL1	Median BOLD effect (in group-defined mask) for faces-shapes contrast	6.06e-05
syn	TEX13B	Volume of grey matter in Middle Frontal Gyrus (left)	6.07e-05
syn	VWA3B	Arm fat-free mass (left)	6.07e-05
syn	LCE3D	Weighted-mean ISOVF in tract uncinate fasciculus (left)	6.07e-05
syn	TLCD2	Weighted-mean FA in tract uncinate fasciculus (right)	6.08e-05
syn	ZNF12	Weighted-mean L2 in tract medial lemniscus (right)	6.08e-05
syn	WARS2	Weighted-mean L1 in tract corticospinal tract (right)	6.08e-05
syn	LGR5	Sunday average acceleration	6.1e-05
syn	SPECC1	Vitamin D	6.1e-05
syn	TLCD2	Mean L3 in genu of corpus callosum on FA skeleton	6.1e-05
syn	NUDT16	Mean FA in fornix cres+stria terminalis on FA skeleton (right)	6.1e-05
syn	RPS9	Platelet distribution width	6.1e-05
syn	ZNF485	High light scatter reticulocyte percentage	6.11e-05
syn	B3GAT2	Average acceleration 10:00 - 10:59	6.11e-05
syn	IL1RN	Fraction acceleration <= 55 milli-gravities	6.11e-05
syn	WDR76	Mean ICVF in superior longitudinal fasciculus on FA skeleton (right)	6.11e-05
syn	CUL4A	Weighted-mean L1 in tract posterior thalamic radiation (left)	6.12e-05
syn	ATP8A2	Volume of grey matter in Heschl's Gyrus (includes H1 and H2) (right)	6.12e-05
syn	KPTN	Volume of grey matter in Temporal Pole (left)	6.13e-05
syn	CPT1B	Volume of accumbens (right)	6.13e-05
syn	ERMP1	Central pulse pressure during PWA	6.13e-05
syn	OR5AN1	Impedance of whole body	6.14e-05
syn	PROSER2	Volume of grey matter in Intracalcarine Cortex (left)	6.15e-05
syn	RCOR3	L1-L4 BMD (bone mineral density)	6.15e-05
syn	DSG1	Median T2star in amygdala (right)	6.15e-05
syn	MUTYH	Arm fat-free mass (right)	6.16e-05
syn	IMPG2	Volume of grey matter in Frontal Orbital Cortex (right)	6.16e-05
syn	PRAF2	Impedance of leg (right)	6.17e-05
syn	RASL10A	Volume of grey matter in VIIIb Cerebellum (left)	6.17e-05
syn	SDS	Weighted-mean MD in tract inferior fronto-occipital fasciculus (right)	6.18e-05
syn	CBLL1	Discrepancy between T2 FLAIR brain image and T1 brain image	6.18e-05
syn	PCNT	Mean L2 in external capsule on FA skeleton (left)	6.19e-05
syn	ANKRD54	Mean platelet (thrombocyte) volume	6.19e-05
syn	NAAA	Mean ISOVF in tapetum on FA skeleton (left)	6.19e-05
syn	CLUAP1	Volume of white matter (normalised for head size)	6.2e-05
syn	BCLAF3	Weighted-mean ICVF in tract anterior thalamic radiation (right)	6.21e-05
syn	LAMA3	Discrepancy between T1 brain image and standard-space brain template (nonlinearly-aligned)	6.22e-05
syn	DOC2A	Mean rfMRI head motion| averaged across space and time points	6.22e-05
syn	RPL14	Townsend deprivation index at recruitment	6.22e-05
syn	CLCC1	VCA p18 antigen for Epstein-Barr Virus	6.22e-05
syn	RCOR3	L1-L4 BMD (bone mineral density) T-score	6.22e-05
syn	BRS3	Mean ICVF in corticospinal tract on FA skeleton (left)	6.22e-05
syn	MANBA	Food weight	6.23e-05
syn	NTSR1	Fraction acceleration <= 70 milli-gravities	6.24e-05
syn	ESRRA	Weighted-mean MD in tract forceps major	6.24e-05
syn	CLPX	Mean L3 in posterior thalamic radiation on FA skeleton (right)	6.24e-05
syn	KCNQ2	Pulse rate| automated reading	6.25e-05
syn	IL1RN	Fraction acceleration <= 35 milli-gravities	6.25e-05
syn	SOHLH1	Volume of hippocampus (right)	6.26e-05
syn	RBPJL	Arm fat-free mass (right)	6.27e-05
syn	SFRP1	Seated height	6.27e-05
syn	IGFBP1	Age asthma diagnosed	6.27e-05
syn	MRPL16	Volume of putamen (left)	6.27e-05
syn	CEP131	Femur neck BMD (bone mineral density) T-score (left)	6.27e-05
syn	TRIM48	Cystatin C	6.28e-05
syn	TEX35	Mean FA in inferior cerebellar peduncle on FA skeleton (left)	6.28e-05
syn	ST5	Weighted-mean ISOVF in tract superior longitudinal fasciculus (right)	6.29e-05
syn	NSD3	Legs total mass	6.29e-05
syn	FKBP11	Volume of grey matter in Superior Frontal Gyrus (left)	6.29e-05
syn	CIRBP	Mean L1 in anterior corona radiata on FA skeleton (left)	6.3e-05
syn	SULT1C4	Weighted-mean MD in tract acoustic radiation (left)	6.3e-05
syn	TRIM13	Mean L3 in middle cerebellar peduncle on FA skeleton	6.3e-05
syn	EXTL3	Mean L1 in anterior corona radiata on FA skeleton (right)	6.31e-05
syn	ZIC3	Volume of grey matter in Inferior Temporal Gyrus| posterior division (left)	6.32e-05
syn	CMIP	Weighted-mean OD in tract posterior thalamic radiation (left)	6.32e-05
syn	FAM133A	6mm regularity index (right)	6.33e-05
syn	ST5	Mean ISOVF in posterior corona radiata on FA skeleton (left)	6.34e-05
syn	EPRS	Mean MO in fornix cres+stria terminalis on FA skeleton (left)	6.34e-05
syn	SLC22A4	Arm fat-free mass (left)	6.34e-05
syn	SEC31A	L1-L4 BMD (bone mineral density) T-score	6.35e-05
syn	GPM6B	Fraction acceleration <= 4 milli-gravities	6.36e-05
syn	CLSTN1	Average acceleration 19:00 - 19:59	6.36e-05
syn	ZNF573	Muscle fat infiltration	6.37e-05
syn	FAM50A	Weighted-mean OD in tract medial lemniscus (right)	6.37e-05
syn	HIC2	Volume of grey matter in Vermis VIIb Cerebellum	6.37e-05
syn	POU2AF1	Mean MO in posterior thalamic radiation on FA skeleton (left)	6.37e-05
syn	CYP7B1	Volume of caudate (left)	6.37e-05
syn	ZNF24	Mean FA in sagittal stratum on FA skeleton (right)	6.37e-05
syn	SERGEF	Mean L2 in uncinate fasciculus on FA skeleton (left)	6.38e-05
syn	TINF2	Mean FA in body of corpus callosum on FA skeleton	6.38e-05
syn	ZFAND5	Forced vital capacity (FVC)| Best measure	6.39e-05
syn	HIST1H2BE	Volume of grey matter in Lateral Occipital Cortex| superior division (right)	6.39e-05
syn	KIAA0319	Weighted-mean L3 in tract superior longitudinal fasciculus (left)	6.39e-05
syn	TTC7B	Mean MO in cingulum cingulate gyrus on FA skeleton (left)	6.39e-05
syn	ALG14	Corneal resistance factor (right)	6.39e-05
syn	RSPH9	Mean L2 in superior longitudinal fasciculus on FA skeleton (left)	6.4e-05
syn	SAMD15	Mean rfMRI head motion| averaged across space and time points	6.4e-05
syn	COX4I2	LV end systolic volume	6.41e-05
syn	SPAG5	Leg total mass (left)	6.41e-05
syn	SAMD4A	Corneal resistance factor (right)	6.42e-05
syn	FAM216B	Mean OD in posterior corona radiata on FA skeleton (right)	6.42e-05
syn	FBXW8	Volume of grey matter in Brain-Stem	6.42e-05
syn	TMEM126B	Mean OD in posterior limb of internal capsule on FA skeleton (right)	6.43e-05
syn	SCARA3	Direct bilirubin	6.43e-05
syn	TUBB4B	Mean OD in fornix on FA skeleton	6.43e-05
syn	KRT37	Calibration coefficients - x slope	6.44e-05
syn	WRAP73	Weighted-mean L3 in tract acoustic radiation (right)	6.45e-05
syn	SOCS6	Mean L3 in anterior corona radiata on FA skeleton (left)	6.46e-05
syn	CCDC88B	Volume of grey matter in Cingulate Gyrus| anterior division (right)	6.46e-05
syn	NHSL1	Weighted-mean ISOVF in tract medial lemniscus (left)	6.46e-05
syn	SMPD3	Sodium in urine	6.46e-05
syn	CCDC51	Corneal hysteresis (right)	6.46e-05
syn	SLC9A7	Mean ISOVF in sagittal stratum on FA skeleton (left)	6.46e-05
syn	SPAG5	Arm total mass (right)	6.47e-05
syn	BRSK1	Systolic blood pressure| automated reading	6.47e-05
syn	TMC7	Mean L1 in posterior limb of internal capsule on FA skeleton (left)	6.47e-05
syn	ADAD2	Weighted-mean L3 in tract middle cerebellar peduncle	6.47e-05
syn	AHCYL1	Volume of grey matter in Intracalcarine Cortex (right)	6.48e-05
syn	OR6C65	Volume of grey matter in Vermis VI Cerebellum	6.49e-05
syn	ERLIN1	Fraction acceleration <= 95 milli-gravities	6.49e-05
syn	CCL1	Folate	6.49e-05
syn	SYVN1	Volume of grey matter in Cingulate Gyrus| posterior division (left)	6.49e-05
syn	KRT39	Mean L1 in posterior corona radiata on FA skeleton (right)	6.5e-05
syn	RHO	Mean ISOVF in genu of corpus callosum on FA skeleton	6.5e-05
syn	TMEM17	Volume of thalamus (left)	6.51e-05
syn	BPIFB1	L1-L4 area	6.51e-05
syn	TBC1D10B	Weighted-mean L3 in tract acoustic radiation (left)	6.52e-05
syn	SKIL	Mean MD in cerebral peduncle on FA skeleton (left)	6.53e-05
syn	PEX13	Volume of grey matter in Heschl's Gyrus (includes H1 and H2) (left)	6.53e-05
syn	FRZB	Weighted-mean MD in tract superior longitudinal fasciculus (right)	6.53e-05
syn	CLCNKA	Mean ISOVF in tapetum on FA skeleton (right)	6.54e-05
syn	TLCD2	Weighted-mean ICVF in tract superior thalamic radiation (left)	6.54e-05
syn	ATP1A1	Volume of caudate (left)	6.54e-05
syn	PRMT2	Mean L3 in anterior corona radiata on FA skeleton (right)	6.54e-05
syn	TACSTD2	Volume of grey matter in Juxtapositional Lobule Cortex (formerly Supplementary Motor Cortex) (right)	6.54e-05
syn	DNAH3	Sample rate maximum	6.55e-05
syn	CYP7B1	Volume of grey matter in I-IV Cerebellum (left)	6.57e-05
syn	LBHD1	Platelet distribution width	6.57e-05
syn	GRAMD4	Weighted-mean ISOVF in tract forceps major	6.57e-05
syn	OR2T27	Monday average acceleration	6.57e-05
syn	B3GALT6	6mm weak meridian (right)	6.57e-05
syn	UQCRC2	Volume of pallidum (right)	6.58e-05
syn	DTYMK	Mean OD in external capsule on FA skeleton (left)	6.59e-05
syn	KCTD12	Volume of grey matter in Inferior Frontal Gyrus| pars opercularis (left)	6.59e-05
syn	SCCPDH	Cylindrical power (right)	6.59e-05
syn	SWT1	Age hay fever| rhinitis or eczema diagnosed	6.6e-05
syn	IFT172	Mean ISOVF in anterior corona radiata on FA skeleton (right)	6.6e-05
syn	GPM6B	No-wear time bias adjusted acceleration median	6.61e-05
syn	KDM4D	Fraction acceleration <= 15 milli-gravities	6.61e-05
syn	FAM216B	Mean OD in superior corona radiata on FA skeleton (left)	6.62e-05
syn	FAAH2	Mean MO in external capsule on FA skeleton (right)	6.62e-05
syn	ARID1B	Weighted-mean FA in tract cingulate gyrus part of cingulum (left)	6.63e-05
syn	KRTAP10-7	3mm strong meridian (left)	6.63e-05
syn	ZNF512B	Mean OD in posterior corona radiata on FA skeleton (left)	6.63e-05
syn	RSPO3	Mean L1 in posterior thalamic radiation on FA skeleton (right)	6.64e-05
syn	IFNW1	Mean OD in superior fronto-occipital fasciculus on FA skeleton (left)	6.65e-05
syn	HACD3	Leg fat-free mass (right)	6.65e-05
syn	MRPS2	Volume of grey matter in Inferior Temporal Gyrus| temporooccipital part (left)	6.65e-05
syn	BEND3	Volume of grey matter in Juxtapositional Lobule Cortex (formerly Supplementary Motor Cortex) (right)	6.65e-05
syn	RGL1	Mean OD in superior fronto-occipital fasciculus on FA skeleton (left)	6.66e-05
syn	SPAG6	Mean MD in corticospinal tract on FA skeleton (right)	6.66e-05
syn	CPSF2	Weighted-mean L2 in tract corticospinal tract (right)	6.67e-05
syn	PCSK7	Mean L1 in superior cerebellar peduncle on FA skeleton (right)	6.67e-05
syn	RCOR3	Trunk BMC (bone mineral content)	6.67e-05
syn	INPP5B	Corneal hysteresis (right)	6.67e-05
syn	SF1	ECG| heart rate	6.67e-05
syn	WDR63	Mean ISOVF in posterior corona radiata on FA skeleton (right)	6.69e-05
syn	SCN7A	Calcium	6.69e-05
syn	FGD3	Fat	6.7e-05
syn	HABP4	Volume of grey matter in Postcentral Gyrus (left)	6.7e-05
syn	OR2AP1	Volume of grey matter in Supracalcarine Cortex (right)	6.7e-05
syn	SIPA1	Volume of grey matter in Inferior Temporal Gyrus| posterior division (right)	6.7e-05
syn	CENPH	Volume of grey matter in Inferior Temporal Gyrus| temporooccipital part (right)	6.7e-05
syn	ZNF536	Weighted-mean L2 in tract posterior thalamic radiation (right)	6.7e-05
syn	PDLIM2	Weighted-mean MD in tract medial lemniscus (right)	6.71e-05
syn	RAD17	Volume of grey matter in Intracalcarine Cortex (left)	6.72e-05
syn	NTSR1	Fraction acceleration <= 75 milli-gravities	6.73e-05
syn	WDR78	Mean ISOVF in posterior limb of internal capsule on FA skeleton (left)	6.74e-05
syn	UXT	Mean ISOVF in sagittal stratum on FA skeleton (right)	6.74e-05
syn	RAP1GAP2	Volume of grey matter in Thalamus (right)	6.74e-05
syn	PCDHB11	Mean L2 in external capsule on FA skeleton (right)	6.76e-05
syn	GDAP2	Mean ISOVF in cerebral peduncle on FA skeleton (right)	6.76e-05
syn	NFATC1	Volume of grey matter in Putamen (left)	6.77e-05
syn	ZFR	Mean ISOVF in pontine crossing tract on FA skeleton	6.77e-05
syn	ARG1	Augmentation index for PWA	6.77e-05
syn	OCSTAMP	Average acceleration 07:00 - 07:59	6.78e-05
syn	HACD3	Leg predicted mass (right)	6.78e-05
syn	DUSP14	Mean MO in posterior corona radiata on FA skeleton (right)	6.79e-05
syn	GTF3C1	Forced vital capacity (FVC)	6.79e-05
syn	SHISA8	Volume of grey matter in Inferior Frontal Gyrus| pars triangularis (right)	6.79e-05
syn	LCE3D	Median T2star in caudate (left)	6.79e-05
syn	ADAM7	Friday average acceleration	6.8e-05
syn	NDRG3	Volume of grey matter in VIIIa Cerebellum (right)	6.8e-05
syn	FRYL	Spine bone area	6.81e-05
syn	KAAG1	Intra-ocular pressure| corneal-compensated (left)	6.81e-05
syn	C17orf51	Volumetric scaling from T1 head image to standard space	6.81e-05
syn	NSD3	Total mass	6.82e-05
syn	MYL4	Cylindrical power (left)	6.83e-05
syn	ADAM15	Mean MO in cingulum cingulate gyrus on FA skeleton (right)	6.83e-05
syn	C1orf52	Volume of grey matter in Lateral Occipital Cortex| superior division (right)	6.83e-05
syn	KRT1	Volume of grey matter in Intracalcarine Cortex (right)	6.83e-05
syn	CFHR5	Mean L2 in tapetum on FA skeleton (right)	6.83e-05
syn	CORIN	Mean ICVF in superior longitudinal fasciculus on FA skeleton (right)	6.84e-05
syn	LILRB4	Weighted-mean L1 in tract anterior thalamic radiation (left)	6.84e-05
syn	TSPAN31	Volume of grey matter in Occipital Fusiform Gyrus (right)	6.84e-05
syn	PRDM7	Average acceleration 21:00 - 21:59	6.84e-05
syn	TNFRSF4	Folate	6.84e-05
syn	SPTAN1	Seated height	6.85e-05
syn	CXCL3	Urate	6.85e-05
syn	CPT1B	Volume of peripheral cortical grey matter	6.85e-05
syn	SOAT1	Volume of grey matter in Planum Temporale (right)	6.86e-05
syn	OR7C2	Friday average acceleration	6.86e-05
syn	MAPK15	Mean OD in cingulum hippocampus on FA skeleton (right)	6.86e-05
syn	AGO2	Mean ISOVF in posterior corona radiata on FA skeleton (right)	6.87e-05
syn	SLC22A4	Interpolated Age of participant when cancer first diagnosed	6.88e-05
syn	EPS8L3	Average acceleration 17:00 - 17:59	6.89e-05
syn	EPB41L5	Mean L2 in anterior corona radiata on FA skeleton (left)	6.89e-05
syn	SYTL1	Volume of grey matter in Frontal Orbital Cortex (left)	6.89e-05
syn	SYTL1	Volume of peripheral cortical grey matter	6.9e-05
syn	EIF2AK1	Mean FA in cingulum hippocampus on FA skeleton (right)	6.9e-05
syn	CASR	Weighted-mean MD in tract parahippocampal part of cingulum (right)	6.91e-05
syn	MECR	Average acceleration 06:00 - 06:59	6.93e-05
syn	IGLL5	Lymphocyte count	6.94e-05
syn	SOHLH1	Mean OD in fornix cres+stria terminalis on FA skeleton (right)	6.94e-05
syn	SEPHS2	Mean L3 in cingulum cingulate gyrus on FA skeleton (right)	6.94e-05
syn	OR10G7	Volume of grey matter in Temporal Fusiform Cortex| anterior division (right)	6.94e-05
syn	DLL1	Calibration coefficients - z temp	6.94e-05
syn	POLR1D	Mean L2 in anterior limb of internal capsule on FA skeleton (right)	6.95e-05
syn	KRT39	Mean OD in posterior limb of internal capsule on FA skeleton (left)	6.96e-05
syn	TAAR9	Mean FA in corticospinal tract on FA skeleton (left)	6.96e-05
syn	GADL1	Age at death	6.97e-05
syn	B4GALNT2	Mean FA in cerebral peduncle on FA skeleton (left)	6.97e-05
syn	TSGA13	Forced vital capacity (FVC)| Best measure	6.97e-05
syn	L3MBTL4	Weighted-mean FA in tract cingulate gyrus part of cingulum (right)	6.97e-05
syn	ZNF880	Weighted-mean OD in tract cingulate gyrus part of cingulum (right)	6.97e-05
syn	TNFRSF9	Weighted-mean L1 in tract forceps minor	6.98e-05
syn	LRIF1	Mean L3 in medial lemniscus on FA skeleton (left)	6.98e-05
syn	TBC1D5	Weighted-mean L2 in tract medial lemniscus (right)	6.98e-05
syn	MCM5	Volume of grey matter in Caudate (right)	6.99e-05
syn	TRPM4	Mean L1 in cingulum cingulate gyrus on FA skeleton (right)	6.99e-05
syn	DHRS7C	Arm tissue fat percentage (right)	7e-05
syn	KIAA0895L	pp 28 antigen for Human Cytomegalovirus	7e-05
syn	TRIM13	Mean L2 in cingulum hippocampus on FA skeleton (right)	7.01e-05
syn	RANBP2	Mean MD in genu of corpus callosum on FA skeleton	7.02e-05
syn	C19orf57	Weighted-mean MD in tract medial lemniscus (left)	7.02e-05
syn	MFSD14B	LANA antigen for Kaposi's Sarcoma-Associated Herpesvirus	7.02e-05
syn	TUBG2	LV end diastolic volume	7.03e-05
syn	SURF2	Leg fat mass (right)	7.06e-05
syn	ANGPTL6	Median T2star in pallidum (right)	7.06e-05
syn	KIAA0319	Mean L2 in fornix cres+stria terminalis on FA skeleton (right)	7.06e-05
syn	AIG1	Median T2star in pallidum (left)	7.07e-05
syn	GPM6B	Fraction acceleration <= 10 milli-gravities	7.08e-05
syn	LILRA5	6mm regularity index (right)	7.08e-05
syn	SSTR4	Weighted-mean MO in tract inferior fronto-occipital fasciculus (left)	7.09e-05
syn	NCKIPSD	Volume of grey matter in Temporal Pole (right)	7.09e-05
syn	TUB	Volume of grey matter in Juxtapositional Lobule Cortex (formerly Supplementary Motor Cortex) (right)	7.1e-05
syn	TMEM59	Mean MO in body of corpus callosum on FA skeleton	7.1e-05
syn	HOMEZ	Mean FA in superior cerebellar peduncle on FA skeleton (left)	7.1e-05
syn	NPY5R	Mean OD in superior cerebellar peduncle on FA skeleton (left)	7.1e-05
syn	HSPBAP1	Intra-ocular pressure| corneal-compensated (left)	7.1e-05
syn	GLT8D2	Fraction acceleration <= 65 milli-gravities	7.1e-05
syn	ZNF398	Volume of grey matter in Angular Gyrus (right)	7.1e-05
syn	NUP214	Fraction acceleration <= 275 milli-gravities	7.1e-05
syn	LRFN3	Average acceleration 19:00 - 19:59	7.1e-05
syn	CYP7B1	Volume of grey matter in VI Cerebellum (right)	7.1e-05
syn	IGSF9	IE1B antigen for Human Herpesvirus-6	7.11e-05
syn	SLC4A11	Weighted-mean L3 in tract anterior thalamic radiation (right)	7.11e-05
syn	GSPT2	Mean L2 in cerebral peduncle on FA skeleton (right)	7.11e-05
syn	NEB	Mean FA in cerebral peduncle on FA skeleton (left)	7.12e-05
syn	WDR91	Weighted-mean L3 in tract corticospinal tract (right)	7.12e-05
syn	GPS2	Mean L3 in uncinate fasciculus on FA skeleton (left)	7.12e-05
syn	ZNF343	Volume of grey matter in Crus II Cerebellum (right)	7.13e-05
syn	CYP4B1	Fraction acceleration <= 95 milli-gravities	7.13e-05
syn	NRBP1	Volume of grey matter in Superior Temporal Gyrus| posterior division (right)	7.14e-05
syn	RAB11FIP5	Legs BMD (bone mineral density)	7.15e-05
syn	ZNF786	Weighted-mean MO in tract inferior fronto-occipital fasciculus (right)	7.15e-05
syn	NEUROD1	Weighted-mean L2 in tract anterior thalamic radiation (right)	7.15e-05
syn	TOR1AIP1	Weighted-mean L3 in tract medial lemniscus (right)	7.15e-05
syn	FREM1	Fraction acceleration <= 4 milli-gravities	7.15e-05
syn	KRBA2	Weighted-mean L2 in tract corticospinal tract (right)	7.15e-05
syn	KRTAP10-10	Mean L2 in uncinate fasciculus on FA skeleton (left)	7.15e-05
syn	AFMID	Interpolated Age of participant when operation took place	7.16e-05
syn	CCL8	LV stroke volume	7.16e-05
syn	TINAG	Fraction acceleration <= 30 milli-gravities	7.16e-05
syn	SAMSN1	Mean OD in pontine crossing tract on FA skeleton	7.16e-05
syn	SF3B2	Intra-ocular pressure| Goldmann-correlated (right)	7.17e-05
syn	TLCD2	Mean ICVF in middle cerebellar peduncle on FA skeleton	7.17e-05
syn	CCDC87	Weighted-mean FA in tract inferior longitudinal fasciculus (left)	7.17e-05
syn	CNKSR1	Body mass index (BMI)	7.17e-05
syn	SPOUT1	Maximum carotid IMT (intima-medial thickness) at 210 degrees	7.17e-05
syn	ADPRM	Volume of grey matter in Putamen (right)	7.18e-05
syn	ETHE1	Mean FA in fornix cres+stria terminalis on FA skeleton (left)	7.18e-05
syn	GLT8D2	Fraction acceleration <= 95 milli-gravities	7.19e-05
syn	SRCAP	Volume of grey matter (normalised for head size)	7.19e-05
syn	WDR78	Mean L2 in posterior limb of internal capsule on FA skeleton (left)	7.2e-05
syn	KRT31	Median T2star in putamen (left)	7.2e-05
syn	NSD3	Gynoid total mass	7.2e-05
syn	SNRPE	Volume of ventricular cerebrospinal fluid	7.21e-05
syn	SEMA6A	Mean ICVF in uncinate fasciculus on FA skeleton (left)	7.22e-05
syn	GLT8D2	Fraction acceleration <= 55 milli-gravities	7.22e-05
syn	PRMT2	Mean FA in anterior corona radiata on FA skeleton (right)	7.22e-05
syn	SHC3	Volume of grey matter in Superior Frontal Gyrus (left)	7.23e-05
syn	SPRED1	Mean L1 in genu of corpus callosum on FA skeleton	7.23e-05
syn	IL16	Volume of grey matter in Putamen (right)	7.24e-05
syn	EREG	Mean OD in genu of corpus callosum on FA skeleton	7.24e-05
syn	CRTAP	Weighted-mean ICVF in tract medial lemniscus (right)	7.25e-05
syn	ZNF704	Volume of grey matter in Superior Parietal Lobule (left)	7.25e-05
syn	MSL3	Forced expiratory volume in 1-second (FEV1)| predicted	7.25e-05
syn	FARSA	Volume of grey matter in VIIIb Cerebellum (left)	7.25e-05
syn	PADI6	Impedance of leg (left)	7.26e-05
syn	HIST1H4B	Mean OD in posterior corona radiata on FA skeleton (left)	7.26e-05
syn	FST	Weighted-mean L1 in tract acoustic radiation (right)	7.28e-05
syn	CELF2	Ankle spacing width (left)	7.29e-05
syn	PLCL1	Townsend deprivation index at recruitment	7.29e-05
syn	HIVEP2	Mean ISOVF in cingulum cingulate gyrus on FA skeleton (left)	7.3e-05
syn	KDM4D	Fraction acceleration <= 13 milli-gravities	7.3e-05
syn	TMEM59	Mean MO in anterior limb of internal capsule on FA skeleton (left)	7.3e-05
syn	LYPD3	Weighted-mean FA in tract superior thalamic radiation (left)	7.3e-05
syn	NTSR1	Fraction acceleration <= 80 milli-gravities	7.31e-05
syn	KDM4D	Fraction acceleration <= 12 milli-gravities	7.31e-05
syn	AFG3L2	Mean MD in superior corona radiata on FA skeleton (left)	7.31e-05
syn	SHC3	Lymphocyte percentage	7.31e-05
syn	CASD1	Mean L1 in body of corpus callosum on FA skeleton	7.31e-05
syn	TMEM69	Total mass	7.32e-05
syn	EIF3F	Volume of caudate (left)	7.32e-05
syn	SCAPER	Median T2star in putamen (left)	7.32e-05
syn	EXD3	Monday average acceleration	7.33e-05
syn	KDM4D	Fraction acceleration <= 14 milli-gravities	7.33e-05
syn	CTF1	Weighted-mean MO in tract superior thalamic radiation (left)	7.34e-05
syn	DDX39A	Volume of grey matter in Amygdala (right)	7.34e-05
syn	SYTL1	Volume of brain| grey+white matter	7.34e-05
syn	NCOA4	Volume of grey matter in Juxtapositional Lobule Cortex (formerly Supplementary Motor Cortex) (right)	7.34e-05
syn	ALDH7A1	Mean MD in posterior limb of internal capsule on FA skeleton (left)	7.35e-05
syn	PHLPP1	Weighted-mean MD in tract forceps minor	7.35e-05
syn	CYP4B1	Fraction acceleration <= 100 milli-gravities	7.36e-05
syn	NFE2	Age angina diagnosed	7.36e-05
syn	TLCD2	Weighted-mean FA in tract inferior longitudinal fasciculus (left)	7.36e-05
syn	RASGRP3	Calibration coefficients - x slope	7.37e-05
syn	PAPSS1	Mean ISOVF in cingulum cingulate gyrus on FA skeleton (right)	7.38e-05
syn	TMEM255A	Mean ISOVF in medial lemniscus on FA skeleton (left)	7.38e-05
syn	HOXD4	Mean OD in uncinate fasciculus on FA skeleton (right)	7.38e-05
syn	DES	Mean MO in fornix on FA skeleton	7.39e-05
syn	GLT8D2	Fraction acceleration <= 75 milli-gravities	7.4e-05
syn	ZNF784	Sodium in urine	7.4e-05
syn	ZNF257	Total volume of white matter hyperintensities (from T1 and T2_FLAIR images)	7.41e-05
syn	EPM2AIP1	Volume of grey matter in Supramarginal Gyrus| posterior division (left)	7.41e-05
syn	RSPH9	Weighted-mean FA in tract superior longitudinal fasciculus (right)	7.41e-05
syn	OR11H6	Mean carotid IMT (intima-medial thickness) at 240 degrees	7.41e-05
syn	PI4KB	Volume of grey matter in VI Cerebellum (right)	7.43e-05
syn	TINF2	Mean L2 in body of corpus callosum on FA skeleton	7.43e-05
syn	USP37	Mean OD in cerebral peduncle on FA skeleton (left)	7.43e-05
syn	ZNF24	Weighted-mean L2 in tract acoustic radiation (left)	7.44e-05
syn	NME2	Mean carotid IMT (intima-medial thickness) at 240 degrees	7.45e-05
syn	MCF2	Mean FA in fornix cres+stria terminalis on FA skeleton (left)	7.45e-05
syn	ZBTB25	Weighted-mean ISOVF in tract acoustic radiation (right)	7.46e-05
syn	PSMB11	Average acceleration 14:00 - 14:59	7.46e-05
syn	POLK	Phosphate	7.47e-05
syn	WDR53	Volume of grey matter in Inferior Frontal Gyrus| pars opercularis (right)	7.47e-05
syn	EPB41L5	Mean MD in anterior corona radiata on FA skeleton (right)	7.47e-05
syn	ZNF24	Weighted-mean L3 in tract acoustic radiation (left)	7.47e-05
syn	GLT8D2	Fraction acceleration <= 70 milli-gravities	7.48e-05
syn	SOCS6	Mean MD in superior corona radiata on FA skeleton (right)	7.48e-05
syn	CYP4B1	Fraction acceleration <= 90 milli-gravities	7.49e-05
syn	GLT8D2	Fraction acceleration <= 80 milli-gravities	7.49e-05
syn	BRD9	L1-L4 average height	7.49e-05
syn	KCNA1	Weighted-mean FA in tract corticospinal tract (right)	7.5e-05
syn	GLT8D2	Fraction acceleration <= 60 milli-gravities	7.5e-05
syn	CARD10	Weighted-mean MD in tract cingulate gyrus part of cingulum (right)	7.5e-05
syn	SYTL1	Volume of grey matter in Central Opercular Cortex (left)	7.5e-05
syn	OR52N5	6mm cylindrical power (right)	7.51e-05
syn	DHRS11	Calibration coefficients - z temp	7.51e-05
syn	SLC35F2	Arm tissue fat percentage (left)	7.51e-05
syn	MYL4	3mm cylindrical power (left)	7.52e-05
syn	TLCD2	Weighted-mean L3 in tract inferior fronto-occipital fasciculus (right)	7.52e-05
syn	MED16	Average acceleration 19:00 - 19:59	7.52e-05
syn	CA5A	Weighted-mean L2 in tract corticospinal tract (left)	7.53e-05
syn	ANP32B	Average acceleration 00:00 - 00:59	7.53e-05
syn	IMMT	Median T2star in amygdala (right)	7.53e-05
syn	AGPAT5	Mean FA in corticospinal tract on FA skeleton (right)	7.53e-05
syn	SLC36A4	Mean OD in retrolenticular part of internal capsule on FA skeleton (left)	7.53e-05
syn	FCHSD1	Mean ISOVF in uncinate fasciculus on FA skeleton (right)	7.53e-05
syn	KLHL29	Discrepancy between dMRI brain image and T1 brain image	7.54e-05
syn	CHSY3	Volume of grey matter in Cingulate Gyrus| anterior division (left)	7.54e-05
syn	NLRC3	Weighted-mean ISOVF in tract superior thalamic radiation (left)	7.54e-05
syn	TLCD2	Mean ICVF in sagittal stratum on FA skeleton (right)	7.54e-05
syn	NME4	Average acceleration 01:00 - 01:59	7.54e-05
syn	PLA2G5	End systolic pressure index during PWA	7.54e-05
syn	CSRNP3	Interpolated Age of participant when operation took place	7.55e-05
syn	SUN5	3mm weak meridian (right)	7.55e-05
syn	C2CD5	Mean L2 in fornix cres+stria terminalis on FA skeleton (left)	7.55e-05
syn	KDM4D	Fraction acceleration <= 16 milli-gravities	7.56e-05
syn	NTSR1	Fraction acceleration <= 55 milli-gravities	7.56e-05
syn	RANBP3	Mean MD in corticospinal tract on FA skeleton (left)	7.56e-05
syn	BMP15	6mm weak meridian (right)	7.57e-05
syn	SLC10A4	Mean OD in superior cerebellar peduncle on FA skeleton (right)	7.57e-05
syn	SEMA4D	Mean ICVF in pontine crossing tract on FA skeleton	7.57e-05
syn	FASTK	Mean MO in superior cerebellar peduncle on FA skeleton (right)	7.57e-05
syn	TRIM11	Mean FA in cingulum hippocampus on FA skeleton (left)	7.57e-05
syn	ST3GAL6	Volume of grey matter in I-IV Cerebellum (left)	7.58e-05
syn	EMC10	Weighted-mean OD in tract forceps minor	7.58e-05
syn	FRY	Mean L2 in uncinate fasciculus on FA skeleton (right)	7.59e-05
syn	SGCZ	Volume of accumbens (right)	7.59e-05
syn	NR2F2	Mean MD in fornix cres+stria terminalis on FA skeleton (right)	7.6e-05
syn	KDM4D	Fraction acceleration <= 11 milli-gravities	7.6e-05
syn	C14orf119	3mm asymmetry index (right)	7.6e-05
syn	TEX35	Mean L2 in inferior cerebellar peduncle on FA skeleton (left)	7.61e-05
syn	VWA5A	Weighted-mean ISOVF in tract cingulate gyrus part of cingulum (right)	7.62e-05
syn	FNDC9	Red blood cell (erythrocyte) distribution width	7.62e-05
syn	ANK2	HBe antigen for Hepatitis B Virus	7.62e-05
syn	LCE3D	Median T2star in caudate (right)	7.62e-05
syn	NET1	Weighted-mean L3 in tract middle cerebellar peduncle	7.63e-05
syn	RAB40B	Volume of grey matter in X Cerebellum (right)	7.63e-05
syn	OXER1	Volume of grey matter in Putamen (right)	7.63e-05
syn	B4GALNT2	Mean ICVF in retrolenticular part of internal capsule on FA skeleton (right)	7.63e-05
syn	MINDY4	Volume of grey matter in Angular Gyrus (left)	7.63e-05
syn	RBM44	Total lean tissue volume	7.64e-05
syn	SERGEF	Mean FA in external capsule on FA skeleton (left)	7.67e-05
syn	PSTK	Amount of warping applied to non-linearly align T1 brain image to standard-space	7.68e-05
syn	ZNF536	Weighted-mean MD in tract posterior thalamic radiation (right)	7.68e-05
syn	TCF7L2	Mean FA in sagittal stratum on FA skeleton (left)	7.68e-05
syn	MELTF	Mean MO in posterior corona radiata on FA skeleton (left)	7.69e-05
syn	RANBP3	Mean L3 in corticospinal tract on FA skeleton (left)	7.69e-05
syn	KRT31	Median BOLD effect (in group-defined mask) for faces-shapes contrast	7.69e-05
syn	BLOC1S4	Discrepancy between dMRI brain image and T1 brain image	7.7e-05
syn	GLT8D2	Fraction acceleration <= 100 milli-gravities	7.7e-05
syn	DLK2	6mm cylindrical power (left)	7.71e-05
syn	NLGN4X	2mgG unique antigen for Herpes Simplex virus-2	7.71e-05
syn	ALDH7A1	Mean L2 in cerebral peduncle on FA skeleton (left)	7.71e-05
syn	RBPJL	Arm predicted mass (right)	7.71e-05
syn	OR5A1	Mean L3 in middle cerebellar peduncle on FA skeleton	7.72e-05
syn	RPH3A	Volume of amygdala (left)	7.73e-05
syn	CDK5RAP2	Speed of sound through heel (right)	7.73e-05
syn	NKG7	Mean carotid IMT (intima-medial thickness) at 150 degrees	7.74e-05
syn	IFITM1	Mean MD in anterior corona radiata on FA skeleton (left)	7.74e-05
syn	ELOB	Weighted-mean MD in tract forceps major	7.74e-05
syn	ZP3	Mean ICVF in sagittal stratum on FA skeleton (left)	7.74e-05
syn	FAM81A	Volume of grey matter in VIIIb Cerebellum (left)	7.74e-05
syn	FSHR	Rheumatoid factor	7.75e-05
syn	SAMSN1	Mean MO in pontine crossing tract on FA skeleton	7.75e-05
syn	APBB1IP	Mean MO in posterior limb of internal capsule on FA skeleton (left)	7.75e-05
syn	C19orf57	Weighted-mean ISOVF in tract medial lemniscus (left)	7.75e-05
syn	ALDH7A1	Weighted-mean FA in tract anterior thalamic radiation (right)	7.76e-05
syn	ZNF683	Age at cancer diagnosis	7.76e-05
syn	NUP214	Average acceleration 10:00 - 10:59	7.76e-05
syn	DOC2A	Weighted-mean FA in tract posterior thalamic radiation (right)	7.77e-05
syn	RFC1	Saturated fat	7.78e-05
syn	IFI27L1	Mean MD in fornix cres+stria terminalis on FA skeleton (right)	7.79e-05
syn	TMEM69	Legs total mass	7.79e-05
syn	DSTYK	Haematocrit percentage	7.79e-05
syn	GBP7	Volume of grey matter in Cingulate Gyrus| anterior division (left)	7.79e-05
syn	NR2C1	Mean MD in uncinate fasciculus on FA skeleton (left)	7.8e-05
syn	B4GALNT2	Mean L3 in sagittal stratum on FA skeleton (left)	7.8e-05
syn	PCMT1	Calibration - maximum y stationary value	7.8e-05
syn	FBXW7	Weighted-mean L3 in tract medial lemniscus (left)	7.81e-05
syn	EGLN2	Volume of grey matter in Angular Gyrus (left)	7.81e-05
syn	FARSA	Volume of grey matter in IX Cerebellum (left)	7.81e-05
syn	GAREM2	Weighted-mean L3 in tract parahippocampal part of cingulum (right)	7.82e-05
syn	NUP214	Fraction acceleration <= 250 milli-gravities	7.82e-05
syn	PCDHA12	Impedance of leg (right)	7.83e-05
syn	ZNF300	Weighted-mean L1 in tract middle cerebellar peduncle	7.83e-05
syn	GLT8D2	Fraction acceleration <= 50 milli-gravities	7.84e-05
syn	GLT8D2	Fraction acceleration <= 85 milli-gravities	7.84e-05
syn	ABCF2	Weighted-mean L1 in tract inferior fronto-occipital fasciculus (left)	7.85e-05
syn	IL1RN	Fraction acceleration <= 60 milli-gravities	7.85e-05
syn	EPB41L5	Weighted-mean L3 in tract inferior fronto-occipital fasciculus (right)	7.86e-05
syn	HTR3B	Mean MD in corticospinal tract on FA skeleton (left)	7.86e-05
syn	C7orf43	Weighted-mean L2 in tract superior longitudinal fasciculus (right)	7.87e-05
syn	ACAD11	Weighted-mean MO in tract superior longitudinal fasciculus (right)	7.87e-05
syn	ERLIN1	Fraction acceleration <= 90 milli-gravities	7.88e-05
syn	AMBP	Mean FA in cingulum cingulate gyrus on FA skeleton (left)	7.88e-05
syn	TAS2R7	Potassium	7.88e-05
syn	NPEPPS	Volume of grey matter in Vermis VIIIb Cerebellum	7.89e-05
syn	WSB1	Mean ISOVF in uncinate fasciculus on FA skeleton (left)	7.89e-05
syn	SLCO1C1	Volume of grey matter in Pallidum (left)	7.89e-05
syn	RHOD	Forced expiratory volume in 1-second (FEV1)| predicted	7.89e-05
syn	RHEB	90th percentile of z-statistic (in group-defined mask) for faces activation	7.89e-05
syn	IGFN1	Mean ICVF in cingulum hippocampus on FA skeleton (right)	7.89e-05
syn	ZNF423	Mean L1 in sagittal stratum on FA skeleton (left)	7.9e-05
syn	ALDH7A1	Mean L3 in anterior limb of internal capsule on FA skeleton (left)	7.91e-05
syn	ARPP21	L1-L4 average height	7.91e-05
syn	LAMA4	Mean MO in pontine crossing tract on FA skeleton	7.92e-05
syn	ALDH7A1	Weighted-mean L3 in tract anterior thalamic radiation (right)	7.93e-05
syn	GIMAP8	Mean ISOVF in sagittal stratum on FA skeleton (right)	7.93e-05
syn	ZNF566	Mean corpuscular haemoglobin concentration	7.93e-05
syn	ZNF24	Weighted-mean ICVF in tract inferior fronto-occipital fasciculus (left)	7.94e-05
syn	ALG1	Volume of grey matter in Angular Gyrus (right)	7.94e-05
syn	TLCD2	Mean FA in genu of corpus callosum on FA skeleton	7.95e-05
syn	BEND7	Weighted-mean ISOVF in tract uncinate fasciculus (right)	7.95e-05
syn	MORC1	Mean OD in uncinate fasciculus on FA skeleton (right)	7.95e-05
syn	TLCD2	Weighted-mean L3 in tract superior longitudinal fasciculus (right)	7.95e-05
syn	LARGE1	Mean FA in external capsule on FA skeleton (right)	7.96e-05
syn	APBB1IP	Weighted-mean OD in tract corticospinal tract (right)	7.96e-05
syn	SAE1	Weighted-mean FA in tract middle cerebellar peduncle	7.97e-05
syn	FAM163B	Average heart rate	7.97e-05
syn	KRBA2	Mean L2 in splenium of corpus callosum on FA skeleton	7.98e-05
syn	NIPSNAP3B	Volume of grey matter in Inferior Temporal Gyrus| posterior division (right)	7.99e-05
syn	ETS1	Volume of grey matter (normalised for head size)	7.99e-05
syn	SAMSN1	Mean ISOVF in uncinate fasciculus on FA skeleton (left)	8e-05
syn	TAAR1	LV end diastolic volume	8e-05
syn	SOCS6	Mean L1 in anterior corona radiata on FA skeleton (left)	8.02e-05
syn	CLDN14	Average acceleration 01:00 - 01:59	8.03e-05
syn	GSX2	Volume of ventricular cerebrospinal fluid	8.03e-05
syn	ADAM7	Fraction acceleration <= 175 milli-gravities	8.03e-05
syn	MPZ	Error tolerance after calibration	8.04e-05
syn	OLFML2B	Body fat percentage	8.04e-05
syn	C7orf43	Weighted-mean MD in tract cingulate gyrus part of cingulum (left)	8.04e-05
syn	SLC5A2	Mean ISOVF in tapetum on FA skeleton (left)	8.04e-05
syn	BCLAF3	Weighted-mean ICVF in tract anterior thalamic radiation (left)	8.05e-05
syn	SPAG6	Mean L2 in corticospinal tract on FA skeleton (right)	8.05e-05
syn	PPP1R1B	Age diabetes diagnosed	8.06e-05
syn	CEP131	Femur neck BMD (bone mineral density) (left)	8.07e-05
syn	LRRC45	Mean ISOVF in cingulum cingulate gyrus on FA skeleton (right)	8.07e-05
syn	ACOX3	Weighted-mean L2 in tract parahippocampal part of cingulum (right)	8.07e-05
syn	GLT8D2	Fraction acceleration <= 90 milli-gravities	8.08e-05
syn	NTSR1	Fraction acceleration <= 85 milli-gravities	8.08e-05
syn	TLCD2	Mean ICVF in posterior limb of internal capsule on FA skeleton (right)	8.08e-05
syn	CORIN	Mean ICVF in superior corona radiata on FA skeleton (right)	8.08e-05
syn	HPD	Sunday average acceleration	8.09e-05
syn	DEFB1	Calibration - minimum y stationary value	8.09e-05
syn	CNKSR1	Arm fat mass (left)	8.09e-05
syn	EIF3D	Mean corpuscular haemoglobin	8.1e-05
syn	RSPH9	Mean MD in posterior corona radiata on FA skeleton (right)	8.1e-05
syn	WDR20	Mean L3 in posterior limb of internal capsule on FA skeleton (left)	8.11e-05
syn	KLK1	Inverted temporal signal-to-noise ratio in pre-processed tfMRI	8.11e-05
syn	FGD2	Mean ICVF in sagittal stratum on FA skeleton (left)	8.11e-05
syn	SIGLEC1	Catalase antigen for Helicobacter pylori	8.13e-05
syn	ATP2A1	Weighted-mean MO in tract middle cerebellar peduncle	8.15e-05
syn	HACD3	Whole body fat-free mass	8.16e-05
syn	SIRPB2	Mean L3 in anterior limb of internal capsule on FA skeleton (left)	8.17e-05
syn	PRL	Volume of grey matter in Central Opercular Cortex (left)	8.17e-05
syn	CDC45	Median T2star in hippocampus (left)	8.17e-05
syn	AFG3L2	Mean MO in middle cerebellar peduncle on FA skeleton	8.17e-05
syn	TNFRSF10A	Mean OD in fornix cres+stria terminalis on FA skeleton (right)	8.18e-05
syn	PRAF2	Leg predicted mass (right)	8.18e-05
syn	SEC31A	L1-L4 BMD (bone mineral density)	8.18e-05
syn	ZNF131	Neutrophill percentage	8.18e-05
syn	FTCD	Mean ICVF in fornix cres+stria terminalis on FA skeleton (left)	8.19e-05
syn	HJURP	Mean FA in posterior limb of internal capsule on FA skeleton (left)	8.19e-05
syn	CASR	Weighted-mean ICVF in tract inferior longitudinal fasciculus (right)	8.19e-05
syn	SCNN1D	Femur neck BMD (bone mineral density) T-score (right)	8.19e-05
syn	OR6A2	Arm total mass (left)	8.19e-05
syn	PRAF2	Leg fat-free mass (right)	8.2e-05
syn	FASLG	Weighted-mean MO in tract anterior thalamic radiation (right)	8.2e-05
syn	BIN1	Weighted-mean MD in tract corticospinal tract (right)	8.2e-05
syn	MLX	Mean L1 in cingulum hippocampus on FA skeleton (left)	8.2e-05
syn	MMP8	Mean OD in anterior corona radiata on FA skeleton (left)	8.21e-05
syn	EPRS	Mean MO in fornix cres+stria terminalis on FA skeleton (right)	8.21e-05
[truncated: 20,877 more rows]

## Sheet: Binary_perms
model	phenotype	genotype	pValue
ptv	Source of report of N82 (fistulae involving female genital tract)	RAB40B	1.91e-09
raredmgmtr	20002#1555#cervical polyps	CORO6	2.75e-09
UR	41200#A382#A38.2 Extirpation of lesion of meninges of sphenoidal ridge of cranium	TMEM184A	4.06e-09
flexnonsyn	41200#U208#U20.8 Other specified diagnostic Echocardiography	SEMA5B	4.52e-09
UR	41202#K130#K13.0 Diseases of lips	PCDHGA9	5.78e-09
raredmgmtr	41272#W191#W19.1 Primary open reduction of fracture of neck of femur and open fixation using pin and plate	PTHLH	6.24e-09
flexnonsyn	41200#L66#L66 Other therapeutic transluminal operations on artery	VIRMA	6.3e-09
flexdmg	41202#K359#K35.9 Acute appendicitis| unspecified	MAZ	7.39e-09
ptv5pcnt	Source of report of N82 (fistulae involving female genital tract)	RAB40B	8.43e-09
rec	Union#M659#M65.9 Synovitis and tenosynovitis| unspecified	DPY19L2	1.14e-08
flexnonsyn	41272#Y204#Y20.4 Fine needle aspiration NOC	UPK1B	1.29e-08
URmtr	40006#C811#C81.1 Nodular sclerosis	DBT	1.66e-08
raredmgmtr	41272#Z86#Z86 Other joint of foot	LMF2	1.76e-08
URmtr	41272#M149#M14.9 Unspecified extracorporeal fragmentation of calculus of kidney	PRPH	2.04e-08
ptvraredmg	Union#J380#J38.0 Paralysis of vocal cords and larynx	SLC9A7	2.58e-08
ptvraredmg	41272#Y94#Y94 Radiopharmaceutical imaging	TBC1D9	2.64e-08
flexdmg	Union#J380#J38.0 Paralysis of vocal cords and larynx	SLC9A7	2.78e-08
flexnonsyn	41272#T30#T30 Opening of abdomen	TMEM108	2.82e-08
UR	20002#1065#hypertension	ABRACL	2.88e-08
flexdmg	41202#L43#L43 Lichen planus	CLDN17	2.9e-08
ptv	Union#H045#H04.5 Stenosis and insufficiency of lachrymal passages	C1orf53	2.91e-08
ptv5pcnt	Union#H045#H04.5 Stenosis and insufficiency of lachrymal passages	C1orf53	2.91e-08
UR	41200#T439#T43.9 Unspecified diagnostic endoscopic examination of peritoneum	GTF2H5	2.93e-08
ptvraredmg	Union#K82#K82 Other diseases of gallbladder	ZNF83	3.01e-08
UR	41202#I421#I42.1 Obstructive hypertrophic cardiomyopathy	MYL5	3.09e-08
raredmg	41200#E093#E09.3 Suture of external nose	PRPS1	3.15e-08
raredmgmtr	41200#E093#E09.3 Suture of external nose	PRPS1	3.15e-08
raredmg	41202#Q21#Q21 Congenital malformations of cardiac septa	ZNF440	3.43e-08
flexnonsynmtr	41200#C162#C16.2 Lateral tarsorrhaphy	SPATA22	3.47e-08
flexnonsyn	41272#R14#R14 Surgical induction of labour	CCDC184	3.47e-08
flexnonsynmtr	Source of report of L20 (atopic dermatitis)	RBPMS	3.47e-08
URmtr	41200#P09#P09 Other operations on vulva	OR6X1	3.57e-08
UR	41200#E093#E09.3 Suture of external nose	PRPS1	3.61e-08
URmtr	41200#E093#E09.3 Suture of external nose	PRPS1	3.61e-08
UR	40006#C811#C81.1 Nodular sclerosis	DBT	3.66e-08
flexnonsyn	Union#N649#N64.9 Disorder of breast| unspecified	WDR44	3.85e-08
rec	41200#ChapterO#Chapter O - Overflow codes	ARRB2	4.04e-08
flexdmg	Union#K82#K82 Other diseases of gallbladder	ZNF83	4.11e-08
raredmg	41200#H229#H22.9 Unspecified diagnostic endoscopic examination of colon	RASGRP4	4.13e-08
raredmg	41272#Y94#Y94 Radiopharmaceutical imaging	TBC1D9	4.38e-08
flexdmg	41200#E093#E09.3 Suture of external nose	PRPS1	4.39e-08
ptvraredmg	41200#E093#E09.3 Suture of external nose	PRPS1	4.39e-08
ptvraredmg	Union#G308#G30.8 Other Alzheimer's disease	MOB3A	4.47e-08
raredmg	41202#N32#N32 Other disorders of bladder	SLC36A1	4.57e-08
rec	41272#C141#C14.1 Flap of skin to eyelid	DSG1	4.57e-08
flexnonsynmtr	40002#E11#E11 Non-insulin-dependent diabetes mellitus	TFEC	4.67e-08
flexdmg	41200#T808#T80.8 Other specified release of contracture of muscle	SORCS3	4.79e-08
raredmg	41272#ChapterU#Chapter U - Diagnostic Imaging| Testing and Rehabilitation	CKLF	4.8e-08
ptvraredmg	Union#M725#M72.5 Fasciitis| not elsewhere classified	LYAR	5.25e-08
flexdmg	41200#B122#B12.2 Biopsy of lesion of thyroid gland	UBE3C	5.46e-08

## Sheet: Quantitative_perms
model	Field	geno	p
flexnonsyn	Age asthma diagnosed	SLC13A3	3.17562e-09
ptvraredmg	Mean ISOVF in middle cerebellar peduncle on FA skeleton	GPR78	3.8994e-09
raredmgmtr	Weighted-mean MD in tract medial lemniscus (right)	ST7	1.0847e-08
ptvraredmg	Fraction acceleration <= 75 milli-gravities	SOX11	1.39142e-08
ptvraredmg	Volumetric scaling from T1 head image to standard space	PSMD1	2.05808e-08
raredmg	Volumetric scaling from T1 head image to standard space	PSMD1	2.05808e-08
raredmgmtr	Mean L2 in fornix on FA skeleton	CRTAM	2.15415e-08
flexnonsyn	Fraction acceleration <= 200 milli-gravities	RAD9B	2.30243e-08
flexdmg	Hip circumference	PROP1	2.54071e-08
raredmgmtr	Mean ISOVF in middle cerebellar peduncle on FA skeleton	GPR78	2.60117e-08
ptv	Diastolic blood pressure| automated reading	ZSCAN10	3.33082e-08
rec	Volume of grey matter in Cingulate Gyrus| anterior division (right)	OTUD6A	3.34475e-08
URmtr	Speed of sound through heel (left)	NOTCH2	3.45128e-08
ptvraredmg	Fraction acceleration <= 35 milli-gravities	OR51I1	3.97079e-08
flexnonsyn	Monday average acceleration	CNGA1	4.16085e-08
URmtr	Waist circumference	HS3ST4	4.60742e-08
flexnonsynmtr	Mean L3 in anterior corona radiata on FA skeleton (right)	ZCCHC24	5.79668e-08
flexdmg	Age angina diagnosed	PRAMEF12	6.02531e-08
ptv5pcnt	Diastolic blood pressure| automated reading	ZSCAN10	6.18936e-08
raredmg	Mean ICVF in sagittal stratum on FA skeleton (right)	FUT11	7.59649e-08
ptv	Heel bone mineral density (BMD) T-score| automated (right)	ZNF22	8.72786e-08
ptv5pcnt	Heel bone mineral density (BMD) T-score| automated (right)	ZNF22	8.72786e-08
flexnonsynmtr	Weighted-mean ICVF in tract medial lemniscus (left)	RGL3	9.19615e-08
raredmg	Fraction acceleration <= 35 milli-gravities	OR51I1	9.91289e-08
rec	Corneal resistance factor (right)	HIST1H1T	1.02612e-07
flexnonsyn	Mean L3 in anterior corona radiata on FA skeleton (right)	ZCCHC24	1.12834e-07
raredmg	Weighted-mean FA in tract uncinate fasciculus (right)	TAS2R3	1.14864e-07
flexdmg	Fraction acceleration <= 35 milli-gravities	OR51I1	1.18008e-07
UR	Average acceleration 09:00 - 09:59	IKBKB	1.21199e-07
ptvraredmg	Mean L3 in anterior corona radiata on FA skeleton (left)	TEX43	1.30457e-07
flexnonsyn	Urea	GRID2IP	1.32621e-07
raredmg	Mean MD in cerebral peduncle on FA skeleton (right)	VPS16	1.35697e-07
URmtr	Weighted-mean MO in tract cingulate gyrus part of cingulum (right)	HTR3E	1.41387e-07
raredmgmtr	Age asthma diagnosed	DNAJB7	1.44883e-07
UR	C-reactive protein	TMCC1	1.44991e-07
ptvraredmg	Leg bone area (left)	TKTL1	1.61608e-07
raredmg	Leg bone area (left)	TKTL1	1.61608e-07
flexnonsyn	Fraction acceleration <= 16 milli-gravities	TRIM32	1.62435e-07
flexnonsynmtr	Femur wards BMD (bone mineral density) (left)	ZNF296	1.71877e-07
ptv	Median BOLD effect (in group-defined amygdala activation mask) for faces-shapes contrast	HIST1H4A	1.77125e-07
ptv5pcnt	Median BOLD effect (in group-defined amygdala activation mask) for faces-shapes contrast	HIST1H4A	1.77125e-07
flexnonsyn	Weighted-mean ISOVF in tract inferior longitudinal fasciculus (right)	ASGR1	1.81065e-07
URmtr	Number of beats in waveform average for PWA	CDC20	1.81754e-07
rec	Volume of grey matter in Temporal Fusiform Cortex| anterior division (right)	DHX38	1.87096e-07
flexdmg	Mean MO in tapetum on FA skeleton (right)	ZFP14	1.93716e-07
flexdmg	Volume of grey matter in Supramarginal Gyrus| posterior division (right)	G3BP1	1.9828e-07
ptvraredmg	Volume of grey matter in Supramarginal Gyrus| posterior division (right)	G3BP1	1.9828e-07
raredmg	Volume of grey matter in Supramarginal Gyrus| posterior division (right)	G3BP1	1.9828e-07
raredmg	Weighted-mean OD in tract acoustic radiation (right)	DLC1	2.07476e-07
flexdmg	Mean ICVF in cingulum hippocampus on FA skeleton (left)	GUCY2C	2.15602e-07
