# Supplementary material for: Rare variant contribution to human disease in 281,104 UK Biobank exomes
Source: Nature. 2021 Aug 10;597(7877):527–32. doi: 10.1038/s41586-021-03855-y (PMC8458098; doi:10.1038/s41586-021-03855-y)
Supplement: Supplementary file 3 — This file contains Supplementary Tables 1, 2, 4, 5, 7, 8, 10, 12, 14, 15-17, 19, 20, 22, 24, 26, 28 and 29. [file 41586_2021_3855_MOESM3_ESM.zip › Supp table 22 - lambda distributions.xlsx]

## Sheet: Binary
phenotype	lambda	model
41200#V03#V03 Opening of cranium	0.711708	rec
41272#R052#R05.2 Percutaneous sampling of fetal blood	0.715708	rec
Union#E161#E16.1 Other hypoglycaemia	0.730983	rec
41200#J088#J08.8 Other specified therapeutic endoscopic operations on liver using laparoscope	0.749079	rec
41272#P246#P24.6 Repair of vault of vagina with mesh using vaginal approach	0.750294	rec
40002#D469#D46.9 Myelodysplastic syndrome| unspecified	0.755555	rec
41200#Q222#Q22.2 Bilateral salpingectomy NEC	0.767552	rec
Union#M715#M71.5 Other bursitis| not elsewhere classified	0.768734	rec
40001#K703#K70.3 Alcoholic cirrhosis of liver	0.772394	URmtr
41272#W304#W30.4 Application of external ring fixation to bone NEC	0.7751	rec
41202#BlockA65-A69#A65-A69 Other spirochaetal diseases	0.776795	rec
40001#K703#K70.3 Alcoholic cirrhosis of liver	0.781335	UR
41200#D26#D26 Operations on vestibular apparatus	0.783305	URmtr
41272#P033#P03.3 Excision of lesion of Bartholin gland	0.783414	rec
Union#L408#L40.8 Other psoriasis	0.784086	rec
Union#N944#N94.4 Primary dysmenorrhoea	0.785348	rec
41202#M0649#M06.49 Inflammatory polyarthropathy (Site unspecified)	0.78679	URmtr
Union#H608#H60.8 Other otitis externa	0.786977	rec
40006#D060#D06.0 Endocervix	0.790788	rec
41272#E291#E29.1 Total laryngectomy	0.793362	rec
41272#Q474#Q47.4 Open drainage of cyst of ovary	0.793944	rec
41272#Q242#Q24.2 Salpingectomy NEC	0.796057	rec
41272#M522#M52.2 Retropubic suspension of neck of bladder	0.798173	rec
41200#A384#A38.4 Extirpation of lesion of meninges of parasagittal region of brain	0.802105	URmtr
41272#J438#J43.8 Other specified diagnostic endoscopic retrograde examination of bile duct and pancreatic duct	0.802353	rec
Union#N98#N98 Complications associated with artificial fertilisation	0.806156	rec
41272#D26#D26 Operations on vestibular apparatus	0.806416	URmtr
41272#G643#G64.3 Endoscopic insertion of tubal prosthesis into jejunum	0.807554	URmtr
41200#R05#R05 Diagnostic percutaneous examination of fetus	0.807893	rec
41202#N899#N89.9 Noninflammatory disorder of vagina| unspecified	0.808155	rec
41200#R348#R34.8 Other specified other obstetric operations	0.808971	rec
41202#K082#K08.2 Atrophy of edentulous alveolar ridge	0.809612	rec
41272#R232#R23.2 Non-manipulative cephalic vaginal delivery with abnormal presentation of head at delivery without instrument	0.809906	rec
41272#Y429#Y42.9 Unspecified manipulation of organ NOC	0.810366	rec
41272#Y929#Y92.9 Unspecified support for preparation for radiotherapy	0.812883	rec
41202#A403#A40.3 Septicaemia due to Streptococcus pneumoniae	0.813267	URmtr
41200#M064#M06.4 Attention to nephrostomy tube NEC	0.8148	URmtr
41272#Y671#Y67.1 Harvest of composite of skin and cartilage from ear	0.814997	rec
41202#O041#O04.1 Incomplete| complicated by delayed or excessive haemorrhage	0.815442	rec
Union#I613#I61.3 Intracerebral haemorrhage in brain stem	0.816435	raredmgmtr
41272#J39#J39 Other therapeutic endoscopic operations on ampulla of Vater	0.816656	URmtr
41272#T558#T55.8 Other specified release of fascia	0.81696	URmtr
41202#N842#N84.2 Polyp of vagina	0.817074	rec
41200#U194#U19.4 Exercise electrocardiography	0.817569	URmtr
41202#M2417#M24.17 Other articular cartilage disorders (Ankle and foot)	0.817579	rec
41200#H302#H30.2 Intubation of colon for pressure manometry	0.817687	rec
41272#U338#U33.8 Other specified other diagnostic tests	0.81859	URmtr
Union#O323#O32.3 Maternal care for face| brow and chin presentation	0.819294	rec
40011#8744#Acral lentiginous melanoma	0.819862	rec
41202#M2167#M21.67 Other acquired deformities of ankle and foot-Ankle|foot	0.82012	rec
40011#8461#Serous surface papillary carcinoma	0.820157	rec
41202#R262#R26.2 Difficulty in walking| not elsewhere classified	0.820404	rec
Union#O624#O62.4 Hypertonic| incoordinate and prolonged uterine contractions	0.820725	rec
41202#N420#N42.0 Calculus of prostate	0.821043	UR
41200#X49#X49 Other external support of limb	0.821596	rec
41202#C240#C24.0 Extrahepatic bile duct	0.822513	rec
41202#C03#C03 Malignant neoplasm of gum	0.823126	raredmgmtr
40006#C500#C50.0 Nipple and areola	0.823374	rec
Union#T390#T39.0 Salicylates	0.824108	rec
41202#K71#K71 Toxic liver disease	0.82412	rec
41272#M712#M71.2 Implantation of radioactive substance into prostate	0.824477	ptv
41272#R104#R10.4 Sampling of chorionic villus NEC	0.824547	rec
41200#W041#W04.1 Localised fusion of joints of hindfoot	0.824615	rec
41272#L688#L68.8 Other specified repair of other artery	0.824914	rec
41200#O019#O01.9 Unspecified transluminal coil embolisation of aneurysm of artery	0.825424	rec
41202#C08#C08 Malignant neoplasm of other and unspecified major salivary glands	0.825465	rec
22132#Doctor diagnosed alpha-1 antitrypsin deficiency	0.825714	URmtr
41272#M138#M13.8 Other specified percutaneous puncture of kidney	0.825846	ptv
Union#M8996#M89.96 Disorder of bone| unspecified (Lower leg)	0.826175	UR
Union#I606#I60.6 Subarachnoid haemorrhage from other intracranial arteries	0.826252	rec
41200#W02#W02 Other complex reconstruction of hand	0.826966	rec
41202#O714#O71.4 Obstetric high vaginal laceration alone	0.826986	rec
Union#G01#G01 Meningitis in bacterial diseases classified elsewhere	0.827044	rec
40011#8501#Comedocarcinoma	0.827696	rec
Union#M8996#M89.96 Disorder of bone| unspecified (Lower leg)	0.82808	URmtr
40006#D067#D06.7 Other parts of cervix	0.828616	rec
41272#Y678#Y67.8 Other specified harvest of other multiple tissue	0.828761	URmtr
41272#E122#E12.2 Drainage of maxillary antrum using sublabial approach	0.828839	URmtr
41202#G951#G95.1 Vascular myelopathies	0.82886	rec
Union#I613#I61.3 Intracerebral haemorrhage in brain stem	0.82912	URmtr
41272#H625#H62.5 Irrigation of bowel NEC	0.829257	UR
Union#O363#O36.3 Maternal care for signs of foetal hypoxia	0.829323	URmtr
41200#E291#E29.1 Total laryngectomy	0.829423	rec
Union#O699#O69.9 Labour and delivery complicated by cord complication| unspecified	0.829606	URmtr
41272#P263#P26.3 Removal of supporting pessary from vagina	0.829677	rec
41202#Z370#Z37.0 Single live birth	0.830193	rec
Source of report of Q68 (other congenital musculoskeletal deformities)	0.830235	rec
41200#Q13#Q13 Introduction of gamete into uterine cavity	0.830339	ptv
41272#G55#G55 Diagnostic endoscopic examination of duodenum	0.830471	rec
41202#H534#H53.4 Visual field defects	0.830577	rec
Source of report of J16 (pneumonia due to other infectious organisms, not elsewhere classified)	0.830646	rec
41272#Q082#Q08.2 Vaginal hysterectomy and excision of periuterine tissue NEC	0.83086	rec
41202#M0649#M06.49 Inflammatory polyarthropathy (Site unspecified)	0.831296	UR
20002#1239#cushings syndrome	0.831543	rec
41200#S361#S36.1 Full thickness autograft of skin to head or neck	0.832007	rec
Union#C699#C69.9 Eye| unspecified	0.832207	ptv
41272#B101#B10.1 Excision of thyroglossal cyst	0.832506	rec
41200#D26#D26 Operations on vestibular apparatus	0.832758	UR
Union#N912#N91.2 Amenorrhoea| unspecified	0.832902	rec
41202#M7112#M71.12 Other infective bursitis (Upper arm)	0.833241	URmtr
41200#B318#B31.8 Other specified other plastic operations on breast	0.833361	rec
Union#D164#D16.4 Bones of skull and face	0.833969	URmtr
41200#M064#M06.4 Attention to nephrostomy tube NEC	0.834533	UR
41202#Q53#Q53 Undescended testicle	0.834644	rec
41272#Q119#Q11.9 Unspecified other evacuation of contents of uterus	0.834794	rec
41272#X342#X34.2 Transfusion of plasma NEC	0.834946	rec
41200#N302#N30.2 Freeing of adhesions of prepuce	0.835082	ptv
41202#M244#M24.4 Recurrent dislocation and subluxation of joint	0.835356	rec
41272#D012#D01.2 Partial excision of external ear	0.836244	ptv
41272#J61#J61 Open drainage of lesion of pancreas	0.83626	rec
41272#K44#K44 Other replacement of coronary artery	0.836543	URmtr
Union#M7227#M72.27 Plantar fascial fibromatosis-Ankle|Foot	0.836668	rec
40002#C64#C64 Malignant neoplasm of kidney| except renal pelvis	0.837467	rec
Union#M000#M00.0 Staphylococcal arthritis and polyarthritis	0.837503	rec
41200#T808#T80.8 Other specified release of contracture of muscle	0.837593	rec
41200#V295#V29.5 Primary anterior excision of cervical intervertebral disc NEC	0.838262	rec
41200#T452#T45.2 Image controlled percutaneous drainage of pelvic abscess	0.838563	rec
41272#G643#G64.3 Endoscopic insertion of tubal prosthesis into jejunum	0.838605	UR
41200#S603#S60.3 Tattooing of skin	0.839266	rec
Union#E882#E88.2 Lipomatosis| not elsewhere classified	0.839481	UR
41272#V144#V14.4 Excision of lesion of mandible	0.839805	URmtr
41272#D124#D12.4 Exploration of mastoid	0.839818	rec
41202#S680#S68.0 Traumatic amputation of thumb (complete)(partial)	0.839919	ptv
41272#C05#C05 Plastic repair of orbit	0.839986	rec
Union#M759#M75.9 Shoulder lesion| unspecified	0.840118	rec
Source of report of N98 (complications associated with artificial fertilisation)	0.84019	rec
41202#C902#C90.2 Plasmacytoma| extramedullary	0.840464	rec
Union#O235#O23.5 Infections of the genital tract in pregnancy	0.840592	rec
41202#T829#T82.9 Unspecified complication of cardiac and vascular prosthetic device| implant and graft	0.840627	URmtr
41202#G458#G45.8 Other transient cerebral ischaemic attacks and related syndromes	0.840762	rec
Union#J16#J16 Pneumonia due to other infectious organisms| not elsewhere classified	0.840793	rec
41200#B273#B27.3 Total mastectomy and excision of pectoralis minor muscle	0.841511	rec
Union#E032#E03.2 Hypothyroidism due to medicaments and other exogenous substances	0.841596	ptv
Union#I823#I82.3 Embolism and thrombosis of renal vein	0.842117	ptv
Union#D091#D09.1 Other and unspecified urinary organs	0.842477	rec
Union#B005#B00.5 Herpesviral ocular disease	0.843525	rec
Union#M2536#M25.36 Other instability of joint (Lower leg)	0.843531	rec
41202#O210#O21.0 Mild hyperemesis gravidarum	0.843629	rec
41272#Z651#Z65.1 Mandible	0.844021	rec
41200#T699#T69.9 Unspecified freeing of tendon	0.844202	rec
41200#W888#W88.8 Other specified diagnostic endoscopic examination of other joint	0.844235	UR
41272#T918#T91.8 Other specified operations on sentinel lymph node	0.844263	rec
41200#B332#B33.2 Capsulotomy of breast	0.844355	rec
41200#X559#X55.9 Unspecified other operations on unspecified organ	0.84448	URmtr
Union#S900#S90.0 Contusion of ankle	0.844612	rec
41272#R213#R21.3 Mid forceps cephalic delivery with rotation	0.844791	rec
41202#N304#N30.4 Irradiation cystitis	0.844918	URmtr
41202#I482#I48.2 Chronic atrial fibrillation	0.844974	URmtr
Union#H044#H04.4 Chronic inflammation of lachrymal passages	0.845029	rec
Union#T242#T24.2 Burn of second degree of hip and lower limb| except ankle and foot	0.845066	rec
Union#S053#S05.3 Ocular laceration without prolapse or loss of intraocular tissue	0.845504	rec
Union#N842#N84.2 Polyp of vagina	0.8456	rec
Union#H698#H69.8 Other specified disorders of Eustachian tube	0.846389	rec
41272#Y061#Y06.1 Marsupialisation of organ NOC	0.846405	rec
Union#G472#G47.2 Disorders of the sleep-wake schedule	0.846637	URmtr
Union#M2401#M24.01 Loose body in joint (Shoulder region)	0.846686	rec
40002#BlockN00-N08#N00-N08 Glomerular diseases	0.846722	rec
41272#H079#H07.9 Unspecified other excision of right hemicolon	0.846866	rec
Union#K745#K74.5 Biliary cirrhosis| unspecified	0.847014	rec
41202#N91#N91 Absent| scanty and rare menstruation	0.847121	rec
40006#C570#C57.0 Fallopian tube	0.847292	rec
41200#H358#H35.8 Other specified fixation of rectum for prolapse	0.847917	rec
Source of report of O10 (pre-existing hypertension complicating pregnancy, childbirth and the puerperium)	0.847918	rec
41202#O692#O69.2 Labour and delivery complicated by other cord entanglement	0.848088	rec
41200#D26#D26 Operations on vestibular apparatus	0.848659	ptv
41202#M7916#M79.16 Myalgia (Lower leg)	0.84877	rec
41202#D136#D13.6 Pancreas	0.8488	URmtr
Union#R879#R87.9 Unspecified abnormal finding	0.848807	rec
41272#P131#P13.1 Drainage of female perineum	0.848812	rec
41202#S927#S92.7 Multiple fractures of foot	0.849001	URmtr
Union#BlockV20-V29#V20-V29 Motorcycle rider injured in transport accident	0.849301	ptv
41200#X559#X55.9 Unspecified other operations on unspecified organ	0.849325	UR
40002#A49#A49 Bacterial infection of unspecified site	0.849381	ptv
Union#T421#T42.1 Iminostilbenes	0.849418	rec
41272#M736#M73.6 Urethroplasty NEC	0.849429	rec
40001#I710#I71.0 Dissection of aorta [any part]	0.849595	URmtr
41202#M2413#M24.13 Other articular cartilage disorders (Forearm)	0.849644	rec
40002#C90#C90 Multiple myeloma and malignant plasma cell neoplasms	0.849648	UR
41202#I614#I61.4 Intracerebral haemorrhage in cerebellum	0.849848	rec
Union#O009#O00.9 Ectopic pregnancy| unspecified	0.849856	rec
41272#N119#N11.9 Unspecified operations on hydrocele sac	0.849893	URmtr
41272#Y678#Y67.8 Other specified harvest of other multiple tissue	0.850007	ptv
41202#N420#N42.0 Calculus of prostate	0.850405	URmtr
41272#U27#U27 Diagnostic application tests on skin	0.8505	rec
41200#S493#S49.3 Removal of skin expander from subcutaneous tissue of breast	0.850643	rec
41202#Z438#Z43.8 Attention to other artificial openings	0.850856	URmtr
41200#U338#U33.8 Other specified other diagnostic tests	0.851002	URmtr
41200#W921#W92.1 Biopsy of lesion of joint NEC	0.851037	raredmgmtr
Union#I613#I61.3 Intracerebral haemorrhage in brain stem	0.851237	UR
41200#M294#M29.4 Endoscopic dilation of ureter	0.851457	ptv
41202#O219#O21.9 Vomiting of pregnancy| unspecified	0.851477	rec
41200#W064#W06.4 Total excision of sesamoid bone NEC	0.851586	rec
Union#L942#L94.2 Calcinosis cutis	0.851594	URmtr
41272#X396#X39.6 Intraocular administration of therapeutic substance	0.851707	URmtr
Union#M1093#M10.93 Gout| unspecified (Forearm)	0.851737	rec
41200#E33#E33 Other open operations on larynx	0.851876	rec
40006#D044#D04.4 Skin of scalp and neck	0.852221	URmtr
41272#G584#G58.4 Partial jejunectomy and anastomosis of jejunum to ileum	0.852411	rec
40002#T818#T81.8 Other complications of procedures| not elsewhere classified	0.85244	URmtr
41272#M712#M71.2 Implantation of radioactive substance into prostate	0.852596	ptv5pcnt
41272#Y631#Y63.1 Harvest of flap of latissimus dorsi muscle NEC	0.852759	rec
40006#C029#C02.9 Tongue| unspecified	0.853119	rec
41202#Z874#Z87.4 Personal history of diseases of the genito-urinary system	0.853269	ptv
41200#W971#W97.1 Primary total prosthetic replacement of shoulder joint not using cement	0.853278	rec
41200#B358#B35.8 Other specified operations on nipple	0.853451	URmtr
41272#Z088#Z08.8 Specified brachial plexus NEC	0.853597	rec
41272#G584#G58.4 Partial jejunectomy and anastomosis of jejunum to ileum	0.853621	raredmgmtr
Union#T829#T82.9 Unspecified complication of cardiac and vascular prosthetic device| implant and graft	0.853715	URmtr
41202#M6285#M62.85 Other specified disorders of muscle (Pelvic region and thigh)	0.853814	rec
40002#K760#K76.0 Fatty (change of) liver| not elsewhere classified	0.853872	raredmg
41200#R34#R34 Other obstetric operations	0.853955	rec
41202#S7240#S72.40 Fracture of lower end of femur (closed)	0.853995	rec
41272#J39#J39 Other therapeutic endoscopic operations on ampulla of Vater	0.854091	UR
41272#T721#T72.1 Reconstruction of sheath of tendon	0.854214	rec
41272#Y953#Y95.3 From 9 weeks to < 14 weeks gestational age	0.854595	rec
41272#T772#T77.2 Wide excision of muscle	0.854611	URmtr
41272#V269#V26.9 Unspecified revisional decompression operations on lumbar spine	0.854682	URmtr
41272#Q172#Q17.2 Endoscopic cauterisation of lesion of uterus	0.854819	rec
40002#C90#C90 Multiple myeloma and malignant plasma cell neoplasms	0.854854	URmtr
41202#N905#N90.5 Atrophy of vulva	0.854868	rec
41202#Q273#Q27.3 Peripheral arteriovenous malformation	0.854916	rec
Union#I110#I11.0 Hypertensive heart disease with (congestive) heart failure	0.855078	URmtr
41200#G65#G65 Diagnostic endoscopic examination of jejunum	0.855182	UR
41272#C465#C46.5 Deep lamellar graft to cornea	0.855194	rec
41202#A499#A49.9 Bacterial infection| unspecified	0.855232	rec
Union#M5438#M54.38 Sciatica (Sacral and sacrococcygeal region)	0.855245	URmtr
41202#S564#S56.4 Injury of extensor muscle and tendon of other finger(s) at forearm level	0.85533	rec
41272#Z613#Z61.3 Axillary lymph node	0.855408	rec
Union#G501#G50.1 Atypical facial pain	0.855506	rec
41272#D26#D26 Operations on vestibular apparatus	0.855572	UR
41200#A844#A84.4 Evoked potential recording	0.855596	rec
41202#S700#S70.0 Contusion of hip	0.855642	rec
Union#T829#T82.9 Unspecified complication of cardiac and vascular prosthetic device| implant and graft	0.855761	UR
20002#1450#monoclonal gammopathy|not myeloma	0.855841	rec
41200#W743#W74.3 Reconstruction of extra-articular ligament NEC	0.85587	URmtr
40011#8470#Mucinous cystadenocarcinoma| NOS	0.855893	rec
41272#F042#F04.2 Reconstruction of lip using skin flap	0.855997	rec
Union#E882#E88.2 Lipomatosis| not elsewhere classified	0.856051	URmtr
41272#J72#J72 Other operations on spleen	0.856142	rec
41272#X293#X29.3 Continuous subcutaneous infusion of therapeutic substance NEC	0.856176	ptv
41202#O149#O14.9 Preeclampsia| unspecified	0.856278	rec
41272#A384#A38.4 Extirpation of lesion of meninges of parasagittal region of brain	0.856509	URmtr
Union#T849#T84.9 Unspecified complication of internal orthopaedic prosthetic device| implant and graft	0.856577	rec
Union#I823#I82.3 Embolism and thrombosis of renal vein	0.856694	ptv5pcnt
Union#K400#K40.0 Bilateral inguinal hernia| with obstruction| without gangrene	0.856806	rec
41202#O730#O73.0 Retained placenta| without haemorrhage	0.856851	rec
41200#D012#D01.2 Partial excision of external ear	0.856874	ptv
41202#S96#S96 Injury of muscle and tendon at ankle and foot level	0.85701	rec
41272#F348#F34.8 Other specified excision of tonsil	0.857221	rec
41202#O73#O73 Retained placenta and membranes| without haemorrhage	0.857317	rec
Source of report of L12 (pemphigoid)	0.85732	URmtr
Union#M852#M85.2 Hyperostosis of skull	0.857553	rec
41200#B278#B27.8 Other specified total excision of breast	0.85756	rec
41202#O28#O28 Abnormal findings on antenatal screening of mother	0.857708	URmtr
Union#S0280#S02.80 Fractures of other skull and facial bones (closed)	0.857742	rec
41202#H044#H04.4 Chronic inflammation of lachrymal passages	0.85778	rec
41200#Q052#Q05.2 Dilation of cervix uteri	0.857851	rec
41272#Q088#Q08.8 Other specified vaginal excision of uterus	0.858081	UR
41272#P053#P05.3 Marsupialisation of lesion of vulva	0.858256	rec
41200#W668#W66.8 Other specified primary closed reduction of traumatic dislocation of joint	0.858259	rec
Union#N766#N76.6 Ulceration of vulva	0.858358	rec
Union#A071#A07.1 Giardiasis [lambliasis]	0.858493	raredmgmtr
41272#Y408#Y40.8 Other specified dilation of organ NOC	0.85856	rec
Union#C680#C68.0 Urethra	0.858573	rec
41202#Z438#Z43.8 Attention to other artificial openings	0.858686	UR
41200#T09#T09 Other open operations on pleura	0.858813	rec
41200#S603#S60.3 Tattooing of skin	0.858862	UR
20001#1071#metastatic cancer (unknown primary)	0.858979	rec
41200#P222#P22.2 Anterior colporrhaphy and amputation of cervix uteri NEC	0.859057	raredmgmtr
41272#A704#A70.4 Insertion of neurostimulator electrodes into peripheral nerve	0.859268	rec
41202#D162#D16.2 Long bones of lower limb	0.85938	UR
40006#C79#C79 Secondary malignant neoplasm of other sites	0.859394	URmtr
41202#H521#H52.1 Myopia	0.859412	ptv
20002#1509#gastroenteritis|dysentry	0.859571	rec
41200#R23#R23 Cephalic vaginal delivery with abnormal presentation of head at delivery without instrument	0.859906	rec
41272#W809#W80.9 Unspecified debridement and irrigation of joint	0.859918	ptv
Union#O324#O32.4 Maternal care for high head at term	0.860119	rec
41200#T421#T42.1 Endoscopic resection of lesion of peritoneum	0.860343	URmtr
40011#8472#Mucinous cystic tumor of borderline malignancy	0.860471	rec
Union#H311#H31.1 Choroidal degeneration	0.86067	rec
41202#C670#C67.0 Trigone of bladder	0.860734	URmtr
41202#H579#H57.9 Disorder of eye and adnexa| unspecified	0.860837	rec
41202#T886#T88.6 Anaphylactic shock due to adverse effect of correct drug or medicament properly administered	0.860881	rec
41272#H352#H35.2 Posterior fixation of rectum using prosthetic material	0.861035	rec
41272#V418#V41.8 Other specified instrumental correction of deformity of spine	0.861154	rec
41200#V174#V17.4 Removal of fixation from mandible	0.861204	URmtr
41200#E274#E27.4 Removal of foreign body from pharynx	0.861232	rec
41272#G215#G21.5 Insertion of stent into oesophagus NEC	0.86127	UR
41272#Z621#Z62.1 Fascia	0.86132	rec
20002#1431#hyperprolactinaemia	0.861378	URmtr
Union#E032#E03.2 Hypothyroidism due to medicaments and other exogenous substances	0.861434	URmtr
Union#E032#E03.2 Hypothyroidism due to medicaments and other exogenous substances	0.861438	UR
41202#Z438#Z43.8 Attention to other artificial openings	0.861452	rec
Union#N16#N16 Renal tubulo-interstitial disorders in diseases classified elsewhere	0.86162	URmtr
41272#G65#G65 Diagnostic endoscopic examination of jejunum	0.861622	UR
41202#T876#T87.6 Other and unspecified complications of amputation stump	0.861704	rec
41200#X558#X55.8 Other specified other operations on unspecified organ	0.861903	UR
41272#M56#M56 Therapeutic endoscopic operations on outlet of female bladder	0.861987	rec
40006#C845#C84.5 Other and unspecified T-cell lymphomas	0.862047	ptv
41202#J00#J00 Acute nasopharyngitis [common cold]	0.862052	rec
Union#C68#C68 Malignant neoplasm of other and unspecified urinary organs	0.862078	rec
Union#W25#W25 Contact with sharp glass	0.86221	ptv
Source of report of D84 (other immunodeficiencies)	0.862383	UR
40002#I70#I70 Atherosclerosis	0.862426	raredmgmtr
40006#D061#D06.1 Exocervix	0.862431	rec
41272#K659#K65.9 Unspecified catheterisation of heart	0.862543	rec
Union#M8445#M84.45 Pathological fracture| not elsewhere classified (Pelvic region and thigh)	0.862786	URmtr
41272#W592#W59.2 Fusion of first metatarsophalangeal joint and excision of lesser metatarsophalangeal joint	0.862906	rec
41272#M511#M51.1 Abdominoperineal suspension of urethra	0.862942	rec
41272#Y205#Y20.5 Percutaneous biopsy NOC	0.863265	ptv
41200#G65#G65 Diagnostic endoscopic examination of jejunum	0.863357	URmtr
41200#G191#G19.1 Diagnostic endoscopic examination of oesophagus and biopsy of lesion of oesophagus using rigid oesophagoscope	0.863399	URmtr
41272#Z368#Z36.8 Specified branch of thoracic aorta NEC	0.863449	rec
41272#H08#H08 Excision of transverse colon	0.863466	URmtr
41202#S063#S06.3 Focal brain injury	0.863486	ptv
41202#K118#K11.8 Other diseases of salivary glands	0.8635	rec
41202#M2415#M24.15 Other articular cartilage disorders (Pelvic region and thigh)	0.863583	UR
Union#M2437#M24.37 Pathological dislocation and subluxation of joint| not elsewhere classified (Ankle and foot)	0.863602	rec
41200#M442#M44.2 Endoscopic extraction of calculus of bladder NEC	0.863738	ptv
41272#Q541#Q54.1 Suspension of uterus NEC	0.863752	rec
Union#L920#L92.0 Granuloma annulare	0.863774	rec
41202#M1907#M19.07 Primary arthrosis of other joints (Ankle and foot)	0.863823	rec
41200#P29#P29 Other operations on vagina	0.86385	rec
41202#N304#N30.4 Irradiation cystitis	0.863862	UR
41202#M488#M48.8 Other specified spondylopathies	0.863892	ptv
41200#W921#W92.1 Biopsy of lesion of joint NEC	0.863966	raredmg
41200#M15#M15 Operations on kidney along nephrostomy tube track	0.864098	URmtr
Union#H341#H34.1 Central retinal artery occlusion	0.864119	rec
Union#R411#R41.1 Anterograde amnesia	0.864146	URmtr
41202#C902#C90.2 Plasmacytoma| extramedullary	0.864283	ptv
41272#Q29#Q29 Open reversal of female sterilisation	0.864338	URmtr
41200#L875#L87.5 Local excision of varicose vein of leg	0.864345	rec
41200#W592#W59.2 Fusion of first metatarsophalangeal joint and excision of lesser metatarsophalangeal joint	0.864428	rec
40006#C029#C02.9 Tongue| unspecified	0.864551	URmtr
41200#W592#W59.2 Fusion of first metatarsophalangeal joint and excision of lesser metatarsophalangeal joint	0.864556	URmtr
41272#F384#F38.4 Destruction of lesion of mouth NEC	0.864768	rec
Union#D849#D84.9 Immunodeficiency| unspecified	0.864798	URmtr
41272#Z861#Z86.1 Midtarsal joint	0.864804	rec
41272#S429#S42.9 Unspecified suture of skin of other site	0.864864	URmtr
41272#O192#O19.2 Endoscopic excision of infrapatellar fat pad	0.864946	rec
41202#M518#M51.8 Other specified intervertebral disk disorders	0.864947	URmtr
Union#I670#I67.0 Dissection of cerebral arteries| nonruptured	0.86499	URmtr
41202#E65#E65 Localised adiposity	0.865	rec
41272#Y24#Y24 Microvascular repair of organ NOC	0.865012	rec
40002#I609#I60.9 Subarachnoid haemorrhage| unspecified	0.865017	UR
Union#G472#G47.2 Disorders of the sleep-wake schedule	0.865024	ptv
Source of report of B94 (sequelae of other and unspecified infectious and parasitic diseases)	0.865097	ptv
41202#M0649#M06.49 Inflammatory polyarthropathy (Site unspecified)	0.865247	rec
Union#T230#T23.0 Burn of unspecified degree of wrist and hand	0.865254	URmtr
41200#R151#R15.1 Medical induction of labour	0.86534	rec
Union#O718#O71.8 Other specified obstetric trauma	0.865349	ptv
40002#I609#I60.9 Subarachnoid haemorrhage| unspecified	0.865374	URmtr
41200#F168#F16.8 Other specified other operations on tooth	0.865374	rec
41202#Z032#Z03.2 Observation for suspected mental and behavioural disorders	0.865431	rec
Union#O624#O62.4 Hypertonic| incoordinate and prolonged uterine contractions	0.865487	raredmgmtr
Union#O860#O86.0 Infection of obstetric surgical wound	0.865525	ptv
41202#N830#N83.0 Follicular cyst of ovary	0.865734	rec
41200#X376#X37.6 Intramuscular hormone therapy	0.865782	rec
41272#Q176#Q17.6 Endoscopic microwave ablation of endometrium	0.866117	rec
41272#Y205#Y20.5 Percutaneous biopsy NOC	0.866169	ptv5pcnt
Union#M8401#M84.01 Malunion of fracture (Shoulder region)	0.866189	URmtr
41202#M2339#M23.39 Other meniscus derangements (Unspecified ligament or Unspecified meniscus)	0.866203	rec
41202#K279#K27.9 Unspecified as acute or chronic| without haemorrhage or perforation	0.866427	URmtr
41200#C298#C29.8 Other specified other operations on lacrimal apparatus	0.866484	rec
41272#X376#X37.6 Intramuscular hormone therapy	0.866607	rec
Union#F15#F15 Mental and behavioural disorders due to use of other stimulants| including caffeine	0.866619	URmtr
41202#O044#O04.4 Incomplete| without complication	0.8668	URmtr
41200#K561#K56.1 Transluminal insertion of pulsation balloon into aorta	0.866801	URmtr
Union#K006#K00.6 Disturbances in tooth eruption	0.86687	rec
Union#S9210#S92.10 Fracture of talus (closed)	0.866872	rec
40002#C900#C90.0 Multiple myeloma	0.866935	URmtr
41272#X559#X55.9 Unspecified other operations on unspecified organ	0.866949	URmtr
41202#S2200#S22.00 Fracture of thoracic vertebra (closed)	0.866966	UR
41272#X559#X55.9 Unspecified other operations on unspecified organ	0.867081	UR
Source of report of Q74 (other congenital malformations of limb(s))	0.867376	rec
Union#R462#R46.2 Strange and inexplicable behaviour	0.867394	rec
41202#S680#S68.0 Traumatic amputation of thumb (complete)(partial)	0.867447	ptv5pcnt
41200#H233#H23.3 Endoscopic laser destruction of lesion of lower bowel using fibreoptic sigmoidoscope	0.867489	ptv
41272#W354#W35.4 Therapeutic drilling of bone NEC	0.867508	rec
41202#N971#N97.1 Female infertility of tubal origin	0.867515	rec
41202#M32#M32 Systemic lupus erythematosus	0.867548	rec
41272#T303#T30.3 Reopening of abdomen NEC	0.867566	rec
Union#M5418#M54.18 Radiculopathy (Sacral and sacrococcygeal region)	0.867592	rec
Union#O98#O98 Maternal infectious and parasitic diseases classifiable elsewhere but complicating pregnancy| childbirth and the puerperium	0.867607	rec
41202#O421#O42.1 Premature rupture of membranes| onset of labour after 24 hours	0.867631	rec
41200#K252#K25.2 Xenograft replacement of mitral valve	0.867648	ptv
41202#S730#S73.0 Dislocation of hip	0.867669	rec
41202#M2415#M24.15 Other articular cartilage disorders (Pelvic region and thigh)	0.867721	URmtr
Union#S141#S14.1 Other and unspecified injuries of cervical spinal cord	0.867747	ptv
41272#F43#F43 Other examinations of mouth	0.868027	rec
Union#M2424#M24.24 Disorder of ligament (Hand)	0.8681	rec
Source of report of J70 (respiratory conditions due to other external agents)	0.868187	URmtr
40001#W190#W19.0 Home	0.868205	rec
41202#Z463#Z46.3 Fitting and adjustment of dental prosthetic device	0.868236	ptv
41272#P17#P17 Excision of vagina	0.868287	rec
41200#Q092#Q09.2 Open myomectomy	0.868349	rec
41272#K493#K49.3 Percutaneous transluminal balloon angioplasty of bypass graft of coronary artery	0.868385	ptv
41272#O033#O03.3 Percutaneous transluminal stent assisted coil embolisation of single aneurysm of artery	0.868393	rec
Union#H169#H16.9 Keratitis| unspecified	0.868421	rec
41202#S11#S11 Open wound of neck	0.868631	UR
41202#A411#A41.1 Septicaemia due to other specified staphylococcus	0.868648	ptv
41272#X104#X10.4 Amputation through metatarsal bones	0.868656	UR
41272#P262#P26.2 Insertion of ring pessary into vagina	0.868797	rec
41202#M2417#M24.17 Other articular cartilage disorders (Ankle and foot)	0.868798	UR
41272#T558#T55.8 Other specified release of fascia	0.868808	UR
41202#K858#K85.8 Other acute pancreatitis	0.868834	URmtr
41272#V07#V07 Excision of bone of face	0.868859	raredmgmtr
Union#H439#H43.9 Disorder of vitreous body| unspecified	0.8689	URmtr
41202#L299#L29.9 Pruritus| unspecified	0.868902	rec
41202#M4697#M46.97 Inflammatory spondylopathy| unspecified (Lumbosacral region)	0.868962	raredmgmtr
Union#C21#C21 Malignant neoplasm of anus and anal canal	0.869174	rec
Union#M8985#M89.85 Other specified disorders of bone (Pelvic region and thigh)	0.869268	URmtr
20001#1021#anal cancer	0.869311	ptv5pcnt
41202#M760#M76.0 Gluteal tendinitis	0.869322	ptv
41272#X401#X40.1 Renal dialysis	0.86934	UR
41202#L942#L94.2 Calcinosis cutis	0.869354	URmtr
41272#R348#R34.8 Other specified other obstetric operations	0.869388	rec
Union#W25#W25 Contact with sharp glass	0.869409	URmtr
Union#O991#O99.1 Other diseases of the blood and blood-forming organs and certain disorders involving the immune mechanism complicating pregnancy| childbirth and the puerperium	0.869431	rec
41272#C332#C33.2 Resection of lateral rectus muscle of eye NEC	0.869462	URmtr
Union#O210#O21.0 Mild hyperemesis gravidarum	0.869629	rec
41202#G951#G95.1 Vascular myelopathies	0.869669	URmtr
41200#B293#B29.3 Reconstruction of breast using flap of skin of abdomen NEC	0.869791	URmtr
Union#G900#G90.0 Idiopathic peripheral autonomic neuropathy	0.86997	URmtr
Union#I510#I51.0 Cardiac septal defect| acquired	0.870165	rec
41272#Z171#Z17.1 Medial rectus muscle of eye	0.870204	URmtr
40011#8470#Mucinous cystadenocarcinoma| NOS	0.870411	ptv
Union#N138#N13.8 Other obstructive and reflux uropathy	0.870473	rec
Union#R010#R01.0 Benign and innocent cardiac murmurs	0.870474	URmtr
Source of report of Q16 (congenital malformations of ear causing impairment of hearing)	0.870487	URmtr
Union#O08#O08 Complications following abortion and ectopic and molar pregnancy	0.870566	URmtr
Union#O219#O21.9 Vomiting of pregnancy| unspecified	0.87064	rec
41202#I519#I51.9 Heart disease| unspecified	0.870909	URmtr
41202#D261#D26.1 Corpus uteri	0.87095	rec
40002#BlockS10-S19#S10-S19 Injuries to the neck	0.870966	URmtr
41202#M760#M76.0 Gluteal tendinitis	0.870986	ptv5pcnt
41200#Q351#Q35.1 Endoscopic bilateral cauterisation of fallopian tubes	0.871009	rec
41202#I832#I83.2 Varicose veins of lower extremities with both ulcer and inflammation	0.871121	rec
Union#O267#O26.7 Subluxation of symphysis (pubis) in pregnancy| childbirth and the puerperium	0.871141	rec
41202#M131#M13.1 Monoarthritis| not elsewhere classified	0.871261	rec
Union#Q439#Q43.9 Congenital malformation of intestine| unspecified	0.87127	rec
41202#S4290#S42.90 Fracture of shoulder girdle| part unspecified (closed)	0.871356	rec
41200#E519#E51.9 Unspecified diagnostic endoscopic examination of lower respiratory tract using rigid bronchoscope	0.871364	rec
41272#Q50#Q50 Diagnostic endoscopic examination of ovary	0.871453	rec
41272#Z65#Z65 Jaw	0.871597	rec
41272#Z744#Z74.4 Second to tenth rib	0.871797	URmtr
Union#D802#D80.2 Selective deficiency of immunoglobulin A [IgA]	0.871822	UR
Union#M968#M96.8 Other postprocedural musculoskeletal disorders	0.871901	URmtr
41272#X652#X65.2 Delivery of a fraction of intracavitary radiotherapy	0.871967	rec
Union#C670#C67.0 Trigone of bladder	0.871988	UR
41200#C142#C14.2 Graft of skin to eyelid	0.87199	rec
Union#A071#A07.1 Giardiasis [lambliasis]	0.872002	rec
Union#H608#H60.8 Other otitis externa	0.872017	URmtr
41202#E878#E87.8 Other disorders of electrolyte and fluid balance| not elsewhere classified	0.872077	rec
41200#E426#E42.6 Replacement of tracheostomy tube	0.872173	URmtr
41202#T780#T78.0 Anaphylactic shock due to adverse food reaction	0.872209	ptv
Union#H048#H04.8 Other disorders of lachrymal system	0.872393	URmtr
Union#C678#C67.8 Overlapping lesion of bladder	0.872442	URmtr
Union#I7090#I70.90 Generalized and unspecified atherosclerosis (without gangrene)	0.872492	rec
41200#W659#W65.9 Unspecified primary open reduction of traumatic dislocation of joint	0.872532	URmtr
Union#H439#H43.9 Disorder of vitreous body| unspecified	0.872574	ptv
41272#R053#R05.3 Percutaneous sampling of chorionic villus	0.872584	rec
Union#F15#F15 Mental and behavioural disorders due to use of other stimulants| including caffeine	0.872631	rec
41272#S38#S38 Graft of mucosa	0.872664	URmtr
41202#BlockH55-H59#H55-H59 Other disorders of eye and adnexa	0.872867	rec
Union#E069#E06.9 Thyroiditis| unspecified	0.87289	rec
41202#I301#I30.1 Infective pericarditis	0.872917	ptv
Union#N944#N94.4 Primary dysmenorrhoea	0.872949	syn
41202#N818#N81.8 Other female genital prolapse	0.872972	rec
41272#H426#H42.6 Perineal repair of prolapse of rectum NEC	0.873039	rec
41272#L689#L68.9 Unspecified repair of other artery	0.873077	ptv
41272#J01#J01 Transplantation of liver	0.873081	rec
Union#M6285#M62.85 Other specified disorders of muscle (Pelvic region and thigh)	0.873092	rec
41200#P222#P22.2 Anterior colporrhaphy and amputation of cervix uteri NEC	0.873115	rec
41272#Y903#Y90.3 Scanning NEC	0.873216	UR
41202#B379#B37.9 Candidiasis| unspecified	0.873306	URmtr
40002#X59#X59 Exposure to unspecified factor	0.873362	rec
41200#W921#W92.1 Biopsy of lesion of joint NEC	0.873408	UR
41202#T780#T78.0 Anaphylactic shock due to adverse food reaction	0.873448	ptv5pcnt
41200#Q088#Q08.8 Other specified vaginal excision of uterus	0.873573	rec
41272#S274#S27.4 Random pattern local flap of skin NEC	0.873607	rec
41272#Q232#Q23.2 Salpingoophorectomy of remaining solitary fallopian tube and ovary	0.873689	raredmgmtr
20002#1431#hyperprolactinaemia	0.873698	raredmgmtr
41272#Z339#Z33.9 Heart NEC	0.873742	URmtr
20002#1507#haemochromatosis	0.873771	UR
41200#T703#T70.3 Adjustment to muscle origin of tendon	0.87389	rec
41272#H042#H04.2 Panproctocolectomy and anastomosis of ileum to anus and creation of pouch HFQ	0.8739	ptv
41272#E258#E25.8 Other specified diagnostic endoscopic examination of pharynx	0.873981	URmtr
41272#R20#R20 Other breech delivery	0.873986	rec
Union#G444#G44.4 Drug-induced headache| not elsewhere classified	0.874082	rec
Union#W100#W10.0 Home	0.874085	rec
Union#D061#D06.1 Exocervix	0.874088	rec
41272#C799#C79.9 Unspecified operations on vitreous body	0.874129	ptv
Union#N896#N89.6 Tight hymenal ring	0.874184	rec
41200#G191#G19.1 Diagnostic endoscopic examination of oesophagus and biopsy of lesion of oesophagus using rigid oesophagoscope	0.874204	UR
Union#M123#M12.3 Palindromic rheumatism	0.874309	rec
41272#C332#C33.2 Resection of lateral rectus muscle of eye NEC	0.874312	rec
41200#M442#M44.2 Endoscopic extraction of calculus of bladder NEC	0.874411	ptv5pcnt
Union#T141#T14.1 Open wound of unspecified body region	0.874498	ptv
41272#M26#M26 Therapeutic nephroscopic operations on ureter	0.87455	rec
41200#O033#O03.3 Percutaneous transluminal stent assisted coil embolisation of single aneurysm of artery	0.874577	rec
Union#T406#T40.6 Other and unspecified narcotics	0.874611	ptv
41202#K740#K74.0 Hepatic fibrosis	0.874632	rec
41272#T866#T86.6 Sampling of para-aortic lymph nodes	0.874642	rec
Union#O808#O80.8 Other single spontaneous delivery	0.874681	rec
41202#T829#T82.9 Unspecified complication of cardiac and vascular prosthetic device| implant and graft	0.874753	UR
Union#M6646#M66.46 Spontaneous rupture of other tendons (Lower leg)	0.874859	rec
Union#N820#N82.0 Vesicovaginal fistula	0.874993	rec
41202#S617#S61.7 Multiple open wounds of wrist and hand	0.875026	raredmgmtr
41202#E893#E89.3 Postprocedural hypopituitarism	0.87507	ptv
41272#U541#U54.1 Delivery of rehabilitation for acute cardiac disorders	0.875081	URmtr
41272#F092#F09.2 Surgical removal of impacted tooth NEC	0.87518	rec
41272#J088#J08.8 Other specified therapeutic endoscopic operations on liver using laparoscope	0.875279	UR
41272#T288#T28.8 Other specified other repair of anterior abdominal wall	0.87529	raredmgmtr
Union#W20#W20 Struck by thrown| projected or falling object	0.875419	rec
41272#Z337#Z33.7 Ventricle of heart	0.875536	URmtr
41200#U261#U26.1 Glomerular filtration rate testing	0.875579	rec
41202#S820#S82.0 Fracture of patella	0.875605	rec
Union#M952#M95.2 Other acquired deformity of head	0.875669	rec
Source of report of J70 (respiratory conditions due to other external agents)	0.875703	UR
41200#C473#C47.3 Removal of suture from cornea	0.875742	raredmgmtr
41200#H426#H42.6 Perineal repair of prolapse of rectum NEC	0.875765	rec
41272#O19#O19 Other therapeutic endoscopic operations on other joint structure	0.875807	rec
41200#W51#W51 Other prosthetic replacement of head of humerus	0.875814	rec
Union#H049#H04.9 Disorder of lachrymal system| unspecified	0.875872	UR
41272#X62#X62 Assessment	0.875933	URmtr
Union#E893#E89.3 Postprocedural hypopituitarism	0.876073	URmtr
Union#K732#K73.2 Chronic active hepatitis| not elsewhere classified	0.876091	ptv
41200#Q559#Q55.9 Unspecified other examination of female genital tract	0.876138	rec
41272#H061#H06.1 Extended right hemicolectomy and end to end anastomosis	0.876138	ptv
Union#K118#K11.8 Other diseases of salivary glands	0.876247	rec
Union#D401#D40.1 Testis	0.876266	syn
41202#Z523#Z52.3 Bone marrow donor	0.876358	rec
22139#Doctor diagnosed asbestosis	0.87645	ptv
41200#E098#E09.8 Other specified operations on external nose	0.876465	ptv
41200#F102#F10.2 Upper dental clearance	0.876522	URmtr
40006#C340#C34.0 Main bronchus	0.876568	ptv5pcnt
41202#J988#J98.8 Other specified respiratory disorders	0.876613	UR
Union#D136#D13.6 Pancreas	0.876705	URmtr
41272#V468#V46.8 Other specified fixation of fracture of spine	0.876711	rec
41202#S680#S68.0 Traumatic amputation of thumb (complete)(partial)	0.876721	rec
41200#G643#G64.3 Endoscopic insertion of tubal prosthesis into jejunum	0.876746	URmtr
41200#S603#S60.3 Tattooing of skin	0.876813	URmtr
41200#L394#L39.4 Arteriography of subclavian artery	0.876815	ptv
41202#M2331#M23.31 Other meniscus derangements (Anterior cruciate ligament or Anterior horn of medial meniscus)	0.876889	ptv5pcnt
41202#T780#T78.0 Anaphylactic shock due to adverse food reaction	0.876997	rec
41200#F102#F10.2 Upper dental clearance	0.877016	UR
41272#B273#B27.3 Total mastectomy and excision of pectoralis minor muscle	0.877022	rec
41272#G698#G69.8 Other specified excision of ileum	0.877035	rec
41200#R291#R29.1 Manual removal of placenta from delivered uterus	0.877125	rec
Union#T568#T56.8 Other metals	0.877223	rec
Union#M711#M71.1 Other infective bursitis	0.877327	UR
Source of report of P03 (foetus and newborn affected by other complications of labour and delivery)	0.877385	rec
41272#Z307#Z30.7 Ampulla of Vater	0.877496	rec
40001#I11#I11 Hypertensive heart disease	0.877556	URmtr
41200#C012#C01.2 Enucleation of eye	0.8776	rec
41272#P133#P13.3 Female perineoplasty	0.877672	rec
41272#Y358#Y35.8 Other specified introduction of removable radioactive material into organ NOC	0.877717	rec
41200#U093#U09.3 Magnetic resonance imaging of pelvis	0.877736	rec
41200#W921#W92.1 Biopsy of lesion of joint NEC	0.877756	ptvraredmg
41202#O722#O72.2 Delayed and secondary postpartum haemorrhage	0.877805	rec
41200#H352#H35.2 Posterior fixation of rectum using prosthetic material	0.877819	rec
40006#C029#C02.9 Tongue| unspecified	0.877856	ptvraredmg
41200#C126#C12.6 Wedge excision of lesion of eyelid	0.877866	URmtr
41200#T621#T62.1 Total excision of bursa	0.877932	raredmgmtr
41202#I260#I26.0 Pulmonary embolism with mention of acute cor pulmonale	0.877956	rec
41200#G742#G74.2 Creation of temporary ileostomy	0.878048	rec
41200#M15#M15 Operations on kidney along nephrostomy tube track	0.878059	UR
41272#S263#S26.3 Random pattern local subcutaneous pedicle flap of skin to head or neck	0.878061	rec
41272#Y092#Y09.2 Injection of other destructive substance into organ NOC	0.8781	ptv
40002#BlockS20-S29#S20-S29 Injuries to the thorax	0.878114	ptv
41272#P131#P13.1 Drainage of female perineum	0.878232	URmtr
40011#9537#Transitional meningioma	0.878318	rec
Union#M968#M96.8 Other postprocedural musculoskeletal disorders	0.878334	rec
41202#Z53#Z53 Persons encountering health services for specifie procedures| not carried out	0.878362	UR
41200#D103#D10.3 Cortical mastoidectomy	0.878376	ptv
41200#T421#T42.1 Endoscopic resection of lesion of peritoneum	0.878491	UR
41272#B343#B34.3 Excision of lesion of mammary duct	0.878504	ptv5pcnt
41200#V333#V33.3 Primary anterior excision of lumbar intervertebral disc and interbody fusion of joint of lumbar spine	0.878573	rec
40006#C340#C34.0 Main bronchus	0.878635	URmtr
Union#M711#M71.1 Other infective bursitis	0.878717	URmtr
41200#W50#W50 Prosthetic replacement of head of humerus not using cement	0.878771	rec
41200#G436#G43.6 Fibreoptic endoscopic injection therapy to lesion of upper gastrointestinal tract NEC	0.878787	rec
40006#C029#C02.9 Tongue| unspecified	0.878789	raredmg
41200#H519#H51.9 Unspecified excision of haemorrhoid	0.878798	URmtr
41272#M678#M67.8 Other specified other therapeutic endoscopic operations on prostate	0.878807	ptv
41202#H439#H43.9 Disorder of vitreous body| unspecified	0.87886	URmtr
41200#G387#G38.7 Removal of gastric band	0.878907	rec
41200#Q241#Q24.1 Salpingoophorectomy NEC	0.878928	rec
41202#M4697#M46.97 Inflammatory spondylopathy| unspecified (Lumbosacral region)	0.878933	URmtr
41272#S139#S13.9 Unspecified punch biopsy of skin	0.878936	ptv
Union#M4646#M46.46 Discitis| unspecified (Lumbar region)	0.878949	rec
40001#W19#W19 Unspecified fall	0.87896	UR
40002#I69#I69 Sequelae of cerebrovascular disease	0.879017	raredmg
41200#M51#M51 Combined abdominal and vaginal operations to support outlet of female bladder	0.879029	URmtr
Union#G405#G40.5 Special epileptic syndromes	0.879033	UR
41202#C670#C67.0 Trigone of bladder	0.879058	UR
41272#Y061#Y06.1 Marsupialisation of organ NOC	0.879144	ptv
41200#T09#T09 Other open operations on pleura	0.879161	syn
41272#D062#D06.2 Repair of lobe of external ear	0.879206	URmtr
Union#M2595#M25.95 Joint disorder| unspecified (Pelvic region and thigh)	0.87922	UR
Union#B83#B83 Other helminthiases	0.879335	URmtr
41272#Y352#Y35.2 Introduction of iridium wire into organ NOC	0.879345	ptv5pcnt
Union#T230#T23.0 Burn of unspecified degree of wrist and hand	0.879366	UR
41202#G571#G57.1 Meralgia paraesthetica	0.879386	rec
40002#BlockS10-S19#S10-S19 Injuries to the neck	0.879433	UR
20002#1506#primary biliary cirrhosis	0.87953	URmtr
41272#Z339#Z33.9 Heart NEC	0.87954	rec
41272#P222#P22.2 Anterior colporrhaphy and amputation of cervix uteri NEC	0.879546	URmtr
41202#A411#A41.1 Septicaemia due to other specified staphylococcus	0.87955	ptv5pcnt
Union#D074#D07.4 Penis	0.879565	URmtr
41272#U541#U54.1 Delivery of rehabilitation for acute cardiac disorders	0.879565	UR
41272#Z449#Z44.9 Vagina NEC	0.879568	ptv5pcnt
41202#Z874#Z87.4 Personal history of diseases of the genito-urinary system	0.879575	ptv5pcnt
Union#G405#G40.5 Special epileptic syndromes	0.87959	URmtr
41200#D128#D12.8 Other specified other operations on mastoid	0.879592	rec
41272#U338#U33.8 Other specified other diagnostic tests	0.879619	raredmgmtr
Union#D074#D07.4 Penis	0.879635	raredmgmtr
41272#Q548#Q54.8 Other specified operations on other ligament of uterus	0.87968	ptv5pcnt
41202#M2554#M25.54 Pain in joint (Hand)	0.879865	rec
41272#K404#K40.4 Saphenous vein graft replacement of four or more coronary arteries	0.879967	URmtr
41202#Z362#Z36.2 Other antenatal screening based on amniocentesis	0.879973	URmtr
20002#1470#anorexia|bulimia|other eating disorder	0.879995	rec
41272#C799#C79.9 Unspecified operations on vitreous body	0.879999	UR
41202#M2339#M23.39 Other meniscus derangements (Unspecified ligament or Unspecified meniscus)	0.88	ptv5pcnt
Union#T19#T19 Foreign body in genito-urinary tract	0.880152	rec
41202#H810#H81.0 Meniere's disease	0.880159	rec
40002#BlockS70-S79#S70-S79 Injuries to the hip and thigh	0.88016	rec
41200#B122#B12.2 Biopsy of lesion of thyroid gland	0.880162	rec
41200#A039#A03.9 Unspecified stereotactic ablation of tissue of brain	0.88024	rec
41202#O325#O32.5 Maternal care for multiple gestation with malpresentation of one foetus or more	0.880287	ptv5pcnt
41200#J562#J56.2 Pancreaticoduodenectomy and resection of antrum of stomach	0.880364	rec
41272#E122#E12.2 Drainage of maxillary antrum using sublabial approach	0.880368	UR
41200#Q13#Q13 Introduction of gamete into uterine cavity	0.880441	ptv5pcnt
41202#C55#C55 Malignant neoplasm of uterus| part unspecified	0.88059	rec
40001#E14#E14 Unspecified diabetes mellitus	0.880622	raredmgmtr
Union#K260#K26.0 Acute with haemorrhage	0.880646	URmtr
41202#G00#G00 Bacterial meningitis| not elsewhere classified	0.880662	rec
41272#M373#M37.3 Repair of rupture of bladder	0.880689	ptv5pcnt
41272#C162#C16.2 Lateral tarsorrhaphy	0.880808	rec
41272#Z011#Z01.1 Tissue of frontal lobe of brain	0.880844	URmtr
41202#M7926#M79.26 Neuralgia and neuritis| unspecified (Lower leg)	0.880866	rec
Union#G575#G57.5 Tarsal tunnel syndrome	0.880972	rec
41272#W809#W80.9 Unspecified debridement and irrigation of joint	0.880972	ptv5pcnt
Union#I823#I82.3 Embolism and thrombosis of renal vein	0.880998	URmtr
41272#U338#U33.8 Other specified other diagnostic tests	0.881077	UR
Union#F430#F43.0 Acute stress reaction	0.881165	ptv
41272#E028#E02.8 Other specified plastic operations on nose	0.881233	rec
41200#S603#S60.3 Tattooing of skin	0.881274	raredmgmtr
41200#L394#L39.4 Arteriography of subclavian artery	0.88133	UR
41272#C87#C87 Evaluation of retina	0.881331	URmtr
41272#Q38#Q38 Other therapeutic endoscopic operations on fallopian tube	0.88137	raredmgmtr
41272#Y908#Y90.8 Other specified other non-operations	0.881388	UR
41272#U113#U11.3 Vascular ultrasound NEC	0.881391	rec
41202#D045#D04.5 Skin of trunk	0.881408	rec
41272#U512#U51.2 Delivery of rehabilitation for spinal cord injury	0.881425	ptv5pcnt
41202#M1390#M13.90 Arthritis| unspecified (Multiple sites)	0.881456	rec
41200#L18#L18 Emergency replacement of aneurysmal segment of aorta	0.881626	URmtr
41200#O271#O27.1 Extra-articular ligament reconstruction for stabilisation of joint	0.881651	ptv
Source of report of I06 (rheumatic aortic valve diseases)	0.881659	URmtr
41202#E53#E53 Deficiency of other B group vitamins	0.881705	rec
Source of report of I09 (other rheumatic heart diseases)	0.881709	rec
Union#I361#I36.1 Nonrheumatic tricuspid (valve) insufficiency	0.881717	rec
Union#O992#O99.2 Endocrine| nutritional and metabolic diseases complicating pregnancy| childbirth and the puerperium	0.881737	rec
Union#T854#T85.4 Mechanical complication of breast prosthesis and implant	0.881893	rec
41200#Q351#Q35.1 Endoscopic bilateral cauterisation of fallopian tubes	0.881932	UR
41200#W902#W90.2 Arthrography	0.881943	URmtr
41272#D012#D01.2 Partial excision of external ear	0.881961	ptv5pcnt
22132#Doctor diagnosed alpha-1 antitrypsin deficiency	0.881993	UR
40002#K760#K76.0 Fatty (change of) liver| not elsewhere classified	0.881994	raredmgmtr
Union#Q780#Q78.0 Osteogenesis imperfecta	0.882016	UR
41200#B293#B29.3 Reconstruction of breast using flap of skin of abdomen NEC	0.882024	UR
41200#C545#C54.5 Buckling of sclera NEC	0.882062	rec
Union#S141#S14.1 Other and unspecified injuries of cervical spinal cord	0.882066	ptv5pcnt
Union#O363#O36.3 Maternal care for signs of foetal hypoxia	0.882111	UR
40006#D034#D03.4 Melanoma in situ of scalp and neck	0.882111	URmtr
41200#V174#V17.4 Removal of fixation from mandible	0.882196	UR
41200#M294#M29.4 Endoscopic dilation of ureter	0.882245	ptv5pcnt
41202#S11#S11 Open wound of neck	0.882266	URmtr
41202#I443#I44.3 Other and unspecified atrioventricular block	0.882333	rec
41202#M2331#M23.31 Other meniscus derangements (Anterior cruciate ligament or Anterior horn of medial meniscus)	0.882346	ptv
41272#Z384#Z38.4 Deep femoral artery	0.882389	rec
41272#W02#W02 Other complex reconstruction of hand	0.882401	rec
Union#S698#S69.8 Other specified injuries of wrist and hand	0.882481	rec
Union#D282#D28.2 Uterine tubes and ligaments	0.8825	rec
40001#I710#I71.0 Dissection of aorta [any part]	0.882528	UR
Union#D229#D22.9 Melanocytic naevi| unspecified	0.88256	ptv
41272#Z901#Z90.1 Buttock NEC	0.88256	URmtr
41272#C799#C79.9 Unspecified operations on vitreous body	0.882579	ptv5pcnt
41272#H158#H15.8 Other specified other exteriorisation of colon	0.882702	URmtr
41200#G439#G43.9 Unspecified fibreoptic endoscopic extirpation of lesion of upper gastrointestinal tract	0.882709	ptv5pcnt
41200#A388#A38.8 Other specified extirpation of lesion of meninges of brain	0.882737	rec
41200#K493#K49.3 Percutaneous transluminal balloon angioplasty of bypass graft of coronary artery	0.882763	ptv
41200#W813#W81.3 Drainage of joint	0.882796	UR
41272#E022#E02.2 Reconstruction of nose NEC	0.882845	ptv5pcnt
Union#B83#B83 Other helminthiases	0.882873	ptv
41202#D130#D13.0 Oesophagus	0.88291	rec
41272#B355#B35.5 Biopsy of lesion of nipple	0.882924	rec
41272#M678#M67.8 Other specified other therapeutic endoscopic operations on prostate	0.882936	URmtr
Union#J851#J85.1 Abscess of lung with pneumonia	0.882974	URmtr
41272#C021#C02.1 Excision of lesion of orbit	0.882977	rec
41272#Y188#Y18.8 Other specified release of organ NOC	0.882999	rec
41202#K720#K72.0 Acute and subacute hepatic failure	0.883012	rec
41272#Z793#Z79.3 Navicular bone of foot	0.883102	rec
41200#K341#K34.1 Annuloplasty of mitral valve	0.883122	ptv
Union#B33#B33 Other viral diseases| not elsewhere classified	0.883123	rec
41202#D28#D28 Benign neoplasm of other and unspecified female genital organs	0.883124	rec
40006#C029#C02.9 Tongue| unspecified	0.883153	UR
41202#C902#C90.2 Plasmacytoma| extramedullary	0.883251	ptv5pcnt
41200#V444#V44.4 Vertebroplasty of fracture of spine	0.883255	rec
41272#H341#H34.1 Open excision of lesion of rectum	0.883331	rec
41272#E258#E25.8 Other specified diagnostic endoscopic examination of pharynx	0.883411	UR
41202#J150#J15.0 Pneumonia due to Klebsiella pneumoniae	0.883427	rec
Union#M331#M33.1 Other dermatomyositis	0.883449	URmtr
41202#I519#I51.9 Heart disease| unspecified	0.88345	raredmgmtr
Union#T025#T02.5 Fractures involving multiple regions of both lower limbs	0.883466	rec
41202#E278#E27.8 Other specified disorders of adrenal gland	0.883483	URmtr
41272#S38#S38 Graft of mucosa	0.883508	UR
Union#O699#O69.9 Labour and delivery complicated by cord complication| unspecified	0.88351	rec
41200#G76#G76 Intra-abdominal manipulation of ileum	0.883562	rec
Union#L949#L94.9 Localised connective tissue disorder| unspecified	0.883585	UR
41272#R05#R05 Diagnostic percutaneous examination of fetus	0.883594	rec
41200#S551#S55.1 Debridement of burnt skin NEC	0.88363	raredmgmtr
41272#S178#S17.8 Other specified distant flap of skin and muscle	0.883648	UR
41272#W341#W34.1 Autograft of bone marrow	0.883651	ptv
Union#D390#D39.0 Uterus	0.883688	rec
41202#M4780#M47.80 Other spondylosis (Multiple sites in spine)	0.883723	rec
Union#N899#N89.9 Noninflammatory disorder of vagina| unspecified	0.883821	rec
41200#P239#P23.9 Unspecified other repair of prolapse of vagina	0.8839	URmtr
40002#K760#K76.0 Fatty (change of) liver| not elsewhere classified	0.883922	UR
41272#E122#E12.2 Drainage of maxillary antrum using sublabial approach	0.883935	ptv
41200#W31#W31 Other autograft of bone	0.884008	rec
41200#R053#R05.3 Percutaneous sampling of chorionic villus	0.88405	rec
41200#S36#S36 Other autograft of skin	0.884056	rec
41202#I723#I72.3 Aneurysm of iliac artery	0.884089	rec
40011#8481#Mucin-producing adenocarcinoma	0.884102	rec
41272#Z347#Z34.7 Abdominal aorta NEC	0.884164	rec
41272#X376#X37.6 Intramuscular hormone therapy	0.8842	raredmg
40006#C845#C84.5 Other and unspecified T-cell lymphomas	0.884226	URmtr
40002#T07#T07 Unspecified multiple injuries	0.88423	raredmgmtr
41202#N368#N36.8 Other specified disorders of urethra	0.884233	rec
41202#M856#M85.6 Other cyst of bone	0.884245	rec
41200#K454#K45.4 Anastomosis of mammary artery to coronary artery NEC	0.884246	rec
40002#F102#F10.2 Dependence syndrome	0.884271	UR
41272#Z371#Z37.1 Renal artery	0.884317	URmtr
41202#N943#N94.3 Premenstrual tension syndrome	0.884318	raredmgmtr
41200#N304#N30.4 Dorsal slit of prepuce	0.884322	UR
41202#F309#F30.9 Manic episode| unspecified	0.884386	ptv
41272#K404#K40.4 Saphenous vein graft replacement of four or more coronary arteries	0.884402	UR
20001#1015#parotid gland cancer	0.884412	rec
Union#M351#M35.1 Other overlap syndromes	0.884434	ptv
Union#Q64#Q64 Other congenital malformations of urinary system	0.884476	UR
41272#K133#K13.3 Percutaneous transluminal repair of defect of interatrial septum using prosthesis	0.88457	ptv
41202#M1396#M13.96 Arthritis| unspecified (Lower leg)	0.884615	rec
41272#G64#G64 Therapeutic endoscopic operations on jejunum	0.884705	URmtr
41202#K052#K05.2 Acute periodontitis	0.884738	ptv
41202#H547#H54.7 Unspecified visual loss	0.884764	URmtr
Source of report of O73 (retained placenta and membranes, without haemorrhage)	0.884843	rec
41272#L194#L19.4 Replacement of aneurysmal segment of infrarenal abdominal aorta by anastomosis of aorta to aorta NEC	0.88486	ptv
Union#T240#T24.0 Burn of unspecified degree of hip and lower limb| except ankle and foot	0.884876	raredmgmtr
Union#C699#C69.9 Eye| unspecified	0.884879	URmtr
41272#S18#S18 Distant flap of skin and fascia	0.884887	ptv
Union#G259#G25.9 Extrapyramidal and movement disorder| unspecified	0.884942	ptv
41272#W63#W63 Revisional fusion of other joint	0.884956	rec
Union#S9240#S92.40 Fracture of great toe (closed)	0.884995	URmtr
41202#C342#C34.2 Middle lobe| bronchus or lung	0.885005	raredmgmtr
Union#M4056#M40.56 Lordosis| unspecified (Lumbar region)	0.885059	URmtr
41202#N719#N71.9 Inflammatory disease of uterus| unspecified	0.885085	rec
41200#G153#G15.3 Fibreoptic endoscopic dilation of oesophagus NEC	0.885102	URmtr
Union#M6592#M65.92 Synovitis and tenosynovitis| unspecified (Upper arm)	0.88518	rec
41200#T91#T91 Operations on sentinel lymph node	0.885195	rec
41272#C719#C71.9 Unspecified extracapsular extraction of lens	0.885209	rec
41202#C73#C73 Malignant neoplasm of thyroid gland	0.885275	rec
41202#R470#R47.0 Dysphasia and aphasia	0.88535	rec
Union#S20#S20 Superficial injury of thorax	0.885367	rec
Union#L120#L12.0 Bullous pemphigoid	0.885432	ptv
41272#D13#D13 Attachment of bone anchored hearing prosthesis	0.885501	rec
41202#E222#E22.2 Syndrome of inappropriate secretion of antidiuretic hormone	0.885536	rec
41272#C808#C80.8 Other specified operations on retinal membrane	0.885548	rec
41202#M7918#M79.18 Myalgia (Other)	0.88558	URmtr
41202#E893#E89.3 Postprocedural hypopituitarism	0.885589	URmtr
Union#I426#I42.6 Alcoholic cardiomyopathy	0.8856	raredmgmtr
41272#S178#S17.8 Other specified distant flap of skin and muscle	0.885631	raredmgmtr
40002#C900#C90.0 Multiple myeloma	0.885657	UR
41200#V264#V26.4 Revisional posterior laminectomy decompression of lumbar spine	0.885671	rec
Union#L120#L12.0 Bullous pemphigoid	0.885768	URmtr
41272#T809#T80.9 Unspecified release of contracture of muscle	0.885842	ptv
41202#H278#H27.8 Other specified disorders of lens	0.885851	ptv
41202#M2417#M24.17 Other articular cartilage disorders (Ankle and foot)	0.885855	URmtr
41202#G11#G11 Hereditary ataxia	0.88587	URmtr
41200#H62#H62 Other operations on bowel	0.885906	syn
Union#K523#K52.3 Indeterminate colitis	0.885964	rec
Union#J982#J98.2 Interstitial emphysema	0.886063	rec
Union#E032#E03.2 Hypothyroidism due to medicaments and other exogenous substances	0.886176	ptvraredmg
41202#O86#O86 Other puerperal infections	0.886209	URmtr
41202#S827#S82.7 Multiple fractures of lower leg	0.886285	rec
41272#D062#D06.2 Repair of lobe of external ear	0.88632	ptv
41272#C134#C13.4 Blepharoplasty NEC	0.886325	rec
Union#M0649#M06.49 Inflammatory polyarthropathy (Site unspecified)	0.886345	rec
41272#P131#P13.1 Drainage of female perineum	0.886379	ptv5pcnt
41272#H625#H62.5 Irrigation of bowel NEC	0.8864	rec
Union#N709#N70.9 Salpingitis and oophoritis| unspecified	0.886443	rec
41272#C468#C46.8 Other specified plastic operations on cornea	0.886473	rec
40002#K760#K76.0 Fatty (change of) liver| not elsewhere classified	0.88652	URmtr
Union#J111#J11.1 Influenza with other respiratory manifestations| virus not identified	0.886521	rec
41202#J989#J98.9 Respiratory disorder| unspecified	0.886538	rec
41202#S680#S68.0 Traumatic amputation of thumb (complete)(partial)	0.886548	URmtr
41272#P222#P22.2 Anterior colporrhaphy and amputation of cervix uteri NEC	0.886569	raredmgmtr
41200#E426#E42.6 Replacement of tracheostomy tube	0.886619	UR
Union#M0634#M06.34 Rheumatoid nodule (Hand)	0.886641	rec
41202#S800#S80.0 Contusion of knee	0.886679	rec
41200#U06#U06 Diagnostic imaging of face and neck	0.886695	ptv
Union#T406#T40.6 Other and unspecified narcotics	0.886753	URmtr
Union#F11#F11 Mental and behavioural disorders due to use of opioids	0.886877	rec
Union#M8445#M84.45 Pathological fracture| not elsewhere classified (Pelvic region and thigh)	0.887019	ptv
41202#J322#J32.2 Chronic ethmoidal sinusitis	0.887069	rec
41202#M122#M12.2 Villonodular synovitis (pigmented)	0.887072	rec
41272#D081#D08.1 Extirpation of lesion of external auditory canal	0.887162	UR
41272#P255#P25.5 Suture of vagina	0.887168	URmtr
40001#W19#W19 Unspecified fall	0.887179	URmtr
41200#G251#G25.1 Revision of fundoplication of stomach	0.887188	raredmgmtr
Union#G941#G94.1 Hydrocephalus in neoplastic disease	0.887232	rec
Union#N052#N05.2 Diffuse membranous glomerulonephritis	0.887288	rec
41200#S112#S11.2 Cryotherapy to lesion of skin NEC	0.88736	ptv
41272#S159#S15.9 Unspecified other biopsy of skin	0.887437	ptv5pcnt
41200#P239#P23.9 Unspecified other repair of prolapse of vagina	0.88744	UR
Union#M2401#M24.01 Loose body in joint (Shoulder region)	0.887443	syn
41272#C272#C27.2 Dilation of nasolacrimal duct	0.887486	rec
Union#M2413#M24.13 Other articular cartilage disorders (Forearm)	0.887519	rec
20002#1600#bowel | intestinal perforation	0.887559	URmtr
Union#M2339#M23.39 Other meniscus derangements (Unspecified ligament or Unspecified meniscus)	0.887617	ptv
41200#D08#D08 Other operations on external auditory canal	0.887655	URmtr
Union#E032#E03.2 Hypothyroidism due to medicaments and other exogenous substances	0.88766	ptv5pcnt
Union#O240#O24.0 Pre-existing diabetes mellitus| insulin-dependent	0.887704	URmtr
Union#S930#S93.0 Dislocation of ankle joint	0.887713	URmtr
41200#X498#X49.8 Other specified other external support of limb	0.887725	rec
40006#C340#C34.0 Main bronchus	0.88776	ptv
Union#N085#N08.5 Glomerular disorders in systemic connective tissue disorders	0.887762	rec
41272#G215#G21.5 Insertion of stent into oesophagus NEC	0.8878	URmtr
41200#H042#H04.2 Panproctocolectomy and anastomosis of ileum to anus and creation of pouch HFQ	0.887804	rec
Union#M9981#M99.81 Other biomechanical lesions (Cervical region)	0.887806	UR
Union#B001#B00.1 Herpesviral vesicular dermatitis	0.887823	ptv
41200#M56#M56 Therapeutic endoscopic operations on outlet of female bladder	0.887843	rec
41272#X62#X62 Assessment	0.88785	UR
Source of report of K03 (other diseases of hard tissues of teeth)	0.887892	rec
41200#K56#K56 Transluminal heart assist operations	0.88797	URmtr
Union#S299#S29.9 Unspecified injury of thorax	0.887979	URmtr
41200#K10#K10 Repair of defect of interatrial septum	0.887983	rec
41272#C115#C11.5 Graft of skin to canthus	0.887998	rec
Source of report of O86 (other puerperal infections)	0.88801	rec
41202#H439#H43.9 Disorder of vitreous body| unspecified	0.888039	UR
41202#S051#S05.1 Contusion of eyeball and orbital tissues	0.888049	URmtr
Union#I09#I09 Other rheumatic heart diseases	0.888073	rec
41202#T829#T82.9 Unspecified complication of cardiac and vascular prosthetic device| implant and graft	0.888084	raredmgmtr
Union#R234#R23.4 Changes in skin texture	0.888104	rec
41272#Z402#Z40.2 Pulmonary vein	0.888107	URmtr
41202#R92#R92 Abnormal findings on diagnostic imaging of breast	0.888126	URmtr
41200#S055#S05.5 Microscopically controlled excision of lesion of skin of head or neck NEC	0.888128	rec
41272#X293#X29.3 Continuous subcutaneous infusion of therapeutic substance NEC	0.888178	ptv5pcnt
20002#1595#pleural plaques (not known asbestosis)	0.888205	rec
41202#T24#T24 Burn and corrosion of hip and lower limb| except ankle and foot	0.888249	rec
Union#O363#O36.3 Maternal care for signs of foetal hypoxia	0.888256	rec
41202#M0693#M06.93 Rheumatoid arthritis| unspecified (Forearm)	0.888278	URmtr
40002#BlockD37-D48#D37-D48 Neoplasms of uncertain or unknown behaviour	0.88831	rec
41272#Y352#Y35.2 Introduction of iridium wire into organ NOC	0.888332	ptv
41272#H288#H28.8 Other specified diagnostic endoscopic examination of sigmoid colon using rigid sigmoidoscope	0.888345	raredmgmtr
Union#L609#L60.9 Nail disorder| unspecified	0.888414	rec
Union#V49#V49 Car occupant injured in other and unspecified transport accidents	0.88844	ptv5pcnt
40002#BlockM20-M25#M20-M25 Other joint disorders	0.888452	rec
41200#C321#C32.1 Recession of medial rectus muscle of eye NEC	0.888481	rec
41202#S999#S99.9 Unspecified injury of ankle and foot	0.888546	ptv
41202#I05#I05 Rheumatic mitral valve diseases	0.888549	rec
41200#S159#S15.9 Unspecified other biopsy of skin	0.888555	ptv
Union#M4798#M47.98 Spondylosis| unspecified (Sacral and sacrococcygeal region)	0.888576	rec
Union#K669#K66.9 Disorder of peritoneum| unspecified	0.888581	rec
Union#M0649#M06.49 Inflammatory polyarthropathy (Site unspecified)	0.888582	URmtr
Union#Q30#Q30 Congenital malformations of nose	0.888604	ptv
Union#M351#M35.1 Other overlap syndromes	0.888708	rec
41200#X73#X73 Delivery of oral chemotherapy for neoplasm	0.88876	rec
Union#M064#M06.4 Inflammatory polyarthropathy	0.88876	rec
Union#R450#R45.0 Nervousness	0.888767	rec
Union#I613#I61.3 Intracerebral haemorrhage in brain stem	0.888774	raredmg
Union#R450#R45.0 Nervousness	0.888827	raredmg
40001#K56#K56 Paralytic ileus and intestinal obstruction without hernia	0.888854	ptv
Union#W25#W25 Contact with sharp glass	0.888905	ptv5pcnt
41200#M535#M53.5 Partial removal of tension-free vaginal tape	0.888928	URmtr
41272#G446#G44.6 Fibreoptic endoscopic pressure controlled balloon dilation of lower oesophageal sphincter	0.888932	syn
41202#N644#N64.4 Mastodynia	0.888933	rec
41202#M12#M12 Other specific arthropathies	0.889038	rec
41200#G58#G58 Excision of jejunum	0.889065	ptv
Union#D239#D23.9 Skin| unspecified	0.889102	rec
Union#O699#O69.9 Labour and delivery complicated by cord complication| unspecified	0.889173	UR
Union#N926#N92.6 Irregular menstruation| unspecified	0.889219	rec
41200#W09#W09 Extirpation of lesion of bone	0.889237	rec
41272#C37#C37 Other operations on muscle of eye	0.889286	URmtr
41272#X498#X49.8 Other specified other external support of limb	0.889293	rec
41272#S38#S38 Graft of mucosa	0.889324	flexdmg
Union#O860#O86.0 Infection of obstetric surgical wound	0.889345	rec
41200#M32#M32 Operations on ureteric orifice	0.889357	rec
Union#S134#S13.4 Sprain and strain of cervical spine	0.889385	rec
40002#I609#I60.9 Subarachnoid haemorrhage| unspecified	0.889392	raredmgmtr
Union#R231#R23.1 Pallor	0.889448	rec
41200#P053#P05.3 Marsupialisation of lesion of vulva	0.889479	rec
41272#C799#C79.9 Unspecified operations on vitreous body	0.889518	URmtr
Union#K223#K22.3 Perforation of oesophagus	0.889548	rec
40002#T818#T81.8 Other complications of procedures| not elsewhere classified	0.889568	UR
41202#Z53#Z53 Persons encountering health services for specifie procedures| not carried out	0.889616	URmtr
Union#J352#J35.2 Hypertrophy of adenoids	0.88963	ptv
41200#R202#R20.2 Assisted breech delivery	0.88964	rec
41200#W53#W53 Prosthetic replacement of articulation of other bone not using cement	0.88968	URmtr
40002#K559#K55.9 Vascular disorder of intestine| unspecified	0.889696	rec
41202#N992#N99.2 Postprocedural adhesions of vagina	0.8897	syn
41200#W653#W65.3 Primary open reduction of fracture dislocation of joint NEC	0.889716	raredmgmtr
41200#B318#B31.8 Other specified other plastic operations on breast	0.889718	ptv
41272#C49#C49 Incision of cornea	0.889788	rec
Union#K136#K13.6 Irritative hyperplasia of oral mucosa	0.889803	rec
41272#N152#N15.2 Unilateral epididymectomy	0.889919	URmtr
Union#O041#O04.1 Incomplete| complicated by delayed or excessive haemorrhage	0.889942	rec
20002#1403#female infertility	0.889947	rec
41200#L75#L75 Other arteriovenous operations	0.889963	rec
41202#D136#D13.6 Pancreas	0.889971	UR
41272#K502#K50.2 Percutaneous transluminal coronary thrombolysis using streptokinase	0.890009	URmtr
Union#N879#N87.9 Dysplasia of cervix uteri| unspecified	0.890018	rec
Union#J9600#J96.00 Acute respiratory failure; Type I [hypoxic]	0.89003	ptv
41202#R868#R86.8 Other abnormal findings	0.890037	UR
41272#A384#A38.4 Extirpation of lesion of meninges of parasagittal region of brain	0.890044	rec
Union#M243#M24.3 Pathological dislocation and subluxation of joint| not elsewhere classified	0.890045	rec
Union#T111#T11.1 Open wound of upper limb| level unspecified	0.890094	rec
41272#W659#W65.9 Unspecified primary open reduction of traumatic dislocation of joint	0.890118	syn
40011#9765#Monoclonal gammopathy of undetermined significance	0.890121	ptv
41202#S617#S61.7 Multiple open wounds of wrist and hand	0.890202	raredmg
41272#C275#C27.5 Probing of nasolacrimal duct NEC	0.890219	rec
41202#Z129#Z12.9 Special screening examination for neoplasm| unspecified	0.890223	raredmg
41272#D031#D03.1 Reconstruction of external ear using graft	0.890273	rec
41272#K504#K50.4 Percutaneous transluminal atherectomy of coronary artery	0.890295	raredmg
Union#L66#L66 Cicatricial alopecia [scarring hair loss]	0.890308	rec
41200#B293#B29.3 Reconstruction of breast using flap of skin of abdomen NEC	0.890312	ptv
41272#L688#L68.8 Other specified repair of other artery	0.890322	raredmgmtr
41272#Y717#Y71.7 Third or greater revisional operation NOC	0.890324	URmtr
Union#M2339#M23.39 Other meniscus derangements (Unspecified ligament or Unspecified meniscus)	0.890328	ptv5pcnt
40001#K709#K70.9 Alcoholic liver disease| unspecified	0.890383	rec
41200#L60#L60 Reconstruction of femoral artery	0.890385	rec
41272#Q079#Q07.9 Unspecified abdominal excision of uterus	0.890424	raredmgmtr
41202#B01#B01 Varicella [chickenpox]	0.890494	syn
41200#W331#W33.1 Open biopsy of lesion of bone	0.890511	URmtr
40001#BlockW00-W19#W00-W19 Falls	0.890558	rec
Union#J985#J98.5 Diseases of mediastinum| not elsewhere classified	0.890574	ptv5pcnt
41200#A389#A38.9 Unspecified extirpation of lesion of meninges of brain	0.890575	ptv
41272#C754#C75.4 Insertion of prosthetic replacement for lens using suture fixation	0.890585	rec
41272#D062#D06.2 Repair of lobe of external ear	0.89065	UR
41272#S178#S17.8 Other specified distant flap of skin and muscle	0.890698	flexnonsyn
40011#9940#Hairy cell leukemia	0.8907	URmtr
Union#H111#H11.1 Conjunctival degenerations and deposits	0.890714	ptv
41272#A208#A20.8 Other specified other operations on ventricle of brain	0.890724	rec
Union#S360#S36.0 Injury of spleen	0.89073	URmtr
41202#C785#C78.5 Secondary malignant neoplasm of large intestine and rectum	0.890737	rec
41202#M952#M95.2 Other acquired deformity of head	0.890763	ptv
41200#R12#R12 Operations on gravid uterus	0.890821	raredmgmtr
Source of report of D84 (other immunodeficiencies)	0.890853	URmtr
41200#Q351#Q35.1 Endoscopic bilateral cauterisation of fallopian tubes	0.890884	raredmgmtr
41272#M442#M44.2 Endoscopic extraction of calculus of bladder NEC	0.89093	ptv
Union#E237#E23.7 Disorder of pituitary gland| unspecified	0.890958	URmtr
Union#K083#K08.3 Retained dental root	0.890969	rec
41202#M518#M51.8 Other specified intervertebral disk disorders	0.89101	UR
41202#M7046#M70.46 Prepatellar bursitis-Lower Leg	0.891043	rec
40002#K72#K72 Hepatic failure| not elsewhere classified	0.89108	rec
41200#V468#V46.8 Other specified fixation of fracture of spine	0.891097	URmtr
41272#J44#J44 Diagnostic endoscopic retrograde examination of bile duct	0.891136	rec
Union#O660#O66.0 Obstructed labour due to shoulder dystocia	0.891147	rec
41200#R20#R20 Other breech delivery	0.8912	rec
41272#B121#B12.1 Excision of lesion of thyroid gland	0.891224	ptv
Union#Q531#Q53.1 Undescended testicle| unilateral	0.891262	rec
40002#I709#I70.9 Generalised and unspecified atherosclerosis	0.891308	raredmgmtr
41202#K750#K75.0 Abscess of liver	0.891413	raredmgmtr
Union#H611#H61.1 Non-infective disorders of pinna	0.891467	URmtr
41200#A04#A04 Open biopsy of lesion of tissue of brain	0.891467	rec
41200#C162#C16.2 Lateral tarsorrhaphy	0.891467	rec
41202#K839#K83.9 Disease of biliary tract| unspecified	0.891508	rec
41200#A706#A70.6 Acupuncture NEC	0.89153	UR
Union#M6646#M66.46 Spontaneous rupture of other tendons (Lower leg)	0.891546	raredmg
Union#M405#M40.5 Lordosis| unspecified	0.891557	rec
41272#H061#H06.1 Extended right hemicolectomy and end to end anastomosis	0.891581	ptv5pcnt
41272#Q13#Q13 Introduction of gamete into uterine cavity	0.891609	ptv
41200#R05#R05 Diagnostic percutaneous examination of fetus	0.891633	ptv
Union#G408#G40.8 Other epilepsy	0.89166	ptv
41202#I301#I30.1 Infective pericarditis	0.891664	ptv5pcnt
41200#M521#M52.1 Suprapubic sling operation	0.891694	rec
41202#H571#H57.1 Ocular pain	0.891714	rec
41272#X402#X40.2 Peritoneal dialysis NEC	0.89172	raredmg
Union#D849#D84.9 Immunodeficiency| unspecified	0.891744	UR
41272#Z354#Z35.4 Middle cerebral artery	0.891745	UR
40006#C340#C34.0 Main bronchus	0.891749	UR
Union#M2426#M24.26 Disorder of ligament (Lower leg)	0.891754	URmtr
40006#D067#D06.7 Other parts of cervix	0.891758	ptv5pcnt
41272#X628#X62.8 Other specified assessment	0.89176	URmtr
Union#A408#A40.8 Other streptococcal septicaemia	0.891764	rec
41272#W592#W59.2 Fusion of first metatarsophalangeal joint and excision of lesser metatarsophalangeal joint	0.891793	raredmgmtr
Union#M4954#M49.54 Collapsed vertebra in diseases classified elsewhere (Thoracic region)	0.891799	rec
41272#X402#X40.2 Peritoneal dialysis NEC	0.891844	UR
20002#1431#hyperprolactinaemia	0.891846	UR
40006#C712#C71.2 Temporal lobe	0.8919	rec
41202#C775#C77.5 Intrapelvic lymph nodes	0.891903	rec
Union#R81#R81 Glycosuria	0.891924	raredmgmtr
41200#P205#P20.5 Implantation of radioactive substance into vagina	0.891952	raredmgmtr
41202#R529#R52.9 Pain| unspecified	0.891956	rec
Union#R58#R58 Haemorrhage| not elsewhere classified	0.892003	rec
41272#M359#M35.9 Unspecified partial excision of bladder	0.892071	UR
41200#S628#S62.8 Other specified other operations on subcutaneous tissue	0.892086	ptv
41272#T76#T76 Transplantation of muscle	0.89209	rec
41200#V222#V22.2 Primary anterior decompression of cervical spinal cord NEC	0.892099	URmtr
Union#W019#W01.9 Unspecified place	0.892157	URmtr
41272#T529#T52.9 Unspecified excision of other fascia	0.892207	ptv
41272#W191#W19.1 Primary open reduction of fracture of neck of femur and open fixation using pin and plate	0.89221	rec
41200#J088#J08.8 Other specified therapeutic endoscopic operations on liver using laparoscope	0.892219	syn
Union#T406#T40.6 Other and unspecified narcotics	0.892244	ptv5pcnt
41202#N609#N60.9 Benign mammary dysplasia| unspecified	0.89225	ptvraredmg
41272#Z449#Z44.9 Vagina NEC	0.892272	rec
Union#M9981#M99.81 Other biomechanical lesions (Cervical region)	0.89228	URmtr
40006#C029#C02.9 Tongue| unspecified	0.892287	flexdmg
41272#A113#A11.3 Monitoring of pressure in tissue of brain	0.892291	URmtr
Union#I455#I45.5 Other specified heart block	0.892316	rec
20002#1499#labyrinthitis	0.892472	rec
40006#C32#C32 Malignant neoplasm of larynx	0.892473	ptv
41272#M678#M67.8 Other specified other therapeutic endoscopic operations on prostate	0.892509	UR
41272#S112#S11.2 Cryotherapy to lesion of skin NEC	0.892512	rec
Union#F001#F00.1 Dementia in Alzheimer's disease with late onset	0.892556	URmtr
41200#U294#U29.4 Water deprivation test	0.892563	rec
Union#M2415#M24.15 Other articular cartilage disorders (Pelvic region and thigh)	0.892614	rec
Union#O33#O33 Maternal care for known or suspected disproportion	0.892615	rec
41272#E122#E12.2 Drainage of maxillary antrum using sublabial approach	0.892631	ptv5pcnt
41272#C149#C14.9 Unspecified reconstruction of eyelid	0.892701	URmtr
Union#M5494#M54.94 Dorsalgia| unspecified (Thoracic region)	0.892711	rec
Union#I511#I51.1 Rupture of chordae tendineae| not elsewhere classified	0.892722	raredmgmtr
41272#C274#C27.4 Removal of tube from nasolacrimal duct	0.892738	rec
Union#S199#S19.9 Unspecified injury of neck	0.89274	rec
41200#G643#G64.3 Endoscopic insertion of tubal prosthesis into jejunum	0.892766	UR
41202#T426#T42.6 Other antiepileptic and sedative-hypnotic drugs	0.892776	rec
40002#K659#K65.9 Peritonitis| unspecified	0.892777	URmtr
41200#T438#T43.8 Other specified diagnostic endoscopic examination of peritoneum	0.892784	rec
41272#T529#T52.9 Unspecified excision of other fascia	0.892787	rec
41202#R061#R06.1 Stridor	0.892817	raredmgmtr
41202#C14#C14 Malignant neoplasm of other and ill-defined sites in the lip| oral cavity and pharynx	0.892826	UR
Union#S635#S63.5 Sprain and strain of wrist	0.892828	UR
41272#Y717#Y71.7 Third or greater revisional operation NOC	0.892836	UR
41272#C522#C52.2 Deep sclerectomy without spacer	0.89287	URmtr
41272#U194#U19.4 Exercise electrocardiography	0.892885	URmtr
Union#S311#S31.1 Open wound of abdominal wall	0.892885	raredmgmtr
41202#C830#C83.0 Small cell (diffuse)	0.892923	rec
41202#N420#N42.0 Calculus of prostate	0.892923	ptvraredmg
Union#C75#C75 Malignant neoplasm of other endocrine glands and related structures	0.892928	URmtr
Union#N085#N08.5 Glomerular disorders in systemic connective tissue disorders	0.892961	raredmgmtr
41200#Q399#Q39.9 Unspecified diagnostic endoscopic examination of fallopian tube	0.892983	rec
40002#S099#S09.9 Unspecified injury of head	0.893	ptv5pcnt
41200#X491#X49.1 Application of splint NEC	0.893063	rec
41272#W222#W22.2 Primary open reduction of fracture of bone and external fixation HFQ	0.893066	URmtr
20002#1376#giant cell|temporal arteritis	0.893092	ptv
41200#E33#E33 Other open operations on larynx	0.893112	raredmgmtr
41202#C519#C51.9 Vulva| unspecified	0.893225	raredmgmtr
41200#Q079#Q07.9 Unspecified abdominal excision of uterus	0.893238	URmtr
41200#U092#U09.2 Ultrasound of pelvis	0.893243	rec
41272#M138#M13.8 Other specified percutaneous puncture of kidney	0.89326	URmtr
Union#L501#L50.1 Idiopathic urticaria	0.893277	raredmgmtr
41200#S362#S36.2 Full thickness autograft of skin NEC	0.893285	URmtr
40002#K559#K55.9 Vascular disorder of intestine| unspecified	0.893379	ptv
41202#O300#O30.0 Twin pregnancy	0.8934	ptv
Union#O359#O35.9 Maternal care for (suspected) foetal abnormality and damage| unspecified	0.89342	raredmgmtr
41200#A701#A70.1 Implantation of neurostimulator into peripheral nerve	0.893431	rec
41200#T39#T39 Operations on posterior peritoneum	0.893454	rec
Union#M539#M53.9 Dorsopathy| unspecified	0.893454	ptv
41202#M843#M84.3 Stress fracture| not elsewhere classified	0.893473	raredmgmtr
40006#C539#C53.9 Cervix uteri| unspecified	0.893489	rec
41272#K504#K50.4 Percutaneous transluminal atherectomy of coronary artery	0.893493	raredmgmtr
40002#N039#N03.9 Unspecified	0.893534	URmtr
41272#P203#P20.3 Cauterisation of lesion of vagina	0.893535	rec
41200#M563#M56.3 Endoscopic injection of inert substance into outlet of female bladder	0.893544	rec
Union#N16#N16 Renal tubulo-interstitial disorders in diseases classified elsewhere	0.893544	UR
41202#D26#D26 Other benign neoplasms of uterus	0.893547	rec
41272#Z459#Z45.9 Uterus NEC	0.893582	rec
41200#V051#V05.1 Extirpation of lesion of cranium	0.893587	URmtr
41200#C117#C11.7 Biopsy of lesion of canthus	0.893591	URmtr
Union#N304#N30.4 Irradiation cystitis	0.893623	URmtr
40006#D036#D03.6 Melanoma in situ of upper limb| including shoulder	0.893645	rec
41200#B321#B32.1 Percutaneous biopsy of lesion of breast	0.893654	rec
Union#M9981#M99.81 Other biomechanical lesions (Cervical region)	0.893715	raredmgmtr
41202#M5494#M54.94 Dorsalgia| unspecified (Thoracic region)	0.893717	ptv
Union#W31#W31 Contact with other and unspecified machinery	0.893725	rec
Union#G501#G50.1 Atypical facial pain	0.893726	flexnonsyn
41272#Y669#Y66.9 Unspecified harvest of bone	0.893732	rec
Union#N304#N30.4 Irradiation cystitis	0.893745	UR
41272#G212#G21.2 Intubation of oesophagus for pressure manometry	0.893755	rec
40002#BlockA00-A09#A00-A09 Intestinal infectious diseases	0.89377	syn
Union#K260#K26.0 Acute with haemorrhage	0.893813	rec
41202#M842#M84.2 Delayed union of fracture	0.893818	rec
41202#S019#S01.9 Open wound of head| part unspecified	0.893822	URmtr
Union#F430#F43.0 Acute stress reaction	0.893833	rec
41272#L844#L84.4 Combined operations on recurrent long saphenous vein	0.893883	rec
41200#G742#G74.2 Creation of temporary ileostomy	0.893893	ptv
Union#N151#N15.1 Renal and perinephric abscess	0.893899	raredmgmtr
41202#T831#T83.1 Mechanical complication of other urinary devices and implants	0.893917	ptv5pcnt
41200#W743#W74.3 Reconstruction of extra-articular ligament NEC	0.893935	ptv
41200#D191#D19.1 Excision of lesion of middle ear	0.893989	ptv5pcnt
Union#G009#G00.9 Bacterial meningitis| unspecified	0.893994	URmtr
41272#C758#C75.8 Other specified prosthesis of lens	0.894017	URmtr
41200#Q351#Q35.1 Endoscopic bilateral cauterisation of fallopian tubes	0.89402	URmtr
41202#M353#M35.3 Polymyalgia rheumatica	0.89403	rec
41272#X385#X38.5 Subcutaneous immunotherapy	0.894049	URmtr
41272#F05#F05 Other repair of lip	0.894056	rec
41200#G14#G14 Fibreoptic endoscopic extirpation of lesion of oesophagus	0.894064	rec
40002#E109#E10.9 Without complications	0.894071	ptv
41202#Z081#Z08.1 Follow-up examination after radiotherapy for malignant neoplasm	0.894118	URmtr
41200#C87#C87 Evaluation of retina	0.894122	rec
41272#Y33#Y33 Puncture of organ NOC	0.894122	rec
41272#Z685#Z68.5 Scapula NEC	0.894155	raredmgmtr
41272#W041#W04.1 Localised fusion of joints of hindfoot	0.894228	rec
20002#1680#bowen's disease	0.894242	rec
41272#W561#W56.1 Primary interposition arthroplasty of metatarsophalangeal joint NEC	0.894263	rec
41200#X558#X55.8 Other specified other operations on unspecified organ	0.894304	URmtr
41272#O03#O03 Transluminal stent assisted coil embolisation of aneurysm of artery	0.894334	URmtr
41272#A203#A20.3 Monitoring of pressure in ventricle of brain	0.894366	raredmgmtr
40002#G931#G93.1 Anoxic brain damage| not elsewhere classified	0.894395	ptv
Source of report of G05 (encephalitis, myelitis and encephalomyelitis in diseases classified elsewhere)	0.894423	URmtr
41200#V10#V10 Division of bone of face	0.89443	rec
41272#W293#W29.3 Removal of skeletal traction from bone	0.894448	ptv
Union#C021#C02.1 Border of tongue	0.89445	ptv
41200#G439#G43.9 Unspecified fibreoptic endoscopic extirpation of lesion of upper gastrointestinal tract	0.894451	ptv
41202#S861#S86.1 Injury of other muscle(s) and tendon(s) of posterior muscle group at lower leg level	0.894484	ptv
41200#O019#O01.9 Unspecified transluminal coil embolisation of aneurysm of artery	0.894488	URmtr
Union#D042#D04.2 Skin of ear and external auricular canal	0.894506	URmtr
41200#C153#C15.3 Correction of trichiasis	0.894528	raredmgmtr
41202#H699#H69.9 Eustachian tube disorder| unspecified	0.89453	rec
41272#Z955#Z95.5 External carotid artery	0.894561	URmtr
41272#Q29#Q29 Open reversal of female sterilisation	0.894567	UR
Union#G00#G00 Bacterial meningitis| not elsewhere classified	0.894624	rec
Union#M2595#M25.95 Joint disorder| unspecified (Pelvic region and thigh)	0.894629	URmtr
41200#H50#H50 Repair of anus	0.894636	ptv
41202#I482#I48.2 Chronic atrial fibrillation	0.894648	UR
41202#C710#C71.0 Cerebrum| except lobes and ventricles	0.894649	UR
41202#N218#N21.8 Other lower urinary tract calculus	0.894654	rec
41202#G245#G24.5 Blepharospasm	0.894668	ptv5pcnt
Union#S3230#S32.30 Fracture of ilium (closed)	0.894673	UR
41200#N302#N30.2 Freeing of adhesions of prepuce	0.894679	ptv5pcnt
Union#D130#D13.0 Oesophagus	0.894679	ptv
41272#X68#X68 Preparation for brachytherapy	0.894743	rec
41272#S18#S18 Distant flap of skin and fascia	0.894774	URmtr
41202#D73#D73 Diseases of spleen	0.894795	rec
41200#H112#H11.2 Colectomy and side to side anastomosis of ileum to colon NEC	0.894817	rec
41202#S058#S05.8 Other injuries of eye and orbit	0.89486	UR
41272#M761#M76.1 Endoscopic extirpation of lesion of urethra	0.89488	rec
20002#1448#neutropenia|lymphopenia	0.89491	rec
41202#T16#T16 Foreign body in ear	0.894911	UR
41200#L875#L87.5 Local excision of varicose vein of leg	0.894957	raredmgmtr
41202#M5338#M53.38 Sacrococcygeal disorders| not elsewhere classified-Sacral|s	0.894962	UR
41202#Z129#Z12.9 Special screening examination for neoplasm| unspecified	0.895	flexnonsyn
Union#M760#M76.0 Gluteal tendinitis	0.895003	rec
Union#S13#S13 Dislocation| sprain and strain of joints and ligaments at neck level	0.895007	ptv
41202#E052#E05.2 Thyrotoxicosis with toxic multinodular goitre	0.895019	UR
41200#M091#M09.1 Endoscopic ultrasound fragmentation of calculus of kidney	0.895052	URmtr
Union#M5437#M54.37 Sciatica (Lumbosacral region)	0.895103	rec
41202#I781#I78.1 Naevus| nonneoplastic	0.895105	rec
Union#O100#O10.0 Pre-existing essential hypertension complicating pregnancy| childbirth and the puerperium	0.895113	rec
40002#BlockE65-E68#E65-E68 Obesity and other hyperalimentation	0.895117	URmtr
41272#A389#A38.9 Unspecified extirpation of lesion of meninges of brain	0.895131	ptv
40001#K703#K70.3 Alcoholic cirrhosis of liver	0.895138	raredmgmtr
41272#U116#U11.6 D-dimer assay	0.895144	syn
41200#C012#C01.2 Enucleation of eye	0.895246	ptv
Union#M8589#M85.89 Other specified disorders of bone density and structure (Site unspecified)	0.895262	rec
41200#C222#C22.2 Biopsy of lesion of eyelid	0.895301	rec
Union#O718#O71.8 Other specified obstetric trauma	0.895362	ptv5pcnt
Union#M7046#M70.46 Prepatellar bursitis-Lower Leg	0.895454	rec
41272#L873#L87.3 Stripping of varicose vein of leg NEC	0.895457	rec
41272#S478#S47.8 Other specified opening of skin	0.895494	UR
41272#F232#F23.2 Destruction of lesion of tongue	0.895496	ptv5pcnt
Union#O240#O24.0 Pre-existing diabetes mellitus| insulin-dependent	0.89553	UR
Union#H473#H47.3 Other disorders of optic disk	0.895539	rec
41272#X508#X50.8 Other specified external resuscitation	0.895579	UR
41200#U31#U31 Pacemaker testing	0.895585	rec
Union#I68#I68 Cerebrovascular disorders in diseases classified elsewhere	0.895585	ptv
Union#O641#O64.1 Obstructed labour due to breech presentation	0.895601	URmtr
41272#X104#X10.4 Amputation through metatarsal bones	0.895679	URmtr
41272#W303#W30.3 Removal of external fixation from bone NEC	0.895694	rec
Union#L11#L11 Other acantholytic disorders	0.89572	URmtr
41272#T283#T28.3 Resuture of previous incision of anterior abdominal wall	0.895726	rec
40002#R26#R26 Abnormalities of gait and mobility	0.895757	URmtr
40001#K559#K55.9 Vascular disorder of intestine| unspecified	0.89579	raredmgmtr
Union#C670#C67.0 Trigone of bladder	0.895806	URmtr
Union#O121#O12.1 Gestational proteinuria	0.89583	URmtr
Union#O358#O35.8 Maternal care for other (suspected) foetal abnormality and damage	0.895856	rec
40002#C779#C77.9 Lymph node| unspecified	0.895905	rec
41202#S3230#S32.30 Fracture of ilium (closed)	0.895914	ptv
Union#T025#T02.5 Fractures involving multiple regions of both lower limbs	0.895963	URmtr
Union#O995#O99.5 Diseases of the respiratory system complicating pregnancy| childbirth and the puerperium	0.895965	rec
Union#I426#I42.6 Alcoholic cardiomyopathy	0.895998	rec
41272#Q151#Q15.1 Introduction of radioactive substance into uterine cavity	0.896018	rec
41202#S999#S99.9 Unspecified injury of ankle and foot	0.896033	rec
41200#M706#M70.6 Radioactive seed implantation into prostate	0.896046	URmtr
Union#W192#W19.2 School| other institution and public administrative area	0.896052	URmtr
41200#M791#M79.1 Bouginage of urethra	0.896074	rec
41200#R219#R21.9 Unspecified forceps cephalic delivery	0.896163	rec
Union#R411#R41.1 Anterograde amnesia	0.896172	ptv
40002#S099#S09.9 Unspecified injury of head	0.896177	ptv
41200#J48#J48 Other therapeutic percutaneous operations on bile duct	0.896272	rec
41200#P22#P22 Repair of prolapse of vagina and amputation of cervix uteri	0.896288	URmtr
41202#J988#J98.8 Other specified respiratory disorders	0.896291	URmtr
41200#C35#C35 Other adjustment to muscle of eye	0.896296	URmtr
Union#BlockX10-X19#X10-X19 Contact with heat and hot substances	0.896298	URmtr
41202#R070#R07.0 Pain in throat	0.896331	rec
Union#BlockW75-W84#W75-W84 Other accidental threats to breathing	0.896346	rec
41272#J39#J39 Other therapeutic endoscopic operations on ampulla of Vater	0.896349	ptv
41200#S159#S15.9 Unspecified other biopsy of skin	0.896363	ptv5pcnt
41202#G931#G93.1 Anoxic brain damage| not elsewhere classified	0.896396	ptv
20002#1378#wegners granulmatosis	0.896402	rec
41200#M091#M09.1 Endoscopic ultrasound fragmentation of calculus of kidney	0.896418	UR
41202#G50#G50 Disorders of trigeminal nerve	0.896424	rec
41202#N34#N34 Urethritis and urethral syndrome	0.896458	rec
41202#O996#O99.6 Diseases of the digestive system complicating pregnancy| childbirth and the puerperium	0.896461	rec
41272#P222#P22.2 Anterior colporrhaphy and amputation of cervix uteri NEC	0.896487	flexnonsynmtr
Union#C812#C81.2 Mixed cellularity	0.896549	URmtr
41200#O071#O07.1 Primary hybrid prosthetic replacement of shoulder joint using cemented glenoid component	0.896555	rec
41200#R14#R14 Surgical induction of labour	0.896563	rec
Union#S934#S93.4 Sprain and strain of ankle	0.896584	raredmg
Union#T02#T02 Fractures involving multiple body regions	0.89659	rec
Union#B958#B95.8 Unspecified staphylococcus as the cause of diseases classified to other chapters	0.896626	rec
41272#K502#K50.2 Percutaneous transluminal coronary thrombolysis using streptokinase	0.896632	UR
41272#H042#H04.2 Panproctocolectomy and anastomosis of ileum to anus and creation of pouch HFQ	0.896633	ptv5pcnt
41200#W788#W78.8 Other specified release of contracture of joint	0.896684	rec
Source of report of O15 (eclampsia)	0.896686	URmtr
41272#B343#B34.3 Excision of lesion of mammary duct	0.89669	ptv
41202#I615#I61.5 Intracerebral haemorrhage| intraventricular	0.89672	rec
40006#C24#C24 Malignant neoplasm of other and unspecified parts of biliary tract	0.896728	rec
41202#S0600#S06.00 Concussion (without open intracranial wound)	0.896739	URmtr
40011#9940#Hairy cell leukemia	0.896747	ptv
Union#M8211#M82.11 Osteoporosis in endocrine disorders (Shoulder region)	0.896763	ptv
41200#S551#S55.1 Debridement of burnt skin NEC	0.896767	raredmg
41200#B101#B10.1 Excision of thyroglossal cyst	0.896772	rec
41272#Z956#Z95.6 Common carotid artery	0.896778	ptv
41200#C14#C14 Reconstruction of eyelid	0.896812	URmtr
41202#K458#K45.8 Other specified abdominal hernia without obstruction or gangrene	0.896827	URmtr
41200#F43#F43 Other examinations of mouth	0.896849	URmtr
41200#P138#P13.8 Other specified other operations on female perineum	0.896899	URmtr
41200#B302#B30.2 Revision of prosthesis for breast	0.896901	rec
41202#N609#N60.9 Benign mammary dysplasia| unspecified	0.896994	raredmg
Source of report of Q31 (congenital malformations of larynx)	0.896996	raredmgmtr
41272#W062#W06.2 Total excision of rib NEC	0.897057	rec
Union#K622#K62.2 Anal prolapse	0.897085	rec
41202#L56#L56 Other acute skin changes due to ultraviolet radiation	0.897094	URmtr
Union#T130#T13.0 Superficial injury of lower limb| level unspecified	0.897129	URmtr
41272#G446#G44.6 Fibreoptic endoscopic pressure controlled balloon dilation of lower oesophageal sphincter	0.89714	UR
41202#F104#F10.4 Withdrawal state with delirium	0.897156	rec
41272#G611#G61.1 Bypass of jejunum by anastomosis of jejunum to jejunum	0.897196	rec
41272#S398#S39.8 Other specified graft of other tissue to skin	0.897208	UR
41200#X729#X72.9 Unspecified delivery of chemotherapy for neoplasm	0.897209	UR
40001#K55#K55 Vascular disorders of intestine	0.897213	raredmgmtr
Union#N151#N15.1 Renal and perinephric abscess	0.89723	rec
41200#W084#W08.4 Excision of fragment of bone	0.897246	UR
41200#S101#S10.1 Cauterisation of lesion of skin of head or neck NEC	0.897253	ptv5pcnt
41200#B291#B29.1 Reconstruction of breast using myocutaneous flap of latissimus dorsi muscle	0.897255	rec
41202#Z391#Z39.1 Care and examination of lactating mother	0.897255	rec
Union#M2329#M23.29 Derangement of meniscus due to old tear or injury (Unspecified ligament or Unspecified meniscus)	0.897258	rec
41272#G285#G28.5 Sleeve gastrectomy NEC	0.897286	rec
41272#D062#D06.2 Repair of lobe of external ear	0.897291	ptv5pcnt
41272#E859#E85.9 Unspecified ventilation support	0.897327	URmtr
41200#L394#L39.4 Arteriography of subclavian artery	0.897336	URmtr
Union#N391#N39.1 Persistent proteinuria| unspecified	0.897338	URmtr
41202#S10#S10 Superficial injury of neck	0.897339	ptv
41200#W592#W59.2 Fusion of first metatarsophalangeal joint and excision of lesser metatarsophalangeal joint	0.897361	raredmgmtr
41272#G65#G65 Diagnostic endoscopic examination of jejunum	0.897377	URmtr
Union#R682#R68.2 Dry mouth| unspecified	0.89746	rec
41272#A124#A12.4 Creation of ventriculoperitoneal shunt	0.897506	URmtr
41272#J12#J12 Other therapeutic percutaneous operations on liver	0.897514	raredmgmtr
41200#X559#X55.9 Unspecified other operations on unspecified organ	0.897539	ptvraredmg
40006#D034#D03.4 Melanoma in situ of scalp and neck	0.897552	raredmgmtr
41200#B358#B35.8 Other specified operations on nipple	0.897563	ptv
41272#W144#W14.4 Rotation diaphyseal osteotomy and internal fixation HFQ	0.897573	rec
40002#Y44#Y44 Agents primarily affecting blood constituents	0.89758	UR
41272#O011#O01.1 Percutaneous transluminal coil embolisation of small aneurysm of artery	0.897593	rec
41202#D300#D30.0 Kidney	0.897619	ptv
41202#S2200#S22.00 Fracture of thoracic vertebra (closed)	0.897625	URmtr
41202#M4317#M43.17 Spondylolisthesis (Lumbosacral region)	0.897643	rec
Union#F106#F10.6 Amnesic syndrome	0.89766	ptv5pcnt
41202#K432#K43.2 Incisional hernia without obstruction or gangrene	0.89769	rec
41200#C171#C17.1 Suture of eyelid	0.897702	rec
40011#8160#Bile Duct Adenocarcinoma	0.897727	rec
Union#K134#K13.4 Granuloma and granuloma-like lesions of oral mucosa	0.897727	URmtr
41200#G698#G69.8 Other specified excision of ileum	0.897744	rec
41200#H428#H42.8 Other specified perineal operations for prolapse of rectum	0.897745	ptv5pcnt
41200#W921#W92.1 Biopsy of lesion of joint NEC	0.897794	URmtr
41200#C694#C69.4 Irrigation of anterior chamber of eye	0.89781	rec
41272#V265#V26.5 Revisional posterior decompression of lumbar spine NEC	0.897811	ptv5pcnt
40002#G931#G93.1 Anoxic brain damage| not elsewhere classified	0.897815	URmtr
41272#H69#H69 Diagnostic endoscopic examination of enteric pouch using fibreoptic sigmoidoscope	0.897824	URmtr
41202#L738#L73.8 Other specified follicular disorders	0.897835	rec
41200#P239#P23.9 Unspecified other repair of prolapse of vagina	0.89786	rec
41202#M2127#M21.27 Flexion deformity (Ankle and foot)	0.897868	UR
41200#H502#H50.2 Anterior repair of anal sphincter	0.897875	URmtr
41202#T849#T84.9 Unspecified complication of internal orthopaedic prosthetic device| implant and graft	0.897901	rec
41200#F362#F36.2 Biopsy of lesion of tonsil	0.897935	ptv5pcnt
Union#N085#N08.5 Glomerular disorders in systemic connective tissue disorders	0.89794	raredmg
41202#G919#G91.9 Hydrocephalus| unspecified	0.89794	raredmg
41202#O041#O04.1 Incomplete| complicated by delayed or excessive haemorrhage	0.89794	raredmgmtr
41200#G651#G65.1 Diagnostic endoscopic examination of jejunum and biopsy of lesion of jejunum	0.89797	rec
Union#N398#N39.8 Other specified disorders of urinary system	0.897974	rec
Union#L231#L23.1 Allergic contact dermatitis due to adhesives	0.897977	syn
41272#J021#J02.1 Right hemihepatectomy NEC	0.897986	rec
Union#W199#W19.9 Unspecified place	0.898063	URmtr
Union#G900#G90.0 Idiopathic peripheral autonomic neuropathy	0.898104	raredmg
41202#S321#S32.1 Fracture of sacrum	0.898124	URmtr
41202#M192#M19.2 Other secondary arthrosis	0.898158	ptv
41202#M4697#M46.97 Inflammatory spondylopathy| unspecified (Lumbosacral region)	0.89817	rec
41272#G763#G76.3 Open relief of obstruction of ileum NEC	0.898219	raredmgmtr
41272#C091#C09.1 Replacement of lateral canthal tendon using tarsal strip	0.898221	rec
41272#B318#B31.8 Other specified other plastic operations on breast	0.898231	rec
Union#S202#S20.2 Contusion of thorax	0.898243	rec
Union#M7918#M79.18 Myalgia (Other)	0.898276	URmtr
41202#L84#L84 Corns and callosities	0.898307	rec
41202#M359#M35.9 Systemic involvement of connective tissue| unspecified	0.89835	flexdmg
Union#J985#J98.5 Diseases of mediastinum| not elsewhere classified	0.898388	ptv
41272#B375#B37.5 Lipofilling of breast	0.898399	rec
41272#G453#G45.3 Fibreoptic endoscopic insertion of Bravo pH capsule into upper gastrointestinal tract	0.898421	syn
40002#BlockC64-C68#C64-C68 Malignant neoplasms of urinary tract	0.898425	rec
41200#W659#W65.9 Unspecified primary open reduction of traumatic dislocation of joint	0.898433	UR
Union#K732#K73.2 Chronic active hepatitis| not elsewhere classified	0.898448	ptv5pcnt
41200#C134#C13.4 Blepharoplasty NEC	0.898449	rec
41272#H568#H56.8 Other specified other operations on anus	0.898458	rec
Union#R760#R76.0 Raised antibody titer	0.898472	rec
41200#D012#D01.2 Partial excision of external ear	0.898506	ptv5pcnt
41200#Q544#Q54.4 Suspension of uterus using mesh NEC	0.898513	rec
Union#T834#T83.4 Mechanical complication of other prosthetic devices| implants and grafts in genital tract	0.898518	rec
41202#I713#I71.3 Abdominal aortic aneurysm| ruptured	0.898566	ptv5pcnt
20002#1345#pemphigoid|pemphigus	0.898598	raredmgmtr
41200#A575#A57.5 Destruction of spinal nerve root NEC	0.898614	rec
41202#T16#T16 Foreign body in ear	0.898616	URmtr
41202#S609#S60.9 Superficial injury of wrist and hand| unspecified	0.898625	flexnonsyn
Union#M7946#M79.46 Hypertrophy of (infrapatellar) fat pad (Lower leg)	0.898632	rec
41202#M8416#M84.16 Nonunion of fracture [pseudarthrosis] (Lower leg)	0.898655	UR
41272#W048#W04.8 Other specified complex reconstruction of hindfoot	0.898656	rec
41202#M2424#M24.24 Disorder of ligament (Hand)	0.898665	raredmgmtr
41202#N946#N94.6 Dysmenorrhoea| unspecified	0.898675	rec
41272#W95#W95 Hybrid prosthetic replacement of hip joint using cement	0.898686	rec
41200#B086#B08.6 Partial thyroidectomy NEC	0.898693	rec
Union#M61#M61 Calcification and ossification of muscle	0.89871	ptv
41202#N420#N42.0 Calculus of prostate	0.898721	ptv
41200#B358#B35.8 Other specified operations on nipple	0.898732	UR
Union#M961#M96.1 Postlaminectomy syndrome| not elsewhere classified	0.898748	ptv
41202#M1300#M13.00 Polyarthritis| unspecified (Multiple sites)	0.898755	UR
Union#K117#K11.7 Disturbances of salivary secretion	0.898807	UR
41200#W653#W65.3 Primary open reduction of fracture dislocation of joint NEC	0.898864	raredmg
41202#N15#N15 Other renal tubulo-interstitial diseases	0.898881	rec
41200#C452#C45.2 Excision of lesion of cornea NEC	0.898889	flexnonsynmtr
Union#W109#W10.9 Unspecified place	0.898912	rec
Union#G961#G96.1 Disorders of meninges| not elsewhere classified	0.898926	rec
41272#Z122#Z12.2 Posterior tibial nerve	0.898932	ptv
Union#O993#O99.3 Mental disorders and diseases of the nervous system complicating pregnancy| childbirth and the puerperium	0.898936	rec
Union#Q44#Q44 Congenital malformations of gallbladder| bile ducts and liver	0.898937	rec
20001#1021#anal cancer	0.898948	ptv
Source of report of F23 (acute and transient psychotic disorders)	0.898965	ptv5pcnt
41272#Y631#Y63.1 Harvest of flap of latissimus dorsi muscle NEC	0.899013	raredmg
41202#D164#D16.4 Bones of skull and face	0.899033	URmtr
41200#C49#C49 Incision of cornea	0.899063	raredmgmtr
41272#Y058#Y05.8 Other specified excision of organ NOC	0.899068	URmtr
41202#D758#D75.8 Other specified diseases of blood and blood-forming organs	0.899072	rec
41202#D034#D03.4 Melanoma in situ of scalp and neck	0.899098	URmtr
Union#G900#G90.0 Idiopathic peripheral autonomic neuropathy	0.899134	raredmgmtr
41202#G952#G95.2 Cord compression| unspecified	0.899153	ptv
41272#Z252#Z25.2 Wisdom tooth	0.899156	rec
41202#N803#N80.3 Endometriosis of pelvic peritoneum	0.899157	rec
41272#T48#T48 Other operations on peritoneum	0.899159	rec
41272#Z972#Z97.2 Posterior tibial artery	0.899162	rec
Union#K116#K11.6 Mucocele of salivary gland	0.899176	rec
41200#O271#O27.1 Extra-articular ligament reconstruction for stabilisation of joint	0.899186	ptv5pcnt
Union#D074#D07.4 Penis	0.899204	ptv5pcnt
41272#Z425#Z42.5 Urethra NEC	0.899207	ptv
41202#M2545#M25.45 Effusion of joint (Pelvic region and thigh)	0.899232	raredmgmtr
41200#K754#K75.4 Percutaneous transluminal balloon angioplasty and insertion of 3 or more stents into coronary artery NEC	0.899246	rec
41202#L292#L29.2 Pruritus vulvae	0.89925	ptv
41272#Q38#Q38 Other therapeutic endoscopic operations on fallopian tube	0.899252	ptvraredmg
41200#W902#W90.2 Arthrography	0.899254	UR
41200#L18#L18 Emergency replacement of aneurysmal segment of aorta	0.899315	UR
Union#M968#M96.8 Other postprocedural musculoskeletal disorders	0.899322	UR
41200#K611#K61.1 Implantation of cardiac pacemaker system NEC	0.899335	URmtr
Source of report of M33 (dermatopolymyositis)	0.899371	URmtr
Union#C699#C69.9 Eye| unspecified	0.899371	UR
41272#D081#D08.1 Extirpation of lesion of external auditory canal	0.899429	URmtr
Source of report of I06 (rheumatic aortic valve diseases)	0.899469	UR
Union#B005#B00.5 Herpesviral ocular disease	0.899486	UR
Union#L920#L92.0 Granuloma annulare	0.899509	raredmgmtr
40002#BlockS10-S19#S10-S19 Injuries to the neck	0.899515	raredmgmtr
Union#W55#W55 Bitten or struck by other mammals	0.899531	URmtr
41200#C452#C45.2 Excision of lesion of cornea NEC	0.899548	raredmgmtr
41272#L51#L51 Other bypass of iliac artery	0.89955	ptv5pcnt
Union#M760#M76.0 Gluteal tendinitis	0.899571	ptv5pcnt
41202#M5494#M54.94 Dorsalgia| unspecified (Thoracic region)	0.899577	ptv5pcnt
Union#M8401#M84.01 Malunion of fracture (Shoulder region)	0.899581	UR
Union#L12#L12 Pemphigoid	0.899584	UR
41200#Q13#Q13 Introduction of gamete into uterine cavity	0.899646	UR
41272#W341#W34.1 Autograft of bone marrow	0.899649	ptv5pcnt
41202#D151#D15.1 Heart	0.899656	rec
Source of report of A95 (yellow fever)	0.899663	ptv5pcnt
Union#S698#S69.8 Other specified injuries of wrist and hand	0.899741	URmtr
Union#W449#W44.9 Unspecified place	0.899746	URmtr
41272#Y905#Y90.5 Barium enema NEC	0.899797	UR
41202#M2383#M23.83 Other internal derangements of knee (Medial collateral ligament or Other and unspecified medial meniscus)	0.899802	URmtr
41202#I470#I47.0 Reentry ventricular arrhythmia	0.899844	rec
41200#P205#P20.5 Implantation of radioactive substance into vagina	0.899852	raredmg
41272#X299#X29.9 Unspecified continuous Infusion of therapeutic substance	0.899887	UR
41202#C903#C90.3 Solitary plasmacytoma	0.899955	raredmg
41200#E541#E54.1 Total pneumonectomy	0.899962	URmtr
41200#C49#C49 Incision of cornea	0.899983	UR
41200#U541#U54.1 Delivery of rehabilitation for acute cardiac disorders	0.900033	URmtr
Union#G971#G97.1 Other reaction to spinal and lumbar puncture	0.900041	ptv
41272#J101#J10.1 Percutaneous transluminal embolisation of hepatic artery	0.900056	ptv
41272#F488#F48.8 Other specified other operations on salivary gland	0.900056	syn
41272#G36#G36 Other repair of stomach	0.900079	rec
41272#N034#N03.4 Exploration of scrotum	0.900095	rec
41202#S064#S06.4 Epidural haemorrhage	0.900138	flexnonsyn
41202#Q74#Q74 Other congenital malformations of limb(s)	0.900158	rec
Source of report of H59 (postprocedural disorders of eye and adnexa, not elsewhere classified)	0.900165	rec
Union#O15#O15 Eclampsia	0.900166	URmtr
40006#D044#D04.4 Skin of scalp and neck	0.900171	UR
41272#E508#E50.8 Other specified therapeutic endoscopic operations on lower respiratory tract using rigid bronchoscope	0.900172	ptv
41272#K652#K65.2 Catheterisation of right side of heart NEC	0.900174	syn
41202#Z303#Z30.3 Menstrual extraction	0.900183	rec
41202#E893#E89.3 Postprocedural hypopituitarism	0.900244	UR
41200#U338#U33.8 Other specified other diagnostic tests	0.900252	UR
41200#C104#C10.4 Suture of eyebrow	0.900292	rec
41200#W759#W75.9 Unspecified other open repair of ligament	0.900343	URmtr
41202#A69#A69 Other spirochaetal infections	0.900365	rec
41200#F512#F51.2 Open extraction of calculus from submandibular duct	0.900367	rec
40006#C57#C57 Malignant neoplasm of other and unspecified female genital organs	0.900372	rec
41202#L83#L83 Acanthosis nigricans	0.900384	URmtr
41272#K564#K56.4 Transluminal removal of heart assist system	0.900402	raredmgmtr
Union#I650#I65.0 Occlusion and stenosis of vertebral artery	0.900423	UR
41200#X402#X40.2 Peritoneal dialysis NEC	0.90044	ptv
Union#K911#K91.1 Postgastric surgery syndromes	0.900483	rec
41272#W302#W30.2 Adjustment to external fixation of bone NEC	0.900552	rec
41272#Q232#Q23.2 Salpingoophorectomy of remaining solitary fallopian tube and ovary	0.900555	URmtr
Union#S9270#S92.70 Multiple fractures of foot (closed)	0.900561	URmtr
Union#M4788#M47.88 Other spondylosis (Sacral and sacrococcygeal region)	0.90058	rec
41272#U512#U51.2 Delivery of rehabilitation for spinal cord injury	0.900613	ptv
41272#Y264#Y26.4 Removal of other repair material from organ NOC	0.900647	ptv
Union#K149#K14.9 Disease of tongue| unspecified	0.900656	rec
41202#T831#T83.1 Mechanical complication of other urinary devices and implants	0.900659	ptv
Union#B94#B94 Sequelae of other and unspecified infectious and parasitic diseases	0.900671	ptv
41272#M521#M52.1 Suprapubic sling operation	0.900674	URmtr
41272#W454#W45.4 Attention to total prosthetic replacement of joint NEC	0.900678	raredmgmtr
41272#S478#S47.8 Other specified opening of skin	0.900722	rec
41202#E052#E05.2 Thyrotoxicosis with toxic multinodular goitre	0.900733	URmtr
Union#I511#I51.1 Rupture of chordae tendineae| not elsewhere classified	0.900744	flexnonsynmtr
41272#B16#B16 Other operations on parathyroid gland	0.900794	UR
Union#N912#N91.2 Amenorrhoea| unspecified	0.900795	UR
41202#M759#M75.9 Shoulder lesion| unspecified	0.900826	rec
Union#I06#I06 Rheumatic aortic valve diseases	0.900848	ptv
41200#S622#S62.2 Liposuction of subcutaneous tissue NEC	0.900856	rec
Source of report of L41 (parapsoriasis)	0.900902	rec
41202#O90#O90 Complications of the puerperium| not elsewhere classified	0.900918	rec
41200#U124#U12.4 Ultrasound of bladder	0.900937	URmtr
Union#K433#K43.3 Parastomal hernia with obstruction| without gangrene	0.900942	URmtr
41272#Y09#Y09 Chemical destruction of organ NOC	0.900944	URmtr
Union#F106#F10.6 Amnesic syndrome	0.901006	UR
Union#I670#I67.0 Dissection of cerebral arteries| nonruptured	0.901019	UR
Union#C530#C53.0 Endocervix	0.901043	rec
Union#S3680#S36.80 Injury of other intra-abdominal organs (without open wound into cavity)	0.901052	rec
Union#D012#D01.2 Rectum	0.901085	URmtr
Union#R010#R01.0 Benign and innocent cardiac murmurs	0.901088	UR
41272#W598#W59.8 Other specified fusion of joint of toe	0.901132	URmtr
41272#F232#F23.2 Destruction of lesion of tongue	0.901134	URmtr
41202#K081#K08.1 Loss of teeth due to accident| extraction or local periodontal disease	0.901172	rec
Union#B83#B83 Other helminthiases	0.901177	UR
41200#U136#U13.6 Computed tomography of bone	0.901207	rec
41272#Z956#Z95.6 Common carotid artery	0.901208	URmtr
Union#E51#E51 Thiamine deficiency	0.901216	UR
41272#E541#E54.1 Total pneumonectomy	0.901228	URmtr
Union#S058#S05.8 Other injuries of eye and orbit	0.901233	rec
Union#H439#H43.9 Disorder of vitreous body| unspecified	0.901243	ptv5pcnt
40002#BlockK80-K87#K80-K87 Disorders of gallbladder| biliary tract and pancreas	0.901261	rec
Union#M2331#M23.31 Other meniscus derangements (Anterior cruciate ligament or Anterior horn of medial meniscus)	0.901263	ptv
41200#F115#F11.5 Endosseous implantation into jaw	0.901272	rec
41202#M7910#M79.10 Myalgia (Multiple sites)	0.90129	rec
41200#F118#F11.8 Other specified preprosthetic oral surgery	0.901297	syn
41200#P138#P13.8 Other specified other operations on female perineum	0.901305	UR
41272#Y89#Y89 Brachytherapy	0.901306	ptv5pcnt
41202#S0600#S06.00 Concussion (without open intracranial wound)	0.901336	UR
Union#M8407#M84.07 Malunion of fracture (Ankle and foot)	0.90136	raredmgmtr
41202#K292#K29.2 Alcoholic gastritis	0.901399	flexnonsyn
41272#M655#M65.5 Endoscopic resection of prostate using vapotrode	0.901401	ptv
41202#I220#I22.0 Subsequent myocardial infarction of anterior wall	0.901407	ptv
Union#R700#R70.0 Elevated erythrocyte sedimentation rate	0.901432	rec
Union#I606#I60.6 Subarachnoid haemorrhage from other intracranial arteries	0.901484	raredmgmtr
41272#H233#H23.3 Endoscopic laser destruction of lesion of lower bowel using fibreoptic sigmoidoscope	0.901506	flexnonsynmtr
41272#K44#K44 Other replacement of coronary artery	0.901509	raredmgmtr
41202#Z081#Z08.1 Follow-up examination after radiotherapy for malignant neoplasm	0.901526	ptv
40006#C65#C65 Malignant neoplasm of renal pelvis	0.901532	ptv
41202#O440#O44.0 Placenta praevia specified as without haemorrhage	0.901539	rec
Union#C914#C91.4 Hairy-cell leukaemia	0.90155	URmtr
Union#P95#P95 Foetal death of unspecified cause	0.901603	rec
Union#F98#F98 Other behavioural and emotional disorders with onset usually occurring in childhood and adolescence	0.901656	syn
Union#M6593#M65.93 Synovitis and tenosynovitis| unspecified (Forearm)	0.901657	ptv
41200#V07#V07 Excision of bone of face	0.90168	raredmgmtr
Union#G821#G82.1 Spastic paraplegia	0.901709	URmtr
40002#D46#D46 Myelodysplastic syndromes	0.901711	rec
41200#H26#H26 Endoscopic extirpation of lesion of sigmoid colon using rigid sigmoidoscope	0.901714	URmtr
41272#S238#S23.8 Other specified flap operations to relax contracture of skin	0.901738	rec
41272#Y929#Y92.9 Unspecified support for preparation for radiotherapy	0.901755	URmtr
41200#B293#B29.3 Reconstruction of breast using flap of skin of abdomen NEC	0.901759	rec
41202#M2339#M23.39 Other meniscus derangements (Unspecified ligament or Unspecified meniscus)	0.901765	ptv
41272#L51#L51 Other bypass of iliac artery	0.901796	ptv
41272#G439#G43.9 Unspecified fibreoptic endoscopic extirpation of lesion of upper gastrointestinal tract	0.901813	ptv
41200#L47#L47 Transluminal operations on other visceral branch of abdominal aorta	0.901873	syn
41272#Z012#Z01.2 Tissue of temporal lobe of brain	0.901882	UR
Union#M2426#M24.26 Disorder of ligament (Lower leg)	0.901929	rec
40002#K650#K65.0 Acute peritonitis	0.901944	UR
41200#W191#W19.1 Primary open reduction of fracture of neck of femur and open fixation using pin and plate	0.901995	rec
Union#M4794#M47.94 Spondylosis| unspecified (Thoracic region)	0.902014	rec
41200#F108#F10.8 Other specified simple extraction of tooth	0.902016	rec
40002#N039#N03.9 Unspecified	0.902035	UR
41202#M629#M62.9 Disorder of muscle| unspecified	0.902043	raredmgmtr
41272#E098#E09.8 Other specified operations on external nose	0.902048	ptv
41200#X598#X59.8 Other specified anaesthetic without surgery	0.902061	rec
41272#Z684#Z68.4 Glenoid cavity of scapula	0.902067	syn
Union#D44#D44 Neoplasm of uncertain or unknown behaviour of endocrine glands	0.902074	rec
Source of report of K72 (hepatic failure, not elsewhere classified)	0.902078	rec
41272#W598#W59.8 Other specified fusion of joint of toe	0.902103	raredmgmtr
41272#D062#D06.2 Repair of lobe of external ear	0.902121	flexdmg
41200#C17#C17 Other repair of eyelid	0.902133	URmtr
41272#S603#S60.3 Tattooing of skin	0.902153	UR
Union#S311#S31.1 Open wound of abdominal wall	0.902187	raredmg
Union#K648#K64.8 Other specified haemorrhoids	0.902203	rec
41202#D020#D02.0 Larynx	0.902204	UR
41200#V144#V14.4 Excision of lesion of mandible	0.90221	URmtr
41200#Q359#Q35.9 Unspecified endoscopic bilateral occlusion of fallopian tubes	0.902218	rec
41200#C40#C40 Repair of conjunctiva	0.902225	URmtr
20002#1087#leg claudication| intermittent claudication	0.902242	rec
41200#T645#T64.5 Tenodesis	0.902247	rec
Union#G571#G57.1 Meralgia paraesthetica	0.90225	rec
41200#K561#K56.1 Transluminal insertion of pulsation balloon into aorta	0.902254	rec
Union#N085#N08.5 Glomerular disorders in systemic connective tissue disorders	0.902265	ptvraredmg
41272#W768#W76.8 Other specified other operations on ligament	0.90227	rec
41202#M064#M06.4 Inflammatory polyarthropathy	0.902278	rec
Union#M5455#M54.55 Low back pain (Thoracolumbar region)	0.902321	ptv
Union#L120#L12.0 Bullous pemphigoid	0.902326	UR
40006#C32#C32 Malignant neoplasm of larynx	0.902335	ptv5pcnt
41272#Q548#Q54.8 Other specified operations on other ligament of uterus	0.902349	ptv
41272#W881#W88.1 Diagnostic endoscopic examination of joint and biopsy of lesion of joint NEC	0.902361	ptv
Union#O358#O35.8 Maternal care for other (suspected) foetal abnormality and damage	0.902367	URmtr
41272#M535#M53.5 Partial removal of tension-free vaginal tape	0.902397	URmtr
41200#Q151#Q15.1 Introduction of radioactive substance into uterine cavity	0.902408	UR
41200#M51#M51 Combined abdominal and vaginal operations to support outlet of female bladder	0.902415	UR
41272#Y61#Y61 Harvest of flap of skin and muscle of trunk	0.902417	ptv
41272#S478#S47.8 Other specified opening of skin	0.902426	URmtr
Union#S930#S93.0 Dislocation of ankle joint	0.902451	UR
41200#P203#P20.3 Cauterisation of lesion of vagina	0.902472	URmtr
41202#H318#H31.8 Other specified disorders of choroid	0.902473	rec
41272#C198#C19.8 Other specified incision of eyelid	0.902497	ptv5pcnt
41200#D081#D08.1 Extirpation of lesion of external auditory canal	0.902503	ptv
41272#W965#W96.5 Primary reverse polarity total prosthetic replacement of shoulder joint using cement	0.902505	rec
41272#P255#P25.5 Suture of vagina	0.902548	UR
Union#K090#K09.0 Developmental odontogenic cysts	0.902628	rec
41202#D033#D03.3 Melanoma in situ of other and unspecified parts of face	0.902641	rec
Union#A02#A02 Other Salmonella infections	0.902643	rec
41200#D135#D13.5 One stage insertion of fixtures for bone anchored hearing prosthesis	0.902678	rec
41202#E65#E65 Localised adiposity	0.902698	ptv
41202#T842#T84.2 Mechanical complication of internal fixation device of other bones	0.902701	URmtr
41202#K575#K57.5 Diverticular disease of both small and large intestine without perforation or abscess	0.902705	UR
41272#M32#M32 Operations on ureteric orifice	0.902724	rec
41272#M062#M06.2 Drainage of kidney NEC	0.902728	URmtr
41272#W582#W58.2 Revision of resurfacing arthroplasty of joint	0.902732	syn
41202#S499#S49.9 Unspecified injury of shoulder and upper arm	0.902779	raredmgmtr
41272#F51#F51 Open extraction of calculus from salivary duct	0.902786	rec
41202#E65#E65 Localised adiposity	0.90279	ptv5pcnt
Union#E230#E23.0 Hypopituitarism	0.902795	flexdmg
Union#C621#C62.1 Descended testis	0.902806	URmtr
41202#C903#C90.3 Solitary plasmacytoma	0.902815	ptv
41202#M192#M19.2 Other secondary arthrosis	0.902825	ptv5pcnt
41272#Q544#Q54.4 Suspension of uterus using mesh NEC	0.902834	rec
41200#T808#T80.8 Other specified release of contracture of muscle	0.902835	ptv
20002#1670#allergy to elastoplast	0.902839	raredmgmtr
Union#G941#G94.1 Hydrocephalus in neoplastic disease	0.902856	URmtr
41200#W032#W03.2 Osteotomy of multiple metatarsals	0.902862	ptv
41202#L51#L51 Erythema multiforme	0.902872	rec
41200#V01#V01 Plastic repair of cranium	0.902876	URmtr
41272#M442#M44.2 Endoscopic extraction of calculus of bladder NEC	0.902907	flexnonsynmtr
41200#W331#W33.1 Open biopsy of lesion of bone	0.902914	UR
Union#N804#N80.4 Endometriosis of rectovaginal septum and vagina	0.902919	rec
41200#E274#E27.4 Removal of foreign body from pharynx	0.902932	URmtr
41272#Z621#Z62.1 Fascia	0.902942	ptv
41202#M2585#M25.85 Other specified joint disorders (Pelvic region and thigh)	0.902974	raredmgmtr
41272#W165#W16.5 Osteotomy and external fixation NEC	0.902998	UR
40006#C02#C02 Malignant neoplasm of other and unspecified parts of tongue	0.903001	rec
Union#M7112#M71.12 Other infective bursitis (Upper arm)	0.903022	URmtr
41200#F321#F32.1 Biopsy of lesion of palate	0.90305	rec
41202#K729#K72.9 Hepatic failure| unspecified	0.903061	UR
Source of report of A03 (shigellosis)	0.903071	rec
41202#K03#K03 Other diseases of hard tissues of teeth	0.903084	rec
41200#P233#P23.3 Posterior colporrhaphy NEC	0.903093	rec
Union#F106#F10.6 Amnesic syndrome	0.903099	ptv
40002#S09#S09 Other and unspecified injuries of head	0.903114	URmtr
41200#C57#C57 Other operations on sclera	0.903117	rec
41202#H520#H52.0 Hypermetropia	0.903124	rec
Union#S73#S73 Dislocation| sprain and strain of joint and ligaments of hip	0.903127	raredmgmtr
Union#M7929#M79.29 Neuralgia and neuritis| unspecified (Site unspecified)	0.903142	UR
41200#C49#C49 Incision of cornea	0.903165	ptvraredmg
41200#A12#A12 Creation of connection from ventricle of brain	0.903211	URmtr
Union#S641#S64.1 Injury of median nerve at wrist and hand level	0.903222	rec
40006#C029#C02.9 Tongue| unspecified	0.903245	syn
41272#F422#F42.2 Incision of mouth NEC	0.903245	ptv
41202#K913#K91.3 Postoperative intestinal obstruction	0.903282	rec
41200#K591#K59.1 Implantation of cardioverter defibrillator using one electrode lead	0.903291	rec
20002#1378#wegners granulmatosis	0.903296	URmtr
41272#J088#J08.8 Other specified therapeutic endoscopic operations on liver using laparoscope	0.903298	URmtr
41202#G951#G95.1 Vascular myelopathies	0.903323	UR
40001#Y83#Y83 Surgical operation and other surgical procedures as the cause of abnormal reaction of the patient| or of later complication| without mention of misadventure at the time of the procedure	0.90333	ptv
Union#T75#T75 Effects of other external causes	0.90335	ptv
41272#S159#S15.9 Unspecified other biopsy of skin	0.903364	ptv
41272#E932#E93.2 Spirometry	0.903389	rec
Union#C493#C49.3 Connective and soft tissue of thorax	0.903392	ptv
41202#Q83#Q83 Congenital malformations of breast	0.90343	rec
Union#I288#I28.8 Other specified diseases of pulmonary vessels	0.903498	URmtr
40002#I69#I69 Sequelae of cerebrovascular disease	0.903518	UR
20002#1450#monoclonal gammopathy|not myeloma	0.90352	raredmg
41272#Z257#Z25.7 Tonsil	0.903529	raredmg
40001#W19#W19 Unspecified fall	0.903543	rec
41202#L71#L71 Rosacea	0.903564	URmtr
Union#H191#H19.1 Herpesviral keratitis and keratoconjunctivitis	0.903584	ptv
41202#N809#N80.9 Endometriosis| unspecified	0.90361	rec
41202#N904#N90.4 Leukoplakia of vulva	0.903618	rec
41200#L853#L85.3 Ligation of recurrent varicose vein of leg	0.903644	rec
40001#K55#K55 Vascular disorders of intestine	0.903653	URmtr
Union#J390#J39.0 Retropharyngeal and parapharyngeal abscess	0.903656	UR
41202#H905#H90.5 Sensorineural hearing loss| unspecified	0.903662	ptv
41272#D038#D03.8 Other specified plastic operations on external ear	0.903711	URmtr
41202#M0693#M06.93 Rheumatoid arthritis| unspecified (Forearm)	0.903722	rec
41202#M8416#M84.16 Nonunion of fracture [pseudarthrosis] (Lower leg)	0.903753	raredmgmtr
41272#H153#H15.3 Refashioning of colostomy	0.903758	rec
20002#1484#wolff parkinson white | wpw syndrome	0.903764	URmtr
41202#M2329#M23.29 Derangement of meniscus due to old tear or injury (Unspecified ligament or Unspecified meniscus)	0.903781	rec
Union#O752#O75.2 Pyrexia during labour| not elsewhere classified	0.903804	rec
40011#8481#Mucin-producing adenocarcinoma	0.903811	ptv
Union#D042#D04.2 Skin of ear and external auricular canal	0.903838	UR
Union#O347#O34.7 Maternal care for abnormality of vulva and perineum	0.903866	raredmgmtr
41272#H113#H11.3 Colectomy and anastomosis NEC	0.903904	URmtr
41272#Y029#Y02.9 Unspecified placement of prosthesis in organ NOC	0.903916	ptv
41272#Z601#Z60.1 Muscle of face	0.903935	ptv5pcnt
41272#H158#H15.8 Other specified other exteriorisation of colon	0.903948	raredmgmtr
41272#T772#T77.2 Wide excision of muscle	0.90395	UR
41200#K508#K50.8 Other specified other therapeutic transluminal operations on coronary artery	0.903972	URmtr
41202#K830#K83.0 Cholangitis	0.903979	rec
41272#M062#M06.2 Drainage of kidney NEC	0.903992	UR
41202#J938#J93.8 Other pneumothorax	0.903998	rec
41202#M719#M71.9 Bursopathy| unspecified	0.903999	rec
41200#K561#K56.1 Transluminal insertion of pulsation balloon into aorta	0.904017	ptv
Union#C15#C15 Malignant neoplasm of oesophagus	0.90402	raredmgmtr
41202#K514#K51.4 Pseudopolyposis of colon	0.904021	UR
Union#C760#C76.0 Head| face and neck	0.904024	syn
41202#D300#D30.0 Kidney	0.904039	URmtr
41272#Z113#Z11.3 Pudendal nerve	0.9041	ptv
41200#K639#K63.9 Unspecified contrast radiology of heart	0.904115	ptv5pcnt
41202#C844#C84.4 Peripheral T-cell lymphoma	0.90412	syn
41200#K622#K62.2 Percutaneous transluminal ablation of atrial wall for atrial flutter	0.904137	ptv
Union#V49#V49 Car occupant injured in other and unspecified transport accidents	0.904156	ptv
41200#R23#R23 Cephalic vaginal delivery with abnormal presentation of head at delivery without instrument	0.904178	URmtr
41200#H153#H15.3 Refashioning of colostomy	0.904197	raredmgmtr
41272#A368#A36.8 Other specified other operations on cranial nerve	0.904205	URmtr
41272#C298#C29.8 Other specified other operations on lacrimal apparatus	0.904207	rec
Union#J986#J98.6 Disorders of diaphragm	0.904209	UR
41200#W921#W92.1 Biopsy of lesion of joint NEC	0.904212	flexdmg
Union#W25#W25 Contact with sharp glass	0.904235	rec
40001#F01#F01 Vascular dementia	0.904261	ptv
Union#A95#A95 Yellow fever	0.904277	rec
Union#I728#I72.8 Aneurysm of other specified arteries	0.904278	raredmgmtr
40002#K830#K83.0 Cholangitis	0.904285	rec
41200#M423#M42.3 Endoscopic destruction of lesion of bladder NEC	0.904295	rec
41272#Q351#Q35.1 Endoscopic bilateral cauterisation of fallopian tubes	0.904303	UR
Union#M720#M72.0 Palmar fascial fibromatosis [Dupuytren]	0.904303	raredmgmtr
41200#W033#W03.3 Total correction of claw toe	0.904356	rec
41202#L038#L03.8 Cellulitis of other sites	0.90436	ptv5pcnt
Union#V13#V13 Pedal cyclist injured in collision with car| pick-up truck or van	0.904375	rec
41272#H109#H10.9 Unspecified excision of sigmoid colon	0.904386	URmtr
40001#I51#I51 Complications and ill-defined descriptions of heart disease	0.904386	rec
Union#E272#E27.2 Addisonian crisis	0.904387	rec
41200#A025#A02.5 Excision of lesion of tissue of cerebellum	0.904415	rec
41200#T092#T09.2 Open biopsy of lesion of pleura	0.904426	syn
41272#S38#S38 Graft of mucosa	0.904436	ptvraredmg
41272#K639#K63.9 Unspecified contrast radiology of heart	0.904444	ptv5pcnt
41272#Z601#Z60.1 Muscle of face	0.904449	ptv
41200#D103#D10.3 Cortical mastoidectomy	0.904463	ptv5pcnt
41200#U264#U26.4 Urodynamics NEC	0.904481	UR
41200#S14#S14 Shave biopsy of skin	0.904504	flexdmg
41272#T598#T59.8 Other specified excision of ganglion	0.904507	rec
41202#J85#J85 Abscess of lung and mediastinum	0.904516	URmtr
41272#U511#U51.1 Delivery of rehabilitation for brain injuries	0.904519	rec
Union#N304#N30.4 Irradiation cystitis	0.904548	ptvraredmg
40002#BlockY40-Y59#Y40-Y59 Drugs| medicaments and biological substances causing adverse effects in therapeutic use	0.904552	URmtr
Union#S2710#S27.10 Traumatic haemothorax (without open wound into thoracic cavity)	0.904563	rec
41202#K575#K57.5 Diverticular disease of both small and large intestine without perforation or abscess	0.904578	raredmg
41200#W611#W61.1 Primary arthrodesis and articular bone graft NEC	0.904595	rec
41200#G446#G44.6 Fibreoptic endoscopic pressure controlled balloon dilation of lower oesophageal sphincter	0.904595	URmtr
Union#S730#S73.0 Dislocation of hip	0.904616	raredmgmtr
41202#G90#G90 Disorders of autonomic nervous system	0.904622	raredmgmtr
41202#M5429#M54.29 Cervicalgia-Site unspe	0.904627	syn
Union#L508#L50.8 Other urticaria	0.904629	URmtr
Union#N71#N71 Inflammatory disease of uterus| except cervix	0.904664	rec
40002#Y44#Y44 Agents primarily affecting blood constituents	0.904666	URmtr
41202#A020#A02.0 Salmonella gastro-enteritis	0.904668	rec
41272#X104#X10.4 Amputation through metatarsal bones	0.90467	syn
Union#M7989#M79.89 Other specified soft tissue disorders (Site unspecified)	0.904672	UR
Union#L949#L94.9 Localised connective tissue disorder| unspecified	0.904675	flexdmg
Union#K634#K63.4 Enteroptosis	0.904688	UR
41200#J131#J13.1 Percutaneous transvascular biopsy of lesion of liver	0.904713	rec
41272#P06#P06 Extirpation of lesion of vulva	0.904721	rec
41272#W380#W38.0 Conversion from previous uncemented total prosthetic replacement of hip joint	0.904722	raredmgmtr
41200#W829#W82.9 Unspecified therapeutic endoscopic operations on semilunar cartilage	0.904737	rec
Union#K071#K07.1 Anomalies of jaw-cranial base relationship	0.904767	URmtr
41202#Z538#Z53.8 Procedure not carried out for other reasons	0.904768	UR
Source of report of L12 (pemphigoid)	0.904817	UR
41272#E043#E04.3 Excision of lesion of turbinate of nose NEC	0.904822	ptv
Union#C699#C69.9 Eye| unspecified	0.90483	ptvraredmg
41200#G643#G64.3 Endoscopic insertion of tubal prosthesis into jejunum	0.904834	raredmgmtr
Source of report of P95 (foetal death of unspecified cause)	0.904861	rec
Union#O908#O90.8 Other complications of the puerperium| not elsewhere classified	0.904865	raredmg
41200#X451#X45.1 Donation of kidney	0.904868	rec
40002#J988#J98.8 Other specified respiratory disorders	0.904871	UR
41202#E213#E21.3 Hyperparathyroidism| unspecified	0.904894	rec
41272#E859#E85.9 Unspecified ventilation support	0.904904	rec
41200#K252#K25.2 Xenograft replacement of mitral valve	0.904917	ptv5pcnt
41202#M879#M87.9 Osteonecrosis| unspecified	0.904918	raredmgmtr
41272#W888#W88.8 Other specified diagnostic endoscopic examination of other joint	0.904925	ptv
41272#M162#M16.2 Maintenance of drainage tube of kidney	0.904929	flexdmg
41272#Q222#Q22.2 Bilateral salpingectomy NEC	0.904937	rec
41200#Q13#Q13 Introduction of gamete into uterine cavity	0.904939	URmtr
41200#Q163#Q16.3 Microwave ablation of endometrium NEC	0.90498	rec
41202#N422#N42.2 Atrophy of prostate	0.904993	syn
41202#C845#C84.5 Other and unspecified T-cell lymphomas	0.905002	ptv
41202#S063#S06.3 Focal brain injury	0.905009	ptv5pcnt
41272#E859#E85.9 Unspecified ventilation support	0.905017	ptv
Union#M2325#M23.25 Derangement of meniscus due to old tear or injury (Posterior horn of lateral meniscus)	0.90503	ptv
40006#BlockC69-C72#C69-C72 Malignant neoplasms of eye| brain and other parts of central nervous system	0.905044	ptv
Union#F106#F10.6 Amnesic syndrome	0.905049	URmtr
41200#C40#C40 Repair of conjunctiva	0.90505	syn
41200#B293#B29.3 Reconstruction of breast using flap of skin of abdomen NEC	0.905059	ptv5pcnt
41272#S049#S04.9 Unspecified other excision of skin	0.905059	rec
Union#R780#R78.0 Finding of alcohol in blood	0.905061	rec
Union#G558#G55.8 Nerve root and plexus compressions in other diseases classified elsewhere	0.90507	rec
41200#N032#N03.2 Drainage of scrotum	0.90507	UR
41202#C903#C90.3 Solitary plasmacytoma	0.90507	UR
Union#T913#T91.3 Sequelae of injury of spinal cord	0.905081	raredmgmtr
41200#X491#X49.1 Application of splint NEC	0.905089	UR
41200#F099#F09.9 Unspecified surgical removal of tooth	0.90511	ptv5pcnt
41200#P22#P22 Repair of prolapse of vagina and amputation of cervix uteri	0.905116	UR
41272#K614#K61.4 Removal of cardiac pacemaker system NEC	0.905126	URmtr
41202#K518#K51.8 Other ulcerative colitis	0.905126	rec
41272#Z371#Z37.1 Renal artery	0.905126	ptv5pcnt
41272#Y061#Y06.1 Marsupialisation of organ NOC	0.905143	ptv5pcnt
41200#T331#T33.1 Open excision of lesion of peritoneum	0.905156	raredmg
41272#L194#L19.4 Replacement of aneurysmal segment of infrarenal abdominal aorta by anastomosis of aorta to aorta NEC	0.905189	ptv5pcnt
41272#Z19#Z19 Other part of eye	0.905197	URmtr
41272#Q088#Q08.8 Other specified vaginal excision of uterus	0.905204	raredmg
41202#R270#R27.0 Ataxia| unspecified	0.905214	ptv5pcnt
20001#1021#anal cancer	0.905217	rec
41200#H50#H50 Repair of anus	0.905223	rec
Union#S13#S13 Dislocation| sprain and strain of joints and ligaments at neck level	0.905264	ptv5pcnt
41272#S178#S17.8 Other specified distant flap of skin and muscle	0.905273	URmtr
41272#D078#D07.8 Other specified clearance of external auditory canal	0.905286	syn
Union#I601#I60.1 Subarachnoid haemorrhage from middle cerebral artery	0.905304	rec
41200#L849#L84.9 Unspecified combined operations on varicose vein of leg	0.905307	rec
41272#F168#F16.8 Other specified other operations on tooth	0.905311	ptv5pcnt
Union#T141#T14.1 Open wound of unspecified body region	0.905316	ptv5pcnt
41272#J088#J08.8 Other specified therapeutic endoscopic operations on liver using laparoscope	0.905348	syn
41200#C49#C49 Incision of cornea	0.905367	raredmg
41200#K508#K50.8 Other specified other therapeutic transluminal operations on coronary artery	0.905373	flexdmg
41200#V07#V07 Excision of bone of face	0.905387	UR
41202#I519#I51.9 Heart disease| unspecified	0.905402	UR
Union#S311#S31.1 Open wound of abdominal wall	0.905509	ptvraredmg
41272#H19#H19 Other open operations on colon	0.905541	UR
40002#G409#G40.9 Epilepsy| unspecified	0.905544	ptv
Union#M859#M85.9 Disorder of bone density and structure| unspecified	0.905565	rec
41272#Q14#Q14 Introduction of abortifacient into uterine cavity	0.905575	rec
20002#1328#haemophilia	0.905579	URmtr
41272#B299#B29.9 Unspecified reconstruction of breast	0.905585	rec
41200#W25#W25 Closed reduction of fracture of bone and external fixation	0.905597	raredmgmtr
41200#W759#W75.9 Unspecified other open repair of ligament	0.905607	UR
41272#L721#L72.1 Arteriography NEC	0.905627	ptv
Union#A020#A02.0 Salmonella gastro-enteritis	0.905642	rec
41200#W779#W77.9 Unspecified stabilising operations on joint	0.90565	ptv5pcnt
41202#L928#L92.8 Other granulomatous disorders of skin and subcutaneous tissue	0.90567	URmtr
41202#Q892#Q89.2 Congenital malformations of other endocrine glands	0.905671	rec
41200#D191#D19.1 Excision of lesion of middle ear	0.905672	URmtr
41272#T865#T86.5 Sampling of mediastinal lymph nodes	0.905675	rec
41202#H010#H01.0 Blepharitis	0.905684	raredmgmtr
40002#BlockT36-T50#T36-T50 Poisoning by drugs| medicaments and biological substances	0.905688	URmtr
41272#A113#A11.3 Monitoring of pressure in tissue of brain	0.905707	raredmgmtr
41202#K593#K59.3 Megacolon| not elsewhere classified	0.905722	raredmgmtr
41272#M35#M35 Partial excision of bladder	0.905733	flexnonsyn
Union#G94#G94 Other disorders of brain in diseases classified elsewhere	0.905746	rec
Union#K03#K03 Other diseases of hard tissues of teeth	0.905749	rec
41202#I88#I88 Nonspecific lymphadenitis	0.905761	UR
41272#H158#H15.8 Other specified other exteriorisation of colon	0.905763	UR
41272#G435#G43.5 Fibreoptic endoscopic destruction of lesion of upper gastrointestinal tract NEC	0.905769	rec
Union#G575#G57.5 Tarsal tunnel syndrome	0.905791	URmtr
41202#S7220#S72.20 Subtrochanteric fracture (closed)	0.905817	rec
41202#J40#J40 Bronchitis| not specified as acute or chronic	0.905822	raredmgmtr
Union#F430#F43.0 Acute stress reaction	0.905847	ptv5pcnt
41272#V291#V29.1 Primary laminectomy excision of cervical intervertebral disc	0.90585	syn
20002#1659#meningioma | benign meningeal tumour	0.905856	ptv
20002#1602#bowel | intestinal obstruction	0.905859	rec
Union#F439#F43.9 Reaction to severe stress| unspecified	0.90586	URmtr
Union#T240#T24.0 Burn of unspecified degree of hip and lower limb| except ankle and foot	0.905886	UR
41272#T648#T64.8 Other specified transposition of tendon	0.905886	rec
41202#M2383#M23.83 Other internal derangements of knee (Medial collateral ligament or Other and unspecified medial meniscus)	0.905896	raredmgmtr
Union#O341#O34.1 Maternal care for tumour of corpus uteri	0.905896	rec
Union#C221#C22.1 Intrahepatic bile duct carcinoma	0.905919	UR
41272#T761#T76.1 Microvascular free tissue transfer of flap of muscle	0.905935	rec
Union#W25#W25 Contact with sharp glass	0.905939	UR
Union#O039#O03.9 Complete or unspecified| without complication	0.905995	rec
Union#C482#C48.2 Peritoneum| unspecified	0.906	UR
Union#M61#M61 Calcification and ossification of muscle	0.906001	ptv5pcnt
41272#C615#C61.5 Viscogonioplasty	0.906006	raredmgmtr
Union#I650#I65.0 Occlusion and stenosis of vertebral artery	0.906013	ptv5pcnt
41272#Q102#Q10.2 Curettage of products of conception from uterus NEC	0.906028	ptvraredmg
41202#Z514#Z51.4 Preparatory care for treatment| not elsewhere classified	0.906038	UR
41272#C87#C87 Evaluation of retina	0.906056	UR
41202#F411#F41.1 Generalised anxiety disorder	0.906082	URmtr
40002#G40#G40 Epilepsy	0.906099	rec
Union#S6231#S62.31 Fracture of other metacarpal bone (open)	0.906113	rec
41202#R490#R49.0 Dysphonia	0.906141	rec
40006#D371#D37.1 Stomach	0.906199	UR
41202#M2415#M24.15 Other articular cartilage disorders (Pelvic region and thigh)	0.906204	raredmgmtr
41200#W301#W30.1 Application of external fixation to bone NEC	0.906218	rec
41272#Q39#Q39 Diagnostic endoscopic examination of fallopian tube	0.906219	rec
Union#S641#S64.1 Injury of median nerve at wrist and hand level	0.90623	raredmg
41272#E052#E05.2 Ligation of artery of internal nose	0.906231	ptv
41200#D061#D06.1 Biopsy of lesion of external ear	0.906237	URmtr
Union#S21#S21 Open wound of thorax	0.906246	URmtr
41272#P131#P13.1 Drainage of female perineum	0.906262	UR
41202#K458#K45.8 Other specified abdominal hernia without obstruction or gangrene	0.906263	UR
41272#J292#J29.2 Anastomosis of hepatic duct to jejunum NEC	0.90628	URmtr
41202#Z539#Z53.9 Procedure not carried out| unspecified reason	0.906282	URmtr
41272#G446#G44.6 Fibreoptic endoscopic pressure controlled balloon dilation of lower oesophageal sphincter	0.906284	URmtr
Union#H048#H04.8 Other disorders of lachrymal system	0.90629	raredmgmtr
41272#J022#J02.2 Left hemihepatectomy NEC	0.906291	ptv
41202#D161#D16.1 Short bones of upper limb	0.906305	raredmgmtr
40002#K760#K76.0 Fatty (change of) liver| not elsewhere classified	0.906318	ptvraredmg
41200#M165#M16.5 Removal of nephrostomy tube	0.906321	UR
41200#A706#A70.6 Acupuncture NEC	0.906339	URmtr
40001#F01#F01 Vascular dementia	0.906342	ptv5pcnt
Source of report of Q16 (congenital malformations of ear causing impairment of hearing)	0.906344	UR
Union#M5494#M54.94 Dorsalgia| unspecified (Thoracic region)	0.906356	raredmgmtr
Source of report of D84 (other immunodeficiencies)	0.906386	ptvraredmg
41202#G11#G11 Hereditary ataxia	0.906391	ptv
Union#M6593#M65.93 Synovitis and tenosynovitis| unspecified (Forearm)	0.906422	ptv5pcnt
40011#8050#Papillary carcinoma	0.906446	rec
41272#X104#X10.4 Amputation through metatarsal bones	0.906447	flexnonsynmtr
41272#V07#V07 Excision of bone of face	0.906449	UR
41272#S038#S03.8 Other specified plastic excision of skin of other site	0.906457	ptv
Union#M4886#M48.86 Other specified spondylopathies (Lumbar region)	0.906469	flexnonsynmtr
41272#A092#A09.2 Maintenance of neurostimulator in brain	0.906525	URmtr
Union#E893#E89.3 Postprocedural hypopituitarism	0.906559	ptv5pcnt
41272#K335#K33.5 Aortic root replacement NEC	0.906577	raredmgmtr
41272#H42#H42 Perineal operations for prolapse of rectum	0.906587	rec
Union#G80#G80 Infantile cerebral palsy	0.906593	rec
41272#T079#T07.9 Unspecified open excision of pleura	0.906607	raredmgmtr
41272#D168#D16.8 Other specified reconstruction of ossicular chain	0.906633	raredmgmtr
41200#M706#M70.6 Radioactive seed implantation into prostate	0.906641	ptv
41200#H153#H15.3 Refashioning of colostomy	0.906646	ptvraredmg
41200#T862#T86.2 Sampling of axillary lymph nodes	0.906651	rec
41200#U092#U09.2 Ultrasound of pelvis	0.906657	raredmgmtr
41272#P222#P22.2 Anterior colporrhaphy and amputation of cervix uteri NEC	0.906658	UR
41202#Z718#Z71.8 Other specified counselling	0.906661	rec
Union#K839#K83.9 Disease of biliary tract| unspecified	0.906668	raredmg
41200#K561#K56.1 Transluminal insertion of pulsation balloon into aorta	0.906686	UR
41200#H60#H60 Other operations on pilonidal sinus	0.906688	syn
41200#D191#D19.1 Excision of lesion of middle ear	0.906693	ptv
Source of report of Q83 (congenital malformations of breast)	0.906694	rec
Union#M8445#M84.45 Pathological fracture| not elsewhere classified (Pelvic region and thigh)	0.90671	UR
41200#V16#V16 Division of mandible	0.906714	raredmgmtr
Union#D260#D26.0 Cervix uteri	0.906761	rec
Union#K073#K07.3 Anomalies of tooth position	0.906763	rec
41202#I491#I49.1 Atrial premature depolarisation	0.906786	raredmgmtr
41272#W380#W38.0 Conversion from previous uncemented total prosthetic replacement of hip joint	0.906801	URmtr
Union#G575#G57.5 Tarsal tunnel syndrome	0.906806	UR
Union#B948#B94.8 Sequelae of other specified infectious and parasitic diseases	0.906817	ptv
41272#X401#X40.1 Renal dialysis	0.906846	raredmgmtr
41202#Z019#Z01.9 Special examination| unspecified	0.906851	rec
Union#O85#O85 Puerperal sepsis	0.906861	rec
40006#D067#D06.7 Other parts of cervix	0.906874	UR
41272#S353#S35.3 Split autograft of skin to head or neck NEC	0.906917	raredmgmtr
Union#M2424#M24.24 Disorder of ligament (Hand)	0.906918	ptv5pcnt
41272#P22#P22 Repair of prolapse of vagina and amputation of cervix uteri	0.906933	URmtr
Union#M4886#M48.86 Other specified spondylopathies (Lumbar region)	0.906934	raredmgmtr
Union#W239#W23.9 Unspecified place	0.906961	raredmgmtr
41272#E098#E09.8 Other specified operations on external nose	0.906966	ptv5pcnt
41272#Y363#Y36.3 Radioactive seed implantation NOC	0.906971	raredmgmtr
41202#Z292#Z29.2 Other prophylactic chemotherapy	0.906999	syn
40002#BlockY40-Y59#Y40-Y59 Drugs| medicaments and biological substances causing adverse effects in therapeutic use	0.90702	UR
41202#Z368#Z36.8 Other antenatal screening	0.907022	rec
40002#S099#S09.9 Unspecified injury of head	0.907024	flexnonsyn
Union#R455#R45.5 Hostility	0.907025	syn
Union#H439#H43.9 Disorder of vitreous body| unspecified	0.907036	rec
41272#Z05#Z05 Meninges of brain	0.907036	ptv
20002#1574#diphtheria	0.907057	raredmgmtr
40006#C179#C17.9 Small intestine| unspecified	0.907059	UR
Union#H200#H20.0 Acute and subacute iridocyclitis	0.907068	rec
41200#V46#V46 Fixation of fracture of spine	0.907117	rec
41272#X558#X55.8 Other specified other operations on unspecified organ	0.907127	UR
41272#S12#S12 Phototherapy to skin	0.907132	URmtr
41200#W913#W91.3 Manipulation of prosthetic joint NEC	0.907155	rec
41200#R05#R05 Diagnostic percutaneous examination of fetus	0.907156	ptv5pcnt
Union#H444#H44.4 Hypotony of eye	0.907164	ptvraredmg
41202#S14#S14 Injury of nerves and spinal cord at neck level	0.907168	ptv
Union#N701#N70.1 Chronic salpingitis and oophoritis	0.907172	rec
41272#W859#W85.9 Unspecified therapeutic endoscopic operations on cavity of knee joint	0.907189	rec
Union#M2456#M24.56 Contracture of joint (Lower leg)	0.907189	rec
41202#E222#E22.2 Syndrome of inappropriate secretion of antidiuretic hormone	0.907195	ptv5pcnt
41202#S020#S02.0 Fracture of vault of skull	0.907202	URmtr
Union#B369#B36.9 Superficial mycosis| unspecified	0.907209	rec
41272#N306#N30.6 Manual reduction of prepuce	0.907226	rec
41272#O01#O01 Transluminal coil embolisation of aneurysm of artery	0.907254	rec
41200#Q558#Q55.8 Other specified other examination of female genital tract	0.907272	rec
40001#K709#K70.9 Alcoholic liver disease| unspecified	0.907276	raredmg
41202#D020#D02.0 Larynx	0.907278	URmtr
Union#O234#O23.4 Unspecified infection of urinary tract in pregnancy	0.907344	rec
41272#Q031#Q03.1 Knife cone biopsy of cervix uteri	0.907346	rec
41272#Q232#Q23.2 Salpingoophorectomy of remaining solitary fallopian tube and ovary	0.90738	rec
41200#D08#D08 Other operations on external auditory canal	0.907383	UR
40001#W190#W19.0 Home	0.907402	URmtr
41200#M19#M19 Urinary diversion	0.907418	ptv
41200#H233#H23.3 Endoscopic laser destruction of lesion of lower bowel using fibreoptic sigmoidoscope	0.90742	URmtr
41272#S398#S39.8 Other specified graft of other tissue to skin	0.907455	ptv
Union#N188#N18.8 Other chronic renal failure	0.907458	raredmgmtr
20002#1507#haemochromatosis	0.907468	URmtr
41202#C68#C68 Malignant neoplasm of other and unspecified urinary organs	0.907469	raredmg
Union#G05#G05 Encephalitis| myelitis and encephalomyelitis in diseases classified elsewhere	0.907479	rec
41272#Z489#Z48.9 Skin of head NEC	0.907482	rec
41202#M7022#M70.22 Olecranon bursitis-Upper arm	0.907484	URmtr
40002#K559#K55.9 Vascular disorder of intestine| unspecified	0.907498	ptv5pcnt
40002#E87#E87 Other disorders of fluid| electrolyte and acid-base balance	0.907498	ptv
41202#H439#H43.9 Disorder of vitreous body| unspecified	0.907517	raredmgmtr
40001#K559#K55.9 Vascular disorder of intestine| unspecified	0.907526	URmtr
41272#W18#W18 Drainage of bone	0.90754	URmtr
41272#J403#J40.3 Endoscopic retrograde renewal of tubal prosthesis in bile duct NEC	0.907541	rec
41272#C021#C02.1 Excision of lesion of orbit	0.907546	syn
Union#N304#N30.4 Irradiation cystitis	0.907555	raredmg
Union#N422#N42.2 Atrophy of prostate	0.907555	rec
41272#B121#B12.1 Excision of lesion of thyroid gland	0.907563	rec
41202#D232#D23.2 Skin of ear and external auricular canal	0.907566	UR
41202#L405#L40.5 Arthropathic psoriasis	0.907568	rec
41202#M7919#M79.19 Myalgia (Site unspecified)	0.907591	URmtr
41202#I743#I74.3 Embolism and thrombosis of arteries of the lower extremities	0.907598	ptvraredmg
Union#Q83#Q83 Congenital malformations of breast	0.907601	rec
Union#W182#W18.2 School| other institution and public administrative area	0.907603	UR
41272#N181#N18.1 Reversal of bilateral vasectomy	0.907619	rec
40001#K709#K70.9 Alcoholic liver disease| unspecified	0.907625	raredmgmtr
41272#Y489#Y48.9 Unspecified approach to spine through back	0.907636	ptv
Union#M8010#M80.10 Postoophorectomy osteoporosis with pathological fracture (Multiple sites)	0.907648	URmtr
40002#I63#I63 Cerebral infarction	0.907651	URmtr
Source of report of O81 (single delivery by forceps and vacuum extractor)	0.907718	UR
Union#N181#N18.1 Chronic kidney disease| stage 1	0.907728	syn
41200#W951#W95.1 Primary hybrid prosthetic replacement of hip joint using cement NEC	0.907744	rec
Union#R879#R87.9 Unspecified abnormal finding	0.907745	raredmgmtr
Union#BlockY00-Y09#Y00-Y09 Assault	0.907772	URmtr
41202#I713#I71.3 Abdominal aortic aneurysm| ruptured	0.907777	ptv
Source of report of O08 (complications following abortion and ectopic and molar pregnancy)	0.907782	syn
41200#G58#G58 Excision of jejunum	0.907782	ptv5pcnt
41272#Z354#Z35.4 Middle cerebral artery	0.907785	URmtr
41272#H113#H11.3 Colectomy and anastomosis NEC	0.907811	UR
41272#Q351#Q35.1 Endoscopic bilateral cauterisation of fallopian tubes	0.907813	URmtr
41200#J131#J13.1 Percutaneous transvascular biopsy of lesion of liver	0.907829	syn
41272#Z651#Z65.1 Mandible	0.907829	UR
41202#N04#N04 Nephrotic syndrome	0.907833	rec
Union#M711#M71.1 Other infective bursitis	0.907838	raredmg
22139#Doctor diagnosed asbestosis	0.907856	ptv5pcnt
41202#S73#S73 Dislocation| sprain and strain of joint and ligaments of hip	0.907874	URmtr
41200#A75#A75 Excision of sympathetic nerve	0.907875	ptv
Union#G431#G43.1 Migraine with aura [classical migraine]	0.907912	rec
41272#P244#P24.4 Repair of vault of vagina using vaginal approach NEC	0.907913	rec
41272#W838#W83.8 Other specified therapeutic endoscopic operations on other articular cartilage	0.907913	rec
41202#I608#I60.8 Other subarachnoid haemorrhage	0.907926	URmtr
40006#C51#C51 Malignant neoplasm of vulva	0.907938	raredmgmtr
Union#W229#W22.9 Unspecified place	0.907963	UR
41272#M253#M25.3 Ureterolysis	0.907976	rec
40006#C029#C02.9 Tongue| unspecified	0.90801	raredmgmtr
41200#C47#C47 Closure of cornea	0.908019	raredmgmtr
41200#W772#W77.2 Transposition of muscle for stabilisation of joint	0.908023	UR
Union#M7919#M79.19 Myalgia (Site unspecified)	0.908036	URmtr
41272#W395#W39.5 Revision of one component of total prosthetic replacement of hip joint NEC	0.908043	URmtr
Union#C902#C90.2 Plasmacytoma| extramedullary	0.908046	URmtr
40002#BlockY40-Y59#Y40-Y59 Drugs| medicaments and biological substances causing adverse effects in therapeutic use	0.908076	raredmg
41272#J39#J39 Other therapeutic endoscopic operations on ampulla of Vater	0.908079	rec
41202#Z016#Z01.6 Radiological examination| not elsewhere classified	0.908091	rec
41272#T853#T85.3 Block dissection of mediastinal lymph nodes	0.908108	UR
20002#1428#thyroiditis	0.908122	rec
41200#T675#T67.5 Primary repair of tendon using graft	0.908139	URmtr
41200#K341#K34.1 Annuloplasty of mitral valve	0.90814	ptv5pcnt
Union#S527#S52.7 Multiple fractures of forearm	0.908145	ptv
41200#E38#E38 Other operations on larynx	0.908162	URmtr
40006#C21#C21 Malignant neoplasm of anus and anal canal	0.908165	syn
Union#N912#N91.2 Amenorrhoea| unspecified	0.908187	flexdmg
Union#E032#E03.2 Hypothyroidism due to medicaments and other exogenous substances	0.908215	rec
41200#W081#W08.1 Excision of natural protuberance of bone	0.90823	URmtr
41272#S429#S42.9 Unspecified suture of skin of other site	0.908251	UR
40006#C787#C78.7 Secondary malignant neoplasm of liver	0.908256	ptv
[truncated: 206,405+ more rows]

## Sheet: Quantitative
pheno	lambda	model	Field
Liver iron (Fe)	0.875087	URmtr	22400
Liver iron (Fe)	0.909205	ptv	22400
Liver iron (Fe)	0.916569	UR	22400
gE | gI antigen for Varicella Zoster Virus	0.924142	rec	23002
pp 28 antigen for Human Cytomegalovirus	0.932379	ptv	23009
Liver iron (Fe)	0.932781	ptv5pcnt	22400
Mean L2 in pontine crossing tract on FA skeleton	0.934045	rec	25249
pp 28 antigen for Human Cytomegalovirus	0.938596	ptv5pcnt	23009
Mean MD in genu of corpus callosum on FA skeleton	0.938739	raredmgmtr	25106
UreA antigen for Helicobacter pylori	0.940518	ptv5pcnt	23044
Mean L2 in superior fronto-occipital fasciculus on FA skeleton (right)	0.941007	raredmgmtr	25290
Trunk tissue fat percentage	0.941275	URmtr	23286
Cardiac index	0.94273	rec	22425
Mean OD in tapetum on FA skeleton (right)	0.94479	rec	25438
Leg total mass (left)	0.945234	rec	23269
Femur upper neck BMD (bone mineral density) T-score (right)	0.945269	rec	23217
p101 k antigen for Human Herpesvirus-6	0.94706	URmtr	23012
Femur upper neck BMD (bone mineral density) T-score (left)	0.94732	UR	23296
Gynoid tissue fat percentage	0.947413	rec	23264
JC VP1 antigen for Human Polyomavirus JCV	0.947536	ptv5pcnt	23027
Volume of grey matter in Vermis VIIb Cerebellum	0.94755	flexnonsynmtr	25907
Volume of grey matter in VIIIa Cerebellum (right)	0.947558	raredmgmtr	25911
Age when first had unusual or psychotic experience	0.947802	rec	20461
Energy	0.947832	URmtr	100002
Mean L1 in superior longitudinal fasciculus on FA skeleton (left)	0.9479	syn	25241
Mean L1 in retrolenticular part of internal capsule on FA skeleton (left)	0.947903	syn	25221
Discrepancy between T2 FLAIR brain image and T1 brain image	0.948465	ptv5pcnt	25736
Total BMD (bone mineral density) T-score	0.949121	rec	23239
Body surface area	0.949745	rec	22427
90th percentile of BOLD effect (in group-defined amygdala activation mask) for faces-shapes contrast	0.949793	URmtr	25767
Saturated fat	0.949898	URmtr	100006
momp D antigen for Chlamydia trachomatis	0.949966	rec	23033
Age emphysema/chronic bronchitis diagnosed	0.950587	URmtr	3992
Mean L3 in middle cerebellar peduncle on FA skeleton	0.950675	raredmgmtr	25296
Liver inflammation factor (LIF)	0.950856	rec	22401
Fraction acceleration <= 15 milli-gravities	0.951327	raredmg	90106
Volume of grey matter in Supramarginal Gyrus| anterior division (left)	0.952084	raredmg	25818
Mean L1 in fornix cres+stria terminalis on FA skeleton (right)	0.952395	rec	25238
90th percentile of BOLD effect (in group-defined amygdala activation mask) for faces-shapes contrast	0.952604	raredmgmtr	25767
Volume of grey matter in Postcentral Gyrus (left)	0.952711	rec	25814
Femur upper neck BMD (bone mineral density) T-score (left)	0.95277	URmtr	23296
Volume of grey matter in VIIIb Cerebellum (left)	0.952876	ptv	25912
Mean ISOVF in anterior limb of internal capsule on FA skeleton (right)	0.953038	raredmgmtr	25456
Weighted-mean L3 in tract uncinate fasciculus (right)	0.95323	raredmgmtr	25649
Mean MO in uncinate fasciculus on FA skeleton (left)	0.953397	raredmg	25197
Weighted-mean FA in tract uncinate fasciculus (right)	0.953457	flexnonsynmtr	25514
Mean MO in uncinate fasciculus on FA skeleton (left)	0.95371	UR	25197
Trunk BMD (bone mineral density) (right)	0.953747	ptv5pcnt	23243
Mean L2 in corticospinal tract on FA skeleton (left)	0.953814	URmtr	25255
L1-L4 BMD (bone mineral density) T-score	0.953844	ptv5pcnt	23205
Total BMD (bone mineral density) (left)	0.953872	URmtr	23237
VAT (visceral adipose tissue) volume	0.954001	syn	23289
Systolic brachial blood pressure during PWA	0.954214	rec	12674
Posterior thigh lean muscle volume (right)	0.954514	flexnonsyn	22404
Mean MD in tapetum on FA skeleton (left)	0.954552	ptvraredmg	25151
Cylindrical power (left)	0.954567	URmtr	5086
Mean OD in superior fronto-occipital fasciculus on FA skeleton (right)	0.954668	UR	25434
Weighted-mean OD in tract superior thalamic radiation (left)	0.954862	flexdmg	25700
Mean L3 in anterior corona radiata on FA skeleton (right)	0.954892	syn	25318
Volume of grey matter in Temporal Fusiform Cortex| posterior division (left)	0.955141	ptv	25856
90th percentile of BOLD effect (in group-defined amygdala activation mask) for faces-shapes contrast	0.955161	UR	25767
Mean OD in posterior corona radiata on FA skeleton (right)	0.95518	raredmgmtr	25418
Liver iron (Fe)	0.955399	syn	22400
Duration to complete numeric path (trail #1)	0.95556	rec	20156
Calibration - minimum z stationary value	0.955568	syn	90176
Mean L2 in inferior cerebellar peduncle on FA skeleton (right)	0.955709	syn	25258
Weighted-mean L1 in tract corticospinal tract (left)	0.955773	flexnonsyn	25577
Volume of accumbens (left)	0.955777	syn	25023
Energy	0.955825	raredmg	100002
Mean MO in anterior corona radiata on FA skeleton (right)	0.956097	ptvraredmg	25174
Mean L3 in inferior cerebellar peduncle on FA skeleton (right)	0.956153	syn	25306
3mm regularity index (left)	0.956398	UR	5163
Weighted-mean MD in tract uncinate fasciculus (right)	0.956401	raredmgmtr	25541
Volume of grey matter in Vermis VIIb Cerebellum	0.956462	URmtr	25907
Mean L3 in tapetum on FA skeleton (left)	0.95648	UR	25343
Volume of grey matter in VIIIb Cerebellum (left)	0.956514	flexnonsynmtr	25912
Weighted-mean ISOVF in tract acoustic radiation (left)	0.95683	flexnonsyn	25704
Volume of grey matter in Superior Temporal Gyrus| anterior division (left)	0.956848	raredmgmtr	25798
Mean L2 in inferior cerebellar peduncle on FA skeleton (right)	0.957002	raredmg	25258
JC VP1 antigen for Human Polyomavirus JCV	0.957027	ptv	23027
Mean L1 in inferior cerebellar peduncle on FA skeleton (right)	0.957153	URmtr	25210
Android total mass	0.957268	rec	23248
Mean L1 in cingulum cingulate gyrus on FA skeleton (left)	0.957399	URmtr	25235
Mean OD in superior corona radiata on FA skeleton (left)	0.957458	raredmg	25417
Mean OD in posterior thalamic radiation on FA skeleton (right)	0.957647	syn	25420
Mean MD in tapetum on FA skeleton (left)	0.957657	flexnonsynmtr	25151
CagA antigen for Helicobacter pylori	0.957718	rec	23039
Mean MO in middle cerebellar peduncle on FA skeleton	0.957765	UR	25152
Mean L2 in superior corona radiata on FA skeleton (left)	0.95803	syn	25273
Mean FA in uncinate fasciculus on FA skeleton (left)	0.958092	ptvraredmg	25101
Mean FA in pontine crossing tract on FA skeleton	0.958095	raredmgmtr	25057
tarp-D F2 antigen for Chlamydia trachomatis	0.958265	syn	23036
Mean MD in tapetum on FA skeleton (left)	0.958448	raredmg	25151
Mean L2 in corticospinal tract on FA skeleton (left)	0.958512	raredmgmtr	25255
HTLV-1 env antigen for Human T-Lymphotropic Virus 1	0.958677	URmtr	23023
CagA antigen for Helicobacter pylori	0.958809	ptv	23039
Mean carotid IMT (intima-medial thickness) at 120 degrees	0.959319	raredmgmtr	22671
Average acceleration 01:00 - 01:59	0.959359	flexnonsyn	90028
Posterior thigh lean muscle volume (left)	0.959564	flexnonsyn	22406
Diastolic blood pressure| manual reading	0.959638	flexdmg	94
Mean L1 in cingulum hippocampus on FA skeleton (right)	0.959695	UR	25236
UreA antigen for Helicobacter pylori	0.959718	ptv	23044
Volume of hippocampus (right)	0.95972	URmtr	25020
Mean OD in inferior cerebellar peduncle on FA skeleton (right)	0.959747	ptv	25402
Mean MO in superior fronto-occipital fasciculus on FA skeleton (right)	0.95976	raredmgmtr	25194
Mean L1 in superior corona radiata on FA skeleton (right)	0.959833	syn	25224
Mean FA in posterior corona radiata on FA skeleton (left)	0.959879	URmtr	25083
Mean MO in corticospinal tract on FA skeleton (left)	0.959914	ptv	25159
Mean OD in superior fronto-occipital fasciculus on FA skeleton (right)	0.96	URmtr	25434
Mean OD in superior cerebellar peduncle on FA skeleton (left)	0.960056	raredmgmtr	25405
Mean L2 in anterior limb of internal capsule on FA skeleton (right)	0.960111	syn	25264
Thursday average acceleration	0.960229	flexnonsyn	90022
VAT (visceral adipose tissue) mass	0.960277	syn	23288
Weighted-mean L1 in tract forceps major	0.960305	rec	25579
Interpolated Year when cancer first diagnosed	0.96034	raredmgmtr	20006
Total BMD (bone mineral density) T-score	0.96078	ptv	23239
Volume of grey matter in Vermis VIIb Cerebellum	0.960802	ptvraredmg	25907
Volume of grey matter in Angular Gyrus (right)	0.9609	UR	25823
Mean OD in superior corona radiata on FA skeleton (right)	0.96091	syn	25416
momp D antigen for Chlamydia trachomatis	0.96092	UR	23033
Mean FA in cingulum cingulate gyrus on FA skeleton (right)	0.961	raredmgmtr	25090
Weighted-mean ICVF in tract superior thalamic radiation (right)	0.961012	rec	25674
Mean MO in uncinate fasciculus on FA skeleton (left)	0.961133	syn	25197
Abdominal subcutaneous adipose tissue volume (ASAT)	0.961151	syn	22408
Leg total mass (left)	0.961166	syn	23269
Weighted-mean L3 in tract acoustic radiation (left)	0.961184	rec	25623
Mean L2 in middle cerebellar peduncle on FA skeleton	0.961187	raredmgmtr	25248
Mean L2 in inferior cerebellar peduncle on FA skeleton (right)	0.961198	ptvraredmg	25258
E7 antigen for Human Papillomavirus type-16	0.961296	ptv	23031
Mean L1 in corticospinal tract on FA skeleton (left)	0.96146	raredmg	25207
Mean MO in inferior cerebellar peduncle on FA skeleton (left)	0.961511	ptv	25163
Weighted-mean ISOVF in tract acoustic radiation (left)	0.961525	raredmg	25704
Weighted-mean L3 in tract inferior fronto-occipital fasciculus (left)	0.961598	flexnonsyn	25635
Weighted-mean MD in tract medial lemniscus (right)	0.961705	URmtr	25533
Volume of grey matter in Vermis VIIb Cerebellum	0.96177	UR	25907
VAT (visceral adipose tissue) mass	0.961785	URmtr	23288
Total BMD (bone mineral density) T-score	0.961878	ptv5pcnt	23239
Gynoid total mass	0.961953	flexnonsynmtr	23265
p101 k antigen for Human Herpesvirus-6	0.962057	ptv5pcnt	23012
Volume of grey matter in I-IV Cerebellum (left)	0.962113	URmtr	25893
Weighted-mean L1 in tract uncinate fasciculus (right)	0.962163	raredmg	25595
HIV-1 env antigen for Human Immunodeficiency Virus	0.962176	ptv5pcnt	23025
Mean L2 in anterior corona radiata on FA skeleton (left)	0.962205	syn	25271
L1-L4 BMD (bone mineral density) T-score	0.962208	raredmg	23205
Mean L2 in superior longitudinal fasciculus on FA skeleton (right)	0.962299	UR	25288
Mean L1 in inferior cerebellar peduncle on FA skeleton (right)	0.962322	syn	25210
Mean MO in retrolenticular part of internal capsule on FA skeleton (left)	0.962334	flexdmg	25173
Weighted-mean MO in tract superior longitudinal fasciculus (left)	0.962373	ptv5pcnt	25563
Discrepancy between T2 FLAIR brain image and T1 brain image	0.962452	ptv	25736
Vitamin B12	0.962501	flexnonsyn	100013
Mean L1 in posterior thalamic radiation on FA skeleton (right)	0.962504	syn	25228
Mean L2 in genu of corpus callosum on FA skeleton	0.962537	syn	25250
Legs total mass	0.962612	rec	23277
Weighted-mean L3 in tract cingulate gyrus part of cingulum (left)	0.962632	flexnonsyn	25627
Weighted-mean MD in tract uncinate fasciculus (right)	0.962645	raredmg	25541
Mean L1 in tapetum on FA skeleton (right)	0.962661	ptvraredmg	25246
Weighted-mean ISOVF in tract superior longitudinal fasciculus (right)	0.962672	UR	25726
Weighted-mean ISOVF in tract acoustic radiation (left)	0.962693	URmtr	25704
Weighted-mean OD in tract superior longitudinal fasciculus (left)	0.962733	ptv5pcnt	25698
Mean L1 in superior corona radiata on FA skeleton (right)	0.962791	raredmgmtr	25224
Mean L3 in cingulum hippocampus on FA skeleton (left)	0.962984	flexdmg	25333
Weighted-mean L1 in tract forceps minor	0.962994	flexnonsyn	25580
Volume of grey matter in VIIIa Cerebellum (left)	0.963007	ptv	25909
L1-L4 BMD (bone mineral density) T-score	0.963037	ptv	23205
Saturated fat	0.963041	UR	100006
Fraction acceleration <= 40 milli-gravities	0.963294	raredmg	90115
Fraction acceleration <= 3 milli-gravities	0.96334	URmtr	90094
Femur lower neck BMD (bone mineral density) (right)	0.963362	flexnonsyn	23206
Volume of grey matter in Vermis VIIIa Cerebellum	0.963395	flexnonsynmtr	25910
Weighted-mean ISOVF in tract corticospinal tract (left)	0.963397	rec	25712
Weighted-mean L1 in tract inferior fronto-occipital fasciculus (right)	0.963425	flexnonsyn	25582
PorB antigen for Chlamydia trachomatis	0.963466	flexnonsynmtr	23037
Weighted-mean OD in tract parahippocampal part of cingulum (left)	0.963515	raredmgmtr	25683
Weighted-mean OD in tract parahippocampal part of cingulum (right)	0.963546	syn	25684
Volume of grey matter in IX Cerebellum (right)	0.963581	flexnonsynmtr	25917
Iron	0.963609	rec	100011
Mean ISOVF in posterior limb of internal capsule on FA skeleton (left)	0.963614	ptv	25459
L1 antigen for Human Papillomavirus type-18	0.963627	ptv5pcnt	23032
Median BOLD effect (in group-defined mask) for shapes activation	0.963634	raredmgmtr	25040
Weighted-mean L1 in tract anterior thalamic radiation (left)	0.963656	flexnonsyn	25571
Mean L1 in anterior limb of internal capsule on FA skeleton (left)	0.963673	syn	25217
Central systolic blood pressure during PWA	0.963687	rec	12677
Mean MO in fornix cres+stria terminalis on FA skeleton (right)	0.963712	syn	25190
Calibration coefficients - z temp	0.963717	URmtr	90169
Mean MO in corticospinal tract on FA skeleton (right)	0.963741	raredmgmtr	25158
Android tissue fat percentage	0.963816	ptv	23247
Mean FA in uncinate fasciculus on FA skeleton (left)	0.9639	raredmg	25101
Mean FA in cingulum cingulate gyrus on FA skeleton (right)	0.963917	UR	25090
HBe antigen for Hepatitis B Virus	0.963922	ptvraredmg	23017
Visceral adipose tissue volume (VAT)	0.963966	syn	22407
Weighted-mean MD in tract forceps minor	0.964029	raredmgmtr	25526
Volume of grey matter in Supramarginal Gyrus| posterior division (right)	0.96404	raredmgmtr	25821
Volume of grey matter in Vermis VI Cerebellum	0.964084	ptv5pcnt	25898
Volume of grey matter in Vermis VI Cerebellum	0.964214	ptv	25898
Mean MD in cerebral peduncle on FA skeleton (left)	0.964221	rec	25119
Femur upper neck BMD (bone mineral density) T-score (left)	0.964297	ptvraredmg	23296
Volume of grey matter in VIIIa Cerebellum (left)	0.964334	URmtr	25909
Volume of grey matter in VI Cerebellum (left)	0.964356	raredmg	25897
Mean ICVF in external capsule on FA skeleton (left)	0.964367	flexnonsyn	25377
Mean L2 in corticospinal tract on FA skeleton (left)	0.964374	UR	25255
Mean ISOVF in cingulum hippocampus on FA skeleton (right)	0.964383	syn	25476
Mean L2 in tapetum on FA skeleton (left)	0.964394	rec	25295
Forced expiratory volume in 1-second (FEV1)| predicted percentage	0.964422	rec	20154
Femur wards BMD (bone mineral density) (left)	0.964489	ptv5pcnt	23297
Weighted-mean MD in tract forceps minor	0.964518	syn	25526
Mean L2 in fornix cres+stria terminalis on FA skeleton (left)	0.964543	raredmg	25287
Weighted-mean MO in tract acoustic radiation (left)	0.964544	ptv5pcnt	25542
Mean MO in middle cerebellar peduncle on FA skeleton	0.964558	ptvraredmg	25152
Spine BMD (bone mineral density)	0.964618	ptv5pcnt	23234
Mean L3 in tapetum on FA skeleton (left)	0.964651	raredmg	25343
Weighted-mean MO in tract acoustic radiation (right)	0.964692	flexnonsyn	25543
Total BMD (bone mineral density) (left)	0.964809	ptv	23237
Mean MD in superior longitudinal fasciculus on FA skeleton (left)	0.964818	syn	25145
Volume of grey matter in Vermis VIIb Cerebellum	0.964857	flexdmg	25907
Volume of grey matter in X Cerebellum (right)	0.964857	flexdmg	25920
Total mass	0.964858	rec	23283
Weighted-mean L1 in tract posterior thalamic radiation (right)	0.964864	flexnonsynmtr	25589
Mean OD in fornix cres+stria terminalis on FA skeleton (left)	0.964928	flexdmg	25431
Weighted-mean FA in tract posterior thalamic radiation (right)	0.964978	raredmgmtr	25508
Weighted-mean L1 in tract acoustic radiation (right)	0.964994	raredmgmtr	25570
L1-L4 BMD (bone mineral density)	0.965091	rec	23204
Mean FA in cerebral peduncle on FA skeleton (right)	0.96512	UR	25070
Energy	0.965186	flexnonsyn	100002
Mean OD in posterior corona radiata on FA skeleton (left)	0.965219	UR	25419
momp A antigen for Chlamydia trachomatis	0.965242	ptv	23034
Weighted-mean FA in tract forceps major	0.965249	raredmgmtr	25498
Mean L2 in uncinate fasciculus on FA skeleton (right)	0.965278	ptv5pcnt	25292
Femur neck BMD (bone mineral density) T-score (right)	0.965326	raredmg	23209
Weighted-mean FA in tract acoustic radiation (right)	0.965328	rec	25489
Mean FA in splenium of corpus callosum on FA skeleton	0.96534	raredmgmtr	25060
Mean MO in retrolenticular part of internal capsule on FA skeleton (left)	0.965366	raredmg	25173
Interpolated Year when non-cancer illness first diagnosed	0.965377	rec	20008
Mean FA in superior corona radiata on FA skeleton (right)	0.965451	raredmg	25080
Mean MD in splenium of corpus callosum on FA skeleton	0.965454	raredmgmtr	25108
Volume of grey matter in Inferior Temporal Gyrus| posterior division (right)	0.965457	UR	25811
Spherical power (left)	0.965518	UR	5085
Mean MD in retrolenticular part of internal capsule on FA skeleton (left)	0.965542	syn	25125
Weighted-mean ISOVF in tract acoustic radiation (left)	0.965564	UR	25704
Total BMD (bone mineral density)	0.965594	ptvraredmg	23236
Volume of grey matter in Middle Temporal Gyrus| anterior division (right)	0.965658	ptv5pcnt	25803
Mean MD in sagittal stratum on FA skeleton (right)	0.965677	raredmgmtr	25134
Volume of grey matter in VIIIb Cerebellum (right)	0.965719	ptvraredmg	25914
p101 k antigen for Human Herpesvirus-6	0.965755	UR	23012
Total trunk fat	0.965803	rec	22410
Volume of grey matter in Occipital Pole (left)	0.965878	URmtr	25876
Mean MO in anterior corona radiata on FA skeleton (right)	0.965897	syn	25174
Average acceleration 10:00 - 10:59	0.965901	rec	90037
Fraction acceleration <= 40 milli-gravities	0.965938	raredmgmtr	90115
VCA p18 antigen for Epstein-Barr Virus	0.966033	UR	23003
Weighted-mean OD in tract superior thalamic radiation (left)	0.96604	ptvraredmg	25700
Volume of grey matter in V Cerebellum (right)	0.966066	flexdmg	25896
Haemoglobin concentration	0.966074	syn	30020
Mean L2 in inferior cerebellar peduncle on FA skeleton (right)	0.966125	flexdmg	25258
Weighted-mean ISOVF in tract uncinate fasciculus (right)	0.966137	raredmg	25730
L1 antigen for Human Papillomavirus type-18	0.966148	ptv	23032
Mean MO in inferior cerebellar peduncle on FA skeleton (right)	0.966247	syn	25162
Weighted-mean OD in tract superior thalamic radiation (right)	0.96627	flexnonsyn	25701
Total adipose tissue volume	0.966292	ptv5pcnt	22415
Total adipose tissue volume	0.966375	UR	22415
Mean ISOVF in anterior limb of internal capsule on FA skeleton (left)	0.96639	raredmgmtr	25457
Femur total BMD (bone mineral density) T-score (left)	0.966408	ptv	23293
Mean MO in anterior corona radiata on FA skeleton (right)	0.966429	flexdmg	25174
Mean MO in middle cerebellar peduncle on FA skeleton	0.966498	URmtr	25152
Weighted-mean MO in tract parahippocampal part of cingulum (right)	0.966502	ptvraredmg	25549
Mean L3 in body of corpus callosum on FA skeleton	0.966534	ptvraredmg	25299
Weighted-mean MO in tract superior longitudinal fasciculus (left)	0.96654	flexnonsyn	25563
Mean ICVF in fornix cres+stria terminalis on FA skeleton (left)	0.966582	raredmgmtr	25383
Weighted-mean FA in tract parahippocampal part of cingulum (left)	0.966657	flexnonsynmtr	25494
Mean MD in cingulum cingulate gyrus on FA skeleton (right)	0.966674	flexnonsyn	25138
Weighted-mean MD in tract corticospinal tract (left)	0.966754	flexnonsynmtr	25523
Weighted-mean OD in tract forceps minor	0.966813	UR	25688
IE1A antigen for Human Herpesvirus-6	0.966855	ptv	23010
Mean L3 in tapetum on FA skeleton (left)	0.966876	URmtr	25343
LANA antigen for Kaposi's Sarcoma-Associated Herpesvirus	0.966877	UR	23014
Calibration coefficients - z slope	0.966894	rec	90166
Cardiac index	0.966911	raredmgmtr	22425
Volume of grey matter in Parahippocampal Gyrus| posterior division (right)	0.966912	raredmg	25851
Median T2star in hippocampus (left)	0.966936	flexdmg	25034
Weighted-mean L2 in tract inferior longitudinal fasciculus (left)	0.966953	syn	25610
Mean L2 in uncinate fasciculus on FA skeleton (left)	0.96699	flexnonsyn	25293
Gynoid total mass	0.967003	flexnonsyn	23265
Volume of grey matter in IX Cerebellum (left)	0.967048	flexdmg	25915
Volume of grey matter in Inferior Frontal Gyrus| pars triangularis (right)	0.967049	UR	25791
Mean ISOVF in splenium of corpus callosum on FA skeleton	0.967068	raredmgmtr	25444
Trunk tissue fat percentage	0.967096	rec	23286
Average acceleration 03:00 - 03:59	0.96711	raredmg	90030
Weighted-mean L2 in tract anterior thalamic radiation (right)	0.967133	syn	25599
Total thigh muscle volume	0.967188	rec	22409
Mean MD in cingulum hippocampus on FA skeleton (right)	0.96725	UR	25140
Mean L3 in superior longitudinal fasciculus on FA skeleton (right)	0.967259	UR	25336
Mean MO in external capsule on FA skeleton (right)	0.96733	raredmgmtr	25184
Mean OD in inferior cerebellar peduncle on FA skeleton (right)	0.967332	raredmgmtr	25402
Mean FA in anterior limb of internal capsule on FA skeleton (left)	0.967334	URmtr	25073
Volume of grey matter in Superior Temporal Gyrus| anterior division (left)	0.967356	rec	25798
PorB antigen for Chlamydia trachomatis	0.967384	ptv	23037
Mean L2 in superior fronto-occipital fasciculus on FA skeleton (right)	0.967393	syn	25290
Weighted-mean OD in tract superior thalamic radiation (left)	0.967394	rec	25700
6mm cylindrical power (left)	0.967412	UR	5118
Femur total BMD (bone mineral density) T-score (left)	0.967423	rec	23293
Mean L3 in body of corpus callosum on FA skeleton	0.967441	raredmgmtr	25299
Mean ICVF in uncinate fasciculus on FA skeleton (right)	0.967442	UR	25388
Mean L3 in cerebral peduncle on FA skeleton (left)	0.967467	UR	25311
90th percentile of z-statistic (in group-defined mask) for faces-shapes contrast	0.967484	syn	25766
Mean MD in posterior thalamic radiation on FA skeleton (right)	0.967517	ptv	25132
Mean ICVF in superior fronto-occipital fasciculus on FA skeleton (left)	0.967551	raredmgmtr	25387
Fraction acceleration <= 4 milli-gravities	0.967593	syn	90095
Mean OD in posterior thalamic radiation on FA skeleton (left)	0.967594	raredmgmtr	25421
L1-L4 BMD (bone mineral density)	0.967609	ptv	23204
Volume of grey matter in Precentral Gyrus (right)	0.967648	URmtr	25795
Weighted-mean MD in tract uncinate fasciculus (right)	0.967665	UR	25541
Weighted-mean L2 in tract corticospinal tract (left)	0.967668	flexnonsynmtr	25604
Mean MO in corticospinal tract on FA skeleton (left)	0.967693	ptv5pcnt	25159
Mean FA in posterior thalamic radiation on FA skeleton (left)	0.967714	URmtr	25085
Mean L3 in superior fronto-occipital fasciculus on FA skeleton (right)	0.967744	syn	25338
Volume of grey matter in Frontal Orbital Cortex (right)	0.967837	rec	25847
Mean MD in inferior cerebellar peduncle on FA skeleton (right)	0.96784	syn	25114
Volume of grey matter in V Cerebellum (left)	0.967849	URmtr	25895
Mean FA in uncinate fasciculus on FA skeleton (left)	0.967875	flexnonsynmtr	25101
Android tissue fat percentage	0.967881	ptv5pcnt	23247
Mean ICVF in posterior corona radiata on FA skeleton (right)	0.967902	syn	25370
Weighted-mean L3 in tract corticospinal tract (left)	0.967921	flexnonsynmtr	25631
Average acceleration 10:00 - 10:59	0.967933	raredmg	90037
Femur neck BMD (bone mineral density) (left)	0.967973	ptv5pcnt	23299
L1-L4 BMD (bone mineral density) T-score	0.96799	UR	23205
Weighted-mean ISOVF in tract acoustic radiation (right)	0.968015	raredmgmtr	25705
Interpolated Year when non-cancer illness first diagnosed	0.968039	UR	20008
Average acceleration 10:00 - 10:59	0.968059	ptvraredmg	90037
Median T2star in hippocampus (left)	0.96807	flexnonsynmtr	25034
Femur shaft BMD (bone mineral density) (right)	0.968087	URmtr	23210
PorB antigen for Chlamydia trachomatis	0.968091	flexdmg	23037
Cylindrical power (right)	0.968126	flexnonsyn	5087
Weighted-mean L3 in tract corticospinal tract (left)	0.968151	rec	25631
Volume of grey matter in X Cerebellum (right)	0.968179	flexnonsynmtr	25920
Weighted-mean L1 in tract uncinate fasciculus (right)	0.968187	syn	25595
Weighted-mean MO in tract middle cerebellar peduncle	0.968195	flexnonsynmtr	25558
Fraction acceleration <= 10 milli-gravities	0.968202	raredmg	90101
Average acceleration 17:00 - 17:59	0.96823	UR	90044
HIV-1 gag antigen for Human Immunodeficiency Virus	0.968241	UR	23024
Mean L2 in superior cerebellar peduncle on FA skeleton (left)	0.968251	syn	25261
Mean FA in posterior thalamic radiation on FA skeleton (left)	0.968311	raredmgmtr	25085
Fraction acceleration <= 13 milli-gravities	0.968329	URmtr	90104
Mean MO in superior fronto-occipital fasciculus on FA skeleton (left)	0.968398	URmtr	25195
Liver iron (Fe)	0.968455	flexdmg	22400
Average acceleration 15:00 - 15:59	0.968459	raredmgmtr	90042
Weighted-mean MD in tract anterior thalamic radiation (right)	0.968516	syn	25518
Mean L1 in superior fronto-occipital fasciculus on FA skeleton (right)	0.968542	raredmg	25242
Weighted-mean MD in tract anterior thalamic radiation (left)	0.968555	syn	25517
Mean FA in anterior limb of internal capsule on FA skeleton (left)	0.968574	UR	25073
Weighted-mean L1 in tract corticospinal tract (left)	0.968575	ptv	25577
Fraction acceleration <= 25 milli-gravities	0.968678	raredmg	90112
Mean ISOVF in posterior thalamic radiation on FA skeleton (left)	0.96868	ptv5pcnt	25469
Weighted-mean OD in tract middle cerebellar peduncle	0.968685	URmtr	25693
momp D antigen for Chlamydia trachomatis	0.968688	URmtr	23033
3mm regularity index (right)	0.968724	flexnonsyn	5160
Volume of grey matter in IX Cerebellum (right)	0.968782	raredmg	25917
Volume of grey matter in IX Cerebellum (left)	0.968843	ptvraredmg	25915
Weighted-mean L1 in tract corticospinal tract (left)	0.968904	ptv5pcnt	25577
Mean MO in posterior corona radiata on FA skeleton (left)	0.968906	raredmgmtr	25179
Trunk tissue fat percentage	0.968955	UR	23286
Mean MD in splenium of corpus callosum on FA skeleton	0.968969	raredmg	25108
Mean L3 in tapetum on FA skeleton (left)	0.96897	rec	25343
Mean MO in cerebral peduncle on FA skeleton (left)	0.96898	flexnonsyn	25167
Fraction acceleration <= 10 milli-gravities	0.968986	ptvraredmg	90101
Mean MO in retrolenticular part of internal capsule on FA skeleton (left)	0.968997	ptvraredmg	25173
Mean OD in inferior cerebellar peduncle on FA skeleton (right)	0.969024	raredmg	25402
Volume of grey matter in VIIb Cerebellum (left)	0.969036	raredmgmtr	25906
Weighted-mean MD in tract medial lemniscus (right)	0.969048	UR	25533
Total tissue fat percentage	0.969091	flexnonsynmtr	23281
Mean FA in superior fronto-occipital fasciculus on FA skeleton (right)	0.969124	flexdmg	25098
Mean rfMRI head motion| averaged across space and time points	0.969224	ptvraredmg	25741
Mean OD in anterior corona radiata on FA skeleton (right)	0.969232	syn	25414
Mean FA in cingulum hippocampus on FA skeleton (left)	0.969261	ptvraredmg	25093
Weighted-mean L1 in tract anterior thalamic radiation (right)	0.969271	raredmgmtr	25572
Fat	0.969281	rec	100004
Median BOLD effect (in group-defined mask) for faces-shapes contrast	0.969303	rec	25048
Weighted-mean L1 in tract forceps minor	0.969306	ptvraredmg	25580
Weighted-mean L1 in tract inferior fronto-occipital fasciculus (right)	0.969307	ptvraredmg	25582
Mean ISOVF in sagittal stratum on FA skeleton (right)	0.969335	syn	25470
Mean MO in superior fronto-occipital fasciculus on FA skeleton (right)	0.969382	URmtr	25194
Weighted-mean L1 in tract inferior longitudinal fasciculus (left)	0.969402	flexnonsyn	25583
Mean L3 in fornix on FA skeleton	0.969404	syn	25301
Total BMD (bone mineral density) (left)	0.969412	ptv5pcnt	23237
Cylindrical power (left)	0.969438	UR	5086
Mean ICVF in genu of corpus callosum on FA skeleton	0.969457	ptv5pcnt	25346
Volume of grey matter in IX Cerebellum (left)	0.969477	flexnonsynmtr	25915
Mean OD in corticospinal tract on FA skeleton (left)	0.969493	syn	25399
Weighted-mean MD in tract parahippocampal part of cingulum (right)	0.969501	raredmg	25522
Average acceleration 15:00 - 15:59	0.969506	syn	90042
Mean L2 in fornix on FA skeleton	0.969585	syn	25253
Mean ISOVF in splenium of corpus callosum on FA skeleton	0.96959	UR	25444
Mean L2 in superior corona radiata on FA skeleton (right)	0.969599	syn	25272
Mean L3 in posterior thalamic radiation on FA skeleton (left)	0.969639	syn	25325
Mean L2 in retrolenticular part of internal capsule on FA skeleton (left)	0.96966	raredmg	25269
Sample rate minimum	0.969682	ptv5pcnt	90190
Weighted-mean FA in tract inferior fronto-occipital fasciculus (left)	0.969697	raredmg	25500
Mean L2 in cingulum cingulate gyrus on FA skeleton (left)	0.969737	raredmgmtr	25283
Mean ISOVF in posterior corona radiata on FA skeleton (left)	0.969757	flexnonsynmtr	25467
Energy	0.969759	UR	100002
Mean ISOVF in uncinate fasciculus on FA skeleton (right)	0.969762	syn	25484
Volume of grey matter in I-IV Cerebellum (right)	0.969769	UR	25894
Weighted-mean L1 in tract superior longitudinal fasciculus (right)	0.969771	UR	25591
Mean MD in uncinate fasciculus on FA skeleton (left)	0.969776	rec	25149
Trunk tissue fat percentage	0.969779	raredmgmtr	23286
Weighted-mean L3 in tract parahippocampal part of cingulum (left)	0.969797	ptvraredmg	25629
Mean FA in cingulum cingulate gyrus on FA skeleton (right)	0.969813	URmtr	25090
Mean MD in external capsule on FA skeleton (right)	0.969829	syn	25136
Mean ICVF in superior fronto-occipital fasciculus on FA skeleton (left)	0.969834	raredmg	25387
Femur total BMD (bone mineral density) T-score (left)	0.969845	ptv5pcnt	23293
Mean FA in inferior cerebellar peduncle on FA skeleton (right)	0.969855	raredmgmtr	25066
Mean ICVF in cerebral peduncle on FA skeleton (left)	0.969866	syn	25359
Fraction acceleration <= 60 milli-gravities	0.969887	raredmgmtr	90119
Weighted-mean L1 in tract superior thalamic radiation (right)	0.96991	syn	25593
Weighted-mean MD in tract corticospinal tract (left)	0.969952	flexnonsyn	25523
Oestradiol	0.969966	raredmg	30800
Weighted-mean L1 in tract forceps minor	0.969972	flexdmg	25580
Fraction acceleration <= 90 milli-gravities	0.969997	raredmg	90125
Median z-statistic (in group-defined mask) for faces activation	0.970007	syn	25046
Weighted-mean ISOVF in tract superior longitudinal fasciculus (left)	0.970045	raredmg	25725
90th percentile of BOLD effect (in group-defined amygdala activation mask) for faces-shapes contrast	0.97006	ptv	25767
Median z-statistic (in group-defined mask) for faces-shapes contrast	0.970061	rec	25050
Mean L2 in fornix on FA skeleton	0.970064	flexnonsyn	25253
EA-D antigen for Epstein-Barr Virus	0.970082	flexnonsynmtr	23006
Weighted-mean ISOVF in tract corticospinal tract (left)	0.970242	flexnonsynmtr	25712
Mean MD in middle cerebellar peduncle on FA skeleton	0.970252	raredmgmtr	25104
Weighted-mean MO in tract uncinate fasciculus (left)	0.970315	UR	25567
Volume of accumbens (left)	0.970319	URmtr	25023
Mean L3 in uncinate fasciculus on FA skeleton (left)	0.970326	flexnonsyn	25341
Volume of grey matter in Postcentral Gyrus (right)	0.970331	raredmgmtr	25815
Energy	0.970335	ptvraredmg	100002
Mean ICVF in body of corpus callosum on FA skeleton	0.970402	UR	25347
Median T2star in thalamus (right)	0.970412	ptv	25027
Mean ICVF in retrolenticular part of internal capsule on FA skeleton (right)	0.970418	syn	25364
90th percentile of z-statistic (in group-defined amygdala activation mask) for faces-shapes contrast	0.970425	UR	25768
Weighted-mean ISOVF in tract superior thalamic radiation (left)	0.970427	raredmg	25727
Weighted-mean OD in tract uncinate fasciculus (left)	0.970436	raredmg	25702
Mean ICVF in splenium of corpus callosum on FA skeleton	0.970437	UR	25348
Volume of grey matter in Inferior Temporal Gyrus| posterior division (left)	0.970448	rec	25810
Calcium	0.970558	flexnonsyn	100024
Weighted-mean L3 in tract uncinate fasciculus (right)	0.970592	URmtr	25649
Mean carotid IMT (intima-medial thickness) at 120 degrees	0.970592	syn	22671
Mean FA in anterior corona radiata on FA skeleton (left)	0.970624	raredmgmtr	25079
Mean L3 in retrolenticular part of internal capsule on FA skeleton (left)	0.970643	syn	25317
End systolic pressure during PWA	0.970647	rec	12683
Mean FA in fornix cres+stria terminalis on FA skeleton (left)	0.970673	flexnonsynmtr	25095
Spine BMD (bone mineral density)	0.970689	ptvraredmg	23234
Volume of grey matter in Vermis Crus I Cerebellum	0.970709	UR	25901
Volume of grey matter in Cuneal Cortex (left)	0.97072	ptv5pcnt	25844
Age started wearing glasses or contact lenses	0.970739	syn	2217
Friday average acceleration	0.970751	ptv5pcnt	90023
Volume of grey matter in Vermis VIIIa Cerebellum	0.970763	flexnonsyn	25910
Mean MD in retrolenticular part of internal capsule on FA skeleton (right)	0.970789	syn	25124
Volume of grey matter in Frontal Operculum Cortex (left)	0.970791	flexnonsynmtr	25862
Volume of grey matter in Inferior Frontal Gyrus| pars opercularis (right)	0.970816	flexnonsynmtr	25793
Weighted-mean ICVF in tract uncinate fasciculus (left)	0.970825	raredmgmtr	25675
Mean L3 in posterior corona radiata on FA skeleton (right)	0.97083	ptv5pcnt	25322
Median T2star in pallidum (right)	0.970838	rec	25033
Calibration - minimum y stationary value	0.970848	flexnonsyn	90174
Weighted-mean MO in tract uncinate fasciculus (left)	0.970853	raredmg	25567
Mean MO in genu of corpus callosum on FA skeleton	0.97087	raredmgmtr	25154
Trunk tissue fat percentage	0.970885	flexdmg	23286
Mean ISOVF in superior corona radiata on FA skeleton (right)	0.970887	syn	25464
Liver Fat Percentage	0.970922	ptv5pcnt	22402
90th percentile of BOLD effect (in group-defined amygdala activation mask) for faces-shapes contrast	0.970945	ptv5pcnt	25767
Mean ICVF in uncinate fasciculus on FA skeleton (left)	0.970978	raredmgmtr	25389
Liver iron corrected T1 (ct1)	0.970979	flexnonsyn	22417
Weighted-mean L1 in tract superior longitudinal fasciculus (left)	0.970991	flexnonsyn	25590
Weighted-mean L3 in tract medial lemniscus (left)	0.971001	flexdmg	25640
Mean FA in posterior thalamic radiation on FA skeleton (right)	0.971027	ptv	25084
Volume of grey matter in Vermis VIIb Cerebellum	0.97103	flexnonsyn	25907
Mean MD in cingulum hippocampus on FA skeleton (right)	0.971038	raredmgmtr	25140
Weighted-mean FA in tract posterior thalamic radiation (right)	0.971044	raredmg	25508
Mean OD in superior cerebellar peduncle on FA skeleton (left)	0.971047	raredmg	25405
Weighted-mean ICVF in tract forceps major	0.971055	rec	25660
Tuesday average acceleration	0.971064	ptv	90020
Mean MO in splenium of corpus callosum on FA skeleton	0.971068	flexnonsyn	25156
Weighted-mean L3 in tract corticospinal tract (right)	0.971078	UR	25632
Liver proton density fat fraction (AMRA)	0.971081	rec	22436
Spherical power (left)	0.971083	URmtr	5085
Diastolic blood pressure| manual reading	0.971117	ptvraredmg	94
Mean L2 in medial lemniscus on FA skeleton (right)	0.971231	syn	25256
Weighted-mean L2 in tract medial lemniscus (left)	0.971245	UR	25613
Mean L1 in tapetum on FA skeleton (left)	0.971251	raredmg	25247
Mean OD in superior corona radiata on FA skeleton (left)	0.971273	raredmgmtr	25417
Weighted-mean MO in tract superior longitudinal fasciculus (left)	0.97129	ptv	25563
Volume of grey matter in Cuneal Cortex (left)	0.971294	ptv	25844
Mean FA in sagittal stratum on FA skeleton (left)	0.9713	flexnonsynmtr	25087
Mean OD in cingulum hippocampus on FA skeleton (right)	0.97133	UR	25428
Mean ISOVF in tapetum on FA skeleton (left)	0.971361	flexnonsynmtr	25487
Weighted-mean MO in tract parahippocampal part of cingulum (right)	0.971378	raredmg	25549
Tuesday average acceleration	0.971398	ptv5pcnt	90020
Mean L2 in uncinate fasciculus on FA skeleton (left)	0.971399	raredmgmtr	25293
Weighted-mean L3 in tract parahippocampal part of cingulum (right)	0.97142	syn	25630
Weighted-mean L1 in tract inferior fronto-occipital fasciculus (right)	0.971431	raredmg	25582
Mean ICVF in uncinate fasciculus on FA skeleton (right)	0.971448	raredmgmtr	25388
Total adipose tissue volume	0.971449	flexnonsynmtr	22415
Mean ICVF in fornix cres+stria terminalis on FA skeleton (right)	0.971465	raredmg	25382
Volume of grey matter in V Cerebellum (right)	0.971466	ptvraredmg	25896
Mean ICVF in external capsule on FA skeleton (left)	0.97148	flexnonsynmtr	25377
Mean L3 in retrolenticular part of internal capsule on FA skeleton (right)	0.971486	flexnonsynmtr	25316
Mean MO in sagittal stratum on FA skeleton (left)	0.971504	UR	25183
Inverted signal-to-noise ratio in T1	0.971507	ptv	25734
Potassium	0.971519	UR	100016
Volume of grey matter in Caudate (left)	0.97153	rec	25880
Leg total mass (right)	0.971567	rec	23273
Weighted-mean FA in tract inferior fronto-occipital fasciculus (left)	0.971593	URmtr	25500
Mean L3 in cingulum hippocampus on FA skeleton (left)	0.971593	ptvraredmg	25333
Weighted-mean FA in tract medial lemniscus (left)	0.971595	syn	25505
Sample rate minimum	0.971615	ptv	90190
Volume of grey matter in Vermis Crus II Cerebellum	0.971624	ptv	25904
Average acceleration 14:00 - 14:59	0.971644	raredmg	90041
Mean ISOVF in posterior limb of internal capsule on FA skeleton (left)	0.971671	ptv5pcnt	25459
90th percentile of z-statistic (in group-defined amygdala activation mask) for faces-shapes contrast	0.971672	raredmgmtr	25768
Mean ISOVF in posterior limb of internal capsule on FA skeleton (right)	0.971715	flexnonsyn	25458
Mean FA in superior cerebellar peduncle on FA skeleton (left)	0.971723	flexnonsynmtr	25069
Starch	0.971739	UR	100023
ECG| heart rate	0.971752	rec	5983
Mean FA in anterior corona radiata on FA skeleton (left)	0.971804	URmtr	25079
Median T2star in accumbens (right)	0.971814	raredmgmtr	25039
Weighted-mean MD in tract parahippocampal part of cingulum (left)	0.971818	raredmg	25521
Minimum carotid IMT (intima-medial thickness) at 210 degrees	0.971834	raredmgmtr	22676
Mean L3 in superior fronto-occipital fasciculus on FA skeleton (right)	0.971962	flexnonsyn	25338
Weighted-mean L1 in tract superior longitudinal fasciculus (left)	0.971967	syn	25590
Mean MD in fornix cres+stria terminalis on FA skeleton (right)	0.971985	raredmgmtr	25142
Mean OD in cingulum hippocampus on FA skeleton (left)	0.972	syn	25429
Mean FA in cingulum hippocampus on FA skeleton (right)	0.972015	flexnonsynmtr	25092
Weighted-mean OD in tract forceps major	0.972037	raredmg	25687
Mean MO in tapetum on FA skeleton (left)	0.972042	flexnonsynmtr	25199
Mean L2 in external capsule on FA skeleton (left)	0.972085	raredmgmtr	25281
Weighted-mean L1 in tract corticospinal tract (left)	0.972093	ptvraredmg	25577
Mean L3 in superior cerebellar peduncle on FA skeleton (right)	0.972105	raredmgmtr	25308
Median T2star in caudate (right)	0.972118	raredmgmtr	25029
Weighted-mean MD in tract medial lemniscus (left)	0.972122	raredmg	25532
Mean L3 in cerebral peduncle on FA skeleton (left)	0.972153	ptv5pcnt	25311
Diastolic blood pressure| manual reading	0.972181	flexnonsynmtr	94
Temperature minimum	0.972193	flexnonsynmtr	90194
Volume of grey matter in IX Cerebellum (left)	0.972196	raredmg	25915
Weighted-mean MD in tract acoustic radiation (left)	0.972211	URmtr	25515
Volume of accumbens (right)	0.972224	syn	25024
Mean ICVF in pontine crossing tract on FA skeleton	0.972232	flexnonsyn	25345
Vitamin D	0.97227	raredmgmtr	100021
Mean OD in sagittal stratum on FA skeleton (left)	0.972275	UR	25423
Mean MD in genu of corpus callosum on FA skeleton	0.972296	syn	25106
Weighted-mean L3 in tract uncinate fasciculus (left)	0.972337	flexnonsynmtr	25648
Mean L3 in cingulum hippocampus on FA skeleton (left)	0.972421	flexnonsyn	25333
Weighted-mean L3 in tract uncinate fasciculus (left)	0.972422	ptv5pcnt	25648
Mean ICVF in superior longitudinal fasciculus on FA skeleton (left)	0.97243	raredmg	25385
Mean ISOVF in fornix cres+stria terminalis on FA skeleton (left)	0.972433	ptv	25479
90th percentile of BOLD effect (in group-defined amygdala activation mask) for faces-shapes contrast	0.972447	flexnonsynmtr	25767
Mean FA in superior fronto-occipital fasciculus on FA skeleton (right)	0.972457	ptvraredmg	25098
Mean FA in superior fronto-occipital fasciculus on FA skeleton (right)	0.972489	ptv	25098
Error tolerance after calibration	0.972494	syn	90160
Mean MO in posterior corona radiata on FA skeleton (right)	0.972504	ptv	25178
Mean MO in posterior thalamic radiation on FA skeleton (right)	0.972534	flexnonsyn	25180
Volume of grey matter in VIIb Cerebellum (right)	0.972552	raredmg	25908
Mean L3 in inferior cerebellar peduncle on FA skeleton (left)	0.972555	flexnonsyn	25307
Mean ISOVF in posterior thalamic radiation on FA skeleton (right)	0.972557	ptvraredmg	25468
Median T2star in pallidum (right)	0.972585	URmtr	25033
Volume of grey matter in Temporal Fusiform Cortex| posterior division (left)	0.972617	rec	25856
Interpolated Year when cancer first diagnosed	0.972626	raredmg	20006
momp A antigen for Chlamydia trachomatis	0.972659	flexnonsyn	23034
Mean ICVF in external capsule on FA skeleton (right)	0.972672	flexnonsynmtr	25376
Mean OD in posterior limb of internal capsule on FA skeleton (right)	0.972701	ptvraredmg	25410
Liver inflammation factor (LIF)	0.972711	syn	22401
Mean L2 in superior fronto-occipital fasciculus on FA skeleton (left)	0.972741	flexdmg	25291
Weighted-mean ISOVF in tract cingulate gyrus part of cingulum (left)	0.97277	flexnonsyn	25708
Weighted-mean L1 in tract posterior thalamic radiation (right)	0.972792	raredmg	25589
Calcium	0.972822	raredmg	100024
Mean OD in cingulum cingulate gyrus on FA skeleton (left)	0.972837	flexnonsynmtr	25427
Mean MD in superior fronto-occipital fasciculus on FA skeleton (right)	0.972855	syn	25146
Weighted-mean MO in tract uncinate fasciculus (right)	0.972861	ptv5pcnt	25568
Mean OD in pontine crossing tract on FA skeleton	0.972867	ptv	25393
Total abdominal adipose tissue index	0.972878	ptv	22432
Calibration coefficients - y slope	0.972879	URmtr	90165
Weighted-mean ISOVF in tract inferior fronto-occipital fasciculus (left)	0.972902	syn	25716
Trunk BMD (bone mineral density) (left)	0.972925	rec	23242
Mean L2 in retrolenticular part of internal capsule on FA skeleton (left)	0.972951	syn	25269
Mean L3 in posterior corona radiata on FA skeleton (right)	0.972951	ptv	25322
Weighted-mean L2 in tract anterior thalamic radiation (left)	0.972969	syn	25598
Mean L3 in corticospinal tract on FA skeleton (right)	0.972972	rec	25302
Mean MO in superior longitudinal fasciculus on FA skeleton (left)	0.972974	flexnonsynmtr	25193
Volume of peripheral cortical grey matter (normalised for head size)	0.973005	raredmg	25001
Weighted-mean L3 in tract parahippocampal part of cingulum (left)	0.973026	raredmgmtr	25629
Mean L2 in sagittal stratum on FA skeleton (right)	0.973035	raredmg	25278
Volume of grey matter in Inferior Frontal Gyrus| pars triangularis (right)	0.973063	raredmgmtr	25791
6mm regularity index (right)	0.973077	ptvraredmg	5161
Mean MO in external capsule on FA skeleton (right)	0.973091	ptvraredmg	25184
Mean L3 in external capsule on FA skeleton (right)	0.973104	raredmg	25328
Mean L2 in superior fronto-occipital fasciculus on FA skeleton (right)	0.973104	raredmg	25290
Mean L2 in inferior cerebellar peduncle on FA skeleton (left)	0.97311	ptvraredmg	25259
Weighted-mean OD in tract superior thalamic radiation (right)	0.973123	syn	25701
Mean MO in cingulum hippocampus on FA skeleton (right)	0.973129	flexnonsyn	25188
Weighted-mean MD in tract superior thalamic radiation (right)	0.973142	UR	25539
Weighted-mean ISOVF in tract medial lemniscus (left)	0.973155	raredmg	25721
Weighted-mean L2 in tract parahippocampal part of cingulum (right)	0.973161	syn	25603
Weighted-mean L3 in tract parahippocampal part of cingulum (left)	0.973164	flexdmg	25629
Mean FA in posterior corona radiata on FA skeleton (left)	0.97319	UR	25083
Mean ISOVF in splenium of corpus callosum on FA skeleton	0.973194	URmtr	25444
Volume of grey matter in Amygdala (left)	0.973218	flexnonsyn	25888
Mean MO in middle cerebellar peduncle on FA skeleton	0.973233	flexdmg	25152
6mm regularity index (right)	0.973255	URmtr	5161
Fraction acceleration <= 80 milli-gravities	0.973313	rec	90123
Weighted-mean ISOVF in tract uncinate fasciculus (right)	0.973315	ptvraredmg	25730
Weighted-mean OD in tract acoustic radiation (right)	0.97334	rec	25678
Weighted-mean ICVF in tract uncinate fasciculus (right)	0.973354	flexnonsynmtr	25676
Mean L2 in superior corona radiata on FA skeleton (right)	0.973374	raredmgmtr	25272
Head BMD (bone mineral density)	0.973379	ptv5pcnt	23226
Average acceleration 00:00 - 00:59	0.973398	flexnonsyn	90027
Mean L1 in inferior cerebellar peduncle on FA skeleton (left)	0.973415	raredmgmtr	25211
Mean L2 in uncinate fasciculus on FA skeleton (left)	0.973416	raredmg	25293
Age hay fever| rhinitis or eczema diagnosed	0.973429	rec	3761
Friday average acceleration	0.973452	ptv	90023
Systolic brachial blood pressure during PWA	0.973462	flexnonsynmtr	12674
Potassium	0.97352	ptvraredmg	100016
Volume of grey matter in VIIIa Cerebellum (left)	0.973541	ptv5pcnt	25909
Fraction acceleration <= 15 milli-gravities	0.973554	ptvraredmg	90106
Mean FA in genu of corpus callosum on FA skeleton	0.973569	UR	25058
Mean L3 in cingulum cingulate gyrus on FA skeleton (right)	0.973596	syn	25330
Fraction acceleration <= 18 milli-gravities	0.973604	raredmg	90109
Mean ISOVF in cerebral peduncle on FA skeleton (left)	0.973629	flexnonsyn	25455
Volume of grey matter in Angular Gyrus (right)	0.973654	ptvraredmg	25823
Weighted-mean MD in tract acoustic radiation (left)	0.973696	raredmg	25515
Mean ICVF in anterior corona radiata on FA skeleton (right)	0.973699	syn	25366
Saturated fat	0.973704	raredmgmtr	100006
L1 antigen for Human Papillomavirus type-16	0.973713	ptv5pcnt	23029
MC VP1 antigen for Merkel Cell Polyomavirus	0.973749	ptv	23028
Mean L2 in genu of corpus callosum on FA skeleton	0.973753	flexnonsyn	25250
Weighted-mean L3 in tract inferior fronto-occipital fasciculus (right)	0.973783	rec	25636
Mean MD in posterior limb of internal capsule on FA skeleton (right)	0.973788	flexnonsyn	25122
Average acceleration 14:00 - 14:59	0.973803	syn	90041
Median T2star in hippocampus (left)	0.973813	UR	25034
Hip circumference	0.973829	rec	49
Weighted-mean L3 in tract posterior thalamic radiation (right)	0.973834	raredmg	25643
Fraction acceleration <= 19 milli-gravities	0.973855	URmtr	90110
Median z-statistic (in group-defined mask) for shapes activation	0.973856	raredmgmtr	25042
Average acceleration 14:00 - 14:59	0.973856	raredmgmtr	90041
Weighted-mean MD in tract inferior longitudinal fasciculus (right)	0.973867	flexnonsyn	25530
Weighted-mean L3 in tract superior thalamic radiation (left)	0.973878	flexnonsynmtr	25646
Weighted-mean MD in tract superior thalamic radiation (right)	0.97393	syn	25539
Weighted-mean ISOVF in tract forceps major	0.973941	UR	25714
Mean FA in posterior corona radiata on FA skeleton (left)	0.973949	ptvraredmg	25083
Weighted-mean MO in tract parahippocampal part of cingulum (right)	0.973952	raredmgmtr	25549
90th percentile of z-statistic (in group-defined amygdala activation mask) for faces-shapes contrast	0.973967	ptv5pcnt	25768
E7 antigen for Human Papillomavirus type-16	0.973991	URmtr	23031
Volume of grey matter in Lateral Occipital Cortex| inferior division (right)	0.974013	flexdmg	25827
L1-L4 BMD (bone mineral density)	0.974027	ptv5pcnt	23204
Volume of grey matter in Middle Temporal Gyrus| anterior division (right)	0.97406	ptv	25803
Weighted-mean MD in tract posterior thalamic radiation (left)	0.974062	UR	25534
Weighted-mean L3 in tract parahippocampal part of cingulum (left)	0.974068	flexnonsyn	25629
Calibration - minimum y stationary value	0.974077	raredmgmtr	90174
Weighted-mean ISOVF in tract medial lemniscus (right)	0.974089	UR	25722
logMAR in round (right)	0.974119	raredmg	5079
Mean L3 in anterior corona radiata on FA skeleton (left)	0.97416	raredmgmtr	25319
Mean L3 in fornix cres+stria terminalis on FA skeleton (left)	0.97418	ptvraredmg	25335
Weighted-mean MO in tract superior longitudinal fasciculus (left)	0.974186	flexdmg	25563
Weighted-mean ISOVF in tract acoustic radiation (right)	0.974187	ptvraredmg	25705
Inverted temporal signal-to-noise ratio in artefact-cleaned pre-processed rfMRI	0.974192	rec	25744
Mean L1 in posterior limb of internal capsule on FA skeleton (right)	0.974218	ptvraredmg	25218
Weighted-mean L1 in tract inferior fronto-occipital fasciculus (left)	0.974221	flexnonsyn	25581
Weighted-mean MD in tract corticospinal tract (right)	0.974223	raredmgmtr	25524
Mean MO in corticospinal tract on FA skeleton (left)	0.974226	UR	25159
Liver iron corrected T1 (ct1)	0.974251	rec	22417
Mean tfMRI head motion| averaged across space and time points	0.974258	raredmgmtr	25742
Volume of grey matter in Cuneal Cortex (left)	0.974262	URmtr	25844
Mean L3 in sagittal stratum on FA skeleton (left)	0.974267	ptv	25327
Mean L3 in posterior corona radiata on FA skeleton (right)	0.974283	flexnonsynmtr	25322
Weighted-mean MO in tract parahippocampal part of cingulum (right)	0.97429	flexdmg	25549
Mean L3 in cingulum cingulate gyrus on FA skeleton (left)	0.974306	syn	25331
Weighted-mean L2 in tract inferior fronto-occipital fasciculus (right)	0.974313	syn	25609
Weighted-mean MO in tract superior thalamic radiation (left)	0.974316	ptvraredmg	25565
Mean FA in tapetum on FA skeleton (right)	0.974317	raredmg	25102
Mean L1 in external capsule on FA skeleton (right)	0.974318	flexdmg	25232
Mean L2 in cingulum cingulate gyrus on FA skeleton (right)	0.974341	UR	25282
Mean L1 in fornix on FA skeleton	0.97435	flexnonsyn	25205
Volume of grey matter in Postcentral Gyrus (right)	0.974351	raredmg	25815
Calibration coefficients - x offset	0.974354	raredmg	90161
Mean L1 in posterior thalamic radiation on FA skeleton (right)	0.974363	UR	25228
Mean OD in superior fronto-occipital fasciculus on FA skeleton (right)	0.974367	raredmg	25434
Carbohydrate	0.974378	raredmg	100005
Weighted-mean OD in tract middle cerebellar peduncle	0.974386	ptv	25693
Mean MD in cingulum hippocampus on FA skeleton (right)	0.974394	raredmg	25140
Mean L3 in corticospinal tract on FA skeleton (right)	0.97442	raredmg	25302
Trunk BMD (bone mineral density) (right)	0.974424	rec	23243
Mean L2 in body of corpus callosum on FA skeleton	0.974426	syn	25251
Weighted-mean OD in tract superior longitudinal fasciculus (left)	0.974431	ptv	25698
Spherical power (right)	0.974457	URmtr	5084
Median z-statistic (in group-defined mask) for faces activation	0.974466	flexnonsynmtr	25046
Average acceleration 00:00 - 00:59	0.974506	URmtr	90027
Head BMD (bone mineral density)	0.974513	flexdmg	23226
Potassium	0.974514	raredmgmtr	100016
Heart rate during PWA	0.974536	raredmg	12673
Mean FA in anterior corona radiata on FA skeleton (left)	0.974566	syn	25079
Energy	0.97458	flexdmg	100002
Volume of hippocampus (left)	0.974581	syn	25019
Total BMD (bone mineral density) T-score	0.974591	ptvraredmg	23239
Mean MO in posterior thalamic radiation on FA skeleton (left)	0.974596	rec	25181
Weighted-mean ISOVF in tract posterior thalamic radiation (right)	0.97461	syn	25724
Weighted-mean ISOVF in tract acoustic radiation (right)	0.974625	flexdmg	25705
Mean L1 in tapetum on FA skeleton (right)	0.974633	raredmg	25246
Femur lower neck BMD (bone mineral density) (right)	0.97464	flexnonsynmtr	23206
Inverted contrast-to-noise ratio in T1	0.974648	ptv	25735
Rheumatoid factor	0.974652	rec	30820
Mean FA in external capsule on FA skeleton (right)	0.974664	raredmgmtr	25088
6mm asymmetry index (left)	0.974683	UR	5157
Weighted-mean ISOVF in tract middle cerebellar peduncle	0.97473	flexnonsynmtr	25720
Mean ISOVF in corticospinal tract on FA skeleton (left)	0.974741	ptv5pcnt	25447
Mean L3 in splenium of corpus callosum on FA skeleton	0.974744	flexnonsyn	25300
Mean L3 in superior longitudinal fasciculus on FA skeleton (right)	0.974745	URmtr	25336
Volume of grey matter in Crus I Cerebellum (left)	0.974748	raredmgmtr	25900
Mean L1 in posterior limb of internal capsule on FA skeleton (right)	0.974748	flexnonsyn	25218
Weighted-mean L2 in tract anterior thalamic radiation (right)	0.974765	raredmgmtr	25599
Mean L3 in uncinate fasciculus on FA skeleton (left)	0.974767	raredmg	25341
Weighted-mean ISOVF in tract corticospinal tract (right)	0.974782	UR	25713
Weighted-mean ISOVF in tract forceps major	0.974812	raredmgmtr	25714
Volume of grey matter in X Cerebellum (right)	0.974818	ptvraredmg	25920
HBe antigen for Hepatitis B Virus	0.974859	UR	23017
Fraction acceleration <= 40 milli-gravities	0.974875	flexdmg	90115
Mean ISOVF in uncinate fasciculus on FA skeleton (left)	0.974878	raredmg	25485
Mean MD in genu of corpus callosum on FA skeleton	0.974896	flexnonsyn	25106
Total BMD (bone mineral density) (left)	0.974911	raredmg	23237
Age when first had unusual or psychotic experience	0.974912	syn	20461
90th percentile of z-statistic (in group-defined amygdala activation mask) for faces-shapes contrast	0.974923	ptv	25768
Weighted-mean MD in tract parahippocampal part of cingulum (left)	0.974983	raredmgmtr	25521
Mean MO in posterior limb of internal capsule on FA skeleton (right)	0.974991	rec	25170
Weighted-mean L3 in tract parahippocampal part of cingulum (right)	0.974998	rec	25630
Mean ICVF in superior corona radiata on FA skeleton (right)	0.975003	raredmgmtr	25368
Volume of grey matter in Occipital Pole (right)	0.975033	syn	25877
Sunday average acceleration	0.975047	raredmg	90025
Mean rfMRI head motion| averaged across space and time points	0.975056	flexnonsynmtr	25741
Mean ICVF in external capsule on FA skeleton (right)	0.975074	flexnonsyn	25376
Mean MD in superior corona radiata on FA skeleton (right)	0.975098	raredmgmtr	25128
Fraction acceleration <= 40 milli-gravities	0.975126	ptvraredmg	90115
Weighted-mean L1 in tract inferior fronto-occipital fasciculus (right)	0.975135	flexdmg	25582
Mean L2 in uncinate fasciculus on FA skeleton (right)	0.97514	ptv	25292
Legs tissue fat percentage	0.975145	ptv5pcnt	23276
Volume of grey matter in Lateral Occipital Cortex| inferior division (right)	0.975172	ptvraredmg	25827
Weighted-mean L2 in tract posterior thalamic radiation (right)	0.975175	rec	25616
Volume of grey matter in V Cerebellum (right)	0.975194	raredmg	25896
Mean FA in sagittal stratum on FA skeleton (left)	0.975207	flexnonsyn	25087
Mean OD in cingulum cingulate gyrus on FA skeleton (left)	0.975217	URmtr	25427
Volume of grey matter in Superior Frontal Gyrus (left)	0.975218	ptv	25786
Mean MD in superior fronto-occipital fasciculus on FA skeleton (left)	0.975231	syn	25147
Mean L1 in cingulum hippocampus on FA skeleton (right)	0.975235	URmtr	25236
Weighted-mean L2 in tract medial lemniscus (left)	0.975237	URmtr	25613
Average acceleration 05:00 - 05:59	0.975251	raredmgmtr	90032
Mean L3 in inferior cerebellar peduncle on FA skeleton (left)	0.975273	raredmg	25307
Volume of grey matter in Superior Frontal Gyrus (left)	0.975289	ptv5pcnt	25786
Weighted-mean ISOVF in tract superior thalamic radiation (left)	0.975295	ptvraredmg	25727
Cylindrical power (left)	0.975295	rec	5086
No-wear time bias adjusted acceleration maximum	0.975303	URmtr	90091
Mean L2 in cingulum cingulate gyrus on FA skeleton (right)	0.975312	URmtr	25282
Mean ISOVF in corticospinal tract on FA skeleton (left)	0.975351	syn	25447
L1-L4 BMD (bone mineral density) T-score	0.975358	ptvraredmg	23205
Mean FA in uncinate fasciculus on FA skeleton (left)	0.975359	flexnonsyn	25101
HIV-1 gag antigen for Human Immunodeficiency Virus	0.975378	ptv	23024
Heart rate during PWA	0.975385	ptvraredmg	12673
PorB antigen for Chlamydia trachomatis	0.975389	ptvraredmg	23037
Fraction acceleration <= 13 milli-gravities	0.975404	raredmg	90104
Mean L2 in inferior cerebellar peduncle on FA skeleton (right)	0.975408	raredmgmtr	25258
Volume of grey matter in Temporal Fusiform Cortex| anterior division (right)	0.975413	ptv	25855
Total BMD (bone mineral density) (left)	0.975439	ptvraredmg	23237
Median BOLD effect (in group-defined amygdala activation mask) for faces-shapes contrast	0.975445	rec	25052
Mean OD in cerebral peduncle on FA skeleton (right)	0.975467	syn	25406
Calibration coefficients - y slope	0.975468	UR	90165
Mean FA in superior fronto-occipital fasciculus on FA skeleton (left)	0.975476	UR	25099
Weighted-mean FA in tract posterior thalamic radiation (right)	0.975479	URmtr	25508
Mean L3 in genu of corpus callosum on FA skeleton	0.975484	raredmgmtr	25298
Volume of grey matter in VIIIa Cerebellum (right)	0.9755	flexnonsyn	25911
Weighted-mean OD in tract cingulate gyrus part of cingulum (left)	0.975506	flexnonsynmtr	25681
Average acceleration 03:00 - 03:59	0.975511	ptv5pcnt	90030
Mean MD in cerebral peduncle on FA skeleton (left)	0.975551	flexdmg	25119
Mean L3 in cingulum hippocampus on FA skeleton (right)	0.975555	syn	25332
Median T2star in hippocampus (right)	0.975557	rec	25035
Weighted-mean OD in tract cingulate gyrus part of cingulum (right)	0.975561	flexnonsynmtr	25682
Mean L1 in pontine crossing tract on FA skeleton	0.975603	ptv	25201
Mean ISOVF in inferior cerebellar peduncle on FA skeleton (right)	0.975613	flexnonsynmtr	25450
Volume of grey matter (normalised for head size)	0.975628	ptvraredmg	25005
Weighted-mean OD in tract parahippocampal part of cingulum (left)	0.975666	rec	25683
Weighted-mean FA in tract parahippocampal part of cingulum (left)	0.975672	flexnonsyn	25494
Volume of grey matter in Occipital Pole (left)	0.975686	flexnonsynmtr	25876
Volume of grey matter in Vermis VIIIa Cerebellum	0.975691	URmtr	25910
Average acceleration 10:00 - 10:59	0.975696	flexdmg	90037
L1 antigen for Human Papillomavirus type-16	0.975698	URmtr	23029
Volume of grey matter in X Cerebellum (right)	0.975709	raredmg	25920
Mean ISOVF in middle cerebellar peduncle on FA skeleton	0.975712	raredmgmtr	25440
Weighted-mean ISOVF in tract acoustic radiation (right)	0.975714	raredmg	25705
Weighted-mean ISOVF in tract cingulate gyrus part of cingulum (left)	0.975735	raredmgmtr	25708
Volume of grey matter in Cingulate Gyrus| anterior division (right)	0.975743	rec	25839
LV ejection fraction	0.975772	raredmgmtr	22420
Mean OD in cingulum hippocampus on FA skeleton (right)	0.975781	URmtr	25428
Weighted-mean L2 in tract corticospinal tract (left)	0.975785	raredmgmtr	25604
Weighted-mean L1 in tract acoustic radiation (right)	0.975786	raredmg	25570
Mean L2 in superior longitudinal fasciculus on FA skeleton (left)	0.97583	flexnonsyn	25289
Total adipose tissue volume	0.975836	URmtr	22415
Weighted-mean MD in tract acoustic radiation (left)	0.975847	rec	25515
Mean L1 in inferior cerebellar peduncle on FA skeleton (right)	0.975847	flexdmg	25210
Volume of grey matter in Central Opercular Cortex (right)	0.975851	syn	25865
Weighted-mean L3 in tract posterior thalamic radiation (right)	0.975859	ptvraredmg	25643
VAT (visceral adipose tissue) volume	0.975881	URmtr	23289
Mean OD in posterior thalamic radiation on FA skeleton (left)	0.975887	raredmg	25421
Mean L3 in inferior cerebellar peduncle on FA skeleton (right)	0.9759	raredmg	25306
Mean MO in superior fronto-occipital fasciculus on FA skeleton (left)	0.97592	raredmgmtr	25195
Mean L1 in external capsule on FA skeleton (right)	0.975938	flexnonsyn	25232
Mean ISOVF in pontine crossing tract on FA skeleton	0.975941	rec	25441
Average acceleration 11:00 - 11:59	0.975946	UR	90038
Inverted signal-to-noise ratio in T1	0.975959	ptv5pcnt	25734
Mean L1 in external capsule on FA skeleton (right)	0.975967	raredmg	25232
Age emphysema/chronic bronchitis diagnosed	0.975977	ptv	3992
Weighted-mean ISOVF in tract uncinate fasciculus (left)	0.97599	raredmg	25729
Mean MD in medial lemniscus on FA skeleton (right)	0.975995	UR	25112
CagA antigen for Helicobacter pylori	0.975996	URmtr	23039
Weighted-mean MD in tract medial lemniscus (left)	0.976039	raredmgmtr	25532
Average acceleration 10:00 - 10:59	0.976059	ptv	90037
Mean L3 in fornix on FA skeleton	0.976076	UR	25301
Calibration coefficients - z slope	0.976076	raredmg	90166
Mean L1 in external capsule on FA skeleton (right)	0.976104	UR	25232
Mean L1 in superior cerebellar peduncle on FA skeleton (right)	0.976114	syn	25212
Volume of grey matter in Precuneous Cortex (right)	0.976157	syn	25843
Volume of grey matter in Vermis VIIb Cerebellum	0.976188	raredmg	25907
Mean L2 in tapetum on FA skeleton (left)	0.97619	flexnonsynmtr	25295
Weighted-mean MD in tract inferior fronto-occipital fasciculus (left)	0.976224	flexnonsyn	25527
Mean MD in anterior limb of internal capsule on FA skeleton (left)	0.976224	syn	25121
6mm regularity index (right)	0.976228	UR	5161
Femur upper neck BMD (bone mineral density) T-score (right)	0.976253	flexnonsyn	23217
Mean ISOVF in sagittal stratum on FA skeleton (left)	0.976255	ptv5pcnt	25471
Mean L3 in uncinate fasciculus on FA skeleton (left)	0.976258	rec	25341
Liver inflammation factor (LIF)	0.976262	flexnonsyn	22401
Mean ISOVF in cerebral peduncle on FA skeleton (left)	0.97627	ptv	25455
Mean L3 in pontine crossing tract on FA skeleton	0.976278	syn	25297
Mean L2 in fornix cres+stria terminalis on FA skeleton (left)	0.97629	raredmgmtr	25287
Weighted-mean OD in tract uncinate fasciculus (left)	0.976295	rec	25702
gE | gI antigen for Varicella Zoster Virus	0.976322	ptv5pcnt	23002
Mean rfMRI head motion| averaged across space and time points	0.976326	UR	25741
Mean L3 in external capsule on FA skeleton (left)	0.976327	flexnonsynmtr	25329
Volume of grey matter in VIIIb Cerebellum (left)	0.976333	flexdmg	25912
Weighted-mean MO in tract forceps major	0.976337	UR	25552
Femur upper neck BMD (bone mineral density) (right)	0.976351	flexnonsyn	23216
Median T2star in accumbens (left)	0.976357	flexnonsynmtr	25038
Weighted-mean L2 in tract superior longitudinal fasciculus (right)	0.976377	raredmgmtr	25618
Vitamin D	0.976387	flexnonsynmtr	100021
Mean MO in retrolenticular part of internal capsule on FA skeleton (left)	0.976427	ptv	25173
Median T2star in pallidum (right)	0.97645	UR	25033
Weighted-mean ISOVF in tract medial lemniscus (left)	0.976479	UR	25721
Mean L3 in uncinate fasciculus on FA skeleton (right)	0.976496	raredmgmtr	25340
Weighted-mean L3 in tract uncinate fasciculus (right)	0.976505	UR	25649
Mean MO in posterior thalamic radiation on FA skeleton (right)	0.976508	raredmgmtr	25180
Fraction acceleration <= 200 milli-gravities	0.976511	ptvraredmg	90131
Mean ISOVF in fornix cres+stria terminalis on FA skeleton (left)	0.976515	flexnonsyn	25479
Mean ISOVF in corticospinal tract on FA skeleton (left)	0.976519	ptv	25447
Volume of grey matter in Superior Temporal Gyrus| posterior division (left)	0.976524	ptv5pcnt	25800
p101 k antigen for Human Herpesvirus-6	0.976528	ptv	23012
Trunk BMD (bone mineral density) (right)	0.976538	ptvraredmg	23243
Calibration coefficients - z slope	0.976545	ptv5pcnt	90166
Mean FA in uncinate fasciculus on FA skeleton (right)	0.976552	rec	25100
Volume of grey matter in VIIIb Cerebellum (left)	0.976569	ptv5pcnt	25912
Mean ICVF in retrolenticular part of internal capsule on FA skeleton (right)	0.976587	flexnonsyn	25364
Mean ISOVF in medial lemniscus on FA skeleton (right)	0.976587	raredmgmtr	25448
Mean ICVF in body of corpus callosum on FA skeleton	0.976596	ptv5pcnt	25347
Mean L3 in cingulum cingulate gyrus on FA skeleton (right)	0.976599	ptv5pcnt	25330
Volume of grey matter in Angular Gyrus (left)	0.976605	rec	25822
Mean ISOVF in anterior limb of internal capsule on FA skeleton (right)	0.97661	URmtr	25456
Volume of grey matter in Occipital Pole (left)	0.976614	UR	25876
Volume of grey matter in VIIIb Cerebellum (right)	0.976621	URmtr	25914
Weighted-mean L3 in tract parahippocampal part of cingulum (left)	0.976624	raredmg	25629
Total thigh muscle volume	0.976654	flexnonsyn	22409
gE | gI antigen for Varicella Zoster Virus	0.976663	ptv	23002
Weighted-mean ICVF in tract cingulate gyrus part of cingulum (right)	0.97667	raredmgmtr	25655
Weighted-mean OD in tract middle cerebellar peduncle	0.976677	UR	25693
Mean OD in pontine crossing tract on FA skeleton	0.97668	UR	25393
Mean L1 in posterior limb of internal capsule on FA skeleton (right)	0.97668	flexdmg	25218
Mean FA in tapetum on FA skeleton (right)	0.976697	flexdmg	25102
Weighted-mean FA in tract inferior longitudinal fasciculus (right)	0.976702	raredmgmtr	25503
Average acceleration 11:00 - 11:59	0.976721	URmtr	90038
Mean MO in posterior limb of internal capsule on FA skeleton (left)	0.976728	URmtr	25171
Heel quantitative ultrasound index (QUI)| manual entry	0.976739	raredmgmtr	3083
Weighted-mean ICVF in tract acoustic radiation (right)	0.976751	raredmgmtr	25651
Inverted contrast-to-noise ratio in T1	0.976752	ptv5pcnt	25735
Mean L2 in cerebral peduncle on FA skeleton (right)	0.976759	raredmgmtr	25262
Mean L1 in cerebral peduncle on FA skeleton (left)	0.97677	flexnonsyn	25215
Mean ISOVF in posterior limb of internal capsule on FA skeleton (left)	0.97677	flexnonsyn	25459
Volume of grey matter in Paracingulate Gyrus (right)	0.97678	syn	25837
Fraction acceleration <= 200 milli-gravities	0.976787	raredmg	90131
Volume of grey matter in VIIb Cerebellum (right)	0.976789	ptvraredmg	25908
Retinol	0.976798	rec	100018
Interpolated Year when cancer first diagnosed	0.976806	syn	20006
Energy	0.976816	raredmgmtr	100002
Mean ISOVF in anterior corona radiata on FA skeleton (right)	0.976818	syn	25462
Volume of amygdala (right)	0.976819	rec	25022
Food weight	0.976822	flexdmg	100001
Weighted-mean OD in tract uncinate fasciculus (right)	0.976855	ptv	25703
Mean MO in anterior corona radiata on FA skeleton (left)	0.976872	URmtr	25175
Mean L3 in pontine crossing tract on FA skeleton	0.976874	raredmg	25297
Volume of grey matter in Temporal Fusiform Cortex| anterior division (left)	0.976884	rec	25854
Total BMD (bone mineral density)	0.976887	raredmg	23236
Mean MD in corticospinal tract on FA skeleton (left)	0.976896	URmtr	25111
Mean MD in tapetum on FA skeleton (right)	0.976898	rec	25150
Femur neck BMD (bone mineral density) T-score (right)	0.976905	flexdmg	23209
Mean L2 in superior corona radiata on FA skeleton (left)	0.976914	raredmgmtr	25273
Weighted-mean L1 in tract acoustic radiation (right)	0.976918	ptvraredmg	25570
Mean L1 in inferior cerebellar peduncle on FA skeleton (right)	0.976946	ptv	25210
Volume of accumbens (right)	0.976954	ptvraredmg	25024
EBNA-1 antigen for Epstein-Barr Virus	0.976983	syn	23004
Weighted-mean MD in tract cingulate gyrus part of cingulum (right)	0.976989	syn	25520
logMAR| final (left)	0.97699	flexnonsynmtr	5208
Weighted-mean L1 in tract middle cerebellar peduncle	0.976994	flexnonsynmtr	25585
Liver iron corrected T1 (ct1)	0.977008	UR	22417
90th percentile of BOLD effect (in group-defined amygdala activation mask) for faces-shapes contrast	0.977012	flexnonsyn	25767
Mean L1 in splenium of corpus callosum on FA skeleton	0.977022	syn	25204
BK VP1 antigen for Human Polyomavirus BKV	0.977029	UR	23026
Mean L1 in body of corpus callosum on FA skeleton	0.977032	raredmgmtr	25203
Fraction acceleration <= 55 milli-gravities	0.977042	raredmg	90118
Volume of grey matter in Temporal Occipital Fusiform Cortex (right)	0.977043	rec	25859
IE1A antigen for Human Herpesvirus-6	0.977045	rec	23010
Weighted-mean ISOVF in tract cingulate gyrus part of cingulum (left)	0.977057	ptvraredmg	25708
Average acceleration 07:00 - 07:59	0.97706	ptv	90034
Mean MO in posterior thalamic radiation on FA skeleton (right)	0.977074	raredmg	25180
Mean ISOVF in tapetum on FA skeleton (right)	0.977085	ptvraredmg	25486
Mean MD in superior corona radiata on FA skeleton (right)	0.977093	ptvraredmg	25128
Weighted-mean L1 in tract forceps minor	0.977094	raredmgmtr	25580
3mm regularity index (right)	0.977096	rec	5160
Mean L3 in inferior cerebellar peduncle on FA skeleton (left)	0.977112	ptvraredmg	25307
Mean L3 in posterior corona radiata on FA skeleton (right)	0.977114	flexdmg	25322
IE1A antigen for Human Herpesvirus-6	0.977117	flexdmg	23010
Mean L1 in posterior limb of internal capsule on FA skeleton (left)	0.977117	flexnonsyn	25219
Mean L1 in superior corona radiata on FA skeleton (right)	0.977123	ptv5pcnt	25224
Mean L1 in cerebral peduncle on FA skeleton (left)	0.977129	syn	25215
Posterior thigh lean muscle volume (right)	0.977155	flexnonsynmtr	22404
Calibration coefficients - x offset	0.977166	ptvraredmg	90161
Mean MD in splenium of corpus callosum on FA skeleton	0.977169	UR	25108
Weighted-mean FA in tract uncinate fasciculus (right)	0.977174	UR	25514
Mean L3 in medial lemniscus on FA skeleton (right)	0.977204	syn	25304
Weighted-mean OD in tract superior longitudinal fasciculus (left)	0.977235	UR	25698
Mean L2 in cingulum hippocampus on FA skeleton (left)	0.977237	ptvraredmg	25285
Fraction acceleration <= 45 milli-gravities	0.977238	ptvraredmg	90116
Leg total mass (left)	0.977239	ptv5pcnt	23269
Mean FA in superior fronto-occipital fasciculus on FA skeleton (right)	0.977249	URmtr	25098
Mean L1 in anterior limb of internal capsule on FA skeleton (right)	0.977251	ptvraredmg	25216
Fraction acceleration <= 125 milli-gravities	0.977267	raredmg	90128
Weighted-mean FA in tract inferior fronto-occipital fasciculus (left)	0.977272	UR	25500
Weighted-mean OD in tract uncinate fasciculus (right)	0.97728	ptvraredmg	25703
Mean MO in posterior corona radiata on FA skeleton (left)	0.977296	UR	25179
Mean OD in tapetum on FA skeleton (left)	0.977305	flexnonsynmtr	25439
Weighted-mean ISOVF in tract parahippocampal part of cingulum (right)	0.977328	syn	25711
Mean MD in cerebral peduncle on FA skeleton (left)	0.97733	flexnonsyn	25119
Volume of grey matter in VI Cerebellum (left)	0.977351	ptvraredmg	25897
Android tissue fat percentage	0.977352	rec	23247
Volume of amygdala (left)	0.977359	UR	25021
Femur shaft BMD (bone mineral density) (left)	0.977375	raredmg	23290
Weighted-mean L2 in tract corticospinal tract (left)	0.977378	ptvraredmg	25604
Pulse rate (during blood-pressure measurement)	0.977382	raredmgmtr	95
Mean L3 in anterior corona radiata on FA skeleton (right)	0.977387	raredmgmtr	25318
Inverted temporal signal-to-noise ratio in artefact-cleaned pre-processed rfMRI	0.977392	UR	25744
Fraction acceleration <= 50 milli-gravities	0.977394	raredmg	90117
Fraction acceleration <= 1 milli-gravities	0.977418	syn	90092
Pack years adult smoking as proportion of life span exposed to smoking	0.977434	rec	20162
Weighted-mean MO in tract forceps minor	0.977447	raredmgmtr	25553
Median z-statistic (in group-defined mask) for shapes activation	0.977454	syn	25042
Weighted-mean L2 in tract anterior thalamic radiation (left)	0.977458	raredmgmtr	25598
6mm cylindrical power (left)	0.977462	URmtr	5118
Mean L3 in inferior cerebellar peduncle on FA skeleton (right)	0.97748	flexdmg	25306
Mean ISOVF in posterior thalamic radiation on FA skeleton (right)	0.977481	ptv	25468
Weighted-mean L1 in tract corticospinal tract (right)	0.977496	syn	25578
Mean FA in body of corpus callosum on FA skeleton	0.977523	UR	25059
Mean L2 in superior cerebellar peduncle on FA skeleton (left)	0.977524	flexnonsynmtr	25261
Weighted-mean L3 in tract anterior thalamic radiation (right)	0.977524	syn	25626
Volume of grey matter in IX Cerebellum (right)	0.977529	raredmgmtr	25917
Mean L1 in pontine crossing tract on FA skeleton	0.977534	raredmg	25201
Mean L1 in inferior cerebellar peduncle on FA skeleton (right)	0.977537	raredmgmtr	25210
Total BMD (bone mineral density)	0.977541	ptv	23236
Mean L2 in uncinate fasciculus on FA skeleton (right)	0.977544	syn	25292
Temperature standard deviation	0.977561	UR	90193
Weighted-mean OD in tract superior thalamic radiation (left)	0.977566	raredmg	25700
Volume of grey matter in Inferior Temporal Gyrus| temporooccipital part (right)	0.977578	ptv5pcnt	25813
Mean L1 in medial lemniscus on FA skeleton (left)	0.977588	raredmgmtr	25209
Weighted-mean L3 in tract posterior thalamic radiation (right)	0.97759	UR	25643
Average acceleration 05:00 - 05:59	0.977611	syn	90032
Weighted-mean FA in tract uncinate fasciculus (right)	0.977615	raredmg	25514
Thursday average acceleration	0.977616	ptvraredmg	90022
Volume of grey matter in Frontal Operculum Cortex (right)	0.977616	ptv	25863
Tuesday average acceleration	0.97762	raredmg	90020
Trunk BMD (bone mineral density) (left)	0.977621	ptv5pcnt	23242
Mean ISOVF in fornix cres+stria terminalis on FA skeleton (right)	0.977622	ptv5pcnt	25478
Mean MD in uncinate fasciculus on FA skeleton (right)	0.977633	raredmgmtr	25148
Volume of grey matter in VIIIb Cerebellum (left)	0.977643	ptvraredmg	25912
Calibration - minimum y stationary value	0.977654	flexdmg	90174
Calibration coefficients - z slope	0.977655	ptv	90166
90th percentile of z-statistic (in group-defined mask) for shapes activation	0.977655	raredmgmtr	25762
Median BOLD effect (in group-defined mask) for shapes activation	0.977656	flexnonsynmtr	25040
Carbohydrate	0.97767	syn	100005
Volume of grey matter in Superior Parietal Lobule (right)	0.977675	raredmgmtr	25817
Mean L3 in cingulum hippocampus on FA skeleton (left)	0.977676	raredmg	25333
Total BMD (bone mineral density) T-score	0.977701	flexdmg	23239
Weighted-mean ISOVF in tract uncinate fasciculus (left)	0.977705	ptvraredmg	25729
Weighted-mean L2 in tract posterior thalamic radiation (left)	0.977705	rec	25615
Weighted-mean L3 in tract parahippocampal part of cingulum (left)	0.977705	ptv	25629
Mean ISOVF in sagittal stratum on FA skeleton (left)	0.977712	raredmg	25471
Temperature minimum	0.977714	flexnonsyn	90194
Weighted-mean MO in tract acoustic radiation (left)	0.977716	ptv	25542
Mean L1 in splenium of corpus callosum on FA skeleton	0.977719	flexdmg	25204
Mean MD in cerebral peduncle on FA skeleton (left)	0.977729	flexnonsynmtr	25119
Mean L2 in superior longitudinal fasciculus on FA skeleton (right)	0.97775	URmtr	25288
Mean MD in superior corona radiata on FA skeleton (right)	0.977754	flexnonsynmtr	25128
Temperature standard deviation	0.977768	URmtr	90193
Mean MD in posterior thalamic radiation on FA skeleton (right)	0.977805	ptv5pcnt	25132
Weighted-mean ISOVF in tract acoustic radiation (left)	0.977817	raredmgmtr	25704
3mm regularity index (left)	0.977825	URmtr	5163
Average acceleration 12:00 - 12:59	0.977826	rec	90039
Weighted-mean FA in tract parahippocampal part of cingulum (left)	0.977835	flexdmg	25494
Mean L3 in external capsule on FA skeleton (right)	0.977841	UR	25328
Mean L2 in body of corpus callosum on FA skeleton	0.977844	URmtr	25251
Mean L3 in tapetum on FA skeleton (right)	0.977878	ptvraredmg	25342
Volume of grey matter in I-IV Cerebellum (right)	0.977883	flexnonsyn	25894
Mean FA in sagittal stratum on FA skeleton (left)	0.977902	raredmgmtr	25087
Volume of grey matter in Temporal Fusiform Cortex| posterior division (left)	0.977915	ptv5pcnt	25856
Mean L2 in cingulum cingulate gyrus on FA skeleton (right)	0.977957	syn	25282
Mean ICVF in superior cerebellar peduncle on FA skeleton (left)	0.977965	flexnonsynmtr	25357
Total trunk fat	0.977966	syn	22410
Weighted-mean ISOVF in tract medial lemniscus (left)	0.977999	URmtr	25721
Spine BMD (bone mineral density)	0.978	ptv	23234
Mean MO in medial lemniscus on FA skeleton (right)	0.978017	UR	25160
Weighted-mean FA in tract superior longitudinal fasciculus (left)	0.978029	UR	25509
Trunk BMD (bone mineral density) (left)	0.97803	raredmg	23242
Mean MO in cingulum hippocampus on FA skeleton (right)	0.978047	URmtr	25188
Mean ICVF in cingulum cingulate gyrus on FA skeleton (right)	0.978092	syn	25378
Weighted-mean L3 in tract posterior thalamic radiation (right)	0.978113	flexdmg	25643
Potassium	0.978125	raredmg	100016
Volume of grey matter in Lateral Occipital Cortex| inferior division (right)	0.97814	flexnonsyn	25827
VCA p18 antigen for Epstein-Barr Virus	0.978146	rec	23003
Mean OD in sagittal stratum on FA skeleton (left)	0.978149	URmtr	25423
Mean ICVF in fornix on FA skeleton	0.978162	ptvraredmg	25349
Minimum carotid IMT (intima-medial thickness) at 150 degrees	0.978182	flexnonsynmtr	22673
3mm regularity index (right)	0.978188	syn	5160
Weighted-mean ICVF in tract uncinate fasciculus (right)	0.978198	raredmg	25676
Median BOLD effect (in group-defined amygdala activation mask) for faces-shapes contrast	0.978218	raredmgmtr	25052
GroEL antigen for Helicobacter pylori	0.978231	UR	23042
Weighted-mean OD in tract inferior fronto-occipital fasciculus (left)	0.978239	URmtr	25689
Mean MO in anterior corona radiata on FA skeleton (right)	0.978242	raredmg	25174
IE1A antigen for Human Herpesvirus-6	0.978242	ptv5pcnt	23010
Mean ISOVF in pontine crossing tract on FA skeleton	0.978245	raredmg	25441
Liver inflammation factor (LIF)	0.978271	ptv5pcnt	22401
Weighted-mean OD in tract superior thalamic radiation (left)	0.978272	flexnonsyn	25700
Volume of grey matter in Amygdala (left)	0.978309	flexnonsynmtr	25888
Carbohydrate	0.978324	URmtr	100005
Weighted-mean L3 in tract inferior fronto-occipital fasciculus (right)	0.978363	flexnonsynmtr	25636
Volume of grey matter in Parahippocampal Gyrus| anterior division (right)	0.978365	rec	25849
Mean ISOVF in anterior limb of internal capsule on FA skeleton (left)	0.978373	syn	25457
Weighted-mean MO in tract forceps major	0.978377	URmtr	25552
Mean MO in superior fronto-occipital fasciculus on FA skeleton (right)	0.978378	syn	25194
Mean ISOVF in tapetum on FA skeleton (right)	0.978389	rec	25486
Volume of grey matter in VIIIb Cerebellum (right)	0.978393	flexnonsynmtr	25914
Median BOLD effect (in group-defined mask) for shapes activation	0.978394	syn	25040
2mgG unique antigen for Herpes Simplex virus-2	0.978399	raredmgmtr	23001
Mean MO in retrolenticular part of internal capsule on FA skeleton (left)	0.978449	raredmgmtr	25173
Ribs BMD (bone mineral density)	0.978453	ptv	23233
Weighted-mean L2 in tract superior thalamic radiation (left)	0.97847	syn	25619
Heart rate during PWA	0.978481	raredmgmtr	12673
Overall acceleration average	0.978507	raredmgmtr	90012
Weighted-mean FA in tract posterior thalamic radiation (left)	0.978508	syn	25507
Weighted-mean MD in tract uncinate fasciculus (right)	0.978509	URmtr	25541
Volume of grey matter (normalised for head size)	0.97852	raredmg	25005
Mean ICVF in genu of corpus callosum on FA skeleton	0.978523	ptv	25346
Mean L3 in fornix cres+stria terminalis on FA skeleton (right)	0.978528	raredmg	25334
Femur upper neck BMD (bone mineral density) (right)	0.978528	ptvraredmg	23216
Weighted-mean ISOVF in tract posterior thalamic radiation (left)	0.978533	UR	25723
Mean FA in superior fronto-occipital fasciculus on FA skeleton (left)	0.978538	raredmgmtr	25099
Weighted-mean MO in tract cingulate gyrus part of cingulum (right)	0.978539	rec	25547
Weighted-mean L1 in tract corticospinal tract (right)	0.978542	flexnonsyn	25578
Weighted-mean MO in tract uncinate fasciculus (left)	0.978548	raredmgmtr	25567
Volume of grey matter in Supramarginal Gyrus| anterior division (left)	0.978571	ptvraredmg	25818
Weighted-mean MO in tract parahippocampal part of cingulum (left)	0.978578	raredmgmtr	25548
Mean ISOVF in sagittal stratum on FA skeleton (right)	0.978587	flexnonsynmtr	25470
Volume of grey matter in Cuneal Cortex (right)	0.978596	UR	25845
Volume of grey matter in Angular Gyrus (right)	0.978602	raredmg	25823
Mean MO in tapetum on FA skeleton (left)	0.978612	rec	25199
Volume of grey matter in I-IV Cerebellum (right)	0.97862	URmtr	25894
Volume of grey matter in Supramarginal Gyrus| posterior division (right)	0.978631	raredmg	25821
Weighted-mean OD in tract superior thalamic radiation (right)	0.978635	flexdmg	25701
Calibration coefficients - x offset	0.978638	rec	90161
Volume of grey matter in Juxtapositional Lobule Cortex (formerly Supplementary Motor Cortex) (right)	0.978642	rec	25833
Mean L3 in splenium of corpus callosum on FA skeleton	0.978647	ptvraredmg	25300
Calibration coefficients - mean temperature	0.978657	rec	90170
Average acceleration 16:00 - 16:59	0.97868	URmtr	90043
Volume of grey matter in I-IV Cerebellum (right)	0.978687	raredmg	25894
Mean L1 in posterior limb of internal capsule on FA skeleton (left)	0.978691	syn	25219
Femur troch BMD (bone mineral density) T-score (right)	0.978709	ptv	23215
Mean ICVF in inferior cerebellar peduncle on FA skeleton (right)	0.978711	raredmgmtr	25354
Weighted-mean L3 in tract forceps major	0.978718	raredmg	25633
Weighted-mean FA in tract posterior thalamic radiation (right)	0.978735	flexnonsynmtr	25508
Mean FA in pontine crossing tract on FA skeleton	0.978759	raredmg	25057
Mean OD in superior fronto-occipital fasciculus on FA skeleton (right)	0.978775	flexdmg	25434
Fraction acceleration <= 15 milli-gravities	0.978821	raredmgmtr	90106
Weighted-mean L1 in tract forceps major	0.978822	UR	25579
Mean MO in superior fronto-occipital fasciculus on FA skeleton (left)	0.978824	flexdmg	25195
Volume of grey matter in I-IV Cerebellum (right)	0.978831	flexdmg	25894
L1-L4 BMD (bone mineral density) T-score	0.978849	flexdmg	23205
Mean ISOVF in middle cerebellar peduncle on FA skeleton	0.978851	flexdmg	25440
Volume of grey matter in Putamen (left)	0.978867	flexnonsyn	25882
Weighted-mean FA in tract inferior fronto-occipital fasciculus (left)	0.978877	flexnonsynmtr	25500
Mean L3 in retrolenticular part of internal capsule on FA skeleton (left)	0.978879	raredmgmtr	25317
Mean L1 in sagittal stratum on FA skeleton (right)	0.978882	syn	25230
momp A antigen for Chlamydia trachomatis	0.978899	ptvraredmg	23034
Femur wards BMD (bone mineral density) (right)	0.978899	raredmg	23218
Weighted-mean FA in tract parahippocampal part of cingulum (right)	0.9789	rec	25495
Median z-statistic (in group-defined amygdala activation mask) for faces-shapes contrast	0.978902	UR	25054
Volume of grey matter in I-IV Cerebellum (right)	0.978909	ptvraredmg	25894
Mean L1 in posterior limb of internal capsule on FA skeleton (right)	0.978941	raredmgmtr	25218
Total sugars	0.978965	ptv	100008
Volume of grey matter in Caudate (left)	0.978969	syn	25880
Volume of grey matter in Supramarginal Gyrus| anterior division (left)	0.97898	rec	25818
Mean ISOVF in cerebral peduncle on FA skeleton (right)	0.978983	rec	25454
Weighted-mean MD in tract corticospinal tract (left)	0.978999	flexdmg	25523
Mean L3 in retrolenticular part of internal capsule on FA skeleton (left)	0.979038	rec	25317
Age at death	0.979069	raredmg	40007
Weighted-mean ISOVF in tract superior thalamic radiation (left)	0.979075	raredmgmtr	25727
Mean L1 in pontine crossing tract on FA skeleton	0.979075	flexnonsynmtr	25201
L1 antigen for Human Papillomavirus type-16	0.979077	ptv	23029
Average acceleration 03:00 - 03:59	0.979082	flexnonsyn	90030
Weighted-mean L3 in tract corticospinal tract (left)	0.97909	flexdmg	25631
Volume of grey matter in Inferior Temporal Gyrus| temporooccipital part (right)	0.979112	ptv	25813
Protein	0.979127	raredmg	100003
Mean L2 in fornix cres+stria terminalis on FA skeleton (right)	0.979143	raredmg	25286
Fraction acceleration <= 75 milli-gravities	0.979149	raredmgmtr	90122
Volume of grey matter in Vermis VIIIa Cerebellum	0.979149	UR	25910
Weighted-mean L3 in tract inferior fronto-occipital fasciculus (right)	0.979151	flexnonsyn	25636
Total trunk fat	0.979153	ptv5pcnt	22410
Mean ISOVF in fornix on FA skeleton	0.979159	flexnonsyn	25445
Weighted-mean L2 in tract cingulate gyrus part of cingulum (left)	0.979163	flexnonsyn	25600
Weighted-mean MO in tract corticospinal tract (left)	0.979188	flexnonsyn	25550
Mean FA in superior corona radiata on FA skeleton (right)	0.979199	rec	25080
Weighted-mean L1 in tract corticospinal tract (left)	0.979204	flexnonsynmtr	25577
Mean L2 in fornix on FA skeleton	0.979209	UR	25253
Weighted-mean FA in tract inferior fronto-occipital fasciculus (right)	0.979226	raredmgmtr	25501
CagA antigen for Helicobacter pylori	0.979227	UR	23039
Median T2star in hippocampus (right)	0.979231	ptvraredmg	25035
Mean L3 in tapetum on FA skeleton (left)	0.979232	ptvraredmg	25343
Mean L2 in inferior cerebellar peduncle on FA skeleton (right)	0.979242	UR	25258
Femur troch BMD (bone mineral density) T-score (left)	0.979267	raredmg	23298
Mean ICVF in corticospinal tract on FA skeleton (left)	0.979271	rec	25351
Weighted-mean L3 in tract cingulate gyrus part of cingulum (right)	0.979291	raredmg	25628
Weighted-mean MD in tract posterior thalamic radiation (right)	0.979305	UR	25535
Retinol	0.979305	URmtr	100018
Volume of grey matter in V Cerebellum (left)	0.979306	ptv	25895
Weighted-mean ICVF in tract posterior thalamic radiation (right)	0.979312	syn	25670
Mean L3 in middle cerebellar peduncle on FA skeleton	0.979327	raredmg	25296
Weighted-mean ISOVF in tract uncinate fasciculus (right)	0.979331	flexnonsyn	25730
Mean arterial pressure during PWA	0.979358	syn	12687
Mean L1 in cingulum cingulate gyrus on FA skeleton (left)	0.979365	UR	25235
Mean MO in posterior corona radiata on FA skeleton (right)	0.97937	UR	25178
Mean MO in posterior corona radiata on FA skeleton (right)	0.979373	ptv5pcnt	25178
Volume of grey matter in Inferior Temporal Gyrus| anterior division (right)	0.979373	raredmg	25809
Mean ICVF in superior fronto-occipital fasciculus on FA skeleton (left)	0.979396	syn	25387
Mean ISOVF in fornix cres+stria terminalis on FA skeleton (left)	0.979396	ptvraredmg	25479
Volume of grey matter in Middle Temporal Gyrus| anterior division (left)	0.979421	ptv5pcnt	25802
Weighted-mean FA in tract inferior fronto-occipital fasciculus (left)	0.979434	rec	25500
Mean OD in tapetum on FA skeleton (left)	0.979434	flexnonsyn	25439
Protein	0.979435	raredmgmtr	100003
Mean FA in inferior cerebellar peduncle on FA skeleton (right)	0.979436	syn	25066
Total trunk fat	0.97944	UR	22410
Weighted-mean L3 in tract uncinate fasciculus (left)	0.979442	ptv	25648
Fraction acceleration <= 80 milli-gravities	0.979447	raredmgmtr	90123
Volume of grey matter in VIIb Cerebellum (right)	0.979453	raredmgmtr	25908
Weighted-mean ISOVF in tract corticospinal tract (left)	0.979453	ptv5pcnt	25712
Error tolerance before calibration	0.979468	flexnonsyn	90159
Mean ICVF in uncinate fasciculus on FA skeleton (left)	0.979469	URmtr	25389
Mean MO in external capsule on FA skeleton (right)	0.979482	flexnonsynmtr	25184
Mean ISOVF in tapetum on FA skeleton (right)	0.979483	ptv5pcnt	25486
Liver Fat Percentage	0.979511	syn	22402
Weighted-mean OD in tract inferior longitudinal fasciculus (right)	0.97952	flexdmg	25692
Mean MD in posterior corona radiata on FA skeleton (right)	0.979531	syn	25130
Weighted-mean MO in tract forceps minor	0.979533	flexnonsynmtr	25553
Weighted-mean ISOVF in tract inferior longitudinal fasciculus (left)	0.979534	syn	25718
Average acceleration 04:00 - 04:59	0.979536	URmtr	90031
Mean FA in posterior corona radiata on FA skeleton (right)	0.979542	syn	25082
Mean MO in cingulum hippocampus on FA skeleton (left)	0.979558	raredmg	25189
Mean FA in cerebral peduncle on FA skeleton (right)	0.979574	URmtr	25070
Mean MO in anterior limb of internal capsule on FA skeleton (right)	0.9796	syn	25168
Volume of grey matter in Temporal Fusiform Cortex| anterior division (right)	0.979606	ptv5pcnt	25855
Mean L1 in cingulum cingulate gyrus on FA skeleton (left)	0.979608	ptvraredmg	25235
Calibration coefficients - y slope	0.979618	syn	90165
Weighted-mean ICVF in tract medial lemniscus (left)	0.979619	syn	25667
Weighted-mean ISOVF in tract acoustic radiation (right)	0.97962	ptv5pcnt	25705
Weighted-mean MO in tract inferior fronto-occipital fasciculus (right)	0.979637	raredmgmtr	25555
Weighted-mean L3 in tract uncinate fasciculus (left)	0.979653	raredmgmtr	25648
Volume of grey matter in Middle Temporal Gyrus| temporooccipital part (right)	0.979654	flexnonsyn	25807
Mean OD in posterior thalamic radiation on FA skeleton (right)	0.979657	flexnonsyn	25420
Mean L1 in inferior cerebellar peduncle on FA skeleton (left)	0.979687	URmtr	25211
Mean MO in uncinate fasciculus on FA skeleton (left)	0.979688	raredmgmtr	25197
Speed of sound through heel (right)	0.979692	rec	4122
Spine BMC (bone mineral content)	0.979694	flexdmg	23312
Volume of grey matter in Amygdala (left)	0.979703	raredmg	25888
Mean L2 in anterior corona radiata on FA skeleton (left)	0.979709	UR	25271
Mean MO in cingulum hippocampus on FA skeleton (left)	0.97971	URmtr	25189
Mean L1 in retrolenticular part of internal capsule on FA skeleton (right)	0.979713	rec	25220
Mean rfMRI head motion| averaged across space and time points	0.979729	ptv	25741
Mean L1 in medial lemniscus on FA skeleton (left)	0.979729	flexnonsynmtr	25209
Mean FA in anterior limb of internal capsule on FA skeleton (right)	0.979738	raredmgmtr	25072
Femur upper neck BMD (bone mineral density) (right)	0.979746	flexnonsynmtr	23216
Amount of warping applied to non-linearly align T1 brain image to standard-space	0.979752	flexdmg	25733
6mm cylindrical power (left)	0.979764	flexnonsyn	5118
Volume of grey matter in I-IV Cerebellum (right)	0.979767	flexnonsynmtr	25894
Weighted-mean L3 in tract forceps minor	0.979771	raredmgmtr	25634
Volume of grey matter in Parietal Operculum Cortex (left)	0.979778	flexnonsyn	25866
Weighted-mean MO in tract forceps major	0.97978	ptv	25552
Fraction acceleration <= 3 milli-gravities	0.979789	syn	90094
HTLV-1 env antigen for Human T-Lymphotropic Virus 1	0.979802	UR	23023
Overall acceleration average	0.979811	flexdmg	90012
Pelvis bone area	0.979812	ptv5pcnt	23307
Volume of grey matter in Ventral Striatum (left)	0.979834	raredmgmtr	25890
Weighted-mean OD in tract uncinate fasciculus (right)	0.979835	URmtr	25703
Fraction acceleration <= 80 milli-gravities	0.979844	raredmg	90123
Central augmentation pressure during PWA	0.97985	rec	12680
Heel bone mineral density (BMD)	0.979853	syn	3148
Mean L3 in body of corpus callosum on FA skeleton	0.97986	raredmg	25299
Mean FA in superior cerebellar peduncle on FA skeleton (right)	0.979863	URmtr	25068
Mean MO in posterior limb of internal capsule on FA skeleton (left)	0.979865	flexnonsyn	25171
Fraction acceleration <= 14 milli-gravities	0.979885	raredmg	90105
Mean L2 in posterior thalamic radiation on FA skeleton (left)	0.979889	UR	25277
Mean ICVF in medial lemniscus on FA skeleton (right)	0.979894	syn	25352
Discrepancy between T1 brain image and standard-space brain template (nonlinearly-aligned)	0.979901	syn	25732
Mean L1 in posterior thalamic radiation on FA skeleton (right)	0.979926	ptv5pcnt	25228
Saturated fat	0.979931	raredmg	100006
Weighted-mean L3 in tract superior longitudinal fasciculus (left)	0.979931	UR	25644
Diastolic brachial blood pressure during PWA	0.979941	UR	12675
Weighted-mean OD in tract posterior thalamic radiation (right)	0.979945	syn	25697
Mean FA in cingulum cingulate gyrus on FA skeleton (left)	0.979951	raredmgmtr	25091
Mean FA in fornix cres+stria terminalis on FA skeleton (right)	0.979954	raredmg	25094
Weighted-mean FA in tract uncinate fasciculus (right)	0.979957	ptvraredmg	25514
Weighted-mean OD in tract acoustic radiation (left)	0.979967	rec	25677
Mean L3 in posterior thalamic radiation on FA skeleton (left)	0.979971	ptvraredmg	25325
Mean L1 in inferior cerebellar peduncle on FA skeleton (right)	0.979988	UR	25210
Calibration coefficients - y offset	0.979994	syn	90162
Mean FA in sagittal stratum on FA skeleton (right)	0.979998	syn	25086
Median BOLD effect (in group-defined mask) for shapes activation	0.980001	flexdmg	25040
Fraction acceleration <= 10 milli-gravities	0.980013	flexdmg	90101
Mean MD in inferior cerebellar peduncle on FA skeleton (left)	0.980014	raredmgmtr	25115
tarp-D F2 antigen for Chlamydia trachomatis	0.980032	flexdmg	23036
Volume of grey matter in Supramarginal Gyrus| posterior division (right)	0.980033	ptv	25821
Mean L3 in genu of corpus callosum on FA skeleton	0.980044	UR	25298
Mean rfMRI head motion| averaged across space and time points	0.98005	flexdmg	25741
LDL direct	0.980052	syn	30780
Age hayfever or allergic rhinitis diagnosed by doctor	0.980059	flexnonsynmtr	22146
IE1B antigen for Human Herpesvirus-6	0.980064	ptv5pcnt	23011
Calibration - minimum y stationary value	0.980074	ptv	90174
Mean MO in middle cerebellar peduncle on FA skeleton	0.980081	raredmg	25152
Mean MD in splenium of corpus callosum on FA skeleton	0.980094	ptvraredmg	25108
Thursday average acceleration	0.980097	flexnonsynmtr	90022
Volume of grey matter in Temporal Pole (left)	0.980106	flexnonsyn	25796
Mean MO in posterior thalamic radiation on FA skeleton (right)	0.980108	ptvraredmg	25180
Discrepancy between T1 brain image and standard-space brain template (nonlinearly-aligned)	0.980113	raredmgmtr	25732
Mean MD in pontine crossing tract on FA skeleton	0.980164	rec	25105
Fraction acceleration <= 30 milli-gravities	0.980182	raredmg	90113
Mean OD in uncinate fasciculus on FA skeleton (left)	0.980182	raredmg	25437
Mean L3 in posterior corona radiata on FA skeleton (left)	0.980187	ptvraredmg	25323
Mean MO in retrolenticular part of internal capsule on FA skeleton (left)	0.980192	ptv5pcnt	25173
Mean L2 in tapetum on FA skeleton (right)	0.980194	raredmg	25294
Mean L2 in inferior cerebellar peduncle on FA skeleton (left)	0.980207	raredmgmtr	25259
Mean ISOVF in tapetum on FA skeleton (right)	0.980212	flexdmg	25486
Liver iron corrected T1 (ct1)	0.980217	ptvraredmg	22417
Mean FA in cerebral peduncle on FA skeleton (left)	0.98022	raredmgmtr	25071
Mean FA in body of corpus callosum on FA skeleton	0.980222	ptv	25059
Fraction acceleration <= 35 milli-gravities	0.980227	raredmgmtr	90114
Median T2star in amygdala (right)	0.980228	rec	25037
Mean L2 in anterior corona radiata on FA skeleton (left)	0.980237	rec	25271
Weighted-mean L2 in tract superior longitudinal fasciculus (right)	0.980243	raredmg	25618
Mean L2 in superior cerebellar peduncle on FA skeleton (right)	0.980246	syn	25260
Weighted-mean L2 in tract inferior longitudinal fasciculus (right)	0.980263	syn	25611
Weighted-mean L1 in tract middle cerebellar peduncle	0.980271	URmtr	25585
Mean MO in anterior corona radiata on FA skeleton (left)	0.980273	ptvraredmg	25175
Weighted-mean L1 in tract anterior thalamic radiation (right)	0.980285	flexnonsyn	25572
Mean L1 in superior cerebellar peduncle on FA skeleton (right)	0.980285	rec	25212
Weighted-mean L2 in tract corticospinal tract (left)	0.980291	flexdmg	25604
Mean FA in medial lemniscus on FA skeleton (left)	0.980291	raredmg	25065
Mean ISOVF in posterior limb of internal capsule on FA skeleton (right)	0.980292	ptvraredmg	25458
Mean L1 in posterior limb of internal capsule on FA skeleton (left)	0.980304	flexnonsynmtr	25219
Weighted-mean MO in tract uncinate fasciculus (right)	0.980304	flexdmg	25568
Mean FA in cingulum hippocampus on FA skeleton (left)	0.980308	flexdmg	25093
Weighted-mean L2 in tract superior longitudinal fasciculus (left)	0.980331	UR	25617
Mean OD in posterior thalamic radiation on FA skeleton (right)	0.980338	UR	25420
Mean FA in superior fronto-occipital fasciculus on FA skeleton (right)	0.980343	UR	25098
Mean L3 in anterior limb of internal capsule on FA skeleton (right)	0.980353	flexnonsynmtr	25312
Volume of grey matter in VIIIb Cerebellum (left)	0.980353	URmtr	25912
Mean L1 in posterior limb of internal capsule on FA skeleton (right)	0.980354	URmtr	25218
Weighted-mean L1 in tract cingulate gyrus part of cingulum (left)	0.980359	syn	25573
Liver Fat Percentage	0.980361	ptv	22402
Weighted-mean L1 in tract forceps minor	0.980379	syn	25580
Volume of grey matter in Middle Temporal Gyrus| anterior division (left)	0.980397	rec	25802
Femur total BMD (bone mineral density) T-score (left)	0.980401	ptvraredmg	23293
Weighted-mean ISOVF in tract corticospinal tract (left)	0.98041	syn	25712
Mean ISOVF in anterior corona radiata on FA skeleton (left)	0.980412	ptvraredmg	25463
Mean ICVF in anterior limb of internal capsule on FA skeleton (left)	0.980413	raredmgmtr	25361
Fraction acceleration <= 19 milli-gravities	0.980419	UR	90110
Weighted-mean FA in tract corticospinal tract (left)	0.980427	URmtr	25496
Mean MD in splenium of corpus callosum on FA skeleton	0.980428	flexdmg	25108
Volume of grey matter in IX Cerebellum (right)	0.980449	flexdmg	25917
L1 antigen for Human Papillomavirus type-16	0.980454	UR	23029
Mean L2 in pontine crossing tract on FA skeleton	0.980455	raredmg	25249
Weighted-mean L2 in tract inferior fronto-occipital fasciculus (right)	0.980455	rec	25609
Weighted-mean OD in tract forceps minor	0.980458	raredmg	25688
Mean L1 in anterior limb of internal capsule on FA skeleton (right)	0.98047	syn	25216
Mean OD in sagittal stratum on FA skeleton (right)	0.980476	raredmg	25422
Temperature maximum	0.980479	syn	90195
Mean L3 in uncinate fasciculus on FA skeleton (left)	0.980481	raredmgmtr	25341
Weighted-mean ICVF in tract inferior fronto-occipital fasciculus (left)	0.980487	flexnonsynmtr	25662
Mean ISOVF in posterior corona radiata on FA skeleton (left)	0.980491	URmtr	25467
Volume of grey matter in I-IV Cerebellum (left)	0.980504	UR	25893
Mean FA in posterior thalamic radiation on FA skeleton (right)	0.980505	raredmg	25084
Mean ISOVF in posterior thalamic radiation on FA skeleton (right)	0.980508	flexnonsyn	25468
Mean L3 in corticospinal tract on FA skeleton (left)	0.980577	raredmg	25303
Volume of grey matter in Paracingulate Gyrus (left)	0.980577	URmtr	25836
Mean MO in cingulum hippocampus on FA skeleton (right)	0.980593	UR	25188
Weighted-mean FA in tract medial lemniscus (left)	0.980612	raredmg	25505
Volume of brain stem + 4th ventricle	0.980615	raredmg	25025
Mean OD in tapetum on FA skeleton (right)	0.98062	syn	25438
Weighted-mean MO in tract inferior fronto-occipital fasciculus (right)	0.980638	flexnonsyn	25555
90th percentile of z-statistic (in group-defined mask) for faces activation	0.980641	rec	25764
Weighted-mean OD in tract superior longitudinal fasciculus (left)	0.980644	URmtr	25698
Mean MO in posterior thalamic radiation on FA skeleton (right)	0.980646	flexnonsynmtr	25180
Mean L3 in fornix cres+stria terminalis on FA skeleton (left)	0.980649	flexdmg	25335
Fraction acceleration <= 3 milli-gravities	0.980649	flexdmg	90094
Mean FA in tapetum on FA skeleton (right)	0.980659	ptvraredmg	25102
6mm weak meridian (left)	0.980668	rec	5097
Trunk BMD (bone mineral density)	0.980668	ptv	23241
Mean ICVF in superior longitudinal fasciculus on FA skeleton (right)	0.980674	raredmg	25384
Trunk BMD (bone mineral density) (right)	0.980675	ptv	23243
Mean ICVF in cingulum cingulate gyrus on FA skeleton (right)	0.980697	flexnonsyn	25378
Mean tfMRI head motion| averaged across space and time points	0.980702	flexdmg	25742
6mm weak meridian (right)	0.980709	syn	5098
Mean FA in superior fronto-occipital fasciculus on FA skeleton (right)	0.980725	syn	25098
Weighted-mean L1 in tract inferior longitudinal fasciculus (right)	0.980729	raredmg	25584
Pelvis bone area	0.980734	ptv	23307
Weighted-mean ICVF in tract corticospinal tract (right)	0.980756	flexdmg	25659
Vitamin D	0.980759	ptv5pcnt	100021
Volume of putamen (left)	0.980761	syn	25015
Mean L2 in inferior cerebellar peduncle on FA skeleton (left)	0.980765	raredmg	25259
logMAR| final (right)	0.980767	raredmg	5201
Mean OD in cingulum cingulate gyrus on FA skeleton (left)	0.980767	ptvraredmg	25427
Mean FA in external capsule on FA skeleton (right)	0.980768	URmtr	25088
Average acceleration 14:00 - 14:59	0.980789	rec	90041
Average heart rate	0.980797	ptvraredmg	22426
HBe antigen for Hepatitis B Virus	0.980801	flexdmg	23017
Fraction acceleration <= 200 milli-gravities	0.980801	flexdmg	90131
Mean FA in sagittal stratum on FA skeleton (left)	0.980804	raredmg	25087
Mean ISOVF in uncinate fasciculus on FA skeleton (left)	0.980812	rec	25485
Mean MD in tapetum on FA skeleton (right)	0.980818	flexdmg	25150
Mean OD in superior cerebellar peduncle on FA skeleton (left)	0.98082	flexnonsynmtr	25405
Mean FA in superior corona radiata on FA skeleton (right)	0.980822	raredmgmtr	25080
Inverted temporal signal-to-noise ratio in artefact-cleaned pre-processed rfMRI	0.98083	URmtr	25744
Mean OD in uncinate fasciculus on FA skeleton (left)	0.98085	flexnonsyn	25437
Mean L3 in medial lemniscus on FA skeleton (left)	0.980852	raredmgmtr	25305
Weighted-mean ICVF in tract medial lemniscus (right)	0.980858	ptv	25668
Total lean tissue volume	0.980883	raredmgmtr	22416
Weighted-mean ICVF in tract cingulate gyrus part of cingulum (left)	0.980889	raredmgmtr	25654
Volume of grey matter in Superior Temporal Gyrus| posterior division (left)	0.980893	ptv	25800
Mean FA in cingulum hippocampus on FA skeleton (right)	0.980895	syn	25092
Thursday average acceleration	0.980913	flexdmg	90022
Volume of grey matter in Paracingulate Gyrus (left)	0.980936	flexnonsyn	25836
Mean MO in cerebral peduncle on FA skeleton (left)	0.980949	raredmgmtr	25167
Weighted-mean OD in tract corticospinal tract (right)	0.980972	ptvraredmg	25686
Minimum carotid IMT (intima-medial thickness) at 240 degrees	0.980975	syn	22679
Volume of grey matter in Crus II Cerebellum (right)	0.980978	flexnonsynmtr	25905
Volume of grey matter in Supramarginal Gyrus| posterior division (left)	0.980992	rec	25820
Weighted-mean OD in tract posterior thalamic radiation (left)	0.98101	UR	25696
Weighted-mean OD in tract cingulate gyrus part of cingulum (right)	0.981044	rec	25682
Mean MO in sagittal stratum on FA skeleton (left)	0.981056	flexnonsynmtr	25183
Mean ISOVF in anterior corona radiata on FA skeleton (left)	0.981059	syn	25463
Weighted-mean FA in tract posterior thalamic radiation (left)	0.981061	flexnonsynmtr	25507
No-wear time bias adjusted acceleration maximum	0.981079	ptv	90091
Median BOLD effect (in group-defined amygdala activation mask) for faces-shapes contrast	0.981083	flexnonsyn	25052
Mean rfMRI head motion| averaged across space and time points	0.981089	URmtr	25741
Fraction acceleration <= 3 milli-gravities	0.981097	rec	90094
Median T2star in thalamus (left)	0.981111	flexnonsynmtr	25026
Weighted-mean FA in tract inferior longitudinal fasciculus (right)	0.981125	UR	25503
Mean L3 in inferior cerebellar peduncle on FA skeleton (right)	0.981126	raredmgmtr	25306
Mean L2 in anterior limb of internal capsule on FA skeleton (right)	0.981127	UR	25264
Mean FA in cerebral peduncle on FA skeleton (left)	0.981178	UR	25071
Weighted-mean L3 in tract medial lemniscus (left)	0.981179	raredmg	25640
Weighted-mean MD in tract inferior longitudinal fasciculus (right)	0.98119	syn	25530
Volume of grey matter in Temporal Fusiform Cortex| posterior division (right)	0.981194	ptv	25857
Fraction acceleration <= 5 milli-gravities	0.981198	ptvraredmg	90096
Inverted contrast-to-noise ratio in T1	0.981208	flexnonsynmtr	25735
Volume of grey matter in Vermis VIIb Cerebellum	0.981209	ptv	25907
Fraction acceleration <= 95 milli-gravities	0.98121	URmtr	90126
Median BOLD effect (in group-defined mask) for shapes activation	0.981212	raredmg	25040
Calibration - minimum y stationary value	0.98122	ptv5pcnt	90174
Vitamin B6	0.981224	UR	100012
Interpolated Year when non-cancer illness first diagnosed	0.981232	URmtr	20008
Spine BMD (bone mineral density)	0.981235	flexdmg	23234
Volume of grey matter in Cingulate Gyrus| anterior division (left)	0.981246	ptv	25838
Median T2star in caudate (right)	0.981259	raredmg	25029
IE1B antigen for Human Herpesvirus-6	0.981262	raredmgmtr	23011
Weighted-mean OD in tract posterior thalamic radiation (right)	0.981266	flexnonsynmtr	25697
Mean MO in anterior corona radiata on FA skeleton (left)	0.981273	raredmg	25175
Mean ISOVF in posterior thalamic radiation on FA skeleton (left)	0.981278	URmtr	25469
Femur lower neck BMD (bone mineral density) (right)	0.981282	ptv	23206
Weighted-mean ISOVF in tract superior longitudinal fasciculus (left)	0.981293	flexdmg	25725
Mean MO in sagittal stratum on FA skeleton (right)	0.981298	raredmg	25182
Weighted-mean MO in tract superior thalamic radiation (right)	0.981305	flexnonsynmtr	25566
Ribs BMD (bone mineral density)	0.981308	ptv5pcnt	23233
Volume of grey matter in Inferior Temporal Gyrus| temporooccipital part (left)	0.981323	rec	25812
Weighted-mean L1 in tract acoustic radiation (right)	0.981326	flexdmg	25570
Volume of grey matter in Cingulate Gyrus| anterior division (right)	0.981341	ptv	25839
Mean MO in cingulum hippocampus on FA skeleton (right)	0.981341	flexnonsynmtr	25188
Average acceleration 02:00 - 02:59	0.98136	UR	90029
Mean MD in superior longitudinal fasciculus on FA skeleton (left)	0.981371	URmtr	25145
Weighted-mean ICVF in tract anterior thalamic radiation (left)	0.981373	raredmg	25652
Mean L2 in retrolenticular part of internal capsule on FA skeleton (left)	0.981375	ptvraredmg	25269
Mean L2 in anterior corona radiata on FA skeleton (right)	0.981397	syn	25270
Mean ISOVF in tapetum on FA skeleton (left)	0.9814	URmtr	25487
Weighted-mean OD in tract corticospinal tract (right)	0.981402	flexdmg	25686
Fat	0.981406	ptvraredmg	100004
Weighted-mean L1 in tract corticospinal tract (left)	0.981417	flexdmg	25577
Weighted-mean ICVF in tract anterior thalamic radiation (right)	0.981428	rec	25653
Weighted-mean MD in tract uncinate fasciculus (left)	0.981433	URmtr	25540
Mean ICVF in uncinate fasciculus on FA skeleton (right)	0.981438	URmtr	25388
Spine BMD (bone mineral density)	0.981475	raredmg	23234
Fraction acceleration <= 45 milli-gravities	0.981485	flexdmg	90116
Weighted-mean L1 in tract acoustic radiation (right)	0.981496	syn	25570
VAT (visceral adipose tissue) mass	0.981497	flexnonsyn	23288
Calibration coefficients - x offset	0.981505	UR	90161
Mean MD in cingulum hippocampus on FA skeleton (left)	0.981505	ptvraredmg	25141
Weighted-mean MO in tract acoustic radiation (right)	0.98152	raredmg	25543
HTLV-1 env antigen for Human T-Lymphotropic Virus 1	0.98153	rec	23023
Total abdominal adipose tissue index	0.981534	ptv5pcnt	22432
Volume of grey matter in Intracalcarine Cortex (left)	0.98154	flexnonsyn	25828
Mean FA in cingulum cingulate gyrus on FA skeleton (left)	0.981549	ptvraredmg	25091
Mean L3 in superior fronto-occipital fasciculus on FA skeleton (left)	0.981563	ptvraredmg	25339
Age high blood pressure diagnosed	0.981572	flexnonsynmtr	2966
Weighted-mean ISOVF in tract superior thalamic radiation (right)	0.981573	raredmgmtr	25728
Mean OD in fornix cres+stria terminalis on FA skeleton (right)	0.981579	flexnonsynmtr	25430
Pulse rate (during blood-pressure measurement)	0.981579	flexnonsynmtr	95
Average acceleration 15:00 - 15:59	0.981587	rec	90042
Temperature average	0.98159	syn	90192
Interpolated Year when cancer first diagnosed	0.981596	rec	20006
Weighted-mean FA in tract uncinate fasciculus (left)	0.981597	flexnonsynmtr	25513
Weighted-mean MO in tract inferior longitudinal fasciculus (left)	0.981614	flexnonsyn	25556
Weighted-mean MO in tract inferior longitudinal fasciculus (left)	0.981615	raredmgmtr	25556
Mean L1 in superior corona radiata on FA skeleton (right)	0.981618	ptv	25224
Weighted-mean L2 in tract parahippocampal part of cingulum (left)	0.981621	ptv	25602
E7 antigen for Human Papillomavirus type-16	0.98163	UR	23031
Mean OD in splenium of corpus callosum on FA skeleton	0.981635	raredmgmtr	25396
momp D antigen for Chlamydia trachomatis	0.981641	ptvraredmg	23033
Weighted-mean MO in tract parahippocampal part of cingulum (right)	0.981652	syn	25549
Error tolerance before calibration	0.981654	rec	90159
Mean FA in pontine crossing tract on FA skeleton	0.98166	flexdmg	25057
Systolic brachial blood pressure	0.981663	rec	12697
Volume of grey matter in V Cerebellum (right)	0.981666	flexnonsyn	25896
Weighted-mean L3 in tract superior longitudinal fasciculus (right)	0.981666	UR	25645
Mean OD in posterior limb of internal capsule on FA skeleton (left)	0.981667	UR	25411
Mean MD in superior longitudinal fasciculus on FA skeleton (left)	0.981671	UR	25145
Fraction acceleration <= 13 milli-gravities	0.981676	ptvraredmg	90104
Weighted-mean OD in tract anterior thalamic radiation (left)	0.981695	flexnonsynmtr	25679
Temperature minimum	0.981697	URmtr	90194
Femur lower neck BMD (bone mineral density) (left)	0.981699	raredmg	23302
Volume of white matter (normalised for head size)	0.981709	syn	25007
Mean MO in cingulum cingulate gyrus on FA skeleton (left)	0.981713	raredmgmtr	25187
Mean FA in fornix cres+stria terminalis on FA skeleton (left)	0.981715	ptvraredmg	25095
Maximum carotid IMT (intima-medial thickness) at 210 degrees	0.981718	raredmgmtr	22678
Fraction acceleration <= 3 milli-gravities	0.98173	UR	90094
Vitamin B6	0.981732	URmtr	100012
Fraction acceleration <= 55 milli-gravities	0.981739	URmtr	90118
Weighted-mean L2 in tract superior thalamic radiation (right)	0.981744	ptvraredmg	25620
Mean FA in superior corona radiata on FA skeleton (right)	0.981745	syn	25080
Mean MD in posterior limb of internal capsule on FA skeleton (right)	0.981749	ptv5pcnt	25122
Median T2star in hippocampus (left)	0.98175	URmtr	25034
Average acceleration 13:00 - 13:59	0.981762	flexnonsynmtr	90040
Weighted-mean OD in tract middle cerebellar peduncle	0.981764	ptvraredmg	25693
Fraction acceleration <= 13 milli-gravities	0.981785	syn	90104
Vitamin B12	0.981792	flexnonsynmtr	100013
Weighted-mean ISOVF in tract acoustic radiation (left)	0.981795	flexdmg	25704
Total adipose tissue volume	0.981809	ptv	22415
Fraction acceleration <= 175 milli-gravities	0.981817	flexnonsynmtr	90130
Mean ISOVF in superior longitudinal fasciculus on FA skeleton (left)	0.981825	raredmgmtr	25481
Age asthma diagnosed	0.98183	syn	3786
Leg total mass (right)	0.981834	flexnonsynmtr	23273
Median BOLD effect (in group-defined mask) for faces-shapes contrast	0.981838	ptv	25048
Android tissue fat percentage	0.981841	flexnonsyn	23247
Weighted-mean MD in tract parahippocampal part of cingulum (left)	0.981847	flexdmg	25521
PorB antigen for Chlamydia trachomatis	0.98185	flexnonsyn	23037
Weighted-mean ICVF in tract superior thalamic radiation (right)	0.981857	syn	25674
Mean FA in inferior cerebellar peduncle on FA skeleton (left)	0.981858	raredmgmtr	25067
Volume of grey matter in Precentral Gyrus (left)	0.98187	raredmgmtr	25794
Age hayfever or allergic rhinitis diagnosed by doctor	0.981871	flexnonsyn	22146
Fraction acceleration <= 95 milli-gravities	0.981873	rec	90126
Android total mass	0.981876	flexnonsyn	23248
Mean OD in tapetum on FA skeleton (left)	0.981883	syn	25439
Fraction acceleration <= 65 milli-gravities	0.981883	raredmg	90120
Calibration coefficients - z temp	0.981886	flexdmg	90169
Median T2star in thalamus (right)	0.981899	ptvraredmg	25027
Average acceleration 12:00 - 12:59	0.981917	syn	90039
Mean OD in inferior cerebellar peduncle on FA skeleton (left)	0.98193	raredmg	25403
Volume of grey matter in Ventral Striatum (left)	0.981957	raredmg	25890
Leg total mass (left)	0.981958	flexnonsyn	23269
Weighted-mean MD in tract cingulate gyrus part of cingulum (left)	0.981963	flexnonsyn	25519
Volume of grey matter in Superior Parietal Lobule (right)	0.981964	ptvraredmg	25817
Mean MD in tapetum on FA skeleton (right)	0.981981	flexnonsyn	25150
Weighted-mean MO in tract superior thalamic radiation (left)	0.981984	rec	25565
Interpolated Year when operation took place	0.981988	flexnonsyn	20010
Mean ISOVF in cingulum hippocampus on FA skeleton (right)	0.981991	raredmgmtr	25476
Inverted signal-to-noise ratio in T1	0.981995	URmtr	25734
Femur neck BMD (bone mineral density) T-score (right)	0.982003	ptvraredmg	23209
Mean OD in external capsule on FA skeleton (right)	0.982004	raredmgmtr	25424
Fraction acceleration <= 75 milli-gravities	0.982007	URmtr	90122
90th percentile of z-statistic (in group-defined amygdala activation mask) for faces-shapes contrast	0.982014	URmtr	25768
Mean L1 in cingulum cingulate gyrus on FA skeleton (left)	0.982026	raredmg	25235
Volume of grey matter in VIIIb Cerebellum (right)	0.982038	flexnonsyn	25914
Weighted-mean FA in tract posterior thalamic radiation (right)	0.982043	UR	25508
Mean ISOVF in cingulum hippocampus on FA skeleton (left)	0.982056	syn	25477
K8.1 antigen for Kaposi's Sarcoma-Associated Herpesvirus	0.982063	rec	23015
Mean L1 in superior fronto-occipital fasciculus on FA skeleton (right)	0.982067	flexdmg	25242
Mean FA in cingulum hippocampus on FA skeleton (right)	0.98207	rec	25092
Mean ICVF in anterior limb of internal capsule on FA skeleton (left)	0.98208	rec	25361
Mean ISOVF in inferior cerebellar peduncle on FA skeleton (right)	0.982084	raredmgmtr	25450
Mean OD in corticospinal tract on FA skeleton (left)	0.982087	URmtr	25399
Iron	0.982093	UR	100011
Mean FA in fornix on FA skeleton	0.982094	UR	25061
Weighted-mean MO in tract inferior fronto-occipital fasciculus (right)	0.982101	flexnonsynmtr	25555
Retinol	0.982103	syn	100018
Mean L1 in external capsule on FA skeleton (right)	0.982117	ptvraredmg	25232
Volume of grey matter in Inferior Temporal Gyrus| posterior division (left)	0.982118	syn	25810
Mean ISOVF in fornix cres+stria terminalis on FA skeleton (left)	0.982124	raredmg	25479
Mean ISOVF in pontine crossing tract on FA skeleton	0.982132	flexnonsynmtr	25441
Temperature minimum	0.982134	flexdmg	90194
Mean ISOVF in cerebral peduncle on FA skeleton (left)	0.982143	flexnonsynmtr	25455
Mean MD in genu of corpus callosum on FA skeleton	0.982165	flexnonsynmtr	25106
Median T2star in thalamus (right)	0.982175	URmtr	25027
Volume of grey matter in Superior Temporal Gyrus| anterior division (right)	0.982181	syn	25799
Mean L3 in splenium of corpus callosum on FA skeleton	0.982192	raredmg	25300
Volume of grey matter in Inferior Temporal Gyrus| temporooccipital part (right)	0.982193	rec	25813
Mean ICVF in uncinate fasciculus on FA skeleton (left)	0.982194	flexnonsyn	25389
Mean ICVF in inferior cerebellar peduncle on FA skeleton (left)	0.982197	syn	25355
Volume of hippocampus (right)	0.982198	flexnonsynmtr	25020
Catalase antigen for Helicobacter pylori	0.982206	flexnonsyn	23043
Mean OD in posterior thalamic radiation on FA skeleton (right)	0.982211	raredmg	25420
Mean MD in middle cerebellar peduncle on FA skeleton	0.982214	ptv5pcnt	25104
Volume of grey matter in Crus I Cerebellum (left)	0.982215	flexnonsynmtr	25900
Mean L2 in sagittal stratum on FA skeleton (left)	0.982222	syn	25279
Weighted-mean FA in tract uncinate fasciculus (right)	0.98223	URmtr	25514
Mean L3 in superior corona radiata on FA skeleton (right)	0.982235	raredmgmtr	25320
3mm weak meridian (left)	0.982253	rec	5096
sag1 antigen for Toxoplasma gondii	0.98226	flexnonsynmtr	23021
Mean ICVF in genu of corpus callosum on FA skeleton	0.982263	rec	25346
Weighted-mean ISOVF in tract superior thalamic radiation (right)	0.982269	raredmg	25728
Weighted-mean L3 in tract forceps major	0.982277	ptvraredmg	25633
Weighted-mean ISOVF in tract superior longitudinal fasciculus (left)	0.982279	ptvraredmg	25725
Mean MO in retrolenticular part of internal capsule on FA skeleton (left)	0.982287	URmtr	25173
Volume of grey matter in Parietal Operculum Cortex (right)	0.982289	flexnonsynmtr	25867
Weighted-mean MO in tract anterior thalamic radiation (right)	0.982291	flexnonsynmtr	25545
Weighted-mean L1 in tract superior thalamic radiation (left)	0.982296	flexnonsyn	25592
Median T2star in putamen (left)	0.982302	URmtr	25030
Volume of ventricular cerebrospinal fluid (normalised for head size)	0.982308	flexnonsyn	25003
Weighted-mean L2 in tract parahippocampal part of cingulum (left)	0.982309	raredmgmtr	25602
Weighted-mean MD in tract corticospinal tract (left)	0.98231	ptvraredmg	25523
Average acceleration 06:00 - 06:59	0.98231	flexdmg	90033
Mean L2 in external capsule on FA skeleton (left)	0.982313	syn	25281
Femur lower neck BMD (bone mineral density) (right)	0.98232	ptvraredmg	23206
Mean FA in sagittal stratum on FA skeleton (right)	0.982321	UR	25086
Mean L3 in posterior limb of internal capsule on FA skeleton (left)	0.982322	raredmgmtr	25315
3mm regularity index (right)	0.982328	raredmgmtr	5160
Heel bone mineral density (BMD)| manual entry	0.982349	syn	3084
Mean L2 in anterior limb of internal capsule on FA skeleton (left)	0.982353	syn	25265
Speech-reception-threshold (SRT) estimate (right)	0.982363	raredmg	20021
Mean ICVF in superior longitudinal fasciculus on FA skeleton (left)	0.982364	syn	25385
Median BOLD effect (in group-defined mask) for shapes activation	0.982366	ptvraredmg	25040
Mean MO in external capsule on FA skeleton (right)	0.982366	raredmg	25184
Average acceleration 03:00 - 03:59	0.982391	ptv	90030
Weighted-mean MO in tract acoustic radiation (left)	0.982393	flexdmg	25542
Fraction acceleration <= 65 milli-gravities	0.982398	rec	90120
Error tolerance before calibration	0.982398	syn	90159
Intra-ocular pressure| Goldmann-correlated (left)	0.9824	raredmgmtr	5263
Weighted-mean L1 in tract forceps minor	0.982407	raredmg	25580
Mean L3 in corticospinal tract on FA skeleton (left)	0.982412	URmtr	25303
Calibration coefficients - z temp	0.982413	flexnonsyn	90169
Mean L2 in external capsule on FA skeleton (right)	0.982418	flexnonsyn	25280
Median T2star in hippocampus (right)	0.982429	raredmg	25035
Potassium	0.982429	URmtr	100016
Femur total BMD (bone mineral density) T-score (right)	0.98243	ptvraredmg	23213
Weighted-mean L2 in tract medial lemniscus (left)	0.982433	flexnonsyn	25613
Fraction acceleration <= 25 milli-gravities	0.982433	raredmgmtr	90112
Weighted-mean ICVF in tract corticospinal tract (right)	0.982435	UR	25659
Mean MO in superior fronto-occipital fasciculus on FA skeleton (left)	0.982445	syn	25195
Volume of grey matter in Middle Temporal Gyrus| anterior division (left)	0.982448	ptv	25802
Mean L2 in anterior limb of internal capsule on FA skeleton (right)	0.982449	URmtr	25264
Mean ISOVF in pontine crossing tract on FA skeleton	0.982468	raredmgmtr	25441
Weighted-mean L1 in tract superior longitudinal fasciculus (left)	0.982489	flexnonsynmtr	25590
Weighted-mean OD in tract inferior fronto-occipital fasciculus (right)	0.982497	raredmgmtr	25690
CagA antigen for Helicobacter pylori	0.982498	ptv5pcnt	23039
Gynoid total mass	0.982499	raredmgmtr	23265
Mean ISOVF in medial lemniscus on FA skeleton (right)	0.9825	raredmg	25448
Mean OD in anterior corona radiata on FA skeleton (left)	0.982505	flexnonsyn	25415
Weighted-mean OD in tract forceps major	0.982508	flexdmg	25687
Mean L1 in posterior thalamic radiation on FA skeleton (left)	0.982509	UR	25229
Weighted-mean OD in tract cingulate gyrus part of cingulum (left)	0.98251	raredmgmtr	25681
Mean MD in fornix cres+stria terminalis on FA skeleton (right)	0.982538	rec	25142
6mm cylindrical power (right)	0.982541	syn	5117
Weighted-mean MO in tract uncinate fasciculus (right)	0.982546	ptv	25568
Overall acceleration average	0.982551	ptvraredmg	90012
Mean L1 in uncinate fasciculus on FA skeleton (left)	0.982554	syn	25245
Weighted-mean OD in tract inferior longitudinal fasciculus (right)	0.982562	flexnonsyn	25692
Mean OD in anterior corona radiata on FA skeleton (left)	0.982562	UR	25415
Volume of grey matter in Superior Frontal Gyrus (left)	0.982565	raredmgmtr	25786
sag1 antigen for Toxoplasma gondii	0.982567	flexnonsyn	23021
Mean ISOVF in uncinate fasciculus on FA skeleton (left)	0.982574	ptvraredmg	25485
Mean FA in cerebral peduncle on FA skeleton (left)	0.982594	ptv5pcnt	25071
Mean FA in superior corona radiata on FA skeleton (left)	0.982597	ptvraredmg	25081
Mean L2 in external capsule on FA skeleton (right)	0.982601	syn	25280
Median T2star in caudate (right)	0.982621	syn	25029
Volume of grey matter in Temporal Occipital Fusiform Cortex (right)	0.982631	URmtr	25859
Weighted-mean MD in tract cingulate gyrus part of cingulum (right)	0.98264	flexnonsyn	25520
Mean L3 in corticospinal tract on FA skeleton (right)	0.982649	raredmgmtr	25302
Weighted-mean MO in tract parahippocampal part of cingulum (right)	0.98265	flexnonsyn	25549
Weighted-mean L3 in tract corticospinal tract (left)	0.982652	syn	25631
Average acceleration 05:00 - 05:59	0.982657	URmtr	90032
Volume of grey matter in Parahippocampal Gyrus| posterior division (left)	0.982669	UR	25850
Mean L3 in sagittal stratum on FA skeleton (left)	0.982685	ptv5pcnt	25327
L1-L4 BMD (bone mineral density)	0.982698	flexnonsynmtr	23204
Weighted-mean L3 in tract inferior fronto-occipital fasciculus (left)	0.982715	raredmg	25635
Weighted-mean OD in tract posterior thalamic radiation (right)	0.982718	ptvraredmg	25697
Mean ICVF in sagittal stratum on FA skeleton (left)	0.982728	syn	25375
Heel bone ultrasound T-score| manual entry	0.982733	syn	77
Mean ICVF in posterior corona radiata on FA skeleton (left)	0.982734	raredmg	25371
Mean OD in sagittal stratum on FA skeleton (right)	0.982734	UR	25422
Mean ISOVF in posterior limb of internal capsule on FA skeleton (right)	0.982737	flexnonsynmtr	25458
Mean ISOVF in posterior thalamic radiation on FA skeleton (left)	0.982749	ptv	25469
Average acceleration 16:00 - 16:59	0.982773	UR	90043
Weighted-mean ISOVF in tract corticospinal tract (left)	0.982776	flexnonsyn	25712
Mean MO in superior corona radiata on FA skeleton (left)	0.982786	raredmgmtr	25177
Volume of grey matter in Inferior Temporal Gyrus| anterior division (right)	0.982793	flexdmg	25809
Volume of grey matter in Middle Temporal Gyrus| anterior division (left)	0.982794	raredmgmtr	25802
Mean L1 in superior corona radiata on FA skeleton (right)	0.982802	URmtr	25224
Mean L2 in tapetum on FA skeleton (right)	0.98281	ptv5pcnt	25294
Volume of grey matter in Middle Temporal Gyrus| posterior division (right)	0.98281	ptv	25805
Age emphysema/chronic bronchitis diagnosed	0.982816	rec	3992
Weighted-mean ICVF in tract anterior thalamic radiation (right)	0.982824	UR	25653
Weighted-mean L2 in tract acoustic radiation (left)	0.982826	rec	25596
Average acceleration 13:00 - 13:59	0.982859	syn	90040
Mean ISOVF in posterior corona radiata on FA skeleton (right)	0.982861	UR	25466
HTLV-1 env antigen for Human T-Lymphotropic Virus 1	0.982864	syn	23023
Mean ISOVF in inferior cerebellar peduncle on FA skeleton (left)	0.982878	flexnonsynmtr	25451
momp D antigen for Chlamydia trachomatis	0.982883	raredmgmtr	23033
Mean L2 in body of corpus callosum on FA skeleton	0.982907	raredmg	25251
Mean L1 in external capsule on FA skeleton (right)	0.982914	syn	25232
Volume of grey matter in Vermis IX Cerebellum	0.982936	flexnonsynmtr	25916
Sample rate maximum	0.982938	rec	90191
Average acceleration 11:00 - 11:59	0.98294	raredmg	90038
Fraction acceleration <= 95 milli-gravities	0.982942	raredmgmtr	90126
Mean L2 in superior fronto-occipital fasciculus on FA skeleton (right)	0.98296	UR	25290
Fraction acceleration <= 10 milli-gravities	0.982976	flexnonsyn	90101
Mean MD in cerebral peduncle on FA skeleton (right)	0.982979	flexdmg	25118
Volume of brain| grey+white matter (normalised for head size)	0.982992	syn	25009
Mean ICVF in splenium of corpus callosum on FA skeleton	0.982992	raredmgmtr	25348
Sample rate minimum	0.982993	raredmgmtr	90190
Femur neck BMD (bone mineral density) T-score (left)	0.982993	ptv	23300
Weighted-mean L2 in tract acoustic radiation (left)	0.982998	syn	25596
Mean OD in tapetum on FA skeleton (right)	0.983014	raredmg	25438
Calcium	0.983014	flexdmg	100024
Volume of grey matter in X Cerebellum (right)	0.983028	URmtr	25920
Mean OD in posterior limb of internal capsule on FA skeleton (left)	0.983037	flexnonsyn	25411
Volume of grey matter in Brain-Stem	0.983042	flexdmg	25892
Weighted-mean OD in tract medial lemniscus (left)	0.983046	UR	25694
Weighted-mean MD in tract uncinate fasciculus (left)	0.983048	UR	25540
Mean L2 in cingulum hippocampus on FA skeleton (right)	0.983067	raredmgmtr	25284
6mm regularity index (left)	0.983088	rec	5162
Mean L3 in cerebral peduncle on FA skeleton (left)	0.98309	URmtr	25311
Mean OD in pontine crossing tract on FA skeleton	0.983095	raredmgmtr	25393
Weighted-mean L2 in tract corticospinal tract (left)	0.983116	raredmg	25604
Volume of grey matter in Angular Gyrus (left)	0.983122	ptv5pcnt	25822
Mean OD in corticospinal tract on FA skeleton (right)	0.983126	syn	25398
Fraction acceleration <= 7 milli-gravities	0.983132	URmtr	90098
Mean FA in inferior cerebellar peduncle on FA skeleton (left)	0.983141	UR	25067
Mean OD in uncinate fasciculus on FA skeleton (left)	0.983141	ptvraredmg	25437
Mean ISOVF in anterior corona radiata on FA skeleton (right)	0.983156	ptvraredmg	25462
Median T2star in caudate (right)	0.983162	ptvraredmg	25029
Weighted-mean MO in tract uncinate fasciculus (left)	0.983178	ptvraredmg	25567
Volume of amygdala (right)	0.983183	flexdmg	25022
Volume of grey matter in Insular Cortex (left)	0.983184	raredmg	25784
Mean MD in cingulum hippocampus on FA skeleton (left)	0.983207	raredmgmtr	25141
LV ejection fraction	0.983216	syn	22420
Volume of grey matter in Vermis Crus I Cerebellum	0.983231	URmtr	25901
Mean MD in cingulum cingulate gyrus on FA skeleton (right)	0.983254	flexnonsynmtr	25138
6mm regularity index (left)	0.983254	raredmgmtr	5162
Mean MD in corticospinal tract on FA skeleton (left)	0.983263	raredmgmtr	25111
Mean FA in cingulum hippocampus on FA skeleton (left)	0.983269	syn	25093
Weighted-mean MD in tract acoustic radiation (left)	0.983272	flexnonsynmtr	25515
Volume of ventricular cerebrospinal fluid (normalised for head size)	0.983275	ptv	25003
p22 antigen for Toxoplasma gondii	0.983306	ptv5pcnt	23020
Mean L3 in posterior corona radiata on FA skeleton (right)	0.983314	UR	25322
Volume of hippocampus (right)	0.983318	raredmg	25020
Mean L2 in posterior corona radiata on FA skeleton (left)	0.983319	flexdmg	25275
Weighted-mean ISOVF in tract superior thalamic radiation (left)	0.983323	URmtr	25727
Protein	0.983328	URmtr	100003
Mean MD in anterior corona radiata on FA skeleton (left)	0.98333	flexdmg	25127
Femur wards BMD (bone mineral density) (left)	0.983332	ptvraredmg	23297
Volume of grey matter in Paracingulate Gyrus (left)	0.983335	rec	25836
Mean ISOVF in middle cerebellar peduncle on FA skeleton	0.983337	raredmg	25440
Weighted-mean L2 in tract acoustic radiation (right)	0.983346	rec	25597
Inverted signal-to-noise ratio in T1	0.983347	flexnonsynmtr	25734
Mean MO in uncinate fasciculus on FA skeleton (left)	0.98335	ptvraredmg	25197
HBe antigen for Hepatitis B Virus	0.983363	raredmg	23017
Volume of grey matter in Vermis VIIIb Cerebellum	0.98337	raredmgmtr	25913
Mean L1 in posterior limb of internal capsule on FA skeleton (left)	0.983381	UR	25219
Volume of grey matter in Ventral Striatum (right)	0.983389	raredmg	25891
Weighted-mean L1 in tract uncinate fasciculus (left)	0.98339	UR	25594
Mean L3 in cerebral peduncle on FA skeleton (left)	0.983395	ptv	25311
Speed of sound through heel| manual entry	0.983416	raredmgmtr	3086
Weighted-mean ICVF in tract medial lemniscus (right)	0.983417	ptv5pcnt	25668
Weighted-mean ICVF in tract acoustic radiation (left)	0.983426	syn	25650
Spine BMC (bone mineral content)	0.983426	flexnonsyn	23312
Mean OD in cingulum hippocampus on FA skeleton (left)	0.983429	URmtr	25429
Mean MD in tapetum on FA skeleton (left)	0.98343	flexdmg	25151
Mean L2 in body of corpus callosum on FA skeleton	0.983438	UR	25251
Volume of grey matter in Frontal Medial Cortex (left)	0.983442	flexnonsynmtr	25830
Mean OD in cingulum cingulate gyrus on FA skeleton (left)	0.983456	ptv	25427
Mean L3 in body of corpus callosum on FA skeleton	0.983456	UR	25299
Volume of grey matter in IX Cerebellum (right)	0.983457	ptvraredmg	25917
Volume of grey matter in Occipital Fusiform Gyrus (left)	0.983459	syn	25860
Weighted-mean FA in tract cingulate gyrus part of cingulum (right)	0.98346	raredmgmtr	25493
Volume of grey matter in Superior Frontal Gyrus (right)	0.983466	ptv	25787
Volume of grey matter in Inferior Frontal Gyrus| pars triangularis (right)	0.983467	raredmg	25791
Calcium	0.983477	URmtr	100024
Temperature minimum	0.983481	ptvraredmg	90194
6mm weak meridian (left)	0.983482	syn	5097
Mean L2 in medial lemniscus on FA skeleton (left)	0.983485	flexnonsyn	25257
Mean L2 in superior fronto-occipital fasciculus on FA skeleton (left)	0.98349	ptvraredmg	25291
Volume of hippocampus (right)	0.983499	raredmgmtr	25020
Mean OD in posterior limb of internal capsule on FA skeleton (right)	0.983502	flexnonsyn	25410
Mean OD in external capsule on FA skeleton (left)	0.983504	ptvraredmg	25425
Volume of grey matter in Frontal Operculum Cortex (left)	0.983505	flexnonsyn	25862
Fraction acceleration <= 95 milli-gravities	0.983513	ptvraredmg	90126
Weighted-mean FA in tract uncinate fasciculus (left)	0.983523	flexdmg	25513
Fraction acceleration <= 13 milli-gravities	0.983529	raredmgmtr	90104
Fraction acceleration <= 75 milli-gravities	0.983531	raredmg	90122
Mean ISOVF in fornix cres+stria terminalis on FA skeleton (left)	0.98355	ptv5pcnt	25479
Fraction acceleration <= 14 milli-gravities	0.983561	ptvraredmg	90105
Mean L3 in posterior limb of internal capsule on FA skeleton (left)	0.983575	ptv5pcnt	25315
Mean ISOVF in superior corona radiata on FA skeleton (left)	0.983576	URmtr	25465
Mean L3 in posterior limb of internal capsule on FA skeleton (left)	0.983581	syn	25315
Mean ISOVF in superior longitudinal fasciculus on FA skeleton (right)	0.983582	raredmg	25480
Volume of grey matter in Lateral Occipital Cortex| inferior division (left)	0.983598	ptvraredmg	25826
Mean MD in middle cerebellar peduncle on FA skeleton	0.983603	syn	25104
Weighted-mean MO in tract corticospinal tract (right)	0.983612	ptv	25551
Total sugars	0.983617	syn	100008
Mean OD in posterior limb of internal capsule on FA skeleton (right)	0.983623	flexdmg	25410
Weighted-mean L2 in tract uncinate fasciculus (left)	0.983628	rec	25621
HIV-1 env antigen for Human Immunodeficiency Virus	0.983629	ptv	23025
Mean OD in anterior corona radiata on FA skeleton (left)	0.983659	raredmgmtr	25415
Mean FA in anterior corona radiata on FA skeleton (right)	0.983681	UR	25078
Mean MO in cingulum cingulate gyrus on FA skeleton (left)	0.983682	rec	25187
Mean L2 in fornix cres+stria terminalis on FA skeleton (right)	0.983697	syn	25286
Fraction acceleration <= 11 milli-gravities	0.983699	raredmg	90102
Volume of grey matter in Planum Polare (left)	0.983713	raredmgmtr	25868
Glucose	0.983739	flexnonsynmtr	30740
Mean MD in retrolenticular part of internal capsule on FA skeleton (left)	0.983739	URmtr	25125
Fraction acceleration <= 80 milli-gravities	0.983752	ptvraredmg	90123
Diastolic blood pressure| manual reading	0.983755	flexnonsyn	94
Mean MO in fornix on FA skeleton	0.983755	UR	25157
Volume of thalamus (left)	0.983779	syn	25011
Gynoid total mass	0.983782	ptvraredmg	23265
Femur wards BMD (bone mineral density) (left)	0.983782	rec	23297
Weighted-mean ICVF in tract cingulate gyrus part of cingulum (left)	0.983801	raredmg	25654
Mean OD in sagittal stratum on FA skeleton (right)	0.983804	flexnonsynmtr	25422
Volume of grey matter in Precentral Gyrus (left)	0.983807	raredmg	25794
Weighted-mean MO in tract forceps major	0.983814	ptv5pcnt	25552
Mean OD in superior longitudinal fasciculus on FA skeleton (right)	0.983831	UR	25432
Rheumatoid factor	0.983836	syn	30820
Mean MD in retrolenticular part of internal capsule on FA skeleton (right)	0.983845	flexnonsynmtr	25124
Mean ICVF in sagittal stratum on FA skeleton (left)	0.983852	raredmg	25375
Mean ISOVF in anterior limb of internal capsule on FA skeleton (left)	0.983858	flexnonsynmtr	25457
Calibration - minimum y stationary value	0.983866	raredmg	90174
Weighted-mean L2 in tract anterior thalamic radiation (right)	0.983872	flexnonsynmtr	25599
Mean L1 in fornix on FA skeleton	0.98388	syn	25205
Average acceleration 04:00 - 04:59	0.983881	syn	90031
Weighted-mean MD in tract uncinate fasciculus (right)	0.983885	syn	25541
Mean OD in splenium of corpus callosum on FA skeleton	0.983895	flexnonsynmtr	25396
Weighted-mean MD in tract forceps major	0.983896	ptv5pcnt	25525
Mean FA in anterior limb of internal capsule on FA skeleton (right)	0.983896	ptv	25072
Volume of grey matter in VIIIb Cerebellum (left)	0.983897	UR	25912
Age high blood pressure diagnosed	0.983906	flexnonsyn	2966
Mean ISOVF in corticospinal tract on FA skeleton (left)	0.983911	flexnonsynmtr	25447
Age emphysema/chronic bronchitis diagnosed	0.983916	flexdmg	3992
Volume of grey matter in Lateral Occipital Cortex| superior division (left)	0.983933	flexdmg	25824
Mean L3 in fornix cres+stria terminalis on FA skeleton (left)	0.983935	raredmg	25335
Volume of grey matter in Crus I Cerebellum (right)	0.983936	raredmgmtr	25902
Weighted-mean MO in tract forceps minor	0.983937	flexdmg	25553
Weighted-mean L1 in tract inferior longitudinal fasciculus (right)	0.983937	syn	25584
Mean MD in genu of corpus callosum on FA skeleton	0.983938	rec	25106
Volume of grey matter in Middle Temporal Gyrus| posterior division (right)	0.983938	flexdmg	25805
Mean L3 in superior corona radiata on FA skeleton (right)	0.983939	syn	25320
3mm cylindrical power (left)	0.983939	syn	5119
Mean MO in external capsule on FA skeleton (left)	0.98394	rec	25185
Mean OD in anterior limb of internal capsule on FA skeleton (right)	0.983942	syn	25408
Mean OD in retrolenticular part of internal capsule on FA skeleton (left)	0.983948	syn	25413
Weighted-mean MO in tract parahippocampal part of cingulum (right)	0.983952	ptv5pcnt	25549
Fraction acceleration <= 35 milli-gravities	0.983964	raredmg	90114
Mean FA in cingulum cingulate gyrus on FA skeleton (left)	0.983975	ptv5pcnt	25091
Mean ICVF in anterior corona radiata on FA skeleton (right)	0.983988	raredmgmtr	25366
Weighted-mean MO in tract parahippocampal part of cingulum (left)	0.98399	flexdmg	25548
Legs total mass	0.983994	UR	23277
Volume of grey matter in Superior Parietal Lobule (right)	0.984003	flexdmg	25817
Weighted-mean ISOVF in tract inferior longitudinal fasciculus (right)	0.984005	ptv	25719
Mean L3 in medial lemniscus on FA skeleton (right)	0.98401	flexnonsyn	25304
Fat	0.984012	URmtr	100004
Weighted-mean ISOVF in tract superior thalamic radiation (right)	0.984014	URmtr	25728
Central augmentation pressure during PWA	0.984015	ptv5pcnt	12680
Tuesday average acceleration	0.984019	ptvraredmg	90020
Mean FA in superior fronto-occipital fasciculus on FA skeleton (right)	0.98403	ptv5pcnt	25098
Gynoid total mass	0.984037	flexdmg	23265
6mm cylindrical power (right)	0.984043	rec	5117
Gynoid total mass	0.984062	rec	23265
Volume of ventricular cerebrospinal fluid (normalised for head size)	0.984064	ptv5pcnt	25003
Volume of grey matter in Pallidum (left)	0.984066	flexnonsynmtr	25884
Weighted-mean MO in tract acoustic radiation (right)	0.984071	flexnonsynmtr	25543
Weighted-mean L2 in tract uncinate fasciculus (left)	0.984072	UR	25621
Mean ICVF in posterior thalamic radiation on FA skeleton (left)	0.984088	syn	25373
Mean MD in genu of corpus callosum on FA skeleton	0.984098	raredmg	25106
Mean L2 in tapetum on FA skeleton (right)	0.984102	ptvraredmg	25294
Inverted temporal signal-to-noise ratio in pre-processed rfMRI	0.984109	rec	25743
Weighted-mean MO in tract middle cerebellar peduncle	0.984123	raredmgmtr	25558
VAT (visceral adipose tissue) mass	0.984123	rec	23288
Mean ISOVF in tapetum on FA skeleton (right)	0.984127	ptv	25486
Mean ISOVF in posterior thalamic radiation on FA skeleton (right)	0.984131	flexdmg	25468
Femur wards BMD (bone mineral density) (right)	0.984133	ptvraredmg	23218
Fraction acceleration <= 6 milli-gravities	0.984141	flexdmg	90097
6mm regularity index (right)	0.984143	flexnonsyn	5161
Weighted-mean ICVF in tract corticospinal tract (right)	0.984146	raredmg	25659
Posterior thigh lean muscle volume (right)	0.98415	flexdmg	22404
Mean L2 in cerebral peduncle on FA skeleton (right)	0.984176	flexnonsynmtr	25262
Volume of grey matter in Supramarginal Gyrus| anterior division (left)	0.984176	URmtr	25818
Mean ISOVF in cingulum hippocampus on FA skeleton (right)	0.984182	rec	25476
Mean MO in inferior cerebellar peduncle on FA skeleton (left)	0.984199	ptv5pcnt	25163
Mean OD in cingulum cingulate gyrus on FA skeleton (left)	0.9842	raredmgmtr	25427
Weighted-mean ISOVF in tract posterior thalamic radiation (left)	0.984202	flexnonsynmtr	25723
Volume of grey matter in Thalamus (right)	0.984214	syn	25879
Arm total mass (left)	0.984214	rec	23252
Mean MO in tapetum on FA skeleton (left)	0.984214	ptv	25199
Liver iron (Fe)	0.98422	ptvraredmg	22400
Weighted-mean MD in tract parahippocampal part of cingulum (right)	0.984232	raredmgmtr	25522
Volume of grey matter in VIIIb Cerebellum (left)	0.984234	raredmg	25912
Volume of thalamus (right)	0.984236	raredmg	25012
Femur wards BMD (bone mineral density) T-score (right)	0.984238	ptv5pcnt	23219
Mean MO in medial lemniscus on FA skeleton (left)	0.984242	ptv	25161
Calcium	0.984247	ptvraredmg	100024
Mean MD in superior corona radiata on FA skeleton (right)	0.984265	raredmg	25128
Weighted-mean MO in tract superior thalamic radiation (right)	0.984278	ptvraredmg	25566
Mean MD in superior corona radiata on FA skeleton (left)	0.984293	raredmg	25129
Arms BMC (bone mineral content)	0.9843	ptv5pcnt	23224
Mean OD in anterior limb of internal capsule on FA skeleton (left)	0.98431	syn	25409
Mean tfMRI head motion| averaged across space and time points	0.984311	ptvraredmg	25742
Mean MD in inferior cerebellar peduncle on FA skeleton (right)	0.984312	raredmgmtr	25114
Weighted-mean FA in tract cingulate gyrus part of cingulum (left)	0.984314	flexnonsynmtr	25492
Mean L1 in inferior cerebellar peduncle on FA skeleton (right)	0.984325	ptv5pcnt	25210
Mean L2 in middle cerebellar peduncle on FA skeleton	0.984329	rec	25248
Mean MD in cerebral peduncle on FA skeleton (right)	0.98433	syn	25118
Weighted-mean ISOVF in tract uncinate fasciculus (right)	0.98433	ptv	25730
Mean OD in inferior cerebellar peduncle on FA skeleton (right)	0.984344	ptvraredmg	25402
Volume of accumbens (left)	0.984349	flexnonsynmtr	25023
Volume of grey matter in Superior Temporal Gyrus| anterior division (left)	0.984349	flexdmg	25798
Volume of grey matter in Crus II Cerebellum (right)	0.984365	raredmg	25905
Weighted-mean MD in tract corticospinal tract (right)	0.984369	syn	25524
Volume of grey matter in Parahippocampal Gyrus| posterior division (left)	0.98437	URmtr	25850
Median BOLD effect (in group-defined amygdala activation mask) for faces-shapes contrast	0.984372	UR	25052
Mean MO in posterior limb of internal capsule on FA skeleton (left)	0.984376	raredmgmtr	25171
Arms BMD (bone mineral density)	0.984376	flexnonsynmtr	23225
Volume of grey matter in Intracalcarine Cortex (right)	0.984378	URmtr	25829
Interpolated Age of participant when operation took place	0.9844	ptv5pcnt	20011
Mean OD in pontine crossing tract on FA skeleton	0.984418	URmtr	25393
Median T2star in caudate (left)	0.984418	rec	25028
Average acceleration 17:00 - 17:59	0.984419	flexnonsynmtr	90044
Mean ICVF in posterior corona radiata on FA skeleton (right)	0.984424	URmtr	25370
Mean L3 in corticospinal tract on FA skeleton (left)	0.984425	raredmgmtr	25303
Mean MD in retrolenticular part of internal capsule on FA skeleton (right)	0.984429	flexdmg	25124
Weighted-mean ICVF in tract corticospinal tract (right)	0.984442	ptv	25659
Mean FA in anterior limb of internal capsule on FA skeleton (left)	0.984447	flexdmg	25073
Carotene	0.984452	URmtr	100019
Femur wards BMD (bone mineral density) (left)	0.984462	ptv	23297
Carbohydrate	0.98447	ptvraredmg	100005
Mean L3 in anterior corona radiata on FA skeleton (left)	0.984476	ptvraredmg	25319
Weighted-mean FA in tract medial lemniscus (left)	0.984481	flexnonsyn	25505
Volume of grey matter in Angular Gyrus (right)	0.984487	flexdmg	25823
Volume of grey matter in Occipital Fusiform Gyrus (right)	0.984498	ptv	25861
Mean OD in corticospinal tract on FA skeleton (left)	0.984501	UR	25399
Mean ISOVF in tapetum on FA skeleton (left)	0.984503	ptv	25487
Fraction acceleration <= 95 milli-gravities	0.984507	raredmg	90126
Weighted-mean L1 in tract superior longitudinal fasciculus (right)	0.984514	URmtr	25591
Weighted-mean ISOVF in tract posterior thalamic radiation (right)	0.984519	UR	25724
Mean L3 in sagittal stratum on FA skeleton (right)	0.984521	raredmg	25326
Mean L2 in posterior corona radiata on FA skeleton (left)	0.984522	URmtr	25275
Heel bone mineral density (BMD)| manual entry	0.984528	raredmgmtr	3084
Weighted-mean OD in tract forceps minor	0.98453	URmtr	25688
Volume of brain stem + 4th ventricle	0.984535	URmtr	25025
Median T2star in amygdala (left)	0.98456	ptv5pcnt	25036
Calibration coefficients - z slope	0.984562	UR	90166
Mean L2 in fornix cres+stria terminalis on FA skeleton (right)	0.984565	ptvraredmg	25286
Mean OD in posterior thalamic radiation on FA skeleton (left)	0.984569	flexdmg	25421
Mean MO in pontine crossing tract on FA skeleton	0.984573	UR	25153
Mean ISOVF in cerebral peduncle on FA skeleton (left)	0.984574	ptv5pcnt	25455
Weighted-mean FA in tract inferior fronto-occipital fasciculus (left)	0.984574	raredmgmtr	25500
Mean L2 in tapetum on FA skeleton (right)	0.984582	flexnonsynmtr	25294
Weighted-mean L1 in tract posterior thalamic radiation (right)	0.984584	UR	25589
Mean ICVF in retrolenticular part of internal capsule on FA skeleton (right)	0.984604	flexnonsynmtr	25364
Mean L2 in sagittal stratum on FA skeleton (right)	0.984609	syn	25278
Mean L2 in body of corpus callosum on FA skeleton	0.984618	raredmgmtr	25251
Mean MD in posterior corona radiata on FA skeleton (left)	0.98462	ptvraredmg	25131
3mm regularity index (left)	0.98463	raredmgmtr	5163
Age at cancer diagnosis	0.984639	ptvraredmg	40008
Volume of accumbens (right)	0.984643	flexdmg	25024
Mean L3 in posterior corona radiata on FA skeleton (right)	0.984648	URmtr	25322
Volume of grey matter in Ventral Striatum (right)	0.984652	flexnonsynmtr	25891
Weighted-mean ISOVF in tract posterior thalamic radiation (right)	0.984654	URmtr	25724
Arm tissue fat percentage (right)	0.984656	rec	23255
Mean L1 in posterior limb of internal capsule on FA skeleton (right)	0.984656	raredmg	25218
Mean OD in cingulum cingulate gyrus on FA skeleton (right)	0.98466	UR	25426
3mm strong meridian (left)	0.984661	syn	5135
Weighted-mean MO in tract corticospinal tract (right)	0.98467	raredmgmtr	25551
Mean L1 in fornix on FA skeleton	0.984684	UR	25205
Interpolated Age of participant when operation took place	0.984688	raredmgmtr	20011
Mean MD in inferior cerebellar peduncle on FA skeleton (right)	0.984692	raredmg	25114
Fat	0.984694	ptv	100004
Average acceleration 03:00 - 03:59	0.984698	syn	90030
Calibration - minimum y stationary value	0.984702	syn	90174
Volume of grey matter in Vermis VI Cerebellum	0.984711	flexdmg	25898
Liver iron (Fe)	0.984716	raredmgmtr	22400
Volume of grey matter in Planum Polare (left)	0.984723	raredmg	25868
Mean FA in pontine crossing tract on FA skeleton	0.984723	ptvraredmg	25057
Carbohydrate	0.984723	flexnonsyn	100005
Mean L1 in fornix on FA skeleton	0.984731	URmtr	25205
Volume of grey matter in Cuneal Cortex (left)	0.984731	flexnonsyn	25844
Mean L1 in splenium of corpus callosum on FA skeleton	0.984741	raredmg	25204
Fraction acceleration <= 30 milli-gravities	0.984743	raredmgmtr	90113
Weighted-mean FA in tract acoustic radiation (left)	0.984746	raredmg	25488
Mean MD in posterior limb of internal capsule on FA skeleton (right)	0.984748	syn	25122
Mean ISOVF in medial lemniscus on FA skeleton (left)	0.984748	raredmgmtr	25449
Mean L1 in superior fronto-occipital fasciculus on FA skeleton (right)	0.984751	syn	25242
Mean OD in cingulum hippocampus on FA skeleton (right)	0.984755	raredmg	25428
Mean MO in anterior corona radiata on FA skeleton (left)	0.984756	UR	25175
Mean MD in pontine crossing tract on FA skeleton	0.98476	flexdmg	25105
Volume of grey matter in Inferior Temporal Gyrus| temporooccipital part (right)	0.984769	URmtr	25813
Weighted-mean FA in tract inferior longitudinal fasciculus (right)	0.984769	raredmg	25503
Volume of grey matter in Vermis IX Cerebellum	0.984773	syn	25916
Weighted-mean FA in tract inferior longitudinal fasciculus (right)	0.984786	URmtr	25503
Weighted-mean L1 in tract forceps minor	0.984806	flexnonsynmtr	25580
Mean FA in cingulum cingulate gyrus on FA skeleton (left)	0.984807	raredmg	25091
Weighted-mean L2 in tract anterior thalamic radiation (right)	0.984811	ptvraredmg	25599
Weighted-mean ISOVF in tract uncinate fasciculus (right)	0.984813	raredmgmtr	25730
Femur neck BMD (bone mineral density) (right)	0.984813	flexnonsynmtr	23208
Mean MO in superior corona radiata on FA skeleton (right)	0.984815	syn	25176
Mean rfMRI head motion| averaged across space and time points	0.984815	raredmgmtr	25741
Calibration coefficients - x slope	0.98482	syn	90164
Total abdominal adipose tissue index	0.984824	ptvraredmg	22432
90th percentile of BOLD effect (in group-defined amygdala activation mask) for faces-shapes contrast	0.984826	rec	25767
Temperature minimum	0.984827	raredmgmtr	90194
Mean ICVF in anterior limb of internal capsule on FA skeleton (left)	0.98483	flexnonsynmtr	25361
Weighted-mean ISOVF in tract parahippocampal part of cingulum (right)	0.984834	flexdmg	25711
90th percentile of BOLD effect (in group-defined amygdala activation mask) for faces-shapes contrast	0.98484	syn	25767
Mean FA in genu of corpus callosum on FA skeleton	0.984841	raredmgmtr	25058
Mean OD in splenium of corpus callosum on FA skeleton	0.984843	raredmg	25396
Mean MO in cingulum cingulate gyrus on FA skeleton (right)	0.984847	URmtr	25186
Intra-ocular pressure| Goldmann-correlated (right)	0.98485	raredmgmtr	5255
Weighted-mean L3 in tract forceps minor	0.984859	rec	25634
Mean OD in posterior thalamic radiation on FA skeleton (right)	0.984865	URmtr	25420
Mean ISOVF in uncinate fasciculus on FA skeleton (left)	0.984875	syn	25485
Mean OD in medial lemniscus on FA skeleton (left)	0.984881	raredmg	25401
Mean MD in medial lemniscus on FA skeleton (left)	0.984886	raredmgmtr	25113
Volume of grey matter in Crus I Cerebellum (left)	0.984889	flexnonsyn	25900
Weighted-mean MD in tract inferior fronto-occipital fasciculus (left)	0.98491	raredmgmtr	25527
Volume of grey matter in VIIb Cerebellum (left)	0.984912	flexnonsyn	25906
Interpolated Age of participant when operation took place	0.984914	URmtr	20011
Femur upper neck BMD (bone mineral density) T-score (left)	0.984917	rec	23296
Mean MO in anterior corona radiata on FA skeleton (left)	0.984924	flexdmg	25175
Mean L2 in cingulum cingulate gyrus on FA skeleton (right)	0.984944	flexnonsynmtr	25282
Mean L2 in inferior cerebellar peduncle on FA skeleton (left)	0.984949	ptv	25259
Mean ICVF in superior corona radiata on FA skeleton (left)	0.984949	UR	25369
Weighted-mean MO in tract cingulate gyrus part of cingulum (right)	0.984954	raredmgmtr	25547
Average acceleration 08:00 - 08:59	0.984957	rec	90035
Mean L3 in tapetum on FA skeleton (left)	0.984957	flexnonsynmtr	25343
Mean OD in superior corona radiata on FA skeleton (left)	0.984957	flexdmg	25417
Mean L3 in splenium of corpus callosum on FA skeleton	0.984965	flexdmg	25300
Mean OD in superior corona radiata on FA skeleton (left)	0.984969	ptvraredmg	25417
Mean MD in superior cerebellar peduncle on FA skeleton (left)	0.984969	raredmgmtr	25117
Mean MD in cerebral peduncle on FA skeleton (left)	0.984975	raredmgmtr	25119
Total BMD (bone mineral density)	0.984976	flexdmg	23236
Mean L2 in tapetum on FA skeleton (right)	0.984989	UR	25294
Weighted-mean MD in tract parahippocampal part of cingulum (left)	0.984999	ptvraredmg	25521
Weighted-mean MD in tract cingulate gyrus part of cingulum (right)	0.984999	flexnonsynmtr	25520
Mean L1 in cerebral peduncle on FA skeleton (right)	0.985007	raredmgmtr	25214
Weighted-mean MO in tract superior thalamic radiation (left)	0.985011	UR	25565
Fraction acceleration <= 35 milli-gravities	0.985016	ptvraredmg	90114
logMAR| final (left)	0.985022	raredmg	5208
Overall acceleration average	0.985024	URmtr	90012
Mean FA in anterior corona radiata on FA skeleton (left)	0.985025	flexdmg	25079
Weighted-mean L2 in tract corticospinal tract (right)	0.985026	UR	25605
Volume of grey matter in Superior Temporal Gyrus| posterior division (right)	0.98503	syn	25801
Mean L2 in cerebral peduncle on FA skeleton (right)	0.985032	raredmg	25262
Weighted-mean L1 in tract parahippocampal part of cingulum (right)	0.985038	syn	25576
Polyunsaturated fat	0.985046	syn	100007
Mean FA in anterior corona radiata on FA skeleton (right)	0.98506	ptv	25078
Total BMD (bone mineral density) (right)	0.985061	flexnonsyn	23238
IE1A antigen for Human Herpesvirus-6	0.985074	raredmgmtr	23010
Mean MO in pontine crossing tract on FA skeleton	0.985091	raredmgmtr	25153
JC VP1 antigen for Human Polyomavirus JCV	0.985092	ptvraredmg	23027
Weighted-mean L1 in tract corticospinal tract (right)	0.985099	ptvraredmg	25578
[truncated: 15,029 more rows]
