# Supplementary material for: Rare variant contribution to human disease in 281,104 UK Biobank exomes
Source: Nature. 2021 Aug 10;597(7877):527–32. doi: 10.1038/s41586-021-03855-y (PMC8458098; doi:10.1038/s41586-021-03855-y)
Supplement: Supplementary file 3 — This file contains Supplementary Tables 1, 2, 4, 5, 7, 8, 10, 12, 14, 15-17, 19, 20, 22, 24, 26, 28 and 29. [file 41586_2021_3855_MOESM3_ESM.zip › Supp table 24 - Gene Informativeness.xlsx]

## Sheet: CCDS_r22
Gene	CCDS Length	Avg %10xCov Participant
A3GALT2	1039	0.999949
AADACL3	1236	0.993685
AADACL4	1236	0.999933
ABCA4	7018	0.999922
ABCB10	2265	0.999912
ABCD3	2099	0.998514
ABL2	3754	0.999959
ACADM	1425	0.999447
ACAP3	2597	0.999976
ACBD3	1615	0.999998
ACBD6	877	0.994736
ACKR1	1042	1
ACOT11	2048	1
ACOT7	1433	0.999934
ACP6	1323	0.999994
ACTA1	1154	1
ACTL8	1105	1
ACTN2	2970	0.999764
ACTRT2	1134	0.999988
ADAM15	2776	0.999999
ADAM30	2373	1
ADAMTS4	2546	1
ADAMTSL4	3437	0.999989
ADAR	3737	0.999977
ADCY10	4973	0.999691
ADGRB2	4875	0.999994
ADGRL2	4412	0.998605
ADGRL4	2129	0.997962
ADIPOR1	1152	0.999996
ADORA1	985	1
ADORA3	987	0.998699
ADPRHL2	1112	0.999997
ADSS	1419	0.999642
AGBL4	1564	0.999929
AGL	4765	0.998975
AGMAT	1083	0.999977
AGO1	2646	0.999992
AGO3	2655	0.999936
AGO4	2654	0.999992
AGRN	6278	0.999843
AGT	1470	1
AGTRAP	597	0.999807
AHCTF1	6968	0.999766
AHCYL1	1657	0.999968
AHDC1	4812	0.999991
AIDA	957	0.999823
AIM2	1048	0.999999
AJAP1	1252	0.999994
AK2	758	0.999957
AK4	688	0.999914
AK5	1741	0.99821
AKIRIN1	595	0.999991
AKNAD1	2567	0.999818
AKR1A1	1006	0.999987
AKR7A2	1104	1
AKR7A3	1020	0.99997
AKR7L	1020	0.950481
AKT3	1536	0.992953
ALDH4A1	1748	0.999998
ALDH9A1	1597	0.999688
ALG14	663	0.999995
ALG6	1576	0.998417
ALPL	1615	0.999872
ALX3	1044	1
AMIGO1	1482	1
AMPD1	2403	0.999888
AMPD2	2749	1
AMY1A	1572	0.543136
AMY1B	1572	0.465269
AMY1C	1572	0.952967
AMY2A	1572	0.984441
AMY2B	1572	0.999999
ANGEL2	1667	0.99994
ANGPTL1	1488	0.999992
ANGPTL3	1407	0.999146
ANGPTL7	1057	1
ANKRD13C	1674	0.975498
ANKRD34A	1491	0.999997
ANKRD35	3054	0.999994
ANKRD45	817	0.999697
ANKRD65	1208	0.999999
ANP32E	831	0.992744
ANXA9	1082	0.999992
AP4B1	2256	0.999127
APCS	676	0.99996
APH1A	833	0.999999
APOA2	311	0.999987
APOBEC4	1104	0.999995
AQP10	926	0.999989
ARF1	558	1
ARHGAP29	3870	0.999684
ARHGAP30	3350	1
ARHGEF10L	3948	0.999992
ARHGEF11	4849	0.999981
ARHGEF16	2182	1
ARHGEF19	2465	1
ARHGEF2	3045	0.999988
ARID1A	6934	0.999977
ARID4B	4027	0.996735
ARL8A	585	0.999901
ARMH1	1363	0.999972
ARNT	2454	0.999858
ARPC5	477	0.999935
ARTN	695	0.999889
ARV1	832	0.996301
ASAP3	2831	0.999999
ASB17	896	0.999547
ASCL5	621	0.999926
ASH1L	8999	0.999932
ASPM	10542	0.998775
ASTN1	4021	0.999992
ATAD3A	1965	0.99673
ATAD3B	2007	0.996759
ATAD3C	1280	0.992972
ATF3	618	0.999995
ATF6	2073	0.999191
ATG4C	1413	0.998276
ATP13A2	3891	0.999997
ATP1A1	3176	0.999925
ATP1A2	3151	0.999997
ATP1A4	3174	0.999982
ATP1B1	932	0.999985
ATP2B4	3876	0.999981
ATP5IF1	374	1
ATP5PB	795	0.99992
ATP6V0B	841	0.999991
ATP6V1G3	415	0.999968
ATP8B2	3910	0.999926
ATPAF1	1094	0.999768
ATXN7L2	2209	0.999992
AUNIP	1157	0.999974
AURKAIP1	608	0.999994
AVPR1B	1279	0.999997
AXDND1	3135	0.997699
AZIN2	1475	0.998693
B3GALNT2	1691	0.983679
B3GALT2	1269	0.999999
B3GALT6	990	0.999937
B4GALT2	1230	0.999999
B4GALT3	1202	0.999997
BARHL2	1172	0.999994
BATF3	392	0.999165
BCAN	2858	0.999998
BCAR3	2606	0.999971
BCAS2	702	0.999395
BCL10	710	0.99962
BCL2L15	504	0.999045
BCL9	4305	0.999982
BECN2	1296	1
BEND5	1286	0.999888
BEST4	1454	0.999989
BGLAP	315	1
BLZF1	1280	0.99851
BMP8A	1233	0.941007
BMP8B	1233	0.91423
BNIPL	1110	0.998158
BOLA1	414	1
BPNT1	955	0.999409
BRDT	2924	0.995853
BRINP2	2376	0.999996
BRINP3	2325	0.999844
BROX	1280	0.997847
BSDC1	1498	0.999996
BSND	975	0.999999
BTBD8	1169	0.998404
BTF3L4	493	0.998496
BTG2	481	0.999999
C1QA	742	1
C1QB	766	1
C1QC	742	1
C1QTNF12	937	0.99993
C1orf100	456	0.999826
C1orf105	748	0.999523
C1orf109	624	0.999864
C1orf112	2836	0.998703
C1orf115	433	1
C1orf116	1814	0.999995
C1orf122	341	0.99996
C1orf127	2516	0.999999
C1orf131	906	0.998694
C1orf141	1444	0.969531
C1orf146	559	0.994418
C1orf158	597	0.999715
C1orf159	1175	0.999791
C1orf162	484	0.999755
C1orf174	744	0.99999
C1orf185	616	0.979376
C1orf189	318	0.99967
C1orf194	490	0.999817
C1orf198	996	0.999993
C1orf21	382	0.999911
C1orf210	346	0.999904
C1orf216	690	1
C1orf226	956	0.999845
C1orf35	820	1
C1orf43	790	0.999624
C1orf50	616	0.999601
C1orf52	557	0.999881
C1orf53	446	0.994781
C1orf54	482	0.999754
C1orf56	1030	0.999987
C1orf61	487	0.999944
C1orf68	753	0.999999
C1orf74	810	1
C1orf87	1681	0.999696
C1orf94	1821	1
C2CD4D	1062	0.999997
C4BPA	1834	0.999139
C4BPB	779	0.998978
C8A	1795	0.999908
C8B	1887	0.999329
CA14	1054	0.999582
CA6	1057	0.998917
CACNA1E	7130	0.999154
CACNA1S	5794	0.999907
CACYBP	707	0.99386
CADM3	1335	0.999987
CALML6	566	1
CAMK1G	1471	0.999986
CAMK2N1	241	0.999967
CAMSAP2	4538	0.999205
CAMTA1	5309	0.999445
CAP1	1472	0.998254
CAPN2	2190	0.999716
CAPN8	2192	0.999984
CAPN9	2149	0.999752
CAPZA1	897	0.998084
CAPZB	1137	0.998505
CASP9	1283	0.999949
CASQ1	1231	0.999045
CASQ2	1240	0.997883
CASZ1	5352	0.999364
CATSPER4	1455	0.999924
CATSPERE	2940	0.996002
CC2D1B	2665	0.99999
CCDC17	1917	0.999999
CCDC18	4476	0.993456
CCDC181	1546	0.997981
CCDC185	1872	1
CCDC190	917	1
CCDC24	952	0.999998
CCDC27	2015	0.999991
CCDC28B	797	1
CCDC30	2408	0.998594
CCN1	1162	0.999998
CCNL2	1629	0.999962
CCSAP	821	0.9998
CCT3	1690	0.999774
CD101	3098	0.999999
CD160	558	0.99985
CD164L2	549	0.999987
CD1A	1004	0.9999
CD1B	1022	0.999905
CD1C	1022	0.999924
CD1D	1028	0.999951
CD1E	1187	0.999841
CD2	1072	0.999308
CD244	1145	0.999716
CD247	523	0.999629
CD34	1205	0.999248
CD46	1308	0.995851
CD48	851	0.99993
CD52	190	0.999998
CD53	684	0.999235
CD55	1696	0.999447
CD58	777	0.997666
CD5L	1064	0.999986
CD84	1066	0.999828
CDA	453	0.998704
CDC14A	2059	0.997684
CDC20	1536	0.999979
CDC42	686	0.999136
CDC42BPA	5300	0.99068
CDC42SE1	248	0.999617
CDC7	1765	0.996893
CDC73	1660	0.994397
CDCA8	879	0.9989
CDCP2	1876	0.999999
CDK11A	2481	0.934115
CDK11B	2473	0.916954
CDK18	1571	0.999899
CDKN2C	511	1
CELA2A	838	0.999951
CELA2B	838	0.999956
CELA3A	841	0.993461
CELA3B	841	0.999249
CELF3	1442	0.999995
CELSR2	8904	0.999992
CENPF	9417	0.999238
CENPL	1189	0.99975
CENPS	433	0.999999
CENPS-CORT	627	1
CEP104	2858	0.999686
CEP170	4857	0.995516
CEP350	9498	0.998782
CEP85	2337	0.999932
CEPT1	1279	0.999609
CERS2	1179	0.997659
CFAP126	550	0.999643
CFAP45	1700	0.999904
CFAP57	4108	0.999995
CFH	3798	0.997932
CFHR1	1013	0.886554
CFHR2	829	0.924628
CFHR3	1013	0.933191
CFHR4	1773	0.99881
CFHR5	1746	0.998767
CGN	3688	0.999787
CHD1L	2782	0.999487
CHD5	6025	0.99949
CHI3L1	1188	0.999963
CHI3L2	1209	0.998629
CHIA	1471	0.999952
CHIT1	1441	0.999717
CHML	1971	1
CHRM3	1773	1
CHRNB2	1529	0.999868
CHTOP	766	0.999999
CIART	1174	0.992981
CITED4	555	0.999862
CKS1B	248	0.999833
CLCA1	2797	0.997007
CLCA2	2884	0.999082
CLCA4	2812	0.99871
CLCC1	1692	0.998722
CLCN6	2698	0.999923
CLCNKA	2136	0.999696
CLCNKB	2284	0.999937
CLDN19	807	0.999694
CLIC4	782	0.999808
CLK2	1544	0.999965
CLSPN	4210	0.998982
CLSTN1	3018	0.999973
CMPK1	707	0.99738
CNIH3	503	0.999882
CNIH4	462	0.984511
CNKSR1	2243	0.999117
CNN3	1014	0.999688
CNR2	1083	0.999997
CNST	2229	0.999255
CNTN2	3207	0.99999
COA6	602	0.999276
COA7	704	0.999949
COG2	2285	0.998504
COL11A1	5685	0.999187
COL16A1	5091	0.999886
COL24A1	5381	0.999176
COL8A2	2116	0.999835
COL9A2	2194	0.999992
COLGALT2	1925	0.999832
COP1	2272	0.995355
COPA	3830	0.999904
COQ8A	1996	0.99999
CORT	322	0.999999
COX20	409	0.994833
CPLANE2	793	0.999995
CPT2	1993	0.999971
CPTP	649	0.999977
CR1	7654	0.966113
CR1L	1754	0.999785
CR2	3351	0.999764
CRABP2	429	0.999975
CRB1	4404	0.998791
CRCT1	300	0.999979
CREB3L4	1220	0.999991
CREG1	675	0.999454
CRNN	1492	1
CROCC	6198	0.999981
CRP	679	1
CRTC2	2134	0.999869
CRYZ	1018	0.995871
CSDE1	2607	0.999634
CSF1	1693	0.999993
CSF3R	2757	0.999988
CSMD2	11373	0.999844
CSRP1	598	0.999988
CTBS	1182	0.999482
CTH	1262	0.999825
CTNNBIP1	254	0.999981
CTPS1	1840	0.999817
CTRC	835	0.999944
CTSE	1266	0.999565
CTSK	1014	0.999334
CTSS	1020	0.999527
CTTNBP2NL	1932	0.99949
CYB561D1	883	0.9999
CYB5R1	950	0.999936
CYB5RL	1038	0.999981
CYP2J2	1541	0.999963
CYP4A11	1656	0.999997
CYP4A22	1660	0.999999
CYP4B1	1583	0.999964
CYP4X1	1574	0.999998
CYP4Z1	1562	0.998057
CZIB	511	0.999927
DAB1	1716	0.999847
DAP3	1241	0.999878
DARS2	2002	0.999476
DBT	1489	0.99638
DCAF6	2940	0.998442
DCAF8	1838	0.999915
DCDC2B	1082	0.999998
DCLRE1B	1611	0.999286
DCST1	2181	0.999996
DCST2	2378	0.999997
DDAH1	885	0.999433
DDI2	1232	0.999957
DDOST	1411	0.999617
DDR2	2628	0.999994
DDX20	2515	0.999904
DDX59	1884	0.999974
DEDD	1059	0.999996
DEGS1	980	0.999961
DENND1B	2513	0.999508
DENND2C	2855	0.999672
DENND2D	1522	0.999981
DENND4B	4595	1
DEPDC1	2480	0.997193
DESI2	601	0.999169
DFFA	1040	1
DFFB	1113	0.999994
DHCR24	1583	0.999997
DHDDS	1033	0.999893
DHRS3	929	0.99997
DHX9	3917	0.99984
DIO1	762	0.999998
DIPK1A	1322	0.998615
DIRAS3	690	0.999983
DISC1	3039	0.988171
DISP1	4599	0.999949
DISP3	4255	0.999613
DMAP1	1440	0.99997
DMBX1	1146	0.999971
DMRTA2	1633	1
DMRTB1	1041	0.999985
DNAH14	1438	0.99862
DNAJB4	1022	0.999945
DNAJC11	1740	0.999981
DNAJC16	2401	0.999606
DNAJC6	3011	0.999994
DNAJC8	794	0.999889
DNASE2B	1106	0.999957
DNM3	2719	0.99983
DNTTIP2	2295	0.990412
DOCK7	6731	0.998497
DPH2	1490	1
DPH5	882	0.995734
DPM3	369	0.995184
DPT	618	0.999923
DPYD	3209	0.999745
DR1	539	0.999986
DRAM2	825	0.999803
DRAXIN	1070	0.999799
DSTYK	2838	0.999989
DTL	2249	0.99968
DUSP10	1457	1
DUSP12	1043	0.999582
DUSP23	457	0.999999
DUSP27	3493	0.999998
DVL1	2144	0.99999
DYRK3	1796	0.999854
E2F2	1338	0.999997
EBNA1BP2	1122	0.999991
ECE1	2536	0.999718
ECHDC2	915	0.999995
ECM1	1746	0.999987
EDARADD	703	0.999567
EDEM3	2875	0.998676
EDN2	553	0.999984
EEF1AKNMT	2128	0.999994
EFCAB14	1528	0.999983
EFCAB2	546	0.999315
EFCAB7	1938	0.997812
EFHD2	735	0.999939
EFNA1	634	0.999999
EFNA3	733	0.999985
EFNA4	797	1
EGLN1	1297	0.999961
EIF2B3	1436	0.999975
EIF2D	1811	0.999989
EIF3I	1018	0.999982
EIF4G3	5075	0.999898
ELAVL4	1351	0.999971
ELF3	1144	1
ELK4	1446	0.999922
ELOA	2437	0.999972
ELOVL1	864	0.999996
EMC1	3070	0.999977
ENAH	1832	0.995724
ENO1	1408	0.999994
ENSA	618	0.999963
EPB41	2688	0.999778
EPHA10	3129	0.999999
EPHA2	2995	0.999997
EPHA8	3255	0.999991
EPHB2	3241	0.999999
EPHX1	1396	0.999981
EPHX4	1113	0.999742
EPRS	4663	0.997192
EPS15	2787	0.995708
EPS8L3	1853	0.999991
ERI3	1046	0.99986
ERICH3	4645	0.999814
ERMAP	1464	0.999932
ERO1B	1464	0.997299
ERRFI1	1397	0.999998
ESPN	2613	0.998148
ESRRG	1497	0.999671
ETNK2	1295	0.999997
ETV3	1583	0.999997
ETV3L	1102	0.999998
EVA1B	502	1
EVI5	2538	0.996221
EXO1	2589	0.996295
EXO5	1122	0.999999
EXOC8	2178	1
EXOSC10	2754	0.999773
EXTL1	2071	0.999822
EXTL2	1005	0.999488
EYA3	1898	0.999513
F11R	936	0.999988
F13B	2030	0.997949
F3	908	0.999762
F5	6771	0.998501
FAAH	1796	0.999987
FAAP20	795	0.926718
FABP3	414	0.999978
FAF1	2025	0.998764
FAM102B	1123	0.999531
FAM110D	816	0.999996
FAM129A	2839	0.99995
FAM131C	867	0.999895
FAM151A	1786	0.99997
FAM163A	508	0.999992
FAM167B	496	0.999999
FAM177B	489	0.998046
FAM183A	417	0.999951
FAM189B	2054	0.999872
FAM19A3	522	0.999999
FAM20B	1254	0.999681
FAM229A	392	0.999992
FAM43B	990	1
FAM71A	1785	0.999999
FAM72A	618	0.994155
FAM72B	462	0.99263
FAM72C	462	0.924929
FAM72D	462	0.999825
FAM76A	1062	0.999941
FAM78B	790	1
FAM89A	559	0.99999
FASLG	858	0.999996
FBLIM1	1381	0.996883
FBXO2	911	0.999695
FBXO28	1123	0.999799
FBXO42	2186	0.999973
FBXO44	816	0.999756
FBXO6	898	0.999799
FCAMR	1762	0.999997
FCER1A	790	0.999475
FCER1G	277	0.999772
FCGR1A	1145	0.998807
FCGR1B	976	0.996475
FCGR2A	978	0.999971
FCGR2B	961	0.965475
FCGR3A	1096	0.997375
FCGR3B	718	0.981617
FCMR	1201	0.999801
FCN3	928	0.999938
FCRL1	1396	0.999811
FCRL2	1571	0.999983
FCRL3	2318	0.999987
FCRL4	1592	0.99976
FCRL5	2998	0.99999
FCRL6	1366	0.999974
FCRLA	1169	0.999998
FCRLB	1301	1
FDPS	1296	0.999895
FGGY	1788	0.999701
FGR	1630	0.999943
FH	1569	0.999929
FHL3	859	1
FLAD1	1932	0.999993
FLG	12190	0.998159
FLG2	7180	0.999463
FLVCR1	1704	0.992786
FMN2	5237	0.995742
FMO1	1627	0.999739
FMO2	1636	0.997756
FMO3	1627	0.999568
FMO4	1705	0.998648
FMO5	1773	0.999683
FMOD	1135	1
FNBP1L	1902	0.999282
FNDC10	681	0.998991
FNDC5	713	0.999991
FNDC7	2246	0.999933
FOXD2	1488	0.999993
FOXD3	1437	0.999997
FOXE3	960	0.99964
FOXJ3	1913	0.997765
FPGT	1836	0.996699
FPGT-TNNI3K	2954	0.999885
FRRS1	1937	0.998645
FUBP1	2011	0.987878
FUCA1	1429	0.999894
FYB2	2263	0.998348
G0S2	312	0.999949
GABPB2	1375	0.999895
GABRD	1391	0.999913
GADD45A	510	0.998976
GALE	1083	0.999953
GALNT2	1776	0.999853
GATAD2B	1818	0.999218
GBA	1651	0.912788
GBP1	1815	0.999986
GBP2	1812	0.999799
GBP3	1824	0.971373
GBP4	1963	0.993677
GBP5	1797	0.999295
GBP6	1938	0.999918
GBP7	1953	0.999899
GCLM	849	0.989593
GCSAML	424	0.999271
GDAP2	1587	0.983844
GFI1	1289	0.999671
GGPS1	911	0.986274
GIPC2	968	0.987997
GJA4	1002	0.99993
GJA5	1077	0.999919
GJA8	1302	0.999964
GJA9	1548	0.999987
GJB3	813	0.999997
GJB4	801	0.99999
GJB5	822	0.99998
GJC2	1320	0.999944
GLIS1	1891	0.999918
GLMN	1853	0.943057
GLMP	1273	0.999987
GLRX2	633	0.995534
GLUL	1142	0.999677
GMEB1	1754	0.997715
GNAI3	1093	0.995103
GNAT2	1093	0.996218
GNB1	1055	0.996455
GNG12	223	0.997905
GNG4	232	0.999306
GNG5	211	0.997009
GNL2	2256	0.996299
GNPAT	2103	0.990233
GOLPH3L	870	0.990921
GOLT1A	415	0.999966
GON4L	6963	0.97663
GORAB	1205	0.99997
GPA33	984	0.999878
GPATCH2	1660	0.988654
GPATCH3	1602	0.999993
GPATCH4	1172	0.999227
GPBP1L1	1461	0.999453
GPN2	949	0.999871
GPR137B	1224	0.998201
GPR153	1846	0.999883
GPR157	1020	0.999992
GPR161	1850	0.999687
GPR25	1086	0.999941
GPR3	993	0.999996
GPR37L1	1450	0.999935
GPR52	1086	0.999812
GPR61	1356	0.999997
GPR88	1155	0.999963
GPR89A	1420	0.88057
GPR89B	1420	0.942132
GPSM2	2107	0.994551
GPX7	572	0.999934
GREM2	507	1
GRHL3	2096	0.999658
GRIK3	2820	0.998645
GSTM1	685	0.46962
GSTM2	698	0.998125
GSTM3	706	0.997605
GSTM4	710	0.999428
GSTM5	685	0.999967
GTF2B	975	0.996658
GUCA2A	356	0.999045
GUCA2B	347	0.999763
GUK1	840	0.999775
H3F3A	419	0.988776
H6PD	2425	0.999853
HAO2	1123	0.998039
HAPLN2	1039	0.999997
HAX1	864	0.999317
HCN3	2353	1
HCRTR1	1302	0.999966
HDAC1	1501	0.998413
HDGF	952	0.999906
HEATR1	6607	0.999126
HECTD3	2666	0.999971
HENMT1	1206	0.999181
HES2	534	0.999968
HES3	569	0.999964
HES4	752	0.999829
HES5	509	0.999805
HEYL	1003	0.999984
HFM1	4456	0.977965
HHAT	1620	0.999901
HHIPL2	2207	0.999968
HHLA3	471	1
HIPK1	3791	0.999463
HIST2H2AB	393	1
HIST2H2AC	390	1
HIST2H2BE	381	1
HIST2H2BF	413	0.999994
HIST2H3A	411	3e-06
HIST2H3D	411	1
HIST2H4B	312	3e-06
HIST3H2A	393	0.999979
HIST3H2BB	381	0.999979
HIST3H3	411	0.999979
HJV	1289	0.999939
HLX	1479	0.999991
HMCN1	17332	0.999285
HMGB4	561	1
HMGCL	1010	0.999652
HMGCS2	1559	0.99966
HMGN2	293	0.977521
HNRNPCL1	882	0.996711
HNRNPCL2	882	0.999812
HNRNPCL3	882	3e-06
HNRNPCL4	882	0.068071
HNRNPR	1947	0.997135
HNRNPU	2530	0.996632
HOOK1	2271	0.997465
HORMAD1	1237	0.986466
HP1BP3	1706	0.999357
HPCA	590	0.999883
HPCAL4	584	0.999994
HPDL	1116	1
HRNR	8557	0.970177
HS2ST1	1099	0.997873
HSD11B1	899	0.999912
HSD17B7	1058	0.999953
HSD3B1	1130	0.999994
HSD3B2	1127	0.999997
HSPA6	1932	0.995402
HSPB11	451	0.996187
HSPB7	876	0.98871
HSPG2	13560	0.999855
HTR1D	1134	0.999928
HTR6	1331	0.999968
HYI	968	0.999305
IARS2	3127	0.995283
IBA57	1079	0.999997
ICMT	871	0.999829
ID3	364	0.999997
IER5	984	0.999996
IFFO2	1586	0.99805
IFI16	2398	0.996306
IFI44	1363	0.999217
IFI44L	1387	0.996977
IFI6	429	0.99991
IFNLR1	1587	0.999973
IGFN1	11215	0.998145
IGSF21	1440	0.999843
IGSF3	3685	0.997822
IGSF8	1862	0.9999
IGSF9	3616	0.999978
IKBKE	2227	0.999795
IL10	553	0.999946
IL12RB2	2645	0.992017
IL19	668	0.999777
IL20	547	0.999968
IL22RA1	1749	1
IL23R	1926	0.997451
IL24	644	0.999986
IL6R	1557	0.948187
ILDR2	1956	0.999928
ILF2	1225	0.998428
INAVA	1769	0.999976
INKA2	898	1
INPP5B	2874	0.999228
INSL5	412	0.999456
INSRR	3978	0.999983
INTS11	2032	0.999828
INTS3	3245	0.999469
INTS7	2965	0.997134
IPO13	2968	0.99992
IPO9	3218	0.999166
IPP	1885	0.998001
IQCC	1657	0.999968
IQGAP3	5044	0.999943
IRF2BP2	1768	0.999991
IRF6	1428	0.999731
ISG15	502	0.999853
ISG20L2	1070	0.999998
ITGA10	3620	0.999781
ITGB3BP	683	0.944911
ITLN1	966	0.999978
ITLN2	1006	0.999888
ITPKB	2865	0.989276
IVL	1758	0.982302
IVNS1ABP	1977	0.999617
JAK1	3557	0.998995
JMJD4	1412	0.999999
JTB	457	0.999975
JUN	996	0.999994
KANK4	3020	0.999823
KAZN	2640	0.99998
KCNA10	1536	0.999994
KCNA2	1685	1
KCNA3	1728	0.999995
KCNAB2	1431	0.999979
KCNC4	1986	0.999996
KCND3	1992	0.99999
KCNH1	3010	0.999851
KCNJ10	1140	1
KCNJ9	1186	0.999988
KCNK1	1019	0.999995
KCNK2	1348	0.999493
KCNN3	2295	0.999949
KCNQ4	2140	0.997834
KCNT2	3541	0.990625
KCTD3	2516	0.996122
KDF1	1205	0.999996
KDM1A	2729	0.997114
KDM4A	3275	0.999992
KDM5B	4851	0.999583
KHDC4	1897	0.999422
KHDRBS1	1364	0.999557
KIAA0040	300	0.99999
KIAA0319L	3226	0.99974
KIAA0754	4284	0.987893
KIAA1107	3864	0.999563
KIAA1324	3126	0.999946
KIAA1522	3371	0.999167
KIAA1614	3605	0.999995
KIAA2013	1913	0.999935
KIF14	5059	0.994316
KIF17	3146	0.999972
KIF1B	6982	0.999397
KIF21B	5112	0.999965
KIF26B	6383	0.99997
KIF2C	2265	0.999533
KIFAP3	2544	0.997144
KIRREL1	2330	0.999955
KISS1	421	0.999722
KLF17	1178	0.999898
KLHDC7A	2334	1
KLHDC8A	1069	0.999971
KLHDC9	1081	0.999992
KLHL12	1747	0.999768
KLHL17	1973	0.999535
KLHL20	1870	0.999896
KLHL21	1806	1
KMO	1517	0.99939
KNCN	387	0.999938
KPNA6	1663	0.999798
KPRP	1740	0.999999
KRTCAP2	505	0.999952
KTI12	1065	0.999929
KYAT3	1413	0.99565
L1TD1	2602	0.999341
LAD1	1590	0.999946
LAMB3	3603	0.999916
LAMC1	4938	0.999509
LAMC2	3678	0.999903
LAMTOR2	390	0.999999
LAMTOR5	534	0.999687
LAPTM5	817	0.999962
LAX1	1258	0.999938
LBR	1896	0.9992
LCE1A	333	0.999988
LCE1B	357	0.999992
LCE1C	357	0.999982
LCE1D	345	0.896104
LCE1E	357	0.999957
LCE1F	357	0.999998
LCE2A	321	1
LCE2B	333	1
LCE2C	333	1
LCE2D	333	1
LCE3A	270	1
LCE3B	288	0.572986
LCE3C	285	0.572635
LCE3D	279	0.999999
LCE3E	279	0.999998
LCE4A	300	0.999979
LCE5A	357	0.999997
LCE6A	243	1
LCK	1574	0.999995
LDLRAD1	702	0.999995
LDLRAD2	835	0.999965
LDLRAP1	959	0.999947
LEFTY1	1113	0.999894
LEFTY2	1113	1
LELP1	297	0.999944
LEMD1	562	0.999099
LENEP	186	1
LEPR	3848	0.999542
LEPROT	455	0.999966
LEXM	1358	0.999839
LGALS8	1116	0.998746
LGR6	3119	0.999959
LHX4	1193	0.999992
LHX8	1103	0.999835
LHX9	1242	0.999997
LIN28A	642	0.999993
LIN9	1733	0.991118
LINGO4	1782	1
LIX1L	1034	0.999629
LMNA	2275	0.999999
LMO4	510	0.999853
LMOD1	1811	0.999997
LMX1A	1177	0.999939
LOC110117498	292	0.999942
LOC110117498-PIK3R3	1560	0.995539
LOC149373	380	0.999963
LOR	939	0.999909
LPAR3	1066	0.999972
LPGAT1	1137	0.999271
LRIF1	2322	0.999994
LRIG2	3266	0.997398
LRP8	2964	0.999989
LRRC38	889	0.999995
LRRC39	1108	0.999735
LRRC40	1865	0.990138
LRRC41	2475	0.999907
LRRC42	1311	0.999612
LRRC47	1776	0.999588
LRRC52	946	0.999976
LRRC7	4584	0.997995
LRRC71	1736	0.999991
LRRC8B	2416	0.999932
LRRC8C	2416	0.999973
LRRC8D	2577	0.999981
LRRIQ3	1899	0.989243
LRRN2	2142	0.999999
LSM10	372	1
LURAP1	724	0.999955
LUZP1	3235	0.999981
LY9	2136	0.999939
LYPD8	730	1
LYPLA2	728	0.999875
LYPLAL1	730	0.999155
LYSMD1	732	0.999998
LYST	11606	0.996898
LZIC	593	0.999529
MAB21L3	1109	0.999949
MACF1	16661	0.999617
MACO1	2035	0.999997
MAD2L2	664	0.999761
MAEL	1349	0.999615
MAGI3	4580	0.999913
MAGOH	457	0.99676
MAN1A2	1974	0.997439
MAN1C1	1937	0.999938
MANEAL	1386	0.999984
MAP10	3144	0.999926
MAP1LC3C	456	0.999998
MAP3K21	3147	0.999914
MAP3K6	3979	0.999997
MAP7D1	2590	0.998532
MAPKAPK2	1297	0.998602
MARC1	1038	0.999999
MARC1	1060	0.999995
MARCKSL1	592	0.999992
MARK1	2459	0.991371
MASP2	2119	0.999897
MAST2	5509	0.999417
MATN1	1519	0.999998
MCL1	1072	0.999989
MCOLN2	1753	0.996452
MCOLN3	1706	0.999355
MDM4	1509	0.996806
MEAF6	684	0.99988
MECR	1158	0.999982
MED18	631	0.999978
MED8	938	0.999999
MEF2D	1606	0.999994
MEGF6	4770	0.999998
METTL11B	864	0.999994
METTL18	1119	0.999979
MEX3A	1567	0.993756
MFAP2	580	0.999999
MFN2	2338	0.999993
MFSD14A	1517	0.998741
MFSD2A	1684	0.999949
MFSD4A	1581	0.999998
MGST3	475	0.999966
MIA3	5947	0.998428
MIB2	3289	0.999983
MIER1	1917	0.992207
MIGA1	1962	0.996504
MIIP	1199	0.999982
MINDY1	1590	0.999998
MINOS1	249	0.997576
MIXL1	727	0.999896
MLLT11	273	1
MMACHC	861	0.999999
MMEL1	2428	0.999991
MMP23B	1201	0.73513
MNDA	1244	0.999976
MOB3C	819	0.999604
MORN1	1567	0.999975
MOV10	3088	0.999952
MPC2	400	0.999639
MPL	1952	0.999998
MPZ	767	0.999982
MPZL1	830	0.999785
MR1	1046	0.999924
MROH7	4056	0.999976
MROH9	2792	0.997898
MRPL20	462	0.999918
MRPL24	667	0.999999
MRPL37	1558	0.999993
MRPL55	507	0.999999
MRPL9	828	0.999877
MRPS14	395	1
MRPS15	802	0.999942
MRPS21	268	0.999826
MRTO4	748	0.999971
MSH4	2887	0.989521
MSTO1	1765	0.982591
MT1HL1	186	0.999989
MTF1	2298	0.999841
MTF2	1838	0.997184
MTFR1L	899	0.999997
MTHFR	2138	0.999914
MTMR11	2233	0.999491
MTOR	7874	0.999852
MTR	3926	0.999681
MTX1	1429	0.757564
MUC1	1483	0.999898
MUL1	1071	0.999812
MUTYH	1701	1
MXRA8	1445	0.999992
MYBPH	1470	0.999998
MYBPHL	1093	0.999924
MYCBP	328	0.997043
MYCL	1318	0.999999
MYOC	1523	0.999967
MYOG	683	0.999991
MYOM3	4454	0.999968
MYSM1	2563	0.996304
NADK	1995	0.99989
NASP	2423	0.999405
NAV1	5807	0.999975
NAXE	887	0.999976
NBL1	750	0.998194
NBPF10	11744	0.213647
NBPF11	2674	0.834501
NBPF12	4494	0.964439
NBPF15	2069	0.903501
NBPF19	11900	0.370888
NBPF20	16136	0.193501
NBPF3	2029	0.995472
NBPF4	1969	0.775254
NBPF6	1969	0.703842
NBPF9	3428	0.965208
NCDN	2214	1
NCF2	1637	0.999976
NCMAP	317	0.999914
NCSTN	2194	0.999504
NDC1	2093	0.998987
NDUFS2	1464	0.999949
NDUFS5	325	0.999996
NECAP2	926	0.999954
NECTIN4	1565	0.999997
NEGR1	1089	0.998859
NEK2	1470	0.999892
NEK7	941	0.985113
NENF	531	0.994259
NES	4878	0.999999
NEXN	2072	0.99833
NFASC	4244	0.999907
NFIA	1775	0.999882
NFYC	1413	0.999865
NGF	726	0.999983
NHLH1	402	0.999999
NHLH2	408	0.999991
NID1	3820	0.999967
NIPAL3	1399	0.999862
NIT1	1084	0.999953
NKAIN1	648	0.999995
NLRP3	3143	0.999987
NME7	1175	0.992325
NMNAT1	900	0.999045
NMNAT2	1038	0.999873
NOC2L	2322	0.999161
NOL9	2153	0.999827
NOS1AP	1611	0.999843
NOTCH2	7548	0.999607
NOTCH2NLA	723	0
NOTCH2NLB	766	0.344449
NPHP4	4393	0.999917
NPHS2	1180	0.99988
NPL	1261	0.998497
NPPA	464	0.999969
NPPB	413	0.999969
NPR1	3270	0.999903
NR0B2	778	1
NR1I3	1221	0.999999
NR5A2	1654	0.99958
NRAS	582	0.999089
NRDC	3788	0.996783
NSL1	955	0.997486
NSUN4	1175	0.999977
NT5C1A	1127	0.999309
NTNG1	1778	0.999622
NTPCR	589	0.999818
NTRK1	2585	0.999982
NUAK2	2043	0.999206
NUCKS1	756	0.999288
NUDC	1028	0.999983
NUDT17	1015	0.999656
NUDT4B	546	3e-06
NUF2	1443	0.991602
NUP133	3571	0.998098
NUP210L	5823	0.998684
NVL	2744	0.998232
OAZ3	836	0.99979
OBSCN	28444	0.999992
OCLM	135	0.997315
ODF2L	2151	0.9718
ODR4	1413	0.996847
OLFM3	1530	0.999962
OLFML2B	2284	0.999988
OLFML3	1287	0.9997
OPN3	1221	1
OPRD1	1127	0.999997
OPTC	1019	0.999962
OR10J1	930	0.999999
OR10J3	990	0.999998
OR10J5	930	0.999885
OR10K1	942	0.999881
OR10K2	939	0.999929
OR10R2	1008	0.998759
OR10T2	945	0.999757
OR10Z1	942	0.999938
OR11L1	969	0.999992
OR13G1	924	0.999984
OR14A16	930	0.996316
OR14C36	939	0.999642
OR1C1	945	0.999836
OR2AK2	1008	0.999989
OR2B11	954	0.999417
OR2C3	963	0.999998
OR2G2	954	0.999723
OR2G3	930	0.999708
OR2G6	951	0.999964
OR2L13	939	0.999395
OR2L2	939	0.999877
OR2L3	939	0.999832
OR2L5	939	0.99999
OR2M2	1044	0.999703
OR2M3	939	1
OR2M4	936	0.999973
OR2M5	939	0.999999
OR2M7	939	0.999993
OR2T1	1110	0.999941
OR2T10	939	0.975698
OR2T12	963	0.999593
OR2T2	975	0.993905
OR2T27	954	0.961334
OR2T29	948	0.677067
OR2T3	957	0.977317
OR2T33	963	0.999968
OR2T34	957	0.977756
OR2T35	972	0.947303
OR2T4	1047	0.998242
OR2T5	948	0.31567
OR2T6	927	0.999956
OR2T8	939	0.982685
OR2W3	945	0.999799
OR4F5	918	0.603915
OR6F1	927	0.999757
OR6K2	975	0.999993
OR6K3	948	0.999812
OR6K6	1032	0.999953
OR6N1	939	0.999984
OR6N2	954	0.999768
OR6P1	954	0.999841
OR6Y1	978	0.999942
ORC1	2646	0.999881
OSBPL9	2407	0.999509
OSCP1	1370	0.999896
OTUD3	1225	0.994584
OTUD7B	2572	0.999508
OVGP1	2077	0.997372
OXCT2	1554	0.985825
P3H1	2627	0.99974
PABPC4	2039	0.998243
PADI1	2052	0.99978
PADI2	2058	0.999502
PADI3	2055	0.999953
PADI4	2052	0.999407
PADI6	2145	0.999923
PAFAH2	1215	0.999902
PALMD	1684	0.99182
PAPPA2	5513	0.999929
PAQR6	1398	0.999995
PAQR7	1041	0.999997
PARK7	590	0.999881
PARP1	3133	0.99908
PARS2	1428	0.999992
PATJ	5817	0.997271
PAX7	1711	0.999209
PBX1	1392	0.999568
PBXIP1	2232	0.999971
PCNX2	6546	0.999784
PCP4L1	215	0.999995
PCSK9	2123	0.999998
PDC	749	0.995158
PDE4B	2681	0.999048
PDE4DIP	8970	0.972608
PDIK1L	1030	0.999994
PDPN	737	0.99486
PDZK1	1588	0.981701
PDZK1IP1	357	0.999938
PEA15	468	0.999992
PEAR1	3198	0.999998
PEF1	871	0.999996
PER3	3713	0.996319
PERM1	2381	0.999833
PEX10	1061	0.999994
PEX11B	810	0.998654
PEX14	1166	0.998901
PEX19	928	0.999719
PFDN2	477	0.99992
PFKFB2	1640	0.999766
PGBD2	1783	0.999996
PGBD5	1599	0.999988
PGD	1500	0.999413
PGLYRP3	1050	0.999991
PGLYRP4	1150	0.999334
PGM1	2033	0.999867
PHACTR4	2207	0.99986
PHC2	2632	0.999479
PHF13	915	0.999983
PHGDH	1646	0.999487
PHLDA3	384	1
PHTF1	2381	0.987163
PI4KB	2531	0.999837
PIAS3	1939	0.998917
PIFO	596	0.999431
PIGC	894	0.999996
PIGK	1228	0.975095
PIGM	1272	0.999867
PIGR	2331	0.999994
PIGV	1490	0.999993
PIK3C2B	5029	0.999585
PIK3CD	3219	0.999996
PIK3R3	1422	0.995077
PINK1	1774	1
PIP5K1A	1749	0.998647
PITHD1	656	0.997087
PKLR	1776	0.99988
PKN2	3039	0.990416
PKP1	2296	0.999862
PLA2G2A	447	0.998913
PLA2G2D	450	0.999252
PLA2G2E	441	0.99996
PLA2G2F	652	0.99985
PLA2G4A	2314	0.991046
PLA2G5	429	0.999704
PLCH2	4335	0.999225
PLD5	1654	0.999961
PLEKHA6	3223	0.999523
PLEKHG5	3545	0.999769
PLEKHM2	3136	0.999746
PLEKHN1	1932	0.999771
PLEKHO1	1250	0.999641
PLK3	1997	0.999794
PLOD1	2256	0.999671
PLPP3	956	0.999994
PLPPR4	2316	0.999945
PLPPR5	986	0.999845
PLXNA2	5805	0.999927
PM20D1	1557	0.999561
PMF1	750	0.999868
PMF1-BGLAP	748	1
PMVK	595	0.999938
PNRC2	420	0.996373
PODN	2058	0.999962
POGK	1842	0.999996
POGZ	4301	0.99899
POLR3C	1657	0.994586
POLR3GL	681	0.998789
POMGNT1	2357	0.999967
POU2F1	2393	0.99997
POU3F1	1356	0.999958
PPCS	944	0.999992
PPIAL4A	495	0.923168
PPIAL4C	495	0.936493
PPIAL4D	495	1e-05
PPIAL4E	495	3e-06
PPIAL4F	495	0.8856
PPIAL4G	495	0.991431
PPIE	1112	0.99975
PPIH	596	0.999375
PPM1J	1554	0.999914
PPOX	1478	0.99999
PPP1R12B	3563	0.99963
PPP1R15B	2146	0.999999
PPP1R8	1080	0.998612
PPP2R5A	1523	0.997639
PPT1	953	0.999518
PQLC2	900	0.999991
PRAMEF1	1433	0.998791
PRAMEF10	1433	0.921528
PRAMEF11	1445	0.996531
PRAMEF12	1460	0.999883
PRAMEF13	1433	0.448805
PRAMEF14	1433	0.997828
PRAMEF15	1445	0.999377
PRAMEF17	1433	0.999997
PRAMEF18	1448	0.885909
PRAMEF2	1433	0.996541
PRAMEF20	1436	1
PRAMEF25	1445	0.199295
PRAMEF26	1445	0.100866
PRAMEF27	1445	3e-06
PRAMEF33	1433	0.843033
PRAMEF4	1445	0.988431
PRAMEF5	1439	0.976803
PRAMEF6	1439	0.960993
PRAMEF7	1433	0.659041
PRAMEF8	1433	0.633844
PRAMEF9	1445	0.916691
PRCC	1500	0.999641
PRDM16	3895	0.999723
PRDM2	5255	0.998686
PRDX1	616	0.999832
PRDX6	691	0.999881
PRELP	1153	0.999984
PRG4	4259	0.999354
PRKAA2	1691	0.997145
PRKAB2	843	0.999583
PRKACB	1466	0.998291
PRKCZ	1873	0.999833
PRMT6	1128	1
PROK1	326	0.999997
PROX1	2226	0.999981
PRPF3	2108	0.999921
PRPF38A	975	0.999574
PRPF38B	1661	0.999812
PRR9	351	0.999993
PRRC2C	8582	0.99978
PRRX1	809	0.999724
PRSS38	997	0.999996
PRUNE1	1390	0.999543
PSEN2	1383	0.999957
PSMA5	758	0.999374
PSMB2	626	0.999939
PSMB4	819	0.999238
PSMD4	1179	0.999907
PSRC1	1087	0.99998
PTAFR	1029	0.999995
PTBP2	1666	0.995848
PTCH2	3716	0.999954
PTGER3	1488	0.997311
PTGFR	1159	0.997661
PTGFRN	2672	0.999953
PTGS2	1851	0.999839
PTP4A2	520	0.999635
PTPN14	3632	0.999878
PTPN22	2504	0.99391
PTPN7	1499	0.999981
PTPRC	4213	0.997884
PTPRF	5848	0.999924
PTPRU	4483	0.999965
PUM1	3647	0.999854
PUSL1	940	0.999936
PYCR2	987	0.991875
PYGO2	1229	0.999435
PYHIN1	1534	0.999923
QSOX1	2301	0.999963
RAB13	640	0.999393
RAB25	658	0.999965
RAB29	628	0.9999
RAB3B	672	0.99978
RAB3GAP2	4318	0.998352
RAB42	661	0.999913
RAB4A	681	0.999887
RABGAP1L	3601	0.998747
RABGGTB	1028	0.998707
RABIF	376	1
RAD54L	2312	0.999592
RALGPS2	1824	0.999189
RAP1A	575	0.99686
RAP1GAP	2535	0.99207
RASAL2	3949	0.999798
RASSF5	1401	0.99995
RAVER2	2081	0.993048
RBBP4	1322	0.998217
RBBP5	1669	0.999667
RBM15	2989	0.999974
RBM34	1333	0.999206
RBM8A	545	0.999964
RBMXL1	1173	0.999999
RBP7	417	0.999202
RC3H1	3477	0.999611
RCAN3	738	0.999993
RCC1	1395	0.999997
RCC2	1613	0.999889
RCOR3	1739	0.999436
RCSD1	1275	0.999991
RD3	592	0.999965
REG4	733	0.999676
REN	1257	0.999977
RER1	611	0.999784
RERE	4785	0.998187
RFX5	1883	0.999997
RGL1	2511	0.999743
RGS1	646	0.999431
RGS13	492	0.99947
RGS16	625	0.999912
RGS18	724	0.994542
RGS2	652	0.999403
RGS21	471	0.996664
RGS4	929	0.99958
RGS5	574	0.999895
RGS7	1607	0.993736
RGS8	647	0.999927
RGSL1	3311	0.999894
RHBDL2	936	0.999469
RHBG	1413	0.999977
RHCE	1290	0.972077
RHD	1676	0.793404
RHEX	535	0.99971
RHOC	594	0.999999
RHOU	785	0.999952
RIIAD1	291	0.99964
RIMKLA	1192	0.999861
RIMS3	947	0.999993
RIT1	731	0.999366
RLF	5773	0.999804
RNASEL	2246	0.999127
RNF11	473	0.999873
RNF115	947	0.999231
RNF186	684	1
RNF187	720	0.999972
RNF19B	2257	0.999542
RNF2	1031	0.999943
RNF207	1969	0.999896
RNF220	1753	0.999959
RNF223	750	0.999769
RNPC3	1606	0.99557
RNPEP	1993	0.999237
RO60	1702	0.999636
ROR1	2854	0.999959
RORC	1608	0.999851
RPA2	883	0.999869
RPAP2	1887	0.992889
RPE65	1654	0.999989
RPF1	1082	0.993869
RPL11	557	0.999974
RPL22	399	0.996851
RPL5	922	0.999804
RPRD2	4426	0.999774
RPS27	267	0.998108
RPS6KA1	2495	0.999936
RPS6KC1	3257	0.996713
RPS8	647	0.999852
RPTN	2359	1
RRAGC	1224	0.999398
RRNAD1	1456	0.999999
RRP15	865	0.999881
RSBN1	2433	0.998006
RSC1A1	1854	0.999994
RSPO1	825	0.999983
RSRP1	885	0.999719
RTCA	1184	0.998457
RUNX3	1326	0.999985
RUSC1	2872	0.999986
RWDD3	831	0.998253
RXFP4	1125	1
RXRG	1428	0.999892
RYR2	15320	0.997976
S100A1	289	1
S100A10	298	0.999933
S100A11	326	0.999911
S100A12	283	0.999648
S100A13	301	0.999984
S100A14	323	1
S100A16	316	1
S100A3	310	1
S100A4	310	1
S100A5	283	1
S100A6	277	1
S100A7	310	1
S100A7A	310	0.999998
S100A8	286	0.999999
S100A9	349	0.99995
S100PBP	1243	0.999546
S1PR1	1149	0.999997
SAMD11	2094	0.99652
SAMD13	363	0.999368
SARS	1655	0.999836
SASS6	2038	0.981911
SCAMP3	1076	0.99989
SCCPDH	1334	0.998244
SCMH1	2159	0.999958
SCNM1	717	0.999984
SCNN1D	2477	0.999158
SCP2	1728	0.989964
SCYL3	2277	0.997961
SDC3	1345	0.99989
SDCCAG8	2210	0.997809
SDE2	1380	0.998565
SDF4	1225	0.999902
SDHB	871	0.997573
SDHC	637	0.99929
SEC16B	3382	0.999011
SEC22B	664	0.992746
SELE	1877	0.999854
SELENBP1	1593	0.999999
SELENOF	514	0.999747
SELENON	1821	0.999973
SELP	2553	0.999976
SEMA4A	2338	0.999933
SEMA6C	2957	0.999653
SERBP1	1255	0.99994
SERINC2	1533	0.999894
SERPINC1	1419	0.999973
SERTAD4	1079	0.997912
SESN2	1479	0.999661
SETDB1	4010	0.999644
SETSIP	909	0.999998
SF3A3	1570	0.999274
SF3B4	1295	0.998633
SFN	747	1
SFPQ	2160	0.999806
SFT2D2	511	0.999665
SGIP1	2653	0.995831
SH2D1B	411	0.999928
SH2D2A	1228	0.999985
SH2D5	1304	0.999887
SH3BGRL3	290	0.999998
SH3BP5L	1202	0.999988
SH3D21	1986	0.999895
SH3GLB1	1249	0.999481
SHC1	1799	0.999977
SHCBP1L	1998	0.999301
SHE	1508	0.99996
SHISA4	610	0.999994
SHISAL2A	581	0.999985
SIKE1	652	0.999229
SIPA1L2	5249	0.999996
SKI	2211	0.999974
SLAMF1	1119	0.999487
SLAMF6	1027	0.999936
SLAMF7	1071	0.999941
SLAMF8	874	1
SLAMF9	882	0.999998
SLC16A1	1515	0.99998
SLC16A4	1512	0.999846
SLC19A2	1514	0.999986
SLC1A7	1969	0.99989
SLC22A15	1688	0.999903
SLC25A24	1600	0.989215
SLC25A33	990	0.99994
SLC25A34	931	0.999987
SLC25A44	977	0.999997
SLC26A9	2748	0.999999
SLC2A1	1515	0.999922
SLC2A5	1714	0.999951
SLC2A7	1583	1
SLC30A1	1528	0.999845
SLC30A10	1470	0.999997
SLC30A2	1147	0.999966
SLC30A7	1171	0.999046
SLC35A3	1132	0.992555
SLC35D1	1112	0.999608
SLC35E2A	830	0.998372
SLC35E2B	1246	0.967401
SLC35F3	1581	0.999801
SLC39A1	983	1
SLC41A1	1578	0.999999
SLC44A3	2018	0.999957
SLC44A5	2359	0.996756
SLC45A1	2381	0.999993
SLC45A3	1674	0.999998
SLC50A1	699	0.999992
SLC5A9	2177	0.999986
SLC6A17	2224	1
SLC6A9	2207	0.999941
SLC9A1	2492	0.999939
SLC9C2	3479	0.994617
SLFNL1	1236	1
SMAP2	1435	0.999658
SMCP	351	0.999999
SMG5	3135	0.999997
SMG7	4001	0.999771
SMIM1	241	0.999982
SMIM12	279	1
SMPDL3B	1513	0.999956
SMYD2	1346	0.999938
SMYD3	1331	0.999873
SNAP47	1411	1
SNAPIN	423	0.99961
SNIP1	1203	0.999996
SNRNP40	1110	0.999419
SNRPE	295	0.995845
SNX27	1683	0.999783
SNX7	1388	0.997411
SOAT1	1709	0.998763
SORT1	2572	0.99809
SOX13	1917	0.999488
SPAG17	6860	0.99888
SPATA1	1424	0.997226
SPATA17	1122	0.999406
SPATA21	1529	0.999992
SPATA45	301	0.988161
SPATA46	794	0.999935
SPATA6	1515	0.999925
SPEN	11051	0.999931
SPHAR	192	0.99947
SPOCD1	3707	0.999996
SPRR1A	270	1
SPRR1B	270	0.999923
SPRR2A	219	0.999995
SPRR2B	219	0.998334
SPRR2D	219	1
SPRR2E	219	1
SPRR2F	219	1
SPRR2G	222	1
SPRR3	510	1
SPRR4	240	1
SPRTN	1521	1
SPSB1	826	1
SPTA1	7464	0.999933
SRARP	514	0.99999
SRGAP2	3317	0.805666
SRGAP2B	1412	0.769772
SRGAP2C	1412	0.725857
SRM	937	0.999981
SRP9	381	0.934384
SRRM1	2779	0.999873
SRSF10	909	0.998779
SRSF11	1499	0.998323
SRSF4	1505	0.999981
SSBP3	1235	0.999973
SSR2	568	0.999941
SSU72	601	0.999985
SSX2IP	1893	0.999639
ST3GAL3	1583	0.990776
ST6GALNAC3	934	0.999834
ST6GALNAC5	1027	0.999997
ST7L	1823	0.998741
STIL	3927	0.999767
STK40	1359	1
STMN1	613	0.999996
STPG1	1033	0.998813
STRIP1	2594	0.999937
STUM	438	0.999985
STX12	863	0.99976
STX6	796	0.997815
STXBP3	1851	0.997952
SUCO	4446	0.99797
SUSD4	1654	0.999997
SV2A	2273	0.999997
SVBP	205	0.999143
SWT1	2771	0.994537
SYCP1	3051	0.990046
SYDE2	3609	0.99995
SYF2	756	0.999919
SYNC	1527	0.999998
SYPL2	839	1
SYT11	1308	0.999999
SYT14	1896	0.999934
SYT2	1288	1
SYT6	1298	0.999835
SYTL1	1741	0.999973
SZT2	10408	0.999999
TACSTD2	972	0.999999
TADA1	1036	0.999953
TAF12	502	0.999993
TAF13	387	0.999795
TAF1A	1389	0.998745
TAF5L	1788	1
TAGLN2	679	0.999999
TAL1	1004	1
TARBP1	4982	0.9955
TARDBP	1261	0.999997
TARS2	2225	0.999993
TAS1R1	2546	1
TAS1R2	2540	1
TAS1R3	2579	0.999994
TATDN3	882	0.999632
TBCE	1833	0.999858
TBX15	1837	0.999991
TBX19	1375	0.999994
TCEA3	1087	0.999988
TCEANC2	639	0.999982
TCHH	5836	0.997163
TCHHL1	2719	1
TCTEX1D1	552	0.999828
TCTEX1D4	666	0.999999
TDRD10	1178	0.999533
TDRD5	3172	0.999963
TDRKH	1730	0.999999
TEDDM1	822	0.999996
TEKT2	1325	1
TENT5B	1282	1
TENT5C	1176	1
TESK2	1752	0.999935
TEX35	857	0.999877
TEX38	625	0.999996
TEX46	374	0.999997
TEX50	538	0.999081
TFAP2E	1353	1
TFB2M	1219	0.997896
TGFB2	1357	0.999937
TGFBR3	2616	0.999972
THAP3	830	0.999999
THBS3	2959	0.999996
THEM4	743	0.999949
THEM5	764	0.999999
THEMIS2	1952	0.999999
THRAP3	2904	0.999992
TIE1	3505	0.999998
TIMM17A	536	0.999094
TINAGL1	1444	0.999997
TIPRL	868	0.99937
TLR5	2577	0.999998
TM2D1	644	0.988867
TMCC2	2419	1
TMCO1	744	0.999593
TMCO2	553	0.999835
TMCO4	1953	1
TMED5	755	0.996762
TMEM125	660	1
TMEM167B	233	1
TMEM183A	1159	0.999832
TMEM200B	924	0.999996
TMEM201	2060	0.999991
TMEM206	1268	0.999951
TMEM222	647	1
TMEM234	439	0.999995
TMEM240	534	0.99998
TMEM35B	473	0.999999
TMEM39B	1511	0.999937
TMEM50A	494	0.999815
TMEM51	766	1
TMEM52	646	1
TMEM53	842	0.999977
TMEM54	689	1
TMEM56	812	1
TMEM56-RWDD3	630	0.999999
TMEM59	1048	0.999187
TMEM61	641	1
TMEM63A	2508	0.999995
TMEM69	748	0.999738
TMEM79	1193	1
TMEM81	768	0.999984
TMEM82	1052	0.999977
TMEM88B	496	0.999933
TMEM9	577	0.999981
TMIGD3	1175	0.999486
TMOD4	1070	0.999975
TNFAIP8L2	555	1
TNFRSF14	880	0.999999
TNFRSF18	995	0.999921
TNFRSF1B	1422	0.999985
TNFRSF25	1317	1
TNFRSF4	858	0.999937
TNFRSF8	1844	0.999995
TNFRSF9	792	0.999883
TNFSF18	608	0.999854
TNFSF4	567	0.999775
TNN	3968	0.999963
TNNI1	588	0.999999
TNNI3K	2604	0.997969
TNNT2	957	0.999985
TNR	4157	0.999992
TOE1	1561	0.999999
TOMM20	454	0.999728
TOMM40L	959	0.999999
TOR1AIP1	1791	0.999305
TOR1AIP2	1825	0.999921
TOR3A	1214	0.999985
TP53BP2	3473	0.999979
TP73	2002	0.999998
TPM3	1281	0.999834
TPR	7292	0.999878
TPRG1L	835	0.999999
TRABD2B	1578	0.999993
TRAF3IP3	1741	0.999885
TRAF5	1710	0.999941
TRAPPC3	583	0.999989
TRIM11	1427	0.999986
TRIM17	1603	0.99999
TRIM33	3460	0.997319
TRIM45	1763	0.999983
TRIM46	2416	0.999999
TRIM58	1481	0.999977
TRIM62	1493	0.999997
TRIM63	1094	0.999926
TRIM67	2388	0.999983
TRIT1	1444	0.999784
TRMT13	1486	0.995746
TRMT1L	2258	0.999147
TRNAU1AP	896	0.999971
TRNP1	684	0.999752
TSACC	386	1
TSEN15	560	0.997933
TSHB	421	0.999899
TSNAX	893	0.995056
TSPAN1	750	0.999979
TSPAN2	694	0.999787
TSSK3	811	1
TSTD1	394	1
TTC13	2671	0.997363
TTC22	1837	0.999971
TTC24	1785	0.999968
TTC39A	2043	0.999956
TTC4	1200	0.999963
TTF2	3577	0.999991
TTLL10	2103	0.999903
TTLL7	2740	0.999643
TUFT1	1221	0.999991
TUT4	5050	0.998815
TXLNA	1677	0.999982
TXNDC12	543	0.999509
TXNIP	1289	0.998752
TYW3	800	0.999904
UAP1	1605	0.999926
UBAP2L	3494	0.999991
UBE2J2	852	0.999674
UBE2Q1	1317	0.999996
UBE2T	614	0.999884
UBE2U	713	0.998808
UBE4B	4017	0.999969
UBIAD1	1036	0.999528
UBL4B	525	1
UBQLN4	1846	0.99999
UBR4	15972	0.999999
UBXN10	843	1
UBXN11	1615	0.999919
UCHL5	1171	0.998477
UCK2	850	0.999985
UFC1	524	0.999977
UHMK1	1338	0.99979
UQCRH	288	0.999963
UQCRHL	276	0.999996
URB2	4607	1
UROD	1140	1
USF1	969	1
USH2A	15903	0.999988
USP1	2386	0.99921
USP21	1742	0.999971
USP24	8131	0.999489
USP33	2933	0.999533
USP48	3220	0.999022
UTP11	790	0.999801
UTP25	2315	0.999991
UTS2	516	0.999814
VAMP3	319	0.999988
VAMP4	450	0.998976
VANGL1	1599	0.99999
VANGL2	1590	1
VASH2	1092	0.999986
VAV3	2673	0.999339
VCAM1	2252	0.999998
VN1R5	1074	0.997852
VPS13D	13439	0.999993
VPS45	1992	0.999715
VPS72	1148	1
VSIG8	1269	0.999997
VTCN1	865	0.999982
VWA1	1346	0.999997
WARS2	1132	0.999974
WASF2	1525	0.999954
WDR26	2038	0.99993
WDR3	2932	0.999959
WDR47	2836	0.999984
WDR63	2760	0.999887
WDR77	1065	0.999995
WDR78	2668	0.998649
WDTC1	2090	1
WLS	1796	0.999996
WNT2B	1325	1
WNT3A	1071	1
WNT4	1072	0.999999
WNT9A	1110	0.999999
WRAP73	1427	0.999996
XCL1	353	0.999999
XCL2	353	0.994413
XKR8	1196	1
XPR1	2147	0.999965
YARS	1635	0.999989
YBX1	999	0.999782
YIPF1	949	0.999994
YOD1	1106	0.999996
YRDC	856	0.999999
YTHDF2	1756	0.999995
YY1AP1	2754	0.999992
ZBED6	2940	0.898187
ZBTB17	2507	1
ZBTB18	1600	0.999652
ZBTB37	1583	1
ZBTB40	3784	0.999999
ZBTB41	2766	0.999208
ZBTB48	2103	1
ZBTB7B	1730	0.999876
ZBTB8A	1334	0.999995
ZBTB8B	1496	1
ZBTB8OS	582	0.998909
ZC3H11A	2493	0.999887
ZC3H11B	2418	0.946436
ZC3H12A	1816	1
ZCCHC17	1038	0.934791
ZDHHC18	1195	0.999982
ZFP69	1597	0.99998
ZFP69B	1621	0.999995
ZFYVE9	4342	0.999439
ZMPSTE24	1464	0.999554
ZMYM1	3461	0.999486
ZMYM4	4763	0.99971
ZMYM6	4034	0.999942
ZMYND12	1126	0.99996
ZNF124	1096	0.972805
ZNF281	2688	1
ZNF326	1797	0.997955
ZNF362	1291	0.999882
ZNF436	1421	0.999966
ZNF496	1788	0.999999
ZNF593	413	0.999999
ZNF644	4000	0.999987
ZNF648	1707	1
ZNF669	1407	0.99981
ZNF670	1182	0.999969
ZNF672	1359	1
ZNF683	1595	0.999834
ZNF684	1149	0.999985
ZNF687	3742	1
ZNF691	952	0.999938
ZNF692	1619	0.999992
ZNF695	1697	0.999986
ZNF697	1642	0.999998
ZNHIT6	1449	0.996337
ZP4	1667	0.999997
ZRANB2	1067	0.999227
ZSCAN20	3156	1
ZSWIM5	3610	0.999994
ZYG11A	2332	0.999965
ZYG11B	2287	0.999956
ZZZ3	2779	0.999115
AAK1	2966	0.999824
AAMP	1348	0.999969
ABCA12	8027	0.999821
ABCB11	4070	0.999882
ABCB6	2601	0.999991
ABCG5	2004	0.994936
ABCG8	2070	0.99997
ABHD1	1250	0.999999
ABI2	1794	0.997888
ACADL	1333	0.999539
ACKR3	1089	1
ACMSD	1047	0.999919
ACOXL	1807	0.999864
ACP1	652	0.997266
ACSL3	2215	0.999536
ACTG2	1159	0.99992
ACTR1B	1171	0.999998
ACTR2	1236	0.999328
ACTR3	1301	0.998803
ACVR1	1562	0.999917
ACVR1C	1514	0.999839
ACVR2A	1582	0.999889
ACYP2	601	0.998749
ADAM17	2547	0.999181
ADAM23	2599	0.999932
ADCY3	3518	0.999997
ADD2	2462	0.999998
ADGRF3	3496	0.999986
ADI1	658	0.999984
ADRA2B	1353	1
AFF3	3844	0.999932
AFTPH	2846	0.999998
AGAP1	2814	0.999997
AGBL5	2778	0.999999
AGFG1	1813	0.999809
AGPS	2053	0.999058
AGXT	1219	0.999988
ALK	4975	0.999361
ALKAL2	475	0.999856
ALLC	1216	0.99943
ALMS1	12595	0.999867
ALPG	1639	0.987322
ALPI	1627	1
ALPP	1648	0.99843
ALS2	5180	0.999832
ALS2CR12	1390	0.999765
AMER3	2586	1
AMMECR1L	953	0.999957
ANAPC1	6019	0.950179
ANKAR	4389	0.999102
ANKMY1	3402	0.999991
ANKRD23	950	1
[truncated: 16,763 more rows]
